# Supplementary material for: Crystal structures of ten phosphane chalcogenide complexes of gold(III) chloride and bromide
Source: Acta Crystallogr E Crystallogr Commun. 2024 Mar 12;80(Pt 4):355–69. doi: 10.1107/S2056989024002032 (PMC10993601; doi:10.1107/S2056989024002032)
Supplement: Supplementary file 1 [file e-80-00355-sup1.cif]

##############################################################################
#                                                                            #
# This CIF contains the data in a paper accepted for publication in          #
# Acta Crystallographica Section E. It conforms to the requirements of       #
# Notes for Authors for Acta Crystallographica Section E, and has been       #
# peer reviewed under the auspices of the IUCr Commission on Journals.       #
#                                                                            #
# Full details of the Crystallographic Information File format               #
# are given in the paper "The Crystallographic Information File (CIF):       #
# a New Standard Archive File for Crystallography" by S. R. Hall, F. H.      #
# Allen and I. D. Brown [Acta Cryst. (1991), A47, 655-685].                  #
#                                                                            #
# The current version of the core CIF dictionary is obtainable from          #
# ftp://ftp.iucr.org/pub/cif_core.dic.                                       #
#                                                                            #
# Software is freely available for graphical display of the structure(s)     #
# in this CIF. For information consult the CIF software page                 #
# http://www.iucr.org/resources/cif/software.                                #
#                                                                            #
# This file may be used for bona fide research purposes within the           #
# scientific community so long as proper attribution is given to the journal # 
# article from which it was obtained.                                        #
#                                                                            #
##############################################################################
data_9a
_audit_creation_method     'SHELXL-2019/3'
_chemical_name_systematic
;
Trichlorido(tripropan-2-ylphosphane sulfide-\k<i>S</i>)gold(III)
;
_chemical_name_common     ?
_chemical_formula_moiety     'C9 H21 Au Cl3 P S'
_chemical_formula_sum     'C9 H21 Au Cl3 P S'
_chemical_formula_iupac     '[Au Cl3 (C9 H21 P S)]'
_chemical_formula_weight     495.60
_chemical_melting_point     ?
_space_group_crystal_system     triclinic
_space_group_name_H-M_alt     'P -1'
_space_group_name_Hall     '-P 1'
loop_
    _space_group_symop_operation_xyz
    'x, y, z'
    '-x, -y, -z'
_cell_length_a     8.0262(3)
_cell_length_b     9.0839(3)
_cell_length_c     10.7162(3)
_cell_angle_alpha     86.185(2)
_cell_angle_beta     85.730(3)
_cell_angle_gamma     84.468(3)
_cell_volume     774.13(4)
_cell_formula_units_Z     2
_cell_measurement_reflns_used     25652
_cell_measurement_theta_min     2.2520
_cell_measurement_theta_max     30.7273
_cell_measurement_temperature     100(2)
_exptl_crystal_description     plate
_exptl_crystal_colour     'dichroic orange / yellow'
_exptl_crystal_size_max     0.22
_exptl_crystal_size_mid     0.05
_exptl_crystal_size_min     0.01
_exptl_crystal_density_diffrn     2.126
_exptl_crystal_density_meas     ?
_exptl_crystal_density_method     'not measured'
_exptl_crystal_F_000     472
_exptl_absorpt_coefficient_mu     10.229
_exptl_absorpt_correction_type     multi-scan
_exptl_absorpt_process_details
;
(CrysAlisPro; Rigaku OD, 2020)
;
_exptl_absorpt_correction_T_min     0.42082
_exptl_absorpt_correction_T_max     1.00000
_diffrn_ambient_temperature     100(2)
_diffrn_source     'Enhance (Mo) X-ray source'
_diffrn_radiation_type     MoK\a
_diffrn_radiation_wavelength     0.71073
_diffrn_measurement_device_type     'Oxford Diffraction Xcalibur, Eos'
_diffrn_measurement_method     '\w scans'
_diffrn_detector_area_resol_mean     16.1419
_diffrn_reflns_number     56439
_diffrn_reflns_av_R_equivalents     0.0367
_diffrn_reflns_av_unetI/netI     0.0180
_diffrn_reflns_theta_min     2.257
_diffrn_reflns_theta_max     30.796
_diffrn_reflns_theta_full     30.000
_diffrn_measured_fraction_theta_max     0.955
_diffrn_measured_fraction_theta_full     0.990
_diffrn_reflns_limit_h_min     -11
_diffrn_reflns_limit_h_max     11
_diffrn_reflns_limit_k_min     -12
_diffrn_reflns_limit_k_max     12
_diffrn_reflns_limit_l_min     -15
_diffrn_reflns_limit_l_max     15
_refine_special_details     ?
_reflns_number_total     4632
_reflns_number_gt     4428
_reflns_threshold_expression     'I > 2\s(I)'
_refine_ls_structure_factor_coef     Fsqd
_refine_ls_matrix_type     full
_refine_ls_R_factor_all     0.0170
_refine_ls_R_factor_gt     0.0151
_refine_ls_wR_factor_gt     0.0327
_refine_ls_wR_factor_ref     0.0332
_refine_ls_goodness_of_fit_ref     1.050
_refine_ls_restrained_S_all     1.050
_refine_ls_number_reflns     4632
_refine_ls_number_parameters     142
_refine_ls_number_restraints     0
_refine_ls_hydrogen_treatment     constr
_refine_ls_weighting_scheme     calc
_refine_ls_weighting_details
              'w=1/[\s^2^(Fo^2^)+(0.0167P)^2^+0.4566P] where P=(Fo^2^+2Fc^2^)/3'
_atom_sites_solution_hydrogens     geom
_atom_sites_solution_primary     direct
_atom_sites_solution_secondary     difmap
_refine_ls_shift/su_max     0.002
_refine_ls_shift/su_mean     0.000
_refine_diff_density_max     1.048
_refine_diff_density_min     -0.956
_refine_ls_extinction_method     none
_refine_ls_extinction_coef     .
loop_
    _atom_type_symbol
    _atom_type_description
    _atom_type_scat_dispersion_real
    _atom_type_scat_dispersion_imag
    _atom_type_scat_source
    'C' 'C' 0.0033 0.0016
                         'International Tables Vol C Tables 4.2.6.8 and 6.1.1.4'
    'H' 'H' 0.0000 0.0000
                         'International Tables Vol C Tables 4.2.6.8 and 6.1.1.4'
    'P' 'P' 0.1023 0.0942
                         'International Tables Vol C Tables 4.2.6.8 and 6.1.1.4'
    'S' 'S' 0.1246 0.1234
                         'International Tables Vol C Tables 4.2.6.8 and 6.1.1.4'
    'Cl' 'Cl' 0.1484 0.1585
                         'International Tables Vol C Tables 4.2.6.8 and 6.1.1.4'
    'Au' 'Au' -2.0133 8.8022
                         'International Tables Vol C Tables 4.2.6.8 and 6.1.1.4'
_computing_data_collection
;
CrysAlisPro, Version 1.171.35.21 (Rigaku OD, 2020)
;
_computing_cell_refinement
;
CrysAlisPro, Version 1.171.35.21 (Rigaku OD, 2020)
;
_computing_data_reduction
;
CrysAlisPro, Version 1.171.35.21 (Rigaku OD, 2020)
;
_computing_structure_solution
;
SHELXS-97 (Sheldrick, 2008)
;
_computing_structure_refinement
;
SHELXL-2019/3 (Sheldrick, 2015)
;
_computing_molecular_graphics
;
Bruker XP, Version 5.1 (Bruker, 1998)
;
_computing_publication_material
;
SHELXL-2019/3 (Sheldrick, 2015)
;
loop_
    _atom_site_type_symbol
    _atom_site_label
    _atom_site_fract_x
    _atom_site_fract_y
    _atom_site_fract_z
    _atom_site_U_iso_or_equiv
    _atom_site_adp_type
    _atom_site_calc_flag
    _atom_site_occupancy
    _atom_site_disorder_assembly
    _atom_site_disorder_group
    Au Au1 0.74127(2) 0.15601(2) 0.24499(2) 0.01058(3) Uani d 1 . .
    Cl Cl1 0.90254(7) -0.06826(5) 0.24307(5) 0.02024(10) Uani d 1 . .
    Cl Cl3 0.67060(6) 0.11336(6) 0.45357(5) 0.01749(9) Uani d 1 . .
    Cl Cl2 0.83231(6) 0.20433(6) 0.04060(4) 0.01903(10) Uani d 1 . .
    S S1 0.58505(6) 0.38531(5) 0.23869(5) 0.01309(9) Uani d 1 . .
    P P1 0.33654(6) 0.34414(5) 0.25253(4) 0.01036(9) Uani d 1 . .
    C C1 0.2343(2) 0.5273(2) 0.20553(19) 0.0136(4) Uani d 1 . .
    H H1 0.278877 0.550333 0.117475 0.016 Uiso calc 1 . .
    C C2 0.2705(2) 0.2697(2) 0.40925(18) 0.0136(4) Uani d 1 . .
    H H2 0.342680 0.174844 0.423351 0.016 Uiso calc 1 . .
    C C3 0.2864(3) 0.2158(2) 0.13891(19) 0.0152(4) Uani d 1 . .
    H H3 0.161322 0.217320 0.143959 0.018 Uiso calc 1 . .
    C C11 0.0440(3) 0.5277(2) 0.2004(2) 0.0235(5) Uani d 1 . .
    H H11A -0.008072 0.516636 0.285805 0.035 Uiso calc 1 . .
    H H11B 0.019245 0.445182 0.152445 0.035 Uiso calc 1 . .
    H H11C -0.001015 0.621446 0.159793 0.035 Uiso calc 1 . .
    C C12 0.2796(3) 0.6527(2) 0.2818(2) 0.0257(5) Uani d 1 . .
    H H12A 0.238861 0.748320 0.241944 0.039 Uiso calc 1 . .
    H H12B 0.401672 0.647672 0.285129 0.039 Uiso calc 1 . .
    H H12C 0.227092 0.642306 0.367069 0.039 Uiso calc 1 . .
    C C21 0.3038(3) 0.3672(2) 0.5135(2) 0.0214(4) Uani d 1 . .
    H H21A 0.225900 0.457144 0.510729 0.032 Uiso calc 1 . .
    H H21B 0.419396 0.394310 0.501883 0.032 Uiso calc 1 . .
    H H21C 0.287352 0.312734 0.594864 0.032 Uiso calc 1 . .
    C C22 0.0893(3) 0.2277(3) 0.4200(2) 0.0211(4) Uani d 1 . .
    H H22A 0.066095 0.175991 0.501716 0.032 Uiso calc 1 . .
    H H22B 0.073806 0.162680 0.353195 0.032 Uiso calc 1 . .
    H H22C 0.012040 0.317689 0.411899 0.032 Uiso calc 1 . .
    C C31 0.3395(3) 0.2667(3) 0.0039(2) 0.0232(5) Uani d 1 . .
    H H31A 0.462041 0.264402 -0.006264 0.035 Uiso calc 1 . .
    H H31B 0.289704 0.367907 -0.014347 0.035 Uiso calc 1 . .
    H H31C 0.300690 0.200277 -0.053941 0.035 Uiso calc 1 . .
    C C32 0.3543(3) 0.0551(2) 0.1703(2) 0.0203(4) Uani d 1 . .
    H H32A 0.306801 -0.010584 0.116174 0.030 Uiso calc 1 . .
    H H32B 0.322688 0.027578 0.258217 0.030 Uiso calc 1 . .
    H H32C 0.476851 0.045590 0.156468 0.030 Uiso calc 1 . .
loop_
    _atom_site_aniso_label
    _atom_site_aniso_U_11
    _atom_site_aniso_U_22
    _atom_site_aniso_U_33
    _atom_site_aniso_U_12
    _atom_site_aniso_U_13
    _atom_site_aniso_U_23
    Au1 0.00962(4) 0.01142(4) 0.01073(4) -0.00084(2) -0.00111(2) -0.00061(2)
    Cl1 0.0213(2) 0.0167(2) 0.0215(2) 0.00572(18) -0.00174(19) -0.00262(19)
    Cl3 0.0157(2) 0.0213(2) 0.0138(2) 0.00148(17) 0.00099(17) 0.00419(18)
    Cl2 0.0198(2) 0.0250(2) 0.0116(2) -0.00060(19) 0.00136(17) -0.00064(18)
    S1 0.0115(2) 0.0108(2) 0.0169(2) -0.00201(16) -0.00067(17) 0.00050(17)
    P1 0.0103(2) 0.0095(2) 0.0114(2) -0.00047(16) -0.00153(17) -0.00085(17)
    C1 0.0149(9) 0.0102(8) 0.0152(9) 0.0012(7) -0.0019(7) 0.0012(7)
    C2 0.0120(9) 0.0155(9) 0.0131(9) -0.0022(7) -0.0006(7) 0.0012(7)
    C3 0.0135(9) 0.0157(9) 0.0172(9) -0.0004(7) -0.0033(7) -0.0061(7)
    C11 0.0144(10) 0.0197(10) 0.0344(13) 0.0032(8) -0.0019(9) 0.0055(9)
    C12 0.0358(13) 0.0118(9) 0.0303(12) 0.0047(9) -0.0124(10) -0.0050(8)
    C21 0.0293(12) 0.0221(10) 0.0131(9) -0.0061(9) 0.0016(8) -0.0023(8)
    C22 0.0141(9) 0.0290(11) 0.0200(10) -0.0058(8) -0.0013(8) 0.0062(9)
    C31 0.0294(12) 0.0268(11) 0.0147(10) -0.0027(9) -0.0048(9) -0.0057(8)
    C32 0.0228(10) 0.0131(9) 0.0264(11) -0.0026(8) -0.0044(9) -0.0070(8)
_geom_special_details
;
;
loop_
    _geom_bond_atom_site_label_1
    _geom_bond_atom_site_label_2
    _geom_bond_site_symmetry_2
    _geom_bond_distance
    _geom_bond_publ_flag
    Au1 Cl3 . 2.2818(5) y
    Au1 Cl2 . 2.2846(5) y
    Au1 Cl1 . 2.3064(5) y
    Au1 S1 . 2.3250(5) y
    S1 P1 . 2.0574(7) y
    P1 C2 . 1.829(2) y
    P1 C3 . 1.8317(19) y
    P1 C1 . 1.8387(19) y
    C1 C12 . 1.531(3) ?
    C1 C11 . 1.532(3) ?
    C1 H1 . 1.0000 ?
    C2 C21 . 1.525(3) ?
    C2 C22 . 1.534(3) ?
    C2 H2 . 1.0000 ?
    C3 C31 . 1.531(3) ?
    C3 C32 . 1.533(3) ?
    C3 H3 . 1.0000 ?
    C11 H11A . 0.9800 ?
    C11 H11B . 0.9800 ?
    C11 H11C . 0.9800 ?
    C12 H12A . 0.9800 ?
    C12 H12B . 0.9800 ?
    C12 H12C . 0.9800 ?
    C21 H21A . 0.9800 ?
    C21 H21B . 0.9800 ?
    C21 H21C . 0.9800 ?
    C22 H22A . 0.9800 ?
    C22 H22B . 0.9800 ?
    C22 H22C . 0.9800 ?
    C31 H31A . 0.9800 ?
    C31 H31B . 0.9800 ?
    C31 H31C . 0.9800 ?
    C32 H32A . 0.9800 ?
    C32 H32B . 0.9800 ?
    C32 H32C . 0.9800 ?
loop_
    _geom_angle_atom_site_label_1
    _geom_angle_atom_site_label_2
    _geom_angle_atom_site_label_3
    _geom_angle_site_symmetry_1
    _geom_angle_site_symmetry_3
    _geom_angle
    _geom_angle_publ_flag
    Cl3 Au1 Cl2 . . 175.341(18) y
    Cl3 Au1 Cl1 . . 90.151(18) y
    Cl2 Au1 Cl1 . . 88.999(19) y
    Cl3 Au1 S1 . . 92.249(18) y
    Cl2 Au1 S1 . . 88.545(18) y
    Cl1 Au1 S1 . . 177.472(17) y
    P1 S1 Au1 . . 106.70(2) y
    C2 P1 C3 . . 108.01(9) y
    C2 P1 C1 . . 115.39(9) y
    C3 P1 C1 . . 106.80(9) y
    C2 P1 S1 . . 111.92(7) y
    C3 P1 S1 . . 113.32(7) y
    C1 P1 S1 . . 101.34(7) y
    C12 C1 C11 . . 111.53(18) ?
    C12 C1 P1 . . 113.93(14) ?
    C11 C1 P1 . . 112.89(14) ?
    C12 C1 H1 . . 105.9 ?
    C11 C1 H1 . . 105.9 ?
    P1 C1 H1 . . 105.9 ?
    C21 C2 C22 . . 111.88(17) ?
    C21 C2 P1 . . 113.49(14) ?
    C22 C2 P1 . . 113.14(14) ?
    C21 C2 H2 . . 105.8 ?
    C22 C2 H2 . . 105.8 ?
    P1 C2 H2 . . 105.8 ?
    C31 C3 C32 . . 111.51(17) ?
    C31 C3 P1 . . 112.32(14) ?
    C32 C3 P1 . . 113.08(14) ?
    C31 C3 H3 . . 106.5 ?
    C32 C3 H3 . . 106.5 ?
    P1 C3 H3 . . 106.5 ?
    C1 C11 H11A . . 109.5 ?
    C1 C11 H11B . . 109.5 ?
    H11A C11 H11B . . 109.5 ?
    C1 C11 H11C . . 109.5 ?
    H11A C11 H11C . . 109.5 ?
    H11B C11 H11C . . 109.5 ?
    C1 C12 H12A . . 109.5 ?
    C1 C12 H12B . . 109.5 ?
    H12A C12 H12B . . 109.5 ?
    C1 C12 H12C . . 109.5 ?
    H12A C12 H12C . . 109.5 ?
    H12B C12 H12C . . 109.5 ?
    C2 C21 H21A . . 109.5 ?
    C2 C21 H21B . . 109.5 ?
    H21A C21 H21B . . 109.5 ?
    C2 C21 H21C . . 109.5 ?
    H21A C21 H21C . . 109.5 ?
    H21B C21 H21C . . 109.5 ?
    C2 C22 H22A . . 109.5 ?
    C2 C22 H22B . . 109.5 ?
    H22A C22 H22B . . 109.5 ?
    C2 C22 H22C . . 109.5 ?
    H22A C22 H22C . . 109.5 ?
    H22B C22 H22C . . 109.5 ?
    C3 C31 H31A . . 109.5 ?
    C3 C31 H31B . . 109.5 ?
    H31A C31 H31B . . 109.5 ?
    C3 C31 H31C . . 109.5 ?
    H31A C31 H31C . . 109.5 ?
    H31B C31 H31C . . 109.5 ?
    C3 C32 H32A . . 109.5 ?
    C3 C32 H32B . . 109.5 ?
    H32A C32 H32B . . 109.5 ?
    C3 C32 H32C . . 109.5 ?
    H32A C32 H32C . . 109.5 ?
    H32B C32 H32C . . 109.5 ?
loop_
    _geom_torsion_atom_site_label_1
    _geom_torsion_atom_site_label_2
    _geom_torsion_atom_site_label_3
    _geom_torsion_atom_site_label_4
    _geom_torsion_site_symmetry_1
    _geom_torsion_site_symmetry_2
    _geom_torsion_site_symmetry_3
    _geom_torsion_site_symmetry_4
    _geom_torsion
    _geom_torsion_publ_flag
    Cl3 Au1 S1 P1 . . . . -72.41(3) y
    Cl2 Au1 S1 P1 . . . . 112.19(3) y
    Au1 S1 P1 C2 . . . . 70.57(7) y
    Au1 S1 P1 C3 . . . . -51.87(8) y
    Au1 S1 P1 C1 . . . . -165.92(7) y
    C2 P1 C1 C12 . . . . 66.59(18) ?
    C3 P1 C1 C12 . . . . -173.36(16) ?
    S1 P1 C1 C12 . . . . -54.51(16) ?
    C2 P1 C1 C11 . . . . -61.96(17) ?
    C3 P1 C1 C11 . . . . 58.09(17) ?
    S1 P1 C1 C11 . . . . 176.93(14) ?
    C3 P1 C2 C21 . . . . -179.45(15) ?
    C1 P1 C2 C21 . . . . -60.06(17) ?
    S1 P1 C2 C21 . . . . 55.13(16) ?
    C3 P1 C2 C22 . . . . -50.58(17) ?
    C1 P1 C2 C22 . . . . 68.81(17) ?
    S1 P1 C2 C22 . . . . -176.00(13) ?
    C2 P1 C3 C31 . . . . -179.04(14) ?
    C1 P1 C3 C31 . . . . 56.26(17) ?
    S1 P1 C3 C31 . . . . -54.47(16) ?
    C2 P1 C3 C32 . . . . -51.75(17) ?
    C1 P1 C3 C32 . . . . -176.45(15) ?
    S1 P1 C3 C32 . . . . 72.83(16) ?
loop_
    _geom_hbond_atom_site_label_D
    _geom_hbond_atom_site_label_H
    _geom_hbond_atom_site_label_A
    _geom_hbond_site_symmetry_A
    _geom_hbond_distance_DH
    _geom_hbond_distance_HA
    _geom_hbond_distance_DA
    _geom_hbond_angle_DHA
    _geom_hbond_publ_flag
    C32 H32C Au1 . 0.98 2.69 3.485(2) 138.3 yes
    C2 H2 Cl3 . 1.00 2.68 3.437(2) 133.0 yes
    C12 H12B S1 . 0.98 2.73 3.310(2) 118.2 yes
    C1 H1 Cl2 2_665 1.00 2.82 3.506(2) 126.0 yes
    C11 H11C Cl2 2_665 0.98 2.91 3.582(2) 126.5 yes
    C22 H22A Cl1 2_656 0.98 2.86 3.803(2) 160.8 yes
    C2 H2 Cl3 2_656 1.00 2.86 3.688(2) 140.6 yes
    C32 H32A Cl2 2_655 0.98 2.87 3.847(2) 179.6 yes
    C3 H3 Cl2 1_455 1.00 2.95 3.881(2) 154.6 yes
_shelx_space_group_comment
;
The symmetry employed for this shelxl refinement is uniquely defined
by the following loop, which should always be used as a source of
symmetry information in preference to the above space-group names.
They are only intended as comments.
;
_shelx_estimated_absorpt_T_min     0.212
_shelx_estimated_absorpt_T_max     0.905
_shelx_hkl_file
;
 -11  -4  -2 1558.42 949.413   6
 -11  -4  -1 38171.8 2907.67  10
 -11  -4  -1 35360.5 2958.69   6
 -11  -4   0 9745.80 1458.23  10
 -11  -4   0 12102.2 1619.96   7
 -11  -3  -2 20770.0 2237.73   6
 -11  -3  -2 19181.3 2057.86  10
 -11  -3  -1 40955.8 2916.74  10
 -11  -3  -1 37478.6 2942.88   6
 -11  -3   0 19309.3 1981.63  10
 -11  -2  -3 8711.68 1462.42   6
 -11  -2  -2 25416.2 2276.11  10
 -11  -2  -2 22288.7 2201.37   6
 -11  -2  -1 2111.07 828.229  10
 -11  -2  -1 5368.55 1231.14   6
 -11  -2   0 56482.6 3358.19  10
 -11  -2   1 1376.37 629.261  10
 -11  -1  -3 14044.1 1822.12   6
 -11  -1  -2-353.881 624.011   6
 -11  -1  -2 52.8367 554.639  10
 -11  -1  -1 23712.8 2205.35   6
 -11  -1  -1 19855.4 2013.57  10
 -11  -1   0 2092.42 809.414  10
 -11  -1   1 26589.7 2211.81  10
 -11  -1   2 1863.27 755.775   5
 -11   0  -3 15735.6 1919.87   6
 -11   0  -2 10125.1 1512.52   6
 -11   0  -1 14518.7 1729.67  10
 -11   0   0 7117.79 1248.18  10
 -11   0   1 20439.0 1950.44  10
 -11   0   2 5963.39 1113.21   5
 -11   0   3 6011.48 1093.25   5
 -11   1  -3 1103.96 831.467   6
 -11   1  -2 35078.7 2735.88   6
 -11   1   0 54749.3 3355.79  10
 -11   1   1 3153.28 837.024  10
 -11   1   2 38665.7 2703.97  10
 -11   2  -2 5533.39 1214.04   6
 -10  -7  -2 26592.1 2565.00  10
 -10  -7  -1 3093.82 983.260  10
 -10  -6  -3 22066.9 2364.19  10
 -10  -6  -2 11712.6 1691.57  10
 -10  -6  -1 27310.6 2516.39  10
 -10  -6   0 26388.4 2420.53  22
 -10  -6   0 26088.1 2414.13  10
 -10  -6   0 22841.0 2153.93   7
 -10  -6   1 25184.3 2392.66  22
 -10  -6   1 26270.4 2363.91   7
 -10  -6   2 8563.98 1481.15   7
 -10  -6   2 9978.41 1576.74  22
 -10  -6   3 15107.9 1857.44  22
 -10  -5  -4 5932.42 1350.43  10
 -10  -5  -4 7934.84 1617.92   6
 -10  -5  -3 8644.19 1499.45  22
 -10  -5  -3 10769.3 1704.52  10
 -10  -5  -3 5842.26 1466.77   6
 -10  -5  -2 6848.51 1404.86   6
 -10  -5  -2 7694.53 1449.65  10
 -10  -5  -2 12026.3 1818.85  15
 -10  -5  -2 11789.1 1641.06  22
 -10  -5  -1 29966.7 2389.58   7
 -10  -5  -1 29273.5 2566.02  22
 -10  -5  -1 27323.0 2487.97  10
 -10  -5  -1 32750.8 2943.91  15
 -10  -5   0 9403.87 1439.28   7
 -10  -5   0 11153.3 1585.23  10
 -10  -5   0 11003.6 1609.85  22
 -10  -5   0 10682.2 1815.87  15
 -10  -5   1 21266.8 2149.42   7
 -10  -5   1 17755.1 1937.44  22
 -10  -5   1 20598.7 2496.81  15
 -10  -5   2 13291.4 1763.66   7
 -10  -5   2 11521.2 1604.79  22
 -10  -5   3 17568.1 2055.08   7
 -10  -5   3 17736.7 1952.26  22
 -10  -5   4 2110.58 866.473  22
 -10  -4  -5 2084.93 938.176  22
 -10  -4  -5 836.586 689.014  10
 -10  -4  -5 674.187 814.293   6
 -10  -4  -4 29179.7 2652.25  10
 -10  -4  -4 24035.3 2461.14   6
 -10  -4  -4 22593.7 2255.30  22
 -10  -4  -3 15.7220 552.316  22
 -10  -4  -3 191.623 829.426   6
 -10  -4  -3 1274.71 921.775  10
 -10  -4  -2 19064.1 2040.23  10
 -10  -4  -2 22073.5 2300.44   6
 -10  -4  -2 21184.9 2157.24  22
 -10  -4  -1-141.033 654.114  22
 -10  -4  -1 308.697 984.649  15
 -10  -4  -1-607.753 686.644  10
 -10  -4  -1-841.863 948.998   6
 -10  -4   0 28699.2 2671.36   6
 -10  -4   0 34128.5 2637.72  10
 -10  -4   0 34815.6 2965.63  15
 -10  -4   0 35504.1 2717.62  22
 -10  -4   1-572.861 671.638   7
 -10  -4   1 9.26473 779.272  15
 -10  -4   1 947.990 578.310  10
 -10  -4   1-356.937 659.849  22
 -10  -4   2 17943.6 1920.60  22
 -10  -4   2 18445.0 2355.08  15
 -10  -4   2 16873.6 2005.53   7
 -10  -4   3 1045.60 756.747  22
 -10  -4   3-305.553 1043.51  15
 -10  -4   3 476.404 678.544   7
 -10  -4   4 23029.7 2132.78  22
 -10  -4   5 3737.53 890.658  22
 -10  -3  -6 8745.76 1426.36  22
 -10  -3  -6 7194.32 1435.85   6
 -10  -3  -5 29372.4 2656.21   6
 -10  -3  -5 30587.3 2611.37  22
 -10  -3  -5 29599.1 2619.18  10
 -10  -3  -4 33658.1 2751.01   6
 -10  -3  -4 35795.1 2818.02  22
 -10  -3  -4 33095.9 2754.34  10
 -10  -3  -3 28027.4 2431.50  22
 -10  -3  -3 24529.3 2349.16   6
 -10  -3  -3 27375.7 2400.96  10
 -10  -3  -2 11905.6 1702.40   6
 -10  -3  -2 12433.1 1619.68  22
 -10  -3  -2 13533.7 1730.70  10
 -10  -3  -1 28145.0 2470.58   6
 -10  -3  -1 27167.0 2322.38  10
 -10  -3  -1 26658.3 2343.17  22
 -10  -3   0 39571.1 3027.68  15
 -10  -3   0 41114.9 2961.75   6
 -10  -3   0 38943.7 2820.88  22
 -10  -3   0 42818.0 2850.37  10
 -10  -3   1 20245.1 2013.45  22
 -10  -3   1 19199.7 1856.47  10
 -10  -3   1 18830.6 2022.24   6
 -10  -3   1 19808.1 2275.26  15
 -10  -3   2 20976.7 2039.37  22
 -10  -3   2 22656.7 2390.45  15
 -10  -3   3 9296.72 1431.51  22
 -10  -3   3 11785.5 1846.66  15
 -10  -3   4 37557.3 3274.77  15
 -10  -3   4 36932.7 2692.76  22
 -10  -3   4 41647.4 3232.38   7
 -10  -3   5 6287.00 1120.35  22
 -10  -3   6 28152.4 2343.27  19
 -10  -3   6 21471.4 2037.21  22
 -10  -2  -7 14552.2 1793.47  22
 -10  -2  -6 4018.54 1123.27  10
 -10  -2  -6 6183.99 1351.31   6
 -10  -2  -6 4834.01 1099.87  22
 -10  -2  -5 47402.3 3311.24  10
 -10  -2  -5 40530.1 3064.13   6
 -10  -2  -5 50419.7 3305.91  22
 -10  -2  -4-73.7860 638.760  22
 -10  -2  -4-608.153 723.604  10
 -10  -2  -4 835.837 686.835   6
 -10  -2  -3 44445.6 3033.82  22
 -10  -2  -3 39673.0 2894.79   6
 -10  -2  -3 45483.1 3042.94  10
 -10  -2  -2 4283.52 1009.38  22
 -10  -2  -2 5630.61 1231.17   6
 -10  -2  -2 5109.15 1104.57  10
 -10  -2  -1 41522.7 2883.55  22
 -10  -2  -1 37918.3 2675.79  10
 -10  -2  -1 41442.3 2868.38   6
 -10  -2   0 452.584 764.796   6
 -10  -2   0 683.160 704.941  10
 -10  -2   0-770.070 685.145  22
 -10  -2   1 60256.9 3471.66  22
 -10  -2   1 57582.1 3627.77  15
 -10  -2   1 64268.1 3380.05  10
 -10  -2   2 255.096 495.686   5
 -10  -2   2-1030.11 836.284  15
 -10  -2   2 420.322 526.959  10
 -10  -2   2-58.6445 572.208  22
 -10  -2   3 45062.2 2967.25  22
 -10  -2   3 49000.7 3054.85   5
 -10  -2   3 43618.0 3322.52  15
 -10  -2   4 1239.20 674.077  22
 -10  -2   4 1179.08 917.117  15
 -10  -2   4-369.653 692.757   5
 -10  -2   5 49385.6 3774.41  15
 -10  -2   5 59020.3 3311.71  19
 -10  -2   5 57194.4 3342.05  22
 -10  -2   6 3390.46 1053.32  15
 -10  -2   6 775.011 609.096  19
 -10  -1  -8 24062.8 2292.31  22
 -10  -1  -7-225.627 677.238  22
 -10  -1  -6 19039.2 2122.05   6
 -10  -1  -6 18781.3 2077.14  10
 -10  -1  -6 17303.9 1923.66  22
 -10  -1  -5 8838.95 1375.89  22
 -10  -1  -5 10515.7 1530.77  10
 -10  -1  -5 11050.9 1648.85   6
 -10  -1  -4 46372.7 3063.92  22
 -10  -1  -4 45881.3 3112.14  10
 -10  -1  -4 47236.3 3162.63   6
 -10  -1  -3 7724.15 1269.11  10
 -10  -1  -3 8019.94 1289.92  22
 -10  -1  -2 22696.7 2083.63   6
 -10  -1  -2 21456.0 2012.67  10
 -10  -1  -2 23874.1 2145.22  22
 -10  -1  -1 3119.59 938.484   6
 -10  -1  -1 4542.10 1002.40  10
 -10  -1  -1 3932.38 1000.76  22
 -10  -1   0 29484.6 2368.36  22
 -10  -1   0 26915.6 2177.10  10
 -10  -1   0 28857.3 2078.36   5
 -10  -1   0 29173.5 2272.66   6
 -10  -1   1 21883.9 2048.11  22
 -10  -1   1 21273.2 1831.95   5
 -10  -1   1 19922.6 1825.81  10
 -10  -1   2 27291.6 2266.25  22
 -10  -1   2 27237.5 2127.53   5
 -10  -1   2 24358.5 2398.19  15
 -10  -1   2 22142.5 1898.58  10
 -10  -1   3 3283.33 1100.78  15
 -10  -1   3 3332.19 800.971   5
 -10  -1   4 23915.3 2481.01  15
 -10  -1   4 24552.7 2158.94   5
 -10  -1   4 22772.6 1930.37  19
 -10  -1   5 13011.3 1547.04  19
 -10  -1   5 13643.4 1665.08   5
 -10  -1   5 11193.0 1716.95  15
 -10  -1   6 15874.3 2061.87  15
 -10  -1   6 13172.9 1644.53  19
 -10   0  -8 12463.9 1699.75  22
 -10   0  -7 14225.5 1753.24  22
 -10   0  -6 5761.92 1112.04  22
 -10   0  -6 5376.01 1218.22   6
 -10   0  -5 19943.1 1963.33  22
 -10   0  -5 17598.1 1971.97  10
 -10   0  -5 20173.1 2142.10   6
 -10   0  -4 43920.9 2924.74  22
 -10   0  -4 43027.4 2966.17  10
 -10   0  -4 39722.6 2935.74   6
 -10   0  -3 19414.5 1995.60   6
 -10   0  -3 19154.7 1955.16  10
 -10   0  -3 19682.8 1956.38  22
 -10   0  -2 11786.6 1511.45  10
 -10   0  -2 15213.6 1744.68   6
 -10   0  -2 13812.2 1674.42  22
 -10   0  -1 13576.9 1638.63   6
 -10   0  -1 14591.1 1662.78  10
 -10   0  -1 16183.4 1752.07  22
 -10   0   0 30549.4 2277.66   6
 -10   0   0 27395.1 2198.57  10
 -10   0   1 6972.42 1075.66   5
 -10   0   1 5118.33 937.041  10
 -10   0   2 31843.9 2284.00  10
 -10   0   2 38489.0 2530.25   5
 -10   0   3 14230.7 1870.87  15
 -10   0   3 17471.9 1919.11  29
 -10   0   3 14539.7 1605.86   5
 -10   0   4 10652.6 1639.51  15
 -10   0   4 16769.4 1783.25   5
 -10   0   4 11823.2 1420.10  19
 -10   0   4 14016.0 1748.35  29
 -10   0   5 4261.35 1253.92  15
 -10   0   5 4600.44 1047.53  19
 -10   0   5 2515.25 848.551   5
 -10   0   5 4460.71 1019.62  14
 -10   0   6 36157.2 2701.49  19
 -10   1  -7 34550.8 2694.98  22
 -10   1  -6 4749.79 1093.26  22
 -10   1  -5 50779.5 3288.70  10
 -10   1  -5 49398.2 3436.02   6
 -10   1  -5 50426.3 3204.54  17
 -10   1  -5 48866.2 3121.98  22
 -10   1  -4 1141.73 766.252   6
 -10   1  -4 1251.06 754.618  17
 -10   1  -4 1110.19 766.540  10
 -10   1  -4 359.576 579.386  22
 -10   1  -3 69181.7 3698.06  22
 -10   1  -3 69641.2 3921.39   6
 -10   1  -3 72954.5 3957.38  17
 -10   1  -3 74030.8 3941.19  10
 -10   1  -2 2235.41 835.300   6
 -10   1  -2 1668.03 723.142  22
 -10   1  -2 2955.16 886.260  10
 -10   1  -1 29341.6 2337.70   6
 -10   1  -1 33430.0 2494.41  10
 -10   1   0 858.794 643.159  10
 -10   1   0-46.4490 533.619   6
 -10   1   1 66424.4 3362.82   5
 -10   1   1 66732.4 3536.75  10
 -10   1   1 73457.0 3935.02  29
 -10   1   2-205.562 503.064   5
 -10   1   2 1705.49 941.650  29
 -10   1   2 812.952 632.377  10
 -10   1   3 31982.5 2609.66  29
 -10   1   3 26635.2 2382.08  15
 -10   1   3 28709.4 2217.48  19
 -10   1   3 31981.9 2287.07  10
 -10   1   3 32802.4 2434.15   5
 -10   1   4 1122.54 686.537  19
 -10   1   4 1256.16 821.219  15
 -10   1   4 2158.59 744.932   5
 -10   1   4 1591.74 766.384  14
 -10   1   4 1213.45 674.473  29
 -10   1   5 42015.9 2906.62  19
 -10   1   5 43752.7 3008.81  14
 -10   1   6 3522.39 1024.25  14
 -10   2  -7 2209.91 844.217  22
 -10   2  -6 38496.2 2879.42  17
 -10   2  -6 36140.3 2689.16  22
 -10   2  -5 4069.35 996.809  22
 -10   2  -5 4601.86 1185.89  17
 -10   2  -5 3553.49 1112.67   6
 -10   2  -4 56428.4 3534.63  10
 -10   2  -4 55528.2 3322.22  22
 -10   2  -4 55932.7 3637.34   6
 -10   2  -4 60393.9 3735.62  17
 -10   2  -3 27701.6 2497.88  17
 -10   2  -3 23871.6 2102.68  22
 -10   2  -3 22314.4 2151.84  10
 -10   2  -3 20877.9 2136.91   6
 -10   2  -2 34279.8 2651.20  10
 -10   2  -2 35843.8 2841.97  17
 -10   2  -2 33390.2 2666.54   6
 -10   2  -1 9517.68 1378.19   6
 -10   2  -1 10505.1 1623.27  17
 -10   2  -1 8409.76 1295.65  10
 -10   2   0 26142.0 2522.15  17
 -10   2   0 24794.0 2241.57  10
 -10   2   0 28104.1 2379.35  29
 -10   2   1 41543.5 2962.25  29
 -10   2   1 35288.8 2615.70  10
 -10   2   2 31425.5 2613.91  29
 -10   2   2 31274.7 2413.36  10
 -10   2   2 26034.2 2185.73   5
 -10   2   3 9470.55 1351.00   5
 -10   2   3 11039.7 1438.39  19
 -10   2   3 8532.68 1288.93  10
 -10   2   4 13926.3 1700.04   5
 -10   2   4 15682.7 1762.72  19
 -10   2   5 19536.6 2029.38  19
 -10   2   6 11836.5 1664.78  14
 -10   3  -6 9245.38 1352.89  22
 -10   3  -6 7380.94 1434.66  17
 -10   3  -5 5495.25 1084.38  22
 -10   3  -5 6035.64 1333.91  17
 -10   3  -4 28140.2 2633.24  17
 -10   3  -4 27339.9 2607.49   6
 -10   3  -4 32387.7 2475.96  22
 -10   3  -3 5257.86 1328.86  17
 -10   3  -3 5340.76 1200.07   6
 -10   3  -2 25083.7 2318.83   6
 -10   3  -2 26962.9 2606.77  17
 -10   3  -2 25892.6 2367.76  10
 -10   3  -1 3763.25 1010.70   6
 -10   3  -1 4819.27 1106.31  10
 -10   3  -1 3294.07 1203.42  17
 -10   3  -1 2954.22 876.286  29
 -10   3   0 28737.1 2675.40  17
 -10   3   0 25299.2 2319.43  29
 -10   3   0 22227.0 2201.00  10
 -10   3   1 2454.83 868.217  29
 -10   3   1 2311.63 882.528  10
 -10   3   2 39029.1 2740.06  19
 -10   3   2 40009.3 2888.44  10
 -10   3   2 44020.9 2887.14   5
 -10   3   3 324.064 694.456  19
 -10   3   3 1594.84 669.682  10
 -10   3   3 1999.61 815.648   5
 -10   3   4 13345.5 1684.74   5
 -10   3   4 13846.7 1734.88  19
 -10   4  -5 7763.69 1288.32  22
 -10   4  -4 3031.07 862.676  22
 -10   4  -3 22103.3 2363.25   6
 -10   4  -2 4191.16 1019.23  29
 -10   4  -2 3041.98 925.295   6
 -10   4   1 17105.3 2011.43  10
 -10   4   2 4814.46 1101.87  10
 -10   4   2 5124.16 1121.98  19
 -10   4   3 17776.9 1953.80   5
 -10   4   3 14823.1 1797.68  19
 -10   4   3 14220.8 1791.05  10
 -10   5  -2 28040.6 2631.27   6
 -10   5   2 9665.27 1561.09  19
  -9  -8  -5 12511.2 1663.60   8
  -9  -8  -5 11670.6 1850.82  15
  -9  -8  -5 8790.93 1510.26  11
  -9  -8  -4 16980.1 1926.03  11
  -9  -8  -4 17188.3 1931.91   8
  -9  -8  -4 11326.3 1911.33  15
  -9  -8  -3 10013.4 1695.28  15
  -9  -8  -2 15350.0 2147.09  15
  -9  -8  -1 10823.3 1587.65  22
  -9  -8  -1 10463.0 1528.17  30
  -9  -8   0 18833.3 1980.41  30
  -9  -8   0 18548.3 1982.17  22
  -9  -8   1 6481.31 1167.60  30
  -9  -8   1 7634.11 1347.48  22
  -9  -8   2 4879.47 1094.00  30
  -9  -8   2 6030.02 1164.84   7
  -9  -8   2 5532.90 1142.42  22
  -9  -7  -7 23072.7 2318.66  15
  -9  -7  -7 20530.0 2033.75  13
  -9  -7  -6 1104.04 870.141  15
  -9  -7  -6 1034.84 725.019   8
  -9  -7  -6 440.365 536.006  13
  -9  -7  -5 52353.2 3639.98  10
  -9  -7  -5 44961.8 3377.99  15
  -9  -7  -5 52558.0 3308.08   8
  -9  -7  -4-1080.53 749.160  22
  -9  -7  -4-811.795 808.347  30
  -9  -7  -4 1411.21 792.185  11
  -9  -7  -4 762.391 606.155   8
  -9  -7  -4 1184.69 1062.10  15
  -9  -7  -4 661.248 807.195  10
  -9  -7  -3 39426.4 2878.82   8
  -9  -7  -3 32153.4 2743.69  10
  -9  -7  -3 34554.7 2730.42  22
  -9  -7  -3 38050.6 2833.94  30
  -9  -7  -3 31037.2 2894.58  15
  -9  -7  -2 1164.42 781.710  22
  -9  -7  -2 1102.03 706.634  30
  -9  -7  -2 1468.50 708.253   8
  -9  -7  -2 518.819 884.975  15
  -9  -7  -2 1237.96 777.274  10
  -9  -7  -1 51148.7 3380.35   8
  -9  -7  -1 48039.7 3204.56  30
  -9  -7  -1 44836.2 3619.75  15
  -9  -7  -1 48088.5 3227.06  22
  -9  -7  -1 50483.2 3300.66  10
  -9  -7   0 325.377 529.117   7
  -9  -7   0-185.274 907.372  15
  -9  -7   0 1479.66 716.052  30
  -9  -7   0 1404.55 730.165  22
  -9  -7   0 1985.72 954.644   8
  -9  -7   1 30787.7 2537.39  22
  -9  -7   1 30073.6 2971.67  15
  -9  -7   1 26470.5 2244.51   7
  -9  -7   1 29212.8 2453.19  30
  -9  -7   2-119.028 627.889   7
  -9  -7   2-493.806 663.200  30
  -9  -7   2-227.172 513.454  22
  -9  -7   3 24149.3 2185.19  30
  -9  -7   3 29082.8 2417.47  22
  -9  -7   3 30789.9 2576.47   7
  -9  -6  -7 1345.84 684.619  13
  -9  -6  -6 29693.5 2380.79  13
  -9  -6  -6 24002.2 2484.01  10
  -9  -6  -6 27226.3 2409.55  30
  -9  -6  -6 25248.6 2754.34   6
  -9  -6  -6 27061.3 2424.79  22
  -9  -6  -6 27483.8 2265.44   8
  -9  -6  -5 15210.4 1803.17  22
  -9  -6  -5 16010.1 1851.11  30
  -9  -6  -5 10887.5 1484.17   8
  -9  -6  -5 13976.6 2146.62   6
  -9  -6  -5 16147.9 2041.01  10
  -9  -6  -4 35719.6 2651.19   8
  -9  -6  -4 33405.6 2800.40  15
  -9  -6  -4 34220.8 2668.92  30
  -9  -6  -4 38250.7 3297.12   6
  -9  -6  -4 35995.9 2777.00  22
  -9  -6  -4 36221.4 2922.99  10
  -9  -6  -3 9081.16 1373.01   8
  -9  -6  -3 6675.12 1344.33  10
  -9  -6  -3 10806.9 1729.51  15
  -9  -6  -3 7944.93 1394.10  22
  -9  -6  -3 7816.17 1317.06  30
  -9  -6  -2 41236.9 2912.34   8
  -9  -6  -2 36456.8 2757.43  30
  -9  -6  -2 32515.1 2960.10  15
  -9  -6  -2 37825.2 2820.87  22
  -9  -6  -2 43589.6 3081.30  10
  -9  -6  -1 15962.5 1846.53  10
  -9  -6  -1 15131.1 1802.50  22
  -9  -6  -1 10278.0 1763.36  15
  -9  -6  -1 15936.4 1650.79   7
  -9  -6   0 27908.1 2845.18  15
  -9  -6   0 31329.8 2532.35  22
  -9  -6   0 30164.5 2472.72  10
  -9  -6   0 29392.8 2292.94   7
  -9  -6   1 28228.2 2340.31   7
  -9  -6   1 26672.7 2326.72  22
  -9  -6   1 29576.8 2346.82  10
  -9  -6   1 22683.3 2534.17  15
  -9  -6   2 21855.4 2646.88  15
  -9  -6   2 17873.1 1918.02   7
  -9  -6   2 19594.2 1971.21  22
  -9  -6   3 12810.3 1634.32  22
  -9  -6   3 14741.3 1806.09   7
  -9  -6   3 11627.9 1824.93  15
  -9  -6   4 18321.2 1901.25  22
  -9  -6   4 21994.9 2272.05   7
  -9  -6   6 10068.5 1518.05  19
  -9  -5  -8 13309.6 1722.93  13
  -9  -5  -7 4805.27 1264.82   6
  -9  -5  -7 3742.15 955.261  30
  -9  -5  -7 4107.67 1054.56  22
  -9  -5  -7 6575.94 1504.86  10
  -9  -5  -6 14977.8 1656.60   8
  -9  -5  -6 14649.5 1802.09  30
  -9  -5  -6 15946.2 2145.16   6
  -9  -5  -6 13069.3 1858.44  10
  -9  -5  -6 17783.2 1943.67  22
  -9  -5  -5 1688.01 702.407  22
  -9  -5  -5 1345.89 804.750   6
  -9  -5  -5 1094.19 664.964  30
  -9  -5  -5 3290.74 1118.74  10
  -9  -5  -5 1959.51 816.699   8
  -9  -5  -4 42057.6 3149.65  10
  -9  -5  -4 47824.1 2977.32   8
  -9  -5  -4 42893.3 3014.70  22
  -9  -5  -4 47301.7 3476.99   6
  -9  -5  -4 43666.2 3006.23  30
  -9  -5  -3 7556.54 1423.08  10
  -9  -5  -3 5716.11 1146.71  22
  -9  -5  -3 4198.10 1179.79   6
  -9  -5  -2 12307.2 1840.46   6
  -9  -5  -2 18145.5 1708.31   7
  -9  -5  -2 14759.5 1781.16  10
  -9  -5  -2 17930.9 2080.52  15
  -9  -5  -2 15619.7 1800.81  22
  -9  -5  -1 1293.87 873.801  10
  -9  -5  -1 2553.78 1187.46  15
  -9  -5  -1 1741.52 702.929   7
  -9  -5  -1 1748.59 795.957  22
  -9  -5   0 55164.9 3828.58  15
  -9  -5   0 51324.1 3101.56   7
  -9  -5   0 51908.0 3267.56  22
  -9  -5   0 51999.8 3197.80  10
  -9  -5   1-30.5218 559.186  22
  -9  -5   1 154.640 891.753  15
  -9  -5   1 11.4499 603.420  10
  -9  -5   1 690.765 766.742   7
  -9  -5   2 21685.2 2067.19  22
  -9  -5   2 18528.5 2414.84  15
  -9  -5   2 25362.5 2307.23   7
  -9  -5   3 2211.87 1062.77  15
  -9  -5   3 876.935 617.493   7
  -9  -5   3 3015.10 948.036  22
  -9  -5   4 31853.6 2484.84  22
  -9  -5   4 29170.3 2823.65  15
  -9  -5   4 32771.7 2401.66  19
  -9  -5   4 28931.8 2599.02   7
  -9  -5   5-25.8373 556.862  19
  -9  -5   5-363.962 572.774  22
  -9  -5   5-1672.63 1039.48  15
  -9  -5   6 29692.3 2493.23  19
  -9  -4  -8-878.242 685.655  30
  -9  -4  -8 1228.44 928.698  10
  -9  -4  -8 931.554 661.059  22
  -9  -4  -7 16192.2 2068.14   6
  -9  -4  -7 17208.0 2090.05  10
  -9  -4  -7 15762.9 1843.46  22
  -9  -4  -7 17343.0 1898.78  30
  -9  -4  -6 537.952 566.357  30
  -9  -4  -6 283.326 847.109   6
  -9  -4  -6 289.093 739.661  22
  -9  -4  -6 198.799 660.299  10
  -9  -4  -5 42047.8 3164.09   6
  -9  -4  -5 38585.7 3020.23  10
  -9  -4  -5 46114.4 3062.75  22
  -9  -4  -4 5117.05 1185.50  10
  -9  -4  -4 6503.33 1439.19   6
  -9  -4  -4 3565.93 890.058  22
  -9  -4  -3 46180.1 3248.79   6
  -9  -4  -3 45008.9 3077.25  10
  -9  -4  -3 40071.8 2860.11  22
  -9  -4  -2 325.741 656.266  10
  -9  -4  -2 796.659 801.356   6
  -9  -4  -2 232.618 647.917  22
  -9  -4  -1 30056.4 2397.38  10
  -9  -4  -1 34528.6 2829.22   6
  -9  -4  -1 36519.3 2682.69  22
  -9  -4   0 14041.8 1632.87  10
  -9  -4   0 13275.7 1762.55   6
  -9  -4   0 13322.5 1600.22  22
  -9  -4   0 13909.6 1869.18  15
  -9  -4   1 43006.8 2925.76   7
  -9  -4   1 44912.8 2810.91  10
  -9  -4   1 41577.9 3266.60  15
  -9  -4   1 44282.8 2972.41  22
  -9  -4   2 4900.78 955.063  10
  -9  -4   2 4337.97 1010.06  22
  -9  -4   2 4246.73 1348.30  15
  -9  -4   2 3955.17 1040.57   7
  -9  -4   3 15576.9 1692.15  22
  -9  -4   3 20052.7 2116.84   7
  -9  -4   3 14584.3 2119.17  15
  -9  -4   4 1193.85 867.060  15
  -9  -4   4 2226.45 767.930  22
  -9  -4   4 750.319 724.425   7
  -9  -4   4 2384.69 745.479  19
  -9  -4   5 26027.4 2212.49  19
  -9  -4   5 26788.6 2619.92   7
  -9  -4   5 19526.3 2322.33  15
  -9  -4   5 25481.1 2174.12  22
  -9  -4   6 9081.27 1313.28  22
  -9  -4   6 6030.90 1341.13  15
  -9  -4   7 18160.8 1968.55  19
  -9  -3 -10 28195.4 2389.90  30
  -9  -3 -10 23735.4 2216.43  22
  -9  -3  -9 24884.8 2259.62  22
  -9  -3  -9 23944.1 2222.65  30
  -9  -3  -8 29178.7 2448.01  22
  -9  -3  -8 37328.6 3039.19   6
  -9  -3  -8 31225.4 2793.93  10
  -9  -3  -8 28017.4 2387.93  30
  -9  -3  -7 9517.54 1414.79  30
  -9  -3  -7 9683.17 1452.00  22
  -9  -3  -7 9836.70 1665.38   6
  -9  -3  -7 7933.27 1490.68  10
  -9  -3  -6 23518.1 2183.82  22
  -9  -3  -6 22036.8 2270.24   6
  -9  -3  -6 27177.3 2490.78  10
  -9  -3  -5 32997.1 2720.30   6
  -9  -3  -5 33138.6 2681.50  10
  -9  -3  -5 30589.4 2475.73  22
  -9  -3  -4 44342.7 3065.34   6
  -9  -3  -4 43055.4 3005.24  10
  -9  -3  -4 39410.1 2829.58  22
  -9  -3  -3 26477.3 2281.71  10
  -9  -3  -3 25120.2 2321.49   6
  -9  -3  -3 23762.2 2142.21  22
  -9  -3  -2 30097.1 2465.30   6
  -9  -3  -2 28526.2 2347.70  22
  -9  -3  -2 25703.6 2237.88  10
  -9  -3  -1 27209.6 2355.63   6
  -9  -3  -1 21950.8 2004.36  10
  -9  -3  -1 26611.6 2227.86  22
  -9  -3   0 28315.8 2272.91  22
  -9  -3   0 24014.3 2071.76  10
  -9  -3   0 28286.1 2348.08   6
  -9  -3   1 68265.0 3472.10  10
  -9  -3   1 60506.2 3765.18  15
  -9  -3   1 65243.8 3537.66  22
  -9  -3   1 69868.2 3798.23   6
  -9  -3   2 20053.9 1790.97  10
  -9  -3   2 21488.3 2246.53  15
  -9  -3   2 20036.9 1878.63  22
  -9  -3   3 13072.0 1925.13  15
  -9  -3   3 15270.0 1481.40  19
  -9  -3   3 13630.5 1578.04  22
  -9  -3   4 19930.0 1938.21   5
  -9  -3   4 17247.1 1687.82  19
  -9  -3   4 17690.0 2085.89   7
  -9  -3   4 16452.3 1740.13  22
  -9  -3   5 46114.3 2902.45  19
  -9  -3   5 42946.0 2767.47  22
  -9  -3   5 37827.4 3104.64   7
  -9  -3   5 46789.6 3070.39   5
  -9  -3   5 38407.4 3235.69  15
  -9  -3   6 12550.5 1695.29   5
  -9  -3   6 9746.47 1404.66  19
  -9  -3   6 9858.15 1323.53  22
  -9  -3   6 9476.72 1694.24  15
  -9  -3   6 9269.04 1675.67   7
  -9  -3   7 23960.2 2466.58  15
  -9  -3   7 25541.7 2332.15  19
  -9  -3   8 10808.2 1643.85  15
  -9  -2 -10 42455.6 2937.20  22
  -9  -2 -10 37667.8 2764.58  30
  -9  -2  -9 10430.1 1509.78  30
  -9  -2  -9 11343.5 1546.18  22
  -9  -2  -8 54942.8 3659.38   6
  -9  -2  -8 59786.3 3529.66  22
  -9  -2  -8 54034.3 3352.04  30
  -9  -2  -8 60983.4 3919.33  10
  -9  -2  -7 11713.4 1552.86  22
  -9  -2  -7 15265.4 1933.37  10
  -9  -2  -7 15285.4 1899.00   6
  -9  -2  -6 58928.8 3631.51  10
  -9  -2  -6 61413.9 3673.07   6
  -9  -2  -6 53684.0 3345.91  22
  -9  -2  -5 9556.35 1450.92  10
  -9  -2  -5 9244.00 1373.95  22
  -9  -2  -5 10727.2 1587.82   6
  -9  -2  -4 102553. 4760.01   6
  -9  -2  -4 107443. 4764.76  22
  -9  -2  -4 105898. 4782.82  10
  -9  -2  -3 7605.35 1328.52   6
  -9  -2  -3 5360.20 1089.38  10
  -9  -2  -3 6414.31 1148.13  22
  -9  -2  -2 65245.6 3505.15  22
  -9  -2  -2 62189.2 3484.08   6
  -9  -2  -2 62756.9 3426.06  10
  -9  -2  -1 4236.46 965.044  22
  -9  -2  -1 3475.11 932.732   6
  -9  -2  -1 4090.56 994.984  10
  -9  -2   0 93289.3 4308.12   6
  -9  -2   0 95335.5 4174.15  10
  -9  -2   0 100018. 4411.10  22
  -9  -2   1-51.0711 590.818   6
  -9  -2   1 294.501 474.013   5
  -9  -2   1 350.025 520.016  10
  -9  -2   1 1013.91 661.410  22
  -9  -2   2 79768.3 3856.90  22
  -9  -2   2 79698.0 3616.94  10
  -9  -2   2 74081.2 4177.78  15
  -9  -2   2 80011.8 3882.78   6
  -9  -2   2 79714.5 3433.46  19
  -9  -2   2 77835.8 3729.30   5
  -9  -2   3 1498.14 708.913  22
  -9  -2   3 2819.06 879.971   5
  -9  -2   3 1513.06 510.838  19
  -9  -2   3 1773.79 949.245  15
  -9  -2   4 34906.4 2510.05   5
  -9  -2   4 37393.5 2446.43  19
  -9  -2   5 705.585 653.914   5
  -9  -2   5 110.900 783.423  15
  -9  -2   5 519.593 604.596  19
  -9  -2   6 73529.6 4476.71   7
  -9  -2   6 80351.0 4119.48   5
  -9  -2   6 78720.2 3988.09  19
  -9  -2   7 1435.44 710.683  14
  -9  -2   7-175.064 700.135  15
  -9  -2   7-689.427 797.699  19
  -9  -2   8 20788.4 2202.47  15
  -9  -1  -9 34874.6 2643.75  22
  -9  -1  -9 36942.2 2693.71  30
  -9  -1  -8 1251.04 708.785  22
  -9  -1  -8 2886.23 1149.76  10
  -9  -1  -8 1735.11 889.219   6
  -9  -1  -7 35523.0 2829.37  10
  -9  -1  -7 33583.8 2785.36   6
  -9  -1  -7 30288.7 2466.02  22
  -9  -1  -6 662.562 809.495   6
  -9  -1  -6 257.067 618.657  22
  -9  -1  -5 40402.7 2829.49  10
  -9  -1  -5 33575.7 2665.61   6
  -9  -1  -5 37457.5 2659.16  22
  -9  -1  -4 7877.29 1285.52  10
  -9  -1  -4 9490.87 1446.02   6
  -9  -1  -4 9657.11 1326.37  22
  -9  -1  -3 54274.4 3173.53  10
  -9  -1  -3 55041.1 3169.02  22
  -9  -1  -3 47724.0 3026.86   6
  -9  -1  -2 208.811 524.270  22
  -9  -1  -2 1731.70 663.885  10
  -9  -1  -2 3083.12 902.892   6
  -9  -1  -1 34045.6 2080.59   5
  -9  -1  -1 29480.6 2225.95  10
  -9  -1  -1 31432.9 2370.66   6
  -9  -1  -1 34136.2 2432.02  22
  -9  -1   0 12424.5 1296.18   5
  -9  -1   0 12041.0 1424.50   6
  -9  -1   0 14510.1 1575.89  22
  -9  -1   0 11476.4 1337.30  10
  -9  -1   1 58899.7 3052.90  10
  -9  -1   1 62860.5 3098.58   5
  -9  -1   1 62329.8 3229.23   6
  -9  -1   2 17260.3 1656.05   5
  -9  -1   2 15968.3 1434.19  19
  -9  -1   2 16571.9 1577.19  10
  -9  -1   3 19877.6 1668.98  10
  -9  -1   3 22840.6 1930.98   5
  -9  -1   3 19967.0 2131.53  15
  -9  -1   3 23640.0 1840.47  19
  -9  -1   4 5123.35 1260.47  15
  -9  -1   4 7143.33 1206.40  29
  -9  -1   4 8203.19 1215.25  19
  -9  -1   4 8535.57 1268.97   5
  -9  -1   5 27196.8 2187.46  19
  -9  -1   5 31518.4 2478.62  14
  -9  -1   5 31824.9 2431.75   5
  -9  -1   5 28199.8 2277.92  29
  -9  -1   6 33891.1 2577.01   5
  -9  -1   6 30120.7 2411.23  19
  -9  -1   6 27872.3 2465.04  14
  -9  -1   6 27504.7 2599.78  15
  -9  -1   6 30068.2 2381.62  29
  -9  -1   7 20112.9 1961.53  29
  -9  -1   7 22625.5 2272.68  15
  -9  -1   7 24796.3 2359.53  14
  -9  -1   7 21941.1 2111.54  19
  -9  -1   8 6532.46 1241.87  29
  -9   0  -9 19577.0 1949.91  22
  -9   0  -9 19151.1 1947.55  30
  -9   0  -8 7473.25 1389.84  10
  -9   0  -8 6063.18 1306.11   6
  -9   0  -8 4492.27 1010.77  22
  -9   0  -7 15188.2 1813.57  10
  -9   0  -7 11947.5 1513.00  22
  -9   0  -7 15972.2 1955.81   6
  -9   0  -6 5097.36 1235.71   6
  -9   0  -6 5266.79 1086.98  22
  -9   0  -6 4854.70 1054.98  10
  -9   0  -5 13465.8 1573.12  22
  -9   0  -5 13129.0 1600.63  10
  -9   0  -5 13985.4 1761.85   6
  -9   0  -4 752.475 597.175   6
  -9   0  -4 2608.90 836.423  10
  -9   0  -4 3339.30 899.689  22
  -9   0  -3 27646.1 2207.32  10
  -9   0  -3 24012.7 2135.87   6
  -9   0  -3 24043.0 2067.41  22
  -9   0  -2 6251.28 1112.23  22
  -9   0  -2 6134.35 1168.00   6
  -9   0  -2 3944.60 953.728  10
  -9   0  -1 6622.19 1085.93  10
  -9   0  -1 6476.80 1102.27   6
  -9   0  -1 7394.65 972.010   5
  -9   0   0 6247.90 1052.81   6
  -9   0   0 4415.01 836.671   5
  -9   0   0 4984.38 974.191  10
  -9   0   1 35658.3 2333.18  10
  -9   0   1 31240.7 2211.83   6
  -9   0   1 37265.8 2157.21  19
  -9   0   1 36341.1 2276.12   5
  -9   0   2 4407.58 851.267  19
  -9   0   2 3218.07 749.439   5
  -9   0   2 3701.81 896.324  29
  -9   0   2 4596.26 862.865  10
  -9   0   3 13373.9 1603.40  29
  -9   0   3 12303.5 1384.92  19
  -9   0   3 12238.1 1628.89  15
  -9   0   3 12655.2 1330.45  10
  -9   0   3 11236.4 1375.21   5
  -9   0   3 13282.7 1446.84  14
  -9   0   4 3434.73 893.548  19
  -9   0   4 2359.75 950.582  15
  -9   0   4 2817.56 795.392  29
  -9   0   4 3498.40 889.707  14
  -9   0   4 1774.30 704.810   5
  -9   0   5 22515.3 1998.55  19
  -9   0   5 18787.1 2116.64  15
  -9   0   5 21570.9 2049.33  14
  -9   0   5 22756.5 2056.39   5
  -9   0   5 20748.6 2021.03  29
  -9   0   6 2027.56 813.505  14
  -9   0   6 3544.66 959.224  19
  -9   0   6 3061.91 1042.64  15
  -9   0   6 2869.92 869.820  29
  -9   0   6 685.375 597.615   5
  -9   0   7 23747.9 2222.28  29
  -9   0   7 29830.5 2511.86  19
  -9   0   7 26632.0 2408.59   5
  -9   0   7 29648.3 2590.72  14
  -9   0   8 2251.20 785.620  29
  -9   1  -8 53262.5 3686.37   6
  -9   1  -8 52674.1 3220.25  22
  -9   1  -8 53882.9 3504.43  10
  -9   1  -7-814.264 730.758  10
  -9   1  -7-519.885 754.101  22
  -9   1  -7 694.309 797.430   6
  -9   1  -6 27741.7 2379.12  10
  -9   1  -6 24710.9 2159.61  17
  -9   1  -6 22490.2 2273.21   6
  -9   1  -6 22567.0 2037.32  22
  -9   1  -5 382.837 678.454  10
  -9   1  -5 305.212 588.412  17
  -9   1  -5-384.794 568.074  22
  -9   1  -5 28.2252 756.708   6
  -9   1  -4 53309.7 3226.63  10
  -9   1  -4 56116.4 3170.51  22
  -9   1  -4 52114.7 3324.18   6
  -9   1  -4 55226.9 3246.69  17
  -9   1  -3 5193.16 1068.71  10
  -9   1  -3 4886.19 1053.54  17
  -9   1  -3 3986.80 988.040   6
  -9   1  -3 7088.24 1146.25  22
  -9   1  -2 38121.6 2622.45  10
  -9   1  -2 38495.6 2719.40  17
  -9   1  -2 39702.6 2669.54   6
  -9   1  -1-160.685 562.724  10
  -9   1  -1 606.147 630.626   6
  -9   1  -1-1024.34 826.833  17
  -9   1   0 38956.8 2473.66   6
  -9   1   0 39290.3 2777.30  17
  -9   1   0 35071.7 2188.48   5
  -9   1   0 34584.3 2440.39  10
  -9   1   0 39722.2 2672.73  29
  -9   1   1 8531.47 1152.86   6
  -9   1   1 7249.76 1090.50   5
  -9   1   1 5699.20 1171.27  29
  -9   1   1 6544.67 1092.65  10
  -9   1   1 7567.74 1068.36  19
  -9   1   2 53899.5 2970.69  10
  -9   1   2 60551.3 2998.49  14
  -9   1   2 53389.6 2911.07  19
  -9   1   2 56896.9 3334.20  29
  -9   1   2 58760.7 3087.80   5
  -9   1   3 4904.00 934.307  14
  -9   1   3 4734.81 966.024  29
  -9   1   3 4240.70 946.910  19
  -9   1   3 6372.37 1094.24   5
  -9   1   3 4276.50 855.980  10
  -9   1   4 21660.6 2073.46  29
  -9   1   4 20342.5 2003.62  15
  -9   1   4 19769.1 1690.13  10
  -9   1   4 20941.8 1932.89  14
  -9   1   4 19448.0 1909.82   5
  -9   1   4 22058.2 1941.68  19
  -9   1   5 4365.83 1011.74  29
  -9   1   5 2486.86 984.185  15
  -9   1   5 4645.89 1024.27  14
  -9   1   5 5617.90 1070.26  19
  -9   1   5 4841.37 1027.55   5
  -9   1   6 38908.4 2848.56  19
  -9   1   6 36380.0 2776.02   5
  -9   1   6 38885.5 2886.95  14
  -9   1   6 41385.1 3005.34  29
  -9   1   7 8507.91 1490.50  14
  -9   1   7 5104.63 1124.63  29
  -9   1   7 7049.24 1273.87  19
  -9   2  -7 54705.4 3277.68  22
  -9   2  -7 61544.8 3686.04  10
  -9   2  -7 57888.0 3849.29   6
  -9   2  -6 10166.7 1667.28   6
  -9   2  -6 13103.0 1554.10  22
  -9   2  -6 10522.7 1503.84  10
  -9   2  -6 11002.8 1535.04  17
  -9   2  -5 44853.5 3042.04  17
  -9   2  -5 47372.8 3320.16   6
  -9   2  -5 50669.8 3237.44  10
  -9   2  -5 46276.9 2906.18  22
  -9   2  -4 33182.0 2686.34   6
  -9   2  -4 31535.0 2321.86  22
  -9   2  -4 32381.4 2558.19  10
  -9   2  -4 32170.4 2566.65  17
  -9   2  -3 62737.7 3678.15  17
  -9   2  -3 60894.8 3491.47  10
  -9   2  -3 63208.2 3682.70   6
  -9   2  -2 33030.7 2504.36   6
  -9   2  -2 26353.5 2385.36  17
  -9   2  -2 27551.1 2261.80  10
  -9   2  -1 69590.6 3606.30  29
  -9   2  -1 66148.9 3529.09   6
  -9   2  -1 63580.6 3725.88  17
  -9   2  -1 65636.1 3559.65  10
  -9   2   0 17995.3 2021.44  17
  -9   2   0 20409.0 1810.58   6
  -9   2   0 22394.8 1978.76  10
  -9   2   0 20506.1 1699.13  19
  -9   2   0 18442.8 1624.29   5
  -9   2   0 23757.7 2112.61  29
  -9   2   1 59277.9 3290.18  10
  -9   2   1 63665.6 3573.62  29
  -9   2   1 58145.6 3075.88   5
  -9   2   1 65098.3 3781.55  17
  -9   2   1 60020.2 3121.78  19
  -9   2   2 65945.7 3487.49  10
  -9   2   2 65418.4 3704.21  29
  -9   2   2 69508.5 3488.74   5
  -9   2   2 70945.8 3962.00  17
  -9   2   2 61874.7 3348.10  19
  -9   2   3 47461.0 2945.35  19
  -9   2   3 50690.7 2879.09  14
  -9   2   3 48865.0 2905.15  10
  -9   2   3 51863.9 3068.33   5
  -9   2   3 55724.9 3423.01  29
  -9   2   4 24193.8 2319.98  29
  -9   2   4 27482.1 2252.19  19
  -9   2   4 23949.8 2138.60   5
  -9   2   4 23636.0 1960.30  10
  -9   2   4 23506.9 2085.64  15
  -9   2   4 26656.1 2192.31  14
  -9   2   5 24268.3 2207.08  14
  -9   2   5 24118.7 2211.60   5
  -9   2   5 24269.0 2353.24  29
  -9   2   5 23841.2 2192.37  19
  -9   2   6 51695.8 3499.61  29
  -9   2   6 47128.6 3254.36  14
  -9   2   6 56511.5 3474.71  19
  -9   2   6 53396.9 3457.22   5
  -9   2   7 23723.3 2360.44  14
  -9   3  -7 55096.3 3507.70  10
  -9   3  -6 18422.5 2248.95   6
  -9   3  -6 21038.6 2108.94  10
  -9   3  -6 16710.8 1757.84  22
  -9   3  -5 32332.2 2806.36   6
  -9   3  -5 25871.8 2451.49  17
  -9   3  -5 29570.5 2492.24  10
  -9   3  -5 30293.1 2298.16  22
  -9   3  -4 9204.78 1509.36  17
  -9   3  -4 10053.0 1678.97   6
  -9   3  -4 9299.08 1432.78  10
  -9   3  -3 81994.2 4311.58   6
  -9   3  -3 83174.4 4246.59  10
  -9   3  -3 77715.5 4295.53  17
  -9   3  -2 12082.4 1781.53  17
  -9   3  -2 12075.2 1594.55   6
  -9   3  -2 15009.4 1662.34  29
  -9   3  -2 15005.2 1745.84  10
  -9   3  -1 35787.5 2859.28  17
  -9   3  -1 41414.7 2758.96  29
  -9   3  -1 31454.3 2488.07   6
  -9   3  -1 32604.4 2578.05  10
  -9   3   0 12038.1 1428.07  19
  -9   3   0 15372.2 1772.03  10
  -9   3   0 12845.4 1498.85   6
  -9   3   0 14780.2 1487.12   5
  -9   3   0 16054.4 1812.59  29
  -9   3   0 11563.5 1747.61  17
  -9   3   1 70207.7 3616.54  19
  -9   3   1 73185.6 3576.62   5
  -9   3   1 72977.3 3959.34  29
  -9   3   1 74948.2 4241.53  17
  -9   3   1 68453.4 3762.72  10
  -9   3   2 5214.18 1142.68  29
  -9   3   2 6705.11 1137.94   5
  -9   3   2 4445.94 1057.23  19
  -9   3   2 6943.38 1449.74  17
  -9   3   2 6698.36 1175.29  10
  -9   3   3 67666.7 3689.64  19
  -9   3   3 63692.8 3558.16  10
  -9   3   3 70295.0 4109.40  17
  -9   3   3 71016.1 3761.00   5
  -9   3   3 59485.0 3732.44  29
  -9   3   4 3757.32 1019.46  29
  -9   3   4 4740.79 1095.21   5
  -9   3   4 5817.65 1148.73  10
  -9   3   4 7153.49 1408.55  17
  -9   3   4 4331.91 1075.84  19
  -9   3   4 4190.45 957.853  14
  -9   3   5 38971.3 2895.80  19
  -9   3   5 38500.5 2890.64   5
  -9   3   5 34898.4 2650.50  14
  -9   3   5 37964.4 3023.78  29
  -9   3   6 566.540 604.907  14
  -9   3   6 2177.65 894.280  19
  -9   3   6 2453.28 864.859   5
  -9   3   7 56888.7 3671.65  14
  -9   4  -7-1562.14 895.103  17
  -9   4  -6 16015.0 2023.47  17
  -9   4  -6 20571.8 2367.87   6
  -9   4  -5 2612.81 970.933  10
  -9   4  -5 955.448 732.058  17
  -9   4  -5 1178.05 552.405  22
  -9   4  -4 17702.9 2089.21  17
  -9   4  -4 23239.7 2411.75   6
  -9   4  -4 24341.0 2332.10  10
  -9   4  -3 3536.05 1023.57  10
  -9   4  -3 2540.16 985.482   6
  -9   4  -3 2280.12 900.869  17
  -9   4  -3 2155.97 775.626  29
  -9   4  -2 33551.9 2858.84  17
  -9   4  -2 31195.0 2592.96   6
  -9   4  -2 35663.2 2635.03  29
  -9   4  -2 35545.7 2781.70  10
  -9   4  -1-31.7418 672.944  10
  -9   4  -1 215.820 765.849  17
  -9   4  -1-63.4289 621.029   6
  -9   4  -1 728.286 612.472  29
  -9   4   0 17749.2 1834.51   6
  -9   4   0 22895.5 2219.46  10
  -9   4   0 17018.6 2099.42  17
  -9   4   0 18234.7 1867.11  19
  -9   4   0 19512.5 2024.60  29
  -9   4   1 1568.83 817.177  19
  -9   4   1 739.877 939.441  17
  -9   4   1 2024.91 695.200   5
  -9   4   1 1175.31 560.144  10
  -9   4   1 1106.68 740.107  29
  -9   4   2 39742.4 2831.70  19
  -9   4   2 36173.6 2636.14   5
  -9   4   2 37013.2 2768.22  10
  -9   4   2 32180.4 2896.47  17
  -9   4   2 38514.0 2937.42  29
  -9   4   3 5194.47 1363.95  17
  -9   4   3 3270.20 924.985  10
  -9   4   3 4454.82 1095.20  19
  -9   4   3 4257.09 960.663   5
  -9   4   3 3283.83 1006.79  29
  -9   4   4 15023.4 1809.00   5
  -9   4   4 13698.1 1839.83  29
  -9   4   4 16968.5 1976.14  19
  -9   4   4 13241.6 1866.58  17
  -9   4   4 14462.9 1730.26  10
  -9   4   5 1700.47 893.402  19
  -9   4   5-651.159 656.974   5
  -9   4   5 1928.41 945.789  17
  -9   4   6 11431.0 1570.69  14
  -9   5  -7 8694.67 1553.96  17
  -9   5  -6 6718.58 1410.23  17
  -9   5  -5 2906.58 1078.55  17
  -9   5  -4 4900.58 1296.68  17
  -9   5  -4 3686.08 1123.43   6
  -9   5  -3 4995.84 1077.82  29
  -9   5  -3 6692.59 1349.75   6
  -9   5  -3 7768.11 1424.75  10
  -9   5  -3 3856.42 1160.91  17
  -9   5  -2 11553.2 1685.44   6
  -9   5  -2 15708.6 1930.01  10
  -9   5  -2 11944.2 1853.17  17
  -9   5  -2 17526.7 1876.49  29
  -9   5  -1 4147.96 1129.66  10
  -9   5  -1 3821.88 989.807  29
  -9   5  -1 4418.84 1304.77  17
  -9   5  -1 4559.37 1091.68   6
  -9   5   0 4655.70 1301.25  17
  -9   5   0 3044.15 1008.13  10
  -9   5   0 3176.74 913.063  29
  -9   5   1 7207.40 1556.07  17
  -9   5   1 5034.45 1178.52  29
  -9   5   1 5196.70 1196.08  10
  -9   5   2 16311.8 2120.98  17
  -9   5   2 20748.8 2058.02   5
  -9   5   2 20958.9 2156.23  10
  -9   5   2 19651.3 2169.80  29
  -9   5   2 18498.6 2071.94  19
  -9   5   3 4067.53 1047.67  10
  -9   5   3 5585.16 1119.26   5
  -9   5   3 4162.59 1220.52  19
  -9   5   4 7412.42 1395.10   5
  -9   5   4 8464.62 1437.27  10
  -9   5   4 8564.65 1475.87  19
  -9   5   5 2506.07 892.945  10
  -9   6  -3 45905.2 3433.13   6
  -9   6  -3 54313.0 3355.51  29
  -9   6  -2 2330.27 845.599  29
  -9   6  -2 863.950 764.147   6
  -9   6  -1 42378.1 3099.34  29
  -9   6  -1 36074.0 2884.18   6
  -9   6   0 9.99875 675.678  29
  -9   6   2 1456.80 725.129   5
  -9   6   3 45483.3 3200.94   5
  -8 -10  -2 29374.9 2770.25  11
  -8 -10   0 42225.5 2851.00  22
  -8 -10   0 42230.0 2859.02  30
  -8  -9  -5 28896.0 2714.60  11
  -8  -9  -5 21292.6 2252.88  15
  -8  -9  -4 2716.86 896.552   8
  -8  -9  -4 3056.71 1014.19  11
  -8  -9  -4 3748.72 1150.27  15
  -8  -9  -3 23553.3 2415.40  11
  -8  -9  -3 23253.5 2151.16  30
  -8  -9  -3 22262.0 2340.70  15
  -8  -9  -3 23979.9 2228.45   8
  -8  -9  -3 23408.9 2141.40  22
  -8  -9  -2 107.369 890.990  11
  -8  -9  -2 2906.99 1019.52   8
  -8  -9  -2 1547.63 759.451  30
  -8  -9  -2 469.928 565.341  22
  -8  -9  -2 482.687 806.382  15
  -8  -9  -1 23508.9 2408.75  15
  -8  -9  -1 21066.1 2199.21  11
  -8  -9  -1 21784.1 1997.74  30
  -8  -9  -1 22979.6 2068.06  22
  -8  -9   0 12477.3 1535.10  30
  -8  -9   0 15348.5 1698.48  22
  -8  -9   0 11268.2 1759.26  15
  -8  -9   1 21022.9 1926.73  30
  -8  -9   1 24133.1 2073.28  22
  -8  -9   2 6076.20 1083.16   7
  -8  -9   3 12891.7 1592.59   7
  -8  -8  -8 4111.10 914.498  13
  -8  -8  -7 5759.52 1039.08   8
  -8  -8  -6 6558.80 1366.34  15
  -8  -8  -6 2973.18 787.727   8
  -8  -8  -5 25855.6 2204.45  30
  -8  -8  -5 24869.1 2206.58  22
  -8  -8  -5 23151.5 2071.35   8
  -8  -8  -5 19873.7 2197.75  15
  -8  -8  -4 3284.84 1108.25  15
  -8  -8  -4 3856.02 892.589  22
  -8  -8  -4 5327.79 1273.17  11
  -8  -8  -4 4390.96 1001.76  30
  -8  -8  -4 4562.71 1009.29   8
  -8  -8  -3 9734.65 1329.31  30
  -8  -8  -3 11366.1 1503.38  22
  -8  -8  -3 10524.4 1561.23  11
  -8  -8  -3 11308.8 1747.33  15
  -8  -8  -3 9748.79 1416.14   8
  -8  -8  -2 4882.47 1261.29  15
  -8  -8  -2 5013.60 1103.10   8
  -8  -8  -2 5320.65 987.909  30
  -8  -8  -2 5169.88 1123.71  11
  -8  -8  -2 3197.65 824.939  22
  -8  -8  -1 18810.0 1843.07  30
  -8  -8  -1 23156.2 2417.69  15
  -8  -8  -1 20534.5 2042.61  11
  -8  -8  -1 18536.4 1851.59  22
  -8  -8  -1 19459.0 2011.77   8
  -8  -8   0 1719.72 1010.53  15
  -8  -8   0 1071.05 649.488  22
  -8  -8   0 1519.27 814.558   8
  -8  -8   0 336.095 553.459  30
  -8  -8   1 26132.6 2104.03   7
  -8  -8   1 32491.9 2851.59  15
  -8  -8   1 30719.9 2597.49   8
  -8  -8   1 32326.5 2394.93  22
  -8  -8   1 30092.2 2312.94  30
  -8  -8   2 2939.11 749.974  30
  -8  -8   2 3117.92 1052.09  15
  -8  -8   2 4791.47 1193.49   8
  -8  -8   2 2962.96 804.991   7
  -8  -8   2 1970.39 688.074  22
  -8  -8   3 9380.29 1353.35   7
  -8  -8   3 13274.8 1878.79  15
  -8  -8   3 11381.5 1722.89   8
  -8  -8   4 938.410 649.570   7
  -8  -8   5 28787.8 2501.25  19
  -8  -7  -8 27311.8 2262.70  13
  -8  -7  -7 171.723 577.381  30
  -8  -7  -7 757.641 636.127   8
  -8  -7  -7 1484.48 873.394  10
  -8  -7  -7-170.866 530.604  13
  -8  -7  -7-841.918 665.840  15
  -8  -7  -7 220.846 625.885  22
  -8  -7  -6 39617.3 2597.45  13
  -8  -7  -6 43774.7 2940.28  22
  -8  -7  -6 46729.6 3001.99  30
  -8  -7  -6 46505.7 3247.26  10
  -8  -7  -6 46409.9 2839.84   8
  -8  -7  -6 38926.0 2973.17  15
  -8  -7  -5 6000.89 1387.41  15
  -8  -7  -5 4019.11 1002.57  22
  -8  -7  -5 3607.39 963.975  30
  -8  -7  -5 4000.26 870.781  13
  -8  -7  -5 2039.58 692.419   8
  -8  -7  -5 3205.53 933.948  10
  -8  -7  -4 53911.2 3388.91  10
  -8  -7  -4 50818.7 3117.71  30
  -8  -7  -4 59132.2 3274.05   8
  -8  -7  -4 49579.4 3429.23  15
  -8  -7  -4 58278.8 3331.81  22
  -8  -7  -3 1485.35 889.879  11
  -8  -7  -3-427.644 606.514  22
  -8  -7  -3 1054.30 856.019  15
  -8  -7  -3 138.623 543.082  30
  -8  -7  -3-225.562 660.302  10
  -8  -7  -3 270.556 552.701   8
  -8  -7  -2 31167.6 2397.42   8
  -8  -7  -2 30262.7 2307.06  30
  -8  -7  -2 27713.3 2284.15  11
  -8  -7  -2 27817.2 2311.08  10
  -8  -7  -2 29225.3 2297.42  22
  -8  -7  -2 24582.5 2490.84  15
  -8  -7  -1 2548.84 675.667   7
  -8  -7  -1 2968.07 822.432  10
  -8  -7  -1 2142.84 823.536  11
  -8  -7  -1 2708.94 849.620  30
  -8  -7  -1 1185.44 810.426  15
  -8  -7  -1 3089.47 879.312   8
  -8  -7  -1 4683.67 1033.57  22
  -8  -7   0 63598.9 3170.97   7
  -8  -7   0 62189.2 3993.79  15
  -8  -7   0 63492.9 3419.79  30
  -8  -7   0 61488.3 3591.86   8
  -8  -7   0 62350.1 3420.62  22
  -8  -7   1 4734.93 998.046  22
  -8  -7   1 3099.40 766.089   7
  -8  -7   1 3684.40 899.714  30
  -8  -7   1 4375.64 1308.17  15
  -8  -7   1 2533.44 936.339   8
  -8  -7   2 30575.8 2293.08   7
  -8  -7   2 31910.3 2348.15  22
  -8  -7   2 27339.5 2484.96   8
  -8  -7   2 32873.3 2374.73  30
  -8  -7   2 36679.7 3030.27  15
  -8  -7   3 1021.58 573.700   7
  -8  -7   3 1082.16 737.714  15
  -8  -7   3 940.061 511.695  30
  -8  -7   3 564.806 534.407  22
  -8  -7   4 31900.6 2767.35  15
  -8  -7   4 27060.9 2274.81  19
  -8  -7   4 26811.1 2343.35   7
  -8  -7   5 7976.93 1291.95  19
  -8  -7   5 8059.03 1318.54   7
  -8  -7   6 27992.3 2516.18  19
  -8  -6  -9 52907.1 3295.26  13
  -8  -6  -8 10145.8 1400.04  13
  -8  -6  -8 8752.75 1714.23   6
  -8  -6  -8 11526.0 1503.52  30
  -8  -6  -8 10572.0 1633.19  10
  -8  -6  -8 10496.2 1498.14  22
  -8  -6  -7 54497.3 3563.55  10
  -8  -6  -7 51014.4 3154.98  22
  -8  -6  -7 54090.4 2999.85   8
  -8  -6  -7 59223.0 3262.31  13
  -8  -6  -7 49876.9 3811.43   6
  -8  -6  -7 52387.4 3167.69  30
  -8  -6  -6 17615.8 1773.68  30
  -8  -6  -6 15898.6 1634.11  13
  -8  -6  -6 17129.9 1953.04  10
  -8  -6  -6 16107.1 2185.61   6
  -8  -6  -6 15610.3 1595.95   8
  -8  -6  -6 18196.7 1847.52  22
  -8  -6  -5 68861.3 3449.92   8
  -8  -6  -5 71363.2 3634.70  30
  -8  -6  -5 68586.8 3607.27  22
  -8  -6  -5 58374.1 3989.57   6
  -8  -6  -5 66553.5 3855.68  10
  -8  -6  -4 45409.8 3013.75  10
  -8  -6  -4 39023.0 2673.48  30
  -8  -6  -4 40679.1 2735.00  22
  -8  -6  -4 40128.0 2605.53   8
  -8  -6  -4 34742.6 2756.09  15
  -8  -6  -4 34199.1 3079.81   6
  -8  -6  -3 54902.8 3270.48  10
  -8  -6  -3 46007.1 2884.98  30
  -8  -6  -3 44528.0 3179.05  15
  -8  -6  -3 48344.5 2928.01   8
  -8  -6  -3 55727.2 3166.89  22
  -8  -6  -2 19981.3 1965.76  10
  -8  -6  -2 16911.8 1761.15  30
  -8  -6  -2 20089.5 1888.16   8
  -8  -6  -2 16800.0 1668.09  11
  -8  -6  -2 15628.7 2033.79  15
  -8  -6  -2 22554.1 1665.36   7
  -8  -6  -2 20335.0 1891.54  22
  -8  -6  -1 45162.9 2819.93  30
  -8  -6  -1 47981.8 2741.88  11
  -8  -6  -1 35140.2 2977.71  15
  -8  -6  -1 40455.0 2731.85  22
  -8  -6  -1 46645.7 2932.30   8
  -8  -6  -1 43822.2 2502.37   7
  -8  -6  -1 46431.4 2898.32  10
  -8  -6   0 57540.1 3348.80   8
  -8  -6   0 53945.5 3134.17  10
  -8  -6   0 51825.2 3644.05  15
  -8  -6   0 54853.9 3173.51  22
  -8  -6   0 58602.8 3022.27   7
  -8  -6   1 51750.4 3220.13   8
  -8  -6   1 50413.9 2881.66   7
  -8  -6   1 47575.6 2828.99  10
  -8  -6   1 39453.7 3244.33  15
  -8  -6   1 40116.3 2743.75  22
  -8  -6   2 28026.6 2661.12  15
  -8  -6   2 28044.5 2229.21   7
  -8  -6   2 28101.3 2212.79  22
  -8  -6   3 27790.8 2673.44  15
  -8  -6   3 29015.3 2162.91  19
  -8  -6   3 25951.7 2255.25   7
  -8  -6   3 27709.2 2181.89  22
  -8  -6   4 33886.6 2455.89  22
  -8  -6   4 34371.5 2619.44   7
  -8  -6   4 34237.9 2472.99  19
  -8  -6   4 39115.5 3072.69  15
  -8  -6   5 17893.0 2062.72  15
  -8  -6   5 22723.0 2226.03   7
  -8  -6   5 24087.4 2189.26  19
  -8  -6   6 56521.3 3603.94  15
  -8  -6   6 50681.3 3374.06   7
  -8  -6   6 46725.9 3254.26  19
  -8  -6   7 14962.4 1940.75  19
  -8  -5 -10 17476.5 1858.64  22
  -8  -5 -10 18975.9 1909.86  30
  -8  -5  -9 49778.8 3728.35   6
  -8  -5  -9 43516.5 2901.96  22
  -8  -5  -9 44803.6 2915.16  30
  -8  -5  -9 46510.7 3354.59  10
  -8  -5  -9 42618.9 2926.75  13
  -8  -5  -8 24772.8 2435.80  10
  -8  -5  -8 18944.0 1889.80  13
  -8  -5  -8 22592.0 2036.42  22
  -8  -5  -8 22573.7 2508.61   6
  -8  -5  -8 22773.2 2055.66  30
  -8  -5  -7 25957.0 2641.85   6
  -8  -5  -7 24265.2 2104.13  22
  -8  -5  -7 24160.1 2347.71  10
  -8  -5  -7 25050.7 2128.49  30
  -8  -5  -6 25201.6 1969.51   8
  -8  -5  -6 22288.7 2367.14   6
  -8  -5  -6 25082.3 2133.89  22
  -8  -5  -6 26380.4 2146.31  30
  -8  -5  -6 23541.0 2315.44  10
  -8  -5  -5 76229.6 3595.85   8
  -8  -5  -5 73454.1 3724.34  30
  -8  -5  -5 72843.9 4018.49  10
  -8  -5  -5 72944.7 3724.51  22
  -8  -5  -5 65951.2 4109.05   6
  -8  -5  -4 14762.9 1762.11  10
  -8  -5  -4 10930.8 1641.53   6
  -8  -5  -4 13040.9 1555.38  22
  -8  -5  -4 13536.1 1502.32   8
  -8  -5  -4 10316.2 1310.25  30
  -8  -5  -3 50276.5 3122.00  10
  -8  -5  -3 51131.4 3497.89   6
  -8  -5  -3 53248.3 2988.30   8
  -8  -5  -3 51950.8 3067.34  22
  -8  -5  -2 18014.7 1526.85   7
  -8  -5  -2 16777.5 1706.14  22
  -8  -5  -2 13986.0 1592.42   8
  -8  -5  -2 14741.0 1678.57  10
  -8  -5  -2 12632.0 1763.43   6
  -8  -5  -2 13167.4 1774.46  15
  -8  -5  -1 52554.1 3088.90  22
  -8  -5  -1 41863.5 3173.14  15
  -8  -5  -1 52019.8 3121.70   8
  -8  -5  -1 51008.9 3039.10  10
  -8  -5  -1 56393.5 2799.56  11
  -8  -5  -1 50706.8 2775.48   7
  -8  -5   0 6158.41 1099.78  10
  -8  -5   0 7261.76 1189.11  22
  -8  -5   0 7347.93 1111.82   7
  -8  -5   0 6444.67 1458.64  15
  -8  -5   1 75869.4 3724.20   7
  -8  -5   1 80654.0 3869.03  22
  -8  -5   1 83758.0 3753.02  10
  -8  -5   2 9362.59 1223.66  10
  -8  -5   2 9990.92 1588.06  15
  -8  -5   2 9931.82 1397.23   7
  -8  -5   2 11680.9 1475.00  22
  -8  -5   2 12625.7 1329.96  19
  -8  -5   3 33677.6 2419.93  22
  -8  -5   3 36344.9 2628.72   7
  -8  -5   3 33828.8 2290.85  19
  -8  -5   3 29757.2 2725.23  15
  -8  -5   4 2557.00 1073.60  15
  -8  -5   4 1231.32 535.337  22
  -8  -5   4 1423.13 674.491   7
  -8  -5   4 2752.38 822.622  19
  -8  -5   5 68003.4 3535.71  22
  -8  -5   5 70743.0 3783.53  19
  -8  -5   5 74660.2 4068.14   7
  -8  -5   5 72163.3 4187.04  15
  -8  -5   6 635.529 765.090  15
  -8  -5   6 764.238 716.993   7
  -8  -5   6-48.7829 581.956  19
  -8  -5   7 35828.0 2823.82  15
  -8  -5   7 36555.6 2946.00   7
  -8  -5   7 33846.3 2775.17  19
  -8  -4 -11 2548.74 859.504  22
  -8  -4 -11 1176.02 695.311  30
  -8  -4 -10 15473.5 1706.36  22
  -8  -4 -10 20458.3 1947.75  30
  -8  -4 -10 18427.0 2291.03   6
  -8  -4 -10 20419.3 2244.60  10
  -8  -4  -9-212.879 574.468  13
  -8  -4  -9-543.679 802.099  10
  -8  -4  -9-216.930 525.608  22
  -8  -4  -9 250.920 506.321  30
  -8  -4  -9 326.429 805.428   6
  -8  -4  -8 24044.7 2072.78  30
  -8  -4  -8 22948.1 2290.58  10
  -8  -4  -8 25681.1 2153.92  22
  -8  -4  -8 25666.9 2571.20   6
  -8  -4  -7 1628.70 945.810  10
  -8  -4  -7 1905.14 1112.76   6
  -8  -4  -7 1298.00 704.982  22
  -8  -4  -7-477.131 638.988  30
  -8  -4  -6 21459.3 1947.76  22
  -8  -4  -6 25092.6 2043.29  30
  -8  -4  -6 23525.6 1843.99   8
  -8  -4  -6 20581.8 2109.46  10
  -8  -4  -6 20553.4 2266.78   6
  -8  -4  -5 885.200 700.093  30
  -8  -4  -5-465.863 723.537  10
  -8  -4  -5 344.850 480.537   8
  -8  -4  -5 1022.69 693.390  22
  -8  -4  -4 30784.6 2618.39   6
  -8  -4  -4 38867.6 2610.88  22
  -8  -4  -4 34734.0 2310.56   8
  -8  -4  -4 33009.8 2562.27  10
  -8  -4  -3 1424.03 699.672  10
  -8  -4  -3 3052.21 788.404   8
  -8  -4  -3 3740.17 847.417  22
  -8  -4  -3 4356.45 1227.81   6
  -8  -4  -2 15083.3 1791.76   6
  -8  -4  -2 16759.0 1690.42  22
  -8  -4  -2 13556.0 1597.36  10
  -8  -4  -1 156.610 854.582   6
  -8  -4  -1 209.144 575.981  22
  -8  -4  -1 1010.20 726.918  10
  -8  -4   0 27496.3 2172.20  22
  -8  -4   0 27695.2 2130.41  10
  -8  -4   0 26795.0 2460.14  15
  -8  -4   0 27916.1 2434.40   6
  -8  -4   1 6280.49 1403.68  15
  -8  -4   1 6519.35 1054.45  10
  -8  -4   1 5747.36 1084.00  22
  -8  -4   1 4962.33 1026.42   7
  -8  -4   1 7358.07 952.456  19
  -8  -4   2 25306.1 1938.04  10
  -8  -4   2 26642.2 2108.08  22
  -8  -4   2 27002.6 2223.64   7
  -8  -4   2 20376.8 2250.10  15
  -8  -4   2 27186.7 1882.64  19
  -8  -4   3 781.314 750.513   7
  -8  -4   3-139.716 531.625  19
  -8  -4   3 439.906 519.388  22
  -8  -4   3-368.168 917.612  15
  -8  -4   4 17882.0 1955.43   7
  -8  -4   4 15617.7 1976.45  15
  -8  -4   4 17893.0 1688.36  19
  -8  -4   4 18242.2 1767.32  22
  -8  -4   5 9057.70 1557.50  15
  -8  -4   5 14200.0 1602.69  19
  -8  -4   5 10808.0 1341.95  22
  -8  -4   5 10670.4 1606.54   7
  -8  -4   6 28141.3 2546.37   7
  -8  -4   6 30605.1 2446.83  19
  -8  -4   6 29010.7 2519.28  15
  -8  -4   6 27357.2 2153.60  22
  -8  -4   7 2377.54 927.537  15
  -8  -4   7 3849.20 1036.92  19
  -8  -4   7 4596.36 1214.84   7
  -8  -4   8 6955.15 1343.31  15
  -8  -4   8 7862.88 1409.11  19
  -8  -3 -11 6379.19 1150.43  22
  -8  -3 -11 7335.06 1167.80  30
  -8  -3 -10 8730.36 1622.82   6
  -8  -3 -10 5648.33 1309.19  10
  -8  -3 -10 6428.30 1231.01  13
  -8  -3 -10 5756.57 1083.74  22
  -8  -3 -10 6191.83 1104.10  30
  -8  -3  -9 12406.1 1815.81   6
  -8  -3  -9 12213.1 1474.79  22
  -8  -3  -9 16513.9 1978.00  10
  -8  -3  -9 13881.1 1583.92  30
  -8  -3  -8 25151.2 2067.14  22
  -8  -3  -8 24591.8 2012.81  30
  -8  -3  -8 27349.0 2572.43   6
  -8  -3  -8 22437.9 2260.11  10
  -8  -3  -7 12851.2 1482.41  22
  -8  -3  -7 10464.8 1343.69  30
  -8  -3  -7 10632.0 1655.28   6
  -8  -3  -7 13026.1 1760.91  10
  -8  -3  -6 6002.62 1280.26   6
  -8  -3  -6 7431.15 1144.83  22
  -8  -3  -6 6972.22 1289.34  10
  -8  -3  -5 9195.37 1290.84  22
  -8  -3  -5 12683.0 1690.57   6
  -8  -3  -5 11727.2 1565.55  10
  -8  -3  -4 54131.5 3081.78  22
  -8  -3  -4 49004.4 3132.79  10
  -8  -3  -4 52154.8 3255.22   6
  -8  -3  -3 7818.47 1246.32  10
  -8  -3  -3 8523.33 1283.46  22
  -8  -3  -3 11770.8 1569.57   6
  -8  -3  -2 10428.2 1378.67  10
  -8  -3  -2 9298.85 1329.12  22
  -8  -3  -2 9854.81 1429.84   6
  -8  -3  -1 6945.92 1115.70  22
  -8  -3  -1 6784.15 1116.26  10
  -8  -3  -1 8876.43 1406.98   6
  -8  -3   0 30139.9 2213.68  22
  -8  -3   0 25691.0 2007.96  10
  -8  -3   0 25973.8 2205.73   6
  -8  -3   1 8058.23 1266.46   6
  -8  -3   1 11019.9 1125.20  19
  -8  -3   1 10796.3 1383.00  22
  -8  -3   1 10049.1 1260.72  10
  -8  -3   1 8319.64 1546.90  15
  -8  -3   2 26915.9 1863.75  19
  -8  -3   2 25064.8 2009.07  22
  -8  -3   2 21010.4 1723.57  10
  -8  -3   2 19980.3 2151.18  15
  -8  -3   3 5937.40 905.698  10
  -8  -3   3 7295.11 1097.21  22
  -8  -3   3 4354.83 1100.44  15
  -8  -3   3 5922.14 1089.62   5
  -8  -3   3 9009.18 1135.97  19
  -8  -3   4 19717.1 1762.94  22
  -8  -3   4 18827.7 2068.20   7
  -8  -3   4 16295.9 1713.62   5
  -8  -3   4 21156.2 1814.27  19
  -8  -3   5 6226.48 1287.73   7
  -8  -3   5 3475.81 820.339   5
  -8  -3   5 3417.24 827.429  22
  -8  -3   5 4597.47 1171.93  15
  -8  -3   5 3924.02 901.230  19
  -8  -3   6 39732.4 3080.88   7
  -8  -3   6 41077.8 2868.66   5
  -8  -3   6 38966.3 2507.81  22
  -8  -3   6 43018.3 2874.66  19
  -8  -3   6 33990.9 2748.90  15
  -8  -3   7 2205.70 920.725   5
  -8  -3   7 3162.06 798.511  22
  -8  -3   7 1733.27 830.401  19
  -8  -3   7 1436.43 902.059   7
  -8  -3   7 1331.23 832.122  15
  -8  -3   8 8147.65 1308.73  15
  -8  -3   8 10698.4 1675.39  14
  -8  -3   8 10354.8 1726.38   7
  -8  -3   8 10013.8 1625.37  19
  -8  -3   8 10342.6 1555.31   5
  -8  -3   9-230.443 651.785  15
  -8  -2 -10 5615.35 1023.04  30
  -8  -2 -10 3007.21 823.807  22
  -8  -2 -10 5099.65 1388.75   6
  -8  -2 -10 3867.09 1113.75  10
  -8  -2  -9 66031.5 3954.51  10
  -8  -2  -9 64438.4 3394.98  30
  -8  -2  -9 67667.0 4084.78   6
  -8  -2  -9 65352.6 3438.59  22
  -8  -2  -8 177.671 652.659  10
  -8  -2  -8 2149.65 1029.51   6
  -8  -2  -8 787.020 588.143  22
  -8  -2  -8 1033.13 639.457  30
  -8  -2  -7 57920.9 3560.32  10
  -8  -2  -7 57205.0 3168.41  22
  -8  -2  -7 56017.4 3506.49   6
  -8  -2  -6 3763.26 1087.13   6
  -8  -2  -6 2112.46 716.162  22
  -8  -2  -6 3772.72 967.000  10
  -8  -2  -5 74251.9 3661.66  22
  -8  -2  -5 68625.5 3764.06   6
  -8  -2  -5 74729.6 3885.17  10
  -8  -2  -4 57.6127 684.632   6
  -8  -2  -4 388.469 657.641  10
  -8  -2  -4 1655.92 724.854  22
  -8  -2  -3 116226. 4755.31  10
  -8  -2  -3 107695. 4608.72  22
  -8  -2  -3 115345. 4856.03   6
  -8  -2  -2 1399.93 738.033  22
  -8  -2  -2-988.370 733.813  10
  -8  -2  -2 741.007 792.948   6
  -8  -2  -1 58516.8 3149.06  10
  -8  -2  -1 57667.9 3228.02   6
  -8  -2  -1 67316.1 3330.71  22
  -8  -2   0 234.204 376.425  19
  -8  -2   0 1916.62 820.863   6
  -8  -2   0 1066.23 696.984  10
  -8  -2   0 654.089 684.517  22
  -8  -2   1 126968. 4274.54  19
  -8  -2   1 123777. 4673.96  10
  -8  -2   1 121117. 4891.57   6
  -8  -2   1 131526. 4952.74  22
  -8  -2   1 126684. 4703.78   5
  -8  -2   2 5502.77 1286.51  15
  -8  -2   2 3381.97 749.960  10
  -8  -2   2 4753.97 899.216   5
  -8  -2   2 3659.12 856.311   6
  -8  -2   2 3747.56 747.970  19
  -8  -2   2 3293.94 786.686  22
  -8  -2   3 73912.1 3249.61  10
  -8  -2   3 75308.2 3367.29  19
  -8  -2   3 73676.4 3569.58   5
  -8  -2   4 923.129 599.354  19
  -8  -2   4-177.976 889.017  15
  -8  -2   4 1210.37 650.577   5
  -8  -2   5 80325.3 3830.79  19
  -8  -2   5 79687.1 3925.13   5
  -8  -2   5 71760.0 4060.87  15
  -8  -2   5 81588.0 4022.15  14
  -8  -2   6 16247.1 1793.79  14
  -8  -2   6 17060.8 1806.50   5
  -8  -2   6 11681.7 1756.64   7
  -8  -2   6 14203.6 1801.21  15
  -8  -2   6 12051.8 1525.12  19
  -8  -2   7 54168.8 3792.22   7
  -8  -2   7 65501.2 3788.06  14
  -8  -2   7 67664.5 3763.92  19
  -8  -2   7 63269.9 3696.88   5
  -8  -2   7 63736.4 3669.66  15
  -8  -2   8 4598.75 1022.67  15
  -8  -2   8 5506.63 1185.55  19
  -8  -2   8 3191.16 967.319  14
  -8  -2   8 2471.19 958.715   5
  -8  -2   8 1803.83 758.771   7
  -8  -2   9 22716.2 2116.05  15
  -8  -1 -11 1408.97 870.086  10
  -8  -1 -10 51297.5 2970.51  30
  -8  -1 -10 57625.9 3813.99   6
  -8  -1 -10 53147.2 3013.86  22
  -8  -1 -10 52174.0 3547.78  10
  -8  -1  -9 8227.20 1205.91  22
  -8  -1  -9 8896.09 1229.37  30
  -8  -1  -9 9636.31 1516.88  10
  -8  -1  -9 8876.50 1539.50   6
  -8  -1  -8 101922. 4396.38  30
  -8  -1  -8 102569. 4973.23  10
  -8  -1  -8 103981. 4453.94  22
  -8  -1  -8 103909. 5029.25   6
  -8  -1  -7 10461.8 1553.38   6
  -8  -1  -7 9960.37 1324.96  22
  -8  -1  -7 11525.6 1558.19  10
  -8  -1  -6 81112.8 4040.78  10
  -8  -1  -6 67433.4 3529.62  22
  -8  -1  -6 76753.5 3997.59   6
  -8  -1  -5 12194.7 1567.74   6
  -8  -1  -5 9034.81 1346.13  10
  -8  -1  -5 9515.80 1288.28  22
  -8  -1  -4 128271. 5132.34  22
  -8  -1  -4 138405. 5317.54  10
  -8  -1  -4 139049. 5390.36   6
  -8  -1  -3 44032.2 2778.25   6
  -8  -1  -3 45231.5 2771.98  10
  -8  -1  -3 42116.8 2644.64  22
  -8  -1  -2 96785.6 4198.68   6
  -8  -1  -2 96587.5 4173.54  10
  -8  -1  -2 97080.6 4149.84  22
  -8  -1  -1 9999.54 1261.45  10
  -8  -1  -1 10955.3 1346.14  22
  -8  -1  -1 11925.6 1171.80   5
  -8  -1   0 98030.3 4008.05  10
  -8  -1   0 102333. 3871.93   5
  -8  -1   0 95610.7 4056.56   6
  -8  -1   0 98278.4 3478.38  19
  -8  -1   1 50594.7 2835.62   6
  -8  -1   1 60083.8 2692.05  19
  -8  -1   1 58162.3 2852.16   5
  -8  -1   1 57585.1 2874.38  10
  -8  -1   2 102983. 3996.14  10
  -8  -1   2 110165. 4262.94   5
  -8  -1   2 106791. 4417.13  29
  -8  -1   2 106294. 4000.68  19
  -8  -1   2 102798. 4191.76   6
  -8  -1   3 30124.4 1914.14  10
  -8  -1   3 26638.9 1999.63  14
  -8  -1   3 30241.3 2212.50  29
  -8  -1   3 23426.9 2219.59  15
  -8  -1   3 24078.8 1963.48   5
  -8  -1   3 28268.5 1981.47  19
  -8  -1   4 62739.5 3281.91   5
  -8  -1   4 50813.9 3353.40  15
  -8  -1   4 65649.0 3360.34  14
  -8  -1   4 63000.3 2854.97  10
  -8  -1   4 61746.8 3175.86  19
  -8  -1   4 61258.1 3249.32  29
  -8  -1   5 37254.9 2548.25   5
  -8  -1   5 43279.3 2808.20  14
  -8  -1   5 41706.2 2658.91  19
  -8  -1   5 39831.7 2584.19  29
  -8  -1   5 34465.1 2713.03  15
  -8  -1   6 56809.1 3290.01  19
  -8  -1   6 48476.9 3211.95  15
  -8  -1   6 52583.7 3055.07  29
  -8  -1   6 58827.6 3351.49   5
  -8  -1   6 55671.0 3360.79  14
  -8  -1   7 54264.7 3391.28  14
  -8  -1   7 56418.1 3404.62  19
  -8  -1   7 49003.2 2986.05  29
  -8  -1   7 51044.5 3206.89  15
  -8  -1   7 47363.2 3126.15   5
  -8  -1   8 25675.2 2373.64  19
  -8  -1   8 26440.6 2366.80   5
  -8  -1   8 25188.7 2160.98  15
  -8  -1   8 26416.3 2454.44  14
  -8  -1   8 21531.1 2422.25   7
  -8  -1   8 24003.9 2078.69  29
  -8   0 -11 17410.8 2066.56  10
  -8   0 -10 7727.94 1461.88  10
  -8   0 -10 5833.81 1387.88   6
  -8   0  -9 24040.4 2012.91  22
  -8   0  -9 22064.0 2306.93   6
  -8   0  -9 20253.6 2188.00  10
  -8   0  -9 22998.3 1954.09  30
  -8   0  -8 35865.0 2451.62  22
  -8   0  -8 36474.9 2758.06  10
  -8   0  -8 33903.5 2763.66   6
  -8   0  -7 22541.0 1933.72  22
  -8   0  -7 22556.8 2183.07   6
  -8   0  -7 25363.9 2248.40  10
  -8   0  -6 12308.9 1454.16  22
  -8   0  -6 15630.3 1737.05  10
  -8   0  -6 15572.1 1538.31  17
  -8   0  -6 11109.8 1548.78   6
  -8   0  -5 32621.0 2480.91   6
  -8   0  -5 36215.5 2537.87  10
  -8   0  -5 29204.5 2213.40  22
  -8   0  -5 33795.2 2277.06  17
  -8   0  -4 44017.6 2620.33  17
  -8   0  -4 42086.9 2750.31  10
  -8   0  -4 40576.4 2563.36  22
  -8   0  -4 44489.0 2833.84   6
  -8   0  -3 24764.0 1962.50  22
  -8   0  -3 22958.7 1950.91  10
  -8   0  -3 27279.3 2164.52   6
  -8   0  -3 26790.1 2034.13  17
  -8   0  -2 52215.0 2900.19  10
  -8   0  -2 51905.4 2949.95   6
  -8   0  -2 53687.9 3031.41  17
  -8   0  -2 51891.5 2921.85  22
  -8   0  -2 55718.4 2426.40   5
  -8   0  -1 26118.8 1577.48  19
  -8   0  -1 24693.1 1923.54  10
  -8   0  -1 27752.3 2057.29   6
  -8   0  -1 26967.0 2137.27  17
  -8   0  -1 26257.3 1679.71   5
  -8   0   0 29779.7 2157.92  29
  -8   0   0 28090.6 1747.39  19
  -8   0   0 28183.8 2007.99  10
  -8   0   0 30533.3 2078.52   6
  -8   0   0 27229.2 1834.69   5
  -8   0   1 14426.9 1562.91  29
  -8   0   1 18475.1 1546.21   5
  -8   0   1 17337.9 1569.67  10
  -8   0   1 20042.3 1538.28  19
  -8   0   1 20252.6 1644.51   6
  -8   0   2 85653.9 3928.58  29
  -8   0   2 85275.5 3553.05   6
  -8   0   2 86287.7 3718.32   5
  -8   0   2 89273.2 3666.95  14
  -8   0   2 82211.5 3521.98  10
  -8   0   2 83063.5 3529.18  19
  -8   0   3 13541.5 1477.44   5
  -8   0   3 16671.3 1458.45  10
  -8   0   3 16896.1 1693.21  29
  -8   0   3 16690.1 1569.90  19
  -8   0   3 18847.9 1652.53  14
  -8   0   4 20772.7 1579.55  10
  -8   0   4 20656.1 1847.47   5
  -8   0   4 21404.6 1880.70  14
  -8   0   4 22813.1 1886.98  19
  -8   0   4 16356.8 1857.66  15
  -8   0   4 23628.2 2019.77  29
  -8   0   5 9189.04 1418.43  15
  -8   0   5 8788.90 1285.18   5
  -8   0   5 8946.71 1335.28  29
  -8   0   5 9594.11 1329.91  14
  -8   0   5 9787.38 1421.54  19
  -8   0   6 65838.9 3614.30  19
  -8   0   6 71676.1 3717.18   5
  -8   0   6 71030.0 3794.26  14
  -8   0   6 56855.2 3483.72  15
  -8   0   6 63569.3 3494.06  29
  -8   0   7 4050.67 998.152   5
  -8   0   7 3936.07 1081.12  14
  -8   0   7 3544.62 911.907  15
  -8   0   7 3857.34 922.670  29
  -8   0   7 4924.57 1085.60  19
  -8   0   8 28772.0 2499.43  19
  -8   0   8 23515.0 2142.50  29
  -8   0   8 25913.7 2452.80  14
  -8   0   8 26588.4 2363.69   5
  -8   0   9 4914.89 1041.82  29
  -8   0   9 3538.02 1051.63   7
  -8   1 -10 1361.15 774.495  10
  -8   1  -9 13711.8 1718.34  10
  -8   1  -9 13380.9 1856.49   6
  -8   1  -8 1247.08 797.740   6
  -8   1  -8-572.063 709.264  10
  -8   1  -8 413.278 482.927  22
  -8   1  -7 28393.0 2492.85   6
  -8   1  -7 29913.7 2441.47  10
  -8   1  -7 32249.6 2251.28  17
  -8   1  -7 28301.5 2179.74  22
  -8   1  -6 2857.81 895.517  10
  -8   1  -6 1530.11 575.664  22
  -8   1  -6 2086.37 838.722   6
  -8   1  -6 2704.48 793.005  17
  -8   1  -5 10160.2 1370.53  10
  -8   1  -5 8168.87 1187.66  22
  -8   1  -5 10574.4 1360.62  17
  -8   1  -5 10595.7 1519.16   6
  -8   1  -4 430.531 719.051   6
  -8   1  -4 1494.12 766.219  17
  -8   1  -4 1260.86 644.036  22
  -8   1  -4 1279.79 771.616  10
  -8   1  -3 55289.3 3145.42   6
  -8   1  -3 54138.6 3045.00  10
  -8   1  -3 59903.6 3082.84  22
  -8   1  -3 51645.9 3027.28  17
  -8   1  -2 344.837 343.422   5
  -8   1  -2-5.46067 568.407  10
  -8   1  -2 500.630 798.643  17
  -8   1  -2-851.690 753.033   6
  -8   1  -1 14154.4 1256.64  19
  -8   1  -1 12693.3 1556.49  17
  -8   1  -1 13756.5 1493.28  29
  -8   1  -1 14273.5 1531.65   6
  -8   1  -1 16433.1 1603.13  10
  -8   1  -1 18739.2 1400.89   5
  -8   1   0 1983.00 730.665  10
  -8   1   0 1271.68 518.357  19
  -8   1   0 1201.61 537.610   5
  -8   1   0 3636.45 1072.10  17
  -8   1   0 1691.04 678.815   6
  -8   1   0 1774.94 692.648  29
  -8   1   1 34369.4 2116.58  19
  -8   1   1 37910.6 2642.35  17
  -8   1   1 35753.6 2273.16  10
  -8   1   1 36068.0 2184.80   6
  -8   1   1 36234.6 2483.50  29
  -8   1   1 34544.1 2162.33   5
  -8   1   1 34811.2 2024.54  14
  -8   1   2 2825.54 711.097   6
  -8   1   2 1746.99 550.859  14
  -8   1   2 3038.97 806.787  19
  -8   1   2 2134.18 688.517  29
  -8   1   2 2756.96 762.193   5
  -8   1   2 2243.13 703.883  10
  -8   1   3 20196.0 1902.82  29
  -8   1   3 19433.9 1723.22  14
  -8   1   3 18912.2 1604.55  10
  -8   1   3 18543.6 1713.02   5
  -8   1   3 19470.2 1746.24  19
  -8   1   4 2005.30 792.062  29
  -8   1   4 928.302 600.636  14
  -8   1   4 1023.86 601.071  19
  -8   1   4 919.581 623.012   5
  -8   1   4 1379.86 806.111  15
  -8   1   4 1674.58 578.943  10
  -8   1   5 14236.0 1660.07  29
  -8   1   5 12628.9 1527.23  14
  -8   1   5 14807.8 1654.66   5
  -8   1   5 14173.0 1643.39  15
  -8   1   5 14246.5 1674.41  19
  -8   1   6 1665.72 701.460  14
  -8   1   6 704.030 555.544  15
  -8   1   6 2778.59 888.015   5
  -8   1   6 1640.72 776.264  19
  -8   1   6 1070.81 641.197  29
  -8   1   7 26398.1 2334.29  19
  -8   1   7 26023.9 2354.80  14
  -8   1   7 23003.2 2174.91   5
  -8   1   7 20151.1 2007.16  29
  -8   1   8 1634.51 968.659  19
  -8   1   8 1466.48 810.255  14
  -8   1   8 1520.43 710.802   5
  -8   1   8 1835.62 805.889  29
  -8   1   9 8037.47 1370.70  29
  -8   1  10 263.726 549.833  29
  -8   2 -10 12943.8 1727.65  10
  -8   2  -9 6383.64 1461.01   6
  -8   2  -9 5721.24 1174.70  10
  -8   2  -8 23788.4 2231.09  10
  -8   2  -8 27006.7 2600.15   6
  -8   2  -7 16983.9 1677.48  22
  -8   2  -7 20136.9 2202.93   6
  -8   2  -7 19255.6 1944.68  10
  -8   2  -7 18096.8 1801.38  17
  -8   2  -6 26475.0 2213.68  10
  -8   2  -6 17809.6 1811.23  17
  -8   2  -6 25681.9 2376.88   6
  -8   2  -6 20903.6 1832.16  22
  -8   2  -5 2541.53 755.194  22
  -8   2  -5 1967.83 801.904  17
  -8   2  -5 3160.40 848.981  10
  -8   2  -5 2972.69 973.232   6
  -8   2  -4 20316.9 2046.52   6
  -8   2  -4 21744.4 1802.32  22
  -8   2  -4 22355.6 1984.06  10
  -8   2  -4 19767.4 1936.52  17
  -8   2  -3 43196.5 2870.19  17
  -8   2  -3 43752.4 2770.73  10
  -8   2  -3 40612.1 2781.77   6
  -8   2  -2 26992.3 2320.23  17
  -8   2  -2 30087.8 2294.04   6
  -8   2  -2 35186.8 2356.13  29
  -8   2  -2 29279.3 2269.92  10
  -8   2  -1 21873.7 1932.55  29
  -8   2  -1 19695.6 1793.22   6
  -8   2  -1 18927.0 1550.61  19
  -8   2  -1 21647.8 1920.50  10
  -8   2  -1 21983.9 1569.99   5
  -8   2  -1 19384.9 1957.20  17
  -8   2   0 13122.7 1420.80   6
  -8   2   0 11679.6 1460.06  29
  -8   2   0 13035.2 1310.03   5
  -8   2   0 11709.7 1374.35  10
  -8   2   0 12099.0 1322.22  19
  -8   2   0 15187.2 1751.92  17
  -8   2   1 31752.1 2114.85   5
  -8   2   1 32594.7 2523.91  17
  -8   2   1 31144.2 2341.02  29
  -8   2   1 31614.4 2088.17   6
  -8   2   1 31878.6 1907.41  14
  -8   2   1 28848.5 2073.99  19
  -8   2   1 31010.7 2223.61  10
  -8   2   2 14021.6 1531.86  10
  -8   2   2 17211.6 1499.38  14
  -8   2   2 15039.8 1553.82  19
  -8   2   2 15998.2 1583.31   5
  -8   2   2 16375.1 1738.28  29
  -8   2   2 16646.4 1860.50  17
  -8   2   2 17982.1 1503.28   6
  -8   2   3 38168.3 2422.06  10
  -8   2   3 38919.6 2562.97  19
  -8   2   3 40475.6 2619.21   5
  -8   2   3 37483.9 2716.38  29
  -8   2   3 42838.6 2523.80  14
  -8   2   3 45602.7 3025.31  17
  -8   2   4 9356.99 1265.03  14
  -8   2   4 8390.20 1320.37  29
  -8   2   4 8190.23 1258.04   5
  -8   2   4 6477.96 1044.29  10
  -8   2   4 9356.32 1318.66  19
  -8   2   5 11459.6 1557.40  29
  -8   2   5 9670.68 1327.07  14
  -8   2   5 11902.7 1514.49  15
  -8   2   5 14653.0 1658.13  19
  -8   2   5 11880.7 1524.81   5
  -8   2   5 10433.1 1222.92  10
  -8   2   6 10623.5 1519.12  29
  -8   2   6 9207.84 1357.55  14
  -8   2   6 9618.29 1443.27  19
  -8   2   6 9329.61 1437.89   5
  -8   2   7 56313.2 3545.85   5
  -8   2   7 50250.6 3368.20  19
  -8   2   7 46154.2 3253.52  14
  -8   2   7 51019.8 3363.97  29
  -8   2   8 6513.77 1305.39  14
  -8   2   8 5661.53 1258.82  19
  -8   2   8 6005.47 1293.19   5
  -8   2   8 7198.03 1278.16  29
  -8   2   9 8660.88 1448.80  29
  -8   3  -9 5681.40 1174.18  10
  -8   3  -8 72527.5 4467.35   6
  -8   3  -8 79937.6 4234.03  10
  -8   3  -7 8462.73 1336.87  17
  -8   3  -7 11546.0 1796.59   6
  -8   3  -7 11670.7 1564.98  10
  -8   3  -6 63456.4 3275.57  22
  -8   3  -6 63903.8 3618.15  10
  -8   3  -6 66996.9 3996.18   6
  -8   3  -6 53672.4 3330.20  17
  -8   3  -5 9895.18 1266.27  22
  -8   3  -5 11235.8 1692.19   6
  -8   3  -5 10255.0 1459.96  10
  -8   3  -5 8673.68 1251.98  17
  -8   3  -4 63644.5 3722.78   6
  -8   3  -4 60579.7 3546.73  17
  -8   3  -3 3859.80 945.013  10
  -8   3  -3 4468.43 1082.85  17
  -8   3  -3 6590.22 1255.07   6
  -8   3  -3 6092.92 1036.10  29
  -8   3  -2 148256. 5768.22   6
  -8   3  -2 154428. 5806.90  10
  -8   3  -2 136596. 5819.93  17
  -8   3  -2 154326. 5622.20  29
  -8   3  -1 2586.88 871.024  10
  -8   3  -1 2810.28 631.233   5
  -8   3  -1 725.724 669.489  17
  -8   3  -1 3669.76 946.532   6
  -8   3  -1 4101.13 941.608  29
  -8   3   0 71745.1 3238.72   5
  -8   3   0 63657.1 3458.96  10
  -8   3   0 65932.5 3350.46   6
  -8   3   0 66493.1 3528.86  29
  -8   3   0 60913.4 3653.53  17
  -8   3   1 76.4478 582.672  19
  -8   3   1 309.408 945.590  17
  -8   3   1 1045.15 625.317  29
  -8   3   1 601.302 581.674   6
  -8   3   1 303.709 515.990  10
  -8   3   1-777.695 622.443   5
  -8   3   2 122623. 4939.43   5
  -8   3   2 133097. 5432.69  29
  -8   3   2 122291. 5020.37  10
  -8   3   2 124860. 5044.60  19
  -8   3   2 131286. 4633.74  14
  -8   3   2 133871. 5629.53  17
  -8   3   3-210.354 565.795  10
  -8   3   3 1702.86 795.437  19
  -8   3   3 1910.77 1066.49  17
  -8   3   3-145.501 480.521  14
  -8   3   3 343.283 671.619  29
  -8   3   3-609.891 687.342   5
  -8   3   4 61049.1 3623.82  29
  -8   3   4 63641.3 3768.11  17
  -8   3   4 67203.8 3685.10  19
  -8   3   4 62525.3 3306.13  14
  -8   3   4 65563.3 3590.21   5
  -8   3   4 60672.0 3262.72  10
  -8   3   5 221.898 538.147  14
  -8   3   5 1188.63 754.528   5
  -8   3   5 617.006 705.811  29
  -8   3   5 1687.78 946.064  17
  -8   3   5 1258.56 760.534  19
  -8   3   5 925.003 614.588  10
  -8   3   6 76763.2 4197.58   5
  -8   3   6 74117.6 4082.98  19
  -8   3   6 78812.5 4105.04  14
  -8   3   6 67263.1 3969.99  29
  -8   3   7 669.069 651.595  14
  -8   3   7 3350.87 1095.10   5
  -8   3   7 1363.50 728.612  29
  -8   3   7 3068.51 1161.10  19
  -8   3   8 66623.3 3996.97  14
  -8   3   8 69946.1 4137.39  19
  -8   3   8 59553.5 3840.40  29
  -8   4  -9 35557.0 2833.63  10
  -8   4  -8 3218.96 1022.97  10
  -8   4  -7 80082.3 4218.92  10
  -8   4  -7 71173.1 4434.40   6
  -8   4  -7 70212.2 3908.61  17
  -8   4  -6 1086.44 558.645  22
  -8   4  -6 1610.86 865.475   6
  -8   4  -6 3267.51 1038.72  10
  -8   4  -6 1851.78 847.017  17
  -8   4  -5 44558.1 3238.62   6
  -8   4  -5 41268.0 2958.14  17
  -8   4  -5 48023.5 3122.18  10
  -8   4  -4 1960.69 887.851  17
  -8   4  -4 2353.14 858.276   6
  -8   4  -4 2685.62 763.654  29
  -8   4  -4 1202.15 683.005  10
  -8   4  -3 89375.6 4346.83  10
  -8   4  -3 82925.3 4277.66   6
  -8   4  -3 88197.0 4002.56  29
  -8   4  -2 17088.2 1824.32  10
  -8   4  -2 18005.3 1780.76  29
  -8   4  -2 17762.1 1870.98   6
  -8   4  -2 13638.5 1761.93  17
  -8   4  -1 90093.8 4183.45  29
  -8   4  -1 93673.1 3744.63   5
  -8   4  -1 80731.0 4165.01  10
  -8   4  -1 87984.2 4175.02   6
  -8   4   0 3504.23 931.415  29
  -8   4   0 4416.98 957.533   6
  -8   4   0 2119.14 852.947  10
  -8   4   0 2073.14 947.555  17
  -8   4   0 4584.27 871.588   5
  -8   4   1 52496.3 2917.08   6
  -8   4   1 44659.8 3241.82  17
  -8   4   1 49231.4 3103.49  10
  -8   4   1 47675.0 3091.21  29
  -8   4   1 45632.6 2753.67   5
  -8   4   2 31348.2 2500.60  29
  -8   4   2 25650.3 2201.72  10
  -8   4   2 23442.6 2363.55  17
  -8   4   2 26261.0 2220.99  19
  -8   4   2 29910.1 2270.18   5
  -8   4   3 79168.3 4102.83  19
  -8   4   3 75412.2 4122.74  29
  -8   4   3 83663.0 3689.04  14
  -8   4   3 81216.3 4033.90   5
  -8   4   3 77626.2 3928.27  10
  -8   4   3 80699.7 4413.04  17
  -8   4   4 13464.5 1744.52  29
  -8   4   4 11661.9 1412.61  14
  -8   4   4 12512.7 1553.03  10
  -8   4   4 11262.3 1531.80   5
  -8   4   4 13164.4 1836.37  17
  -8   4   4 12843.5 1725.49  19
  -8   4   5 36328.2 2591.41  14
  -8   4   5 34932.4 2801.44  19
  -8   4   5 32575.1 2681.29   5
  -8   4   5 35419.0 2805.68  29
  -8   4   5 32675.2 2440.65  10
  -8   4   5 38789.0 2984.04  17
  -8   4   6 12822.4 1724.59   5
  -8   4   6 9529.13 1679.41  17
  -8   4   6 11327.2 1650.19  29
  -8   4   6 11260.5 1522.51  14
  -8   4   6 10207.9 1610.37  19
  -8   4   7 54890.6 3665.66  29
  -8   4   7 65699.7 4008.63   5
  -8   4   7 58795.0 3790.29  19
  -8   4   7 51149.2 3399.09  14
  -8   4   8 26821.0 2537.90  14
  -8   5  -7 21586.5 2188.87  10
  -8   5  -7 19086.4 2044.55  17
  -8   5  -6 23691.6 2307.33  10
  -8   5  -6 21121.9 2339.17   6
  -8   5  -6 21774.4 2195.52  17
  -8   5  -5 7335.39 1419.94  17
  -8   5  -5 5974.19 1209.87  10
  -8   5  -5 3817.07 1165.28   6
  -8   5  -4 12605.2 1709.42  10
  -8   5  -4 14448.1 1773.08  17
  -8   5  -4 12142.4 1476.56  29
  -8   5  -4 12653.0 1758.97   6
  -8   5  -3 21583.9 2261.12  17
  -8   5  -3 24140.5 2280.13   6
  -8   5  -3 19803.1 2089.86  10
  -8   5  -3 24859.3 2076.49  29
  -8   5  -2 26451.7 2339.61   6
  -8   5  -2 30081.8 2645.38  17
  -8   5  -2 30995.4 2556.42  10
  -8   5  -2 29287.1 2324.12  29
  -8   5  -1 16724.3 1805.54  29
  -8   5  -1 18878.9 1957.18  10
  -8   5  -1 14651.9 1807.37  17
  -8   5  -1 21800.6 2052.02   6
  -8   5   0 12922.4 1672.57  10
  -8   5   0 12920.1 1533.98   6
  -8   5   0 9809.17 1294.33   5
  -8   5   0 13966.1 1655.17  29
  -8   5   0 11351.9 1723.91  17
  -8   5   1 5784.19 1275.72  17
  -8   5   1 9893.26 1485.94  29
  -8   5   1 7385.95 1290.78  10
  -8   5   1 8611.95 1218.00   6
  -8   5   1 7841.00 1202.76   5
  -8   5   2 13173.4 1562.20   5
  -8   5   2 15480.7 1830.04  29
  -8   5   2 11452.0 1570.17  10
  -8   5   2 12065.2 1803.64  17
  -8   5   3 30818.3 2475.88   5
  -8   5   3 32742.1 2890.09  17
  -8   5   3 32692.2 2624.91  29
  -8   5   3 29230.1 2540.64  19
  -8   5   3 29289.9 2408.07  10
  -8   5   4 14567.8 1800.46  29
  -8   5   4 13251.0 1763.47  19
  -8   5   4 11657.0 1541.82  10
  -8   5   4 13170.7 1888.57  17
  -8   5   4 13394.9 1686.64   5
  -8   5   5 2963.02 1156.81  17
  -8   5   5 3701.51 1087.11   5
  -8   5   5 6079.73 1089.51  14
  -8   5   5 4014.18 880.242  10
  -8   5   5 4846.98 1145.72  29
  -8   5   5 4004.23 1123.31  19
  -8   5   6 10149.4 1621.38   5
  -8   5   6 13844.4 1885.19  19
  -8   5   6 11721.8 1679.24  29
  -8   5   6 11030.8 1732.27  17
  -8   5   6 11405.3 1598.07  14
  -8   5   7 21611.5 2307.71  17
  -8   5   7 19772.8 2097.78  14
  -8   6  -7 807.824 748.431  17
  -8   6  -6 20190.0 2184.16  17
  -8   6  -5 2347.26 919.321  10
  -8   6  -5 1864.28 906.193   6
  -8   6  -5 1659.71 880.993  17
  -8   6  -4 10866.3 1618.69  17
  -8   6  -4 10569.6 1617.54  10
  -8   6  -4 8370.21 1231.52  29
  -8   6  -4 11188.8 1706.41   6
  -8   6  -3-284.695 830.643  10
  -8   6  -3 1609.16 813.648  17
  -8   6  -3 814.321 640.935   6
  -8   6  -3 798.569 607.304  29
  -8   6  -2 30884.3 2482.77  29
  -8   6  -2 36107.6 2912.88  17
  -8   6  -2 40337.1 2928.43   6
  -8   6  -2 34200.9 2809.01  10
  -8   6  -1 1723.06 770.318  29
  -8   6  -1-86.3483 620.692   6
  -8   6  -1 2143.54 955.904  10
  -8   6  -1 2019.93 1016.30  17
  -8   6   0 8505.89 1598.84  17
  -8   6   0 12146.8 1540.14   6
  -8   6   0 11350.5 1607.93  10
  -8   6   0 9645.59 1453.59  29
  -8   6   1-506.908 671.225  10
  -8   6   1 1250.21 985.442  17
  -8   6   1 359.852 610.694  29
  -8   6   1 241.855 509.106   5
  -8   6   2 21763.1 2388.81  17
  -8   6   2 22552.1 2083.37   5
  -8   6   2 18383.4 1987.73  10
  -8   6   2 21177.6 2159.76  29
  -8   6   3-57.8474 588.123  10
  -8   6   3 458.240 780.728  17
  -8   6   3 137.283 646.054   5
  -8   6   3-710.712 846.352  29
  -8   6   4 22401.2 2479.48  17
  -8   6   4 22447.6 2165.83  10
  -8   6   4 23596.7 2443.86  19
  -8   6   4 21798.2 2263.26  29
  -8   6   4 23182.8 2257.45   5
  -8   6   5 1060.72 903.971  19
  -8   6   5 1759.48 1084.73  17
  -8   6   5 2350.39 928.901   5
  -8   6   5 1925.40 808.362  10
  -8   6   6 5052.43 1026.27  10
  -8   6   7 225.554 531.875  14
  -8   7  -4 4703.32 1172.68   6
  -8   7  -3 25363.6 2239.88  29
  -8   7  -3 30509.6 2643.85   6
  -8   7  -2 13209.7 1655.98  29
  -8   7  -2 9802.99 1525.22   6
  -8   7  -2 10251.4 1696.29  17
  -8   7  -2 10024.7 1655.27  10
  -8   7  -1 36679.5 2848.74  29
  -8   7  -1 36445.2 3060.59  17
  -8   7  -1 36242.1 2745.43   6
  -8   7  -1 40881.7 3120.66  10
  -8   7   0 7722.03 1291.39   6
  -8   7   0 8865.36 1598.09  17
  -8   7   0 7225.75 1379.31  10
  -8   7   0 6881.29 1294.96  29
  -8   7   1 18117.0 2042.25  10
  -8   7   1 16117.7 1767.13   5
  -8   7   1 17056.9 2184.43  17
  -8   7   1 18333.3 2057.52  29
  -8   7   2 16150.8 1934.11  10
  -8   7   2 11803.2 1834.53  17
  -8   7   2 14791.3 1774.62   5
  -8   7   2 14778.7 1852.84  29
  -8   7   3 28161.1 2533.70   5
  -8   7   3 32011.7 2667.13  10
  -8   7   4 21314.1 2171.95  10
  -8   7   4 20317.2 2163.70   5
  -8   7   5 7678.75 1364.56  10
  -8   8  -2 7879.34 1421.79   6
  -8   8  -1 51243.2 3476.09  29
  -8   8  -1 45998.0 3243.35   6
  -8   8   0 4307.20 1169.08  29
  -8   8   2 2508.03 876.267   5
  -7 -11  -2 11628.3 1505.90  15
  -7 -10  -4-92.2020 891.953  11
  -7 -10  -3 46725.7 2975.28  15
  -7 -10  -3 46942.1 2985.28  22
  -7 -10  -3 42598.8 3483.90  11
  -7 -10  -3 49101.4 3030.86  30
  -7 -10  -2 465.709 572.818  15
  -7 -10  -2-255.114 528.743  30
  -7 -10  -2 262.705 713.375  11
  -7 -10  -2 815.607 638.509  22
  -7 -10  -1 60623.6 4022.09  11
  -7 -10  -1 66030.0 3628.05  15
  -7 -10  -1 59444.4 3301.64  30
  -7 -10  -1 58242.9 3290.55  22
  -7 -10   0 3064.95 1131.51  11
  -7 -10   0 3561.28 877.385  30
  -7 -10   0 4420.28 1037.27  15
  -7 -10   0 3519.50 857.906  22
  -7 -10   1 48892.7 3457.20  11
  -7 -10   1 53509.0 3340.47  15
  -7 -10   2 100.472 465.381   7
  -7 -10   3 31775.8 2449.48   7
  -7  -9  -8 44266.6 2880.30   8
  -7  -9  -7 828.764 586.623   8
  -7  -9  -6 51019.5 3174.56  22
  -7  -9  -6 48853.2 3081.86  30
  -7  -9  -6 49808.8 3635.89  11
  -7  -9  -6 51461.5 3106.22   8
  -7  -9  -5 12982.8 1576.24  30
  -7  -9  -5 15020.4 1709.48  15
  -7  -9  -5 12933.2 1590.01  22
  -7  -9  -5 14260.9 1962.68  11
  -7  -9  -5 15945.8 1714.91   8
  -7  -9  -4 61260.0 3391.29  30
  -7  -9  -4 64083.6 3504.22   8
  -7  -9  -4 61640.1 3416.04  22
  -7  -9  -4 58849.9 3446.03  15
  -7  -9  -4 58355.7 3945.36  11
  -7  -9  -3 7503.29 1237.14   8
  -7  -9  -3 10061.2 1448.37  15
  -7  -9  -3 9286.71 1627.73  11
  -7  -9  -3 8119.04 1214.58  22
  -7  -9  -3 7442.84 1137.86  30
  -7  -9  -2 47223.5 3059.55  15
  -7  -9  -2 43706.9 2757.95  30
  -7  -9  -2 38468.1 3121.86  11
  -7  -9  -2 45765.8 2823.46  22
  -7  -9  -2 41833.8 2851.68   8
  -7  -9  -1 22363.4 1921.77  22
  -7  -9  -1 23405.1 2109.45   8
  -7  -9  -1 20561.8 2245.10  11
  -7  -9  -1 23052.4 1943.08  30
  -7  -9  -1 24708.7 2196.21  15
  -7  -9   0 60873.2 3501.99   8
  -7  -9   0 48444.7 2860.09  30
  -7  -9   0 59568.2 3486.89  15
  -7  -9   0 57631.6 3649.81  11
  -7  -9   0 53864.5 3021.39  22
  -7  -9   1 18008.4 1941.19   8
  -7  -9   1 19456.8 1999.82  15
  -7  -9   1 19613.0 1697.34  30
  -7  -9   1 17064.6 1624.85  22
  -7  -9   1 16499.9 1882.90  11
  -7  -9   1 14222.9 1479.07   7
  -7  -9   2 31611.7 2172.37  30
  -7  -9   2 35574.8 2749.01   8
  -7  -9   2 33314.3 2241.92  22
  -7  -9   2 34019.9 2653.39  15
  -7  -9   2 31824.8 2268.45   7
  -7  -9   3 9760.51 1518.04   8
  -7  -9   3 10732.3 1537.55  15
  -7  -9   3 11931.9 1458.11   7
  -7  -9   4 39485.1 2714.11   7
  -7  -8  -9 18412.0 1857.85  13
  -7  -8  -8 14097.5 1566.00  13
  -7  -8  -8 14003.6 1516.39   8
  -7  -8  -7 18057.7 1719.43   8
  -7  -8  -7 15643.5 1727.63  22
  -7  -8  -7 15750.7 1719.44  30
  -7  -8  -7 16224.6 1629.51  13
  -7  -8  -6 11696.7 1482.55  30
  -7  -8  -6 14767.9 1653.98  22
  -7  -8  -6 14128.1 1443.64  13
  -7  -8  -6 12295.2 1588.24  15
  -7  -8  -6 15344.5 1597.74   8
  -7  -8  -5 19043.5 1825.80  22
  -7  -8  -5 20733.2 2028.39  15
  -7  -8  -5 23012.3 1953.04   8
  -7  -8  -5 22739.6 1981.11  30
  -7  -8  -4 32231.0 2349.88  22
  -7  -8  -4 36995.5 2882.36  11
  -7  -8  -4 38012.8 2737.98  15
  -7  -8  -4 34276.5 2402.68  30
  -7  -8  -4 35082.4 2458.01   8
  -7  -8  -3 14065.7 1742.26  15
  -7  -8  -3 12431.8 1438.98  30
  -7  -8  -3 12521.5 1460.71  22
  -7  -8  -3 15777.0 1631.09   8
  -7  -8  -3 12469.1 1720.87  11
  -7  -8  -2 11729.6 1719.31  11
  -7  -8  -2 12029.8 1395.72  22
  -7  -8  -2 14825.0 1765.70  15
  -7  -8  -2 15498.5 1546.49  30
  -7  -8  -2 11911.8 1473.21   8
  -7  -8  -1 12934.3 1407.27  30
  -7  -8  -1 15383.6 1833.66  15
  -7  -8  -1 12967.9 1507.11   8
  -7  -8  -1 12819.7 1437.17  22
  -7  -8  -1 14850.1 1794.32  11
  -7  -8   0 37025.5 2392.73  22
  -7  -8   0 39098.7 2817.63  15
  -7  -8   0 34419.1 2648.73  11
  -7  -8   0 34919.0 2321.67  30
  -7  -8   0 33440.7 2520.50   8
  -7  -8   0 40456.4 2286.98   7
  -7  -8   1 6394.32 1262.25  15
  -7  -8   1 6959.78 1034.86  30
  -7  -8   1 5095.19 1093.82   8
  -7  -8   1 6849.07 1053.44  22
  -7  -8   1 7359.17 1037.78   7
  -7  -8   1 8517.10 1347.60  11
  -7  -8   2 12506.2 1398.48  22
  -7  -8   2 13251.7 1628.24   8
  -7  -8   2 11455.0 1327.72   7
  -7  -8   2 14037.3 1734.65  15
  -7  -8   2 12841.6 1351.50  30
  -7  -8   3 11020.5 1402.03  19
  -7  -8   3 10595.4 1209.20  30
  -7  -8   3 11163.1 1237.90  22
  -7  -8   3 11466.9 1591.06   8
  -7  -8   3 11253.5 1398.59   7
  -7  -8   3 14748.3 1819.16  15
  -7  -8   4 20603.0 2084.93  15
  -7  -8   4 20789.1 2159.65   8
  -7  -8   4 22478.2 2022.56   7
  -7  -8   4 19331.1 1946.46  19
  -7  -8   5 4397.27 1076.49  15
  -7  -8   5 2451.38 928.015   7
  -7  -8   5 4593.11 1091.43  19
  -7  -8   6 26641.1 2446.77  19
  -7  -7  -9 23603.2 2116.36  30
  -7  -7  -9 22690.5 2034.37  13
  -7  -7  -9 25897.7 2213.31  22
  -7  -7  -8 347.256 411.789   8
  -7  -7  -8-336.562 632.508  22
  -7  -7  -8 918.767 623.041  13
  -7  -7  -8 103.330 478.424  30
  -7  -7  -7 6365.30 1022.94   8
  -7  -7  -7 6846.39 1087.29  13
  -7  -7  -7 8853.29 1316.29  22
  -7  -7  -7 8218.88 1346.82  15
  -7  -7  -7 7790.20 1201.83  30
  -7  -7  -6 1177.80 730.418  15
  -7  -7  -6 406.006 517.296  22
  -7  -7  -6 293.458 436.589  13
  -7  -7  -6 392.327 476.901  30
  -7  -7  -6 640.316 497.844   8
  -7  -7  -5 21712.2 1687.74  13
  -7  -7  -5 25009.8 2027.51  22
  -7  -7  -5 23186.8 2065.28  10
  -7  -7  -5 21025.2 1789.75   8
  -7  -7  -5 23657.1 1947.13  30
  -7  -7  -5 21454.8 2071.46  15
  -7  -7  -4 58.5663 646.185  15
  -7  -7  -4 1070.94 616.078  22
  -7  -7  -4 858.365 482.815   8
  -7  -7  -4 498.318 533.926  30
  -7  -7  -4 1865.90 777.459  10
  -7  -7  -4 1004.08 492.446  13
  -7  -7  -3 20908.5 1509.21  13
  -7  -7  -3 19243.4 1740.12  30
  -7  -7  -3 17957.0 1945.21  15
  -7  -7  -3 21720.8 1848.35  22
  -7  -7  -3 21742.4 1834.95   8
  -7  -7  -3 20218.1 2013.69  11
  -7  -7  -2-70.5347 545.363  22
  -7  -7  -2 389.691 450.183  30
  -7  -7  -2 637.538 764.682  15
  -7  -7  -2 1367.67 816.991  11
  -7  -7  -2 1740.66 694.772   8
  -7  -7  -1 15382.0 1514.23  22
  -7  -7  -1 16001.5 1339.02   7
  -7  -7  -1 13819.2 1423.12  30
  -7  -7  -1 16500.7 1614.32   8
  -7  -7  -1 16987.7 1779.58  11
  -7  -7  -1 16009.3 1845.31  15
  -7  -7   0 3213.02 887.298   8
  -7  -7   0 2221.29 705.056   7
  -7  -7   0 2440.59 706.448  30
  -7  -7   0 2319.24 970.601  15
  -7  -7   0 3771.48 819.135  22
  -7  -7   0 1848.39 800.528  11
  -7  -7   1 29232.1 2325.37   8
  -7  -7   1 33443.4 2330.26  11
  -7  -7   1 26231.7 1956.19  30
  -7  -7   1 31697.6 2568.48  15
  -7  -7   1 28727.3 2071.46  22
  -7  -7   1 28705.0 1976.53   7
  -7  -7   2 355.408 570.676   8
  -7  -7   2 106.137 714.943  15
  -7  -7   2 1129.56 545.734   7
  -7  -7   2 395.969 459.514  22
  -7  -7   2 658.197 459.642  30
  -7  -7   2 861.661 477.056  19
  -7  -7   3 11663.3 1582.79  15
  -7  -7   3 8590.46 1189.57   7
  -7  -7   3 8489.65 1092.42  30
  -7  -7   3 9029.62 1398.36   8
  -7  -7   3 9777.06 1303.02  19
  -7  -7   3 11055.1 1246.29  22
  -7  -7   4 533.935 593.988   7
  -7  -7   4 907.763 506.849  30
  -7  -7   4 1043.37 776.760  15
  -7  -7   4 1135.71 778.550  19
  -7  -7   4 921.323 494.983  22
  -7  -7   5 31329.2 2508.12  15
  -7  -7   5 27949.8 2347.23  19
  -7  -7   5 25848.4 2190.91   7
  -7  -7   6 3368.38 988.175  19
  -7  -7   6 4513.24 1104.28  15
  -7  -7   6 4934.42 1052.31   7
  -7  -7   7 11454.0 1677.68  19
  -7  -6 -10 22286.5 2063.29  13
  -7  -6 -10 25033.7 2135.12  30
  -7  -6 -10 23823.0 2663.89   6
  -7  -6 -10 24556.6 2102.48  22
  -7  -6 -10 29613.9 2513.79  10
  -7  -6  -9 21491.2 2459.03   6
  -7  -6  -9 26672.9 2141.88  30
  -7  -6  -9 23143.7 2023.64  13
  -7  -6  -9 24789.2 2309.79  10
  -7  -6  -9 24087.3 2052.80  22
  -7  -6  -8 23179.4 1745.89   8
  -7  -6  -8 20592.7 1910.18  30
  -7  -6  -8 23865.2 1999.99  22
  -7  -6  -8 23667.9 1968.53  13
  -7  -6  -8 22469.4 2502.61   6
  -7  -6  -8 25525.3 2277.39  10
  -7  -6  -7 16382.4 1637.05  30
  -7  -6  -7 17410.8 1872.74  10
  -7  -6  -7 13673.7 1377.01   8
  -7  -6  -7 14176.4 1475.58  13
  -7  -6  -7 16305.2 2063.46   6
  -7  -6  -7 15834.5 1613.94  22
  -7  -6  -6 18973.5 1746.79  22
  -7  -6  -6 16927.6 1515.35   8
  -7  -6  -6 17575.2 1857.56  10
  -7  -6  -6 19905.0 2207.17   6
  -7  -6  -6 21091.5 1809.88  30
  -7  -6  -6 17094.0 1557.00  13
  -7  -6  -5 26900.1 2205.03  10
  -7  -6  -5 25617.5 1997.32  30
  -7  -6  -5 30513.1 2148.97  22
  -7  -6  -5 25160.4 1859.80   8
  -7  -6  -5 25335.3 2517.93   6
  -7  -6  -5 25904.1 1854.63  13
  -7  -6  -4 31412.5 2182.29  22
  -7  -6  -4 30747.0 2071.29   8
  -7  -6  -4 23512.2 2422.27   6
  -7  -6  -4 32656.9 2357.57  10
  -7  -6  -4 24460.3 2164.60  15
  -7  -6  -4 27335.0 2057.94  30
  -7  -6  -3 38331.7 2413.66  22
  -7  -6  -3 39480.8 2559.96  10
  -7  -6  -3 31976.3 2549.94  15
  -7  -6  -3 38667.2 2398.13  30
  -7  -6  -3 38842.8 2417.68   8
  -7  -6  -2 14964.1 1858.40  15
  -7  -6  -2 16326.7 1684.95  11
  -7  -6  -2 20064.4 1739.98  30
  -7  -6  -2 17349.7 1620.67   8
  -7  -6  -2 18239.8 1700.23  10
  -7  -6  -2 18459.7 1365.44   7
  -7  -6  -2 16361.0 1572.09  22
  -7  -6  -1 19517.0 1499.52   7
  -7  -6  -1 19970.1 1766.43   8
  -7  -6  -1 18775.0 1648.43  30
  -7  -6  -1 15441.2 1850.76  15
  -7  -6  -1 19654.3 1715.50  22
  -7  -6  -1 19517.8 1859.81  11
  -7  -6  -1 19289.6 1690.79  10
  -7  -6   0 21552.0 1741.65  10
  -7  -6   0 18897.6 1519.13   7
  -7  -6   0 19656.1 1409.00  19
  -7  -6   0 18793.3 1660.29  22
  -7  -6   0 20031.9 1826.69   8
  -7  -6   0 21114.3 2109.55  15
  -7  -6   0 20267.2 1795.04  11
  -7  -6   1 67192.3 3828.96  15
  -7  -6   1 62740.2 2872.27  19
  -7  -6   1 70823.3 3281.46  11
  -7  -6   1 61671.4 3043.63   7
  -7  -6   1 64868.8 3106.35  10
  -7  -6   1 63310.9 3153.97  22
  -7  -6   1 66828.1 3477.93   8
  -7  -6   2 15238.0 1422.91  19
  -7  -6   2 14323.8 1649.91   8
  -7  -6   2 12241.1 1372.63  22
  -7  -6   2 13635.7 1751.55  15
  -7  -6   2 14883.6 1502.80   7
  -7  -6   3 14639.7 1743.73  15
  -7  -6   3 14804.6 1529.91   7
  -7  -6   3 15936.5 1573.81  19
  -7  -6   3 14059.5 1453.90  22
  -7  -6   3 14777.1 1688.42   8
  -7  -6   4 14149.6 1693.65  15
  -7  -6   4 11852.4 1468.65   7
  -7  -6   4 11352.9 1259.79  22
  -7  -6   4 12414.5 1451.88  19
  -7  -6   5 48942.4 3081.23  19
  -7  -6   5 43774.7 2826.22   7
  -7  -6   5 48445.2 3089.06  15
  -7  -6   6 7487.97 1301.52   7
  -7  -6   6 7229.20 1268.61  19
  -7  -6   6 9065.00 1372.01  15
  -7  -6   7 22229.4 2191.37   7
  -7  -6   7 24221.2 2177.28  15
  -7  -6   7 23554.1 2281.11  19
  -7  -6   8 4456.77 1165.35  19
  -7  -6   8 3338.22 924.685  15
  -7  -5 -11 16285.6 1697.92  22
  -7  -5 -11 15765.0 1664.65  30
  -7  -5 -11 18975.3 2363.26   6
  -7  -5 -11 17020.6 1919.65  10
  -7  -5 -10 46735.6 3003.80  13
  -7  -5 -10 53078.3 3064.53  22
  -7  -5 -10 51509.5 3742.29   6
  -7  -5 -10 45825.2 2832.29  30
  -7  -5 -10 48246.2 3229.99  10
  -7  -5  -9 7207.88 1104.80  30
  -7  -5  -9 6950.94 1154.07  13
  -7  -5  -9 7975.10 1217.08  22
  -7  -5  -9 8378.72 1643.28   6
  -7  -5  -9 10728.1 1568.00  10
  -7  -5  -8 95239.5 4093.98  22
  -7  -5  -8 84617.5 3890.01  30
  -7  -5  -8 92246.0 4078.83  13
  -7  -5  -8 91467.0 4460.95  10
  -7  -5  -8 90246.6 4857.13   6
  -7  -5  -7 9692.61 1238.69  13
  -7  -5  -7 8553.69 1149.24  30
  -7  -5  -7 7529.32 1467.80   6
  -7  -5  -7 9504.92 1390.92  10
  -7  -5  -7 9453.25 1244.07  22
  -7  -5  -7 9228.27 1071.88   8
  -7  -5  -6 65021.8 3204.03  22
  -7  -5  -6 59631.5 3071.69  30
  -7  -5  -6 61429.0 2896.71   8
  -7  -5  -6 62315.9 3447.35  10
  -7  -5  -6 55655.5 3657.95   6
  -7  -5  -5 4617.92 833.512   8
  -7  -5  -5 4667.49 1182.45   6
  -7  -5  -5 6123.02 1022.57  22
  -7  -5  -5 4867.00 1039.55  10
  -7  -5  -5 5075.67 952.155  30
  -7  -5  -4 156946. 5189.62   8
  -7  -5  -4 146659. 5239.01  30
  -7  -5  -4 147202. 5273.51  22
  -7  -5  -4 151617. 5595.75  10
  -7  -5  -3 5092.06 969.453  22
  -7  -5  -3 4305.62 739.301   7
  -7  -5  -3 6152.71 929.465  30
  -7  -5  -3 3409.39 1105.31   6
  -7  -5  -3 6394.11 1109.74  10
  -7  -5  -3 4387.41 843.223   8
  -7  -5  -2 87956.6 4445.47   6
  -7  -5  -2 92497.9 3905.12  22
  -7  -5  -2 94210.0 3874.99   8
  -7  -5  -2 98424.1 3525.37   7
  -7  -5  -2 90963.3 3954.16  10
  -7  -5  -1 2083.22 757.437  10
  -7  -5  -1 2595.89 769.918  22
  -7  -5  -1 2193.34 790.807  11
  -7  -5  -1 2468.00 716.106   8
  -7  -5  -1 1983.33 964.845  15
  -7  -5  -1 2613.50 682.675   7
  -7  -5   0 140059. 5881.78  15
  -7  -5   0 159585. 5203.57   7
  -7  -5   0 148595. 5344.17  22
  -7  -5   0 156759. 5565.72   8
  -7  -5   0 159613. 5343.07  10
  -7  -5   0 160178. 4719.22  19
  -7  -5   0 154011. 5213.33  11
  -7  -5   1 785.735 597.149   7
  -7  -5   1-737.392 590.341  22
  -7  -5   1 285.858 456.840  10
  -7  -5   1 1259.74 857.003  15
  -7  -5   1 481.051 422.184  19
  -7  -5   1 462.703 423.155  11
  -7  -5   1-339.161 582.761   8
  -7  -5   2 134954. 4722.45  19
  -7  -5   2 141183. 4730.49  10
  -7  -5   2 130961. 5644.70  15
  -7  -5   2 140526. 5047.90  22
  -7  -5   2 138710. 5018.26   7
  -7  -5   3 753.071 572.146   7
  -7  -5   3 1257.74 653.149  19
  -7  -5   3-204.699 458.490  22
  -7  -5   3-58.0183 404.315  10
  -7  -5   3 1149.75 736.317  15
  -7  -5   4 78339.0 3718.29  19
  -7  -5   4 82406.6 3861.19   7
  -7  -5   4 81700.6 4113.02  15
  -7  -5   4 76714.6 3542.86  22
  -7  -5   5 658.274 429.215  22
  -7  -5   5 1942.47 785.990   7
  -7  -5   5 1624.46 598.909  19
  -7  -5   5 1862.30 794.728  15
  -7  -5   6 113599. 4926.40   7
  -7  -5   6 110352. 4832.27  15
  -7  -5   6 109882. 4938.71  19
  -7  -5   7 3305.30 1010.87  19
  -7  -5   7 3115.22 1021.43   7
  -7  -5   7 1678.22 696.895  15
  -7  -5   8 41583.5 3087.00  19
  -7  -5   8 38768.1 2757.52  15
  -7  -5   9 928.932 738.759  15
  -7  -4 -12-552.255 564.983  30
  -7  -4 -12-1132.69 712.290  22
  -7  -4 -12-99.8072 631.813  24
  -7  -4 -11 42541.1 3427.22   6
  -7  -4 -11 42062.3 3056.76  10
  -7  -4 -11 43240.2 2702.37  30
  -7  -4 -11 41528.6 2669.39  22
  -7  -4 -11 45263.5 3002.38  13
  -7  -4 -10 1530.75 1051.89   6
  -7  -4 -10-128.661 662.709  10
  -7  -4 -10 905.844 579.372  30
  -7  -4 -10-36.2365 486.856  13
  -7  -4 -10-142.620 534.499  22
  -7  -4  -9 79326.4 4474.59   6
  -7  -4  -9 73264.5 3727.13  13
  -7  -4  -9 81243.8 3676.88  30
  -7  -4  -9 79402.4 4113.07  10
  -7  -4  -9 77151.9 3635.10  22
  -7  -4  -8 4247.04 834.224  22
  -7  -4  -8 6587.71 1508.37   6
  -7  -4  -8 5978.53 1004.21  30
  -7  -4  -8 6929.62 1114.11  13
  -7  -4  -8 8966.79 1429.70  10
  -7  -4  -7 72900.7 3105.86   8
  -7  -4  -7 70484.3 3740.08  10
  -7  -4  -7 64673.8 3881.95   6
  -7  -4  -7 72381.9 3354.34  30
  -7  -4  -7 67086.7 3274.11  22
  -7  -4  -6 394.867 518.682  22
  -7  -4  -6-115.928 352.777   8
  -7  -4  -6 130.683 683.677  10
  -7  -4  -6-447.967 606.307  30
  -7  -4  -6 1670.03 955.156   6
  -7  -4  -5 72576.5 3982.99   6
  -7  -4  -5 74171.0 3456.35  22
  -7  -4  -5 79633.4 3544.38  30
  -7  -4  -5 82679.8 3369.38   8
  -7  -4  -5 72244.0 3745.61  10
  -7  -4  -4 5811.84 916.134   8
  -7  -4  -4 4694.58 984.958  10
  -7  -4  -4 4643.32 1159.73   6
  -7  -4  -4 4019.06 852.003  22
  -7  -4  -3 114060. 4466.50  22
  -7  -4  -3 117000. 4669.94  10
  -7  -4  -3 125201. 4452.65   8
  -7  -4  -2 1922.09 923.724   6
  -7  -4  -2 1617.55 668.648  10
  -7  -4  -2 1396.55 687.792  22
  -7  -4  -2 3622.68 707.669   8
  -7  -4  -1 74049.1 3939.95   6
  -7  -4  -1 79522.6 3608.67  10
  -7  -4  -1 86941.3 2848.13  19
  -7  -4  -1 88963.4 3758.61   8
  -7  -4  -1 84663.4 3727.23  22
  -7  -4   0 5066.73 994.421  10
  -7  -4   0 5323.08 961.384  22
  -7  -4   0 7508.64 839.216  19
  -7  -4   0 3512.50 1046.72  15
  -7  -4   0 7024.54 946.316  11
  -7  -4   0 6928.86 1064.09   8
  -7  -4   0 4993.62 1123.43   6
  -7  -4   1 132057. 4831.54   7
  -7  -4   1 130714. 4643.12  10
  -7  -4   1 126380. 4792.51  22
  -7  -4   1 145456. 4373.80  11
  -7  -4   1 130193. 4322.69  19
  -7  -4   2 23038.2 1911.73   7
  -7  -4   2 24055.2 1717.79  19
  -7  -4   2 24097.4 2224.53  15
  -7  -4   2 25388.9 1765.93  10
  -7  -4   2 23538.6 1862.88  22
  -7  -4   3 70415.3 3494.22   7
  -7  -4   3 65443.4 3216.08  22
  -7  -4   3 69110.4 2953.70  10
  -7  -4   3 65592.0 3156.12  19
  -7  -4   3 65600.9 3747.94  15
  -7  -4   4 3179.89 812.474  22
  -7  -4   4 5280.83 1164.69  15
  -7  -4   4 3140.98 736.061  19
  -7  -4   4 3650.57 963.058   7
  -7  -4   5 65176.1 3528.04   7
  -7  -4   5 62040.2 3112.81  22
  -7  -4   5 59643.5 3282.24  19
  -7  -4   5 64228.1 3503.20  15
  -7  -4   6 35235.8 2532.06  15
  -7  -4   6 33976.7 2259.90  22
  -7  -4   6 33964.4 2526.24  19
  -7  -4   6 38274.5 2719.19   7
  -7  -4   7 51959.0 3307.02  19
  -7  -4   7 55513.9 3415.78   7
  -7  -4   7 61043.0 3313.59  15
  -7  -4   8 6282.71 1129.00  15
  -7  -4   8 5708.31 1232.44  19
  -7  -4   8 5451.88 1167.82   7
  -7  -4   9 26658.2 2229.52  15
  -7  -4   9 24539.4 2356.26   7
  -7  -4   9 26470.5 2545.62  19
  -7  -4  10 23321.7 2114.44  15
  -7  -3 -12 21935.6 2479.38   6
  -7  -3 -12 24745.1 2314.81  10
  -7  -3 -11 2341.80 903.115  10
  -7  -3 -11 346.150 458.457  22
  -7  -3 -11 1425.78 669.724  13
  -7  -3 -11 2693.99 700.750  30
  -7  -3 -11 391.686 816.710   6
  -7  -3 -10 21932.0 1983.72  13
  -7  -3 -10 21811.5 2359.01   6
  -7  -3 -10 16232.0 1588.14  30
  -7  -3 -10 18623.6 1691.71  22
  -7  -3 -10 18835.7 2003.56  10
  -7  -3  -9 19154.8 1973.92  10
  -7  -3  -9 19780.7 1697.40  30
  -7  -3  -9 19034.5 1663.29  22
  -7  -3  -9 17258.7 1728.38  13
  -7  -3  -9 19777.5 2225.89   6
  -7  -3  -8 22085.1 1807.24  22
  -7  -3  -8 25687.1 1926.95  30
  -7  -3  -8 24477.5 2394.72   6
  -7  -3  -8 28168.6 2346.12  10
  -7  -3  -7 12997.0 1364.15  22
  -7  -3  -7 12854.5 1615.18  10
  -7  -3  -7 11080.7 1267.25  30
  -7  -3  -7 14591.5 1872.68   6
  -7  -3  -6 18542.3 1605.95  30
  -7  -3  -6 22558.8 1613.35   8
  -7  -3  -6 22163.1 1760.38  22
  -7  -3  -6 18320.7 1976.24   6
  -7  -3  -6 17678.0 1826.74  10
  -7  -3  -5 6477.82 1243.62   6
  -7  -3  -5 7621.55 1109.55  22
  -7  -3  -5 7403.46 943.795   8
  -7  -3  -5 4910.37 1067.06  10
  -7  -3  -4 27430.8 2001.71  22
  -7  -3  -4 26777.6 2268.11   6
  -7  -3  -4 27736.2 1838.32   8
  -7  -3  -4 24128.1 2008.36  10
  -7  -3  -3 32090.3 2253.68  10
  -7  -3  -3 31905.5 2044.75   8
  -7  -3  -3 30386.8 2351.89   6
  -7  -3  -3 33656.5 2212.60  22
  -7  -3  -2 29701.0 2127.05  10
  -7  -3  -2 31392.7 2149.68  22
  -7  -3  -2 32279.3 2084.76   8
  -7  -3  -2 27425.0 2245.25   6
  -7  -3  -1 5515.81 1020.63  22
  -7  -3  -1 5372.64 1152.38   6
  -7  -3  -1 5420.16 970.134  10
  -7  -3  -1 7181.33 707.908  19
  -7  -3   0 19349.8 1624.55  10
  -7  -3   0 22787.8 1825.84  22
  -7  -3   0 19164.3 1829.63   6
  -7  -3   0 20979.1 1355.94  19
  -7  -3   1 57704.5 2223.31  11
  -7  -3   1 47343.9 2663.78  22
  -7  -3   1 33838.2 2593.52  15
  -7  -3   1 51226.3 2370.98  19
  -7  -3   1 45713.8 2500.69  10
  -7  -3   1 41503.2 2671.76   6
  -7  -3   2 14248.0 1775.55  15
  -7  -3   2 18468.8 1495.31  10
  -7  -3   2 21360.3 1781.14   5
  -7  -3   2 20066.4 1521.13  19
  -7  -3   2 21117.7 1714.68  22
  -7  -3   3 12866.9 1189.96  10
  -7  -3   3 12119.2 1333.05  22
  -7  -3   3 11476.1 1536.71  15
  -7  -3   3 13717.0 1353.14  19
  -7  -3   3 14855.0 1539.46   5
  -7  -3   4 10937.8 1510.17  15
  -7  -3   4 11504.1 1320.29  22
  -7  -3   4 11073.4 1426.69   5
  -7  -3   4 11477.2 1498.00   7
  -7  -3   4 9724.46 1239.81  19
  -7  -3   4 9725.42 1009.35  10
  -7  -3   5 14051.1 1653.64  15
  -7  -3   5 16224.4 1733.45   5
  -7  -3   5 15297.0 1613.32  19
  -7  -3   5 13583.9 1640.72   7
  -7  -3   5 17657.9 1577.52  22
  -7  -3   6 14071.2 1638.07  19
  -7  -3   6 16790.5 1814.06  14
  -7  -3   6 17764.9 1798.63  15
  -7  -3   6 14062.6 1671.99   5
  -7  -3   6 16429.7 1871.83   7
  -7  -3   7 28709.4 2455.20   7
  -7  -3   7 25230.9 2090.98  15
  -7  -3   7 25787.9 2292.62  19
  -7  -3   7 30097.8 2438.47  14
  -7  -3   7 23316.5 2180.09   5
  -7  -3   8 10856.0 1541.07  19
  -7  -3   8 11790.6 1624.86   5
  -7  -3   8 10906.4 1598.77  14
  -7  -3   8 10701.6 1552.01   7
  -7  -3   8 10118.9 1342.01  15
  -7  -3   9 5856.28 1208.84  14
  -7  -3   9 5327.21 1300.19   7
  -7  -3   9 6189.00 1095.79  15
  -7  -3   9 7218.79 1371.70   5
  -7  -3   9 4373.22 1146.67  19
  -7  -3  10 7219.21 1139.35  15
  -7  -2 -12 20987.2 2384.69   6
  -7  -2 -12 18854.1 2039.42  10
  -7  -2 -11 6508.30 1004.49  30
  -7  -2 -11 7971.76 1101.95  22
  -7  -2 -11 5503.66 1149.56  10
  -7  -2 -11 8005.37 1549.35   6
  -7  -2 -11 6592.09 1220.16  13
  -7  -2 -10 15023.6 1971.64   6
  -7  -2 -10 15821.0 1799.98  10
  -7  -2 -10 14914.3 1469.65  22
  -7  -2 -10 13757.3 1408.32  30
  -7  -2 -10 14678.2 1649.47  13
  -7  -2  -9 3364.02 746.438  22
  -7  -2  -9 1995.43 667.543  30
  -7  -2  -9 1978.95 944.981   6
  -7  -2  -9 2350.08 921.084  10
  -7  -2  -8 55160.5 2850.32  22
  -7  -2  -8 51747.2 3198.31  10
  -7  -2  -8 60982.2 3631.17   6
  -7  -2  -8 53208.5 2791.21  30
  -7  -2  -7 3593.96 1097.97   6
  -7  -2  -7 2058.66 661.521  30
  -7  -2  -7 2334.07 855.528  10
  -7  -2  -7 1443.35 558.144  22
  -7  -2  -6 23743.7 2154.96   6
  -7  -2  -6 21525.5 1738.36  22
  -7  -2  -6 21771.4 1992.08  10
  -7  -2  -5 7048.32 1139.23  10
  -7  -2  -5 6338.93 1000.02  22
  -7  -2  -5 4879.43 1094.82   6
  -7  -2  -4 46793.9 2650.86  22
  -7  -2  -4 42914.8 2666.63  10
  -7  -2  -4 49292.3 2957.25   6
  -7  -2  -3-90.1435 571.939  22
  -7  -2  -3 393.766 780.564   6
  -7  -2  -3 156.783 557.108  10
  -7  -2  -2 58419.0 2002.25  19
  -7  -2  -2 55459.6 2943.99  10
  -7  -2  -2 60012.1 3174.39   6
  -7  -2  -2 61853.5 3050.46  22
  -7  -2  -1 4617.69 920.863  10
  -7  -2  -1 5110.10 957.040  22
  -7  -2  -1 5643.08 642.729  19
  -7  -2  -1 2495.82 845.293   6
  -7  -2   0 30914.8 1928.79   5
  -7  -2   0 32514.9 2153.34  22
  -7  -2   0 33265.5 2264.15   6
  -7  -2   0 29701.5 2005.81  10
  -7  -2   0 31212.9 1690.47  19
  -7  -2   1 1077.63 599.078  22
  -7  -2   1-277.018 616.202   5
  -7  -2   1 299.167 445.158  19
  -7  -2   1 895.253 705.304   6
  -7  -2   1 133.778 479.874  10
  -7  -2   2 79162.2 3389.63   5
  -7  -2   2 72486.1 3052.21  10
  -7  -2   2 72855.9 3043.73  19
  -7  -2   2 51374.0 3196.94  15
  -7  -2   2 60719.2 3095.99   6
  -7  -2   3 938.859 800.153  15
  -7  -2   3 561.032 493.837  19
  -7  -2   3 553.482 607.817   5
  -7  -2   3 491.729 442.825  10
  -7  -2   4 9377.29 1185.28  19
  -7  -2   4 12840.4 1356.65  29
  -7  -2   4 10132.1 1477.73  15
  -7  -2   4 11412.9 1363.05   5
  -7  -2   4 12663.0 1441.18  14
  -7  -2   4 10635.0 1062.62  10
  -7  -2   5 17.2446 560.776   5
  -7  -2   5 168.277 474.377  29
  -7  -2   5-492.370 610.035  19
  -7  -2   5-748.898 672.252  14
  -7  -2   5 408.065 637.866  15
  -7  -2   6 33130.6 2482.66  19
  -7  -2   6 37395.9 2638.98  14
  -7  -2   6 36522.4 2613.66   5
  -7  -2   6 34174.0 2715.99   7
  -7  -2   6 37940.7 2551.54  15
  -7  -2   6 38587.0 2402.33  29
  -7  -2   7 3880.18 989.831   5
  -7  -2   7 2946.53 749.586  29
  -7  -2   7 2062.51 794.105   7
  -7  -2   7 2176.50 825.297  14
  -7  -2   7 3336.82 968.985  19
  -7  -2   7 3619.05 913.117  15
  -7  -2   8 10383.4 1493.84   5
  -7  -2   8 11942.8 1625.61  19
  -7  -2   8 14332.2 1531.78  15
  -7  -2   8 11163.0 1335.43  29
  -7  -2   8 14696.1 1870.74   7
  -7  -2   8 12625.8 1688.80  14
  -7  -2   9-343.746 718.116  14
  -7  -2   9 1044.10 813.576   5
  -7  -2   9 568.822 563.003  15
  -7  -2   9-284.120 836.104  19
  -7  -2   9 649.445 764.850   7
  -7  -2  10 12697.3 1762.28   5
  -7  -2  10 11618.1 1678.65   7
  -7  -1 -12 2933.24 1143.79   6
  -7  -1 -12 2385.42 891.479  10
  -7  -1 -11 29929.7 2579.69  10
  -7  -1 -11 33892.5 2937.12   6
  -7  -1 -11 25558.4 2237.89  13
  -7  -1 -10 685.404 822.154   6
  -7  -1 -10 672.740 696.851  10
  -7  -1 -10 1785.03 632.326  30
  -7  -1 -10 1357.92 505.146  22
  -7  -1  -9 44242.0 2519.79  30
  -7  -1  -9 47177.7 2590.36  22
  -7  -1  -9 53231.1 3455.14   6
  -7  -1  -9 47843.2 3147.35  10
  -7  -1  -8 25044.2 2327.18   6
  -7  -1  -8 26380.2 1873.93  30
  -7  -1  -8 20766.1 2083.54  10
  -7  -1  -8 28594.6 1944.73  22
  -7  -1  -7 64999.5 3578.19  10
  -7  -1  -7 69961.0 3261.95  22
  -7  -1  -6 6696.79 1003.07  22
  -7  -1  -6 4701.41 1030.05  10
  -7  -1  -6 5746.90 1189.63   6
  -7  -1  -5 38757.6 2630.06   6
  -7  -1  -5 39890.4 2602.91  10
  -7  -1  -5 38386.3 2364.82  22
  -7  -1  -4 38594.0 2471.82  10
  -7  -1  -4 37147.1 2482.81   6
  -7  -1  -4 33040.9 2216.19  22
  -7  -1  -3 91475.2 4037.42   6
  -7  -1  -3 89433.9 3795.71  22
  -7  -1  -3 92367.6 3935.91  10
  -7  -1  -2 40773.1 2452.35  10
  -7  -1  -2 40188.2 2437.51  22
  -7  -1  -2 41676.0 2587.03   6
  -7  -1  -2 44902.3 1790.65  19
  -7  -1  -1 54366.4 2468.37   5
  -7  -1  -1 53845.2 2803.52  10
  -7  -1  -1 51830.6 2822.52   6
  -7  -1  -1 53834.8 2833.98  22
  -7  -1  -1 54874.5 2202.62  19
  -7  -1   0 33259.8 1777.51  19
  -7  -1   0 36541.4 2025.70   5
  -7  -1   0 36375.8 2245.78   6
  -7  -1   0 34865.6 2132.28  10
  -7  -1   1 62719.8 3104.21  29
  -7  -1   1 66067.5 2932.13   5
  -7  -1   1 58512.5 2819.40  10
  -7  -1   1 58814.2 2934.16   6
  -7  -1   1 64047.6 2741.39  19
  -7  -1   2 101560. 3904.63  14
  -7  -1   2 97178.8 3666.56  10
  -7  -1   2 94956.5 3684.47  19
  -7  -1   2 89939.7 3716.02   6
  -7  -1   2 90993.8 3921.34  29
  -7  -1   2 100073. 3876.80   5
  -7  -1   3 42588.8 2403.15  19
  -7  -1   3 33436.4 2107.03   6
  -7  -1   3 44284.1 2555.66  29
  -7  -1   3 44052.0 2521.25   5
  -7  -1   3 31437.9 2408.07  15
  -7  -1   3 46526.4 2566.00  14
  -7  -1   3 43914.0 2231.60  10
  -7  -1   4 39576.3 2448.45  19
  -7  -1   4 39554.4 2486.31  14
  -7  -1   4 37136.2 1991.34  10
  -7  -1   4 39511.1 2443.12   5
  -7  -1   4 31034.4 2329.64  15
  -7  -1   4 33865.5 2277.83  29
  -7  -1   5 26614.1 2092.76  19
  -7  -1   5 26496.0 2113.85   5
  -7  -1   5 24199.1 1913.51  29
  -7  -1   5 29726.8 2216.30  14
  -7  -1   5 24602.3 2129.90  15
  -7  -1   6 61967.4 3366.91   5
  -7  -1   6 56634.3 3074.05  29
  -7  -1   6 55887.9 3295.64  14
  -7  -1   6 62437.9 3389.05  19
  -7  -1   6 61116.5 3261.06  15
  -7  -1   7 28597.9 2383.85  14
  -7  -1   7 29926.7 2375.44   5
  -7  -1   7 27315.4 2075.31  29
  -7  -1   7 30015.4 2439.56  19
  -7  -1   7 31963.5 2244.67  15
  -7  -1   8 41463.7 2529.45  15
  -7  -1   8 38427.2 2996.77   7
  -7  -1   8 43634.5 2682.38  29
  -7  -1   8 45391.8 3090.79  14
  -7  -1   8 43095.2 2964.92   5
  -7  -1   8 44941.2 3120.91  19
  -7  -1   9 10679.7 1344.11  29
  -7  -1   9 10509.5 1611.77  14
  -7  -1   9 9563.29 1575.74  19
  -7  -1   9 14134.2 1888.79   7
  -7  -1   9 11307.4 1593.60   5
  -7  -1   9 10213.2 1274.26  15
  -7  -1  10 31853.8 2879.37  19
  -7  -1  10 30676.1 2629.77   5
  -7  -1  10 29886.6 2704.22   7
  -7  -1  10 28299.9 2619.43  14
  -7   0 -12 14883.0 1839.59  10
  -7   0 -11 24316.0 2555.08   6
  -7   0 -11 23938.7 2173.31  13
  -7   0 -11 26174.2 2355.66  10
  -7   0 -10 18650.0 2015.14  10
  -7   0 -10 21006.8 2236.34   6
  -7   0  -9 50894.8 3482.14   6
  -7   0  -9 52644.4 2676.99  30
  -7   0  -9 47395.1 3107.65  10
  -7   0  -9 49622.1 2631.77  22
  -7   0  -8 29624.8 2004.98  22
  -7   0  -8 28918.9 2346.68  10
  -7   0  -8 30517.4 2545.70   6
  -7   0  -7 99940.5 3865.32  17
  -7   0  -7 106371. 4790.89   6
  -7   0  -7 100074. 4044.06  22
  -7   0  -7 99586.3 4482.96  10
  -7   0  -6 25219.9 1891.44  22
  -7   0  -6 27182.2 2278.38   6
  -7   0  -6 26628.7 1888.42  17
  -7   0  -6 25507.3 2156.08  10
  -7   0  -5 69907.7 3155.45  17
  -7   0  -5 63697.2 3413.64   6
  -7   0  -5 65180.8 3349.73  10
  -7   0  -5 57667.5 2980.51  22
  -7   0  -4 17790.8 1755.67   6
  -7   0  -4 14530.2 1551.99  10
  -7   0  -4 14930.5 1486.07  22
  -7   0  -4 19120.0 1622.00  17
  -7   0  -3 184227. 5949.83  17
  -7   0  -3 186163. 4778.10  19
  -7   0  -3 180318. 5914.74  22
  -7   0  -3 186779. 4979.79   5
  -7   0  -3 181990. 6198.41   6
  -7   0  -3 180501. 6099.23  10
  -7   0  -2 19388.0 1719.52  10
  -7   0  -2 20536.8 1261.32  19
  -7   0  -2 23700.7 1927.16  17
  -7   0  -2 21403.9 1365.93   5
  -7   0  -2 21385.0 1792.89   6
  -7   0  -1 103277. 4065.84  10
  -7   0  -1 101499. 4119.75   6
  -7   0  -1 106828. 3672.80   5
  -7   0  -1 112296. 4389.76  17
  -7   0  -1 106304. 3502.67  19
  -7   0   0 13574.4 1448.67  29
  -7   0   0 12953.0 1187.10   5
  -7   0   0 13133.1 1331.10   6
  -7   0   0 15053.2 1620.57  17
  -7   0   0 12784.4 1162.89  19
  -7   0   0 12937.5 1331.65  10
  -7   0   1 141735. 4742.11   5
  -7   0   1 146036. 5124.90  29
  -7   0   1 133227. 4664.86  10
  -7   0   1 136133. 4576.37  19
  -7   0   1 138163. 4551.26  14
  -7   0   1 147166. 4802.77   6
  -7   0   2 3075.73 717.860  10
  -7   0   2 3182.87 758.244  14
  -7   0   2 2153.28 651.743  19
  -7   0   2 3172.73 768.860  29
  -7   0   2 1735.05 654.009   5
  -7   0   2 2866.69 706.720   6
  -7   0   3 159803. 5032.19  10
  -7   0   3 160657. 5441.93  14
  -7   0   3 154808. 5589.54  29
  -7   0   3 169340. 5489.99  19
  -7   0   3 169112. 5531.06   5
  -7   0   3 154412. 4962.08   6
  -7   0   4 2696.70 858.361  15
  -7   0   4 3474.52 884.400  29
  -7   0   4 4532.72 916.590   5
  -7   0   4 2722.59 715.452  14
  -7   0   4 4338.64 947.349  19
  -7   0   4 4074.51 711.081  10
  -7   0   5 58776.9 3178.81  19
  -7   0   5 54405.8 3050.53   5
  -7   0   5 58068.3 3145.35  29
  -7   0   5 53014.7 3051.48  15
  -7   0   5 59862.9 2555.86  10
  -7   0   5 56276.3 3115.60  14
  -7   0   6 1102.79 669.601  15
  -7   0   6 1335.39 808.667  19
  -7   0   6 694.199 682.150   5
  -7   0   6 1465.97 755.249  14
  -7   0   6 38.7872 589.665  29
  -7   0   7 133075. 5470.79  19
  -7   0   7 127804. 5297.50   5
  -7   0   7 123132. 4736.01  15
  -7   0   7 128027. 5332.39  14
  -7   0   7 117525. 4891.21  29
  -7   0   8-201.215 445.386  15
  -7   0   8 585.096 934.814  19
  -7   0   8 59.1248 577.415  14
  -7   0   8 119.078 502.299  29
  -7   0   8 819.565 736.190   5
  -7   0   9 35840.4 3006.66   7
  -7   0   9 40750.2 2742.04  29
  -7   0   9 42539.5 3165.08  14
  -7   0   9 44582.3 3265.27  19
  -7   0   9 46875.1 3179.17   5
  -7   0  10 640.727 763.198  19
  -7   0  10 894.504 834.547  14
  -7   0  10-764.806 785.836   5
  -7   0  10 393.660 801.898   7
  -7   1 -12 36220.8 2825.35  10
  -7   1 -11-338.983 883.099   6
  -7   1 -11-3.03610 582.522  10
  -7   1 -10 15696.4 1813.96  10
  -7   1 -10 19860.6 2267.42   6
  -7   1  -9 833.215 611.007  10
  -7   1  -9 50.0676 799.512   6
  -7   1  -8 78779.2 4259.94   6
  -7   1  -8 75475.5 3906.25  10
  -7   1  -8 75675.4 3376.81  22
  -7   1  -7 781.758 672.940  10
  -7   1  -7-57.9220 737.538   6
  -7   1  -7 653.923 536.911  22
  -7   1  -7 524.613 519.672  17
  -7   1  -6 41709.1 2510.60  17
  -7   1  -6 52778.9 3036.51  10
  -7   1  -6 45609.4 2569.99  22
  -7   1  -6 53172.0 3218.25   6
  -7   1  -5 1.23231 711.782   6
  -7   1  -5-602.804 616.263  17
  -7   1  -5-220.633 580.459  10
  -7   1  -5 764.289 559.356  22
  -7   1  -4 57029.5 3061.92  17
  -7   1  -4 62752.3 3064.54  22
  -7   1  -4 64944.4 3376.93   6
  -7   1  -3 6254.64 1043.58  10
  -7   1  -3 8200.13 1228.72   6
  -7   1  -3 6831.60 706.335   5
  -7   1  -3 6529.04 1136.49  17
  -7   1  -2 110369. 4304.34  29
  -7   1  -2 110110. 4335.31  10
  -7   1  -2 101923. 4307.32  17
  -7   1  -2 108025. 4329.77   6
  -7   1  -2 118987. 3647.92   5
  -7   1  -2 102038. 3542.45  19
  -7   1  -1-1618.95 913.632  17
  -7   1  -1 499.704 559.278  29
  -7   1  -1-1331.89 768.716   6
  -7   1  -1 620.869 616.617  10
  -7   1  -1 849.989 534.694  19
  -7   1  -1 88.3757 354.483   5
  -7   1   0 45293.5 2524.75  10
  -7   1   0 50617.5 2233.29  14
  -7   1   0 46801.8 2509.09   6
  -7   1   0 45199.2 2616.77  29
  -7   1   0 46628.6 2337.12  19
  -7   1   0 46486.0 2839.74  17
  -7   1   0 48273.2 2363.99   5
  -7   1   1 3247.40 862.063  29
  -7   1   1 6339.42 953.569  19
  -7   1   1 3957.73 1071.48  17
  -7   1   1 6415.69 923.166   6
  -7   1   1 4855.43 770.744  14
  -7   1   1 5317.05 864.239   5
  -7   1   1 4312.20 819.279  10
  -7   1   2 119206. 4294.29  14
  -7   1   2 124049. 4469.70   5
  -7   1   2 123862. 5003.58  17
  -7   1   2 124048. 4509.52  19
  -7   1   2 115542. 4666.99  29
  -7   1   2 128331. 4257.73   6
  -7   1   2 116363. 4297.03  10
  -7   1   3 8971.88 1231.42  29
  -7   1   3 8920.17 1174.87   5
  -7   1   3 9522.22 1153.01  14
  -7   1   3 8415.75 942.927   6
  -7   1   3 9780.65 1110.41  10
  -7   1   3 9479.46 1236.20  19
  -7   1   4 56428.6 2672.37  10
  -7   1   4 62036.3 3166.70  19
  -7   1   4 60317.5 3220.35  29
  -7   1   4 59158.7 3099.03   5
  -7   1   4 57977.6 3006.23  14
  -7   1   4 49211.1 2870.33  15
  -7   1   5 690.219 597.882  29
  -7   1   5 1450.21 759.481   5
  -7   1   5 1149.50 765.718  19
  -7   1   5 1535.91 713.184  15
  -7   1   5 1271.91 649.096  14
  -7   1   5 1083.21 471.548  10
  -7   1   6 50536.4 3030.18  14
  -7   1   6 47054.2 2937.03  29
  -7   1   6 47690.9 2731.76  15
  -7   1   6 52096.8 3141.28  19
  -7   1   6 47550.2 2977.07   5
  -7   1   7 14010.1 1682.90  14
  -7   1   7 16258.9 1519.14  15
  -7   1   7 16613.7 1871.40  19
  -7   1   7 14836.0 1720.86   5
  -7   1   7 11705.2 1466.57  29
  -7   1   8 49957.1 3277.98   5
  -7   1   8 48018.7 3061.51  29
  -7   1   8 59367.6 3655.77  19
  -7   1   8 54799.8 3423.55  14
  -7   1   9 2740.87 995.743   5
  -7   1   9 3885.12 1078.77  14
  -7   1   9 5352.54 1280.85  19
  -7   1   9 2488.46 813.994  29
  -7   1  10 21099.8 2079.25  29
  -7   1  10 18946.7 2176.17  14
  -7   1  10 22375.7 2309.53   5
  -7   1  10 22967.8 2443.41  19
  -7   1  10 15959.1 2067.60   7
  -7   2 -11 19268.4 2050.90  10
  -7   2 -11 22194.5 2518.21   6
  -7   2 -10 2175.32 870.518  10
  -7   2 -10 1821.84 777.453   6
  -7   2  -9 34194.5 2611.54  10
  -7   2  -9 36818.6 2975.08   6
  -7   2  -8 11607.2 1459.73  10
  -7   2  -8 10531.1 1204.07  22
  -7   2  -8 9081.28 1501.03   6
  -7   2  -7 37454.5 2441.26  17
  -7   2  -7 43084.7 3073.74   6
  -7   2  -7 44010.0 2503.52  22
  -7   2  -7 43014.6 2813.57  10
  -7   2  -6 13206.1 1475.05  17
  -7   2  -6 15188.9 1766.42   6
  -7   2  -6 14004.3 1412.89  22
  -7   2  -6 11593.4 1479.45  10
  -7   2  -5 25546.2 2200.40   6
  -7   2  -5 26590.3 1930.51  22
  -7   2  -5 25526.1 2064.69  10
  -7   2  -5 19911.7 1855.25  17
  -7   2  -4 8196.89 1239.04  17
  -7   2  -4 10069.3 1363.00  10
  -7   2  -4 8284.53 1281.42   6
  -7   2  -3 38947.1 2502.46  10
  -7   2  -3 36774.2 2509.57   6
  -7   2  -3 42007.6 1810.44   5
  -7   2  -3 41948.7 2460.67  29
  -7   2  -2 27861.1 1986.38  29
  -7   2  -2 28720.8 1608.66   5
  -7   2  -2 26824.0 2083.79  10
  -7   2  -2 27375.5 2101.65   6
  -7   2  -2 26930.7 2113.01  17
  -7   2  -1 31846.2 2227.85  10
  -7   2  -1 28479.1 2217.59  17
  -7   2  -1 30528.7 2116.85   6
  -7   2  -1 31692.2 2164.76  29
  -7   2  -1 34918.6 1924.98   5
  -7   2   0 1113.80 753.752  17
  -7   2   0 1621.45 488.675  14
  -7   2   0 668.790 460.781   5
  -7   2   0 1428.13 645.430  29
  -7   2   0 583.536 524.416  10
  -7   2   0 1771.97 711.593   6
  -7   2   1 23729.6 1856.25  10
  -7   2   1 20471.8 1695.70  19
  -7   2   1 23700.4 1941.74  29
  -7   2   1 25159.8 1762.89   6
  -7   2   1 26468.0 1646.08  14
  -7   2   1 23268.6 1726.82   5
  -7   2   1 24790.3 2111.07  17
  -7   2   2 33756.1 2465.04  17
  -7   2   2 29887.0 2079.31  10
  -7   2   2 33268.8 1941.10   6
  -7   2   2 29948.9 1899.97  14
  -7   2   2 31696.6 2129.22   5
  -7   2   2 31819.3 2274.59  29
  -7   2   2 31227.9 2135.45  19
  -7   2   3 45216.7 2524.21  10
  -7   2   3 52554.7 3123.97  17
  -7   2   3 49422.5 2819.81  19
  -7   2   3 53362.3 2361.89   6
  -7   2   3 41814.7 2706.27  29
  -7   2   3 45754.4 2750.08   5
  -7   2   3 49487.6 2615.04  14
  -7   2   4 8925.00 1433.77  17
  -7   2   4 8440.78 1236.34  29
  -7   2   4 8351.54 1180.83  14
  -7   2   4 8116.19 1071.19  10
  -7   2   4 8577.75 1219.95   5
  -7   2   4 7438.68 1177.39  19
  -7   2   5 16833.0 1733.28   5
  -7   2   5 12319.5 1412.05  15
  -7   2   5 15177.5 1380.93  10
  -7   2   5 13469.1 1551.94  29
  -7   2   5 16228.2 1752.80  19
  -7   2   5 13948.0 1548.70  14
  -7   2   6 8860.59 1322.97   5
  -7   2   6 12849.4 1534.69  29
  -7   2   6 9944.72 1452.85  19
  -7   2   6 10840.3 1259.43  15
  -7   2   6 10391.8 1400.47  14
  -7   2   7 17294.6 1898.68  14
  -7   2   7 19840.2 2075.39  19
  -7   2   7 17731.0 1898.41   5
  -7   2   7 18546.8 1864.95  29
  -7   2   8 23734.7 2253.35  14
  -7   2   8 25930.9 2239.73  29
  -7   2   8 26738.7 2394.10   5
  -7   2   8 22564.1 2289.72  19
  -7   2   9 14941.4 1941.27  19
  -7   2   9 12490.0 1616.40  29
  -7   2   9 11049.0 1670.63  14
  -7   2   9 9269.83 1539.46   5
  -7   2  10 3234.31 979.043  29
  -7   3 -11 29620.0 2563.15  10
  -7   3 -10 22091.1 2488.26   6
  -7   3 -10 18414.0 1995.90  10
  -7   3  -9 15372.3 1980.04   6
  -7   3  -9 13207.0 1663.52  10
  -7   3  -8 16010.1 2051.57   6
  -7   3  -8 18024.9 1914.85  10
  -7   3  -8 18153.1 1719.28  17
  -7   3  -7 64751.8 3966.12   6
  -7   3  -7 68077.6 3472.01  17
  -7   3  -7 76849.6 3870.00  10
  -7   3  -7 71571.8 3306.10  22
  -7   3  -6 10180.6 1214.64  22
  -7   3  -6 8666.27 1216.87  17
  -7   3  -6 10934.9 1531.83   6
  -7   3  -6 9747.89 1379.53  10
  -7   3  -5 34902.6 2524.16  10
  -7   3  -5 34296.8 2603.53   6
  -7   3  -5 32289.9 2327.98  17
  -7   3  -5 34917.5 2214.94  22
  -7   3  -4 10852.3 1402.56  10
  -7   3  -4 9461.11 1328.53  17
  -7   3  -4 8411.78 1316.99   6
  -7   3  -3 74170.6 3633.56  10
  -7   3  -3 71306.7 3654.17   6
  -7   3  -3 75595.1 3456.22  29
  -7   3  -3 70399.0 3611.79  17
  -7   3  -2 3847.97 887.187  10
  -7   3  -2 4107.01 716.421   5
  -7   3  -2 3353.13 929.167  17
  -7   3  -2 3573.10 852.762   6
  -7   3  -2 4552.61 921.906  29
  -7   3  -1 52666.3 2861.03  29
  -7   3  -1 44834.0 2859.32  17
  -7   3  -1 46875.9 2806.02  10
  -7   3  -1 47292.2 2733.60   6
  -7   3  -1 51219.3 2443.36   5
  -7   3   0 3196.74 944.490  17
  -7   3   0 3066.28 772.322  29
  -7   3   0 3172.64 851.344   6
  -7   3   0 4132.57 634.130  14
  -7   3   0 4422.57 913.882  10
  -7   3   0 3806.26 792.151   5
  -7   3   1 44417.1 2676.60  10
  -7   3   1 46419.4 2525.84   6
  -7   3   1 49041.7 2866.17  29
  -7   3   1 43008.7 2871.29  17
  -7   3   1 46882.0 2569.21   5
  -7   3   1 50008.5 2348.59  14
  -7   3   2 1849.27 734.333  29
  -7   3   2 2587.89 1003.55  17
  -7   3   2 737.318 572.089  10
  -7   3   2 1122.05 587.530   5
  -7   3   2 1185.98 556.172   6
  -7   3   2 1741.10 558.444  14
  -7   3   2 2369.18 863.426  19
  -7   3   3 96621.9 4279.95  19
  -7   3   3 92238.1 4233.26  29
  -7   3   3 93772.6 4428.58  17
  -7   3   3 101244. 3920.92  14
  -7   3   3 94430.4 4100.61   5
  -7   3   3 86537.6 3848.67  10
  -7   3   4 118.709 786.633  17
  -7   3   4 934.200 540.077  14
  -7   3   4 1874.05 745.631  29
  -7   3   4 528.479 489.656  10
  -7   3   4 618.013 671.761   5
  -7   3   4 383.405 647.660  19
  -7   3   5 28392.3 1993.79  10
  -7   3   5 28178.1 2397.17  17
  -7   3   5 27422.4 2242.32  29
  -7   3   5 26020.2 2248.19  19
  -7   3   5 20758.9 1726.09  15
  -7   3   5 28519.5 2129.88  14
  -7   3   5 22037.8 2041.09   5
  -7   3   6-67.8410 587.090   5
  -7   3   6 569.274 608.893  29
  -7   3   6 331.079 691.110  19
  -7   3   6 753.745 700.351  14
  -7   3   6-46.3753 405.709  10
  -7   3   7 49911.8 3196.74  14
  -7   3   7 47505.5 3112.14  29
  -7   3   7 50145.4 3296.51   5
  -7   3   7 51103.5 3378.21  19
  -7   3   8-259.117 571.367  29
  -7   3   8 1101.70 660.103   5
  -7   3   8 1722.70 785.672  14
  -7   3   8 490.797 743.393  19
  -7   3   9 27386.4 2634.68  19
  -7   3   9 26251.5 2355.12  29
  -7   3   9 23935.1 2346.79  14
  -7   3   9 22544.9 2377.14   5
  -7   3  10 114.702 536.500  29
  -7   4 -10 35264.0 2778.26  10
  -7   4  -9-353.700 783.856   6
  -7   4  -9 1341.79 721.358  10
  -7   4  -8 44526.3 2791.72  17
  -7   4  -8 45152.3 3040.48  10
  -7   4  -8 44304.7 3352.50   6
  -7   4  -7 8784.99 1564.67   6
  -7   4  -7 8785.53 1380.66  10
  -7   4  -7 9992.12 1337.10  17
  -7   4  -6 82141.6 3904.26  17
  -7   4  -6 84934.3 4155.45  10
  -7   4  -6 76795.8 4231.49   6
  -7   4  -6 82342.9 3626.77  22
  -7   4  -5 4494.71 1108.69   6
  -7   4  -5 2498.48 945.968  10
  -7   4  -5 3154.47 833.361  17
  -7   4  -4 55073.4 3148.99  17
  -7   4  -4 61860.1 3496.61   6
  -7   4  -4 53764.5 3219.45  10
  -7   4  -4 60507.4 3046.69  29
  -7   4  -3 8983.09 1204.49  29
  -7   4  -3 6736.38 1209.68  17
  -7   4  -3 7116.84 1177.72  10
  -7   4  -3 6354.97 1169.56   6
  -7   4  -2 91078.2 3415.10   5
  -7   4  -2 82289.7 4045.79  17
  -7   4  -2 81787.3 4007.35  10
  -7   4  -2 88687.1 3934.75  29
  -7   4  -2 89558.7 4049.06   6
  -7   4  -1 18978.3 1734.39   6
  -7   4  -1 19097.0 1761.40  29
  -7   4  -1 19628.4 1919.79  10
  -7   4  -1 15755.2 1757.17  17
  -7   4  -1 16225.4 1404.42   5
  -7   4   0 48475.5 3166.13  17
  -7   4   0 56280.8 2953.29   6
  -7   4   0 60983.0 2896.29   5
  -7   4   0 55381.5 3140.22  10
  -7   4   0 54613.0 3076.44  29
  -7   4   1 9181.34 1191.36   5
  -7   4   1 6820.01 1030.80   6
  -7   4   1 8836.94 1291.11  29
  -7   4   1 7866.04 1173.53  10
  -7   4   1 7854.08 1392.75  17
  -7   4   1 8515.88 964.187  14
  -7   4   2 80878.1 3467.16   6
  -7   4   2 77255.9 3724.86  10
  -7   4   2 72003.8 4006.55  17
  -7   4   2 79997.5 3900.85  29
  -7   4   2 80680.2 3703.60   5
  -7   4   2 89566.2 3455.92  14
  -7   4   3 36102.0 2425.55  10
  -7   4   3 39904.0 2694.59  29
  -7   4   3 40089.8 2613.98   5
  -7   4   3 42390.5 2430.39  14
  -7   4   3 37831.6 2845.97  17
  -7   4   4 61674.5 3423.40   5
  -7   4   4 58916.8 3486.41  19
  -7   4   4 61407.9 3664.45  17
  -7   4   4 69036.4 3271.93  14
  -7   4   4 68749.6 3367.55  10
  -7   4   4 58719.6 3409.87  29
  -7   4   5 22802.9 2202.33  19
  -7   4   5 18842.9 1695.01  10
  -7   4   5 21697.8 2070.01   5
  -7   4   5 20440.6 1858.93  14
  -7   4   5 21008.9 1996.52  29
  -7   4   5 20320.0 2096.82  17
  -7   4   6 23323.7 2028.03  14
  -7   4   6 24290.1 2283.86  17
  -7   4   6 22357.6 2077.69  29
  -7   4   6 21055.0 2132.68   5
  -7   4   6 20201.1 1966.97  28
  -7   4   6 22502.9 2226.00  19
  -7   4   6 25025.2 1928.36  10
  -7   4   7 46360.4 3121.00  29
  -7   4   7 43972.7 3193.76   5
  -7   4   7 55631.9 3275.52  14
  -7   4   7 46174.1 3052.98  28
  -7   4   7 44755.8 3227.58  19
  -7   4   7 44014.6 3016.45  31
  -7   4   8 40912.6 3188.26  19
  -7   4   8 30020.6 2559.27  28
  -7   4   8 33209.8 2671.33  31
  -7   4   8 35992.6 2782.16  14
  -7   4   8 39126.1 3090.56   5
  -7   4   8 35220.7 2784.42  29
  -7   4   9 22890.7 2245.61  29
  -7   4   9 20555.6 2164.99  14
  -7   4   9 24023.8 2256.98  28
  -7   5 -10 9566.58 1533.63  10
  -7   5  -9 8466.74 1401.60  10
  -7   5  -8 14164.7 1639.24  17
  -7   5  -8 15739.8 2060.76   6
  -7   5  -8 13172.3 1694.38  10
  -7   5  -7 19258.8 2007.34  10
  -7   5  -7 13207.7 1575.39  17
  -7   5  -7 18777.0 2198.07   6
  -7   5  -6 52534.3 3315.70  10
  -7   5  -6 55089.5 3612.55   6
  -7   5  -6 54893.9 3205.46  17
  -7   5  -5 14402.8 1623.61  17
  -7   5  -5 15724.4 1508.86  29
  -7   5  -5 10963.8 1508.43  10
  -7   5  -5 14191.6 1738.32   6
  -7   5  -4 17140.5 1765.74  17
  -7   5  -4 18766.9 1930.46   6
  -7   5  -4 17801.3 1896.27  10
  -7   5  -4 20559.6 1753.23  29
  -7   5  -3 10433.1 1298.15  29
  -7   5  -3 9383.67 1391.73  17
  -7   5  -3 6841.59 1192.02  10
  -7   5  -3 8408.76 1313.72   6
  -7   5  -2 70145.7 3488.35  29
  -7   5  -2 64487.6 3607.20  10
  -7   5  -2 67666.4 3508.36   6
  -7   5  -2 66083.8 3611.76  17
  -7   5  -1 7506.68 1172.59   6
  -7   5  -1 7604.58 1247.65  10
  -7   5  -1 6790.68 984.828   5
  -7   5  -1 5284.03 1018.91  29
  -7   5  -1 6862.58 1273.82  17
  -7   5   0 37810.6 2427.36   6
  -7   5   0 37939.1 2312.15   5
  -7   5   0 35730.1 2567.03  10
  -7   5   0 34993.4 2502.36  29
  -7   5   0 36240.8 2725.98  17
  -7   5   1 10068.4 1235.85   5
  -7   5   1 8214.10 1290.37  10
  -7   5   1 9290.10 1474.41  17
  -7   5   1 11147.8 1303.91   6
  -7   5   1 11264.0 1427.89  29
  -7   5   2 56354.1 2825.98   6
  -7   5   2 56403.2 3179.35  10
  -7   5   2 52251.0 3171.88  29
  -7   5   2 56995.5 2708.36  14
  -7   5   2 56896.7 3084.03   5
  -7   5   3 8603.36 1505.45  17
  -7   5   3 8943.41 1296.18  10
  -7   5   3 10794.9 1228.23  14
  -7   5   3 8974.88 1339.03  29
  -7   5   3 9403.84 1292.92   5
  -7   5   4 66663.7 3449.73  10
  -7   5   4 72948.3 3411.50  14
  -7   5   4 64697.9 3587.26  31
  -7   5   4 63777.8 3563.94  28
  -7   5   4 68175.0 3697.23   5
  -7   5   4 68514.5 3693.81  29
  -7   5   4 60642.4 3786.68  17
  -7   5   5 2778.02 900.166   5
  -7   5   5 4070.12 1129.52  17
  -7   5   5 2248.06 991.516  19
  -7   5   5 4074.35 918.456  14
  -7   5   5 3542.42 950.016  28
  -7   5   5 4379.76 1007.63  31
  -7   5   5 5163.40 1100.57  29
  -7   5   5 4496.53 937.198  10
  -7   5   6 38371.4 2616.50  14
  -7   5   6 39243.1 2564.75  10
  -7   5   6 35445.5 2725.73  31
  -7   5   6 34659.2 2839.70  19
  -7   5   6 39505.2 2821.63  28
  -7   5   6 40205.9 3021.21  17
  -7   5   6 32832.9 2656.10  29
  -7   5   6 39659.6 2960.64   5
  -7   5   7 2582.77 1111.35  19
  -7   5   7 2264.25 956.552  17
  -7   5   7 1813.83 800.497  14
  -7   5   7 2917.02 897.580  28
  -7   5   7 2853.46 845.404  29
  -7   5   7 2071.53 749.377  31
  -7   5   7 1151.64 757.478   5
  -7   5   8 60261.8 3667.03  29
  -7   5   8 56207.6 3537.55  28
  -7   5   8 58316.2 3894.40  19
  -7   5   8 55414.6 3814.40   5
  -7   5   8 58234.1 3575.08  14
  -7   5   8 56560.0 3564.19  31
  -7   6  -9 11326.5 1647.09  10
  -7   6  -8 674.891 691.746  10
  -7   6  -8 701.526 565.548  17
  -7   6  -7 34916.8 2823.79  10
  -7   6  -7 40032.7 2787.34  17
  -7   6  -7 37717.6 3076.21   6
  -7   6  -6-1272.05 867.190  10
  -7   6  -6-868.986 776.398  17
  -7   6  -5 35975.8 2629.57  17
  -7   6  -5 36733.0 2821.68   6
  -7   6  -5 38022.4 2869.66  10
  -7   6  -4 2713.85 889.063   6
  -7   6  -4 1833.82 858.378  17
  -7   6  -4 3306.51 973.417  10
  -7   6  -4 3446.30 812.035  29
  -7   6  -3 24071.7 2172.65  17
  -7   6  -3 25005.3 2061.22  29
  -7   6  -3 24587.6 2251.99  10
  -7   6  -3 25236.0 2180.32   6
  -7   6  -2 1120.73 613.108  29
  -7   6  -2 1065.21 748.334  17
  -7   6  -2-102.646 637.121  10
  -7   6  -2 863.714 649.574   6
  -7   6  -1 67653.0 3474.98   6
  -7   6  -1 63821.1 3712.28  17
  -7   6  -1 64669.6 3527.96  29
  -7   6  -1 64728.2 3644.13  10
  -7   6  -1 69951.4 3197.16   5
  -7   6   0 59.6409 497.426   6
  -7   6   0 331.941 582.753  29
  -7   6   0-128.075 599.845  10
  -7   6   0-323.442 470.956   5
  -7   6   0-47.4712 697.447  17
  -7   6   1 21058.7 1973.44  10
  -7   6   1 21966.2 1880.79   5
  -7   6   1 25367.3 2168.19  29
  -7   6   1 19760.9 1754.81   6
  -7   6   1 21037.8 2186.43  17
  -7   6   2 352.683 591.987  29
  -7   6   2-682.238 775.755  17
  -7   6   2 230.825 536.260  10
  -7   6   2 293.628 524.289   5
  -7   6   3 53506.4 3153.40  10
  -7   6   3 56509.8 3238.41   5
  -7   6   3 50876.2 3196.12  31
  -7   6   3 43802.8 3290.69  17
  -7   6   3 55493.0 3303.05  29
  -7   6   3 48812.2 3100.20  28
  -7   6   4 965.354 655.505  31
  -7   6   4 1975.43 727.284  10
  -7   6   4 2005.03 764.264   5
  -7   6   4 2459.27 782.486  14
  -7   6   4 2741.00 901.476  29
  -7   6   4 1829.35 946.805  17
  -7   6   4 3509.96 855.534  28
  -7   6   5 24021.6 2424.51  17
  -7   6   5 23192.2 2021.38  10
  -7   6   5 23090.6 2165.11  31
  -7   6   5 24899.3 2255.89  28
  -7   6   5 24670.6 2467.30  19
  -7   6   5 27772.3 2431.41   5
  -7   6   5 26114.4 2323.43  29
  -7   6   5 20683.0 1885.68  14
  -7   6   6 753.906 771.517  19
  -7   6   6 1667.29 1014.99  17
  -7   6   6 793.206 795.544   5
  -7   6   6 1147.87 646.477  31
  -7   6   6 349.782 473.762  10
  -7   6   6 124.890 493.045  14
  -7   6   6 230.036 646.107  29
  -7   6   6 1172.38 767.627  28
  -7   6   7 24909.7 2275.83  28
  -7   6   7 25148.7 2224.27  14
  -7   6   7 26937.4 2583.97   5
  -7   6   7 27142.7 2712.24  19
  -7   6   7 25198.3 2373.56  29
  -7   6   7 25031.2 2479.73  17
  -7   6   7 21228.9 2159.32  31
  -7   6   8 1865.92 932.966  17
  -7   6   8 1920.68 877.157  14
  -7   7  -7 5744.19 1135.54  17
  -7   7  -7 6685.30 1314.23  10
  -7   7  -6 47645.9 3396.54  10
  -7   7  -6 55684.7 3432.60  17
  -7   7  -6 57373.3 3749.02   6
  -7   7  -5 3399.99 976.368   6
  -7   7  -5 4931.69 1160.36  17
  -7   7  -5 1708.06 835.106  10
  -7   7  -4 21866.7 2113.44  17
  -7   7  -4 20485.3 2121.94   6
  -7   7  -4 18349.3 2076.17  10
  -7   7  -3 2740.97 941.093  10
  -7   7  -3 1535.61 701.448  29
  -7   7  -3 2383.25 921.147  17
  -7   7  -2 40585.5 2798.37  29
  -7   7  -2 45335.2 3137.51  10
  -7   7  -2 41722.5 2878.79   6
  -7   7  -2 46983.0 3147.98  17
  -7   7  -1 23179.2 2215.65  10
  -7   7  -1 20250.0 1917.76   6
  -7   7  -1 25578.9 2379.18  17
  -7   7  -1 20905.8 2009.90  29
  -7   7   0 39820.1 2797.73  29
  -7   7   0 33593.6 2732.83  17
  -7   7   0 34298.0 2343.91   5
  -7   7   0 37047.1 2761.64  10
  -7   7   0 38316.1 2547.16   6
  -7   7   1 3046.90 810.172   6
  -7   7   1 1964.86 746.679  29
  -7   7   1 1648.72 759.729  10
  -7   7   1 2520.22 1085.52  17
  -7   7   1 2688.57 764.396   5
  -7   7   2 26842.8 2313.75  31
  -7   7   2 25597.4 2257.78  29
  -7   7   2 23370.4 2186.45  28
  -7   7   2 22401.0 2353.69  17
  -7   7   2 23904.8 2074.06   5
  -7   7   2 26452.8 2265.85  10
  -7   7   3 20191.7 1997.10  28
  -7   7   3 17981.9 1925.29  29
  -7   7   3 17656.5 1868.09   5
  -7   7   3 13710.3 1872.42  17
  -7   7   3 17582.8 1843.72  10
  -7   7   3 19149.2 1966.70  31
  -7   7   4 33615.3 2681.12  29
  -7   7   4 31599.3 2587.16  28
  -7   7   4 31252.1 2579.73   5
  -7   7   4 27892.2 2356.75  10
  -7   7   4 29723.5 2777.68  17
  -7   7   4 31883.5 2563.13  31
  -7   7   5 9293.51 1487.41   5
  -7   7   5 12928.1 1737.70  29
  -7   7   5 13647.0 1699.23  28
  -7   7   5 11627.6 1489.47  10
  -7   7   5 13873.3 1715.88  31
  -7   7   5 10565.7 1759.80  17
  -7   7   6 16150.8 1776.89  10
  -7   7   6 14868.0 2000.03  17
  -7   7   6 21508.7 1989.26  14
  -7   7   6 18776.1 2139.92   5
  -7   7   7 7193.00 1235.69  14
  -7   7   7 7685.75 1410.29  17
  -7   7   7 7524.38 1254.24  10
  -7   8  -4 22072.0 2231.45   6
  -7   8  -3 14724.6 1771.15   6
  -7   8  -3 12808.2 1711.82  17
  -7   8  -3 12147.8 1780.79  10
  -7   8  -2 49831.3 3255.42  29
  -7   8  -2 51540.3 3498.67  10
  -7   8  -2 51440.2 3284.72   6
  -7   8  -2 55594.8 3568.13  17
  -7   8  -1 12398.6 1604.22  29
  -7   8  -1 11540.4 1486.10   6
  -7   8  -1 11628.5 1734.00  17
  -7   8  -1 14824.5 1877.97  10
  -7   8   0 48331.1 2893.87   5
  -7   8   0 45463.5 3204.65  10
  -7   8   0 47342.5 3359.63  17
  -7   8   0 50102.0 3063.69   6
  -7   8   0 51355.2 3314.94  29
  -7   8   1 8992.44 1433.27  29
  -7   8   1 12450.6 1537.42   5
  -7   8   1 8231.95 1443.59  10
  -7   8   1 7132.41 1383.36  17
  -7   8   2 20435.7 2075.71  31
  -7   8   2 22816.4 2189.60  29
  -7   8   2 20351.9 2109.68  28
  -7   8   2 19293.3 2253.09  17
  -7   8   2 22371.2 2069.43   5
  -7   8   2 23549.5 2245.50  10
  -7   8   3 3951.63 1173.03  17
  -7   8   3 4377.12 1031.69  31
  -7   8   3 4359.63 1135.29  29
  -7   8   3 4873.75 1078.21   5
  -7   8   3 5146.18 1117.59  10
  -7   8   3 4544.47 1107.39  28
  -7   8   4 49542.7 3698.33  17
  -7   8   4 55509.8 3474.52  10
  -7   8   4 56576.0 3526.43   5
  -7   8   5 4397.89 1095.08  10
  -7   9  -2 1876.59 794.060   6
  -7   9  -1 48304.8 3351.56  29
  -7   9  -1 50631.5 3279.37   6
  -7   9   0 3819.60 957.611   6
  -7   9   0 2995.13 979.604  29
  -7   9   1 18233.2 1898.88   5
  -7   9   1 16600.3 1947.46  29
  -7   9   2 1862.63 757.851   5
  -6 -11  -3 2995.20 758.714  22
  -6 -11  -3 3835.62 893.957  30
  -6 -11  -3 2836.15 798.943  24
  -6 -11  -2 6618.48 1562.30  11
  -6 -11  -2 7757.04 1147.15  24
  -6 -11  -2 8510.04 1252.21  30
  -6 -11  -2 8910.99 1211.63  15
  -6 -11  -2 7655.32 1213.89  22
  -6 -11  -1 6412.37 1075.12  15
  -6 -11  -1 7867.59 1178.71  22
  -6 -11  -1 6990.67 1096.38  30
  -6 -11  -1 6809.57 1091.07  24
  -6 -11  -1 4552.99 1385.49  11
  -6 -11   0 10496.5 1303.54  22
  -6 -11   0 9931.23 1244.26  30
  -6 -11   0 9678.91 1254.93  24
  -6 -11   0 10443.9 1400.01  15
  -6 -11   0 6862.52 1549.86  11
  -6 -11   1 12062.4 1497.53  15
  -6 -11   1 8863.34 1595.84  11
  -6 -11   2 6998.07 1104.26   7
  -6 -11   2 4930.59 1256.06  11
  -6 -11   3 4265.52 828.840   7
  -6 -11   3 3822.11 1040.64  11
  -6 -10  -6 15879.6 1716.14   8
  -6 -10  -5 697.641 630.976   8
  -6 -10  -5 830.170 633.752  22
  -6 -10  -5 678.460 559.699  30
  -6 -10  -5-69.2274 556.904  24
  -6 -10  -5 1730.71 953.933  11
  -6 -10  -4 18644.8 2321.54  11
  -6 -10  -4 19314.2 1851.85  24
  -6 -10  -4 19467.4 1929.80   8
  -6 -10  -4 19969.0 1867.14  30
  -6 -10  -4 18913.6 1836.65  22
  -6 -10  -3 63.6537 554.680   8
  -6 -10  -3 797.059 571.602  30
  -6 -10  -3 459.366 457.994  22
  -6 -10  -3-233.016 873.342  11
  -6 -10  -3-89.3045 553.495  24
  -6 -10  -3 362.490 525.475  15
  -6 -10  -2 13015.2 2037.24  11
  -6 -10  -2 8323.28 1243.92   8
  -6 -10  -2 10405.7 1284.28  30
  -6 -10  -2 11971.4 1392.01  22
  -6 -10  -2 10874.5 1330.22  15
  -6 -10  -1 248.595 476.120  22
  -6 -10  -1 1203.87 674.568   8
  -6 -10  -1-156.441 872.207  11
  -6 -10  -1-368.201 632.657  15
  -6 -10  -1 177.882 431.253  30
  -6 -10   0 27438.4 2141.64  15
  -6 -10   0 26201.2 1970.87  30
  -6 -10   0 30190.1 2125.78  22
  -6 -10   0 28446.2 2677.97  11
  -6 -10   0 28807.2 2364.17   8
  -6 -10   1 1163.50 602.104   7
  -6 -10   1 1664.63 620.935  30
  -6 -10   1 276.590 510.383  15
  -6 -10   1 1189.95 693.324  11
  -6 -10   1 881.567 500.485  22
  -6 -10   1 1082.84 661.553   8
  -6 -10   2 18896.7 1981.61   8
  -6 -10   2 13561.2 1827.23  11
  -6 -10   2 18232.0 1831.97  15
  -6 -10   2 15537.4 1574.54   7
  -6 -10   3-585.508 637.449   8
  -6 -10   3 528.815 671.323  11
  -6 -10   3-714.290 527.993   7
  -6 -10   3-314.452 534.020  15
  -6 -10   4 16468.7 1936.64   8
  -6 -10   4 17900.9 1804.82   7
  -6  -9  -9 45455.2 2829.94   8
  -6  -9  -9 40237.4 2727.64  13
  -6  -9  -8 13066.7 1482.40  13
  -6  -9  -8 11346.1 1396.05   8
  -6  -9  -7 38236.2 2607.38  24
  -6  -9  -7 37903.9 2558.30   8
  -6  -9  -7 36441.8 2620.77  22
  -6  -9  -7 36377.7 2571.75  30
  -6  -9  -6 18907.6 2282.05  11
  -6  -9  -6 17335.6 1685.92   8
  -6  -9  -6 17240.8 1761.31  24
  -6  -9  -6 17880.3 1810.53  30
  -6  -9  -6 18357.7 1818.06  22
  -6  -9  -5 39968.7 2594.87  30
  -6  -9  -5 36123.2 3089.58  11
  -6  -9  -5 42476.0 2701.44  22
  -6  -9  -5 43265.3 2719.00   8
  -6  -9  -4 38969.4 2545.62   8
  -6  -9  -4 35781.8 2399.91  30
  -6  -9  -4 34255.5 2379.38  22
  -6  -9  -4 37606.2 2394.92  15
  -6  -9  -4 32150.1 2925.04  11
  -6  -9  -3 36247.1 2475.71   8
  -6  -9  -3 36688.5 3050.49  11
  -6  -9  -3 39799.3 2482.28  15
  -6  -9  -3 33132.2 2291.20  30
  -6  -9  -3 35209.1 2352.06  22
  -6  -9  -2 15119.4 1508.68  30
  -6  -9  -2 13320.4 1841.00  11
  -6  -9  -2 17250.2 1614.92  22
  -6  -9  -2 15259.1 1615.16   8
  -6  -9  -2 15547.3 1579.59  15
  -6  -9  -1 31469.3 2299.43   8
  -6  -9  -1 27661.2 1999.02  22
  -6  -9  -1 29087.8 2162.06  15
  -6  -9  -1 27912.0 1987.12  30
  -6  -9   0 49540.2 2651.69  30
  -6  -9   0 54020.9 3005.23  15
  -6  -9   0 47078.3 2616.54  22
  -6  -9   0 48421.5 2530.23   7
  -6  -9   0 55594.6 3138.11   8
  -6  -9   1 37533.6 2640.72   8
  -6  -9   1 41162.6 2632.87  15
  -6  -9   1 37157.7 2246.50   7
  -6  -9   1 33621.5 2152.62  22
  -6  -9   1 40441.4 2329.06  30
  -6  -9   1 30687.1 2622.32  11
  -6  -9   2 34653.0 2106.19  22
  -6  -9   2 31697.7 2156.24   7
  -6  -9   2 29677.2 2538.76  11
  -6  -9   2 34213.9 2435.26  15
  -6  -9   2 33569.5 2499.67   8
  -6  -9   2 33758.0 2084.45  30
  -6  -9   3 14325.7 1722.63  11
  -6  -9   3 14198.9 1503.04   7
  -6  -9   3 12909.5 1648.90   8
  -6  -9   3 14582.4 1652.32  15
  -6  -9   4 34745.1 2679.83  11
  -6  -9   4 36208.3 2481.25   7
  -6  -9   4 38840.5 2834.85   8
  -6  -9   4 35717.2 2622.20  15
  -6  -9   5 15989.1 1872.53   8
  -6  -9   5 13798.4 1591.74   7
  -6  -9   5 13180.4 1611.03  15
  -6  -8 -10 12901.7 1558.20  13
  -6  -8  -9 50907.5 3058.68  30
  -6  -8  -9 44389.6 2681.33   8
  -6  -8  -9 44078.0 2827.24  13
  -6  -8  -9 50446.0 3044.53  24
  -6  -8  -9 46277.8 2938.71  22
  -6  -8  -8 9315.29 1250.55  13
  -6  -8  -8 8452.35 1291.96  22
  -6  -8  -8 11816.1 1423.13  24
  -6  -8  -8 10047.4 1279.60   8
  -6  -8  -7 35057.8 2268.87  13
  -6  -8  -7 36261.3 2499.88  22
  -6  -8  -7 37441.9 2427.24   8
  -6  -8  -7 37372.9 2522.96  30
  -6  -8  -6 14804.7 1575.93  22
  -6  -8  -6 12552.6 1383.98  15
  -6  -8  -6 15250.8 1410.28  13
  -6  -8  -6 14904.9 1535.02   8
  -6  -8  -6 16367.0 1610.58  30
  -6  -8  -5 62161.3 3192.31  30
  -6  -8  -5 68191.4 3329.25  15
  -6  -8  -5 67192.8 3276.36   8
  -6  -8  -5 62084.8 3213.26  22
  -6  -8  -5 62308.7 2871.36  13
  -6  -8  -4 7841.41 1163.62  15
  -6  -8  -4 7778.05 1483.38  11
  -6  -8  -4 8127.03 1178.78   8
  -6  -8  -4 12644.2 1376.20  30
  -6  -8  -4 10352.8 1268.18  22
  -6  -8  -3 71092.8 3466.92  15
  -6  -8  -3 58434.0 3704.45  11
  -6  -8  -3 69208.7 3270.75  22
  -6  -8  -3 67313.3 3314.95   8
  -6  -8  -3 69590.1 3264.14  30
  -6  -8  -2 15268.1 1470.02  22
  -6  -8  -2 12004.9 1658.55  11
  -6  -8  -2 14725.3 1516.86   8
  -6  -8  -2 15412.2 1476.67  30
  -6  -8  -2 16192.9 1620.21  15
  -6  -8  -1 67047.0 3314.19   8
  -6  -8  -1 63941.5 2726.84   7
  -6  -8  -1 68840.9 3398.00  15
  -6  -8  -1 54215.4 3480.59  11
  -6  -8  -1 64104.1 3057.75  22
  -6  -8  -1 62390.9 2992.08  30
  -6  -8   0 10903.4 1188.30  30
  -6  -8   0 11615.7 1447.32  15
  -6  -8   0 11509.6 1204.77  22
  -6  -8   0 9296.78 1273.37   8
  -6  -8   0 10833.6 1589.04  11
  -6  -8   0 8971.48 1015.01   7
  -6  -8   1 134785. 5080.70  15
  -6  -8   1 123067. 4412.08   7
  -6  -8   1 133384. 5086.94   8
  -6  -8   1 124159. 4398.70  30
  -6  -8   1 118844. 4372.20  22
  -6  -8   1 112346. 5031.74  11
  -6  -8   2 6394.64 899.059  30
  -6  -8   2 4740.40 977.791  15
  -6  -8   2 5224.10 788.149  22
  -6  -8   2 8977.47 1332.77   8
  -6  -8   2 6278.05 1159.11  11
  -6  -8   2 6332.33 983.383   7
  -6  -8   3 65731.4 2904.68  22
  -6  -8   3 67314.6 2910.89  30
  -6  -8   3 65974.7 3468.45  15
  -6  -8   3 63577.4 3149.44   7
  -6  -8   3 67217.5 3633.53   8
  -6  -8   3 71375.5 3633.95  11
  -6  -8   4 1695.46 789.297  15
  -6  -8   4 193.542 590.155  11
  -6  -8   4 1413.43 724.027  19
  -6  -8   4 1729.81 666.383   7
  -6  -8   4 1602.32 788.866   8
  -6  -8   5 103335. 4549.94  15
  -6  -8   5 97417.9 4529.81  19
  -6  -8   5 90719.5 4534.29   8
  -6  -8   5 99054.2 4298.06   7
  -6  -8   6 421.643 592.368   7
  -6  -8   6-28.6873 604.895  15
  -6  -8   6-697.755 729.965  19
  -6  -8   7 52865.8 3224.25   7
  -6  -8   7 52166.0 3452.21  19
  -6  -7 -10 34820.8 2484.30  22
  -6  -7 -10 32985.8 2414.08  24
  -6  -7 -10 33987.0 2450.67  30
  -6  -7 -10 29750.5 2363.14  13
  -6  -7  -9 596.010 466.932   8
  -6  -7  -9-2.33769 528.647  24
  -6  -7  -9 708.604 535.926  22
  -6  -7  -9 1858.37 711.569  30
  -6  -7  -9 1755.92 697.167  13
  -6  -7  -8 56304.8 2874.53   8
  -6  -7  -8 52769.6 3028.46  22
  -6  -7  -8 55306.8 2964.57  13
  -6  -7  -8 52104.3 2977.25  30
  -6  -7  -7 2022.39 594.787  13
  -6  -7  -7 1305.46 632.766  30
  -6  -7  -7 1187.88 579.258  22
  -6  -7  -7 1487.13 595.827   8
  -6  -7  -7 1580.01 650.867  15
  -6  -7  -6 33671.7 2326.72  15
  -6  -7  -6 36952.9 2346.86  30
  -6  -7  -6 36777.9 2345.73  22
  -6  -7  -6 35651.1 2143.03  13
  -6  -7  -6 35916.2 2227.46   8
  -6  -7  -5 718.186 450.319  13
  -6  -7  -5 472.515 496.618   8
  -6  -7  -5 385.321 481.512  30
  -6  -7  -5 333.000 504.926  22
  -6  -7  -5 597.802 694.587  15
  -6  -7  -4 69320.6 3189.14   8
  -6  -7  -4 64886.9 3124.61  30
  -6  -7  -4 68510.4 2882.75  13
  -6  -7  -4 72930.3 3497.67  15
  -6  -7  -4 68775.1 3221.91  22
  -6  -7  -3-68.3062 287.369  13
  -6  -7  -3-79.8187 417.760  30
  -6  -7  -3 998.457 517.566  22
  -6  -7  -3 93.6556 516.468   8
  -6  -7  -3-146.047 594.990  15
  -6  -7  -2 37666.5 2301.94   8
  -6  -7  -2 39834.2 2587.90  15
  -6  -7  -2 35048.0 2160.47  30
  -6  -7  -2 39917.0 1882.38   7
  -6  -7  -2 32356.6 2514.60  11
  -6  -7  -2 37435.7 1823.07  13
  -6  -7  -2 38155.6 2268.91  22
  -6  -7  -1 1070.72 495.152  22
  -6  -7  -1 1282.16 540.185  30
  -6  -7  -1 337.667 549.165   8
  -6  -7  -1 280.954 655.371  11
  -6  -7  -1 794.421 661.574  15
  -6  -7  -1 1221.82 439.652   7
  -6  -7   0 65607.8 2960.10  22
  -6  -7   0 63426.8 2734.95   7
  -6  -7   0 65646.1 3229.10   8
  -6  -7   0 56858.1 3291.42  11
  -6  -7   0 65163.6 3346.31  15
  -6  -7   0 62140.6 2871.21  30
  -6  -7   1 2554.57 887.105  15
  -6  -7   1 1782.07 569.340   7
  -6  -7   1 2390.66 732.045   8
  -6  -7   1 1020.00 714.052  11
  -6  -7   1 995.645 534.431  22
  -6  -7   1 2209.13 617.501  30
  -6  -7   2 54751.5 2716.94   7
  -6  -7   2 52528.4 2554.68  30
  -6  -7   2 58057.8 3129.64   8
  -6  -7   2 55903.4 3096.83  15
  -6  -7   2 57413.8 2824.24  19
  -6  -7   2 49436.6 2524.87  22
  -6  -7   2 50836.8 2900.68  11
  -6  -7   3 419.824 540.340  15
  -6  -7   3 18.3300 343.191  30
  -6  -7   3 1487.85 528.457  22
  -6  -7   3 3.71078 446.524   7
  -6  -7   3 803.093 544.338   8
  -6  -7   3 424.759 535.573  19
  -6  -7   3 619.713 472.013  11
  -6  -7   4 33920.8 1930.89  22
  -6  -7   4 31127.9 2132.21  11
  -6  -7   4 32690.3 2461.24   8
  -6  -7   4 36229.4 2442.06  15
  -6  -7   4 31661.3 1863.66  30
  -6  -7   4 31665.0 2292.28  19
  -6  -7   4 31589.7 2151.59   7
  -6  -7   5 2013.34 688.409   7
  -6  -7   5 3109.55 899.491  19
  -6  -7   5 3002.94 872.839  15
  -6  -7   5 3884.01 1020.87   8
  -6  -7   6 52808.2 3224.45  19
  -6  -7   6 49535.0 3002.94  15
  -6  -7   6 48264.9 2910.56   7
  -6  -7   7 1193.44 645.910  15
  -6  -7   7 697.935 583.223   7
  -6  -7   7 1625.42 829.701  19
  -6  -7   8 21867.0 2000.41  15
  -6  -7   8 18301.7 2045.13  19
  -6  -7   8 19380.6 1954.98   7
  -6  -6 -12-123.173 798.286   6
  -6  -6 -11 9635.57 1687.92   6
  -6  -6 -11 12114.8 1467.90  24
  -6  -6 -11 12631.5 1480.98  30
  -6  -6 -11 11535.6 1429.69  22
  -6  -6 -11 13271.5 1578.61  13
  -6  -6 -10 2568.89 871.859  13
  -6  -6 -10 1906.00 656.694  22
  -6  -6 -10 697.435 527.073  24
  -6  -6 -10 1992.31 956.588   6
  -6  -6 -10 2038.70 714.963  30
  -6  -6  -9 30277.9 2189.68  22
  -6  -6  -9 29898.6 2205.12  13
  -6  -6  -9 27417.5 2584.22   6
  -6  -6  -9 31699.9 2201.82  30
  -6  -6  -8 9841.22 1109.74   8
  -6  -6  -8 11189.2 1429.59  10
  -6  -6  -8 11882.8 1334.28  13
  -6  -6  -8 10255.9 1616.24   6
  -6  -6  -8 10680.3 1274.35  30
  -6  -6  -8 10711.9 1276.64  22
  -6  -6  -7 26583.1 1953.95  30
  -6  -6  -7 25069.5 1935.38  22
  -6  -6  -7 28062.9 2164.30  10
  -6  -6  -7 29898.7 1889.82   8
  -6  -6  -7 28312.9 1979.44  13
  -6  -6  -7 26411.5 2470.51   6
  -6  -6  -6 1259.09 519.954   8
  -6  -6  -6 1067.40 762.523  10
  -6  -6  -6 1498.38 745.650   6
  -6  -6  -6 551.482 419.115  13
  -6  -6  -6 1375.64 623.810  22
  -6  -6  -6 278.156 554.190  30
  -6  -6  -5 34396.7 2177.82  30
  -6  -6  -5 34787.6 2066.58   8
  -6  -6  -5 36070.5 2753.67   6
  -6  -6  -5 34180.3 2165.40  22
  -6  -6  -5 33560.0 2300.82  10
  -6  -6  -5 34949.5 2038.36  13
  -6  -6  -4 26865.0 1801.65   8
  -6  -6  -4 26666.0 1997.06  10
  -6  -6  -4 26505.0 1861.37  22
  -6  -6  -4 28623.0 1725.92  13
  -6  -6  -4 26205.2 2122.16  15
  -6  -6  -4 26545.0 1848.91  30
  -6  -6  -3 27739.8 2150.10  15
  -6  -6  -3 32451.5 2029.68   8
  -6  -6  -3 27213.1 1978.07  10
  -6  -6  -3 31001.4 1517.49   7
  -6  -6  -3 29621.3 1942.45  30
  -6  -6  -3 33238.1 1781.65  13
  -6  -6  -3 31966.9 2011.31  22
  -6  -6  -2 10985.7 956.394   7
  -6  -6  -2 10852.7 1230.16  10
  -6  -6  -2 10331.6 1133.34  22
  -6  -6  -2 10899.6 1226.96   8
  -6  -6  -2 8706.29 1295.50  15
  -6  -6  -2 10412.0 1164.34  30
  -6  -6  -1 31630.7 1993.83  10
  -6  -6  -1 30820.6 1923.35  30
  -6  -6  -1 31645.5 2304.45  15
  -6  -6  -1 22180.7 1930.68  11
  -6  -6  -1 30312.1 1683.87   7
  -6  -6  -1 31691.0 1968.52  22
  -6  -6  -1 31553.1 2052.67   8
  -6  -6   0 16999.6 1425.88  22
  -6  -6   0 15505.6 1696.00  15
  -6  -6   0 15337.7 1346.59  30
  -6  -6   0 17091.6 1315.04   7
  -6  -6   0 15025.3 1361.08  10
  -6  -6   0 17401.9 1553.85   8
  -6  -6   0 14195.7 1528.72  11
  -6  -6   0 15015.0 1182.01  19
  -6  -6   1 22337.7 1564.76   7
  -6  -6   1 24266.1 2032.21  15
  -6  -6   1 24680.8 1646.05  19
  -6  -6   1 22086.5 1828.45   8
  -6  -6   1 22552.5 1647.32  30
  -6  -6   1 22761.5 1651.95  22
  -6  -6   1 22618.6 1835.85  11
  -6  -6   2 30137.4 2012.23  11
  -6  -6   2 30553.0 1886.37  22
  -6  -6   2 33007.8 2309.12  15
  -6  -6   2 27627.9 1873.86  19
  -6  -6   2 31646.6 2207.96   8
  -6  -6   2 29508.2 1894.16   7
  -6  -6   3 15419.5 1391.85  11
  -6  -6   3 17391.3 1699.29   8
  -6  -6   3 17970.3 1706.46  15
  -6  -6   3 17142.5 1490.66   7
  -6  -6   3 16477.0 1370.90  22
  -6  -6   3 18203.8 1569.61  19
  -6  -6   4 7103.20 1104.47  19
  -6  -6   4 6461.00 1160.24   8
  -6  -6   4 6414.77 1143.17  15
  -6  -6   4 5746.39 837.772  22
  -6  -6   4 7486.35 962.431  11
  -6  -6   4 5967.45 996.451   7
  -6  -6   5 11729.3 1412.67  15
  -6  -6   5 9917.15 1270.34   7
  -6  -6   5 9985.92 1042.97  22
  -6  -6   5 9083.44 1245.89  19
  -6  -6   6 28640.9 2136.48   7
  -6  -6   6 25351.6 2065.12  15
  -6  -6   6 27952.4 2283.11  19
  -6  -6   7 9119.64 1260.94   7
  -6  -6   7 10031.6 1435.80  19
  -6  -6   7 9543.96 1300.64  15
  -6  -6   8 1173.90 716.535   7
  -6  -6   8 2753.61 801.197  15
  -6  -6   8 1180.64 758.658  19
  -6  -6   9 5718.99 1056.07  15
  -6  -6   9 4144.88 1095.65  19
  -6  -6   9 4629.81 1014.19   7
  -6  -5 -13 35077.7 3016.46   6
  -6  -5 -12 5129.84 970.739  30
  -6  -5 -12 5543.44 1369.53   6
  -6  -5 -12 6234.53 1073.11  24
  -6  -5 -12 6788.41 1130.96  22
  -6  -5 -11 13265.3 1590.50  13
  -6  -5 -11 14380.6 1533.14  22
  -6  -5 -11 13749.3 1501.45  30
  -6  -5 -11 13421.2 1477.54  24
  -6  -5 -11 12925.1 1837.24   6
  -6  -5 -11 16446.3 1765.28  10
  -6  -5 -10 7372.29 1090.37  30
  -6  -5 -10 8931.81 1258.26  13
  -6  -5 -10 6889.11 1220.57  10
  -6  -5 -10 6329.02 1391.76   6
  -6  -5 -10 7771.31 1111.03  22
  -6  -5  -9 54548.1 2874.88  30
  -6  -5  -9 54198.9 2881.69  22
  -6  -5  -9 57665.4 3032.88  13
  -6  -5  -9 46855.6 3370.38   6
  -6  -5  -9 54521.2 3174.39  10
  -6  -5  -8 10640.8 1071.07   8
  -6  -5  -8 7505.96 1040.30  22
  -6  -5  -8 8231.07 1113.89  13
  -6  -5  -8 8342.53 1526.56   6
  -6  -5  -8 9082.90 1082.03  30
  -6  -5  -8 8650.79 1261.98  10
  -6  -5  -7 40819.5 2381.66  30
  -6  -5  -7 44312.9 2233.38   8
  -6  -5  -7 40269.4 2949.34   6
  -6  -5  -7 45086.2 2711.01  10
  -6  -5  -7 40206.5 2380.19  22
  -6  -5  -7 41984.4 2394.72  13
  -6  -5  -6 17455.4 1509.57  22
  -6  -5  -6 19182.9 2019.72   6
  -6  -5  -6 18931.9 1556.27  30
  -6  -5  -6 19358.4 1758.91  10
  -6  -5  -6 16953.2 1450.90  13
  -6  -5  -6 17513.3 1380.01   8
  -6  -5  -5 45015.2 2439.59  30
  -6  -5  -5 45237.7 2644.21  10
  -6  -5  -5 45755.4 2497.57  22
  -6  -5  -5 50397.0 2394.27   8
  -6  -5  -5 46404.3 3039.35   6
  -6  -5  -4 1963.28 645.009  30
  -6  -5  -4 2571.26 465.111   7
  -6  -5  -4 2486.21 691.102  22
  -6  -5  -4 2236.85 948.119   6
  -6  -5  -4 3072.89 630.475   8
  -6  -5  -4 3921.47 872.446  10
  -6  -5  -3 108919. 4757.71   6
  -6  -5  -3 105232. 3932.20   8
  -6  -5  -3 114758. 3448.67   7
  -6  -5  -3 109230. 4015.46  30
  -6  -5  -3 109798. 4056.33  22
  -6  -5  -3 111458. 4231.83  10
  -6  -5  -2 7210.34 820.315   7
  -6  -5  -2 7181.04 1233.81  15
  -6  -5  -2 8659.36 1103.04  10
  -6  -5  -2 7466.49 1300.05   6
  -6  -5  -2 8703.21 1021.57  30
  -6  -5  -2 9408.72 1081.13   8
  -6  -5  -2 5542.49 868.184  22
  -6  -5  -1 31210.4 2131.03  11
  -6  -5  -1 42840.0 2322.25   8
  -6  -5  -1 38204.0 2185.52  22
  -6  -5  -1 38743.7 2184.15  10
  -6  -5  -1 35041.1 2447.87  15
  -6  -5  -1 40447.9 2002.44   7
  -6  -5  -1 38515.6 1715.54  19
  -6  -5   0 2357.24 495.601  19
  -6  -5   0 2335.85 617.178  10
  -6  -5   0 1816.20 560.952   7
  -6  -5   0 1815.64 879.033  15
  -6  -5   0 2257.69 745.371   8
  -6  -5   0 2044.31 721.286  11
  -6  -5   0 2492.35 708.565  22
  -6  -5   1 108817. 4471.47  15
  -6  -5   1 98191.0 3850.57  11
  -6  -5   1 103380. 3876.55  22
  -6  -5   1 106621. 4152.46   8
  -6  -5   1 99166.1 3750.61   7
  -6  -5   1 102712. 3580.81  19
  -6  -5   1 103310. 3701.20  10
  -6  -5   2-197.432 719.412  15
  -6  -5   2 110.452 349.393  10
  -6  -5   2 146.052 483.829  11
  -6  -5   2 815.006 496.386  19
  -6  -5   2 606.812 620.941   8
  -6  -5   2 699.565 568.040   7
  -6  -5   2-205.815 504.647  22
  -6  -5   3 54866.9 2732.89  19
  -6  -5   3 58430.2 3113.06  15
  -6  -5   3 52310.5 2603.60  22
  -6  -5   3 59936.3 3128.74   8
  -6  -5   3 55333.5 2760.17   7
  -6  -5   3 56213.8 2487.34  11
  -6  -5   4 215.475 404.324  22
  -6  -5   4-407.375 552.731   7
  -6  -5   4 27.4225 471.519  19
  -6  -5   4 121.734 362.244  11
  -6  -5   4 536.727 618.798  15
  -6  -5   5 56296.6 3118.42  19
  -6  -5   5 62226.7 3161.77  15
  -6  -5   5 57434.5 2720.38  22
  -6  -5   5 57671.0 3017.60   7
  -6  -5   6 3182.55 664.044  22
  -6  -5   6 1972.48 685.101  15
  -6  -5   6 3178.34 891.906  19
  -6  -5   6 2882.42 810.955   7
  -6  -5   7 52334.8 3026.21   7
  -6  -5   7 50741.1 3157.35  19
  -6  -5   7 50796.0 2883.50  15
  -6  -5   8 855.958 590.867  19
  -6  -5   8 1823.81 647.691   7
  -6  -5   8 2041.18 710.617  15
  -6  -5   9 18872.5 2104.63  19
  -6  -5   9 18910.1 1773.98  15
  -6  -5   9 18906.9 1881.44   7
  -6  -5  10 3199.30 880.009  15
  -6  -4 -13 1592.72 974.922   6
  -6  -4 -12 39890.1 2760.15  10
  -6  -4 -12 38684.5 2489.67  22
  -6  -4 -12 38560.6 2458.76  24
  -6  -4 -12 41074.1 2534.68  30
  -6  -4 -12 35688.4 3051.15   6
  -6  -4 -11-38.8751 790.977   6
  -6  -4 -11 78.0976 417.088  22
  -6  -4 -11 581.426 633.593  10
  -6  -4 -11 1119.35 564.150  30
  -6  -4 -11 1518.96 689.212  13
  -6  -4 -10 39894.4 2579.45  13
  -6  -4 -10 37120.4 2313.06  30
  -6  -4 -10 36055.5 2932.42   6
  -6  -4 -10 42803.7 2782.15  10
  -6  -4 -10 37202.8 2331.63  22
  -6  -4  -9 3709.75 843.457  10
  -6  -4  -9 2200.45 661.374  30
  -6  -4  -9 2576.67 1009.42   6
  -6  -4  -9 3757.03 835.883  13
  -6  -4  -9 1806.79 651.888  22
  -6  -4  -8 95833.2 4012.24  13
  -6  -4  -8 96505.9 4728.37   6
  -6  -4  -8 100023. 3943.44  30
  -6  -4  -8 104614. 4396.63  10
  -6  -4  -8 105551. 3577.12   8
  -6  -4  -8 101538. 3992.44  22
  -6  -4  -7 7891.58 1197.30  10
  -6  -4  -7 6723.91 1332.77   6
  -6  -4  -7 7086.40 943.577  30
  -6  -4  -7 8301.65 1033.89  22
  -6  -4  -7 7215.98 844.899   8
  -6  -4  -7 7854.48 1019.93  13
  -6  -4  -6 62665.7 2617.89   8
  -6  -4  -6 60419.8 3467.06   6
  -6  -4  -6 58830.7 2801.47  22
  -6  -4  -6 63330.2 3215.44  10
  -6  -4  -6 56988.8 2744.25  30
  -6  -4  -5 7810.38 1345.88   6
  -6  -4  -5 11207.3 1194.43  30
  -6  -4  -5 12427.0 851.419   7
  -6  -4  -5 11563.3 1057.12   8
  -6  -4  -5 9107.42 1086.87  22
  -6  -4  -5 10407.4 1287.20  10
  -6  -4  -4 121672. 4519.99  10
  -6  -4  -4 118817. 4246.67  22
  -6  -4  -4 118744. 4217.02  30
  -6  -4  -4 123834. 4058.42   8
  -6  -4  -3 73790.1 2998.21   8
  -6  -4  -3 66480.2 3521.07   6
  -6  -4  -3 70859.1 3243.09  10
  -6  -4  -3 74516.3 3157.45  22
  -6  -4  -2 96433.9 3791.84  10
  -6  -4  -2 86369.1 4014.97   6
  -6  -4  -2 91622.4 2612.40  19
  -6  -4  -2 90333.5 3608.47  22
  -6  -4  -2 97100.7 3628.90   8
  -6  -4  -1 16236.0 1442.25  10
  -6  -4  -1 21494.4 1623.54   8
  -6  -4  -1 16336.2 1024.40  19
  -6  -4  -1 16678.3 1737.69   6
  -6  -4  -1 19647.3 1581.34  22
  -6  -4  -1 18719.4 1380.16   7
  -6  -4   0 60986.5 2736.04  10
  -6  -4   0 62692.3 2354.43  19
  -6  -4   0 58779.3 3168.42   6
  -6  -4   0 58533.6 2649.23   7
  -6  -4   0 53227.7 3043.46  15
  -6  -4   0 60205.4 2858.96   8
  -6  -4   0 49165.3 2457.08  11
  -6  -4   0 56085.7 2745.81  22
  -6  -4   1 71145.7 2934.43  11
  -6  -4   1 72565.4 3174.93  22
  -6  -4   1 76556.9 2892.26  19
  -6  -4   1 79147.0 3205.34   7
  -6  -4   1 71842.8 3589.56  15
  -6  -4   1 78777.7 3058.65  10
  -6  -4   1 74399.6 3359.64   8
  -6  -4   2 95884.9 3336.00  10
  -6  -4   2 89114.3 3811.60   8
  -6  -4   2 91138.6 3632.30   7
  -6  -4   2 88257.1 3164.39  11
  -6  -4   2 86839.5 3364.60  19
  -6  -4   2 87539.5 3580.91  22
  -6  -4   2 96590.5 4123.45  15
  -6  -4   3 35212.1 2142.35  22
  -6  -4   3 40918.3 2550.99  15
  -6  -4   3 42114.3 1834.73  11
  -6  -4   3 38945.9 2246.13  19
  -6  -4   3 39389.3 1918.53  10
  -6  -4   3 33243.0 2166.31   7
  -6  -4   4 50840.4 2093.45  10
  -6  -4   4 49708.3 2704.43   7
  -6  -4   4 50021.8 2793.88  15
  -6  -4   4 47057.8 2641.80  19
  -6  -4   4 44988.7 2422.21  22
  -6  -4   5 36319.2 2376.93  19
  -6  -4   5 34813.9 2294.83  15
  -6  -4   5 37798.8 2394.12   7
  -6  -4   5 33337.6 2048.56  22
  -6  -4   6 47564.5 2483.30  22
  -6  -4   6 48838.4 2813.41   7
  -6  -4   6 49363.5 2944.67  19
  -6  -4   6 49640.8 2750.43  15
  -6  -4   7 60775.0 3437.33  19
  -6  -4   7 64053.9 3157.45  15
  -6  -4   7 58035.9 3225.67   7
  -6  -4   8 34616.8 2733.19  14
  -6  -4   8 28433.8 2118.71  15
  -6  -4   8 32751.2 2418.90   7
  -6  -4   8 31997.1 2624.00  19
  -6  -4   9 16172.0 1781.12   7
  -6  -4   9 19864.4 1767.42  15
  -6  -4   9 20360.6 2240.43  14
  -6  -4   9 16723.5 2002.45  19
  -6  -4  10 19141.1 2183.09  19
  -6  -4  10 21363.1 1880.83  15
  -6  -4  10 22442.1 2342.62  14
  -6  -4  10 21347.6 2056.78   7
  -6  -4  11 40712.3 2703.49  15
  -6  -3 -13 13514.9 1972.59   6
  -6  -3 -13 15098.8 1699.90  10
  -6  -3 -12 29762.2 2343.14  13
  -6  -3 -12 25504.8 2170.67  10
  -6  -3 -11 9771.86 1153.67  30
  -6  -3 -11 12611.9 1518.56  10
  -6  -3 -11 11173.5 1228.80  22
  -6  -3 -11 11842.3 1423.06  13
  -6  -3 -11 10307.0 1720.55   6
  -6  -3 -10 13260.6 1507.26  10
  -6  -3 -10 11026.7 1198.35  30
  -6  -3 -10 10895.0 1716.70   6
  -6  -3 -10 9752.36 1261.96  13
  -6  -3 -10 10158.1 1141.28  22
  -6  -3  -9 26866.2 2182.70  10
  -6  -3  -9 24305.6 1778.68  30
  -6  -3  -9 29196.6 2073.88  13
  -6  -3  -9 27545.4 2473.69   6
  -6  -3  -9 25322.9 1810.01  22
  -6  -3  -8 59781.1 3173.07  10
  -6  -3  -8 60539.6 2810.62  22
  -6  -3  -8 54134.5 3411.13   6
  -6  -3  -8 55232.4 2697.41  30
  -6  -3  -7 38669.4 2460.02  10
  -6  -3  -7 33140.9 2012.13  30
  -6  -3  -7 35492.2 2704.67   6
  -6  -3  -7 35236.3 2081.44  22
  -6  -3  -7 37718.8 1874.80   8
  -6  -3  -6 20645.2 1550.46  30
  -6  -3  -6 21936.9 1446.26   8
  -6  -3  -6 23489.8 2155.85   6
  -6  -3  -6 21051.1 1593.10  22
  -6  -3  -6 25850.2 1983.15  10
  -6  -3  -5 28347.9 2278.77   6
  -6  -3  -5 29393.7 1864.73  22
  -6  -3  -5 30189.8 1737.62   8
  -6  -3  -5 28874.1 2073.58  10
  -6  -3  -4 112544. 4324.73  10
  -6  -3  -4 115201. 3816.04   8
  -6  -3  -4 110919. 4027.61  22
  -6  -3  -4 101645. 4490.00   6
  -6  -3  -3 41706.7 2691.34   6
  -6  -3  -3 44085.9 2513.47  10
  -6  -3  -3 49137.3 2320.50   8
  -6  -3  -3 50359.0 2506.06  22
  -6  -3  -2 90212.0 3647.94  10
  -6  -3  -2 91680.8 3477.93   8
  -6  -3  -2 89302.4 3553.65  22
  -6  -3  -2 92581.2 2498.24  19
  -6  -3  -1 16840.6 1688.18   6
  -6  -3  -1 19317.1 1075.21  19
  -6  -3  -1 19379.0 1514.54   8
  -6  -3  -1 18433.0 1534.94  10
  -6  -3  -1 16979.5 1479.17  22
  -6  -3   0 59712.3 2784.62   8
  -6  -3   0 56199.3 2620.84  10
  -6  -3   0 56589.0 2745.28  22
  -6  -3   0 58171.8 2254.17  19
  -6  -3   0 49488.4 2819.65   6
  -6  -3   1 18858.1 1438.85  10
  -6  -3   1 16136.9 1172.38  11
  -6  -3   1 14142.6 1677.35  15
  -6  -3   1 20262.7 1353.02  19
  -6  -3   1 17891.8 1612.25   6
  -6  -3   1 14448.3 1394.04  22
  -6  -3   2 147023. 4512.65  10
  -6  -3   2 142994. 4966.52   5
  -6  -3   2 132682. 5166.94  15
  -6  -3   2 148872. 4031.50  11
  -6  -3   2 135264. 4789.08  22
  -6  -3   2 146627. 4610.84  19
  -6  -3   3 16650.9 1457.80  19
  -6  -3   3 19434.5 1315.04  10
  -6  -3   3 17378.9 1465.57  22
  -6  -3   3 17185.2 1629.01   5
  -6  -3   3 16205.2 1646.09  15
  -6  -3   3 19245.2 1017.35  11
  -6  -3   4 49478.8 2765.01   7
  -6  -3   4 46130.0 2555.38  19
  -6  -3   4 46523.5 2050.68  10
  -6  -3   4 48229.9 2776.88   5
  -6  -3   4 46428.9 2689.91  15
  -6  -3   4 46833.0 2477.95  22
  -6  -3   5 9212.25 1302.67  14
  -6  -3   5 8854.96 1261.52   7
  -6  -3   5 11091.4 1431.63   5
  -6  -3   5 7544.72 1135.82  15
  -6  -3   5 7414.71 1122.02  19
  -6  -3   6 99815.5 4299.92   7
  -6  -3   6 105015. 4580.49  14
  -6  -3   6 98971.8 4309.05  19
  -6  -3   6 97205.6 3978.46  15
  -6  -3   6 97037.1 4429.87   5
  -6  -3   7 2542.93 709.096  15
  -6  -3   7 2824.61 891.676  14
  -6  -3   7 2167.39 844.480  19
  -6  -3   7 1983.27 736.528   7
  -6  -3   7 716.888 637.511   5
  -6  -3   8 61944.1 3410.73   7
  -6  -3   8 60555.0 3567.39  19
  -6  -3   8 63222.7 3630.85   5
  -6  -3   8 59199.1 3001.22  15
  -6  -3   8 66242.8 3754.11  14
  -6  -3   9 1897.47 702.753   7
  -6  -3   9 2488.86 995.004  19
  -6  -3   9 2000.50 746.490   5
  -6  -3   9 3889.21 1061.66  14
  -6  -3   9 1811.31 618.858  15
  -6  -3  10 30367.6 2678.46   5
  -6  -3  10 29910.1 2169.51  15
  -6  -3  10 33581.3 2789.73  14
  -6  -3  10 34897.6 2618.99   7
  -6  -3  10 24850.3 2480.90  19
  -6  -3  11 1521.02 654.820  15
  -6  -3  11 2831.32 975.014   7
  -6  -2 -13 31181.2 2917.42   6
  -6  -2 -12 201.530 530.031  10
  -6  -2 -12 574.026 609.566  13
  -6  -2 -12-143.737 849.482   6
  -6  -2 -11 33518.4 2086.44  22
  -6  -2 -11 36861.6 2976.42   6
  -6  -2 -11 29010.4 2256.32  13
  -6  -2 -11 31430.0 2009.79  30
  -6  -2 -11 33948.9 2457.64  10
  -6  -2 -10 1697.30 672.559  13
  -6  -2 -10 1421.81 910.974   6
  -6  -2 -10 2632.83 867.608  10
  -6  -2 -10 2300.41 637.156  22
  -6  -2 -10 503.171 441.321  30
  -6  -2  -9 36777.6 2496.09  10
  -6  -2  -9 37678.8 2850.13   6
  -6  -2  -9 34678.5 2295.29  13
  -6  -2  -9 37083.9 2096.50  30
  -6  -2  -9 37392.5 2137.77  22
  -6  -2  -8 209.107 759.579   6
  -6  -2  -8 1344.88 545.440  22
  -6  -2  -8 1401.30 713.679  10
  -6  -2  -8 453.567 413.885  30
  -6  -2  -7 64500.2 3652.83   6
  -6  -2  -7 64093.2 3301.15  10
  -6  -2  -7 67427.2 2888.25  30
  -6  -2  -7 61216.9 2794.20  22
  -6  -2  -7 65938.6 2517.44   8
  -6  -2  -6 1179.29 724.856  10
  -6  -2  -6 544.810 430.701   8
  -6  -2  -6 315.171 482.620  22
  -6  -2  -6 434.375 839.321   6
  -6  -2  -5 40528.9 2194.44  22
  -6  -2  -5 42205.7 2729.75   6
  -6  -2  -5 35657.4 1855.67   8
  -6  -2  -5 37054.8 2377.16  10
  -6  -2  -4 506.893 829.331   6
  -6  -2  -4-466.216 566.831  22
  -6  -2  -4 1506.17 785.192  10
  -6  -2  -4 317.933 373.277   8
  -6  -2  -3 115170. 4157.00  22
  -6  -2  -3 116083. 4369.06  10
  -6  -2  -3 119975. 3913.77   8
  -6  -2  -3 121481. 4631.66   6
  -6  -2  -3 111781. 2602.32  19
  -6  -2  -2 1274.21 613.886  22
  -6  -2  -2 699.021 249.148  19
  -6  -2  -2 1071.74 881.651   6
  -6  -2  -2 678.601 614.745  10
  -6  -2  -1 29345.7 1933.74  10
  -6  -2  -1 30580.0 2101.68   6
  -6  -2  -1 32161.7 1456.52  19
  -6  -2  -1 28327.8 1884.95  22
  -6  -2   0 2403.74 726.428  10
  -6  -2   0 2975.03 808.408  22
  -6  -2   0 3173.24 885.455   6
  -6  -2   0 2856.83 572.624  19
  -6  -2   0 3069.09 649.130   5
  -6  -2   1 74097.5 3104.13   5
  -6  -2   1 70489.6 2924.12  10
  -6  -2   1 71719.4 2369.48  11
  -6  -2   1 72405.9 2780.37  19
  -6  -2   1 65326.6 3084.10   6
  -6  -2   2 1307.99 677.880   5
  -6  -2   2 1925.84 330.141  11
  -6  -2   2 1571.67 614.293  19
  -6  -2   2 1059.73 506.584  10
  -6  -2   2 685.163 536.202   6
  -6  -2   2 1330.75 905.643  15
  -6  -2   3 87439.7 3506.24  19
  -6  -2   3 83960.6 3793.36  15
  -6  -2   3 91729.7 3764.10   5
  -6  -2   3 83156.4 3127.93  10
  -6  -2   3 96629.8 3733.77  29
  -6  -2   3 92671.4 3821.52  14
  -6  -2   4 9201.00 1233.82  15
  -6  -2   4 8531.29 1178.14  14
  -6  -2   4 10343.9 1184.35  29
  -6  -2   4 8256.42 824.861  10
  -6  -2   4 7805.26 1099.32  19
  -6  -2   4 9163.93 1231.86   5
  -6  -2   5 41449.1 2578.62   5
  -6  -2   5 43269.7 2665.46  14
  -6  -2   5 43110.2 2577.22  19
  -6  -2   5 40047.9 2345.39  29
  -6  -2   5 41549.2 1850.53  10
  -6  -2   5 41345.8 2441.55  15
  -6  -2   6 3217.49 950.752   7
  -6  -2   6 2926.19 724.092  29
  -6  -2   6 1353.12 724.348  19
  -6  -2   6 4717.25 894.388  15
  -6  -2   6 3268.16 895.976   5
  -6  -2   6 2495.73 777.837  14
  -6  -2   7 94680.1 4414.55  14
  -6  -2   7 100329. 3953.95  29
  -6  -2   7 85592.0 4227.08  19
  -6  -2   7 98270.9 4422.48   5
  -6  -2   7 93707.4 3788.19  15
  -6  -2   7 101083. 4448.07   7
  -6  -2   8 208.217 441.220  15
  -6  -2   8 749.200 706.091   7
  -6  -2   8 151.879 701.913   5
  -6  -2   8 681.622 636.687  19
  -6  -2   8 1589.28 566.153  29
  -6  -2   8 127.514 600.707  14
  -6  -2   9 22762.8 2230.20   5
  -6  -2   9 20068.9 2138.50  19
  -6  -2   9 24802.5 2315.17  14
  -6  -2   9 26191.4 2219.17   7
  -6  -2   9 21999.5 1740.53  15
  -6  -2  10 2088.15 1009.23   5
  -6  -2  10 612.778 770.516  19
  -6  -2  10 1010.15 814.092   7
  -6  -2  10-461.867 609.732  14
  -6  -2  10-169.916 476.453  15
  -6  -2  11 32598.6 2584.04   7
  -6  -2  11 36590.3 2943.51   5
  -6  -2  11 30725.4 2777.88  14
  -6  -2  11 29488.1 2807.45  19
  -6  -1 -13 4221.42 1371.46   6
  -6  -1 -12 65213.9 4145.69   6
  -6  -1 -12 65422.6 3559.84  13
  -6  -1 -12 59602.8 3366.21  10
  -6  -1 -11 3033.56 829.192  13
  -6  -1 -11 3626.88 1121.19   6
  -6  -1 -11 4332.41 1013.52  10
  -6  -1 -10 48261.8 3318.68   6
  -6  -1 -10 46257.9 2766.48  13
  -6  -1 -10 44331.7 2857.47  10
  -6  -1 -10 49543.1 2445.17  22
  -6  -1 -10 46889.8 2379.93  30
  -6  -1  -9 1032.96 470.065  22
  -6  -1  -9 1228.78 686.466  10
  -6  -1  -9 2269.80 584.302  30
  -6  -1  -8 91975.3 3504.86  30
  -6  -1  -8 89152.4 4076.45  10
  -6  -1  -8 96583.4 3589.29  22
  -6  -1  -7 20799.7 1535.58  22
  -6  -1  -7 23100.9 2133.16   6
  -6  -1  -7 21645.4 1857.41  10
  -6  -1  -6 79431.8 3901.63   6
  -6  -1  -6 87051.9 3248.87  17
  -6  -1  -6 83610.2 3298.24  22
  -6  -1  -5 3797.66 810.893  22
  -6  -1  -5 3967.22 991.213   6
  -6  -1  -5 4846.01 970.489  10
  -6  -1  -5 4725.09 888.975  17
  -6  -1  -4 108097. 3656.59  17
  -6  -1  -4 98892.0 3587.90  22
  -6  -1  -4 104709. 4157.19   6
  -6  -1  -3 41795.9 1426.33  19
  -6  -1  -3 41359.2 2446.90  10
  -6  -1  -3 44434.3 2342.04  22
  -6  -1  -3 47591.6 2433.19  17
  -6  -1  -3 43092.9 2563.29   6
  -6  -1  -2 101630. 2878.83  19
  -6  -1  -2 95413.4 3782.15  10
  -6  -1  -2 98982.5 3952.21   6
  -6  -1  -2 86967.2 3634.49  22
  -6  -1  -1 15455.0 1208.24   5
  -6  -1  -1 14971.5 1040.12  19
  -6  -1  -1 14404.3 1348.10  10
  -6  -1  -1 15387.6 1476.55   6
  -6  -1   0 35701.9 2139.08   6
  -6  -1   0 37728.7 1830.45  19
  -6  -1   0 36759.2 2083.58  10
  -6  -1   0 35121.5 1909.97   5
  -6  -1   1 24171.8 1648.15  10
  -6  -1   1 28837.3 1903.96  29
  -6  -1   1 25625.8 1766.37   6
  -6  -1   1 23608.8 1559.39  19
  -6  -1   1 28461.8 1782.46   5
  -6  -1   2 96830.8 3716.65  29
  -6  -1   2 82360.9 1961.75  11
  -6  -1   2 92795.3 3566.33   5
  -6  -1   2 75969.1 3204.25   6
  -6  -1   2 95857.4 3570.93  14
  -6  -1   2 90949.0 3395.02  19
  -6  -1   2 90564.0 3292.48  10
  -6  -1   3 21374.8 1830.02  15
  -6  -1   3 24048.2 1592.31   6
  -6  -1   3 25914.4 1859.76  29
  -6  -1   3 27179.0 1869.71  19
  -6  -1   3 27742.0 1921.66   5
  -6  -1   3 28591.1 1665.64  10
  -6  -1   3 28526.0 1937.64  14
  -6  -1   4 32576.0 2099.64  29
  -6  -1   4 33536.8 2209.02  15
  -6  -1   4 33882.1 2198.34  19
  -6  -1   4 33223.0 1751.26  10
  -6  -1   4 33752.2 2218.50  14
  -6  -1   4 35593.4 2306.41   5
  -6  -1   5 7771.57 1084.54  15
  -6  -1   5 6974.33 1001.74  29
  -6  -1   5 5726.93 697.621  10
  -6  -1   5 8062.06 1179.05  14
  -6  -1   5 6814.07 1091.37   5
  -6  -1   5 6772.46 1118.80  19
  -6  -1   6 30737.5 2327.27  19
  -6  -1   6 35251.9 2417.42   5
  -6  -1   6 31241.2 2026.05  15
  -6  -1   6 30875.4 2308.68  14
  -6  -1   6 32629.5 2128.45  29
  -6  -1   7 53341.1 3103.78   5
  -6  -1   7 52343.0 3143.00   7
  -6  -1   7 48145.1 2672.63  29
  -6  -1   7 43998.6 2922.31  19
  -6  -1   7 46742.9 2951.40  14
  -6  -1   7 49326.9 2540.11  15
  -6  -1   8 30226.1 2445.37   5
  -6  -1   8 22560.1 2157.18  19
  -6  -1   8 27173.4 2324.29  14
  -6  -1   8 28019.9 2297.78   7
  -6  -1   8 23593.5 1863.95  29
  -6  -1   8 30391.4 1920.22  15
  -6  -1   9 5932.52 1276.64  19
  -6  -1   9 6773.39 986.251  29
  -6  -1   9 7666.56 990.577  15
  -6  -1   9 7400.02 1267.27   7
  -6  -1   9 5996.67 1220.06  14
  -6  -1   9 7279.59 1272.70   5
  -6  -1  10 6806.46 1334.10  19
  -6  -1  10 12556.5 1683.21   5
  -6  -1  10 9036.21 1437.61  14
  -6  -1  10 10180.3 1503.00   7
  -6  -1  11 13771.3 1943.73  19
  -6  -1  11 16952.2 1898.17   7
  -6  -1  11 15772.1 1955.54   5
  -6  -1  11 15769.3 1981.27  14
  -6   0 -13 21350.8 2463.62   6
  -6   0 -12 37073.3 2651.51  13
  -6   0 -12 38173.1 2681.59  10
  -6   0 -11 31898.1 2418.73  10
  -6   0 -11 37567.1 3027.05   6
  -6   0 -11 36359.3 2517.13  13
  -6   0 -10 18954.2 1866.97  10
  -6   0 -10 20442.0 2178.51   6
  -6   0  -9 31238.9 1847.13  22
  -6   0  -9 30182.6 2309.27  10
  -6   0  -9 31061.5 1822.47  30
  -6   0  -9 36358.6 2748.52   6
  -6   0  -8 54317.7 3316.02   6
  -6   0  -8 45705.0 2826.36  10
  -6   0  -8 51510.0 2437.57  30
  -6   0  -8 49623.3 2406.98  22
  -6   0  -7 29330.1 1829.41  17
  -6   0  -7 31007.6 1846.86  22
  -6   0  -7 29045.2 2321.25   6
  -6   0  -7 29849.1 2191.81  10
  -6   0  -6 80404.1 3852.42   6
  -6   0  -6 74561.2 3557.97  10
  -6   0  -6 78982.3 3189.23  17
  -6   0  -6 77268.3 3176.47  22
  -6   0  -5 34194.2 2424.43   6
  -6   0  -5 40357.9 2191.53  22
  -6   0  -5 37937.6 2382.48  10
  -6   0  -5 40785.4 2201.88  17
  -6   0  -4 51869.7 2886.07   6
  -6   0  -4 58027.3 2932.31  10
  -6   0  -4 59795.1 2747.75  17
  -6   0  -4 47830.1 2526.52  22
  -6   0  -3 39354.2 2230.05  17
  -6   0  -3 36215.8 2241.56  10
  -6   0  -3 36962.0 2329.68   6
  -6   0  -3 34930.9 2068.54  22
  -6   0  -3 35677.9 1495.41  19
  -6   0  -3 35469.3 1566.52   5
  -6   0  -2 189652. 5835.10  17
  -6   0  -2 178928. 5807.70   6
  -6   0  -2 180603. 4812.85  19
  -6   0  -2 179026. 5764.70  10
  -6   0  -2 190632. 5000.90   5
  -6   0  -1 17024.6 1491.23  10
  -6   0  -1 16137.4 1491.47   6
  -6   0  -1 18682.0 1552.23  29
  -6   0  -1 20460.7 1698.26  17
  -6   0  -1 16130.5 1224.25   5
  -6   0  -1 15433.4 1150.81  19
  -6   0   0 77670.9 3336.45  29
  -6   0   0 76644.9 3457.24  17
  -6   0   0 74402.1 3152.95   6
  -6   0   0 74972.4 2873.33  19
  -6   0   0 74357.0 2948.23   5
  -6   0   0 76408.4 3141.47  10
  -6   0   1 21276.4 1535.52  10
  -6   0   1 22489.2 1571.44   6
  -6   0   1 23489.9 1920.41  17
  -6   0   1 20094.3 1481.86   5
  -6   0   1 21900.4 1486.62  14
  -6   0   1 21546.0 1684.99  29
  -6   0   1 21019.8 845.164  11
  -6   0   1 21748.3 1511.32  19
  -6   0   2 201639. 6071.46   5
  -6   0   2 200138. 5905.92  14
  -6   0   2 204011. 5784.80  10
  -6   0   2 206266. 6002.02  19
  -6   0   2 199606. 6182.16  29
  -6   0   2 194056. 5692.67   6
  -6   0   3 6963.42 874.565  10
  -6   0   3 6084.54 1010.66  29
  -6   0   3 7878.55 1062.32   5
  -6   0   3 6061.29 821.278   6
  -6   0   3 6121.19 960.692  14
  -6   0   3 6501.80 1030.82  19
  -6   0   4 78495.0 2859.60   6
  -6   0   4 77093.1 3485.00  15
  -6   0   4 86712.7 3649.60  14
  -6   0   4 91489.6 3203.78  10
  -6   0   4 85186.8 3664.63  29
  -6   0   4 86565.7 3690.08   5
  -6   0   4 95890.6 3867.80  19
  -6   0   5 3060.35 785.632  15
  -6   0   5 3945.91 996.407  19
  -6   0   5 2175.80 702.449  14
  -6   0   5 1576.20 432.546  10
  -6   0   5 2607.78 808.453   5
  -6   0   5 3086.65 768.957  29
  -6   0   6 108119. 4622.37  19
  -6   0   6 110955. 4522.06  14
  -6   0   6 96764.1 4111.48  29
  -6   0   6 112897. 4074.59  15
  -6   0   6 107744. 4490.98   5
  -6   0   7 798.532 521.753  15
  -6   0   7 425.126 666.786   5
  -6   0   7 257.763 590.155  29
  -6   0   7 314.805 672.514  19
  -6   0   7 197.821 596.117  14
  -6   0   8 93408.8 4423.58   5
  -6   0   8 85524.0 3915.34  29
  -6   0   8 95330.4 4675.29  19
  -6   0   8 97600.4 4540.93  14
  -6   0   8 95804.0 3602.12  15
  -6   0   9-602.311 760.179  19
  -6   0   9 1206.29 728.105   7
  -6   0   9 378.166 567.404  14
  -6   0   9 579.680 680.672   5
  -6   0   9 414.064 511.830  29
  -6   0  10 21432.5 2098.74   7
  -6   0  10 20316.4 2167.81  14
  -6   0  10 18904.9 2047.15   5
  -6   0  10 18032.8 2127.91  19
  -6   0  11 1231.47 900.242  19
  -6   0  11 3175.31 1096.38   5
  -6   0  11 2375.69 872.805   7
  -6   0  11 2520.20 911.871  14
  -6   0  12 44009.5 3044.84   7
  -6   1 -13 31955.1 2975.14   6
  -6   1 -12-504.114 561.555  10
  -6   1 -12-473.011 826.992   6
  -6   1 -12-291.974 557.984  13
  -6   1 -11 61889.7 3498.74  10
  -6   1 -11 70629.7 4247.03   6
  -6   1 -11 67441.0 3517.97  13
  -6   1 -10 1040.41 833.340   6
  -6   1 -10 1964.38 739.426  10
  -6   1  -9 26174.4 1656.48  22
  -6   1  -9 30291.9 1743.87  30
  -6   1  -9 33475.2 2701.93   6
  -6   1  -9 26782.1 2195.11  10
  -6   1  -8 3667.59 1051.06   6
  -6   1  -8 3092.12 680.248  17
  -6   1  -8 2243.92 754.724  10
  -6   1  -8 2929.05 587.715  22
  -6   1  -7 113959. 3943.86  22
  -6   1  -7 114453. 4603.63  10
  -6   1  -7 116322. 4911.12   6
  -6   1  -6 4817.87 813.684  22
  -6   1  -6 2912.30 686.049  17
  -6   1  -6 2791.69 967.098   6
  -6   1  -6 4447.68 959.398  10
  -6   1  -5 50120.1 2893.76   6
  -6   1  -5 45840.2 2391.03  22
  -6   1  -5 42811.1 2363.56  17
  -6   1  -5 54473.7 2924.70  10
  -6   1  -4 348.877 515.978  22
  -6   1  -4 294.671 215.045   5
  -6   1  -4 318.094 587.811  10
  -6   1  -4 57.3385 651.674   6
  -6   1  -4-340.323 676.469  17
  -6   1  -3 93668.0 4013.16   6
  -6   1  -3 84187.2 3686.58  17
  -6   1  -3 109347. 4157.33  10
  -6   1  -3 105375. 3054.50   5
  -6   1  -2 15809.9 1539.27  17
  -6   1  -2 15998.7 1520.76   6
  -6   1  -2 19909.6 1588.09  29
  -6   1  -2 20963.8 1253.65   5
  -6   1  -2 21190.7 1667.32  10
  -6   1  -1 90699.0 3619.79  10
  -6   1  -1 84502.7 3666.36  17
  -6   1  -1 86660.4 3551.65   6
  -6   1  -1 89584.9 3133.77   5
  -6   1  -1 93330.9 3705.74  29
  -6   1   0 6079.20 739.778  14
  -6   1   0 5461.30 828.239   5
  -6   1   0 5348.79 1150.97  17
  -6   1   0 3572.12 768.491   6
  -6   1   0 5454.53 973.111  29
  -6   1   0 4793.66 852.171  19
  -6   1   0 5528.52 937.349  10
  -6   1   1 70029.1 3044.34  10
  -6   1   1 72310.8 3039.31  19
  -6   1   1 73215.0 2955.04   6
  -6   1   1 75566.0 3546.03  17
  -6   1   1 71681.6 2812.53  14
  -6   1   1 69000.0 2951.62   5
  -6   1   1 66502.2 3123.42  29
  -6   1   2 13877.8 1203.56   6
  -6   1   2 14883.3 1417.41  19
  -6   1   2 14126.2 1305.31  14
  -6   1   2 14995.7 1661.46  17
  -6   1   2 15645.4 1505.08  29
  -6   1   2 14468.9 1275.93  10
  -6   1   2 13550.9 1297.52   5
  -6   1   3 105618. 4113.24  19
  -6   1   3 96211.7 3781.46  14
  -6   1   3 106386. 3452.19   6
  -6   1   3 92870.7 3558.40  10
  -6   1   3 108907. 4466.08  17
  -6   1   3 96718.5 4013.94  29
  -6   1   3 104513. 3993.00   5
  -6   1   4 14330.4 1420.04  15
  -6   1   4 18910.8 1664.51   5
  -6   1   4 15621.0 1520.09  29
  -6   1   4 15847.3 1114.23   6
  -6   1   4 16554.5 1493.94  14
  -6   1   4 18168.9 1362.50  10
  -6   1   4 16763.5 1631.58  19
  -6   1   5 37768.4 2404.80  14
  -6   1   5 42195.0 2564.12   5
  -6   1   5 39911.3 2436.39  29
  -6   1   5 39447.8 2008.39  10
  -6   1   5 46403.6 2803.64  19
  -6   1   5 40675.2 2273.86  15
  -6   1   6 15980.3 1386.93  15
  -6   1   6 14841.9 1599.09   5
  -6   1   6 12683.4 1400.20  29
  -6   1   6 16506.5 1775.11  19
  -6   1   6 15579.4 1197.35  10
  -6   1   6 15065.8 1555.43  14
  -6   1   7 84449.6 4186.94  19
  -6   1   7 71404.3 3512.43  29
  -6   1   7 80284.5 3933.05   5
  -6   1   7 71140.8 3706.48  14
  -6   1   7 81120.9 3170.17  15
  -6   1   8 38044.2 2774.17   5
  -6   1   8 36252.7 2445.90  29
  -6   1   8 37843.8 2856.81  19
  -6   1   8 39243.9 2758.15  14
  -6   1   9 25516.5 2456.89  19
  -6   1   9 25830.4 2313.43  14
  -6   1   9 25927.2 2326.42   5
  -6   1   9 24066.7 2020.35  29
  -6   1  10 10814.3 1618.32  14
  -6   1  10 11223.3 1414.47  29
  -6   1  10 14334.3 1980.71  19
  -6   1  10 9504.88 1453.77   7
  -6   1  10 10246.8 1586.64   5
  -6   1  11 20664.0 2256.28  14
  -6   1  11 22345.9 2319.06   5
  -6   1  11 18320.4 2290.97  19
  -6   1  11 19546.3 2070.29   7
  -6   1  12 31459.2 2579.33   7
  -6   2 -12 19922.3 2310.05   6
  -6   2 -12 21726.8 2002.82  13
  -6   2 -11 12174.2 1530.39  10
  -6   2 -11 15258.6 2056.86   6
  -6   2 -10 10065.8 1402.70  10
  -6   2 -10 10394.3 1655.71   6
  -6   2  -9 6686.63 1145.53  10
  -6   2  -9 4557.86 1208.72   6
  -6   2  -8 12803.9 1152.48  22
  -6   2  -8 9610.88 1123.41  17
  -6   2  -8 8744.37 1314.94  10
  -6   2  -8 10988.9 1583.99   6
  -6   2  -7 42763.4 2385.50  17
  -6   2  -7 48084.5 2863.22  10
  -6   2  -7 45870.9 2320.88  22
  -6   2  -7 47036.0 3054.75   6
  -6   2  -6 27598.1 1811.43  22
  -6   2  -6 32254.9 2274.63  10
  -6   2  -6 29515.2 1942.12  17
  -6   2  -6 27703.4 2248.26   6
  -6   2  -5 13527.8 1537.92   6
  -6   2  -5 12512.2 1442.31  10
  -6   2  -5 12203.3 1257.61  17
  -6   2  -5 13629.7 1276.19  22
  -6   2  -4 12541.1 1489.51   6
  -6   2  -4 14877.6 828.909   5
  -6   2  -4 12218.5 1316.50  17
  -6   2  -4 12750.2 1475.30  10
  -6   2  -3 36178.3 2163.70  29
  -6   2  -3 34970.3 2223.66  17
  -6   2  -3 35120.9 2315.40   6
  -6   2  -3 32888.8 2251.67  10
  -6   2  -3 40245.7 1683.26   5
  -6   2  -2 30913.9 1606.83   5
  -6   2  -2 34323.6 2095.94  29
  -6   2  -2 29171.8 2055.37  10
  -6   2  -2 31207.9 2057.75   6
  -6   2  -2 26351.0 1989.49  17
  -6   2  -1 99927.9 3835.92  29
  -6   2  -1 83991.3 3625.05  10
  -6   2  -1 90398.8 3220.24   5
  -6   2  -1 102490. 2985.43  14
  -6   2  -1 86789.2 3635.00   6
  -6   2  -1 77710.2 3643.47  17
  -6   2   0 17403.5 1458.31   6
  -6   2   0 16963.8 1520.41  29
  -6   2   0 17164.1 1507.33  10
  -6   2   0 14487.8 1587.57  17
  -6   2   0 19164.4 1224.54  14
  -6   2   0 16424.8 1316.77   5
  -6   2   1 23727.7 1824.24  29
  -6   2   1 22436.5 1681.95  10
  -6   2   1 25666.1 1535.03  14
  -6   2   1 24761.9 1700.28   5
  -6   2   1 23049.8 1635.97   6
  -6   2   1 23061.9 2002.73  17
  -6   2   2 16489.5 1547.83  19
  -6   2   2 14974.5 1232.20   6
  -6   2   2 14976.2 1259.94  14
  -6   2   2 16157.1 1663.57  17
  -6   2   2 11300.4 1216.98   5
  -6   2   2 12495.4 1262.09  10
  -6   2   2 14475.6 1463.61  29
  -6   2   3 109154. 3931.63  14
  -6   2   3 96359.3 3996.28   5
  -6   2   3 109710. 4309.29  19
  -6   2   3 107225. 4491.18  17
  -6   2   3 115475. 3597.55   6
  -6   2   3 94105.5 3706.95  10
  -6   2   3 99110.2 4149.84  29
  -6   2   4 10362.1 1475.14  17
  -6   2   4 7450.90 1039.49  14
  -6   2   4 8229.43 1278.12  19
  -6   2   4 8836.59 797.297   6
  -6   2   4 8864.75 1212.49  29
  -6   2   4 7645.92 956.034  10
  -6   2   4 8563.53 1158.03   5
  -6   2   5 18547.0 1431.32  10
  -6   2   5 20846.5 1599.49  15
  -6   2   5 20111.5 1800.45   5
  -6   2   5 20690.2 1794.32  29
  -6   2   5 20717.4 1743.13  14
  -6   2   5 21280.5 1944.96  19
  -6   2   5 21137.0 1983.19  17
  -6   2   6 8092.52 1311.88  19
  -6   2   6 7182.17 1212.67   5
  -6   2   6 5997.45 879.082  15
  -6   2   6 7133.29 1075.46  29
  -6   2   6 4539.18 949.398  14
  -6   2   6 8862.20 977.720  10
  -6   2   7 55554.4 3289.52   5
  -6   2   7 57301.7 3498.28  19
  -6   2   7 55553.2 3014.62  28
  -6   2   7 54049.2 3118.01  14
  -6   2   7 53409.9 2989.60  29
  -6   2   8 9377.77 1253.53  28
  -6   2   8 10748.5 1474.13  14
  -6   2   8 7422.29 1358.00  19
  -6   2   8 6735.50 1231.59   5
  -6   2   8 7932.56 1191.64  29
  -6   2   9 29180.1 2426.06  14
  -6   2   9 21025.4 1951.13  29
  -6   2   9 24970.8 2489.09  19
  -6   2   9 23629.1 2311.19   5
  -6   2  10 3706.10 1103.78   5
  -6   2  10 3247.09 1237.61  19
  -6   2  10 2626.91 987.727  14
  -6   2  10 2500.21 749.924  29
  -6   2  11 18992.8 2166.91   5
  -6   2  11 19670.4 1957.21  29
  -6   2  11 17728.4 1998.07   7
  -6   2  12 4942.31 1075.87   7
  -6   3 -12 41973.0 2811.46  13
  -6   3 -11 5445.96 1088.93  10
  -6   3 -11 4019.02 1229.70   6
  -6   3 -10 25388.2 2549.11   6
  -6   3 -10 27904.9 2314.70  10
  -6   3  -9 1826.06 793.772  10
  -6   3  -9 4726.42 1130.66   6
  -6   3  -8 41130.1 2372.86  17
  -6   3  -8 40762.1 2962.76   6
  -6   3  -8 39554.7 2664.99  10
  -6   3  -7 3534.32 922.679  10
  -6   3  -7 2826.28 709.735  17
  -6   3  -7 2255.42 814.804   6
  -6   3  -7 1365.56 468.257  22
  -6   3  -6 80719.0 3458.99  17
  -6   3  -6 78431.3 3934.43   6
  -6   3  -6 79147.6 3296.64  22
  -6   3  -6 81355.7 3829.03  10
  -6   3  -5 7235.10 1204.68   6
  -6   3  -5 7651.86 1162.24  10
  -6   3  -5 8174.89 1095.93  17
  -6   3  -4 21884.6 1848.94  10
  -6   3  -4 21518.2 1739.83  17
  -6   3  -4 25882.6 1786.76  29
  -6   3  -4 23322.2 1930.46   6
  -6   3  -3 6092.36 1042.74  17
  -6   3  -3 5117.45 645.424   5
  -6   3  -3 5366.85 992.765   6
  -6   3  -3 4258.02 878.747  10
  -6   3  -3 5817.18 986.375  29
  -6   3  -2 133966. 4767.82   6
  -6   3  -2 134203. 4691.48  29
  -6   3  -2 129692. 4786.10  17
  -6   3  -2 126819. 4787.34  10
  -6   3  -2 128413. 4000.91   5
  -6   3  -1 6064.88 614.247  14
  -6   3  -1 4670.79 766.772   5
  -6   3  -1 4820.58 950.172  10
  -6   3  -1 5172.08 907.638   6
  -6   3  -1 6099.03 1017.01  29
  -6   3  -1 5033.19 1045.13  17
  -6   3   0 68131.9 2501.25  14
  -6   3   0 62166.4 3072.82  29
  -6   3   0 63389.8 3290.38  17
  -6   3   0 65751.8 3147.12  10
  -6   3   0 67472.7 2969.78   6
  -6   3   0 67285.7 2857.83   5
  -6   3   1 6071.89 945.039   5
  -6   3   1 6443.72 782.852  14
  -6   3   1 5889.63 880.548   6
  -6   3   1 4324.80 900.227  10
  -6   3   1 4192.69 947.623  17
  -6   3   1 5574.26 966.102  29
  -6   3   2 74058.8 3240.96  10
  -6   3   2 64128.5 3472.05  17
  -6   3   2 74989.0 2967.24  14
  -6   3   2 73822.4 3413.28  29
  -6   3   2 69410.0 3179.68   5
  -6   3   2 71790.1 2924.28   6
  -6   3   3-316.317 523.901  29
  -6   3   3 761.540 659.772   5
  -6   3   3 537.980 385.729   6
  -6   3   3 758.526 487.183  10
  -6   3   3 939.905 517.006  14
  -6   3   3 305.726 723.169  17
  -6   3   4 88361.6 3820.07  28
  -6   3   4 90628.6 3559.27  10
  -6   3   4 94494.9 3712.85  14
  -6   3   4 83062.7 3952.78  19
  -6   3   4 78492.6 3745.53   5
  -6   3   4 89906.8 4171.26  17
  -6   3   4 89800.3 3872.61  29
  -6   3   4 82214.9 3743.30  31
  -6   3   5 657.491 483.244  15
  -6   3   5 294.686 754.914  17
  -6   3   5 218.249 610.244   5
  -6   3   5 1137.92 623.273  14
  -6   3   5 1179.10 488.897  10
  -6   3   5 787.389 672.124  19
  -6   3   5 1249.36 667.492  28
  -6   3   5 1099.81 626.132  29
  -6   3   5 648.363 515.966  31
  -6   3   6 35958.8 2407.13  28
  -6   3   6 34465.9 2619.86  19
  -6   3   6 34245.7 2344.98  14
  -6   3   6 36434.6 2086.47  10
  -6   3   6 36560.8 2425.59  29
  -6   3   6 34181.7 2533.38   5
  -6   3   6 34615.6 2644.53  17
  -6   3   6 32318.5 2302.58  31
  -6   3   7-347.727 733.145   5
  -6   3   7 38.2096 595.788  14
  -6   3   7-800.439 653.936  31
  -6   3   7 49.9228 568.545  28
  -6   3   7 281.530 745.426  19
  -6   3   7 805.859 606.234  29
  -6   3   8 60079.2 3658.33   5
  -6   3   8 71654.3 3794.48  14
  -6   3   8 65126.8 3474.05  29
  -6   3   8 73892.4 4159.04  19
  -6   3   8 64331.9 3447.94  31
  -6   3   8 65654.2 3458.35  28
  -6   3   9 322.486 494.828  28
  -6   3   9 160.600 542.091  14
  -6   3   9 885.183 616.935  31
  -6   3   9 1964.92 751.635  29
  -6   3   9 923.898 853.377  19
  -6   3   9 2905.17 1033.61   5
  -6   3  10 20040.0 2246.87   5
  -6   3  10 21973.7 2065.72  29
  -6   3  10 18845.9 1944.38  31
  -6   3  10 21019.7 2231.90  14
  -6   3  10 25942.0 2651.24  19
  -6   3  10 21407.5 2019.99  28
  -6   3  11 958.216 621.173  29
  -6   3  11 772.389 587.803  28
  -6   3  11 771.959 662.056   7
  -6   3  11-61.5941 582.784  31
  -6   4 -12-23.4290 517.308  13
  -6   4 -11 76267.3 4630.05   6
  -6   4 -10 251.489 601.465  10
  -6   4 -10-75.3713 780.233   6
  -6   4  -9 58360.5 3761.94   6
  -6   4  -9 63795.8 3577.95  10
  -6   4  -8 141.194 707.749   6
  -6   4  -8 2058.63 910.228  10
  -6   4  -8 1387.90 613.795  17
  -6   4  -7 113454. 4419.60  17
  -6   4  -7 113215. 4857.91  10
  -6   4  -7 122018. 5270.19   6
  -6   4  -6 7830.58 1016.03  22
  -6   4  -6 7604.23 1137.18  17
  -6   4  -6 7511.33 1259.19  10
  -6   4  -6 7050.54 1293.22   6
  -6   4  -5 95162.4 4267.85  10
  -6   4  -5 98047.0 4406.33   6
  -6   4  -5 97125.7 3971.03  17
  -6   4  -4 2554.54 842.966  10
  -6   4  -4 2108.26 612.428  29
  -6   4  -4 1287.35 618.399   6
  -6   4  -4 1992.39 705.727  17
  -6   4  -3 84528.9 3749.07   6
  -6   4  -3 82411.6 2924.39   5
  -6   4  -3 83088.9 3625.98  17
  -6   4  -3 88404.3 3629.80  29
  -6   4  -3 80652.5 3772.34  10
  -6   4  -2 32577.7 1727.52   5
  -6   4  -2 26523.5 2042.87  10
  -6   4  -2 25603.3 1895.78  29
  -6   4  -2 28579.8 2077.54  17
  -6   4  -2 28102.9 2007.51   6
  -6   4  -1 166624. 5710.64  29
  -6   4  -1 181476. 5712.58   6
  -6   4  -1 184838. 5323.30   5
  -6   4  -1 172752. 5904.04  10
  -6   4  -1 175527. 5965.77  17
  -6   4   0 11803.5 1335.49  10
  -6   4   0 11178.3 1428.77  17
  -6   4   0 13643.0 1331.44   6
  -6   4   0 11962.3 1352.60  29
  -6   4   0 14944.0 1059.65  14
  -6   4   0 13234.7 1223.62   5
  -6   4   1 57831.7 2390.32  14
  -6   4   1 54863.5 3116.69  17
  -6   4   1 53319.7 2809.19  10
  -6   4   1 54183.4 2697.56   5
  -6   4   1 56013.9 2625.00   6
  -6   4   1 52656.4 2833.09  29
  -6   4   2 23061.4 1523.09  14
  -6   4   2 24014.7 1859.81  28
  -6   4   2 18382.5 1838.37  17
  -6   4   2 22446.5 1798.74  31
  -6   4   2 19994.4 1655.04   5
  -6   4   2 20049.4 1501.55   6
  -6   4   2 21141.7 1737.25  10
  -6   4   2 24232.2 1873.21  29
  -6   4   3 103681. 4026.35  10
  -6   4   3 101968. 4182.16  31
  -6   4   3 99747.1 4111.85   5
  -6   4   3 101285. 3593.69   6
  -6   4   3 103107. 4195.00  28
  -6   4   3 89590.2 4355.74  17
  -6   4   3 107844. 3896.01  14
  -6   4   3 106537. 4277.48  29
  -6   4   4 40789.5 2305.44  14
  -6   4   4 34383.5 2352.28  31
  -6   4   4 38197.9 2671.29  17
  -6   4   4 39298.0 2529.69   5
  -6   4   4 37955.6 2262.23  10
  -6   4   4 36224.0 2416.93  29
  -6   4   4 36246.8 2395.36  28
  -6   4   5 55412.5 2757.31  10
  -6   4   5 57325.7 3081.94  29
  -6   4   5 57998.0 3418.64  19
  -6   4   5 57517.5 3390.05  17
  -6   4   5 53143.2 2991.01  28
  -6   4   5 56001.2 2916.50  14
  -6   4   5 61232.1 3303.97   5
  -6   4   5 57529.1 3077.96  31
  -6   4   6 3463.42 842.335  29
  -6   4   6 3675.86 965.578  17
  -6   4   6 3261.01 700.321  10
  -6   4   6 4715.84 962.711  28
  -6   4   6 3268.35 915.361  19
  -6   4   6 2696.75 866.465   5
  -6   4   6 4257.56 959.921  31
  -6   4   6 4525.50 921.611  14
  -6   4   7 57168.5 2772.41  10
  -6   4   7 54166.1 3097.65  28
  -6   4   7 60590.6 3564.33  17
  -6   4   7 50027.0 3021.40  29
  -6   4   7 52049.6 3075.51  31
  -6   4   7 59847.8 3693.56  19
  -6   4   7 54297.9 3108.30  14
  -6   4   7 51092.3 3294.57   5
  -6   4   8 28471.2 2276.73  28
  -6   4   8 37486.2 2991.07  19
  -6   4   8 33617.5 2514.41  14
  -6   4   8 32703.7 2697.86   5
  -6   4   8 29356.7 2310.43  31
  -6   4   8 30128.3 2357.74  29
  -6   4   9 50197.7 3599.76  19
  -6   4   9 44411.5 2897.41  29
  -6   4   9 40165.3 2747.98  28
  -6   4   9 44011.8 2896.88  31
  -6   4   9 42776.8 3035.56  14
  -6   4   9 37778.1 3035.69   5
  -6   4  10 10693.6 1666.07   5
  -6   4  10 9587.28 1394.40  28
  -6   4  10 11982.1 1697.63  14
  -6   4  10 12310.0 1588.12  29
  -6   4  10 12770.7 1592.32  31
  -6   4  10 16321.5 2089.40  19
  -6   4  11 18815.0 1988.27  31
  -6   4  11 20800.8 2046.51  28
  -6   4  11 18558.3 1960.09  29
  -6   5 -10 35513.5 2767.73  10
  -6   5 -10 42845.1 3352.06   6
  -6   5  -9 8573.82 1589.90   6
  -6   5  -9 9777.89 1510.90  10
  -6   5  -9 8851.47 1224.20  17
  -6   5  -8 37508.1 2915.22   6
  -6   5  -8 32783.6 2287.92  17
  -6   5  -8 38249.6 2746.17  10
  -6   5  -7 33924.8 2682.44   6
  -6   5  -7 37742.2 2690.95  10
  -6   5  -7 34929.8 2336.17  17
  -6   5  -6 63721.9 3190.84  17
  -6   5  -6 70344.3 3763.94   6
  -6   5  -5 30503.8 2134.51  17
  -6   5  -5 33490.9 2461.25   6
  -6   5  -5 30787.3 2390.04  10
  -6   5  -4 39512.4 2463.43  17
  -6   5  -4 42052.1 2432.69  29
  -6   5  -4 35320.9 2568.93  10
  -6   5  -3 39883.2 2645.88  10
  -6   5  -3 43978.1 2514.35  29
  -6   5  -3 46714.2 2114.83   5
  -6   5  -3 47551.8 2739.93   6
  -6   5  -3 42239.4 2558.57  17
  -6   5  -2 61414.8 3108.02   6
  -6   5  -2 62851.0 2635.79   5
  -6   5  -2 58876.2 3223.26  10
  -6   5  -2 60780.0 3067.97  29
  -6   5  -2 62696.9 3175.78  17
  -6   5  -1 111904. 4541.62  10
  -6   5  -1 107582. 4376.67  29
  -6   5  -1 117376. 4381.55   6
  -6   5  -1 113550. 3960.88   5
  -6   5  -1 110936. 4537.28  17
  -6   5   0 37270.0 2514.26  17
  -6   5   0 36454.2 2338.27  29
  -6   5   0 40641.6 2298.57   6
  -6   5   0 35346.0 2360.11  10
  -6   5   0 39230.8 2164.96   5
  -6   5   1 41351.2 2539.35  10
  -6   5   1 48365.8 2156.12  14
  -6   5   1 40197.8 2353.74   5
  -6   5   1 45806.5 2643.83  29
  -6   5   1 45557.7 2389.69   6
  -6   5   1 44453.9 2826.89  17
  -6   5   1 43879.1 2585.46  28
  -6   5   1 46343.3 2648.86  31
  -6   5   2 16267.5 1277.89  14
  -6   5   2 11924.5 1517.39  17
  -6   5   2 13584.0 1410.19   5
  -6   5   2 14560.5 1270.50   6
  -6   5   2 11732.2 1332.94  28
  -6   5   2 11313.3 1396.49  29
  -6   5   2 13137.8 1378.24  10
  -6   5   2 11880.1 1406.69  31
  -6   5   3 104598. 4313.94  29
  -6   5   3 105923. 4272.96   5
  -6   5   3 96912.9 4039.47  10
  -6   5   3 102119. 4263.47  31
  -6   5   3 100318. 4204.83  28
  -6   5   3 104822. 3820.63  14
  -6   5   3 107948. 3736.94   6
  -6   5   4 13692.0 1469.15  28
  -6   5   4 12829.2 1449.88  31
  -6   5   4 12236.3 1472.89   5
  -6   5   4 13648.0 1329.49  14
  -6   5   4 12992.1 1353.97  10
  -6   5   4 11486.6 1623.49  17
  -6   5   4 16471.2 1628.01  29
  -6   5   5 52259.5 2770.73  10
  -6   5   5 52789.1 3331.04  17
  -6   5   5 51724.0 2778.48  14
  -6   5   5 54066.5 3172.57   5
  -6   5   5 49819.2 2887.33  28
  -6   5   5 50678.3 2945.71  29
  -6   5   5 53678.4 3009.91  31
  -6   5   6 7910.97 1153.62  14
  -6   5   6 6655.65 1099.08  29
  -6   5   6 9177.80 1387.48   5
  -6   5   6 7114.04 1103.67  31
  -6   5   6 6580.21 1098.89  28
  -6   5   6 7507.81 1015.59  10
  -6   5   6 6052.33 1179.28  17
  -6   5   6 7817.69 1454.91  19
  -6   5   7 35556.4 2504.66  31
  -6   5   7 33973.2 2462.63  29
  -6   5   7 32599.6 2811.78  19
  -6   5   7 36040.0 2240.24  10
  -6   5   7 36384.8 2757.39  17
  -6   5   7 35296.0 2473.21  14
  -6   5   7 30027.1 2590.42   5
  -6   5   7 32063.8 2390.07  28
  -6   5   8 1961.41 683.544  28
  -6   5   8 2753.56 1071.85  19
  -6   5   8 3894.18 1228.16   5
  -6   5   8 1632.61 714.590  29
  -6   5   8 2561.84 784.209  31
  -6   5   8 3502.76 1080.88  17
  -6   5   8 3698.43 1007.65  14
  -6   5   9 67566.2 4171.86   5
  -6   5   9 63407.8 3636.13  31
  -6   5   9 69903.3 3907.59  14
  -6   5   9 70044.1 4428.09  19
  -6   5   9 62723.6 3568.66  28
  -6   5   9 65141.1 3675.82  29
  -6   5  10 882.493 601.643  29
  -6   5  10-306.287 730.646  28
  -6   5  10 1990.36 777.037  31
  -6   6  -9 1436.94 793.080  10
  -6   6  -9 452.266 621.023  17
  -6   6  -8 11607.1 1666.66   6
  -6   6  -8 10808.7 1376.61  17
  -6   6  -8 11375.2 1613.50  10
  -6   6  -7 490.671 710.462  10
  -6   6  -7-453.115 723.278  17
  -6   6  -7-1275.22 798.859   6
  -6   6  -6 35991.1 2686.97   6
  -6   6  -6 32942.4 2609.19  10
  -6   6  -6 32277.8 2322.75  17
  -6   6  -5 809.767 690.669   6
  -6   6  -5 352.268 577.791  17
  -6   6  -5 401.399 610.991  10
  -6   6  -4 15408.5 1638.48   6
  -6   6  -4 13752.7 1419.66  29
  -6   6  -4 11712.3 1406.06  17
  -6   6  -4 14267.7 1667.97  10
  -6   6  -3 306.115 607.293   6
  -6   6  -3-848.109 618.159  29
  -6   6  -3-61.3153 570.394  10
  -6   6  -3-334.188 628.780  17
  -6   6  -2 35384.1 2502.86  10
  -6   6  -2 37085.4 2377.47   6
  -6   6  -2 33187.5 1915.99   5
  -6   6  -2 33258.4 2271.89  29
  -6   6  -2 30679.1 2274.57  17
  -6   6  -1 532.643 468.592  29
  -6   6  -1 1050.51 654.853  17
  -6   6  -1 342.035 601.551  10
  -6   6  -1 584.295 450.070   5
  -6   6  -1 331.392 471.806   6
  -6   6   0 40973.6 2528.37  28
  -6   6   0 36480.7 2174.57   5
  -6   6   0 37632.7 2593.63  17
  -6   6   0 42297.9 2614.08  10
  -6   6   0 41836.4 2374.81   6
  -6   6   0 35694.6 2388.05  29
  -6   6   1 442.753 553.408  29
  -6   6   1 567.475 437.013   6
  -6   6   1 317.348 546.540  28
  -6   6   1 1162.96 647.125  10
  -6   6   1 625.977 494.363   5
  -6   6   1 378.981 602.365  17
  -6   6   1 1155.13 683.310  31
  -6   6   2 16761.2 1620.34  28
  -6   6   2 16654.5 1847.13  17
  -6   6   2 16105.5 1637.91  29
  -6   6   2 16226.4 1397.60   6
  -6   6   2 17963.0 1622.75   5
  -6   6   2 17045.4 1660.14  10
  -6   6   2 17146.0 1672.45  31
  -6   6   2 19194.6 1426.70  14
  -6   6   3 2827.70 768.172  31
  -6   6   3 4289.92 961.945   5
  -6   6   3 5085.51 972.650  28
  -6   6   3 5770.63 1032.62  10
  -6   6   3 3684.01 1058.91  17
  -6   6   3 3914.39 900.266  29
  -6   6   3 3857.97 727.743  14
  -6   6   4 67820.8 3483.84   5
  -6   6   4 65450.8 3400.57  28
  -6   6   4 61180.1 3304.33  31
  -6   6   4 65840.0 3083.10  14
  -6   6   4 54581.4 3471.98  17
  -6   6   4 64295.4 3389.59  29
  -6   6   4 59048.7 3159.82  10
  -6   6   5 1930.67 658.547  28
  -6   6   5 2085.93 881.581   5
  -6   6   5 2143.36 685.196  14
  -6   6   5 548.465 784.530  17
  -6   6   5 1180.41 571.061  29
  -6   6   5 1346.41 700.096  31
  -6   6   5 1242.58 525.086  10
  -6   6   6 11269.4 1640.53  17
  -6   6   6 13247.6 1534.06  29
  -6   6   6 7401.92 1488.63  19
  -6   6   6 12584.6 1677.40   5
  -6   6   6 10085.4 1330.17  14
  -6   6   6 12201.1 1487.23  28
  -6   6   6 11958.2 1532.42  31
  -6   6   6 12016.6 1356.81  10
  -6   6   7 3522.29 862.688  31
  -6   6   7 2020.31 771.649  14
  -6   6   7 2229.06 650.816  10
  -6   6   7 2932.66 885.391  28
  -6   6   7 3181.02 1006.30   5
  -6   6   7 822.029 712.282  17
  -6   6   7 1293.75 950.548  19
  -6   6   7 1420.64 668.042  29
  -6   6   8 38143.8 3218.12  19
  -6   6   8 41343.1 2873.45  28
  -6   6   8 39856.0 2820.39  14
  -6   6   8 40363.1 3044.07  17
  -6   6   8 38734.5 2806.97  29
  -6   6   8 39628.7 2829.41  31
  -6   6   8 44185.7 3248.39   5
  -6   6   9 9366.18 1413.82  29
  -6   6   9 8055.27 1316.80  31
  -6   6   9 8260.68 1347.63  28
  -6   6   9 9625.02 1481.41  14
  -6   7  -9 12107.6 1540.45  17
  -6   7  -9 14534.1 1875.70  10
  -6   7  -8 3154.19 1041.92  10
  -6   7  -8 2135.90 761.933  17
  -6   7  -7 11070.4 1564.86  10
  -6   7  -7 15236.3 1898.08   6
  -6   7  -7 14731.8 1648.48  17
  -6   7  -6 21202.0 1983.28  17
  -6   7  -6 22018.6 2205.16   6
  -6   7  -6 20391.0 2135.55  10
  -6   7  -5 21801.1 1975.38  17
  -6   7  -5 20621.9 2027.30   6
  -6   7  -5 21900.0 2154.16  10
  -6   7  -4 11389.0 1506.82   6
  -6   7  -4 12159.1 1469.38  17
  -6   7  -4 8540.24 1379.70  10
  -6   7  -3 8594.73 1348.99  10
  -6   7  -3 8311.78 1181.37  29
  -6   7  -3 7113.73 954.964   2
  -6   7  -3 8354.09 1208.64   6
  -6   7  -3 9929.52 1356.47  17
  -6   7  -2 16687.3 1735.83  17
  -6   7  -2 17377.7 1665.62   6
  -6   7  -2 16853.7 1399.91   5
  -6   7  -2 20558.2 1961.28  10
  -6   7  -2 15689.8 1430.67   2
  -6   7  -2 17211.5 1670.66  29
  -6   7  -1 15465.0 1612.09  29
  -6   7  -1 19338.0 1884.31  10
  -6   7  -1 16478.2 1592.34   6
  -6   7  -1 16608.2 1752.04  17
  -6   7  -1 16294.3 1440.59   5
  -6   7   0 20964.7 1729.08   6
  -6   7   0 20636.9 1828.51  31
  -6   7   0 15961.2 1760.73  17
  -6   7   0 20981.3 1957.39  10
  -6   7   0 19255.1 1809.30  28
  -6   7   0 21812.8 1707.04   5
  -6   7   0 20902.9 1869.69  29
  -6   7   1 5067.79 922.400   5
  -6   7   1 4498.18 993.232  10
  -6   7   1 4174.55 1081.09  17
  -6   7   1 5212.00 935.061  29
  -6   7   1 4998.04 966.762  31
  -6   7   1 5126.68 981.246  28
  -6   7   1 4374.53 841.693   6
  -6   7   2 9988.83 1314.00  31
  -6   7   2 9077.63 1279.04  10
  -6   7   2 9013.24 1420.00  17
  -6   7   2 8597.12 1270.41  28
  -6   7   2 9494.11 1103.73   6
  -6   7   2 7757.95 1160.18   5
  -6   7   2 10767.1 1387.47  29
  -6   7   3 10544.9 1152.66  14
  -6   7   3 9481.79 1276.49   5
  -6   7   3 10678.1 1399.31  31
  -6   7   3 8048.32 1187.05  28
  -6   7   3 10023.4 1346.13  29
  -6   7   3 9867.21 1484.65  17
  -6   7   3 8476.20 1218.92  10
  -6   7   4 24542.6 2026.43  10
  -6   7   4 24917.7 2104.92  28
  -6   7   4 25983.3 1889.99  14
  -6   7   4 20662.6 2154.01  17
  -6   7   4 26846.5 2217.36   5
  -6   7   4 26851.0 2181.90  29
  -6   7   4 22549.0 1991.25  31
  -6   7   5 9410.10 1357.54  31
  -6   7   5 8412.93 1201.23  14
  -6   7   5 7011.75 1216.76  28
  -6   7   5 8288.50 1223.60  10
  -6   7   5 7831.41 1268.75  29
  -6   7   5 8271.44 1383.48   5
  -6   7   5 6724.80 1325.98  17
  -6   7   6 7238.24 1254.62  28
  -6   7   6 4903.65 1081.72  31
  -6   7   6 5441.58 1122.48  29
  -6   7   6 4616.59 942.064  10
  -6   7   6 4906.56 1162.22  17
  -6   7   6 5029.59 1133.39   5
  -6   7   6 3043.23 868.370  14
  -6   7   7 2632.23 924.607   5
  -6   7   7 2637.54 813.379  14
  -6   7   7 4613.85 1429.61  19
  -6   7   7 3055.26 1103.05  17
  -6   7   7 3471.60 946.344  29
  -6   7   7 3075.02 883.526  28
  -6   7   7 3317.81 862.119  10
  -6   7   7 4479.03 1015.13  31
  -6   7   8 12875.7 1835.28  17
  -6   7   8 13843.6 1663.22  14
  -6   8  -8 9354.33 1592.52  10
  -6   8  -7 22599.3 2168.25  17
  -6   8  -7 24720.5 2437.22  10
  -6   8  -6 7295.49 1329.53  17
  -6   8  -6 5967.88 1278.02  10
  -6   8  -6 6907.70 1306.18   6
  -6   8  -5 64705.7 3653.58  17
  -6   8  -5 60104.8 3819.63  10
  -6   8  -5 64357.6 3765.71   6
  -6   8  -4 8320.85 1281.59   6
  -6   8  -4 9260.55 1449.13  10
  -6   8  -4 8599.37 1364.89  17
  -6   8  -3 27052.9 2303.23  17
  -6   8  -3 29477.2 2477.63  10
  -6   8  -3 27209.8 2253.26   6
  -6   8  -2 6400.79 1273.13  10
  -6   8  -2 6401.92 1072.12   6
  -6   8  -2 3725.79 808.554   2
  -6   8  -2 5273.13 1003.40  17
  -6   8  -2 4739.31 1007.79  29
  -6   8  -1 76093.1 3823.96  29
  -6   8  -1 75320.0 3421.77   5
  -6   8  -1 72701.5 3471.28   2
  -6   8  -1 72174.7 3615.68   6
  -6   8  -1 75826.4 4000.22  10
  -6   8  -1 69274.1 3812.18  17
  -6   8   0 6119.74 1008.55   5
  -6   8   0 6281.75 1100.32  31
  -6   8   0 5978.07 1171.05  10
  -6   8   0 5018.22 1041.88  17
  -6   8   0 7051.44 1170.74  28
  -6   8   0 4965.61 1042.30  29
  -6   8   0 7265.19 1108.28   2
  -6   8   0 6978.62 1100.67   6
  -6   8   1 55254.9 3271.27  10
  -6   8   1 48831.2 2856.07   5
  -6   8   1 53577.5 3154.91  31
  -6   8   1 47575.6 3160.79  17
  -6   8   1 52566.2 2886.29   6
  -6   8   1 53305.9 3119.87  28
  -6   8   1 53262.2 3145.08  29
  -6   8   2 3160.39 894.030  10
  -6   8   2 2920.42 936.951  31
  -6   8   2 2310.34 837.395  29
  -6   8   2 3851.92 935.331  28
  -6   8   2 2341.04 730.935   5
  -6   8   2 2423.62 639.806   6
  -6   8   2 3232.72 1110.92  17
  -6   8   3 65604.1 3570.72  31
  -6   8   3 63053.7 3510.15  10
  -6   8   3 65613.6 3531.54   5
  -6   8   3 61184.0 3797.36  17
  -6   8   3 64383.1 3543.67  29
  -6   8   3 64189.8 3515.01  28
  -6   8   4 2304.71 773.949   5
  -6   8   4 3635.18 926.242  28
  -6   8   4 1054.08 622.776  10
  -6   8   4 1780.95 626.147  31
  -6   8   4 1693.95 947.632  17
  -6   8   4 2220.40 769.025  29
  -6   8   5 67574.7 3701.59  28
  -6   8   5 64872.6 3662.22  31
  -6   8   5 61389.0 3253.95  14
  -6   8   5 66098.4 3604.62  10
  -6   8   5 71809.6 3923.22   5
  -6   8   5 68237.5 3757.28  29
  -6   8   6-65.2489 544.421  10
  -6   8   6-479.231 640.055   5
  -6   8   6 724.220 612.448  14
  -6   8   6-842.789 833.622  17
  -6   8   7 27531.1 2622.91  17
  -6   8   7 24551.8 2183.56  14
  -6   8   7 27113.5 2272.79  10
  -6   9  -4 63891.7 4032.10  10
  -6   9  -3 358.816 673.013   6
  -6   9  -3 73.0840 616.246  10
  -6   9  -3-77.9058 707.687  17
  -6   9  -2 52318.5 3364.43  17
  -6   9  -2 52025.4 3460.10  10
  -6   9  -2 51545.5 3176.75   6
  -6   9  -2 49372.0 2886.48   2
  -6   9  -1 778.444 744.837  17
  -6   9  -1 2532.67 850.369   6
  -6   9  -1 1426.96 734.667   2
  -6   9  -1 1486.69 884.200  10
  -6   9  -1 833.893 600.699  29
  -6   9   0 80308.6 3856.60   5
  -6   9   0 83845.2 4190.60  31
  -6   9   0 82991.8 4333.97  10
  -6   9   0 81220.9 3947.14   2
  -6   9   0 85017.5 4207.75  28
  -6   9   0 76036.5 4234.45  17
  -6   9   0 84860.3 4009.89   6
  -6   9   0 76470.8 4043.75  29
  -6   9   1 2619.50 713.174   6
  -6   9   1 2065.85 830.526  10
  -6   9   1 1255.29 646.619  31
  -6   9   1 616.003 680.054   2
  -6   9   1 1262.42 682.032  28
  -6   9   1 80.2783 524.705   5
  -6   9   1 2027.53 891.136  17
  -6   9   1 941.977 683.715  29
  -6   9   2 47842.3 3169.63  28
  -6   9   2 55076.3 3344.00  29
  -6   9   2 51825.8 3470.72  17
  -6   9   2 50821.2 3216.26  31
  -6   9   2 51755.3 3293.39  10
  -6   9   2 53313.5 3186.10   5
  -6   9   3 989.999 879.656  17
  -6   9   3 2102.68 821.029  28
  -6   9   3 2831.12 824.108  10
  -6   9   3 1488.11 750.777   5
  -6   9   3 938.957 746.027  31
  -6   9   3 1968.61 822.868  29
  -6   9   4 67477.3 3784.00  28
  -6   9   4 67386.2 3797.04  29
  -6   9   4 72817.3 3928.05  31
  -6   9   4 63025.8 3668.20  10
  -6   9   4 55178.2 3793.55  17
  -6   9   4 61820.7 3696.15   5
  -6   9   5 7900.05 1561.97  17
  -6   9   6 33086.1 2974.51  17
  -6  10  -1 13279.6 1586.06   2
  -6  10  -1 14208.4 1706.87   6
  -6  10   0 24346.8 2316.98  29
  -6  10   0 27105.9 2283.66   2
  -6  10   0 26032.7 2364.15  28
  -6  10   0 24099.7 2111.52   5
  -6  10   0 23796.2 2132.21   6
  -6  10   0 26305.6 2368.88  31
  -6  10   1 17796.8 1982.02  29
  -6  10   1 20936.9 2106.53  28
  -6  10   1 19318.8 1915.23   5
  -6  10   1 19640.6 2035.82  31
  -6  10   2 8114.95 1341.02   5
  -5 -12  -2 29025.8 2232.28  30
  -5 -12  -2 31676.6 2315.61  24
  -5 -12  -2 27807.7 2198.66  22
  -5 -12   0 33398.6 2344.70  15
  -5 -11  -5 7960.87 1259.53  24
  -5 -11  -4 33707.3 2537.86   8
  -5 -11  -4 27502.6 2910.04  11
  -5 -11  -4 36925.7 2533.57  30
  -5 -11  -4 35380.5 2493.24  24
  -5 -11  -4 35354.9 2502.53  22
  -5 -11  -3 10139.5 1326.52  22
  -5 -11  -3 9067.46 1334.85   8
  -5 -11  -3 10251.0 1318.97  24
  -5 -11  -3 8658.59 1261.89  30
  -5 -11  -2 18584.6 1872.84   8
  -5 -11  -2 13941.8 2029.08  11
  -5 -11  -2 15469.1 1566.74  30
  -5 -11  -2 13818.9 1490.73  24
  -5 -11  -2 17123.3 1643.85  22
  -5 -11  -1 11139.5 1300.72  15
  -5 -11  -1 7893.76 1564.78  11
  -5 -11  -1 9273.83 1221.18  30
  -5 -11  -1 8627.36 1328.50   8
  -5 -11  -1 8441.08 1168.92  22
  -5 -11  -1 7782.17 1143.98  24
  -5 -11   0 42032.7 2580.21  15
  -5 -11   0 37978.9 2385.21  24
  -5 -11   0 36637.7 3163.30  11
  -5 -11   0 42667.6 2522.46  22
  -5 -11   0 43103.0 2516.03  30
  -5 -11   0 42099.4 2831.35   8
  -5 -11   1 7341.20 1251.95   8
  -5 -11   1 8441.12 1220.01  15
  -5 -11   1 7067.21 1440.20  11
  -5 -11   1 9616.13 1231.92   7
  -5 -11   2 22317.0 1894.31   7
  -5 -11   2 20438.9 2054.89   8
  -5 -11   2 21134.3 1910.80  15
  -5 -11   2 15213.3 2055.68  11
  -5 -11   3 6633.61 1136.89  15
  -5 -11   3 8559.66 1252.15   7
  -5 -11   4 23611.1 2547.65  11
  -5 -10  -8 2021.06 749.634   8
  -5 -10  -7 16413.1 2243.99  11
  -5 -10  -7 19959.8 1904.23  30
  -5 -10  -7 18861.2 1870.73  22
  -5 -10  -7 18923.1 1874.45  24
  -5 -10  -7 19758.4 1899.94   8
  -5 -10  -6 7023.31 1614.66  11
  -5 -10  -6 4943.89 992.367   8
  -5 -10  -6 5243.81 979.876  30
  -5 -10  -6 7100.89 1158.87  22
  -5 -10  -6 5707.34 1025.93  24
  -5 -10  -5 41869.6 3418.07  11
  -5 -10  -5 36401.1 2493.63  30
  -5 -10  -5 38289.6 2567.55  22
  -5 -10  -5 40196.4 2637.40   8
  -5 -10  -5 36036.7 2461.88  24
  -5 -10  -4 279.694 454.296  22
  -5 -10  -4 122.832 528.221  24
  -5 -10  -4 169.629 439.196  30
  -5 -10  -4 620.895 456.596   8
  -5 -10  -4 556.867 858.228  11
  -5 -10  -3 34575.4 3066.54  11
  -5 -10  -3 40639.8 2517.79  24
  -5 -10  -3 37805.6 2540.70   8
  -5 -10  -3 39333.3 2513.10  22
  -5 -10  -3 38214.3 2495.04  30
  -5 -10  -3 36920.8 2195.87  15
  -5 -10  -2 2816.83 1029.28  11
  -5 -10  -2 3551.22 898.645   8
  -5 -10  -2 1882.53 628.663  15
  -5 -10  -2 1902.77 612.326  30
  -5 -10  -2 2196.92 675.490  22
  -5 -10  -2 2058.03 664.140  24
  -5 -10  -1 30922.7 2300.75   8
  -5 -10  -1 31379.7 2099.85  15
  -5 -10  -1 29950.6 2042.95  24
  -5 -10  -1 29148.8 2049.44  22
  -5 -10  -1 32934.4 2146.04  30
  -5 -10  -1 30336.2 2769.17  11
  -5 -10   0 1191.14 590.220  15
  -5 -10   0-1097.01 794.454  11
  -5 -10   0-68.4013 404.035  22
  -5 -10   0-162.748 400.596  24
  -5 -10   0-196.017 504.430   8
  -5 -10   0-158.223 411.032  30
  -5 -10   0 239.572 405.913   7
  -5 -10   1 33133.5 2057.32  24
  -5 -10   1 28608.0 2611.95  11
  -5 -10   1 36194.9 2155.45  22
  -5 -10   1 36913.1 2156.87  30
  -5 -10   1 34599.4 2198.19   7
  -5 -10   1 35422.0 2524.43   8
  -5 -10   1 36561.7 2378.82  15
  -5 -10   2-734.218 505.071  15
  -5 -10   2-890.289 762.702   8
  -5 -10   2-631.964 565.448   7
  -5 -10   3 15757.0 1567.55   7
  -5 -10   3 15796.2 1732.58   8
  -5 -10   3 12980.0 1827.76  11
  -5 -10   3 16242.1 1639.10  15
  -5 -10   4 665.608 632.316   7
  -5 -10   4 237.001 594.148  15
  -5 -10   4-41.4478 629.316   8
  -5 -10   4 421.367 717.197  11
  -5 -10   5 23675.6 2050.90   7
  -5 -10   5 22139.7 2342.84  11
  -5 -10   5 26505.3 2338.96   8
  -5 -10   5 25022.5 2158.24  15
  -5 -10   6 486.726 695.443  11
  -5 -10   6 1147.40 763.982   8
  -5  -9 -10 19001.3 1759.46   8
  -5  -9 -10 20977.0 1953.27  13
  -5  -9  -9 8656.29 1236.53   8
  -5  -9  -9 7401.11 1177.99  13
  -5  -9  -8 32377.4 2288.15  13
  -5  -9  -8 31511.8 2385.14  24
  -5  -9  -8 36476.3 2451.83   8
  -5  -9  -8 33229.0 2423.11  30
  -5  -9  -8 33476.4 2418.36  22
  -5  -9  -7 2304.65 694.521  13
  -5  -9  -7 893.128 530.769  30
  -5  -9  -7 960.385 591.240  24
  -5  -9  -7 292.583 468.114   8
  -5  -9  -7 716.099 567.809  22
  -5  -9  -6 21716.9 1905.16  24
  -5  -9  -6 20105.7 1634.17  13
  -5  -9  -6 20041.1 1794.38   8
  -5  -9  -6 19925.3 2262.30  11
  -5  -9  -6 21117.2 1852.87  22
  -5  -9  -6 22450.6 1905.52  30
  -5  -9  -5 7060.42 1116.26  22
  -5  -9  -5 6648.19 1492.48  11
  -5  -9  -5 5340.63 978.960  24
  -5  -9  -5 5269.56 931.667   8
  -5  -9  -5 5831.03 1016.30  30
  -5  -9  -4 58566.1 2969.87  24
  -5  -9  -4 56252.2 2960.82  22
  -5  -9  -4 50314.2 2851.31   8
  -5  -9  -4 51461.3 2573.85  15
  -5  -9  -4 55364.2 2905.17  30
  -5  -9  -3 14792.0 1487.49   8
  -5  -9  -3 15016.6 1505.13  30
  -5  -9  -3 14791.4 1489.79  22
  -5  -9  -3 19782.6 2176.12  11
  -5  -9  -3 14923.6 1366.65  15
  -5  -9  -2 36230.8 2238.12  22
  -5  -9  -2 38543.7 2272.14  30
  -5  -9  -2 37576.9 2210.17  15
  -5  -9  -2 32072.1 2264.92   8
  -5  -9  -1 8127.18 933.282   7
  -5  -9  -1 7012.82 1112.24   8
  -5  -9  -1 6763.76 989.539  22
  -5  -9  -1 7170.22 1046.54  15
  -5  -9  -1 6799.96 948.631  30
  -5  -9   0 35537.4 2149.16  22
  -5  -9   0 33191.6 1976.58   7
  -5  -9   0 35743.0 2135.34  30
  -5  -9   0 35297.0 2209.42  15
  -5  -9   0 33733.8 2714.52  11
  -5  -9   0 35244.4 2365.56   8
  -5  -9   1 31696.4 1933.54  30
  -5  -9   1 32361.4 2180.23  15
  -5  -9   1 33119.0 1994.29  22
  -5  -9   1 32310.0 2022.56   7
  -5  -9   1 30031.2 2523.03  11
  -5  -9   1 31915.7 2273.97   8
  -5  -9   2 21021.4 1780.49  15
  -5  -9   2 22124.5 1579.20  22
  -5  -9   2 23905.0 2001.11   8
  -5  -9   2 26039.0 1689.60  30
  -5  -9   2 22161.0 2134.84  11
  -5  -9   2 23304.6 1750.79   7
  -5  -9   3 8638.77 1178.01  15
  -5  -9   3 8324.93 1260.36   8
  -5  -9   3 6398.18 1063.74   7
  -5  -9   3 6362.44 1219.13  11
  -5  -9   4 19952.8 1730.31   7
  -5  -9   4 18311.2 1855.24   8
  -5  -9   4 19397.4 2017.41  11
  -5  -9   4 22022.2 1909.73  15
  -5  -9   5 21054.9 2133.19  11
  -5  -9   5 21767.6 2045.80   8
  -5  -9   5 23740.1 2025.69  15
  -5  -9   5 22796.9 1926.20   7
  -5  -9   6 13300.5 1639.86   8
  -5  -9   6 16770.4 1741.98  15
  -5  -9   6 13779.0 1735.25  11
  -5  -9   6 15921.1 1698.41   7
  -5  -8 -10 28674.2 2253.79  24
  -5  -8 -10 25122.0 1979.39   8
  -5  -8 -10 30830.8 2329.13  13
  -5  -8 -10 35077.6 2487.96  22
  -5  -8 -10 29673.5 2310.87  30
  -5  -8  -9 20558.6 1880.15  30
  -5  -8  -9 18394.6 1665.77   8
  -5  -8  -9 19786.7 1781.33  13
  -5  -8  -9 18347.2 1768.96  22
  -5  -8  -9 22392.0 1932.72  24
  -5  -8  -8 57434.2 3089.74  24
  -5  -8  -8 50417.4 2828.97  13
  -5  -8  -8 54828.5 3039.02  30
  -5  -8  -8 60431.7 3198.46  22
  -5  -8  -8 58523.1 3008.16   8
  -5  -8  -7 14458.7 1474.17  22
  -5  -8  -7 13618.6 1407.68  13
  -5  -8  -7 12878.9 1430.69  30
  -5  -8  -7 14803.3 1471.59   8
  -5  -8  -7 11258.8 1365.48  24
  -5  -8  -6 30294.1 2141.74  22
  -5  -8  -6 27734.1 2025.89  30
  -5  -8  -6 28732.6 1898.73  13
  -5  -8  -6 27883.1 1999.93   8
  -5  -8  -6 28105.1 2017.41  24
  -5  -8  -5 16037.1 1530.83  22
  -5  -8  -5 16091.4 1516.63  30
  -5  -8  -5 12626.5 1335.58   8
  -5  -8  -5 16003.6 1396.09  15
  -5  -8  -5 16672.6 1332.41  13
  -5  -8  -4 96918.5 3976.97   8
  -5  -8  -4 103584. 3549.71  13
  -5  -8  -4 102888. 3893.21  15
  -5  -8  -4 102897. 4037.22  22
  -5  -8  -4 100679. 3988.41  30
  -5  -8  -3 8717.29 1069.37  15
  -5  -8  -3 6897.05 986.874  22
  -5  -8  -3 6089.79 1339.70  11
  -5  -8  -3 7471.01 1067.70   8
  -5  -8  -3 9331.69 1126.38  30
  -5  -8  -2 54392.0 2699.92  30
  -5  -8  -2 56745.5 2292.02   7
  -5  -8  -2 47305.8 3207.87  11
  -5  -8  -2 54231.5 2707.02  22
  -5  -8  -2 59803.5 2825.95  15
  -5  -8  -2 58488.8 2905.53   8
  -5  -8  -1 7553.00 956.698  30
  -5  -8  -1 5002.55 724.048   7
  -5  -8  -1 6136.50 998.916   8
  -5  -8  -1 5103.65 1188.11  11
  -5  -8  -1 8230.34 1011.79  22
  -5  -8  -1 5599.77 911.167  15
  -5  -8   0 65655.0 2852.60  30
  -5  -8   0 64113.4 2845.29  22
  -5  -8   0 68589.0 2812.18   7
  -5  -8   0 59775.4 3501.96  11
  -5  -8   0 67888.8 3218.42   8
  -5  -8   0 63390.5 3033.60  15
  -5  -8   1 661.036 421.017  22
  -5  -8   1 1153.48 790.042  11
  -5  -8   1 504.600 484.817  15
  -5  -8   1 11.9681 512.566   8
  -5  -8   1 398.425 425.760  30
  -5  -8   1 109.353 407.046   7
  -5  -8   2 74991.9 3801.51  11
  -5  -8   2 77501.6 3471.81  15
  -5  -8   2 75977.8 3021.48  22
  -5  -8   2 75454.3 3212.28   7
  -5  -8   2 73380.5 3525.80   8
  -5  -8   2 77221.1 3017.05  30
  -5  -8   3 2797.97 717.392   7
  -5  -8   3 2363.01 733.607  15
  -5  -8   3 1814.59 720.477  11
  -5  -8   3 1669.78 449.108  22
  -5  -8   3 2908.06 573.473  30
  -5  -8   3 3359.74 889.351   8
  -5  -8   4 28749.4 2231.51   8
  -5  -8   4 30722.0 2184.73  15
  -5  -8   4 33859.1 2191.14   7
  -5  -8   5-662.915 713.761   8
  -5  -8   5 1333.60 754.163  15
  -5  -8   5 97.1291 624.746  11
  -5  -8   5-290.368 559.200   7
  -5  -8   5 1132.34 702.375  19
  -5  -8   6 72288.0 3602.75  15
  -5  -8   6 69134.7 3666.25  11
  -5  -8   6 71689.9 3801.35   8
  -5  -8   6 76385.2 3935.76  19
  -5  -8   6 71519.5 3546.15   7
  -5  -8   7-165.975 495.160  15
  -5  -8   7 292.687 591.972  19
  -5  -8   7-274.059 572.846   7
  -5  -8   8 30723.9 2579.31  19
  -5  -8   8 27390.3 2257.52  15
  -5  -8   8 30949.5 2396.02   7
  -5  -7 -11 19728.9 1831.13  22
  -5  -7 -11 20717.9 1941.58  13
  -5  -7 -11 19188.8 1815.07  30
  -5  -7 -11 18464.4 1775.17  24
  -5  -7 -10-1113.83 692.519  22
  -5  -7 -10 356.840 520.813  24
  -5  -7 -10-601.811 508.825  13
  -5  -7 -10-360.082 457.057  30
  -5  -7  -9 51377.8 2893.36  22
  -5  -7  -9 49926.4 2847.60  24
  -5  -7  -9 46715.2 2789.62  30
  -5  -7  -9 48226.5 2782.22  13
  -5  -7  -9 47447.9 2582.95   8
  -5  -7  -8 740.533 483.227  30
  -5  -7  -8 708.726 494.519  22
  -5  -7  -8 876.122 525.604   8
  -5  -7  -8 614.861 445.356  24
  -5  -7  -8 1291.81 585.132  13
  -5  -7  -7 44411.9 2411.22   8
  -5  -7  -7 39729.5 2236.44  15
  -5  -7  -7 38218.5 2380.49  30
  -5  -7  -7 41360.1 2370.78  13
  -5  -7  -7 45695.6 2578.90  22
  -5  -7  -6 586.568 476.178  22
  -5  -7  -6 978.300 572.024  15
  -5  -7  -6 761.007 502.816   8
  -5  -7  -6 232.319 391.029  13
  -5  -7  -6 69.4301 473.589  30
  -5  -7  -5 50980.5 2667.90  22
  -5  -7  -5 48698.4 2582.56   8
  -5  -7  -5 54198.6 2720.10  30
  -5  -7  -5 50535.9 2436.39  13
  -5  -7  -5 54369.6 2649.45  15
  -5  -7  -4 10585.1 1160.31  30
  -5  -7  -4 10588.2 987.416  13
  -5  -7  -4 11818.7 1188.77   8
  -5  -7  -4 10744.9 1223.42  15
  -5  -7  -4 12665.8 1267.52  22
  -5  -7  -3 120602. 4229.38  22
  -5  -7  -3 125982. 4387.82  15
  -5  -7  -3 117180. 3373.21   7
  -5  -7  -3 117360. 3680.48  13
  -5  -7  -3 118017. 4256.96   8
  -5  -7  -3 111681. 4092.59  30
  -5  -7  -2 7742.95 939.712  22
  -5  -7  -2 6626.04 697.687  13
  -5  -7  -2 7306.21 737.938   7
  -5  -7  -2 6421.61 1230.58  11
  -5  -7  -2 9272.00 1122.14  15
  -5  -7  -2 6271.66 883.921  30
  -5  -7  -2 7241.62 991.365   8
  -5  -7  -1 39325.4 2115.16  22
  -5  -7  -1 41501.4 2313.45   8
  -5  -7  -1 40427.0 1643.37  13
  -5  -7  -1 41088.2 2143.39  30
  -5  -7  -1 43266.4 2380.76  15
  -5  -7  -1 37291.9 1841.47   7
  -5  -7  -1 38822.6 2661.27  11
  -5  -7   0 20385.2 1469.49  30
  -5  -7   0 23066.4 1467.65   7
  -5  -7   0 21057.2 1683.83  15
  -5  -7   0 21999.2 1704.55   8
  -5  -7   0 18412.6 1796.64  11
  -5  -7   0 22351.0 1523.59  22
  -5  -7   1 97643.2 3887.69   8
  -5  -7   1 97990.4 3496.81   7
  -5  -7   1 92763.7 3422.35  22
  -5  -7   1 97790.2 3454.05  30
  -5  -7   1 98064.5 3879.15  15
  -5  -7   1 85127.5 3953.75  11
  -5  -7   2 34937.5 1857.68  30
  -5  -7   2 35684.5 2273.75   8
  -5  -7   2 36000.5 2223.54  15
  -5  -7   2 33617.2 1984.11   7
  -5  -7   2 34055.6 1841.60  22
  -5  -7   2 34024.2 2284.86  11
  -5  -7   3 40482.3 2484.55   8
  -5  -7   3 39576.0 2248.11   7
  -5  -7   3 38571.6 1925.25  30
  -5  -7   3 41124.8 2369.76  19
  -5  -7   3 37472.7 2305.91  15
  -5  -7   3 39851.6 2453.42  11
  -5  -7   3 42121.2 2025.01  22
  -5  -7   4 7233.21 1089.52  19
  -5  -7   4 7489.11 1081.24  11
  -5  -7   4 6521.47 769.730  22
  -5  -7   4 7817.85 1069.60   7
  -5  -7   4 6913.51 1102.32   8
  -5  -7   4 7065.19 775.310  30
  -5  -7   4 7089.06 1069.92  15
  -5  -7   5 43981.6 2514.81   7
  -5  -7   5 41584.7 2542.60  11
  -5  -7   5 43064.0 2576.47  15
  -5  -7   5 42469.7 2695.48   8
  -5  -7   5 44048.3 2678.44  19
  -5  -7   6 34700.5 2344.36   7
  -5  -7   6 38544.0 2447.64  15
  -5  -7   6 36278.4 2543.24  19
  -5  -7   6 36468.3 2391.14  11
  -5  -7   7 35498.0 2620.35  19
  -5  -7   7 36916.4 2467.88  15
  -5  -7   7 35683.6 2395.26   7
  -5  -7   8 15419.6 1840.87  19
  -5  -7   8 14002.1 1515.58  15
  -5  -7   8 11127.7 1430.87   7
  -5  -7   9 16160.8 1749.76   7
  -5  -7   9 20510.6 2185.06  19
  -5  -7   9 19588.1 1863.35  15
  -5  -6 -12 13749.9 1503.94  22
  -5  -6 -12 12155.7 1706.07   6
  -5  -6 -12 13642.5 1495.58  24
  -5  -6 -12 13854.9 1514.22  30
  -5  -6 -11 9281.22 1236.43  22
  -5  -6 -11 8555.15 1500.07   6
  -5  -6 -11 9297.62 1227.04  24
  -5  -6 -11 8452.27 1087.87   3
  -5  -6 -11 9176.79 1239.74  30
  -5  -6 -11 10256.8 1348.35  13
  -5  -6 -10 17988.2 1656.02  22
  -5  -6 -10 19500.2 1715.81  30
  -5  -6 -10 17948.4 1692.50  13
  -5  -6 -10 16873.4 1484.75   3
  -5  -6 -10 18531.4 2004.46   6
  -5  -6 -10 18977.0 1680.44  24
  -5  -6  -9 21526.9 1765.01  24
  -5  -6  -9 20599.0 1541.16   8
  -5  -6  -9 20423.1 1771.97  13
  -5  -6  -9 20105.3 1720.42  30
  -5  -6  -9 20043.6 2030.97   6
  -5  -6  -9 20396.9 1749.04  22
  -5  -6  -8 23947.0 1793.26  13
  -5  -6  -8 22334.5 2142.10   6
  -5  -6  -8 23773.5 1665.31   8
  -5  -6  -8 25957.1 1866.94  30
  -5  -6  -8 24670.1 1856.59  22
  -5  -6  -7 28831.5 1943.01  22
  -5  -6  -7 26706.1 1819.31  13
  -5  -6  -7 25839.2 2211.57   6
  -5  -6  -7 29148.8 1816.03   8
  -5  -6  -7 28675.0 1935.23  30
  -5  -6  -6 12676.5 1222.62  13
  -5  -6  -6 10639.1 1110.92   8
  -5  -6  -6 10729.4 1146.75  22
  -5  -6  -6 10520.9 1419.49   6
  -5  -6  -6 10212.7 1138.27  30
  -5  -6  -5 17623.4 1455.96  22
  -5  -6  -5 16042.0 1474.74  10
  -5  -6  -5 15881.8 1390.11  30
  -5  -6  -5 16433.8 1328.08   8
  -5  -6  -5 16142.7 1310.82  13
  -5  -6  -4 31630.1 1935.39  22
  -5  -6  -4 35295.9 1812.82  13
  -5  -6  -4 33216.0 2063.99  10
  -5  -6  -4 34257.6 2120.92  15
  -5  -6  -4 32847.6 1966.54  30
  -5  -6  -4 36457.1 2004.46   8
  -5  -6  -3 46368.2 2517.06  15
  -5  -6  -3 49009.5 2485.01  10
  -5  -6  -3 49908.4 1855.05   7
  -5  -6  -3 47884.2 2383.30  22
  -5  -6  -3 52684.9 2475.49   8
  -5  -6  -3 50096.4 2409.20  30
  -5  -6  -3 51714.9 2151.28  13
  -5  -6  -2 24869.0 1357.78  13
  -5  -6  -2 21891.5 1734.30  15
  -5  -6  -2 23155.7 1598.15  22
  -5  -6  -2 23779.0 1612.41  30
  -5  -6  -2 26464.8 1346.16   7
  -5  -6  -2 25720.0 1703.93   8
  -5  -6  -1 9431.50 1264.77  11
  -5  -6  -1 10944.8 1062.58  22
  -5  -6  -1 12886.3 1142.89  30
  -5  -6  -1 10412.8 1119.01   8
  -5  -6  -1 12667.6 1321.24  15
  -5  -6  -1 10387.5 904.800   7
  -5  -6  -1 11350.9 826.822  13
  -5  -6   0 20798.3 1681.05  15
  -5  -6   0 18683.2 1275.43   7
  -5  -6   0 18357.0 1488.72   8
  -5  -6   0 21316.2 1439.23  30
  -5  -6   0 19837.0 1738.92  11
  -5  -6   0 20656.0 1428.96  22
  -5  -6   1 67965.4 2756.15  19
  -5  -6   1 64830.1 2684.79   7
  -5  -6   1 69174.5 2730.09  30
  -5  -6   1 69219.7 3076.44   8
  -5  -6   1 61785.3 3075.00  11
  -5  -6   1 74194.1 3224.60  15
  -5  -6   1 66172.0 2704.52  22
  -5  -6   2 28265.2 1743.32   7
  -5  -6   2 31335.4 2023.46  11
  -5  -6   2 29297.0 1982.31   8
  -5  -6   2 30422.1 1703.79  22
  -5  -6   2 28299.6 1780.75  19
  -5  -6   2 32433.6 2076.61  15
  -5  -6   2 30131.2 1677.29  30
  -5  -6   3 21977.0 1678.60  11
  -5  -6   3 23260.1 1481.50  22
  -5  -6   3 21869.7 1404.21  30
  -5  -6   3 25360.6 1835.56  15
  -5  -6   3 25613.8 1758.28  19
  -5  -6   3 25806.7 1699.94   7
  -5  -6   3 27589.4 1955.30   8
  -5  -6   4 14420.1 1328.99   7
  -5  -6   4 17775.5 1246.55  22
  -5  -6   4 17557.6 1634.35   8
  -5  -6   4 16978.3 1196.26  30
  -5  -6   4 17487.1 1545.05  15
  -5  -6   4 19104.7 1629.97  19
  -5  -6   4 16844.8 1433.22  11
  -5  -6   5 27000.2 2085.73   8
  -5  -6   5 26140.2 1909.37  15
  -5  -6   5 28080.0 2038.42  19
  -5  -6   5 26739.8 1881.28   7
  -5  -6   5 26661.4 1478.82  30
  -5  -6   5 25806.6 1798.86  11
  -5  -6   5 25252.6 1468.77  22
  -5  -6   6 13804.5 1404.72   7
  -5  -6   6 14515.9 1375.63  11
  -5  -6   6 11786.7 1349.07  15
  -5  -6   6 15970.2 1622.64  19
  -5  -6   7 67538.9 3580.14  19
  -5  -6   7 64627.8 3238.86   7
  -5  -6   7 67518.6 3294.57  15
  -5  -6   8 13074.9 1635.87  19
  -5  -6   8 9773.27 1249.67  15
  -5  -6   8 10196.3 1349.25   7
  -5  -6   9 15321.8 1859.58  19
  -5  -6   9 14666.9 1628.27   7
  -5  -6   9 16863.1 1674.08  15
  -5  -6  10 2223.97 763.721   7
  -5  -6  10 3404.77 886.452  15
  -5  -5 -13 4108.19 943.253  24
  -5  -5 -13 5444.26 1031.75  30
  -5  -5 -13 3905.03 929.947   3
  -5  -5 -13 5478.17 1002.82  22
  -5  -5 -12 39565.6 2936.96   6
  -5  -5 -12 39542.6 2502.78  30
  -5  -5 -12 45037.0 2661.26  22
  -5  -5 -12 40002.4 2542.18   3
  -5  -5 -12 42127.5 2815.21  13
  -5  -5 -12 42656.5 2554.72  24
  -5  -5 -11 14253.8 1444.35  30
  -5  -5 -11 14798.2 1481.15  22
  -5  -5 -11 12575.1 1485.43  13
  -5  -5 -11 14655.1 1451.58  24
  -5  -5 -11 15307.5 1816.27   6
  -5  -5 -10 32032.3 2117.90  22
  -5  -5 -10 28895.0 2138.58  13
  -5  -5 -10 31885.2 2092.33  24
  -5  -5 -10 29000.9 2461.65   6
  -5  -5 -10 32445.7 2112.30  30
  -5  -5  -9 10587.2 1188.62  22
  -5  -5  -9 8255.47 1175.45  10
  -5  -5  -9 8390.95 1126.29  13
  -5  -5  -9 7799.71 1032.25  30
  -5  -5  -9 8068.83 1362.77   6
  -5  -5  -9 7690.16 881.683   8
  -5  -5  -8 92705.1 3734.88  30
  -5  -5  -8 98384.6 4025.24  10
  -5  -5  -8 95185.8 3793.21  22
  -5  -5  -8 89635.9 3729.27  13
  -5  -5  -8 92783.9 4344.03   6
  -5  -5  -8 98990.5 3467.72   8
  -5  -5  -7 4151.82 770.227  30
  -5  -5  -7 3842.40 726.676  13
  -5  -5  -7 3925.35 663.158   8
  -5  -5  -7 4041.03 787.024  22
  -5  -5  -7 2781.56 760.600  10
  -5  -5  -7 2393.57 886.666   6
  -5  -5  -6 54545.6 2783.97  10
  -5  -5  -6 56014.1 2619.11  13
  -5  -5  -6 59066.2 2680.89  30
  -5  -5  -6 60934.6 2540.70   8
  -5  -5  -6 60307.2 2732.64  22
  -5  -5  -6 60039.9 3281.22   6
  -5  -5  -5 2013.90 548.409   8
  -5  -5  -5 2516.75 754.087  10
  -5  -5  -5 1566.34 793.749   6
  -5  -5  -5 2799.50 685.521  30
  -5  -5  -5 2080.69 556.087  22
  -5  -5  -5 1523.19 500.680  13
  -5  -5  -4 104277. 3591.91   8
  -5  -5  -4 94984.0 3748.65  10
  -5  -5  -4 102573. 3480.40  13
  -5  -5  -4 105182. 3709.74  22
  -5  -5  -4 106101. 4394.88   6
  -5  -5  -4 100215. 3617.84  30
  -5  -5  -4 104562. 2790.80   7
  -5  -5  -3 2519.29 679.696  10
  -5  -5  -3 3373.92 734.709   8
  -5  -5  -3 2133.67 582.290  22
  -5  -5  -3 1988.07 563.182  30
  -5  -5  -3 2661.91 427.088   7
  -5  -5  -3 2091.26 848.499   6
  -5  -5  -2 83015.9 2690.05   7
  -5  -5  -2 81123.1 3130.83   8
  -5  -5  -2 80455.7 3084.00  30
  -5  -5  -2 84709.5 3161.12  22
  -5  -5  -2 81410.7 3438.77  15
  -5  -5  -2 82793.1 3216.05  10
  -5  -5  -1 338.895 445.091  22
  -5  -5  -1 1157.21 469.324   8
  -5  -5  -1 775.584 485.159  10
  -5  -5  -1 1726.95 813.505  11
  -5  -5  -1 581.720 354.694   7
  -5  -5  -1 956.876 736.664  15
  -5  -5  -1 210.610 421.623  30
  -5  -5   0 65977.6 2812.80   8
  -5  -5   0 65256.8 2400.63  19
  -5  -5   0 54364.5 2753.67  11
  -5  -5   0 63718.8 2468.73   7
  -5  -5   0 62755.4 2974.73  15
  -5  -5   0 60646.1 2568.50  10
  -5  -5   0 62957.5 2609.80  22
  -5  -5   1 431.701 585.173  11
  -5  -5   1 492.836 383.389  22
  -5  -5   1 167.398 357.865  10
  -5  -5   1 772.750 421.439  19
  -5  -5   1 401.068 613.543  15
  -5  -5   1 232.470 422.658   7
  -5  -5   1 1696.36 678.398   8
  -5  -5   2 124061. 4206.77   7
  -5  -5   2 139711. 4689.95  15
  -5  -5   2 125776. 4546.46   8
  -5  -5   2 138592. 4309.04  19
  -5  -5   2 127871. 4338.06  11
  -5  -5   2 132330. 4148.08  22
  -5  -5   3 2050.04 666.705  19
  -5  -5   3 712.821 656.895   8
  -5  -5   3 864.035 597.368  15
  -5  -5   3 363.169 364.507  22
  -5  -5   3 772.231 466.106   7
  -5  -5   4 25692.9 1601.04  11
  -5  -5   4 25945.2 1818.24  19
  -5  -5   4 25226.5 1522.12  22
  -5  -5   4 26241.2 1763.03   7
  -5  -5   4 26729.4 1957.34   8
  -5  -5   4 26440.7 1859.97  15
  -5  -5   5 1077.02 401.461  22
  -5  -5   5 957.036 532.015   7
  -5  -5   5 190.675 504.377  19
  -5  -5   5 1400.74 554.630  11
  -5  -5   5 1246.54 611.085  15
  -5  -5   6 85921.5 3623.14  15
  -5  -5   6 84932.0 3653.05   7
  -5  -5   6 88232.8 3917.43  19
  -5  -5   6 90344.0 3405.56  11
  -5  -5   6 85311.0 3054.40  22
  -5  -5   7 1248.83 667.971  19
  -5  -5   7 540.992 579.838   7
  -5  -5   7 546.023 594.429  15
  -5  -5   8 42176.6 2811.69  19
  -5  -5   8 43262.3 2527.99  15
  -5  -5   8 39450.5 2497.27   7
  -5  -5   9 1847.11 693.826   7
  -5  -5   9 2359.23 727.918  15
  -5  -5   9 4285.01 1060.45  19
  -5  -5  10 26411.5 2415.49  19
  -5  -5  10 22548.7 1940.84  15
  -5  -5  10 27586.9 2185.03   7
  -5  -5  11 3776.42 948.963  15
  -5  -4 -13 61982.0 3392.23   3
  -5  -4 -12 43.9160 413.780  22
  -5  -4 -12 930.910 766.303   6
  -5  -4 -12 1503.03 746.267  13
  -5  -4 -12 253.585 511.358  30
  -5  -4 -12-266.971 410.208  24
  -5  -4 -11 67509.3 3193.37  22
  -5  -4 -11 70233.5 3527.75  13
  -5  -4 -11 66252.4 3833.97   6
  -5  -4 -11 70760.9 3452.30  10
  -5  -4 -11 73626.9 3290.81  30
  -5  -4 -11 71343.4 3248.78  24
  -5  -4 -10 2109.36 1021.76   6
  -5  -4 -10 1029.02 482.302  30
  -5  -4 -10 1458.62 633.749  13
  -5  -4 -10 279.336 407.482  22
  -5  -4 -10 1187.47 603.267  10
  -5  -4  -9 85950.5 4295.39   6
  -5  -4  -9 93478.9 3859.26  13
  -5  -4  -9 98360.8 3742.13  22
  -5  -4  -9 92959.1 3640.36  30
  -5  -4  -9 94315.2 3949.57  10
  -5  -4  -8 6482.06 884.504  30
  -5  -4  -8 5313.42 964.859  10
  -5  -4  -8 5228.05 865.828  13
  -5  -4  -8 6487.03 904.780  22
  -5  -4  -8 5379.33 1182.02   6
  -5  -4  -8 6928.16 763.771   8
  -5  -4  -7 138013. 4514.49  30
  -5  -4  -7 136324. 4522.53  22
  -5  -4  -7 138780. 4832.51  10
  -5  -4  -7 140801. 4186.50   8
  -5  -4  -7 125892. 5136.32   6
  -5  -4  -7 136560. 4582.75  13
  -5  -4  -6 3391.28 955.119   6
  -5  -4  -6 4776.21 639.206   8
  -5  -4  -6 4709.05 776.707  13
  -5  -4  -6 5027.68 818.852  30
  -5  -4  -6 3908.00 866.095  10
  -5  -4  -6 4229.31 792.175  22
  -5  -4  -5 114894. 3700.13   8
  -5  -4  -5 120499. 2917.77   7
  -5  -4  -5 112414. 4124.48  10
  -5  -4  -5 107746. 4497.86   6
  -5  -4  -5 111979. 3875.26  30
  -5  -4  -5 109760. 3866.70  22
  -5  -4  -4 2964.53 1069.54   6
  -5  -4  -4 2818.09 406.390   7
  -5  -4  -4 2227.21 556.588   8
  -5  -4  -4 2009.08 635.247  30
  -5  -4  -4 1882.62 597.319  10
  -5  -4  -4 3224.02 694.798  22
  -5  -4  -3 169692. 5126.85  30
  -5  -4  -3 182467. 5420.28  10
  -5  -4  -3 186351. 4586.72   7
  -5  -4  -3 174459. 5038.38   8
  -5  -4  -3 170953. 5793.31   6
  -5  -4  -3 172993. 5192.61  22
  -5  -4  -2 26278.6 1371.99   7
  -5  -4  -2 26077.9 1704.95  10
  -5  -4  -2 25803.2 1933.76   6
  -5  -4  -2 24188.0 1559.93  22
  -5  -4  -2 25991.5 1588.21   8
  -5  -4  -1 127803. 3489.09  19
  -5  -4  -1 128469. 4163.52   8
  -5  -4  -1 134096. 4171.94  10
  -5  -4  -1 131153. 4169.42  22
  -5  -4  -1 132824. 4679.14   6
  -5  -4  -1 127544. 3809.79   7
  -5  -4   0 11413.7 1078.43  22
  -5  -4   0 9603.45 1122.61  11
  -5  -4   0 9667.65 816.829  19
  -5  -4   0 11844.4 1001.52   7
  -5  -4   0 8995.79 1207.30  15
  -5  -4   0 10680.3 1087.13   8
  -5  -4   0 10753.8 994.866  10
  -5  -4   1 156860. 4914.52   8
  -5  -4   1 154386. 4445.79  10
  -5  -4   1 144193. 4603.76  11
  -5  -4   1 153688. 4616.12   7
  -5  -4   1 158113. 4463.85  19
  -5  -4   1 152705. 4655.29  22
  -5  -4   1 160350. 5165.62  15
  -5  -4   2 62153.5 2633.75   7
  -5  -4   2 59188.6 2599.97  22
  -5  -4   2 66584.3 2957.56   8
  -5  -4   2 63408.8 2389.11  10
  -5  -4   2 65700.9 2993.06  15
  -5  -4   2 67797.0 2669.72  19
  -5  -4   2 64043.5 2534.22  11
  -5  -4   3 93154.4 3214.96  11
  -5  -4   3 99722.7 3964.87   8
  -5  -4   3 106038. 3914.51  15
  -5  -4   3 105247. 3716.92   7
  -5  -4   3 105204. 3146.81  10
  -5  -4   3 100654. 3657.55  19
  -5  -4   3 103165. 3554.65  22
  -5  -4   4 16675.4 1309.44  22
  -5  -4   4 18078.4 1515.54  15
  -5  -4   4 16729.4 1426.16   7
  -5  -4   4 17389.0 1470.43  19
  -5  -4   4 15926.3 1131.40  11
  -5  -4   5 38532.8 2343.84  19
  -5  -4   5 39901.3 2249.49   7
  -5  -4   5 39536.9 1856.17  11
  -5  -4   5 37559.9 1967.13  22
  -5  -4   5 38734.3 2197.63  15
  -5  -4   6 63775.3 2517.28  11
  -5  -4   6 59669.7 3109.88  19
  -5  -4   6 56662.6 2502.60  22
  -5  -4   6 57070.2 2853.28   7
  -5  -4   6 60726.0 2816.54  15
  -5  -4   7 70925.6 3809.02  14
  -5  -4   7 70736.4 3514.05  19
  -5  -4   7 64196.1 3020.52  15
  -5  -4   7 68331.4 3232.63   7
  -5  -4   8 24432.8 1799.34  15
  -5  -4   8 25675.1 2324.84  14
  -5  -4   8 23396.7 2080.61  19
  -5  -4   8 23414.5 1872.92   7
  -5  -4   9 13613.5 1472.66   7
  -5  -4   9 14137.4 1668.65  19
  -5  -4   9 11942.6 1329.96  15
  -5  -4   9 16573.8 1934.91  14
  -5  -4  10 14042.2 1460.39  15
  -5  -4  10 14742.1 1942.93  14
  -5  -4  10 13169.9 1765.74  19
  -5  -4  10 13044.5 1537.38   7
  -5  -4  11 18711.4 2170.28  14
  -5  -4  11 15164.8 1594.98  15
  -5  -4  11 19433.1 2137.75  19
  -5  -4  11 16793.1 1788.65   7
  -5  -4  12 29563.3 2228.45  15
  -5  -3 -13 18645.2 2080.76   6
  -5  -3 -12 40933.3 2572.59  10
  -5  -3 -12 38547.3 2609.20  13
  -5  -3 -12 36284.7 2190.41  24
  -5  -3 -12 40638.6 2334.68  22
  -5  -3 -12 40522.6 2307.47  30
  -5  -3 -12 35575.2 2843.89   6
  -5  -3 -11 13654.7 1498.72  13
  -5  -3 -11 14236.9 1484.76  10
  -5  -3 -11 14398.3 1339.13  22
  -5  -3 -11 16585.2 1426.66  24
  -5  -3 -11 17170.9 1436.05  30
  -5  -3 -11 11332.7 1735.93   6
  -5  -3 -10 36325.6 2777.48   6
  -5  -3 -10 38585.2 2390.62  10
  -5  -3 -10 37378.0 2397.21  13
  -5  -3 -10 38783.0 2158.57  30
  -5  -3 -10 37932.6 2152.80  22
  -5  -3  -9 23761.0 2191.93   6
  -5  -3  -9 24365.4 1873.10  10
  -5  -3  -9 26067.2 1711.07  22
  -5  -3  -9 24610.1 1659.92  30
  -5  -3  -9 25468.8 1860.34  13
  -5  -3  -8 36860.0 2630.12   6
  -5  -3  -8 34581.1 1925.72  30
  -5  -3  -8 35839.8 2118.24  13
  -5  -3  -8 36327.2 1667.24   8
  -5  -3  -8 32734.4 2123.61  10
  -5  -3  -8 34964.7 1946.59  22
  -5  -3  -7 88507.3 3318.90  30
  -5  -3  -7 90108.9 3369.92  22
  -5  -3  -7 96785.3 3045.39   8
  -5  -3  -7 89839.7 3716.64  10
  -5  -3  -7 88048.6 4123.14   6
  -5  -3  -6 37499.9 2223.72  10
  -5  -3  -6 34782.8 1931.11  22
  -5  -3  -6 33615.0 2447.94   6
  -5  -3  -6 36374.3 1936.74  30
  -5  -3  -6 37778.7 1729.94   8
  -5  -3  -5 29649.5 1953.66  10
  -5  -3  -5 26900.6 1620.03  30
  -5  -3  -5 26154.0 1612.29  22
  -5  -3  -5 29358.7 1521.25   8
  -5  -3  -5 23083.9 2019.55   6
  -5  -3  -4 24221.5 1534.78  22
  -5  -3  -4 27200.7 1480.44   8
  -5  -3  -4 26898.4 1783.21  10
  -5  -3  -4 21800.7 1938.53   6
  -5  -3  -3 101289. 3650.32  10
  -5  -3  -3 104554. 3355.06   8
  -5  -3  -3 104391. 3527.55  22
  -5  -3  -2 38126.7 1893.45   8
  -5  -3  -2 31274.1 2146.58   6
  -5  -3  -2 39030.8 2032.17  10
  -5  -3  -2 41942.6 2063.82  22
  -5  -3  -2 37605.3 1244.11  19
  -5  -3  -1 76330.4 2257.62  19
  -5  -3  -1 68275.9 3144.42   6
  -5  -3  -1 71587.6 2862.10  22
  -5  -3  -1 72901.9 2825.80   8
  -5  -3  -1 73876.9 2876.84  10
  -5  -3   0 32066.4 1463.19  19
  -5  -3   0 32113.7 1721.65  10
  -5  -3   0 32630.0 2026.70   6
  -5  -3   0 30674.5 1801.95   8
  -5  -3   0 30914.3 1808.54  22
  -5  -3   1 104487. 3278.94  19
  -5  -3   1 95158.3 3186.35  11
  -5  -3   1 92566.7 3760.20  15
  -5  -3   1 98683.8 3541.66  22
  -5  -3   1 105272. 3722.98   8
  -5  -3   1 109327. 3812.45   6
  -5  -3   1 107099. 3411.48  10
  -5  -3   2 40279.9 1981.24  19
  -5  -3   2 37435.4 2138.33   8
  -5  -3   2 38288.4 1657.47  11
  -5  -3   2 39903.0 1807.42  10
  -5  -3   2 39959.1 2198.91   5
  -5  -3   2 33924.4 1917.34  22
  -5  -3   2 37726.2 2204.45  15
  -5  -3   3 126883. 3586.56  11
  -5  -3   3 133440. 4406.27  19
  -5  -3   3 124746. 4629.66   5
  -5  -3   3 140558. 3846.26  10
  -5  -3   3 142169. 4622.18  15
  -5  -3   3 138128. 4482.10   7
  -5  -3   3 133220. 4325.06  22
  -5  -3   4 4690.53 913.047   5
  -5  -3   4 4200.83 842.470  19
  -5  -3   4 6101.20 991.752   7
  -5  -3   4 6137.13 1055.98  14
  -5  -3   4 5601.11 592.342  11
  -5  -3   4 5254.30 568.490  10
  -5  -3   4 4595.67 759.830  22
  -5  -3   4 4880.99 856.905  15
  -5  -3   5 61496.8 3166.22   5
  -5  -3   5 63057.0 3054.22  19
  -5  -3   5 64189.9 3345.47  14
  -5  -3   5 61883.9 2969.12   7
  -5  -3   5 63274.6 2851.01  15
  -5  -3   5 65873.9 2021.77  10
  -5  -3   5 69102.0 2310.42  11
  -5  -3   6 10671.8 1218.23   7
  -5  -3   6 14144.0 1631.82  14
  -5  -3   6 9905.41 1258.11  19
  -5  -3   6 11217.1 1396.85   5
  -5  -3   6 10345.2 1123.79  15
  -5  -3   7 120246. 4973.92   5
  -5  -3   7 125670. 4935.59  19
  -5  -3   7 125373. 4359.57  15
  -5  -3   7 133771. 5329.56  14
  -5  -3   7 126065. 4656.45   7
  -5  -3   8 4044.71 1031.76  19
  -5  -3   8 2510.87 723.800   7
  -5  -3   8 1443.00 756.720   5
  -5  -3   8 731.442 663.793  14
  -5  -3   8 2610.41 631.039  15
  -5  -3   9 26751.6 2350.57   5
  -5  -3   9 33119.4 2566.42  19
  -5  -3   9 33208.9 2670.19  14
  -5  -3   9 33437.1 2285.21   7
  -5  -3   9 33392.7 2077.81  15
  -5  -3  10 1049.75 676.874   7
  -5  -3  10 12.0890 760.451  19
  -5  -3  10 8.56263 433.178  15
  -5  -3  10-688.247 813.881  14
  -5  -3  10 1271.98 742.704   5
  -5  -3  11 59964.4 3046.65  15
  -5  -3  11 58352.6 3312.62   7
  -5  -3  11 52601.4 3575.96   5
  -5  -3  11 67038.7 4094.86  14
  -5  -3  11 55448.1 3730.58  19
  -5  -3  12 422.309 695.233   5
  -5  -3  12-704.758 638.327   7
  -5  -3  12 537.999 499.477  15
  -5  -2 -13 2202.70 804.554  13
  -5  -2 -13 1780.36 1025.14   6
  -5  -2 -12 38705.2 2588.91  13
  -5  -2 -12 36780.6 2938.29   6
  -5  -2 -12 37182.8 2430.18  10
  -5  -2 -11 1037.60 466.787  30
  -5  -2 -11 1082.13 630.229  13
  -5  -2 -11 1187.48 510.356  22
  -5  -2 -11 2502.50 1058.26   6
  -5  -2 -11 2374.49 721.012  10
  -5  -2 -11 1559.24 498.501  24
  -5  -2 -10 13514.1 1772.64   6
  -5  -2 -10 15716.5 1277.96  30
  -5  -2 -10 15053.4 1484.24  13
  -5  -2 -10 14368.7 1460.25  10
  -5  -2 -10 14498.0 1245.05  22
  -5  -2  -9 1487.33 478.102  30
  -5  -2  -9-161.029 551.128  13
  -5  -2  -9 155.180 737.463   6
  -5  -2  -9 1390.71 530.918  10
  -5  -2  -9 1556.96 538.042  22
  -5  -2  -8 62661.7 2671.89  30
  -5  -2  -8 73990.0 3759.36   6
  -5  -2  -8 64386.8 3064.46  10
  -5  -2  -8 68034.8 2767.71  22
  -5  -2  -7 1820.15 878.343   6
  -5  -2  -7 2366.58 593.634  22
  -5  -2  -7 998.098 624.202  10
  -5  -2  -7 2154.00 418.356   8
  -5  -2  -7 1507.23 505.794  30
  -5  -2  -6 67063.5 2712.44  22
  -5  -2  -6 67482.4 3045.45  10
  -5  -2  -6 63927.5 3416.81   6
  -5  -2  -6 66949.6 2695.63  30
  -5  -2  -6 68952.8 2394.07   8
  -5  -2  -5 1460.05 496.201  22
  -5  -2  -5 1846.84 643.084  10
  -5  -2  -5 1764.76 415.513   8
  -5  -2  -5 2152.71 1032.37   6
  -5  -2  -4 31796.2 2278.24   6
  -5  -2  -4 33974.2 2051.19  10
  -5  -2  -4 33305.2 1796.48  22
  -5  -2  -4 38145.3 1706.35   8
  -5  -2  -3 6566.09 817.077  22
  -5  -2  -3 6943.91 985.554  10
  -5  -2  -3 7404.02 798.832   8
  -5  -2  -3 5834.78 1155.44   6
  -5  -2  -2 119187. 3803.16   8
  -5  -2  -2 119984. 4055.74  10
  -5  -2  -2 117618. 3914.48  22
  -5  -2  -2 123547. 2939.23  19
  -5  -2  -2 110718. 4237.27   6
  -5  -2  -1 3242.05 424.103  19
  -5  -2  -1 1611.24 579.987  10
  -5  -2  -1 2298.74 794.588   6
  -5  -2  -1 2647.43 667.506  22
  -5  -2  -1 2328.56 579.245   8
  -5  -2   0 38661.9 2195.47   6
  -5  -2   0 43088.3 1759.13  19
  -5  -2   0 46346.5 2110.93   5
  -5  -2   0 43843.2 2080.52  10
  -5  -2   0 45338.4 2165.08   8
  -5  -2   0 41464.0 2140.74  22
  -5  -2   1 1708.26 563.446   5
  -5  -2   1 1213.00 370.459  11
  -5  -2   1 1726.97 503.133  10
  -5  -2   1 1700.16 728.343   6
  -5  -2   1 1879.71 508.476  19
  -5  -2   2 90031.3 3431.39   5
  -5  -2   2 92750.3 3554.37  14
  -5  -2   2 84440.1 2935.12  10
  -5  -2   2 86056.5 2457.65  11
  -5  -2   2 78850.0 3353.63  15
  -5  -2   2 95442.8 3277.21   6
  -5  -2   2 84946.7 3112.79  19
  -5  -2   3 28970.8 1825.87  29
  -5  -2   3 31115.5 2008.36  14
  -5  -2   3 26321.2 1019.62  11
  -5  -2   3 24249.1 1352.83  10
  -5  -2   3 25964.0 1790.97  15
  -5  -2   3 29239.8 1929.09   5
  -5  -2   3 23515.3 1633.10  19
  -5  -2   4 36173.0 1578.74  10
  -5  -2   4 37442.3 2085.39  29
  -5  -2   4 36937.0 1278.01  11
  -5  -2   4 39101.7 2391.07  14
  -5  -2   4 36578.6 2074.10  15
  -5  -2   4 36708.6 2153.36  19
  -5  -2   4 36040.5 2257.76   5
  -5  -2   5 4681.73 881.138   7
  -5  -2   5 4272.27 501.269  10
  -5  -2   5 4136.19 922.250  19
  -5  -2   5 3619.85 962.401   5
  -5  -2   5 4318.72 937.776  14
  -5  -2   5 4781.00 829.772  29
  -5  -2   5 3336.59 768.905  15
  -5  -2   6 32389.4 1886.05  15
  -5  -2   6 36580.6 2483.61  14
  -5  -2   6 34959.5 2214.49   7
  -5  -2   6 35796.0 2082.01  29
  -5  -2   6 36697.1 2436.36   5
  -5  -2   6 30683.1 2245.45  19
  -5  -2   7 14767.4 1653.33  14
  -5  -2   7 12894.5 1176.05  15
  -5  -2   7 13325.7 1418.42   7
  -5  -2   7 11507.1 1437.01  19
  -5  -2   7 9639.35 1360.02   5
  -5  -2   7 13719.7 1270.72  29
  -5  -2   8 40652.3 2185.20  15
  -5  -2   8 41004.2 2260.56  29
  -5  -2   8 40558.1 2775.98  14
  -5  -2   8 38543.7 2697.25   5
  -5  -2   8 36259.8 2647.81  19
  -5  -2   8 44335.9 2588.02   7
  -5  -2   9 4430.31 919.649   7
  -5  -2   9 3455.60 688.804  15
  -5  -2   9 2163.47 911.772  19
  -5  -2   9 2093.23 839.853   5
  -5  -2   9 3849.05 1062.97  14
  -5  -2  10 9894.77 1130.47  15
  -5  -2  10 10198.1 1547.93   5
  -5  -2  10 12153.0 1674.03  19
  -5  -2  10 13136.0 1439.49   7
  -5  -2  10 9728.38 1543.58  14
  -5  -2  11 10035.9 1656.23  14
  -5  -2  11 11320.3 1221.15  15
  -5  -2  11 8267.91 1470.42  19
  -5  -2  11 9993.41 1334.72   7
  -5  -2  11 6932.77 1322.97   5
  -5  -2  12 38188.7 3084.14   5
  -5  -2  12 36674.4 2579.05   7
  -5  -2  12 41517.3 3270.39  14
  -5  -1 -13 19076.0 2187.61   6
  -5  -1 -13 20348.4 1902.49  13
  -5  -1 -12 21933.7 1808.77  10
  -5  -1 -12 19272.8 1807.16  13
  -5  -1 -12 16931.9 2104.75   6
  -5  -1 -11 26651.3 2022.42  13
  -5  -1 -11 25506.9 2445.06   6
  -5  -1 -11 21848.4 1821.78  10
  -5  -1 -10 2332.38 523.516  22
  -5  -1 -10 3466.51 788.138  10
  -5  -1 -10 2926.49 551.819  30
  -5  -1 -10 3401.39 833.783  13
  -5  -1 -10 4199.82 1147.23   6
  -5  -1  -9 11602.5 1601.61   6
  -5  -1  -9 12655.2 1353.44  10
  -5  -1  -9 11852.3 1040.42  30
  -5  -1  -9 11187.4 1201.73  13
  -5  -1  -9 10313.0 980.284  22
  -5  -1  -8 30093.0 2440.96   6
  -5  -1  -8 30881.8 2042.95  10
  -5  -1  -8 32581.8 1725.87  30
  -5  -1  -8 29709.2 1664.95  22
  -5  -1  -7 55321.3 2231.79  17
  -5  -1  -7 53440.5 2759.78  10
  -5  -1  -7 55808.3 2382.10  22
  -5  -1  -7 54036.9 2329.43  30
  -5  -1  -7 51430.2 1883.31   8
  -5  -1  -7 56516.7 3212.11   6
  -5  -1  -6 22875.5 2029.41   6
  -5  -1  -6 21538.9 1706.50  10
  -5  -1  -6 18352.2 1074.60   8
  -5  -1  -6 20763.9 1357.00  22
  -5  -1  -6 20826.6 1351.90  17
  -5  -1  -5 17116.9 1065.67   8
  -5  -1  -5 14962.7 1427.59  10
  -5  -1  -5 17014.0 1663.22   6
  -5  -1  -5 17383.8 1281.07  17
  -5  -1  -5 17446.8 1266.22  22
  -5  -1  -4 13113.9 1281.70  10
  -5  -1  -4 12653.4 1089.14  22
  -5  -1  -4 12943.6 968.803   8
  -5  -1  -4 12798.9 1208.85  17
  -5  -1  -4 14610.0 1525.85   6
  -5  -1  -3 49295.1 2563.86   6
  -5  -1  -3 40630.3 2067.09  22
  -5  -1  -3 39992.6 2230.43  10
  -5  -1  -3 47999.3 2250.87  17
  -5  -1  -3 39394.0 1229.15  19
  -5  -1  -2 79789.0 3300.00   6
  -5  -1  -2 74455.7 2179.84  19
  -5  -1  -2 74896.9 3032.70  17
  -5  -1  -2 71318.4 2887.66  22
  -5  -1  -2 71491.3 2989.22  10
  -5  -1  -1 76639.2 3067.97  10
  -5  -1  -1 75925.9 2434.85  19
  -5  -1  -1 78736.3 3192.27   6
  -5  -1  -1 73775.3 2635.97   5
  -5  -1   0 14546.2 1368.46   6
  -5  -1   0 16388.2 1202.06   5
  -5  -1   0 16888.2 1264.75  10
  -5  -1   0 16433.7 1377.59  29
  -5  -1   0 13902.5 1015.08  19
  -5  -1   1 40607.4 1959.31  19
  -5  -1   1 44179.4 2248.87  29
  -5  -1   1 46709.4 2193.75   5
  -5  -1   1 43401.7 2061.64  10
  -5  -1   1 44648.0 2138.42  14
  -5  -1   2 91262.6 3401.70   5
  -5  -1   2 83626.7 3132.13  19
  -5  -1   2 99005.9 3516.79  29
  -5  -1   2 87554.2 3007.87  10
  -5  -1   2 76323.8 2936.89   6
  -5  -1   2 80355.6 1995.01  11
  -5  -1   2 91097.2 3407.29  14
  -5  -1   3 50721.9 2484.93  29
  -5  -1   3 50945.7 2129.99  10
  -5  -1   3 55079.4 2637.89  14
  -5  -1   3 47414.2 2402.33  15
  -5  -1   3 53460.5 2148.95   6
  -5  -1   3 51640.2 2489.51  19
  -5  -1   3 56912.6 2677.46   5
  -5  -1   4 68713.2 3135.85  19
  -5  -1   4 72026.6 2551.44  10
  -5  -1   4 74242.7 3008.81  15
  -5  -1   4 78180.6 3175.90  29
  -5  -1   4 77387.9 3342.09  14
  -5  -1   4 73752.6 3314.32   5
  -5  -1   5 15521.5 1287.32  15
  -5  -1   5 15380.0 1342.70  29
  -5  -1   5 11926.9 1352.54  19
  -5  -1   5 14874.8 1508.39  14
  -5  -1   5 16373.9 1550.04   5
  -5  -1   5 14335.7 947.601  10
  -5  -1   6 27552.0 1832.06  29
  -5  -1   6 26128.4 2013.62  14
  -5  -1   6 29823.2 2187.50   5
  -5  -1   6 29742.1 1719.05  15
  -5  -1   6 24973.5 1999.11  19
  -5  -1   6 23867.9 1156.61  10
  -5  -1   7 22821.0 1960.50  14
  -5  -1   7 23773.6 1890.67   7
  -5  -1   7 22328.3 1665.40  29
  -5  -1   7 25540.5 1593.46  15
  -5  -1   7 22430.8 2000.67  19
  -5  -1   7 26204.5 2078.79   5
  -5  -1   8 51395.8 3174.02  19
  -5  -1   8 55147.3 2483.86  15
  -5  -1   8 61886.3 3391.97   5
  -5  -1   8 54664.4 2727.83  29
  -5  -1   8 58212.2 3042.17   7
  -5  -1   8 51382.6 3105.49  14
  -5  -1   9 8386.08 1174.95   7
  -5  -1   9 6513.51 1253.61  19
  -5  -1   9 7783.61 1342.60   5
  -5  -1   9 8257.83 950.780  15
  -5  -1   9 7292.20 1282.40  14
  -5  -1   9 6043.91 900.442  29
  -5  -1  10 13154.6 1214.97  15
  -5  -1  10 12845.6 1703.85  19
  -5  -1  10 12433.1 1681.73   5
  -5  -1  10 15297.3 1569.43   7
  -5  -1  10 10143.6 1532.03  14
  -5  -1  11 11864.5 1695.45   5
  -5  -1  11 12093.4 1446.41   7
  -5  -1  11 8925.68 1600.67  19
  -5  -1  11 11066.6 1689.59  14
  -5  -1  12 36602.0 2536.09   7
  -5  -1  12 36600.6 3067.31  14
  -5  -1  12 32445.2 2846.58   5
  -5  -1  12 37278.2 3122.75  19
  -5  -1  13 4539.53 1001.83   7
  -5   0 -13 36202.9 2571.97  13
  -5   0 -13 38639.7 3195.58   6
  -5   0 -12 28814.2 2711.26   6
  -5   0 -12 26406.7 1979.54  10
  -5   0 -12 23671.5 1977.31  13
  -5   0 -11 75126.0 3497.57  10
  -5   0 -11 76251.1 3575.23  13
  -5   0 -11 77380.9 4362.31   6
  -5   0 -10 19670.5 2167.46   6
  -5   0 -10 17494.0 1591.40  13
  -5   0 -10 17437.6 1580.08  10
  -5   0  -9 56995.5 2362.36  22
  -5   0  -9 54085.5 2859.10  10
  -5   0  -9 55606.5 2331.21  30
  -5   0  -9 59099.0 3489.46   6
  -5   0  -8 35540.0 2600.15   6
  -5   0  -8 29207.2 2034.48  10
  -5   0  -8 30044.6 1637.46  30
  -5   0  -8 33745.1 1727.63  22
  -5   0  -7 168940. 5690.56  10
  -5   0  -7 161548. 4871.56  17
  -5   0  -7 181824. 6339.92   6
  -5   0  -7 184651. 5028.05  22
  -5   0  -6 27264.8 1617.37  17
  -5   0  -6 30536.7 1665.04  22
  -5   0  -6 26650.6 1923.86  10
  -5   0  -6 29918.9 2281.37   6
  -5   0  -5 89380.2 3910.27   6
  -5   0  -5 86538.0 2207.81  19
  -5   0  -5 83991.0 3137.91  17
  -5   0  -5 82987.4 3556.11  10
  -5   0  -5 91686.8 3181.05  22
  -5   0  -4 18114.6 1368.75  17
  -5   0  -4 18133.0 1561.55  10
  -5   0  -4 18755.3 789.761  19
  -5   0  -4 20817.8 1790.60   6
  -5   0  -4 17322.0 1322.49  22
  -5   0  -3 184121. 5568.71  10
  -5   0  -3 169628. 4254.87   5
  -5   0  -3 171335. 5196.77  17
  -5   0  -3 168218. 5078.74  22
  -5   0  -3 189969. 5774.74   6
  -5   0  -2 16102.0 1392.03  10
  -5   0  -2 16987.3 1027.57   5
  -5   0  -2 14559.9 1330.11  17
  -5   0  -2 17283.9 1474.10   6
  -5   0  -1 206461. 5383.04   5
  -5   0  -1 197355. 5240.53  19
  -5   0  -1 212710. 5961.11  10
  -5   0  -1 205889. 5988.72   6
  -5   0  -1 203301. 6081.59  17
  -5   0  -1 207921. 5957.59  29
  -5   0   0 38901.6 2235.87  17
  -5   0   0 36288.4 1818.28  19
  -5   0   0 37971.3 2102.39  29
  -5   0   0 34744.6 1912.06  10
  -5   0   0 38145.6 1422.74  11
  -5   0   0 38711.9 1863.24   5
  -5   0   0 38412.5 2026.86   6
  -5   0   0 37666.8 1776.21  14
  -5   0   1 88288.7 3153.67   6
  -5   0   1 80878.2 3276.65  29
  -5   0   1 81278.2 3101.85  10
  -5   0   1 82092.4 3111.32   5
  -5   0   1 83239.6 2152.77  11
  -5   0   1 85858.3 3063.56  14
  -5   0   1 91407.5 3654.61  17
  -5   0   1 88393.7 3156.06  19
  -5   0   2 3115.49 704.537  19
  -5   0   2 3953.55 656.257  10
  -5   0   2 3225.71 722.285   5
  -5   0   2 2862.27 718.825  29
  -5   0   2 3517.99 966.995  17
  -5   0   2 3730.78 686.456   6
  -5   0   2 2316.18 609.735  14
  -5   0   3 264525. 6414.45  10
  -5   0   3 262452. 7003.78   5
  -5   0   3 266653. 7108.94  19
  -5   0   3 246472. 6781.60  14
  -5   0   4 4404.53 859.199  14
  -5   0   4 7401.06 1043.74   5
  -5   0   4 6193.58 597.279   6
  -5   0   4 8115.32 1171.55  19
  -5   0   4 7808.23 799.283  10
  -5   0   4 5827.28 892.730  15
  -5   0   4 7847.89 996.284  29
  -5   0   5 72008.6 3347.95   5
  -5   0   5 66115.2 3289.14  19
  -5   0   5 65379.5 3121.47  14
  -5   0   5 63090.3 2910.74  29
  -5   0   5 70596.9 2808.26  15
  -5   0   5 72055.7 2516.48  10
  -5   0   6 4661.22 716.455  15
  -5   0   6 3825.95 847.101  14
  -5   0   6 4189.90 909.003   5
  -5   0   6 2787.22 946.920  19
  -5   0   6 3319.60 724.207  29
  -5   0   6 5051.28 619.443  10
  -5   0   7 107882. 3623.14  15
  -5   0   7 107367. 4674.69  19
  -5   0   7 117074. 4715.53   5
  -5   0   7 103583. 4408.70  14
  -5   0   7 105470. 4021.74  29
  -5   0   8 735.350 672.702   5
  -5   0   8-187.181 595.929   7
  -5   0   8 90.7936 491.185  29
  -5   0   8 290.487 606.065  14
  -5   0   8 257.871 710.072  19
  -5   0   8 224.093 416.811  15
  -5   0   9 75233.6 2893.21  15
  -5   0   9 78378.2 4024.45   5
  -5   0   9 71852.8 3332.16  29
  -5   0   9 72241.6 3838.05  14
  -5   0   9 74374.0 3566.62   7
  -5   0   9 64507.1 3817.22  19
  -5   0  10 752.491 808.230  19
  -5   0  10-135.071 585.161  14
  -5   0  10 1241.26 659.151   7
  -5   0  10 867.648 495.611  29
  -5   0  10 278.687 617.173   5
  -5   0  11 43559.4 3380.25  19
  -5   0  11 45596.2 2811.29   7
  -5   0  11 44073.2 3256.12  14
  -5   0  12 1057.43 876.743  14
  -5   0  12 488.917 781.852  19
  -5   0  12 367.410 501.490   7
  -5   0  12-610.668 850.183   5
  -5   0  13 47043.8 2911.23   7
  -5   1 -13 3291.93 1134.89   6
  -5   1 -13 4890.02 1009.20  13
  -5   1 -12 85679.0 4761.31   6
  -5   1 -12 85652.6 3974.13  13
  -5   1 -11 1227.99 868.141   6
  -5   1 -11 900.356 591.485  13
  -5   1 -11 1028.86 594.785  10
  -5   1 -10 65207.9 3299.95  10
  -5   1 -10 79971.1 4235.20   6
  -5   1  -9 8438.30 1489.20   6
  -5   1  -9 8066.89 817.386  22
  -5   1  -9 6230.77 1025.18  10
  -5   1  -9 6852.40 762.150  30
  -5   1  -8 126822. 4059.29  17
  -5   1  -8 129905. 5297.75   6
  -5   1  -8 132974. 3964.97  30
  -5   1  -8 131675. 3969.77  22
  -5   1  -8 125246. 4757.96  10
  -5   1  -7 501.440 313.098  22
  -5   1  -7 763.813 451.453  17
  -5   1  -7 293.543 552.320  10
  -5   1  -7 1362.52 803.476   6
  -5   1  -6 227067. 5968.08  22
  -5   1  -6 212576. 6932.72   6
  -5   1  -6 211578. 5950.95  17
  -5   1  -6 224108. 6762.88  10
  -5   1  -5-238.304 420.033  22
  -5   1  -5 359.252 468.874  17
  -5   1  -5-583.128 635.188  10
  -5   1  -4 145832. 4534.74  17
  -5   1  -4 141475. 4487.16  22
  -5   1  -4 139454. 4990.83   6
  -5   1  -4 144268. 3370.99   5
  -5   1  -3 9624.89 712.466   5
  -5   1  -3 8790.07 1056.38  17
  -5   1  -3 10825.6 1259.90   6
  -5   1  -3 11507.8 1234.00  10
  -5   1  -2 386847. 9411.98  10
  -5   1  -2 390161. 8393.49   5
  -5   1  -2 376856. 9228.19  29
  -5   1  -2 337862. 9146.58   6
  -5   1  -1 12855.6 1235.16  10
  -5   1  -1 13985.6 1285.07  29
  -5   1  -1 13770.8 1021.63   5
  -5   1  -1 11896.1 1156.87   6
  -5   1  -1 15570.9 956.893  14
  -5   1  -1 12642.4 1279.37  17
  -5   1   0 173399. 5354.80  10
  -5   1   0 184366. 5092.96   5
  -5   1   0 181415. 5300.27   6
  -5   1   0 172368. 5605.93  17
  -5   1   0 188003. 4490.96  11
  -5   1   0 183158. 5539.56  29
  -5   1   0 185824. 4884.19  14
  -5   1   1 14762.2 1329.08  29
  -5   1   1 15024.3 1202.67   5
  -5   1   1 17140.9 1560.87  17
  -5   1   1 14107.1 1253.37  19
  -5   1   1 13829.2 1133.47   6
  -5   1   1 15790.3 1134.08  14
  -5   1   1 12809.0 1164.46  10
  -5   1   1 13931.2 648.258  11
  -5   1   2 187293. 5538.93  10
  -5   1   2 191119. 5755.67   5
  -5   1   2 192289. 5858.67  29
  -5   1   2 199648. 5614.79  14
  -5   1   2 218270. 6161.11  19
  -5   1   2 225460. 5612.87   6
  -5   1   2 212349. 6459.89  17
  -5   1   3 59821.6 2737.88  29
  -5   1   3 56490.2 2421.85  10
  -5   1   3 63101.9 2688.44  14
  -5   1   3 73566.4 3369.71  17
  -5   1   3 64796.8 2336.21   6
  -5   1   3 51314.1 2626.01   5
  -5   1   3 70148.6 3134.17  19
  -5   1   4 171992. 4824.26  10
  -5   1   4 197403. 6163.02  17
  -5   1   4 174087. 5541.10   5
  -5   1   4 198137. 6084.30  19
  -5   1   4 185263. 5454.32  29
  -5   1   4 166395. 4990.58  15
  -5   1   4 184010. 5442.40  14
  -5   1   5 15229.6 1111.85  10
  -5   1   5 16523.0 1280.01  15
  -5   1   5 15336.2 1388.22  29
  -5   1   5 15518.6 1427.36  14
  -5   1   5 17257.6 1731.94  19
  -5   1   5 14519.9 1502.21   5
  -5   1   6 63356.9 3440.20  19
  -5   1   6 59560.5 3177.75   5
  -5   1   6 67733.0 2569.97  15
  -5   1   6 59816.8 2352.65  10
  -5   1   6 64131.8 3111.55  14
  -5   1   6 61377.0 2906.08  29
  -5   1   6 60395.8 2874.38  28
  -5   1   7 26029.3 2025.83  14
  -5   1   7 27591.9 2156.53   5
  -5   1   7 25055.0 1808.73  29
  -5   1   7 23110.0 1737.48  31
  -5   1   7 23313.1 2152.99  19
  -5   1   7 25154.9 1787.70  28
  -5   1   7 24192.5 1416.62  15
  -5   1   8 95451.1 3852.64  28
  -5   1   8 98407.2 3925.69  29
  -5   1   8 93817.4 3840.28  31
  -5   1   8 94584.3 4624.16  19
  -5   1   8 92989.8 3182.03  15
  -5   1   8 98840.9 4504.20   5
  -5   1   8 95711.8 4260.41  14
  -5   1   9 28318.9 2033.98  29
  -5   1   9 30914.8 2264.94   7
  -5   1   9 25434.8 2454.92  19
  -5   1   9 31540.7 2542.28   5
  -5   1   9 33157.9 2510.80  14
  -5   1   9 27428.3 1990.71  28
  -5   1  10 39120.1 2858.14  14
  -5   1  10 38568.1 2416.17  29
  -5   1  10 39753.1 2951.13   5
  -5   1  10 35641.3 2505.88   7
  -5   1  10 35464.4 2954.97  19
  -5   1  11 7152.40 1415.55   5
  -5   1  11 6249.17 1371.10  19
  -5   1  11 5429.69 1260.96  14
  -5   1  11 5730.85 1058.69   7
  -5   1  12 40917.2 3212.37   5
  -5   1  12 35424.6 2512.51   7
  -5   1  12 37695.8 3085.94  14
  -5   1  12 32054.2 3009.91  19
  -5   2 -13 17429.8 1753.03  13
  -5   2 -13 19016.2 2318.51   6
  -5   2 -12 9725.21 1269.42  13
  -5   2 -12 10460.6 1771.73   6
  -5   2 -11 31758.9 2198.75  13
  -5   2 -11 34561.4 2894.43   6
  -5   2 -11 30436.3 2214.67  10
  -5   2 -10 9176.71 1199.34  10
  -5   2 -10 11914.9 1685.34   6
  -5   2  -9 24938.2 2000.97  10
  -5   2  -9 26759.3 2403.23   6
  -5   2  -8 4414.51 688.914  17
  -5   2  -8 5164.60 989.947  10
  -5   2  -8 4202.59 608.017  22
  -5   2  -8 3073.94 1002.71   6
  -5   2  -7 63528.3 2635.62  17
  -5   2  -7 59060.3 2403.14  22
  -5   2  -7 59847.8 3284.50   6
  -5   2  -7 61861.1 3214.32  10
  -5   2  -6 43471.7 2598.89  10
  -5   2  -6 42477.8 2631.12   6
  -5   2  -6 40589.4 2073.33  17
  -5   2  -6 41079.9 2000.61  22
  -5   2  -5 41267.3 2079.68  22
  -5   2  -5 49619.6 2730.74  10
  -5   2  -5 44055.8 2612.84   6
  -5   2  -5 48700.3 2286.21  17
  -5   2  -4 7922.94 1118.93  10
  -5   2  -4 8098.80 553.269   5
  -5   2  -4 8153.50 1127.27   6
  -5   2  -4 9296.14 1011.93  17
  -5   2  -3 55166.5 2705.21  10
  -5   2  -3 48187.7 1802.72   5
  -5   2  -3 55598.9 2522.55  29
  -5   2  -3 54087.4 2627.81   6
  -5   2  -3 51008.7 2413.46  17
  -5   2  -2 72589.1 3013.90  29
  -5   2  -2 66126.6 2992.50  10
  -5   2  -2 68341.8 2939.92  17
  -5   2  -2 70431.1 2957.48   6
  -5   2  -2 65841.4 2344.98   5
  -5   2  -1 72984.5 2599.71   5
  -5   2  -1 73566.7 2954.82   6
  -5   2  -1 69813.3 3045.84  10
  -5   2  -1 67127.5 3026.66  17
  -5   2  -1 76898.6 2362.41  14
  -5   2  -1 73803.6 3045.59  29
  -5   2   0 15067.0 1313.16  10
  -5   2   0 13644.8 1395.86  17
  -5   2   0 15659.5 1365.47  29
  -5   2   0 16665.1 1045.48  14
  -5   2   0 16047.4 1176.20   5
  -5   2   0 16450.3 1285.08   6
  -5   2   1 28465.7 1823.08  29
  -5   2   1 29466.3 1524.97  14
  -5   2   1 27222.2 1115.40  11
  -5   2   1 27233.8 1572.98   6
  -5   2   1 24677.7 1852.29  17
  -5   2   1 29288.6 1684.22   5
  -5   2   1 29904.3 1760.41  10
  -5   2   2 51860.8 2769.11  17
  -5   2   2 51696.1 2354.96  10
  -5   2   2 49430.4 2406.07   5
  -5   2   2 52887.3 2226.00   6
  -5   2   2 53649.4 2557.88  29
  -5   2   2 54913.8 2319.13  14
  -5   2   3 45726.6 2410.41  31
  -5   2   3 56586.3 2152.08   6
  -5   2   3 50147.6 2278.16  10
  -5   2   3 52558.0 2884.46  17
  -5   2   3 47609.2 2462.08  28
  -5   2   3 54110.3 2415.40  14
  -5   2   3 52198.6 2757.42  19
  -5   2   3 50993.7 2536.77  29
  -5   2   3 51956.9 2570.25   5
  -5   2   4 73915.0 3362.14   5
  -5   2   4 87909.3 3871.22  19
  -5   2   4 84698.6 3440.47  29
  -5   2   4 83250.3 3066.88  10
  -5   2   4 81843.5 3391.49  28
  -5   2   4 85364.4 3434.85  31
  -5   2   4 81387.9 3289.09  14
  -5   2   4 89013.6 3922.68  17
  -5   2   4 92222.1 2711.47   6
  -5   2   5 26779.2 2189.71  19
  -5   2   5 23716.2 1487.71  15
  -5   2   5 23657.5 1874.28   5
  -5   2   5 23664.2 1460.57  10
  -5   2   5 25465.0 1777.92  29
  -5   2   5 26254.6 2123.54  17
  -5   2   5 23460.7 1698.17  31
  -5   2   5 23630.0 1707.04  28
  -5   2   5 25473.6 1791.99  14
  -5   2   6 22134.9 1761.83  14
  -5   2   6 24005.0 2130.67  19
  -5   2   6 19139.8 1569.71  31
  -5   2   6 20996.7 1861.34   5
  -5   2   6 20294.7 1272.81  15
  -5   2   6 21187.2 1364.29  10
  -5   2   6 22675.7 1669.11  29
  -5   2   6 21186.9 1623.58  28
  -5   2   7 8885.08 868.915  10
  -5   2   7 8194.10 1418.30  19
  -5   2   7 8125.33 1169.18  14
  -5   2   7 6861.88 709.660  15
  -5   2   7 8523.15 1091.88  29
  -5   2   7 7989.79 1287.83   5
  -5   2   7 8263.56 1076.68  31
  -5   2   7 6303.13 911.053  28
  -5   2   8 77419.5 3986.50   5
  -5   2   8 89510.6 4068.52  14
  -5   2   8 82281.3 3592.92  31
  -5   2   8 80742.6 3554.30  28
  -5   2   8 85914.7 3667.09  29
  -5   2   8 85579.2 4448.88  19
  -5   2   9 9624.43 1633.38  19
  -5   2   9 9877.82 1471.66   5
  -5   2   9 8673.23 1133.39  28
  -5   2   9 8589.96 1157.19  31
  -5   2   9 9666.62 1177.45  29
  -5   2   9 10249.4 1412.30  14
  -5   2  10 21410.2 2185.14   5
  -5   2  10 18555.7 1677.08  28
  -5   2  10 20426.3 1782.19  31
  -5   2  10 19567.8 1843.81   7
  -5   2  10 20381.6 2293.92  19
  -5   2  10 19990.3 2026.25  14
  -5   2  10 19396.1 1732.77  29
  -5   2  11 3950.44 1222.16   5
  -5   2  11 1802.45 712.295  28
  -5   2  11 1397.19 692.975  31
  -5   2  11 2135.39 805.968   7
  -5   2  11 2807.82 993.588  14
  -5   2  11 666.081 825.505  19
  -5   2  11 1955.05 786.784  29
  -5   2  12 22246.8 2605.06  19
  -5   2  12 30364.0 2771.88   5
  -5   3 -13 1860.21 698.748  13
  -5   3 -13 3145.65 1133.24   6
  -5   3 -12 2151.53 660.643  13
  -5   3 -12 2216.43 973.800   6
  -5   3 -11 32550.0 2250.27  13
  -5   3 -11 30420.3 2792.88   6
  -5   3 -10 3222.99 1028.79   6
  -5   3 -10 1582.19 615.500  10
  -5   3  -9 5280.59 1121.36   6
  -5   3  -9 7315.92 1156.10  10
  -5   3  -9 6589.89 873.453  17
  -5   3  -8 1639.38 648.929  10
  -5   3  -8 1526.83 615.278   6
  -5   3  -8 2202.72 596.902  17
  -5   3  -7 43922.6 2215.11  17
  -5   3  -7 42839.1 2641.73  10
  -5   3  -7 41785.1 1964.31  22
  -5   3  -7 41666.1 2688.70   6
  -5   3  -6-459.693 606.077  10
  -5   3  -6 892.770 421.063  22
  -5   3  -6-609.487 704.745   6
  -5   3  -6 508.261 395.446  17
  -5   3  -5 42596.7 2142.73  17
  -5   3  -5 34395.4 2284.14   6
  -5   3  -5 39013.6 2446.65  10
  -5   3  -4 546.080 602.909   6
  -5   3  -4 599.224 248.289   5
  -5   3  -4 305.418 576.761  10
  -5   3  -4-16.2175 511.285  17
  -5   3  -4 326.184 423.941  29
  -5   3  -3 31691.2 1874.96  29
  -5   3  -3 28635.8 1348.16   5
  -5   3  -3 29235.5 1928.02   6
  -5   3  -3 24603.4 1856.63  10
  -5   3  -3 30885.8 1854.53  17
  -5   3  -2 2561.38 728.866  10
  -5   3  -2 2842.34 746.043  17
  -5   3  -2 3862.80 360.685  14
  -5   3  -2 2181.86 438.518   5
  -5   3  -2 2619.66 696.882   6
  -5   3  -2 2897.05 687.214  29
  -5   3  -1 52823.8 1827.41  14
  -5   3  -1 51472.7 2575.39  17
  -5   3  -1 55773.3 2213.16   5
  -5   3  -1 53650.7 2604.13  10
  -5   3  -1 49287.8 2483.24  29
  -5   3  -1 54786.2 2484.60   6
  -5   3   0 2947.64 472.247  14
  -5   3   0 3555.48 941.879  17
  -5   3   0 1955.94 525.009   6
  -5   3   0 2698.93 712.884  29
  -5   3   0 1847.26 611.411  10
  -5   3   0 2204.08 579.562   5
  -5   3   1 6521.23 865.420   5
  -5   3   1 8632.36 1198.21  17
  -5   3   1 8766.00 1029.33  31
  -5   3   1 8735.90 897.090   6
  -5   3   1 9231.08 1031.58  10
  -5   3   1 9001.80 866.624  14
  -5   3   1 9089.31 1093.08  28
  -5   3   1 9181.62 1069.68  29
  -5   3   2 829.175 544.621  10
  -5   3   2-325.859 500.776  28
  -5   3   2-692.673 533.258  31
  -5   3   2 664.382 576.498   5
  -5   3   2 160.583 479.788  29
  -5   3   2 638.469 373.312   6
  -5   3   2 1125.13 763.841  17
  -5   3   2 738.697 453.412  14
  -5   3   3 58684.7 2735.88  28
  -5   3   3 57802.2 2735.99  31
  -5   3   3 59696.4 2758.70  29
  -5   3   3 59421.4 2585.97  14
  -5   3   3 58478.9 2578.54  10
  -5   3   3 58033.7 3069.13  17
  -5   3   3 60550.8 2828.97   5
  -5   3   3 59638.4 2285.29   6
  -5   3   4 603.705 483.018  10
  -5   3   4 332.306 576.959   5
  -5   3   4 595.768 373.906   6
  -5   3   4 306.129 497.405  29
  -5   3   4 1065.42 847.916  17
  -5   3   4 808.232 614.992  31
  -5   3   4-134.402 755.430  19
  -5   3   4 554.413 541.055  28
  -5   3   4 745.471 553.429  14
  -5   3   5 23740.0 2116.92  19
  -5   3   5 20108.4 1351.03  15
  -5   3   5 17899.7 1653.93   5
  -5   3   5 23792.3 1721.50  28
  -5   3   5 23193.4 1521.40  10
  -5   3   5 25993.4 1784.74  14
  -5   3   5 26003.9 1810.32  29
  -5   3   5 28175.7 2163.98  17
  -5   3   5 22252.8 1699.73  31
  -5   3   6 407.907 532.354  31
  -5   3   6 488.224 392.082  15
  -5   3   6-75.9370 496.183  28
  -5   3   6 217.499 835.440  19
  -5   3   6-179.383 381.077  10
  -5   3   6 761.056 598.682  14
  -5   3   6 1.10173 589.174   5
  -5   3   6 685.965 834.106  17
  -5   3   6 938.856 546.816  29
  -5   3   7 19521.7 1617.40  29
  -5   3   7 19356.9 2077.93  19
  -5   3   7 18403.6 1601.13  31
  -5   3   7 23015.7 1859.12  14
  -5   3   7 20541.0 1647.72  28
  -5   3   7 17860.3 1828.35   5
  -5   3   7 19142.4 1341.40  10
  -5   3   8 2277.99 787.929  14
  -5   3   8 2865.54 730.847  29
  -5   3   8 2370.61 682.164  31
  -5   3   8 3026.90 761.919  28
  -5   3   8 2458.87 808.642   5
  -5   3   8 2433.34 896.234  19
  -5   3   9 42462.9 2582.88  31
  -5   3   9 45487.8 2948.23  14
  -5   3   9 43377.3 2614.26  29
  -5   3   9 47970.6 3436.55  19
  -5   3   9 39559.9 2503.29  28
  -5   3   9 40768.4 2946.98   5
  -5   3  10 218.711 653.380  14
  -5   3  10-272.312 691.214   5
  -5   3  10-396.238 449.801  28
  -5   3  10 878.678 563.610  31
  -5   3  10 282.927 502.047  29
  -5   3  10 127.726 802.917  19
  -5   3  11 5037.02 955.568  28
  -5   3  11 5584.96 1344.22   5
  -5   3  11 7684.56 1228.54   7
  -5   3  11 5626.66 1217.05  14
  -5   3  11 4570.06 1195.16  19
  -5   3  11 6770.60 1110.40  31
  -5   3  11 5321.00 1015.63  29
  -5   3  12-43.3323 814.008   5
  -5   4 -12 17065.5 1652.39  13
  -5   4 -12 19365.1 2264.81   6
  -5   4 -11 7907.58 1501.66   6
  -5   4 -11 8379.86 1162.73  13
  -5   4 -10 41800.1 3092.46   6
  -5   4 -10 38391.9 2657.16  10
  -5   4  -9 708.362 627.880   6
  -5   4  -9 2013.18 741.509  10
  -5   4  -9 2190.02 579.551  17
  -5   4  -8 25675.9 2102.41  10
  -5   4  -8 26263.6 2253.43   6
  -5   4  -8 21711.2 1635.11  17
  -5   4  -7 6940.68 950.396  17
  -5   4  -7 5945.84 1097.29  10
  -5   4  -7 6335.52 1149.63   6
  -5   4  -6 93105.1 4060.36  10
  -5   4  -6 88282.0 3487.20  17
  -5   4  -6 89000.1 3306.89  22
  -5   4  -6 96038.9 4130.73   6
  -5   4  -5 24647.6 1934.26  10
  -5   4  -5 28121.8 1750.75  29
  -5   4  -5 22908.1 1661.97  17
  -5   4  -5 24699.1 1929.62   6
  -5   4  -4 46959.7 2688.95  10
  -5   4  -4 51287.2 2502.97  17
  -5   4  -4 54688.3 2576.68  29
  -5   4  -4 47458.7 2674.97   6
  -5   4  -4 55013.8 1921.00   5
  -5   4  -3 9958.89 1099.27  29
  -5   4  -3 9911.08 1206.57  10
  -5   4  -3 9795.54 1098.56  17
  -5   4  -3 9149.18 787.414   5
  -5   4  -3 10417.5 1222.41   6
  -5   4  -2 70332.4 3215.24  10
  -5   4  -2 72198.1 2012.74  14
  -5   4  -2 73319.0 3123.67  17
  -5   4  -2 73274.6 3094.92  29
  -5   4  -2 77864.8 3213.50   6
  -5   4  -2 77293.2 2663.21   5
  -5   4  -1 58067.9 2849.32  10
  -5   4  -1 59543.9 2870.75  17
  -5   4  -1 61250.7 2798.05  29
  -5   4  -1 62954.9 2037.43  14
  -5   4  -1 64213.2 2500.95   5
  -5   4  -1 64601.3 2757.14   6
  -5   4   0 57151.4 2681.22  29
  -5   4   0 54519.2 2622.73  31
  -5   4   0 59021.4 2752.12  10
  -5   4   0 57635.2 2097.84  14
  -5   4   0 58265.3 2525.94   6
  -5   4   0 57951.3 2456.18   5
  -5   4   0 53578.6 2795.16  17
  -5   4   0 55158.9 2613.33  28
  -5   4   1 14825.3 1057.62  14
  -5   4   1 16066.9 1567.98  17
  -5   4   1 15215.1 1360.75  10
  -5   4   1 14314.9 1264.34   5
  -5   4   1 15136.8 1167.19   6
  -5   4   1 15486.4 1351.21  29
  -5   4   1 15058.3 1347.73  31
  -5   4   1 14566.1 1336.95  28
  -5   4   2 38528.9 2181.36  31
  -5   4   2 39484.8 2225.67  29
  -5   4   2 35840.1 2379.21  17
  -5   4   2 36575.0 2080.68  10
  -5   4   2 36359.9 2081.56   5
  -5   4   2 38627.4 1893.50  14
  -5   4   2 38346.9 1853.71   6
  -5   4   2 36094.0 2104.37  28
  -5   4   3 53104.9 2377.83  14
  -5   4   3 52119.3 2644.03  29
  -5   4   3 50857.4 2620.95   5
  -5   4   3 53417.2 2517.96  10
  -5   4   3 56695.3 2715.47  31
  -5   4   3 44519.9 2715.60  17
  -5   4   3 55621.4 2207.16   6
  -5   4   3 52122.6 2627.73  28
  -5   4   4 66857.7 2872.28  14
  -5   4   4 67544.2 3066.46  29
  -5   4   4 69250.6 2469.15   6
  -5   4   4 62039.8 3317.86  17
  -5   4   4 65176.5 3047.81  31
  -5   4   4 67170.8 2881.37  10
  -5   4   4 75428.7 3179.10  28
  -5   4   4 65642.3 3175.20   5
  -5   4   5 31890.4 2068.38  29
  -5   4   5 31844.9 2386.36  17
  -5   4   5 31320.9 1608.57  15
  -5   4   5 33244.3 1896.27  10
  -5   4   5 31421.6 2460.96  19
  -5   4   5 36019.7 2345.85   5
  -5   4   5 32538.2 2053.53  14
  -5   4   5 32976.5 2130.08  31
  -5   4   5 35167.4 2113.07  28
  -5   4   6 11518.0 1258.91  31
  -5   4   6 11273.8 1277.07  14
  -5   4   6 10338.8 1048.20  10
  -5   4   6 10802.8 1611.25  19
  -5   4   6 11614.5 1443.93   5
  -5   4   6 11590.1 1252.19  28
  -5   4   6 11687.4 1275.86  29
  -5   4   6 10520.5 1458.88  17
  -5   4   7 36996.4 2865.69  19
  -5   4   7 36628.7 2611.14   5
  -5   4   7 37769.4 2342.48  29
  -5   4   7 34670.8 2287.57  31
  -5   4   7 39497.6 2464.67  14
  -5   4   7 36562.3 2000.40  10
  -5   4   7 38630.0 2716.63  17
  -5   4   7 33592.4 2203.99  28
  -5   4   8 27563.8 2005.69  28
  -5   4   8 25974.4 1973.85  31
  -5   4   8 26811.0 2126.93  14
  -5   4   8 26155.8 1974.57  29
  -5   4   8 27030.5 2571.60  19
  -5   4   8 24667.2 2273.80   5
  -5   4   9 36708.2 2455.78  31
  -5   4   9 40081.6 2986.70   5
  -5   4   9 38701.1 2705.77  14
  -5   4   9 38743.6 2469.25  28
  -5   4   9 38909.4 3157.56  19
  -5   4   9 37739.7 2462.46  29
  -5   4  10 9189.80 1707.95  19
  -5   4  10 7702.64 1447.02   5
  -5   4  10 7297.17 1165.11  29
  -5   4  10 7249.43 1142.89  28
  -5   4  10 5453.43 1169.31  14
  -5   4  10 9813.27 1317.48  31
  -5   4  11 8378.79 1248.25  31
  -5   4  11 11581.3 1428.96  29
  -5   4  11 10809.1 1921.91  19
  -5   4  11 8915.90 1619.28   5
  -5   4  11 11467.7 1676.73  14
  -5   4  11 12409.7 1503.42  28
  -5   4  12 5377.39 1057.40  28
  -5   4  12 6507.73 1149.06  31
  -5   4  12 5470.95 1094.09  29
  -5   5 -11 35896.9 3040.22   6
  -5   5 -10 60962.4 3818.75   6
  -5   5  -9 29837.9 2380.86  10
  -5   5  -9 28967.9 2000.75  17
  -5   5  -9 31933.8 2640.06   6
  -5   5  -8 27776.2 2264.10  10
  -5   5  -8 26728.4 2287.83   6
  -5   5  -8 29018.8 1969.61  17
  -5   5  -7 34537.8 2151.25  17
  -5   5  -7 34465.0 2513.06  10
  -5   5  -7 34310.5 2494.29   6
  -5   5  -6 126482. 4541.56  17
  -5   5  -6 126033. 5037.36  10
  -5   5  -6 133565. 5117.31   6
  -5   5  -5 42767.0 2595.28   6
  -5   5  -5 36709.3 2467.88  10
  -5   5  -5 42297.5 2341.82  17
  -5   5  -5 46060.2 2342.10  29
  -5   5  -4 81969.4 3315.22  29
  -5   5  -4 75254.0 3244.37  17
  -5   5  -4 74739.7 3441.84   6
  -5   5  -4 78146.0 2584.96   5
  -5   5  -4 74416.7 2709.58   2
  -5   5  -4 70317.6 3443.01  10
  -5   5  -3 25916.2 1987.72  10
  -5   5  -3 27309.5 1532.45   2
  -5   5  -3 25120.1 1731.15  29
  -5   5  -3 23404.3 1796.83   6
  -5   5  -3 25020.8 1793.10  17
  -5   5  -2 122079. 3945.96   2
  -5   5  -2 124155. 4569.18  10
  -5   5  -2 116891. 4338.73  17
  -5   5  -2 124313. 3808.22   5
  -5   5  -2 127866. 4418.40   6
  -5   5  -2 114954. 4252.93  29
  -5   5  -1 32154.3 1359.70  14
  -5   5  -1 32450.5 2068.61  17
  -5   5  -1 30968.3 1802.24   2
  -5   5  -1 29825.0 1893.65  28
  -5   5  -1 31377.5 1713.91   5
  -5   5  -1 31847.3 1982.66  29
  -5   5  -1 31553.5 2071.51  10
  -5   5  -1 32772.9 1957.62   6
  -5   5   0 141992. 4809.58  28
  -5   5   0 144656. 4545.78   5
  -5   5   0 147491. 4991.25  10
  -5   5   0 151473. 4702.12   6
  -5   5   0 141587. 4835.66  29
  -5   5   0 149479. 4670.10   2
  -5   5   0 144785. 5043.72  17
  -5   5   0 148674. 4061.44  14
  -5   5   0 148781. 4910.38  31
  -5   5   1 27433.2 1862.97  29
  -5   5   1 27424.9 1791.08   5
  -5   5   1 29279.8 1909.23  28
  -5   5   1 26859.2 1989.66  17
  -5   5   1 28853.7 1905.63  10
  -5   5   1 27163.0 1852.83  31
  -5   5   1 30139.2 1737.65   6
  -5   5   1 27333.5 1479.49  14
  -5   5   2 95376.8 3749.80  29
  -5   5   2 95616.1 3707.46  10
  -5   5   2 97357.1 3737.38   5
  -5   5   2 93197.8 3685.10  28
  -5   5   2 94403.3 4033.54  17
  -5   5   2 96576.5 3337.41   6
  -5   5   2 92369.0 3706.03  31
  -5   5   2 97086.2 3314.42  14
  -5   5   3 29364.2 1986.13  29
  -5   5   3 31726.2 2016.01  28
  -5   5   3 31640.0 1799.56  14
  -5   5   3 33265.7 2101.93   5
  -5   5   3 31112.2 2266.50  17
  -5   5   3 30405.4 2003.14  31
  -5   5   3 32118.8 1649.03   6
  -5   5   4 188723. 5652.95  14
  -5   5   4 188779. 5979.17  29
  -5   5   4 194245. 5102.17   6
  -5   5   4 190028. 6135.17   5
  -5   5   4 197728. 6042.86  31
  -5   5   4 178595. 5878.53  28
  -5   5   5 12989.8 1320.90  14
  -5   5   5 16034.4 1614.78   5
  -5   5   5 15121.6 1459.53  29
  -5   5   5 14457.9 1669.59  17
  -5   5   5 14455.2 1429.35  31
  -5   5   5 12966.3 1347.48  28
  -5   5   6 95205.4 3983.21  14
  -5   5   6 99019.6 4084.97  29
  -5   5   6 104107. 4641.17  17
  -5   5   6 100749. 4087.39  28
  -5   5   6 94472.4 4666.54  19
  -5   5   6 102123. 4134.84  31
  -5   5   6 101552. 4428.04   5
  -5   5   7 6102.08 1219.31  17
  -5   5   7 5683.76 1005.58  29
  -5   5   7 5870.39 988.681  28
  -5   5   7 5757.11 1150.51   5
  -5   5   7 5616.20 1281.02  19
  -5   5   7 6693.69 1047.62  31
  -5   5   7 4293.52 904.074  14
  -5   5   8 114694. 5603.62  19
  -5   5   8 113473. 4652.51  29
  -5   5   8 116403. 5235.37   5
  -5   5   8 130638. 5395.71  17
  -5   5   8 112028. 4629.20  31
  -5   5   8 119216. 4727.16  28
  -5   5   8 116262. 4826.04  14
  -5   5   9 3522.74 1178.34  19
  -5   5   9 1608.52 707.968  31
  -5   5   9 3337.29 800.302  29
  -5   5   9 1889.60 722.201  28
  -5   5   9 1724.48 801.890   5
  -5   5   9 3190.81 983.245  14
  -5   5  10 59464.0 3388.76  28
  -5   5  10 69296.5 3608.21  31
  -5   5  10 65683.6 3564.37  29
  -5   5  10 69619.9 3906.17  14
  -5   5  10 69594.4 4529.55  19
  -5   5  10 68586.5 4173.48   5
  -5   5  11-83.9339 460.917  29
  -5   5  11 525.986 672.114  28
  -5   5  11 846.255 530.437  31
  -5   6 -10 5589.91 1342.65   6
  -5   6  -9 64854.0 3734.30  10
  -5   6  -9 71485.7 4026.71   6
  -5   6  -9 59723.9 3155.63  17
  -5   6  -8 5172.20 1119.42  10
  -5   6  -8 5981.67 1214.09   6
  -5   6  -8 6280.92 1009.08  17
  -5   6  -7 68066.7 3699.13  10
  -5   6  -7 76592.5 3914.76   6
  -5   6  -7 69171.3 3349.65  17
  -5   6  -6 899.040 641.181  10
  -5   6  -6 1872.74 702.435  17
  -5   6  -6 833.090 563.014   6
  -5   6  -5 158137. 5848.54  10
  -5   6  -5 163904. 5826.16   6
  -5   6  -5 161741. 5497.62  17
  -5   6  -4 1798.91 755.729   6
  -5   6  -4 1010.19 626.637  10
  -5   6  -4 1607.74 472.228   2
  -5   6  -4 1192.35 552.724  29
  -5   6  -4 1767.47 614.931  17
  -5   6  -3 69565.8 3274.46   6
  -5   6  -3 70594.4 2778.13   2
  -5   6  -3 61881.3 2982.26  29
  -5   6  -3 71981.8 3293.23  17
  -5   6  -3 70730.1 3451.01  10
  -5   6  -2-153.650 442.884  29
  -5   6  -2 346.059 388.777   2
  -5   6  -2 267.407 540.773  10
  -5   6  -2 257.787 499.657  17
  -5   6  -2 851.162 543.595   6
  -5   6  -1 160137. 5519.79  17
  -5   6  -1 166466. 5116.38   2
  -5   6  -1 163524. 5373.48  28
  -5   6  -1 177112. 5445.91   6
  -5   6  -1 171991. 5480.86  29
  -5   6  -1 161363. 5349.70  31
  -5   6  -1 168725. 5704.34  10
  -5   6   0 1900.21 535.744   6
  -5   6   0 1274.31 509.475  28
  -5   6   0 2216.07 720.337  17
  -5   6   0 918.140 474.833   2
  -5   6   0 2328.57 449.568  14
  -5   6   0 1541.04 636.991  10
  -5   6   0 1908.68 641.210  29
  -5   6   0 1650.96 553.706  31
  -5   6   1 76720.2 3390.91  29
  -5   6   1 78934.2 3403.00  31
  -5   6   1 83754.5 3701.65  17
  -5   6   1 83222.3 3409.17   2
  -5   6   1 80646.0 3196.02   6
  -5   6   1 81484.7 3467.23  28
  -5   6   1 80171.6 3294.56   5
  -5   6   1 83750.6 2919.46  14
  -5   6   1 81250.7 3518.37  10
  -5   6   2 222.359 529.855  28
  -5   6   2 181.018 561.498  17
  -5   6   2 278.924 331.517   6
  -5   6   2-55.5893 474.700   2
  -5   6   2 823.214 412.901  14
  -5   6   2-453.026 580.643  29
  -5   6   2-435.574 492.187   5
  -5   6   2 578.409 476.786  31
  -5   6   3 95875.9 3899.84  31
  -5   6   3 98024.9 3913.78  28
  -5   6   3 96063.6 3548.03  14
  -5   6   3 95157.2 3919.43   5
  -5   6   3 100463. 3973.66  29
  -5   6   3 90213.4 4134.17  17
  -5   6   3 100058. 3410.32   6
  -5   6   4 5964.67 989.327  28
  -5   6   4 5940.94 978.455  29
  -5   6   4 5342.14 858.691  14
  -5   6   4 7383.25 1100.63   5
  -5   6   4 6342.19 1147.44  17
  -5   6   4 5436.79 957.760  31
  -5   6   5 98617.8 4072.05  28
  -5   6   5 98607.2 4100.42  31
  -5   6   5 102842. 4369.29   5
  -5   6   5 103039. 4161.42  29
  -5   6   5 96809.5 3865.72  14
  -5   6   6 2273.84 764.771  28
  -5   6   6 3250.86 794.889  31
  -5   6   6 1751.64 719.090  14
  -5   6   6 2654.33 726.377  29
  -5   6   6 2245.91 918.638   5
  -5   6   6 1039.40 649.019  17
  -5   6   7 46502.6 3071.33   5
  -5   6   7 46609.7 3154.39  17
  -5   6   7 48088.2 2836.63  31
  -5   6   7 44963.6 2752.59  28
  -5   6   7 47336.1 2793.84  14
  -5   6   7 43192.3 3279.92  19
  -5   6   7 48360.6 2855.76  29
  -5   6   8 7940.53 1452.84   5
  -5   6   8 6383.52 1487.28  19
  -5   6   8 5510.12 1048.00  31
  -5   6   8 8387.75 1329.00  17
  -5   6   8 9789.51 1345.74  14
  -5   6   8 6005.94 1051.89  29
  -5   6   8 5757.11 1046.90  28
  -5   6   9 61158.0 3520.68  14
  -5   6   9 59575.1 3346.73  28
  -5   6   9 60276.0 4165.13  19
  -5   6   9 59831.5 3381.17  29
  -5   6   9 57713.2 3315.93  31
  -5   6   9 53734.9 3663.70   5
  -5   6  10 6750.83 1557.45  19
  -5   6  10 5123.29 1079.46  28
  -5   6  10 3635.51 985.091  31
  -5   6  10 7061.09 1202.15  29
  -5   6  10 6362.22 1199.19  14
  -5   7  -9 2474.15 816.071  17
  -5   7  -9 2477.92 965.231   6
  -5   7  -8 7545.04 1340.53   6
  -5   7  -8 7004.36 1252.13  10
  -5   7  -8 7915.22 1196.22  17
  -5   7  -7 2231.79 773.075  17
  -5   7  -7 1156.07 636.041   6
  -5   7  -6 30964.2 2235.99  17
  -5   7  -6 27574.5 2332.00  10
  -5   7  -6 27823.7 2312.77   6
  -5   7  -5 7710.08 1251.09  10
  -5   7  -5 6788.06 1151.14   6
  -5   7  -5 8500.38 1196.42  17
  -5   7  -4 19905.4 1777.54  17
  -5   7  -4 23345.6 1936.12   6
  -5   7  -4 20630.2 1463.62   2
  -5   7  -4 21312.4 1937.86  10
  -5   7  -3-350.225 486.221  10
  -5   7  -3 1394.33 513.352   2
  -5   7  -3 28.8482 397.836  29
  -5   7  -3 1509.90 617.702   6
  -5   7  -3 1117.92 643.470  17
  -5   7  -2 19711.1 1735.51  17
  -5   7  -2 20989.4 1725.67   6
  -5   7  -2 21874.5 1595.48   2
  -5   7  -2 22535.8 1930.70  10
  -5   7  -2 22003.6 1727.84  28
  -5   7  -2 23249.7 1772.91  29
  -5   7  -1 17880.4 1562.49  31
  -5   7  -1 16815.3 1558.76  28
  -5   7  -1 16458.3 1619.04  10
  -5   7  -1 15165.2 1408.49   2
  -5   7  -1 17213.2 1638.82  17
  -5   7  -1 17237.5 1561.42  29
  -5   7  -1 17269.9 1498.31   6
  -5   7   0 39686.8 2343.88  28
  -5   7   0 35535.7 2396.20  17
  -5   7   0 35226.0 2239.85  31
  -5   7   0 39769.4 2357.53  29
  -5   7   0 37194.2 2199.36   2
  -5   7   0 40497.8 2273.85   6
  -5   7   0 36863.9 2400.82  10
  -5   7   1 9308.42 1046.40   6
  -5   7   1 7696.56 1065.07  31
  -5   7   1 7067.43 1045.09  28
  -5   7   1 8482.28 1263.59  17
  -5   7   1 8426.23 853.138  14
  -5   7   1 7622.34 1113.71  29
  -5   7   1 9897.58 1198.50   2
  -5   7   2 16244.1 1289.41  14
  -5   7   2 17743.8 1580.96  29
  -5   7   2 16933.4 1347.79   6
  -5   7   2 14989.6 1446.60  28
  -5   7   2 16609.1 1568.93   2
  -5   7   2 16795.0 1686.75  17
  -5   7   2 18067.3 1617.19  31
  -5   7   3 9496.46 1357.10  17
  -5   7   3 8674.30 1010.36  14
  -5   7   3 9772.17 1238.20   5
  -5   7   3 10214.1 1011.01   6
  -5   7   3 11044.9 1279.37  31
  -5   7   3 11514.6 1360.86   2
  -5   7   3 9049.22 1184.21  29
  -5   7   3 8495.52 1150.43  28
  -5   7   4 25834.0 2002.27  29
  -5   7   4 26093.1 1994.41  28
  -5   7   4 23277.3 2100.90  17
  -5   7   4 24440.3 1763.79  14
  -5   7   4 22709.7 1934.20   5
  -5   7   4 24137.3 1946.49  31
  -5   7   5 30072.2 2029.26  14
  -5   7   5 28155.2 2121.41  28
  -5   7   5 24887.6 2039.42  29
  -5   7   5 32716.0 2295.56  31
  -5   7   5 31617.1 2345.64   5
  -5   7   5 27740.8 2340.42  17
  -5   7   6 11353.6 1520.79   5
  -5   7   6 13508.8 1512.20  31
  -5   7   6 10989.0 1359.07  28
  -5   7   6 8510.33 1369.13  17
  -5   7   6 12700.9 1407.77  14
  -5   7   6 9253.42 1276.03  29
  -5   7   7 7677.86 1335.63   5
  -5   7   7 7511.31 1200.66  28
  -5   7   7 10314.9 1570.13  17
  -5   7   7 5281.56 1019.49  14
  -5   7   7 5356.67 1028.43  29
  -5   7   7 7125.52 1135.64  31
  -5   7   8 6362.49 1117.86  28
  -5   7   8 4698.26 1144.53   5
  -5   7   8 7214.25 1438.35  17
  -5   7   8 4977.78 1022.21  14
  -5   7   8 6568.25 1118.42  29
  -5   7   8 5349.61 1042.18  31
  -5   7   8 8916.89 1722.12  19
  -5   7   9 22843.2 2092.22  31
  -5   7   9 22016.0 2079.89  29
  -5   7   9 18857.2 1957.55  14
  -5   7   9 23159.1 2643.22  19
  -5   7   9 21129.9 2032.91  28
  -5   8  -9 3394.63 888.937  17
  -5   8  -8 10087.5 1591.05  10
  -5   8  -8 9821.72 1364.27  17
  -5   8  -7 1837.70 780.097  17
  -5   8  -7 921.919 687.952   6
  -5   8  -7 278.479 634.862  10
  -5   8  -6 13981.5 1756.48  10
  -5   8  -6 14933.0 1644.06  17
  -5   8  -5 4200.96 977.788  17
  -5   8  -5 3682.56 973.235  10
  -5   8  -5 3397.42 917.618   6
  -5   8  -4 20011.1 1876.41   6
  -5   8  -4 17845.1 1890.96  10
  -5   8  -4 20404.3 1905.74  17
  -5   8  -3 1429.76 524.691   2
  -5   8  -3-108.221 575.529  10
  -5   8  -3 1600.61 680.457   6
  -5   8  -3 1020.45 583.082  17
  -5   8  -2 7488.33 1093.90  31
  -5   8  -2 7831.66 1249.60  10
  -5   8  -2 7171.74 1059.94  28
  -5   8  -2 5800.84 1085.69  17
  -5   8  -2 6997.72 1002.41   2
  -5   8  -2 6575.61 1092.18   6
  -5   8  -2 6029.05 936.902  29
  -5   8  -1 419.036 443.905   6
  -5   8  -1 1848.37 780.011  10
  -5   8  -1 674.904 423.583   2
  -5   8  -1 1061.99 505.249  29
  -5   8  -1 1397.97 608.567  17
  -5   8  -1 1988.41 662.216  31
  -5   8  -1 1339.10 617.643  28
  -5   8   0 34745.5 2294.52  31
  -5   8   0 36899.1 2377.20  28
  -5   8   0 38366.5 2329.21   6
  -5   8   0 37265.7 2374.39  29
  -5   8   0 33511.2 2418.40  17
  -5   8   0 37085.0 2329.09   2
  -5   8   0 36065.7 2501.52  10
  -5   8   1 768.253 511.440  31
  -5   8   1 1921.76 724.849   2
  -5   8   1 621.547 510.030  29
  -5   8   1 981.739 507.236   6
  -5   8   1 1233.65 560.521  28
  -5   8   1 1735.33 787.991  17
  -5   8   2 4157.68 853.334  29
  -5   8   2 4057.46 764.449   6
  -5   8   2 4302.22 1011.58  17
  -5   8   2 2572.99 596.927  14
  -5   8   2 3157.57 853.075   2
  -5   8   2 4298.96 888.480  28
  -5   8   2 4145.74 878.090  31
  -5   8   3 722.320 622.511  31
  -5   8   3 978.395 454.692   6
  -5   8   3 404.235 681.169  17
  -5   8   3-343.306 502.386  29
  -5   8   3 444.095 458.879  28
  -5   8   3 542.194 602.305   2
  -5   8   3 722.213 456.081  14
  -5   8   4 26423.1 2183.78   5
  -5   8   4 25792.7 2081.26  31
  -5   8   4 28303.6 2183.19  28
  -5   8   4 28672.9 1970.49  14
  -5   8   4 27087.6 2146.26  29
  -5   8   4 32307.0 2495.46  17
  -5   8   5 186.142 462.832  29
  -5   8   5 880.422 629.541  28
  -5   8   5 788.805 729.996  17
  -5   8   5 343.322 621.808   5
  -5   8   5 136.001 457.827  31
  -5   8   5 737.516 559.215  14
  -5   8   6 11577.3 1473.33  31
  -5   8   6 7933.03 1350.21  17
  -5   8   6 11640.9 1481.93  29
  -5   8   6 12118.0 1393.07  14
  -5   8   6 12886.1 1631.85   5
  -5   8   6 14331.0 1624.33  28
  -5   8   7 7.74238 640.951   5
  -5   8   7 453.510 460.984  14
  -5   8   7 824.517 594.296  29
  -5   8   7 235.731 517.039  31
  -5   8   7 780.353 650.516  28
  -5   8   7-380.733 753.026  17
  -5   8   8 12928.4 1612.24  14
  -5   9  -7 18089.4 2116.42  10
  -5   9  -6 392.677 656.140  10
  -5   9  -6 1848.56 736.196  17
  -5   9  -5 60057.6 3582.97   6
  -5   9  -5 68044.0 3983.17  10
  -5   9  -5 62649.7 3601.36  17
  -5   9  -4 4229.67 1101.82  10
  -5   9  -4 4535.63 1024.28   6
  -5   9  -4 6137.23 1192.86  17
  -5   9  -3 40233.8 2453.17   2
  -5   9  -3 37032.7 2855.92  10
  -5   9  -3 44057.6 2914.08  17
  -5   9  -3 40546.7 2722.34   6
  -5   9  -2 4558.19 1007.92   6
  -5   9  -2 5405.58 1008.54   2
  -5   9  -2 5468.50 1130.87  10
  -5   9  -2 3758.32 984.176  17
  -5   9  -1 56068.5 3151.51  31
  -5   9  -1 55911.7 3374.32  10
  -5   9  -1 60808.0 3273.97  29
  -5   9  -1 61021.0 3168.84   2
  -5   9  -1 61718.5 3260.45   6
  -5   9  -1 61497.6 3275.46  28
  -5   9  -1 57307.5 3339.27  17
  -5   9   0 23267.4 1945.34  31
  -5   9   0 25035.2 1998.78   2
  -5   9   0 21690.2 2045.54  10
  -5   9   0 21065.6 1881.59  29
  -5   9   0 22939.8 2079.87  17
  -5   9   0 25082.3 2015.43  28
  -5   9   0 23303.3 1894.28   6
  -5   9   1 43917.4 2955.61  17
  -5   9   1 44612.0 2810.45  29
  -5   9   1 51737.1 2999.58   2
  -5   9   1 49028.1 2895.85  31
  -5   9   1 51644.0 2974.52  28
  -5   9   1 50042.5 2815.86   6
  -5   9   2 15611.2 1487.02   6
  -5   9   2 13210.5 1513.76  31
  -5   9   2 13908.7 1609.68   2
  -5   9   2 14308.0 1558.69  29
  -5   9   2 14165.5 1711.91  17
  -5   9   2 15038.4 1549.62  28
  -5   9   3 26175.8 2127.05  29
  -5   9   3 24721.5 2083.36  28
  -5   9   3 23157.1 2186.35  17
  -5   9   3 22426.6 2010.27  31
  -5   9   3 24349.0 2111.44   2
  -5   9   4 23757.6 2097.19  31
  -5   9   4 24158.0 1883.39  14
  -5   9   4 21663.5 2079.27   2
  -5   9   4 20171.3 1935.57  28
  -5   9   4 20706.2 1966.94  29
  -5   9   4 17894.2 2015.38  17
  -5   9   4 23321.0 2111.13   5
  -5   9   5 40379.6 2927.07   5
  -5   9   5 42868.5 2905.46  29
  -5   9   5 42795.5 2858.15  31
  -5   9   5 44179.7 2676.38  14
  -5   9   5 41517.1 2809.21  28
  -5   9   5 39954.0 3006.19  17
  -5   9   6 18545.3 2032.04   5
  -5   9   6 15292.2 1632.08  14
  -5   9   6 13360.2 1877.49  17
  -5   9   7 15270.9 1709.63  14
  -5  10  -3 25665.5 2274.33   6
  -5  10  -3 22262.5 2273.76  10
  -5  10  -2 23273.8 1995.44   2
  -5  10  -2 24891.2 2354.94  10
  -5  10  -2 20906.7 2030.28   6
  -5  10  -1 38492.2 2909.71  10
  -5  10  -1 35776.8 2717.52  17
  -5  10  -1 35470.4 2595.86   6
  -5  10  -1 39098.7 2621.90   2
  -5  10   0 36952.8 2621.92  29
  -5  10   0 36773.6 2586.46  28
  -5  10   0 34365.6 2676.67  17
  -5  10   0 37727.6 2823.08  10
  -5  10   0 34688.5 2546.05  31
  -5  10   0 34770.4 2481.47   6
  -5  10   0 35287.8 2540.71   2
  -5  10   1 58339.7 3365.60   2
  -5  10   1 61722.4 3318.80   6
  -5  10   1 60935.8 3433.59  29
  -5  10   1 62775.0 3450.62  28
  -5  10   1 54261.4 3278.18  31
  -5  10   1 54427.2 3453.38  17
  -5  10   2 16020.3 1589.71   6
  -5  10   2 12023.6 1556.54  31
  -5  10   2 13274.6 1630.17   2
  -5  10   2 15733.2 1740.34  29
  -5  10   2 12375.4 1644.27  17
  -5  10   2 15290.5 1719.15  28
  -5  10   3 34112.8 2570.30  29
  -5  10   3 37976.7 2690.73  28
  -5  10   3 36450.8 2631.33  31
  -5  10   3 30405.3 2638.26  17
  -5  10   3 32379.4 2566.33   2
  -5  10   4 16542.8 1972.76  17
  -5  10   5 54405.3 3661.04  17
  -5  10   6 7930.63 1461.64  17
  -5  10   6 10753.5 1415.85  14
  -5  11  -2 19065.2 1875.75   2
  -5  11   1 1928.60 807.799  31
  -5  11   1 602.443 465.526   6
  -5  11   1 1321.32 595.444  29
  -5  11   1 553.120 505.947  28
  -4 -12  -3 31531.9 2338.15  22
  -4 -12  -3 34862.9 2441.10  30
  -4 -12  -3 31203.4 2338.72  24
  -4 -12  -2 4057.22 872.524  24
  -4 -12  -2 5899.87 1023.25  30
  -4 -12  -2 4290.34 876.769  22
  -4 -12  -1 25810.5 1981.53  30
  -4 -12  -1 22446.4 1858.40  24
  -4 -12  -1 22171.5 1850.42  22
  -4 -12   1 31501.4 2260.32  15
  -4 -12   2 10883.6 1405.48  15
  -4 -11  -6 12572.5 1507.85  24
  -4 -11  -6 12690.4 1499.55  22
  -4 -11  -6 12386.6 1505.74  30
  -4 -11  -5 31678.4 2358.65  30
  -4 -11  -5 34700.9 2426.92  24
  -4 -11  -5 33397.7 2458.22  22
  -4 -11  -5 33017.7 2456.90   8
  -4 -11  -5 35116.9 3112.78  11
  -4 -11  -4 14077.6 1563.43  22
  -4 -11  -4 14252.8 1954.56  11
  -4 -11  -4 15676.6 1723.30   8
  -4 -11  -4 13382.0 1490.97  30
  -4 -11  -4 13691.2 1506.42  24
  -4 -11  -3 36128.3 2395.96  22
  -4 -11  -3 35136.4 2342.49  24
  -4 -11  -3 34355.4 2474.39   8
  -4 -11  -3 35542.6 3054.76  11
  -4 -11  -3 34197.6 2333.34  30
  -4 -11  -2 7851.40 1145.42  22
  -4 -11  -2 8626.74 1595.03  11
  -4 -11  -2 7222.03 1067.19  30
  -4 -11  -2 8431.57 1277.24   8
  -4 -11  -2 10075.5 1229.09  24
  -4 -11  -1 22210.7 1779.70  24
  -4 -11  -1 20223.1 1702.07  30
  -4 -11  -1 21152.8 1955.66   8
  -4 -11  -1 18704.8 1598.08  15
  -4 -11  -1 19130.8 2205.10  11
  -4 -11  -1 22062.3 1791.99  22
  -4 -11   0 3879.84 765.999  24
  -4 -11   0 3673.85 807.990  15
  -4 -11   0 2233.94 1024.25  11
  -4 -11   0 3995.39 781.366  30
  -4 -11   0 4244.73 1099.89   8
  -4 -11   0 3924.62 784.177  22
  -4 -11   1 58273.4 3799.54  11
  -4 -11   1 54290.3 3209.97   8
  -4 -11   1 57007.3 3038.85  15
  -4 -11   2 3835.26 912.939   8
  -4 -11   2 5031.27 1323.26  11
  -4 -11   2 2759.97 778.145  15
  -4 -11   3 18909.8 1794.50  15
  -4 -11   3 15915.0 2011.98  11
  -4 -11   3 21113.3 1973.13   8
  -4 -11   4 941.922 536.704   8
  -4 -11   4 2118.83 811.803  15
  -4 -11   4 1348.09 615.768   7
  -4 -11   4 2398.88 933.085  11
  -4 -11   5 35841.3 2676.38   8
  -4 -11   5 27645.9 2779.54  11
  -4 -10  -9-586.963 633.504   8
  -4 -10  -9-916.454 618.707  13
  -4 -10  -8 22464.7 1971.98   8
  -4 -10  -8 17475.4 1673.46  13
  -4 -10  -7 1685.48 1017.43  11
  -4 -10  -7-8.57637 514.307  22
  -4 -10  -7 573.800 526.851   8
  -4 -10  -7 737.945 586.439  30
  -4 -10  -7 608.373 580.205  24
  -4 -10  -6 20255.2 2290.86  11
  -4 -10  -6 16933.5 1671.75  30
  -4 -10  -6 16432.8 1659.42  24
  -4 -10  -6 17035.2 1695.30  22
  -4 -10  -6 19095.2 1811.54   8
  -4 -10  -5 1125.87 546.398  22
  -4 -10  -5 784.902 539.409  24
  -4 -10  -5 1088.36 583.584   8
  -4 -10  -5 1614.28 652.266  30
  -4 -10  -5 2881.12 1163.00  11
  -4 -10  -4 39946.6 3126.44  11
  -4 -10  -4 32400.1 2311.08   8
  -4 -10  -4 35999.5 2352.76  22
  -4 -10  -4 38423.2 2421.52  30
  -4 -10  -4 35088.0 2309.36  24
  -4 -10  -3 1462.79 582.959  24
  -4 -10  -3 1748.37 602.739  30
  -4 -10  -3 58.2755 711.080  11
  -4 -10  -3 1582.66 616.750   8
  -4 -10  -3 2811.93 761.116  22
  -4 -10  -2 17408.0 1441.25  15
  -4 -10  -2 17315.5 1673.88   8
  -4 -10  -2 19211.9 1611.58  22
  -4 -10  -2 16873.8 1995.33  11
  -4 -10  -2 19087.6 1626.62  30
  -4 -10  -2 16158.3 1507.14  24
  -4 -10  -1 97.8449 396.956  30
  -4 -10  -1 630.557 598.817   8
  -4 -10  -1-666.400 760.173  11
  -4 -10  -1 45.4413 410.289  22
  -4 -10  -1 131.944 433.906  24
  -4 -10  -1 98.6601 384.587  15
  -4 -10   0 25753.1 2419.56  11
  -4 -10   0 30394.6 1944.07  22
  -4 -10   0 29213.0 1904.57  30
  -4 -10   0 28007.6 1893.81  24
  -4 -10   0 33598.2 2117.25  15
  -4 -10   0 35273.9 2359.22   8
  -4 -10   1 5742.90 833.624  30
  -4 -10   1 3504.85 999.208  11
  -4 -10   1 6018.73 1042.38   8
  -4 -10   1 5298.45 921.024  15
  -4 -10   1 4602.40 764.614  22
  -4 -10   1 4654.11 809.079   7
  -4 -10   1 6331.46 875.445  24
  -4 -10   2 48425.5 2866.17   8
  -4 -10   2 45881.0 2604.17   7
  -4 -10   2 48748.8 3266.21  11
  -4 -10   2 45870.4 2671.72  15
  -4 -10   3-562.781 572.283   7
  -4 -10   3 854.220 688.133  11
  -4 -10   3-38.9545 537.859   8
  -4 -10   3 198.429 504.739  15
  -4 -10   4 16964.1 1732.92   8
  -4 -10   4 16454.5 1627.02   7
  -4 -10   4 18483.9 2084.59  11
  -4 -10   4 15854.4 1641.61  15
  -4 -10   5 6002.29 1107.73   8
  -4 -10   5 6873.69 1168.60  15
  -4 -10   5 5193.88 1248.29  11
  -4 -10   5 7566.51 1200.77   7
  -4 -10   6 36191.8 3031.48  11
  -4 -10   6 40882.9 2759.40  15
  -4 -10   6 33909.9 2605.02   8
  -4 -10   6 41773.8 2722.51   7
  -4 -10   7 3795.35 1256.77  11
  -4  -9 -11 15437.6 1614.36   8
  -4  -9 -10 3921.99 1014.83  13
  -4  -9 -10 3762.46 819.229   8
  -4  -9  -9 27172.5 2132.43  13
  -4  -9  -9 27711.4 2163.39  24
  -4  -9  -9 26706.0 2159.89  30
  -4  -9  -9 28220.4 2240.06  22
  -4  -9  -9 29341.5 2186.23   8
  -4  -9  -8 20810.0 1861.16  30
  -4  -9  -8 20887.6 1784.02  13
  -4  -9  -8 23627.9 1972.10  24
  -4  -9  -8 21861.6 1853.18   8
  -4  -9  -8 25108.1 2047.67  22
  -4  -9  -7 26309.7 2057.37  22
  -4  -9  -7 25726.8 1872.88  13
  -4  -9  -7 32050.1 2239.48  30
  -4  -9  -7 23626.1 1915.47   8
  -4  -9  -7 28765.1 2116.29  24
  -4  -9  -6 14235.0 1477.91   8
  -4  -9  -6 11389.8 1329.66  24
  -4  -9  -6 13295.9 1249.67  13
  -4  -9  -6 13544.2 1442.69  22
  -4  -9  -6 12475.7 1391.10  30
  -4  -9  -6 12850.2 1764.07  11
  -4  -9  -5 24796.9 2368.70  11
  -4  -9  -5 22850.7 1595.64  13
  -4  -9  -5 27086.4 1965.69  30
  -4  -9  -5 24908.2 1907.53   8
  -4  -9  -5 28250.7 2011.79  24
  -4  -9  -5 24673.8 1884.75  22
  -4  -9  -4 38143.2 1955.44  15
  -4  -9  -4 36417.2 2261.12  30
  -4  -9  -4 34120.2 2174.71  24
  -4  -9  -4 33873.6 2249.06   8
  -4  -9  -4 35426.9 2828.02  11
  -4  -9  -4 32714.5 2160.96  22
  -4  -9  -3 23667.7 1601.29  15
  -4  -9  -3 25908.5 1948.59   8
  -4  -9  -3 29100.8 1958.72  30
  -4  -9  -3 26060.2 1898.13  22
  -4  -9  -3 26819.7 1902.12  24
  -4  -9  -3 25180.4 2342.22  11
  -4  -9  -2 11956.9 1237.98  24
  -4  -9  -2 11234.5 1636.45  11
  -4  -9  -2 14058.8 1330.08  30
  -4  -9  -2 10476.5 1278.12   8
  -4  -9  -2 11765.4 1137.80  15
  -4  -9  -2 12029.9 1241.90  22
  -4  -9  -1 11435.5 1291.85   8
  -4  -9  -1 9455.74 1429.38  11
  -4  -9  -1 10051.8 990.657   7
  -4  -9  -1 9516.08 1113.04  22
  -4  -9  -1 10807.1 1135.91  24
  -4  -9  -1 9630.02 1076.16  30
  -4  -9  -1 10583.5 1127.27  15
  -4  -9   0 20789.6 1512.55  30
  -4  -9   0 20137.0 1569.10  15
  -4  -9   0 22383.5 2100.76  11
  -4  -9   0 22189.0 1572.76  22
  -4  -9   0 18794.6 1457.33  24
  -4  -9   0 20725.4 1470.86   7
  -4  -9   0 22784.0 1798.69   8
  -4  -9   1 32699.9 2524.87  11
  -4  -9   1 32025.3 2078.16  15
  -4  -9   1 36893.7 2321.85   8
  -4  -9   1 32076.0 1949.94   7
  -4  -9   1 34388.0 1924.30  24
  -4  -9   1 33474.0 1908.48  30
  -4  -9   1 31343.7 1863.82  22
  -4  -9   2 22497.4 2068.64  11
  -4  -9   2 27509.0 1913.32  15
  -4  -9   2 24237.9 1531.34  24
  -4  -9   2 22649.7 1688.48   7
  -4  -9   2 22826.8 1498.13  30
  -4  -9   2 22410.6 1827.80   8
  -4  -9   2 24725.8 1561.39  22
  -4  -9   3 16510.3 1468.65   7
  -4  -9   3 14152.1 1720.71  11
  -4  -9   3 14365.1 1505.54   8
  -4  -9   3 15387.0 1485.56  15
  -4  -9   4 11631.6 1360.09  15
  -4  -9   4 11071.3 1281.22   7
  -4  -9   4 11236.5 1392.00   8
  -4  -9   4 9757.29 1424.92  11
  -4  -9   5 14488.6 1545.76  15
  -4  -9   5 13043.7 1492.12   8
  -4  -9   5 15623.3 1589.08   7
  -4  -9   5 11395.0 1595.68  11
  -4  -9   6 37108.7 2514.43   7
  -4  -9   6 34161.0 2746.94  11
  -4  -9   6 38020.1 2640.55   8
  -4  -9   6 40228.5 2606.19  15
  -4  -9   7 11739.2 1519.55   8
  -4  -9   7 12721.2 1548.51  15
  -4  -9   7 14198.8 1842.54  11
  -4  -9   7 14142.4 1591.13   7
  -4  -9   8 11035.7 1672.21  11
  -4  -8 -11 18910.2 1930.49  13
  -4  -8 -11 17375.8 1723.75  22
  -4  -8 -11 17983.8 1786.27  24
  -4  -8 -11 22294.8 1954.82  30
  -4  -8 -10 23295.3 1865.28   8
  -4  -8 -10 22061.6 1921.16  24
  -4  -8 -10 25517.4 2054.85  30
  -4  -8 -10 22670.4 1998.06  13
  -4  -8 -10 24219.2 2040.54  22
  -4  -8  -9 52018.1 2932.45  13
  -4  -8  -9 54626.1 2985.10  24
  -4  -8  -9 52864.1 2833.72   8
  -4  -8  -9 53942.5 3003.79  22
  -4  -8  -9 54417.1 3009.37  30
  -4  -8  -8 14270.0 1417.17   8
  -4  -8  -8 14859.1 1493.34  24
  -4  -8  -8 15840.6 1554.90  22
  -4  -8  -8 16219.4 1518.94  13
  -4  -8  -8 14736.8 1493.37  30
  -4  -8  -7 74230.1 3352.79   8
  -4  -8  -7 74902.9 3270.88  13
  -4  -8  -7 71010.1 3380.38  24
  -4  -8  -7 76478.4 3505.00  30
  -4  -8  -7 73842.4 3467.57  22
  -4  -8  -6 22040.3 1720.49  24
  -4  -8  -6 21501.1 1694.58   8
  -4  -8  -6 21318.3 1558.17  13
  -4  -8  -6 21591.1 1738.93  22
  -4  -8  -6 19602.2 1640.60  30
  -4  -8  -5 73984.6 2973.13  13
  -4  -8  -5 75928.1 3331.58  30
  -4  -8  -5 72829.9 3270.07   8
  -4  -8  -5 76740.7 2906.08  15
  -4  -8  -5 74774.0 3295.69  24
  -4  -8  -5 75825.4 3348.37  22
  -4  -8  -4 12093.4 1232.27  30
  -4  -8  -4 12430.2 1265.55  22
  -4  -8  -4 11622.1 1038.87  13
  -4  -8  -4 11109.4 1578.06  11
  -4  -8  -4 11834.1 1246.60   8
  -4  -8  -4 12511.5 1095.44  15
  -4  -8  -4 12495.3 1257.65  24
  -4  -8  -3 110052. 4129.83  22
  -4  -8  -3 115464. 4154.99  30
  -4  -8  -3 115252. 4248.99   8
  -4  -8  -3 115071. 3875.18  15
  -4  -8  -3 110692. 4910.56  11
  -4  -8  -3 114326. 3552.83  13
  -4  -8  -2 9746.87 1152.21   8
  -4  -8  -2 8018.38 784.802   7
  -4  -8  -2 8384.16 957.708  15
  -4  -8  -2 7842.44 957.812  30
  -4  -8  -2 6272.19 1231.35  11
  -4  -8  -2 8535.77 1015.95  22
  -4  -8  -1 76551.7 3060.97  15
  -4  -8  -1 69461.1 3146.67   8
  -4  -8  -1 74390.3 2753.77   7
  -4  -8  -1 71441.3 2967.48  30
  -4  -8  -1 70972.4 2969.32  22
  -4  -8  -1 76395.9 3809.43  11
  -4  -8   0 9316.44 1130.62   8
  -4  -8   0 9218.88 1330.68  11
  -4  -8   0 9358.90 988.978  30
  -4  -8   0 10270.8 1038.33  22
  -4  -8   0 10156.5 986.594   7
  -4  -8   0 9809.61 1052.35  15
  -4  -8   1 129585. 5113.99  11
  -4  -8   1 135603. 4274.74  22
  -4  -8   1 131727. 4663.47   8
  -4  -8   1 131057. 4205.52  30
  -4  -8   1 128702. 4498.41  15
  -4  -8   1 132134. 4345.79   7
  -4  -8   2 3818.14 920.027  11
  -4  -8   2 4685.44 693.606  22
  -4  -8   2 4556.39 726.937   7
  -4  -8   2 5161.37 846.680  15
  -4  -8   2 5292.37 734.706  30
  -4  -8   2 4317.29 847.296   8
  -4  -8   3 76727.9 2861.89  22
  -4  -8   3 81145.7 2908.59  30
  -4  -8   3 83458.6 3482.13  15
  -4  -8   3 77186.6 3755.37  11
  -4  -8   3 82161.7 3570.82   8
  -4  -8   3 83477.0 3434.79   7
  -4  -8   4 1076.13 612.064  15
  -4  -8   4 1046.70 555.191   7
  -4  -8   4 1042.58 679.904  11
  -4  -8   4 1077.74 566.774   8
  -4  -8   5 66396.7 3186.62   7
  -4  -8   5 66014.6 3337.10   8
  -4  -8   5 65568.3 3506.13  11
  -4  -8   6 510.521 534.102   8
  -4  -8   6 107.593 559.335  19
  -4  -8   6 263.946 508.048  15
  -4  -8   6 1092.50 574.008   7
  -4  -8   6-648.218 699.042  11
  -4  -8   7 79620.1 3974.32  19
  -4  -8   7 72758.4 3949.98  11
  -4  -8   7 70341.8 3757.58   8
  -4  -8   7 76938.4 3692.04  15
  -4  -8   7 76855.9 3652.25   7
  -4  -8   8-359.368 634.801  11
  -4  -8   8-148.226 500.463  15
  -4  -8   8 458.973 533.824   7
  -4  -8   8 192.007 662.396  19
  -4  -7 -12 66504.8 3479.10  30
  -4  -7 -12 66985.9 3486.77  22
  -4  -7 -12 67200.1 3463.51  24
  -4  -7 -11 3904.19 992.532  13
  -4  -7 -11 1841.70 659.509  24
  -4  -7 -11 2525.60 733.074  22
  -4  -7 -11 2062.12 668.193  30
  -4  -7 -10 50638.9 2820.82  24
  -4  -7 -10 46008.0 2838.26  13
  -4  -7 -10 49461.0 2623.02   8
  -4  -7 -10 47346.8 2754.02  30
  -4  -7 -10 48194.6 2803.29  22
  -4  -7  -9-463.585 530.246  13
  -4  -7  -9 432.589 491.634   8
  -4  -7  -9-55.8550 529.916  30
  -4  -7  -9 73.9306 533.284  22
  -4  -7  -9-500.375 505.431  24
  -4  -7  -8 122070. 4616.46  30
  -4  -7  -8 124455. 4675.77  22
  -4  -7  -8 121662. 4614.54  24
  -4  -7  -8 130795. 4509.54   8
  -4  -7  -8 118359. 4500.30  13
  -4  -7  -7 1338.12 513.372  13
  -4  -7  -7-269.111 432.838   8
  -4  -7  -7 729.317 478.543  22
  -4  -7  -7 897.124 516.372  30
  -4  -7  -7 191.144 451.691  24
  -4  -7  -6 81928.8 3044.61  15
  -4  -7  -6 82986.0 3458.55  30
  -4  -7  -6 87905.6 3533.81  24
  -4  -7  -6 83333.6 3487.91  22
  -4  -7  -6 87340.1 3450.09   8
  -4  -7  -6 85353.0 3327.00  13
  -4  -7  -5 724.788 518.051  22
  -4  -7  -5-115.972 338.789  13
  -4  -7  -5 733.298 425.253  15
  -4  -7  -5 864.174 487.320  30
  -4  -7  -5 415.048 416.370   8
  -4  -7  -4 112863. 3690.45  13
  -4  -7  -4 113141. 4058.17   8
  -4  -7  -4 116311. 4105.21  22
  -4  -7  -4 118608. 3874.73  15
  -4  -7  -4 118587. 4118.41  30
  -4  -7  -3 8588.26 1002.94  30
  -4  -7  -3 9735.95 1011.31  15
  -4  -7  -3 9530.71 1055.16  22
  -4  -7  -3 9489.68 1379.42  11
  -4  -7  -3 8013.65 663.116   7
  -4  -7  -3 7780.48 775.578  13
  -4  -7  -3 8931.05 1044.22   8
  -4  -7  -2 105543. 3873.80   8
  -4  -7  -2 112350. 3244.96  13
  -4  -7  -2 104881. 4458.35  11
  -4  -7  -2 107469. 3746.93  30
  -4  -7  -2 107391. 3762.38  22
  -4  -7  -2 107795. 3246.80   7
  -4  -7  -2 109492. 3745.84  15
  -4  -7  -1 269.161 442.817  15
  -4  -7  -1 455.711 384.678  30
  -4  -7  -1 731.462 282.328  13
  -4  -7  -1 1817.19 741.788  11
  -4  -7  -1 442.882 482.545   8
  -4  -7  -1 674.525 355.306   7
  -4  -7  -1 221.303 389.110  22
  -4  -7   0 99966.1 3733.60   8
  -4  -7   0 98638.7 3423.17  22
  -4  -7   0 99964.1 3428.64  30
  -4  -7   0 93244.4 4051.96  11
  -4  -7   0 103379. 3666.11  15
  -4  -7   0 100707. 3357.79   7
  -4  -7   1 7952.63 841.195  22
  -4  -7   1 7876.91 835.296  30
  -4  -7   1 9041.53 934.770   7
  -4  -7   1 6673.87 1090.55  11
  -4  -7   1 8548.65 1013.97  15
  -4  -7   1 7260.99 972.313   8
  -4  -7   2 127528. 4775.29  11
  -4  -7   2 129970. 3971.24  30
  -4  -7   2 133464. 4572.76   8
  -4  -7   2 133817. 4292.67   7
  -4  -7   2 129550. 3986.14  22
  -4  -7   2 134284. 4488.43  15
  -4  -7   3 11311.7 1219.96  15
  -4  -7   3 12339.1 1247.09  19
  -4  -7   3 10005.5 1248.92  11
  -4  -7   3 12406.4 966.411  30
  -4  -7   3 12915.5 1243.28   7
  -4  -7   3 12671.2 1285.34   8
  -4  -7   3 10625.4 904.161  22
  -4  -7   4 56898.1 2973.82  11
  -4  -7   4 56823.1 2748.08   7
  -4  -7   4 55114.9 2846.61   8
  -4  -7   4 61918.4 2878.66  15
  -4  -7   4 57113.8 2207.12  22
  -4  -7   4 61546.1 2943.20  19
  -4  -7   4 57420.9 2201.63  30
  -4  -7   5 20701.2 1751.25  19
  -4  -7   5 19155.8 1739.59  11
  -4  -7   5 21452.8 1666.59   7
  -4  -7   5 19866.4 1662.20  15
  -4  -7   5 18049.6 1643.21   8
  -4  -7   6 82473.1 3596.39  15
  -4  -7   6 76786.4 3689.16  11
  -4  -7   6 83101.8 3603.25   7
  -4  -7   6 77658.4 3712.80   8
  -4  -7   6 81935.2 3778.91  19
  -4  -7   7 25666.8 2101.99  11
  -4  -7   7 23372.3 1860.90  15
  -4  -7   7 28279.3 2209.39  19
  -4  -7   7 26811.9 2018.16   7
  -4  -7   8 30794.6 2353.70  11
  -4  -7   8 28373.1 2148.65  15
  -4  -7   8 26791.2 2222.26  19
  -4  -7   8 29316.9 2176.99   7
  -4  -7   9 8439.08 1349.28  19
  -4  -7   9 9911.62 1318.37  15
  -4  -7   9 11118.0 1409.13   7
  -4  -7  10 19191.0 1867.26  15
  -4  -6 -13 30897.3 2280.30   3
  -4  -6 -13 28864.0 2150.88  24
  -4  -6 -13 24015.5 2011.12  30
  -4  -6 -13 26242.3 2078.26  22
  -4  -6 -12 7265.72 1103.81  24
  -4  -6 -12 7434.65 1099.46   3
  -4  -6 -12 6817.73 1074.02  30
  -4  -6 -12 5697.89 1052.55  13
  -4  -6 -12 9489.38 1238.83  22
  -4  -6 -11 16809.9 1564.83  30
  -4  -6 -11 15414.5 1456.43   3
  -4  -6 -11 14245.8 1558.20  13
  -4  -6 -11 16170.1 1541.17  24
  -4  -6 -11 16223.2 1559.23  22
  -4  -6 -10 1072.23 432.613   3
  -4  -6 -10 837.032 447.446   8
  -4  -6 -10 1007.26 501.805  30
  -4  -6 -10 615.090 484.948  13
  -4  -6 -10 2038.77 660.129  22
  -4  -6 -10 1555.16 605.707  24
  -4  -6  -9 23092.1 1600.99   3
  -4  -6  -9 27270.4 1927.35  30
  -4  -6  -9 25622.9 1905.93  13
  -4  -6  -9 28727.9 1791.60   8
  -4  -6  -9 24984.1 2096.68   6
  -4  -6  -9 25286.3 1864.03  22
  -4  -6  -9 25836.0 1865.84  24
  -4  -6  -8 30052.4 1844.09   8
  -4  -6  -8 32237.4 2023.20  24
  -4  -6  -8 33223.0 2048.44  30
  -4  -6  -8 34001.3 1815.90   3
  -4  -6  -8 30886.0 1994.63  13
  -4  -6  -8 32539.9 2049.69  22
  -4  -6  -7 30503.8 1832.01   8
  -4  -6  -7 36228.4 2083.26  24
  -4  -6  -7 32321.6 1977.26  30
  -4  -6  -7 33029.5 2015.87  22
  -4  -6  -7 29644.9 1886.05  13
  -4  -6  -6 10200.5 1022.91   8
  -4  -6  -6 11939.3 1108.50  13
  -4  -6  -6 10759.9 1133.80  22
  -4  -6  -6 9323.15 1063.77  30
  -4  -6  -5 27037.3 1722.73  30
  -4  -6  -5 27423.9 1686.65   8
  -4  -6  -5 29620.8 1797.09  22
  -4  -6  -5 26677.6 1614.73  13
  -4  -6  -5 25160.7 1599.63  15
  -4  -6  -4 32177.9 1807.57   8
  -4  -6  -4 29678.2 1724.41  15
  -4  -6  -4 30646.3 1792.49  30
  -4  -6  -4 30824.1 1131.35   7
  -4  -6  -4 29498.7 1594.00  13
  -4  -6  -4 29015.3 1775.82  22
  -4  -6  -3 21233.1 1461.18   8
  -4  -6  -3 20002.6 1441.20  22
  -4  -6  -3 22082.7 1276.81  13
  -4  -6  -3 23418.6 1537.94  15
  -4  -6  -3 19483.4 1400.57  30
  -4  -6  -3 20792.5 1028.44   7
  -4  -6  -2 61338.6 2114.70   7
  -4  -6  -2 59205.9 2521.44  22
  -4  -6  -2 64147.2 2666.51  15
  -4  -6  -2 64020.9 2574.03  30
  -4  -6  -2 64605.1 2209.98  13
  -4  -6  -2 50136.7 2844.16  11
  -4  -6  -2 61071.8 2613.10   8
  -4  -6  -1 27015.3 1949.10  11
  -4  -6  -1 23950.2 1315.25   7
  -4  -6  -1 23613.7 1457.73  30
  -4  -6  -1 25605.9 1514.02  22
  -4  -6  -1 24941.9 1646.30  15
  -4  -6  -1 24509.7 1153.39  13
  -4  -6  -1 25419.4 1628.38   8
  -4  -6   0 17435.7 1535.56  11
  -4  -6   0 18064.4 1393.79  15
  -4  -6   0 16416.6 1143.31   7
  -4  -6   0 17421.8 1211.77  30
  -4  -6   0 16293.8 1294.40   8
  -4  -6   0 16922.2 1205.58  22
  -4  -6   0 15908.7 815.400  13
  -4  -6   1 20878.2 1513.06   8
  -4  -6   1 19788.2 790.071  13
  -4  -6   1 20409.4 1638.32  11
  -4  -6   1 20334.5 1469.39  15
  -4  -6   1 19652.2 1316.62   7
  -4  -6   1 19470.9 1236.90  30
  -4  -6   1 22566.2 1346.40  22
  -4  -6   2 74352.7 3084.07   8
  -4  -6   2 75009.1 2864.72   7
  -4  -6   2 74538.2 2662.83  22
  -4  -6   2 80246.4 3309.68  11
  -4  -6   2 75759.5 2661.47  30
  -4  -6   2 75235.2 2990.21  19
  -4  -6   2 76450.4 3100.11  15
  -4  -6   3 15954.7 1394.39  11
  -4  -6   3 14335.6 1008.51  30
  -4  -6   3 14284.2 1017.73  22
  -4  -6   3 18242.6 1473.08   8
  -4  -6   3 17702.6 1426.98  15
  -4  -6   3 16026.8 1349.14  19
  -4  -6   3 15129.2 1259.53   7
  -4  -6   4 24672.7 1742.81  11
  -4  -6   4 26189.5 1763.69  15
  -4  -6   4 22912.5 1623.54   7
  -4  -6   4 24996.3 1320.44  22
  -4  -6   4 26066.5 1334.52  30
  -4  -6   4 26247.2 1855.17   8
  -4  -6   4 27918.6 1844.85  19
  -4  -6   5 7614.85 1038.32  11
  -4  -6   5 8068.46 1006.57  15
  -4  -6   5 6719.13 1009.65  19
  -4  -6   5 7713.26 690.018  22
  -4  -6   5 7296.33 1009.97   7
  -4  -6   5 7674.01 678.675  30
  -4  -6   5 5380.06 912.715   8
  -4  -6   6 49382.6 2754.11  19
  -4  -6   6 49022.8 2692.32  11
  -4  -6   6 51944.7 2636.69  15
  -4  -6   6 49228.3 2600.25   7
  -4  -6   6 51937.4 2865.90   8
  -4  -6   7 8543.64 1204.59  19
  -4  -6   7 9867.26 1205.82   7
  -4  -6   7 11009.7 1263.72  11
  -4  -6   7 6820.62 1052.90  15
  -4  -6   8 23238.0 1880.14   7
  -4  -6   8 25161.6 2096.05  19
  -4  -6   8 21980.2 1800.82  15
  -4  -6   8 24106.8 1980.40  11
  -4  -6   9 1496.24 656.679  15
  -4  -6   9 1133.99 643.634  19
  -4  -6   9 1617.25 743.407   7
  -4  -6  10 18675.1 1981.92  19
  -4  -6  10 15292.6 1602.55  15
  -4  -6  10 15680.1 1640.49   7
  -4  -6  11 4894.40 959.369  15
  -4  -5 -13 24669.5 1944.18  24
  -4  -5 -13 27169.3 2031.25  22
  -4  -5 -13 26753.7 2018.84  30
  -4  -5 -13 30009.0 2251.19   3
  -4  -5 -12-376.771 695.470   6
  -4  -5 -12-517.557 663.750  13
  -4  -5 -12 846.302 496.237  24
  -4  -5 -12 625.363 433.687  22
  -4  -5 -12 665.296 556.930   3
  -4  -5 -12 1312.87 622.963  30
  -4  -5 -11 16019.1 1468.20  30
  -4  -5 -11 15701.8 1682.55   6
  -4  -5 -11 14992.2 1410.31  24
  -4  -5 -11 15179.4 1435.95   3
  -4  -5 -11 17316.6 1524.46  22
  -4  -5 -11 14980.1 1569.67  13
  -4  -5 -10 182.572 465.677  22
  -4  -5 -10 61.5779 383.480   3
  -4  -5 -10 647.690 482.586  30
  -4  -5 -10-167.978 292.382   8
  -4  -5 -10 506.677 567.157  13
  -4  -5 -10 376.628 418.175  24
  -4  -5  -9 15370.6 1449.49  13
  -4  -5  -9 16597.2 1460.21  22
  -4  -5  -9 16650.7 1428.90  24
  -4  -5  -9 14633.7 1358.39  30
  -4  -5  -9 16487.0 1255.55   8
  -4  -5  -9 19305.9 1777.12   6
  -4  -5  -8-174.158 398.920  22
  -4  -5  -8 521.340 466.653  30
  -4  -5  -8 604.623 589.429   6
  -4  -5  -8 13.3480 343.243   8
  -4  -5  -8 1234.69 557.983  24
  -4  -5  -8-143.014 546.143  13
  -4  -5  -7 53758.2 2643.56  10
  -4  -5  -7 52554.0 2896.75   6
  -4  -5  -7 56491.8 2388.40   8
  -4  -5  -7 52966.9 2490.23  30
  -4  -5  -7 57274.1 2595.44  22
  -4  -5  -7 52315.5 2510.83  13
  -4  -5  -6 4794.35 767.160  30
  -4  -5  -6 3111.50 874.941   6
  -4  -5  -6 3663.38 713.739  22
  -4  -5  -6 2740.69 688.885  10
  -4  -5  -6 3791.37 656.892   8
  -4  -5  -6 3948.40 681.633  13
  -4  -5  -5 9090.58 915.248   8
  -4  -5  -5 8560.36 970.113  22
  -4  -5  -5 9559.97 941.420  13
  -4  -5  -5 9503.12 974.382  30
  -4  -5  -5 7669.59 1177.27   6
  -4  -5  -5 6921.48 957.865  10
  -4  -5  -4-71.7094 382.346  13
  -4  -5  -4-42.7212 415.920  22
  -4  -5  -4 420.362 474.656  30
  -4  -5  -4 295.019 665.808   6
  -4  -5  -4 233.416 169.596   7
  -4  -5  -4 622.130 429.656   8
  -4  -5  -4 308.994 462.978  10
  -4  -5  -3 95260.1 3458.88  15
  -4  -5  -3 95907.6 3387.46  22
  -4  -5  -3 102715. 3403.61   8
  -4  -5  -3 104139. 3165.65  13
  -4  -5  -3 102576. 3568.85  10
  -4  -5  -3 98683.7 3400.48  30
  -4  -5  -3 103663. 2731.57   7
  -4  -5  -2 421.890 426.198  30
  -4  -5  -2-582.894 431.616  22
  -4  -5  -2 449.390 262.961   7
  -4  -5  -2 773.750 470.193   8
  -4  -5  -2 475.306 319.121  13
  -4  -5  -2-62.1783 429.785  10
  -4  -5  -2 667.821 603.547  15
  -4  -5  -1 32019.2 1707.81  10
  -4  -5  -1 31721.1 1637.21  30
  -4  -5  -1 31513.1 1653.66  22
  -4  -5  -1 33613.2 1848.55  15
  -4  -5  -1 31983.1 1448.17   7
  -4  -5  -1 29838.3 1900.72  11
  -4  -5  -1 34912.1 1787.08   8
  -4  -5   0 1144.30 441.004  22
  -4  -5   0 932.907 371.561   7
  -4  -5   0 1096.49 682.197  11
  -4  -5   0 279.406 485.264  15
  -4  -5   0 1620.50 484.263  30
  -4  -5   0 1804.86 440.981  19
  -4  -5   0 995.043 521.719   8
  -4  -5   1 53855.6 2467.41  11
  -4  -5   1 50658.9 2327.03   8
  -4  -5   1 50716.7 2075.59  22
  -4  -5   1 47518.5 2006.10  30
  -4  -5   1 52841.2 2396.62  15
  -4  -5   1 48457.2 2082.04   7
  -4  -5   1 53221.2 2144.90  19
  -4  -5   2 5540.17 837.701  15
  -4  -5   2 4369.37 718.284  19
  -4  -5   2 6307.58 875.737  11
  -4  -5   2 4629.17 605.034  22
  -4  -5   2 3942.91 632.266   7
  -4  -5   2 4561.29 811.202   8
  -4  -5   2 5295.82 421.694  13
  -4  -5   3 64900.3 2682.39  11
  -4  -5   3 60775.7 2588.39   7
  -4  -5   3 68974.3 2908.42   8
  -4  -5   3 61395.8 2301.88  22
  -4  -5   3 64814.8 2691.00  19
  -4  -5   3 65278.0 2754.81  15
  -4  -5   4 2139.29 436.683  22
  -4  -5   4 1450.37 470.583  15
  -4  -5   4 640.105 554.117  19
  -4  -5   4 791.481 502.059  11
  -4  -5   4 882.875 525.989   8
  -4  -5   4 1721.37 556.831   7
  -4  -5   5 27450.8 1870.63  19
  -4  -5   5 27756.7 1783.08  15
  -4  -5   5 23881.8 1620.85  11
  -4  -5   5 23779.7 1828.84   8
  -4  -5   5 28163.5 1770.26   7
  -4  -5   5 27162.2 1342.40  22
  -4  -5   6 3399.78 461.910  22
  -4  -5   6 3250.75 765.420  19
  -4  -5   6 2896.81 659.339  15
  -4  -5   6 2298.03 614.139  11
  -4  -5   6 3672.27 693.301   7
  -4  -5   7 38776.9 2301.32   7
  -4  -5   7 42834.8 2358.18  15
  -4  -5   7 42263.4 2555.08  19
  -4  -5   7 43958.5 2421.15  11
  -4  -5   8 7787.73 1233.32  19
  -4  -5   8 6648.41 1058.03   7
  -4  -5   8 10386.2 1209.70  11
  -4  -5   8 8085.43 1072.41  15
  -4  -5   9 9273.88 1241.30   7
  -4  -5   9 12820.5 1519.90  19
  -4  -5   9 10888.3 1243.07  15
  -4  -5  10 1104.24 607.614   7
  -4  -5  10 1355.49 681.361  19
  -4  -5  10 2408.81 718.025  15
  -4  -5  11 25536.0 2036.49  15
  -4  -5  11 22683.5 2199.07  19
  -4  -5  11 25208.8 2068.94   7
  -4  -4 -13 2440.84 810.329  13
  -4  -4 -13 3364.68 844.788   3
  -4  -4 -12 66521.2 3288.54   3
  -4  -4 -12 63501.0 3015.75  30
  -4  -4 -12 57698.7 3323.71   6
  -4  -4 -12 62357.6 3352.42  13
  -4  -4 -12 63251.1 2982.91  24
  -4  -4 -12 64164.2 3039.17  22
  -4  -4 -11 12581.2 1273.38  22
  -4  -4 -11 14803.8 1424.41   3
  -4  -4 -11 14938.2 1374.72  24
  -4  -4 -11 14012.9 1582.65   6
  -4  -4 -11 14755.7 1537.92  13
  -4  -4 -11 13833.4 1345.97  30
  -4  -4 -10 25282.1 1928.11  13
  -4  -4 -10 25136.7 1829.17  10
  -4  -4 -10 26428.6 2102.18   6
  -4  -4 -10 24976.2 1721.80  24
  -4  -4 -10 26580.2 1782.44  22
  -4  -4 -10 30094.4 1870.43  30
  -4  -4  -9 8810.76 1002.54  22
  -4  -4  -9 9829.78 1291.26   6
  -4  -4  -9 10602.4 1069.37  30
  -4  -4  -9 9185.01 857.228   8
  -4  -4  -9 9001.40 1107.05  10
  -4  -4  -9 9523.71 1173.73  13
  -4  -4  -9 10854.2 1108.41  24
  -4  -4  -8 84646.9 3417.27  10
  -4  -4  -8 83374.3 3402.47  13
  -4  -4  -8 85541.9 2921.56   8
  -4  -4  -8 81914.7 3718.27   6
  -4  -4  -8 80286.0 3207.31  30
  -4  -4  -8 84618.6 3277.34  22
  -4  -4  -7 39806.6 2025.57  22
  -4  -4  -7 37411.2 2066.98  13
  -4  -4  -7 37801.9 1771.79   8
  -4  -4  -7 35936.2 2372.44   6
  -4  -4  -7 36770.2 1943.87  30
  -4  -4  -7 35818.5 2087.76  10
  -4  -4  -6 63099.3 2738.22  10
  -4  -4  -6 64748.9 2377.28   8
  -4  -4  -6 61310.8 2534.23  30
  -4  -4  -6 58131.7 2499.97  22
  -4  -4  -6 55525.7 2894.39   6
  -4  -4  -6 58184.8 2515.16  13
  -4  -4  -5 9410.78 1210.49   6
  -4  -4  -5 8263.95 453.063  16
  -4  -4  -5 9618.24 941.990  30
  -4  -4  -5 9317.36 910.955  13
  -4  -4  -5 10254.2 962.897  22
  -4  -4  -5 9255.34 835.890   8
  -4  -4  -5 7527.81 337.498   7
  -4  -4  -5 8709.57 1010.60  10
  -4  -4  -4 73761.6 2699.68  30
  -4  -4  -4 73081.4 2565.79   8
  -4  -4  -4 69944.9 2816.33  10
  -4  -4  -4 70419.7 1886.19   7
  -4  -4  -4 67468.4 3075.05   6
  -4  -4  -4 70214.7 2663.86  22
  -4  -4  -3 95847.8 3109.40   8
  -4  -4  -3 96950.4 2576.13   7
  -4  -4  -3 96867.3 3208.89  22
  -4  -4  -3 95878.8 3693.21   6
  -4  -4  -3 90764.5 3119.75  30
  -4  -4  -3 96743.5 3316.44  10
  -4  -4  -2 137137. 3991.59   8
  -4  -4  -2 134302. 3513.63   7
  -4  -4  -2 134920. 3978.21  30
  -4  -4  -2 139310. 4506.21   6
  -4  -4  -2 134001. 4071.77  10
  -4  -4  -2 132731. 3976.46  22
  -4  -4  -1 33855.5 1673.53  10
  -4  -4  -1 34550.4 1373.34  19
  -4  -4  -1 34840.9 1489.36   7
  -4  -4  -1 38411.1 2058.73   6
  -4  -4  -1 37550.5 1934.96  15
  -4  -4  -1 35829.1 1738.77   8
  -4  -4  -1 33606.3 1649.75  22
  -4  -4   0 47873.5 2218.65  11
  -4  -4   0 50917.7 2088.61  22
  -4  -4   0 51096.8 2201.69   8
  -4  -4   0 51022.8 2060.17  10
  -4  -4   0 54347.9 1913.72  19
  -4  -4   0 49299.4 1938.69   7
  -4  -4   0 51964.0 2341.37  15
  -4  -4   1 46463.8 2088.24  11
  -4  -4   1 44211.5 1804.34  10
  -4  -4   1 47651.5 2215.49  15
  -4  -4   1 43642.3 1884.27   7
  -4  -4   1 44877.5 1915.19  22
  -4  -4   1 45950.6 2112.34   8
  -4  -4   1 44605.7 1848.76  19
  -4  -4   2 84513.7 2957.02   7
  -4  -4   2 83736.9 2658.91  10
  -4  -4   2 87988.5 2905.89  22
  -4  -4   2 86967.4 2988.37  19
  -4  -4   2 90608.7 3263.78   8
  -4  -4   2 88455.6 2539.51  13
  -4  -4   2 90556.6 3263.73  15
  -4  -4   2 89993.4 3039.93  11
  -4  -4   3 102781. 3527.85  15
  -4  -4   3 95115.8 3187.88  11
  -4  -4   3 105076. 3699.81   8
  -4  -4   3 100219. 2609.91  13
  -4  -4   3 100766. 3435.54  19
  -4  -4   3 90968.5 3274.33   7
  -4  -4   3 98967.5 3132.19  22
  -4  -4   4 70980.5 3055.05   8
  -4  -4   4 69690.8 2799.67  15
  -4  -4   4 70705.6 2911.27  19
  -4  -4   4 68473.7 2453.39  22
  -4  -4   4 65808.1 2725.72   7
  -4  -4   4 64721.5 2510.22  11
  -4  -4   5 20733.8 1565.11  19
  -4  -4   5 19796.7 1186.30  22
  -4  -4   5 19713.0 1476.38  15
  -4  -4   5 19248.2 1449.16   7
  -4  -4   5 19265.6 1325.10  11
  -4  -4   6 39966.7 2120.01  15
  -4  -4   6 42045.4 2695.49  14
  -4  -4   6 40053.1 2054.88  11
  -4  -4   6 40112.7 2380.22  19
  -4  -4   6 38226.5 2158.47   7
  -4  -4   6 40169.7 1750.02  22
  -4  -4   7 74067.4 3204.69   7
  -4  -4   7 76339.7 3479.94  19
  -4  -4   7 79644.4 3183.84  11
  -4  -4   7 75966.0 3165.07  15
  -4  -4   7 81575.4 4005.45  14
  -4  -4   8 42368.1 2303.80  11
  -4  -4   8 37206.2 2760.57  14
  -4  -4   8 37036.7 2258.38   7
  -4  -4   8 41131.5 2565.03  19
  -4  -4   8 38602.9 2204.58  15
  -4  -4   9 27158.8 2419.00  14
  -4  -4   9 25987.2 1923.84   7
  -4  -4   9 27908.3 2196.42  19
  -4  -4   9 24494.7 1802.79  15
  -4  -4  10 14444.7 1666.35  19
  -4  -4  10 14228.9 1425.74  15
  -4  -4  10 15736.2 1948.73  14
  -4  -4  10 12487.9 1387.21   7
  -4  -4  11 29096.3 2459.38  19
  -4  -4  11 27457.0 2109.91   7
  -4  -4  11 27652.5 2019.72  15
  -4  -4  11 30298.9 2765.94  14
  -4  -4  12 19297.7 1752.82  15
  -4  -4  12 20292.4 1849.71   7
  -4  -4  12 21225.8 2408.08  14
  -4  -3 -13 38100.0 2647.60  13
  -4  -3 -13 36799.8 2528.56   3
  -4  -3 -12 66863.3 3323.07   3
  -4  -3 -12 67982.6 3013.02  30
  -4  -3 -12 69941.1 3034.25  24
  -4  -3 -12 72256.1 3534.46  13
  -4  -3 -12 65287.5 3612.30   6
  -4  -3 -12 67799.9 3028.03  22
  -4  -3 -11 47150.0 2995.48   6
  -4  -3 -11 52060.2 2863.81  13
  -4  -3 -11 52753.2 2532.91  24
  -4  -3 -11 54693.5 2592.25  22
  -4  -3 -11 54830.6 2578.79  30
  -4  -3 -11 53276.5 2723.49  10
  -4  -3 -10 38387.1 2237.90  10
  -4  -3 -10 39880.9 2670.97   6
  -4  -3 -10 43767.5 2219.59  24
  -4  -3 -10 43476.0 2225.00  22
  -4  -3 -10 44093.8 2476.47  13
  -4  -3 -10 45727.3 2262.23  30
  -4  -3  -9 54803.0 2035.53   8
  -4  -3  -9 53543.1 2417.25  30
  -4  -3  -9 50660.6 2379.20  22
  -4  -3  -9 47770.1 2885.83   6
  -4  -3  -9 53376.1 2622.40  10
  -4  -3  -9 50061.2 2607.03  13
  -4  -3  -8 116497. 3806.45  30
  -4  -3  -8 114122. 3802.74  22
  -4  -3  -8 117355. 3383.62   8
  -4  -3  -8 112278. 4017.04  13
  -4  -3  -8 104926. 4424.35   6
  -4  -3  -8 112512. 4016.86  10
  -4  -3  -7 103932. 3730.28  13
  -4  -3  -7 108050. 3205.11   8
  -4  -3  -7 114245. 3926.92  10
  -4  -3  -7 103373. 4238.60   6
  -4  -3  -7 108631. 3585.85  22
  -4  -3  -7 104176. 3522.17  30
  -4  -3  -6 132243. 4096.44  10
  -4  -3  -6 131095. 3460.64   8
  -4  -3  -6 117632. 4482.40   6
  -4  -3  -6 125313. 3908.39  13
  -4  -3  -6 131009. 3812.34  30
  -4  -3  -6 130126. 3822.72  22
  -4  -3  -5 70693.9 2653.03  30
  -4  -3  -5 65305.5 3163.57   6
  -4  -3  -5 70576.7 2661.85  22
  -4  -3  -5 71072.1 2414.88   8
  -4  -3  -5 75935.2 2054.45  16
  -4  -3  -5 71484.6 2863.57  10
  -4  -3  -4 176636. 4991.67  10
  -4  -3  -4 176546. 3858.21  16
  -4  -3  -4 158503. 5307.10   6
  -4  -3  -4 168438. 4491.76   8
  -4  -3  -4 168056. 4768.20  22
  -4  -3  -4 164752. 4722.01  30
  -4  -3  -3 103633. 3808.93   6
  -4  -3  -3 107787. 3218.00   8
  -4  -3  -3 110170. 3540.82  10
  -4  -3  -3 103948. 3351.59  22
  -4  -3  -2 403171. 9096.97   8
  -4  -3  -2 396542. 9287.09  10
  -4  -3  -2 400240. 9200.18  22
  -4  -3  -2 383632. 9719.11   6
  -4  -3  -1 56185.6 1735.99  19
  -4  -3  -1 54065.0 2462.89   6
  -4  -3  -1 57682.2 2207.33   8
  -4  -3  -1 58707.7 2226.07  10
  -4  -3  -1 55696.4 2177.75  22
  -4  -3   0 125536. 3370.11  19
  -4  -3   0 126543. 3658.28  10
  -4  -3   0 124052. 3819.81   8
  -4  -3   0 134066. 4095.46   6
  -4  -3   0 126853. 3758.67  22
  -4  -3   1 19917.4 1147.01  10
  -4  -3   1 19448.5 1402.33  15
  -4  -3   1 20356.0 1206.35  11
  -4  -3   1 19927.7 1371.28   8
  -4  -3   1 22902.0 1217.18  19
  -4  -3   1 20196.1 1223.26   7
  -4  -3   1 20652.2 1272.59  22
  -4  -3   2 321667. 7938.25   7
  -4  -3   2 328407. 8172.28  15
  -4  -3   2 331689. 7885.23  19
  -4  -3   2 324105. 8247.06   8
  -4  -3   2 336986. 7489.71  10
  -4  -3   2 320827. 7845.52  22
  -4  -3   2 329489. 7619.36  11
  -4  -3   3 21310.6 1133.82  11
  -4  -3   3 22532.2 1418.84   7
  -4  -3   3 23902.0 1656.84   5
  -4  -3   3 21547.7 1435.61  15
  -4  -3   3 24147.2 1479.32  19
  -4  -3   3 22984.4 1061.06  10
  -4  -3   3 19388.4 1293.70  22
  -4  -3   3 21004.3 1543.81   8
  -4  -3   4 177945. 5639.31  14
  -4  -3   4 164386. 4978.33  19
  -4  -3   4 156303. 5192.29   5
  -4  -3   4 162642. 4819.48   7
  -4  -3   4 156127. 4568.09  22
  -4  -3   4 167784. 3907.97  10
  -4  -3   4 161468. 4780.80  15
  -4  -3   4 152250. 4249.37  11
  -4  -3   5 17586.1 1550.30   5
  -4  -3   5 19211.4 1347.58  15
  -4  -3   5 16776.0 1440.27  19
  -4  -3   5 16190.0 1317.52   7
  -4  -3   5 19272.1 1715.07  14
  -4  -3   5 19316.9 1204.13  11
  -4  -3   6 114821. 3875.38  15
  -4  -3   6 109520. 4419.96   5
  -4  -3   6 116196. 4278.33  19
  -4  -3   6 124356. 4857.65  14
  -4  -3   6 126279. 3790.80  11
  -4  -3   6 108417. 3957.06   7
  -4  -3   7 1703.02 690.705   5
  -4  -3   7 3552.19 1003.65  14
  -4  -3   7 2901.77 770.318  19
  -4  -3   7 2322.51 528.292  11
  -4  -3   7 1768.14 550.317  15
  -4  -3   7 2167.32 650.705   7
  -4  -3   8 162314. 6084.73  14
  -4  -3   8 151735. 5536.17  19
  -4  -3   8 154805. 4916.41  15
  -4  -3   8 148668. 5592.38   5
  -4  -3   8 156793. 5129.51   7
  -4  -3   9 3347.42 962.330   5
  -4  -3   9 2570.97 995.305  14
  -4  -3   9 2037.88 665.669   7
  -4  -3   9 1331.40 543.396  15
  -4  -3   9 2841.10 868.888  19
  -4  -3  10 44015.2 2956.02   5
  -4  -3  10 51506.7 3128.64  19
  -4  -3  10 55503.4 3527.07  14
  -4  -3  10 50328.6 2598.71  15
  -4  -3  10 52425.4 2797.13   7
  -4  -3  11 911.659 535.564   7
  -4  -3  11 1185.26 502.147  15
  -4  -3  11 1733.58 812.935   5
  -4  -3  11 1456.73 744.339  19
  -4  -3  11 1705.00 994.340  14
  -4  -3  12 62083.8 3806.95   5
  -4  -3  12 75280.0 4158.66  19
  -4  -3  12 66258.3 3417.31   7
  -4  -3  12 79340.4 4588.91  14
  -4  -3  12 67839.8 3264.52  15
  -4  -3  13 772.862 645.771   7
  -4  -2 -13 40310.5 2657.89   3
  -4  -2 -13 43529.1 2764.33  13
  -4  -2 -12 4738.17 802.680  10
  -4  -2 -12 4094.66 1068.05   6
  -4  -2 -12 3811.30 864.778  13
  -4  -2 -11 86397.2 3252.50  30
  -4  -2 -11 86371.6 3240.37  24
  -4  -2 -11 82199.1 3443.17  10
  -4  -2 -11 83435.7 3693.20  13
  -4  -2 -11 83275.5 4171.40   6
  -4  -2 -11 85298.6 3247.45  22
  -4  -2 -10 2493.64 543.985  24
  -4  -2 -10 3361.89 736.905  13
  -4  -2 -10 3031.97 679.993  10
  -4  -2 -10 2235.63 510.669  30
  -4  -2 -10 2923.08 1025.30   6
  -4  -2 -10 3563.93 642.515  22
  -4  -2  -9 47156.3 2149.89  30
  -4  -2  -9 41664.9 2263.71  10
  -4  -2  -9 45916.7 2875.65   6
  -4  -2  -9 47907.8 2446.44  13
  -4  -2  -9 48862.5 2207.44  22
  -4  -2  -8 8500.07 1329.31   6
  -4  -2  -8 10901.3 966.152  22
  -4  -2  -8 9923.07 694.954   8
  -4  -2  -8 9222.53 919.687  30
  -4  -2  -8 10459.7 1076.35  10
  -4  -2  -8 9953.93 1098.52  13
  -4  -2  -7 155180. 4786.10  13
  -4  -2  -7 156864. 4513.28  30
  -4  -2  -7 162226. 4062.40   8
  -4  -2  -7 153451. 4844.60  10
  -4  -2  -7 155109. 5560.96   6
  -4  -2  -7 156673. 4526.05  22
  -4  -2  -6 1702.92 508.135  22
  -4  -2  -6 1180.03 308.843   8
  -4  -2  -6 1286.15 207.524   7
  -4  -2  -6 719.452 390.740  30
  -4  -2  -6 2091.42 623.538  10
  -4  -2  -6 488.033 736.824   6
  -4  -2  -5 97264.7 3201.93  22
  -4  -2  -5 104481. 2925.98   8
  -4  -2  -5 104620. 3576.52  10
  -4  -2  -5 91589.0 3837.86   6
  -4  -2  -5 96169.0 3174.89  30
  -4  -2  -4 11485.2 940.702  22
  -4  -2  -4 9778.07 596.905  16
  -4  -2  -4 10013.2 759.773   8
  -4  -2  -4 9212.90 962.444  10
  -4  -2  -4 8791.72 1151.23   6
  -4  -2  -3 265735. 6209.11   8
  -4  -2  -3 265452. 6738.45  10
  -4  -2  -3 260012. 6439.11  22
  -4  -2  -2 1651.80 397.762   8
  -4  -2  -2 996.876 415.995  22
  -4  -2  -2 1550.25 184.372  19
  -4  -2  -2 1464.03 494.774  10
  -4  -2  -2 1369.61 751.377   6
  -4  -2  -1 241013. 6071.05  10
  -4  -2  -1 243550. 5323.21  19
  -4  -2  -1 236282. 5986.37   8
  -4  -2  -1 222384. 6325.39   6
  -4  -2  -1 235870. 6090.95  22
  -4  -2   0 1094.92 594.957   6
  -4  -2   0 419.598 408.033  22
  -4  -2   0 436.280 358.368   5
  -4  -2   0 983.679 416.709  10
  -4  -2   0 1204.27 464.884   8
  -4  -2   0 2070.30 370.319  19
  -4  -2   1 135767. 3709.65  19
  -4  -2   1 123231. 3431.12  11
  -4  -2   1 136193. 4032.61   5
  -4  -2   1 132897. 4065.17   8
  -4  -2   1 140209. 4017.98   6
  -4  -2   1 130613. 3705.71  10
  -4  -2   2 17512.2 994.093  10
  -4  -2   2 17438.2 859.624  11
  -4  -2   2 13108.6 1161.74   5
  -4  -2   2 17306.8 1160.56  19
  -4  -2   2 17349.9 1388.07  14
  -4  -2   2 14797.7 1169.73  15
  -4  -2   3 295509. 7495.34  29
  -4  -2   3 299573. 6690.29  10
  -4  -2   3 296707. 7757.89   5
  -4  -2   3 297293. 7444.84  19
  -4  -2   3 277949. 6447.92  11
  -4  -2   3 298213. 7420.89  15
  -4  -2   4 1038.85 639.657   5
  -4  -2   4 1394.00 286.602  10
  -4  -2   4 754.854 559.939   7
  -4  -2   4 1495.69 728.002  14
  -4  -2   4 2482.01 588.343  29
  -4  -2   4 888.042 425.427  15
  -4  -2   4 117.795 505.890  19
  -4  -2   4 1029.43 305.108  11
  -4  -2   5 82704.0 2123.61  10
  -4  -2   5 83942.4 3618.81  14
  -4  -2   5 77565.0 3292.97  19
  -4  -2   5 88279.6 3196.03  29
  -4  -2   5 81622.6 3162.69   7
  -4  -2   5 79520.3 3491.50   5
  -4  -2   5 80906.0 2951.56  15
  -4  -2   5 86616.3 2587.05  11
  -4  -2   6 5900.76 778.487  15
  -4  -2   6 5162.99 751.078  29
  -4  -2   6 5167.87 1034.69   5
  -4  -2   6 6095.94 1111.56  14
  -4  -2   6 4166.36 901.852  19
  -4  -2   6 5076.16 881.144   7
  -4  -2   7 132116. 5127.60  14
  -4  -2   7 142805. 4438.42  29
  -4  -2   7 135033. 4891.98  19
  -4  -2   7 124811. 4947.00   5
  -4  -2   7 129530. 4140.28  15
  -4  -2   7 130763. 4477.15   7
  -4  -2   8 22731.1 1684.30   7
  -4  -2   8 22306.5 1529.25  29
  -4  -2   8 22843.2 1906.25  19
  -4  -2   8 22663.0 1962.14   5
  -4  -2   8 21627.3 1949.19  14
  -4  -2   8 22448.3 1504.04  15
  -4  -2   9 73545.2 2949.11  15
  -4  -2   9 67035.1 3690.92  14
  -4  -2   9 62376.2 3467.99   5
  -4  -2   9 67380.0 3101.04   7
  -4  -2   9 63727.0 3452.34  19
  -4  -2  10 2826.49 608.768  15
  -4  -2  10 3171.13 1029.44  14
  -4  -2  10 2510.09 671.608   7
  -4  -2  10 3435.73 1061.88  19
  -4  -2  10 3504.31 1013.57   5
  -4  -2  11 29379.2 2613.01  14
  -4  -2  11 27431.4 1829.96  15
  -4  -2  11 24451.2 2265.78   5
  -4  -2  11 27047.7 2378.47  19
  -4  -2  11 28207.6 2032.90   7
  -4  -2  12 12104.5 1850.78  14
  -4  -2  12 15705.9 1567.19   7
  -4  -2  12 14112.1 1802.06  19
  -4  -2  12 11732.7 1666.71   5
  -4  -2  13 30119.5 2230.45   7
  -4  -2  13 30907.6 2902.31  14
  -4  -2  13 28325.8 2615.83   5
  -4  -1 -14 9968.46 1405.31  13
  -4  -1 -13 1081.48 732.037   6
  -4  -1 -13 218.187 508.359  13
  -4  -1 -12 34813.4 2111.95  10
  -4  -1 -12 34090.1 2320.74  13
  -4  -1 -12 35221.4 2781.00   6
  -4  -1 -11 10710.1 1619.49   6
  -4  -1 -11 10225.0 1223.44  13
  -4  -1 -11 10491.0 1128.85  10
  -4  -1 -10 27524.4 1898.20  13
  -4  -1 -10 28287.5 2362.11   6
  -4  -1 -10 28677.6 1595.26  30
  -4  -1 -10 27165.8 1789.64  10
  -4  -1 -10 29260.3 1620.54  22
  -4  -1  -9 537.677 735.122   6
  -4  -1  -9 661.644 556.143  10
  -4  -1  -9 780.669 345.428  22
  -4  -1  -9 676.975 321.624  30
  -4  -1  -9 688.460 458.160  13
  -4  -1  -8 28939.8 1539.20  22
  -4  -1  -8 32017.4 1859.32  13
  -4  -1  -8 29409.8 1840.27  10
  -4  -1  -8 31068.9 2313.40   6
  -4  -1  -8 29476.1 1538.61  30
  -4  -1  -7 19315.2 1455.49  10
  -4  -1  -7 21961.5 1146.64  17
  -4  -1  -7 19522.7 1830.21   6
  -4  -1  -7 23092.6 1304.55  30
  -4  -1  -7 22611.9 982.017   8
  -4  -1  -7 22276.9 1302.79  22
  -4  -1  -6 57843.9 2622.79  10
  -4  -1  -6 61976.5 2272.99  30
  -4  -1  -6 59541.7 2249.60  22
  -4  -1  -6 59015.2 2180.93  17
  -4  -1  -6 60751.4 1894.40   8
  -4  -1  -6 58387.6 3047.19   6
  -4  -1  -5 6859.95 876.060  10
  -4  -1  -5 8707.78 827.002  17
  -4  -1  -5 7191.77 502.535  12
  -4  -1  -5 7038.96 584.324   8
  -4  -1  -5 8540.82 1203.44   6
  -4  -1  -5 7874.27 755.303  22
  -4  -1  -4 23118.1 1511.51  10
  -4  -1  -4 23501.6 1126.28   8
  -4  -1  -4 20145.2 1308.18  17
  -4  -1  -4 24538.9 987.807  12
  -4  -1  -4 26920.2 1873.07   6
  -4  -1  -4 22238.6 1260.98  22
  -4  -1  -3 16369.7 1264.99  10
  -4  -1  -3 20376.1 1311.43  17
  -4  -1  -3 18879.8 1035.91   8
  -4  -1  -3 17064.6 1144.72  22
  -4  -1  -3 19324.7 1548.53   6
  -4  -1  -2 80911.3 2916.21  10
  -4  -1  -2 77187.6 2041.46  19
  -4  -1  -2 78908.7 2866.80  17
  -4  -1  -2 76657.6 2551.59   8
  -4  -1  -2 78736.8 3184.59   6
  -4  -1  -2 81278.8 2769.56  22
  -4  -1  -1 27868.8 1538.38  10
  -4  -1  -1 27123.1 1301.44   5
  -4  -1  -1 27780.7 1163.96  19
  -4  -1  -1 27147.5 1687.87   6
  -4  -1  -1 28636.5 1462.63   8
  -4  -1   0 2377.83 640.015   6
  -4  -1   0 1596.72 494.889   5
  -4  -1   0 2440.82 451.210  19
  -4  -1   0 2342.64 628.187  29
  -4  -1   0 1846.48 525.230  10
  -4  -1   1 2958.37 606.812   5
  -4  -1   1 3726.96 629.914   6
  -4  -1   1 3190.47 565.542  10
  -4  -1   1 2709.02 559.048  19
  -4  -1   1 2743.51 623.584  29
  -4  -1   1 4074.78 653.651  14
  -4  -1   2 41376.8 1163.84  11
  -4  -1   2 45526.3 2166.23  14
  -4  -1   2 43917.9 2093.44  29
  -4  -1   2 42283.2 1775.29  10
  -4  -1   2 39815.8 1915.39  19
  -4  -1   2 43473.1 2105.23   5
  -4  -1   2 43326.8 1758.96   6
  -4  -1   3 39840.6 2163.22   5
  -4  -1   3 38252.5 1983.52  19
  -4  -1   3 36024.6 1036.87  11
  -4  -1   3 41039.3 2005.98  29
  -4  -1   3 37450.0 1573.89  10
  -4  -1   3 40396.6 2143.33  14
  -4  -1   3 36901.3 1807.78  15
  -4  -1   4 27699.7 1651.15  29
  -4  -1   4 29315.1 1847.56  19
  -4  -1   4 28186.3 1272.12  10
  -4  -1   4 28677.6 1882.94  14
  -4  -1   4 30318.3 1569.14  15
  -4  -1   5 2243.62 618.743  29
  -4  -1   5 1290.04 622.168  14
  -4  -1   5 2151.35 762.130  19
  -4  -1   5 1964.78 463.548  15
  -4  -1   5 2025.84 758.771   5
  -4  -1   5 1441.57 275.320  10
  -4  -1   6 18452.2 1693.21   5
  -4  -1   6 15105.9 674.197  10
  -4  -1   6 16998.9 1296.10  29
  -4  -1   6 15741.8 1117.67  15
  -4  -1   6 15113.1 1304.69   7
  -4  -1   6 16116.9 1590.36  19
  -4  -1   6 17085.4 1569.59  14
  -4  -1   7 39963.9 2561.55   5
  -4  -1   7 37105.4 2377.11  19
  -4  -1   7 34579.3 2334.44  14
  -4  -1   7 34264.1 1927.14  29
  -4  -1   7 42054.9 2210.67   7
  -4  -1   7 35482.2 1779.22  15
  -4  -1   8 18618.7 1789.93  19
  -4  -1   8 21297.6 1502.12  29
  -4  -1   8 23671.7 2005.86   5
  -4  -1   8 21608.9 1379.98  15
  -4  -1   8 22532.4 1947.50  14
  -4  -1   8 22840.0 1670.65   7
  -4  -1   9 25267.0 2194.33   5
  -4  -1   9 25389.5 2141.16  19
  -4  -1   9 21327.3 1577.62  29
  -4  -1   9 23405.3 1737.80   7
  -4  -1   9 24824.9 1536.91  15
  -4  -1   9 23354.5 2078.70  14
  -4  -1  10 6760.67 1228.21  19
  -4  -1  10 5507.13 1098.24  14
  -4  -1  10 7312.66 1259.24   5
  -4  -1  10 5874.03 953.206   7
  -4  -1  10 6357.23 819.606  15
  -4  -1  11 5286.23 1157.75   5
  -4  -1  11 5671.88 1283.68  19
  -4  -1  11 4373.04 793.054   7
  -4  -1  11 6298.83 1280.14  14
  -4  -1  11 6878.67 889.710  15
  -4  -1  12 2469.95 681.962   7
  -4  -1  12 2334.60 920.067   5
  -4  -1  12 1272.37 768.911  14
  -4  -1  13 27341.4 2633.90   5
  -4  -1  13 33998.8 2992.26  14
  -4  -1  13 29061.4 2144.48   7
  -4   0 -14 4849.15 1009.94  13
  -4   0 -13 4299.80 949.073  13
  -4   0 -13 4525.92 1183.51   6
  -4   0 -12 20998.6 1808.98  13
  -4   0 -12 18019.7 2114.56   6
  -4   0 -11 9136.98 1067.46  10
  -4   0 -11 9620.85 1571.79   6
  -4   0 -11 10738.1 1222.19  13
  -4   0 -10 25018.3 1795.83  13
  -4   0 -10 28121.9 1807.06  10
  -4   0 -10 29103.5 1505.57  30
  -4   0 -10 27662.7 2383.87   6
  -4   0 -10 26255.3 1441.15  22
  -4   0  -9 6260.03 684.433  22
  -4   0  -9 6306.25 672.590  30
  -4   0  -9 6137.99 853.890  10
  -4   0  -9 3706.03 709.124  13
  -4   0  -9 4735.43 1065.06   6
  -4   0  -8 16780.6 1084.54  22
  -4   0  -8 18507.4 1907.87   6
  -4   0  -8 17171.5 1382.89  10
  -4   0  -8 15207.1 996.796  17
  -4   0  -8 17214.2 1093.23  30
  -4   0  -7 5575.90 644.458  22
  -4   0  -7 5588.27 672.001  17
  -4   0  -7 7525.54 1291.82   6
  -4   0  -7 6389.89 914.661  10
  -4   0  -7 6646.80 680.469  30
  -4   0  -6 94819.8 3585.45  10
  -4   0  -6 98408.3 2643.51  19
  -4   0  -6 102957. 2389.13  12
  -4   0  -6 105990. 4205.87   6
  -4   0  -6 101869. 3111.17  22
  -4   0  -6 91499.6 3025.69  17
  -4   0  -5 4644.49 427.527  23
  -4   0  -5 4991.73 375.211  19
  -4   0  -5 4248.85 575.451  22
  -4   0  -5 4120.74 1001.62   6
  -4   0  -5 2979.23 722.052  10
  -4   0  -5 4343.57 615.088  17
  -4   0  -4 26629.0 899.527  19
  -4   0  -4 25572.9 1652.74  10
  -4   0  -4 24976.0 1815.78   6
  -4   0  -4 22115.7 1330.15  17
  -4   0  -4 26033.9 1380.06  22
  -4   0  -3 6889.00 776.412  22
  -4   0  -3 6900.87 1023.34   6
  -4   0  -3 6615.15 916.804  10
  -4   0  -3 6022.81 772.962  17
  -4   0  -2 167207. 4153.92   5
  -4   0  -2 176664. 5069.68  10
  -4   0  -2 180827. 5225.06   6
  -4   0  -2 160016. 4836.14  17
  -4   0  -1 1281.18 546.008  29
  -4   0  -1 1966.46 718.182  17
  -4   0  -1 1000.01 500.654   6
  -4   0  -1 1295.64 376.400   5
  -4   0  -1 1799.96 605.205  10
  -4   0   0 77081.0 2576.79  14
  -4   0   0 74105.5 2786.79  10
  -4   0   0 76846.7 2641.41   5
  -4   0   0 74113.8 2166.94  11
  -4   0   0 75155.8 2922.36  29
  -4   0   0 72928.8 2587.89  19
  -4   0   0 75970.9 3038.91  17
  -4   0   0 79157.2 2846.11   6
  -4   0   1 1430.68 512.852   6
  -4   0   1 937.775 564.950  19
  -4   0   1 349.981 372.745  14
  -4   0   1 108.666 417.869   5
  -4   0   1 1089.91 450.996  10
  -4   0   1 415.603 136.430  11
  -4   0   1 1787.18 760.432  17
  -4   0   1 1312.80 603.730  29
  -4   0   2 85997.1 2773.05  10
  -4   0   2 80365.8 3297.87  17
  -4   0   2 82722.9 3070.04  19
  -4   0   2 79836.3 2876.67  14
  -4   0   2 69823.1 2506.62   6
  -4   0   2 80810.1 3056.22   5
  -4   0   2 77410.2 2987.70  29
  -4   0   3 852.841 321.497   6
  -4   0   3-246.641 539.255   5
  -4   0   3 1190.23 550.902  14
  -4   0   3 758.256 486.516  29
  -4   0   3 497.435 307.020  10
  -4   0   3 853.699 458.860  15
  -4   0   3 564.885 587.927  19
  -4   0   4 84844.0 3290.62  14
  -4   0   4 90914.2 2783.10  10
  -4   0   4 93420.3 3558.12   5
  -4   0   4 91545.7 2973.04  15
  -4   0   4 87862.1 3181.10  29
  -4   0   4 84041.6 3494.88  19
  -4   0   5-190.566 439.901  29
  -4   0   5 990.761 589.891  14
  -4   0   5 280.856 663.154   5
  -4   0   5 325.782 721.117  19
  -4   0   5 414.840 364.717  15
  -4   0   5 80.8647 253.635  10
  -4   0   6 25961.5 1182.46  10
  -4   0   6 24909.0 1371.58  15
  -4   0   6 26129.8 2030.26  19
  -4   0   6 26132.7 1967.62   5
  -4   0   6 25090.1 1568.42  29
  -4   0   6 22173.0 1733.05  14
  -4   0   6 24697.9 1534.53  28
  -4   0   7 1359.12 502.610  28
  -4   0   7 1442.60 468.545  29
  -4   0   7 1701.79 538.515  31
  -4   0   7 2900.87 894.494  19
  -4   0   7 1855.10 773.370  14
  -4   0   7 2140.20 889.986   5
  -4   0   7 1319.12 392.318  15
  -4   0   8 90902.6 4028.90  14
  -4   0   8 103581. 4426.16   5
  -4   0   8 84838.7 4120.72  19
  -4   0   8 93130.1 3113.66  15
  -4   0   8 98703.7 3765.00   7
  -4   0   8 91116.8 3439.94  28
  -4   0   8 94035.2 3495.66  29
  -4   0   9 207.845 610.003   5
  -4   0   9 361.511 319.871  15
  -4   0   9 1118.23 714.221  19
  -4   0   9 225.812 376.211  29
  -4   0   9 407.687 369.461  28
  -4   0   9 385.188 441.883   7
  -4   0   9-84.9126 573.032  14
  -4   0  10 8616.92 1434.85  19
  -4   0  10 10662.1 1467.22  14
  -4   0  10 13466.2 1687.11   5
  -4   0  10 12022.1 1032.08  15
  -4   0  10 11233.3 1210.81   7
  -4   0  10 9558.35 1080.50  29
  -4   0  11 1770.69 788.312  19
  -4   0  11 899.444 763.866  14
  -4   0  11 1783.44 580.039   7
  -4   0  11 2086.06 913.417   5
  -4   0  12 29116.3 2662.88   5
  -4   0  12 24361.2 1879.51   7
  -4   0  12 23306.7 2389.60  14
  -4   0  12 26425.7 2529.95  19
  -4   0  13 1333.06 968.345  19
  -4   0  13 961.714 726.872   5
  -4   0  13 1333.79 904.425  14
  -4   1 -14 838.341 643.388  13
  -4   1 -13 36733.8 2478.20  13
  -4   1 -13 36849.3 3091.39   6
  -4   1 -12 2116.99 690.223  13
  -4   1 -12 1664.28 857.837   6
  -4   1 -11 123078. 4558.21  13
  -4   1 -11 120430. 4328.01  10
  -4   1 -11 128739. 5691.79   6
  -4   1 -10 1588.04 996.460   6
  -4   1 -10 2461.00 673.438  13
  -4   1 -10 2134.73 584.249  10
  -4   1  -9 64511.3 2930.76  10
  -4   1  -9 70763.4 2393.15  22
  -4   1  -9 66523.0 2332.27  30
  -4   1  -9 65618.8 3603.67   6
  -4   1  -8 5786.53 618.561  22
  -4   1  -8 5573.94 638.570  17
  -4   1  -8 5675.04 885.687  10
  -4   1  -8 5002.38 1039.47   6
  -4   1  -8 5608.98 592.705  30
  -4   1  -7 153521. 5047.74  10
  -4   1  -7 154655. 5548.08   6
  -4   1  -7 158007. 4229.93  22
  -4   1  -7 155765. 4200.45  30
  -4   1  -7 157738. 4321.01  17
  -4   1  -6 24648.5 1748.14  10
  -4   1  -6 24628.1 1337.30  17
  -4   1  -6 24565.8 949.535  23
  -4   1  -6 24032.9 1885.66   6
  -4   1  -6 26767.8 1332.69  22
  -4   1  -5 163951. 5123.74  10
  -4   1  -5 160402. 4035.31  23
  -4   1  -5 156641. 4334.23  17
  -4   1  -5 155013. 5138.12   6
  -4   1  -5 151861. 4280.68  22
  -4   1  -4 8268.97 793.873  22
  -4   1  -4 6159.07 886.564   6
  -4   1  -4 8195.33 809.503  17
  -4   1  -4 6421.74 964.332  10
  -4   1  -3 139981. 4495.07  10
  -4   1  -3 142792. 3325.87   5
  -4   1  -3 125065. 3895.13  17
  -4   1  -3 124609. 4268.90   6
  -4   1  -2 29546.4 1664.73  29
  -4   1  -2 32617.3 1323.18   5
  -4   1  -2 28780.0 1678.39   6
  -4   1  -2 25952.3 1548.43  17
  -4   1  -2 29094.2 1759.04  10
  -4   1  -1 285460. 6259.81  14
  -4   1  -1 266731. 6395.80   5
  -4   1  -1 284157. 7094.51  29
  -4   1  -1 275363. 7047.36  10
  -4   1  -1 268147. 6867.32   6
  -4   1   0 44378.1 2238.87  17
  -4   1   0 48464.5 2172.64  10
  -4   1   0 48720.1 2103.12   6
  -4   1   0 48412.4 1974.25   5
  -4   1   0 48437.9 1827.04  14
  -4   1   0 52673.8 1665.00  11
  -4   1   0 51358.8 2250.04  29
  -4   1   1 103639. 3537.79  29
  -4   1   1 105863. 3418.83   5
  -4   1   1 106914. 3261.44  14
  -4   1   1 105362. 3413.09  10
  -4   1   1 107521. 2539.39  11
  -4   1   1 111775. 3906.31  17
  -4   1   1 112441. 3380.59   6
  -4   1   2 26355.7 1414.30  10
  -4   1   2 26942.3 1572.85  29
  -4   1   2 26458.1 1446.89  14
  -4   1   2 30807.3 1982.76  17
  -4   1   2 28196.3 1762.58  19
  -4   1   2 23527.6 1512.79   5
  -4   1   2 30938.4 1448.65   6
  -4   1   3 224875. 6094.08  29
  -4   1   3 227605. 6076.27  14
  -4   1   3 218281. 5658.09  10
  -4   1   3 211452. 6170.29   5
  -4   1   3 239193. 6703.89  19
  -4   1   3 250065. 6905.59  17
  -4   1   3 216432. 6027.59  31
  -4   1   3 235164. 6104.14  28
  -4   1   3 235609. 5516.84   6
  -4   1   4 86121.3 3425.40   5
  -4   1   4 91464.7 3732.29  17
  -4   1   4 92324.8 3304.57  14
  -4   1   4 90928.1 2837.30  10
  -4   1   4 91408.9 3213.18  28
  -4   1   4 86656.1 2316.89   6
  -4   1   4 95335.2 3247.32  31
  -4   1   4 87207.7 2888.87  15
  -4   1   4 97416.9 3882.77  19
  -4   1   4 91843.6 3217.02  29
  -4   1   5 86784.3 3861.86  19
  -4   1   5 89356.5 3242.27  28
  -4   1   5 93981.0 2907.04  15
  -4   1   5 87217.1 3438.68  14
  -4   1   5 93417.7 3309.13  31
  -4   1   5 90497.2 3291.63  29
  -4   1   5 84748.6 3587.11   5
  -4   1   5 89462.5 2785.18  10
  -4   1   6 38270.4 2376.82   5
  -4   1   6 34424.1 2420.50  19
  -4   1   6 34111.1 1900.30  28
  -4   1   6 36782.8 1600.89  15
  -4   1   6 36376.1 1523.62  10
  -4   1   6 38093.3 1975.93  31
  -4   1   6 35765.4 1956.97  29
  -4   1   6 36031.9 2167.82  14
  -4   1   7 89235.0 2709.57  10
  -4   1   7 76781.0 3947.70  19
  -4   1   7 93850.4 4034.68   5
  -4   1   7 88623.1 3333.49  29
  -4   1   7 94006.4 3391.36  31
  -4   1   7 87645.5 2819.39  15
  -4   1   7 89982.9 3339.87  28
  -4   1   7 93875.9 3803.43  14
  -4   1   8 91120.6 3448.02  29
  -4   1   8 92587.2 3465.30  28
  -4   1   8 92483.9 2904.36  15
  -4   1   8 82611.3 3812.08  14
  -4   1   8 81221.2 4144.90  19
  -4   1   8 96501.7 4247.10   5
  -4   1   8 85060.5 3366.26  31
  -4   1   9 63677.4 2847.10  28
  -4   1   9 63821.6 2868.78  29
  -4   1   9 66959.7 3060.28   7
  -4   1   9 57353.3 3538.85  19
  -4   1   9 62474.1 2334.65  15
  -4   1   9 65482.3 3598.26   5
  -4   1   9 60642.8 2803.74  31
  -4   1   9 62599.6 3369.60  14
  -4   1  10 36101.9 2142.10  29
  -4   1  10 36197.5 2616.03  14
  -4   1  10 37039.0 2223.18   7
  -4   1  10 34860.9 2087.38  28
  -4   1  10 33765.6 2676.02   5
  -4   1  10 30084.7 2640.99  19
  -4   1  10 33337.7 2055.59  31
  -4   1  11 16628.4 1885.69  14
  -4   1  11 12470.9 1756.39   5
  -4   1  11 12354.2 1305.82   7
  -4   1  11 10942.0 1701.52  19
  -4   1  12 43779.7 3305.68   5
  -4   1  12 41662.9 3243.67  19
  -4   1  12 39985.7 3057.95  14
  -4   1  12 38637.4 2354.36   7
  -4   1  13 24799.4 2588.71  19
  -4   1  13 28376.9 2743.49   5
  -4   2 -14 25659.5 2108.10  13
  -4   2 -13 6466.63 1096.64  13
  -4   2 -13 6723.42 1475.00   6
  -4   2 -12 58752.0 3891.12   6
  -4   2 -12 55876.4 2967.41  13
  -4   2 -11 44218.7 2494.60  13
  -4   2 -11 45213.7 3263.22   6
  -4   2 -10 88802.6 3568.33  13
  -4   2 -10 85063.6 3558.28  10
  -4   2 -10 83768.9 4293.49   6
  -4   2  -9 39983.1 2318.06  10
  -4   2  -9 36759.1 2623.59   6
  -4   2  -9 41085.6 1875.03  17
  -4   2  -8 60918.0 2935.25  10
  -4   2  -8 63043.5 2128.54  22
  -4   2  -8 60991.1 2105.32  30
  -4   2  -8 62060.7 2399.68  17
  -4   2  -8 62473.5 3292.75   6
  -4   2  -7 103042. 3983.05  10
  -4   2  -7 96796.3 2939.84  22
  -4   2  -7 98474.8 3222.58  17
  -4   2  -7 99228.2 4109.86   6
  -4   2  -6 120092. 4396.37   6
  -4   2  -6 118382. 3597.65  17
  -4   2  -6 119245. 4341.09  10
  -4   2  -6 110121. 3367.76  22
  -4   2  -5 157089. 5122.42  10
  -4   2  -5 147801. 4280.93  17
  -4   2  -5 146695. 3751.41   4
  -4   2  -5 155770. 4292.69  22
  -4   2  -5 164462. 5104.71   6
  -4   2  -4 72694.6 2583.99  17
  -4   2  -4 74925.2 3142.24  10
  -4   2  -4 67448.2 1830.57   5
  -4   2  -4 74376.1 3002.77   6
  -4   2  -3 99913.9 3445.46   6
  -4   2  -3 94798.0 3526.80  10
  -4   2  -3 99133.1 3346.19  29
  -4   2  -3 93977.7 2524.74   5
  -4   2  -3 86930.8 3081.39  17
  -4   2  -2 91450.2 2634.12   5
  -4   2  -2 93914.3 3274.40  29
  -4   2  -2 94467.3 3248.34   6
  -4   2  -2 87741.0 3305.38  10
  -4   2  -2 92452.7 3168.43  17
  -4   2  -1 341545. 8370.76  10
  -4   2  -1 345003. 7731.06   5
  -4   2  -1 339929. 8287.33  17
  -4   2  -1 352248. 8229.54   6
  -4   2  -1 331728. 7384.42  14
  -4   2  -1 325823. 8267.75  29
  -4   2   0 84870.7 3098.90  29
  -4   2   0 90279.2 2928.50   6
  -4   2   0 87849.8 2826.13   5
  -4   2   0 90165.6 3110.33  10
  -4   2   0 88626.6 2601.75  14
  -4   2   0 83688.9 3161.35  17
  -4   2   1 118255. 3000.25  11
  -4   2   1 120033. 3800.48  29
  -4   2   1 120010. 3781.13  28
  -4   2   1 121462. 3700.02  10
  -4   2   1 117793. 3776.36  31
  -4   2   1 113037. 3959.37  17
  -4   2   1 125053. 3512.72   6
  -4   2   1 114153. 3593.04   5
  -4   2   1 121288. 3408.22  14
  -4   2   2 54301.1 2320.99   5
  -4   2   2 55688.4 2153.48  14
  -4   2   2 46986.2 2479.04  17
  -4   2   2 57897.9 2351.41  28
  -4   2   2 54845.9 2310.13  31
  -4   2   2 55140.8 2319.91  29
  -4   2   2 50266.5 1920.71   6
  -4   2   2 55113.1 2183.42  10
  -4   2   3 257711. 7278.80  17
  -4   2   3 255345. 6606.43  31
  -4   2   3 254612. 6611.80  29
  -4   2   3 260617. 6344.49  10
  -4   2   3 256935. 6615.39  28
  -4   2   3 238585. 5930.12   6
  -4   2   3 252702. 6758.63   5
  -4   2   3 255058. 6472.53  14
  -4   2   4 66579.5 3187.09  17
  -4   2   4 60899.2 2765.91   5
  -4   2   4 60350.0 2581.73  14
  -4   2   4 64183.6 2345.84  10
  -4   2   4 63435.2 2594.60  28
  -4   2   4 67438.3 3285.27  19
  -4   2   4 62849.8 2592.40  31
  -4   2   4 65225.0 1993.13   6
  -4   2   4 65250.9 2633.43  29
  -4   2   5 161362. 4845.90  29
  -4   2   5 159656. 4806.35  28
  -4   2   5 160657. 4963.49  14
  -4   2   5 154874. 4224.42  15
  -4   2   5 153838. 4793.03  31
  -4   2   5 173401. 5692.05  17
  -4   2   5 169178. 5891.62  19
  -4   2   5 155240. 5182.65   5
  -4   2   5 166020. 4416.71  10
  -4   2   6 21852.2 1550.66  31
  -4   2   6 26575.1 2227.13  19
  -4   2   6 26627.1 1353.19  10
  -4   2   6 23609.1 1729.62  14
  -4   2   6 25053.9 1223.02  15
  -4   2   6 24202.7 1581.02  28
  -4   2   6 24880.4 1616.79  29
  -4   2   6 24061.1 1898.72   5
  -4   2   7 116912. 4084.67  31
  -4   2   7 120212. 4082.66  28
  -4   2   7 125104. 3549.88  10
  -4   2   7 119872. 3300.04  15
  -4   2   7 121342. 5175.25  19
  -4   2   7 116525. 4070.15  29
  -4   2   7 119360. 4435.55  14
  -4   2   7 112734. 4610.80   5
  -4   2   8 27515.1 1802.43  31
  -4   2   8 28124.8 1814.92  29
  -4   2   8 25989.4 2149.48   5
  -4   2   8 32675.1 1924.95  28
  -4   2   8 26981.2 2387.72  19
  -4   2   8 30260.6 2174.20  14
  -4   2   9 134790. 5494.96   5
  -4   2   9 120555. 5593.00  19
  -4   2   9 139333. 4723.34  31
  -4   2   9 137578. 4694.38  29
  -4   2   9 142081. 5332.83  14
  -4   2   9 140125. 4706.36  28
  -4   2  10 5672.12 907.304  31
  -4   2  10 6852.07 1281.19   5
  -4   2  10 4015.98 930.768  14
  -4   2  10 6162.01 950.565  28
  -4   2  10 5245.70 866.137  29
  -4   2  10 6497.26 958.911   7
  -4   2  10 3281.77 1147.82  19
  -4   2  11 49359.6 3412.86   5
  -4   2  11 38426.8 3124.85  19
  -4   2  11 47855.6 2637.50  31
  -4   2  11 44913.8 2547.06  28
  -4   2  11 51537.7 3272.58  14
  -4   2  11 46022.5 2592.44  29
  -4   2  11 47895.8 2607.01   7
  -4   2  12 2730.35 941.353  19
  -4   2  12 2970.45 961.213   5
  -4   2  12 3760.67 1076.22  14
  -4   2  13 74153.3 4557.62   5
  -4   2  13 67064.3 4394.78  19
  -4   3 -13 9124.99 1705.35   6
  -4   3 -13 6729.69 1086.56  13
  -4   3 -12 21419.3 2327.67   6
  -4   3 -12 26922.0 1977.16  13
  -4   3 -11 7542.88 1416.61   6
  -4   3 -11 7193.42 1026.59  13
  -4   3 -10 69015.2 3063.62  13
  -4   3 -10 66158.6 3167.62  10
  -4   3 -10 69551.5 3824.44   6
  -4   3  -9 10037.7 1272.35  10
  -4   3  -9 10356.8 1421.19   6
  -4   3  -9 10510.7 986.703  17
  -4   3  -8 31231.2 2147.24  10
  -4   3  -8 34209.7 2381.96   6
  -4   3  -8 35942.0 1833.70  17
  -4   3  -7 7025.84 642.146  22
  -4   3  -7 6684.63 1069.11   6
  -4   3  -7 7125.85 1030.22  10
  -4   3  -7 6756.71 812.866  17
  -4   3  -6 137269. 4762.00   6
  -4   3  -6 127581. 4745.09  10
  -4   3  -6 129460. 4044.20  17
  -4   3  -6 128945. 3733.07  22
  -4   3  -5 10561.6 1213.19  10
  -4   3  -5 14519.7 1355.42   6
  -4   3  -5 10794.0 535.414   5
  -4   3  -5 11703.3 1035.48  17
  -4   3  -4 60730.6 2478.53  29
  -4   3  -4 57587.9 2368.95  17
  -4   3  -4 59024.5 2656.88   6
  -4   3  -4 59486.9 1752.36   5
  -4   3  -4 59422.0 2767.35  10
  -4   3  -4 57093.3 1879.17   2
  -4   3  -3 14793.4 1194.23  29
  -4   3  -3 13752.9 1274.21  10
  -4   3  -3 13492.3 775.877   5
  -4   3  -3 12835.2 826.306   2
  -4   3  -3 13382.9 1076.63  17
  -4   3  -3 13073.0 1185.40   6
  -4   3  -2 121738. 3993.64  10
  -4   3  -2 125229. 3833.34  17
  -4   3  -2 125895. 3904.69   6
  -4   3  -2 121746. 3268.57   5
  -4   3  -2 119600. 3349.19   2
  -4   3  -2 112576. 3754.73  29
  -4   3  -2 111949. 2720.04  14
  -4   3  -1 12130.8 1011.52   6
  -4   3  -1 10742.7 1011.62  29
  -4   3  -1 9192.73 958.541  17
  -4   3  -1 10836.9 640.438  14
  -4   3  -1 10879.6 1048.17  10
  -4   3  -1 11666.7 847.925   5
  -4   3   0 185064. 5120.77  31
  -4   3   0 177661. 5175.23  10
  -4   3   0 182933. 4852.77   5
  -4   3   0 179722. 4470.71  14
  -4   3   0 186949. 4925.23   6
  -4   3   0 175943. 5205.99  17
  -4   3   0 183319. 5122.91  28
  -4   3   0 185732. 5146.54  29
  -4   3   1 3491.54 752.517  17
  -4   3   1 4181.36 691.975  31
  -4   3   1 3216.43 583.636   5
  -4   3   1 3695.01 658.421  28
  -4   3   1 2587.14 467.540   6
  -4   3   1 4462.91 706.554  29
  -4   3   1 4356.91 688.003  10
  -4   3   1 3968.60 507.786  14
  -4   3   2 69308.8 2723.80  29
  -4   3   2 68486.5 2617.95  10
  -4   3   2 64034.9 2889.30  17
  -4   3   2 71191.4 2753.98   5
  -4   3   2 70618.2 2727.19  28
  -4   3   2 66447.7 2678.80  31
  -4   3   2 68207.5 2446.76  14
  -4   3   2 74364.2 2380.79   6
  -4   3   3 33.7229 422.758  28
  -4   3   3 905.416 513.437  29
  -4   3   3 546.583 286.917   6
  -4   3   3-370.583 476.609  31
  -4   3   3 894.147 697.471  17
  -4   3   3-26.8293 354.605  14
  -4   3   3-317.426 467.222   5
  -4   3   4 164645. 4954.30  31
  -4   3   4 161243. 4952.30  29
  -4   3   4 172272. 4142.01   6
  -4   3   4 153216. 5408.70  17
  -4   3   4 165327. 4972.04  28
  -4   3   4 168699. 4901.28  14
  -4   3   4 162372. 5154.14   5
  -4   3   5 1340.60 260.944   6
  -4   3   5 1587.61 550.964  29
  -4   3   5 1488.69 593.044  31
  -4   3   5 1321.86 851.519  17
  -4   3   5 1168.61 507.892  28
  -4   3   5 1635.10 366.210  15
  -4   3   5 996.275 552.690  14
  -4   3   5 2781.49 1055.60  19
  -4   3   5 1295.34 660.874   5
  -4   3   6 41238.9 2472.44   5
  -4   3   6 39785.8 2826.83  19
  -4   3   6 48642.7 2817.05  17
  -4   3   6 43236.4 2324.26  14
  -4   3   6 43099.0 1538.41  15
  -4   3   6 40815.1 2165.01  29
  -4   3   6 40741.2 2147.41  28
  -4   3   6 42257.4 2208.58  31
  -4   3   7 419.927 394.323  29
  -4   3   7 732.149 688.124  17
  -4   3   7-144.628 431.401  28
  -4   3   7 1023.74 629.874  14
  -4   3   7 925.037 437.261  31
  -4   3   7 959.727 736.628   5
  -4   3   7 1898.10 1045.62  19
  -4   3   8 73142.5 3117.23  29
  -4   3   8 66892.6 3012.60  31
  -4   3   8 72126.0 3409.50  14
  -4   3   8 66770.2 3513.62   5
  -4   3   8 65725.1 2966.95  28
  -4   3   8 69093.4 4011.38  19
  -4   3   9 5702.17 906.850  28
  -4   3   9 3974.45 938.372  14
  -4   3   9 4395.50 787.264  31
  -4   3   9 6044.47 1307.99  19
  -4   3   9 3143.58 678.557  29
  -4   3   9 4767.24 1082.42   5
  -4   3  10 33757.5 2960.85  19
  -4   3  10 37062.9 2801.53   5
  -4   3  10 37240.2 2650.41  14
  -4   3  10 40686.1 2382.71  29
  -4   3  10 37449.7 2282.59  28
  -4   3  10 38414.2 2323.95  31
  -4   3  11 722.221 524.486  31
  -4   3  11-37.0920 438.734  28
  -4   3  11 125.247 460.504  29
  -4   3  11-550.656 797.096   5
  -4   3  11 1014.08 481.308   7
  -4   3  11-5.63605 700.574  19
  -4   3  11-667.720 712.247  14
  -4   3  12 21337.1 1823.29  29
  -4   3  12 18586.8 2223.63   5
  -4   3  12 19733.1 1757.78  28
  -4   3  12 18843.6 1708.11  31
  -4   3  12 20926.7 2198.78  14
  -4   3  12 19131.8 2385.93  19
  -4   3  13 3246.06 1056.80   5
  -4   4 -13 12069.1 1875.71   6
  -4   4 -12 1615.82 968.664   6
  -4   4 -11 35188.1 2869.07   6
  -4   4 -11 34344.7 2155.88  13
  -4   4 -10 3998.96 772.526  13
  -4   4 -10 4349.40 886.033  10
  -4   4 -10 4491.71 1025.94   6
  -4   4  -9 29054.9 2159.51  10
  -4   4  -9 31751.1 2395.88   6
  -4   4  -9 31031.9 1856.87  17
  -4   4  -8 605.008 449.263  17
  -4   4  -8 1496.10 728.107   6
  -4   4  -8 785.040 613.580  10
  -4   4  -7 18923.7 1705.73  10
  -4   4  -7 17448.0 1628.45   6
  -4   4  -7 16895.5 1333.52  17
  -4   4  -6 11452.7 1308.59  10
  -4   4  -6 12617.7 958.983  22
  -4   4  -6 14643.2 1433.77   6
  -4   4  -6 10750.0 1051.48  17
  -4   4  -6 12826.7 747.160   2
  -4   4  -5 46923.2 1686.32   2
  -4   4  -5 43222.9 2450.71  10
  -4   4  -5 43939.3 2073.79  29
  -4   4  -5 42987.0 2123.89  17
  -4   4  -5 47750.2 2482.75   6
  -4   4  -4 1325.19 656.499  10
  -4   4  -4 1497.40 511.266  29
  -4   4  -4 696.982 450.075  17
  -4   4  -4 1123.57 339.824   2
  -4   4  -4 929.845 604.092   6
  -4   4  -3 8813.28 998.837   6
  -4   4  -3 6815.44 851.439  17
  -4   4  -3 7982.73 705.640   2
  -4   4  -3 10239.0 1142.47  10
  -4   4  -3 7913.66 901.788  29
  -4   4  -2 1872.51 568.283  29
  -4   4  -2 1723.10 551.771   6
  -4   4  -2 1836.26 236.723  14
  -4   4  -2 1619.65 477.776  17
  -4   4  -2 2690.39 705.055  10
  -4   4  -2 1552.05 463.714   2
  -4   4  -1 75969.8 2884.62  28
  -4   4  -1 79398.2 2916.22  31
  -4   4  -1 74783.2 2966.04  17
  -4   4  -1 78311.2 3032.71  10
  -4   4  -1 77083.3 2903.73  29
  -4   4  -1 79061.2 2214.07  14
  -4   4  -1 70888.9 2637.26   2
  -4   4  -1 78304.6 2896.10   6
  -4   4   0 12232.1 1053.94   2
  -4   4   0 13833.1 1229.29  17
  -4   4   0 12307.0 1100.63  29
  -4   4   0 13323.6 1098.82  28
  -4   4   0 12991.3 1128.05  31
  -4   4   0 13111.4 1172.17  10
  -4   4   0 12787.2 813.321  14
  -4   4   0 13211.4 1032.51   6
  -4   4   1 29433.7 1651.77  28
  -4   4   1 28814.4 1785.56  17
  -4   4   1 27084.3 1588.28   2
  -4   4   1 24041.0 1538.75  31
  -4   4   1 26782.1 1323.57  14
  -4   4   1 26836.6 1610.90  29
  -4   4   1 28049.5 1470.62   6
  -4   4   2 1023.83 522.221  31
  -4   4   2 1078.40 698.283  17
  -4   4   2 1119.75 464.999  29
  -4   4   2 1267.36 360.496   6
  -4   4   2 2013.37 603.461   5
  -4   4   2 1550.16 548.692  28
  -4   4   2 1647.02 434.088  14
  -4   4   3 36684.6 2191.91  17
  -4   4   3 32154.7 1827.98  28
  -4   4   3 35493.6 1800.86  14
  -4   4   3 35770.3 1930.20  31
  -4   4   3 34127.1 1974.91   5
  -4   4   3 34842.2 1906.71  29
  -4   4   3 34724.7 1508.27   6
  -4   4   4 26141.5 1643.24  14
  -4   4   4 32677.0 1846.09  31
  -4   4   4 29887.1 1777.36  28
  -4   4   4 31913.2 1973.72   5
  -4   4   4 26155.9 1973.55  17
  -4   4   4 28677.9 1735.40  29
  -4   4   4 31988.4 1350.79   6
  -4   4   5 36935.1 2036.34  31
  -4   4   5 31563.9 2260.68  17
  -4   4   5 38432.4 2081.83  14
  -4   4   5 38539.9 2285.92   5
  -4   4   5 35316.8 2011.10  29
  -4   4   5 34629.8 1421.22  15
  -4   4   5 37100.4 2038.42  28
  -4   4   5 38963.8 1415.04   6
  -4   4   6 2285.81 1018.98  19
  -4   4   6 546.318 442.397  14
  -4   4   6 1793.18 554.392  29
  -4   4   6 998.400 506.779  28
  -4   4   6 2009.86 708.706   5
  -4   4   6 1292.99 574.021  31
  -4   4   7 9421.81 1085.27  29
  -4   4   7 10940.1 1677.12  19
  -4   4   7 11557.0 1407.50   5
  -4   4   7 10036.8 1099.49  28
  -4   4   7 12059.8 1316.44  14
  -4   4   7 12819.1 1520.81  17
  -4   4   7 9635.40 1099.73  31
  -4   4   8 13468.6 1302.10  29
  -4   4   8 9549.59 1417.03   5
  -4   4   8 12863.0 1846.53  19
  -4   4   8 11198.4 1440.62  17
  -4   4   8 9673.30 1132.34  31
  -4   4   8 11137.2 1186.95  28
  -4   4   8 11403.5 1327.08  14
  -4   4   9 28839.5 1999.46  31
  -4   4   9 26159.3 1898.00  28
  -4   4   9 29883.3 2410.57   5
  -4   4   9 26921.6 1921.89  29
  -4   4   9 24756.1 2059.01  14
  -4   4   9 31086.6 2826.74  19
  -4   4  10 10905.4 1273.90  31
  -4   4  10 14431.1 1642.36  14
  -4   4  10 10639.2 1565.21   5
  -4   4  10 12693.4 1375.79  29
  -4   4  10 10904.6 1275.32  28
  -4   4  10 9121.09 1615.67  19
  -4   4  11 5762.09 999.545  31
  -4   4  11 3317.83 940.744   5
  -4   4  11 5771.01 1448.27  19
  -4   4  11 3994.22 885.974  28
  -4   4  11 4218.88 878.052  29
  -4   4  11 5783.17 1182.50  14
  -4   4  12 4320.90 1088.96   5
  -4   4  12 4302.33 923.198  28
  -4   4  12 3139.86 809.801  31
  -4   4  12 4778.79 1354.51  19
  -4   4  12 4346.86 1163.73  14
  -4   4  12 4012.56 923.088  29
  -4   5 -12 7469.80 1457.94   6
  -4   5 -11 24966.2 2399.20   6
  -4   5 -10 32650.9 2614.38   6
  -4   5  -9 25030.7 2130.30  10
  -4   5  -9 26422.1 2222.58   6
  -4   5  -9 24881.3 1771.83  17
  -4   5  -8 17007.7 1719.83  10
  -4   5  -8 17805.8 1459.95  17
  -4   5  -8 19923.3 1850.31   6
  -4   5  -7 29883.5 2240.47  10
  -4   5  -7 32850.2 1988.04  17
  -4   5  -7 31642.3 2220.52   6
  -4   5  -6 26569.7 1736.65  17
  -4   5  -6 21075.4 1812.24  10
  -4   5  -6 23680.6 1892.09   6
  -4   5  -5 80545.4 3545.90  10
  -4   5  -5 86057.0 3361.45  17
  -4   5  -5 83481.3 3527.13   6
  -4   5  -5 81207.6 2659.99   2
  -4   5  -5 83760.1 3141.21  29
  -4   5  -4 21953.4 1686.73  10
  -4   5  -4 23574.4 1549.94  29
  -4   5  -4 19536.1 1479.28  17
  -4   5  -4 20609.8 1210.22   2
  -4   5  -4 22101.5 1643.42   6
  -4   5  -3 30850.3 1776.11  29
  -4   5  -3 32995.5 1585.24   2
  -4   5  -3 30367.7 1870.68  17
  -4   5  -3 32425.1 2004.55  10
  -4   5  -3 29542.5 1857.83   6
  -4   5  -2 17633.2 1459.45  10
  -4   5  -2 18007.0 1310.02  29
  -4   5  -2 14725.9 1115.73   2
  -4   5  -2 15431.3 1214.38  31
  -4   5  -2 14924.1 1280.84  17
  -4   5  -2 14830.7 1195.11  28
  -4   5  -2 15573.9 1307.79   6
  -4   5  -2 17020.3 778.902  14
  -4   5  -1 104134. 3566.25  31
  -4   5  -1 102296. 2830.40  14
  -4   5  -1 100427. 3680.38  17
  -4   5  -1 101375. 3371.03   2
  -4   5  -1 102873. 3567.37  29
  -4   5  -1 99737.6 3730.15  10
  -4   5  -1 103206. 3533.50  28
  -4   5  -1 101604. 3518.18   6
  -4   5   0 15007.2 941.592  14
  -4   5   0 16106.0 1226.60  31
  -4   5   0 16045.5 1218.85   2
  -4   5   0 17737.6 1327.28  28
  -4   5   0 14937.8 1342.73  17
  -4   5   0 14433.2 1210.08  29
  -4   5   0 15282.5 1167.81   6
  -4   5   1 75395.5 2973.78  31
  -4   5   1 76260.2 2961.06  28
  -4   5   1 75960.5 2585.33  14
  -4   5   1 73282.0 2943.16  29
  -4   5   1 79185.9 2814.31   6
  -4   5   1 76023.1 2978.79   2
  -4   5   1 73327.0 3109.97  17
  -4   5   2 1893.35 617.435  31
  -4   5   2 1009.92 576.843  17
  -4   5   2 1413.68 535.533  29
  -4   5   2 2368.54 646.305  28
  -4   5   2 1373.52 426.646   6
  -4   5   2 1207.51 455.647  14
  -4   5   2 1653.66 643.844   2
  -4   5   3 52806.6 2558.25   5
  -4   5   3 52044.0 2465.66  28
  -4   5   3 54274.4 2331.82  14
  -4   5   3 58309.4 2584.08  31
  -4   5   3 50104.7 2663.00  17
  -4   5   3 56113.5 2639.76   2
  -4   5   3 56110.9 2552.29  29
  -4   5   3 57600.0 2141.06   6
  -4   5   4 1593.09 632.257  28
  -4   5   4 2062.73 839.934  17
  -4   5   4 1570.28 665.846   5
  -4   5   4 428.451 503.124  31
  -4   5   4 2462.35 628.361  14
  -4   5   4 1268.38 325.652   6
  -4   5   4 671.014 465.052  29
  -4   5   5 80681.1 3364.66  31
  -4   5   5 86642.3 3433.46  28
  -4   5   5 80444.9 3367.32  29
  -4   5   5 85441.9 3362.58  14
  -4   5   5 76825.8 3630.09  17
  -4   5   5 90571.5 3749.72   5
  -4   5   5 90304.0 2640.26   6
  -4   5   6-269.294 525.948  28
  -4   5   6 82.1753 704.240  17
  -4   5   6-709.554 434.589  14
  -4   5   6 66.4250 415.078  29
  -4   5   6-101.683 538.580   5
  -4   5   6 146.619 424.641  31
  -4   5   7 14151.4 1428.24  14
  -4   5   7 14348.1 1601.47   5
  -4   5   7 17717.7 1528.17  29
  -4   5   7 16956.8 2055.77  19
  -4   5   7 15680.9 1444.79  31
  -4   5   7 16501.6 1770.69  17
  -4   5   7 12224.0 1267.47  28
  -4   5   8 790.099 849.726  19
  -4   5   8 786.229 624.430  14
  -4   5   8-108.399 460.115  28
  -4   5   8 308.649 426.242  29
  -4   5   8 269.937 658.883  17
  -4   5   8 1137.72 754.091   5
  -4   5   8 445.079 502.841  31
  -4   5   9 68852.4 3318.45  31
  -4   5   9 69290.2 3588.74  14
  -4   5   9 60800.6 3652.59   5
  -4   5   9 67456.7 3302.68  29
  -4   5   9 64671.6 3220.30  28
  -4   5   9 74155.2 4446.75  19
  -4   5  10-427.347 782.358   5
  -4   5  10-545.017 498.960  29
  -4   5  10 455.571 689.859  14
  -4   5  10 339.081 861.921  19
  -4   5  10-626.967 606.397  28
  -4   5  10 953.596 579.061  31
  -4   5  11 14249.2 1889.25   5
  -4   5  11 17423.2 1716.30  28
  -4   5  11 16144.2 2286.42  19
  -4   5  11 18690.0 1805.71  29
  -4   5  11 18929.9 1786.81  31
  -4   5  11 18971.8 2017.76  14
  -4   5  12-196.087 443.062  28
  -4   5  12-36.9536 455.189  31
  -4   5  12 925.191 617.502  29
  -4   6 -11 805.422 754.107   6
  -4   6 -10 72251.0 3379.92  17
  -4   6 -10 68664.6 3992.97   6
  -4   6  -9 911.605 705.485   6
  -4   6  -9 173.943 480.551  17
  -4   6  -9 252.784 538.959  10
  -4   6  -8 41901.7 2822.50  10
  -4   6  -8 46748.9 2593.94  17
  -4   6  -8 43558.2 2826.05   6
  -4   6  -7-717.946 635.138  10
  -4   6  -7-142.393 436.284  17
  -4   6  -7 112.278 491.555   6
  -4   6  -6 96317.7 4176.51  10
  -4   6  -6 105839. 4269.24   6
  -4   6  -6 96612.7 3897.89  17
  -4   6  -5 4353.79 904.120   6
  -4   6  -5 4050.91 717.094  29
  -4   6  -5 2747.71 680.965  17
  -4   6  -5 3135.05 536.489   2
  -4   6  -5 3288.18 755.581  10
  -4   6  -4 128279. 3916.21   2
  -4   6  -4 127118. 4673.05  10
  -4   6  -4 127814. 4280.37  29
  -4   6  -4 127725. 4514.37  17
  -4   6  -4 125798. 4613.19   6
  -4   6  -3 1208.92 472.560   2
  -4   6  -3-99.9966 470.649   6
  -4   6  -3 498.353 408.828  29
  -4   6  -3 177.025 441.746  17
  -4   6  -3-464.424 502.307  10
  -4   6  -2 89301.8 3700.40  10
  -4   6  -2 96433.4 3474.67  29
  -4   6  -2 95367.5 2619.09  14
  -4   6  -2 91457.3 3400.07  31
  -4   6  -2 94798.8 3294.52   2
  -4   6  -2 95041.2 3437.76  28
  -4   6  -2 92814.7 3633.10  17
  -4   6  -2 93091.8 3587.23   6
  -4   6  -1 13245.6 1163.37   6
  -4   6  -1 10994.8 1083.43  29
  -4   6  -1 11810.9 1118.02  31
  -4   6  -1 12962.1 844.719  14
  -4   6  -1 11897.8 1119.76  28
  -4   6  -1 10951.5 1179.04  17
  -4   6  -1 11620.5 1083.63   2
  -4   6   0 236536. 5814.46  14
  -4   6   0 231322. 6435.92  28
  -4   6   0 230385. 6693.93  17
  -4   6   0 228440. 6434.72  31
  -4   6   0 234505. 6414.85   2
  -4   6   0 238282. 6420.84   6
  -4   6   0 230487. 6450.21  29
  -4   6   1 16748.3 1332.82  29
  -4   6   1 16306.2 1377.23   2
  -4   6   1 17357.0 1476.90  17
  -4   6   1 15102.6 1296.11  31
  -4   6   1 15431.9 1089.78  14
  -4   6   1 13824.9 1227.89  28
  -4   6   1 17058.5 1253.06   6
  -4   6   2 93148.2 3200.43  14
  -4   6   2 89781.5 3482.81  31
  -4   6   2 90688.1 3672.42  17
  -4   6   2 89808.6 3475.45  28
  -4   6   2 89558.1 3505.68   2
  -4   6   2 87978.0 3478.66  29
  -4   6   2 93852.4 3234.30   6
  -4   6   3 26510.6 1759.29  28
  -4   6   3 25749.9 1884.40  17
  -4   6   3 31163.4 1980.14   2
  -4   6   3 27563.0 1805.54  29
  -4   6   3 24846.2 1733.60  31
  -4   6   3 24711.2 1566.55  14
  -4   6   3 28431.6 1524.95   6
  -4   6   4 156038. 5141.29  31
  -4   6   4 154998. 5376.47  17
  -4   6   4 153782. 4863.00  14
  -4   6   4 161582. 5369.89   2
  -4   6   4 150015. 5105.88  29
  -4   6   4 158337. 4422.60   6
  -4   6   4 153445. 5125.22  28
  -4   6   5 32493.1 2218.35   5
  -4   6   5 34663.4 2074.08  14
  -4   6   5 35970.8 2396.42  17
  -4   6   5 33304.0 2103.27  29
  -4   6   5 37412.2 2225.86  31
  -4   6   5 34827.7 2149.25  28
  -4   6   6 66801.1 3214.70  29
  -4   6   6 71957.7 3513.27   5
  -4   6   6 63027.2 3423.28  17
  -4   6   6 70547.5 3220.65  14
  -4   6   6 71671.2 3296.63  28
  -4   6   6 72575.4 3324.12  31
  -4   6   7 18761.4 1661.72  28
  -4   6   7 16298.9 1562.50  29
  -4   6   7 19378.1 1670.67  31
  -4   6   7 18122.7 1796.88   5
  -4   6   7 18589.8 1885.27  17
  -4   6   7 16699.5 1574.51  14
  -4   6   8 58271.9 3088.70  28
  -4   6   8 61383.5 3506.40   5
  -4   6   8 57844.7 3163.61  14
  -4   6   8 63340.4 4095.60  19
  -4   6   8 63970.5 3598.98  17
  -4   6   8 63440.8 3207.88  31
  -4   6   8 64952.0 3245.60  29
  -4   6   9 29497.2 2307.69  14
  -4   6   9 28636.2 2195.76  29
  -4   6   9 32701.1 3070.79  19
  -4   6   9 30042.9 2204.48  28
  -4   6   9 27860.3 2417.81   5
  -4   6   9 27104.0 2114.47  31
  -4   6  10 62724.4 3892.44   5
  -4   6  10 66946.2 3487.61  31
  -4   6  10 61756.9 3376.79  29
  -4   6  10 66764.1 3717.30  14
  -4   6  10 65459.2 4455.20  19
  -4   6  10 62926.3 3389.47  28
  -4   6  11 21136.7 1963.85  29
  -4   6  11 20323.3 1894.92  28
  -4   6  11 18428.3 2444.40  19
  -4   6  11 20853.5 1931.86  31
  -4   6  11 18865.7 2206.20   5
  -4   7 -10 19988.0 2169.44   6
  -4   7 -10 19745.6 1782.37  17
  -4   7  -9 46790.5 3165.14   6
  -4   7  -9 44812.6 2737.64  17
  -4   7  -8 12801.7 1415.27  17
  -4   7  -8 13425.9 1630.87   6
  -4   7  -8 11945.9 1566.73  10
  -4   7  -7 27659.8 2283.80  10
  -4   7  -7 27068.6 2037.58  17
  -4   7  -7 27137.3 2208.24   6
  -4   7  -6 41175.4 2616.09   6
  -4   7  -6 33672.7 2426.15  10
  -4   7  -6 39301.6 2447.85  17
  -4   7  -5 70400.1 3305.63  17
  -4   7  -5 69285.2 3445.63  10
  -4   7  -5 67015.2 2701.24   2
  -4   7  -5 64509.9 3284.20   6
  -4   7  -4 42492.3 2242.36  29
  -4   7  -4 41057.6 2097.91   2
  -4   7  -4 44926.4 2546.04  17
  -4   7  -4 41640.5 2555.44  10
  -4   7  -4 42876.7 2533.62   6
  -4   7  -3 32491.6 2154.19   6
  -4   7  -3 35426.7 1937.36   2
  -4   7  -3 37104.1 2336.23  10
  -4   7  -3 36091.6 2030.57  31
  -4   7  -3 34650.7 2203.73  17
  -4   7  -3 33594.5 1969.52  29
  -4   7  -3 35306.4 2003.00  28
  -4   7  -2 29660.9 1782.73   2
  -4   7  -2 29093.1 1945.89   6
  -4   7  -2 31387.5 1880.13  29
  -4   7  -2 29361.8 1833.71  28
  -4   7  -2 29914.1 2066.15  10
  -4   7  -2 29815.8 1833.53  31
  -4   7  -2 29835.3 2016.71  17
  -4   7  -1 47432.8 2396.13  31
  -4   7  -1 48044.8 2414.00  29
  -4   7  -1 46306.9 2381.58  28
  -4   7  -1 46436.3 2322.89   2
  -4   7  -1 46377.4 2534.62  17
  -4   7  -1 47857.0 1881.85  14
  -4   7  -1 44385.8 2359.16   6
  -4   7   0 72069.6 3081.02  29
  -4   7   0 73159.1 3094.90  31
  -4   7   0 77866.2 3162.77   2
  -4   7   0 72178.2 2609.27  14
  -4   7   0 73487.5 3074.27  28
  -4   7   0 73087.5 3295.35  17
  -4   7   0 78288.9 3155.98   6
  -4   7   1 52848.8 2575.11  29
  -4   7   1 54151.9 2270.04  14
  -4   7   1 54883.8 2599.33  28
  -4   7   1 45360.4 2445.23   2
  -4   7   1 51352.4 2552.47  31
  -4   7   1 49266.8 2657.63  17
  -4   7   2 36674.6 2277.02  17
  -4   7   2 41049.1 2251.77  28
  -4   7   2 37229.4 2173.83  31
  -4   7   2 35417.6 2120.87  29
  -4   7   2 39112.5 1962.68  14
  -4   7   2 37779.0 2230.64   2
  -4   7   3 22881.7 1699.73  28
  -4   7   3 22810.6 1567.78  14
  -4   7   3 23275.8 1828.63  17
  -4   7   3 21370.0 1731.82   2
  -4   7   3 23999.5 1737.85  31
  -4   7   3 22141.9 1684.90  29
  -4   7   4 57187.6 2901.28  31
  -4   7   4 60377.3 3055.71   2
  -4   7   4 60403.0 2788.69  14
  -4   7   4 59982.7 2950.73  29
  -4   7   4 63432.6 2996.31  28
  -4   7   4 60494.4 3141.28  17
  -4   7   5 37543.9 2340.71  31
  -4   7   5 37778.4 2345.82  29
  -4   7   5 37228.7 2217.04  14
  -4   7   5 40709.2 2417.29  28
  -4   7   5 34735.0 2371.61   2
  -4   7   5 39366.1 2511.21   5
  -4   7   5 33251.0 2381.45  17
  -4   7   6 51026.4 2839.21  31
  -4   7   6 52069.5 2888.37  29
  -4   7   6 53084.7 2879.88  28
  -4   7   6 45482.5 2910.71  17
  -4   7   6 53632.7 3079.89   5
  -4   7   6 52194.1 2783.99  14
  -4   7   7 13838.8 1510.66  29
  -4   7   7 12013.1 1560.51  17
  -4   7   7 13849.3 1483.62  31
  -4   7   7 13789.3 1624.00   5
  -4   7   7 15080.2 1557.86  14
  -4   7   7 13874.4 1493.38  28
  -4   7   8 30356.8 2248.12  31
  -4   7   8 26909.1 2130.39  28
  -4   7   8 28553.8 2228.73  14
  -4   7   8 28167.8 2830.87  19
  -4   7   8 29882.1 2488.16   5
  -4   7   8 32026.2 2315.75  29
  -4   7   9 23270.1 2299.14   5
  -4   7   9 23414.3 2023.59  28
  -4   7   9 19282.0 1856.28  29
  -4   7   9 21618.0 2031.48  14
  -4   7   9 23473.1 2636.48  19
  -4   7   9 20079.1 1913.11  31
  -4   7  10 65749.9 4583.54  19
  -4   7  10 62605.3 3521.54  31
  -4   7  10 63733.7 3694.03  14
  -4   7  10 64404.5 3573.47  29
  -4   7  10 61117.4 3461.72  28
  -4   7  10 67114.3 4076.38   5
  -4   8 -10 5520.30 1010.14  17
  -4   8  -9 26258.5 2169.94  17
  -4   8  -8 5768.69 1209.60  10
  -4   8  -8 6213.47 1210.62   6
  -4   8  -8 5097.76 1016.41  17
  -4   8  -7 10513.5 1511.73  10
  -4   8  -7 10687.7 1454.25   6
  -4   8  -7 11886.4 1434.38  17
  -4   8  -6 4945.65 995.519   6
  -4   8  -6 5874.44 1103.25  10
  -4   8  -6 5776.84 1133.79  17
  -4   8  -5 63941.7 3338.42  17
  -4   8  -5 59702.6 3363.85  10
  -4   8  -5 61253.8 3313.73   6
  -4   8  -4 8231.33 1000.26   2
  -4   8  -4 7257.54 1094.96  17
  -4   8  -4 7821.89 1187.18   6
  -4   8  -4 7652.43 1187.12  10
  -4   8  -3 25400.0 1761.94  29
  -4   8  -3 22690.0 1693.96  31
  -4   8  -3 25467.6 1763.53  28
  -4   8  -3 25144.8 1720.29   2
  -4   8  -3 26300.3 1993.40   6
  -4   8  -3 23855.9 1931.23  17
  -4   8  -3 24788.1 2010.65  10
  -4   8  -2 2492.92 627.545  28
  -4   8  -2 1377.92 538.521   6
  -4   8  -2 1736.20 534.116  29
  -4   8  -2 1263.11 678.929  10
  -4   8  -2 2005.61 740.017  17
  -4   8  -2 1613.32 541.199  31
  -4   8  -2 881.841 464.850   2
  -4   8  -1 41668.9 2407.60   6
  -4   8  -1 45753.9 2441.25   2
  -4   8  -1 44693.5 2391.10  28
  -4   8  -1 39235.2 2499.55  17
  -4   8  -1 44908.3 2436.85  31
  -4   8  -1 42219.8 2344.21  29
  -4   8   0 1899.24 621.748   2
  -4   8   0 3026.43 682.049  31
  -4   8   0 2427.81 733.000  17
  -4   8   0 2531.11 589.460  29
  -4   8   0 3165.91 754.138  28
  -4   8   1 55982.4 2800.47  31
  -4   8   1 57261.7 2873.25   2
  -4   8   1 57463.4 2847.62  29
  -4   8   1 56008.7 2467.18  14
  -4   8   1 57001.1 3002.95  17
  -4   8   1 56151.3 2819.65  28
  -4   8   2 1120.53 544.242   2
  -4   8   2 986.234 543.374  17
  -4   8   2 1640.98 495.490  14
  -4   8   2 2792.91 676.257  28
  -4   8   2 1943.93 650.786  29
  -4   8   2 2991.52 734.738  31
  -4   8   3 17401.4 1574.84  28
  -4   8   3 19857.7 1659.81  29
  -4   8   3 19042.4 1649.47  31
  -4   8   3 17410.4 1672.09  17
  -4   8   3 19659.1 1507.32  14
  -4   8   3 21526.4 1795.71   2
  -4   8   4-159.733 444.366  31
  -4   8   4 949.800 501.009  14
  -4   8   4 1410.84 723.859   2
  -4   8   4 709.008 561.034  28
  -4   8   4 250.763 525.528  17
  -4   8   4 707.869 633.249  29
  -4   8   5 51192.7 3056.49  17
  -4   8   5 53303.9 2808.18  14
  -4   8   5 53237.2 3122.34   2
  -4   8   5 51626.8 2914.60  31
  -4   8   5 56496.5 3032.53  29
  -4   8   5 56275.4 3006.35  28
  -4   8   6 1046.95 727.959   5
  -4   8   6 1074.79 626.999  17
  -4   8   6 108.801 599.820  28
  -4   8   6 1786.45 792.291   2
  -4   8   6 312.065 551.699  31
  -4   8   6 1132.61 584.245  14
  -4   8   6-33.8594 469.459  29
  -4   8   7 11940.8 1615.29  17
  -4   8   7 14997.5 1644.41  31
  -4   8   7 15378.0 1654.71  29
  -4   8   7 12587.9 1636.21   5
  -4   8   7 16037.8 1612.95  14
  -4   8   7 12810.7 1515.96  28
  -4   8   8 2644.29 818.274  31
  -4   8   8 1002.04 644.736  29
  -4   8   8 1040.14 777.344   5
  -4   8   8 258.365 542.080  14
  -4   8   8 579.339 583.368  28
  -4   8   9 27579.9 2332.57  14
  -4   8   9 29510.2 3020.64  19
  -4   9  -7 485.852 542.917  17
  -4   9  -7-478.909 683.997  10
  -4   9  -6 27653.4 2432.81  10
  -4   9  -6 28558.9 2321.45  17
  -4   9  -6 30974.3 2471.16   6
  -4   9  -5 701.279 565.442   6
  -4   9  -5 452.763 546.838  17
  -4   9  -5 879.317 707.484  10
  -4   9  -4 43069.2 2898.79  10
  -4   9  -4 45236.5 2865.56   6
  -4   9  -4 47545.0 2947.74  17
  -4   9  -4 47557.7 2564.62   2
  -4   9  -3-283.978 623.843  10
  -4   9  -3 641.923 471.728   2
  -4   9  -3 604.081 586.753  17
  -4   9  -3 558.484 543.917   6
  -4   9  -2 16518.7 1491.58  29
  -4   9  -2 14466.4 1409.21  31
  -4   9  -2 18218.6 1697.08   6
  -4   9  -2 14902.2 1423.58  28
  -4   9  -2 16545.1 1733.05  10
  -4   9  -2 16089.0 1506.82   2
  -4   9  -2 17619.2 1766.86  17
  -4   9  -1-140.615 477.292   2
  -4   9  -1 577.243 476.765   6
  -4   9  -1 229.325 404.527  31
  -4   9  -1 1654.79 613.814  29
  -4   9  -1 265.399 448.918  28
  -4   9  -1 844.917 573.397  17
  -4   9   0 42022.2 2550.11   2
  -4   9   0 45210.4 2561.98  31
  -4   9   0 47701.8 2629.01  28
  -4   9   0 43656.7 2535.40  29
  -4   9   0 46261.3 2837.01  17
  -4   9   1 1225.70 622.401  17
  -4   9   1 2113.66 728.905  31
  -4   9   1 2431.60 692.687  28
  -4   9   1 1002.37 511.118  29
  -4   9   1 1357.88 620.082   2
  -4   9   2 25586.5 1963.85  29
  -4   9   2 25237.5 1740.75  14
  -4   9   2 26234.3 2088.67  17
  -4   9   2 23257.9 1912.07  31
  -4   9   2 24918.2 1986.53   2
  -4   9   2 25294.0 1941.54  28
  -4   9   3 154.979 470.282  29
  -4   9   3 235.340 585.977  17
  -4   9   3 1283.12 670.693   2
  -4   9   3 1083.41 644.010  31
  -4   9   3-42.2010 353.061  14
  -4   9   3 574.876 582.246  28
  -4   9   4 19740.3 1908.95  17
  -4   9   4 22661.6 1907.19  29
  -4   9   4 21235.6 1932.77   2
  -4   9   4 22427.7 1774.14  14
  -4   9   4 19233.8 1771.53  31
  -4   9   4 21307.8 1849.48  28
  -4   9   5 6590.25 1232.19  17
  -4   9   5 8372.23 1197.32  28
  -4   9   5 6833.05 1143.77  31
  -4   9   5 6270.50 1092.61  29
  -4   9   5 6953.14 1084.06  14
  -4   9   5 6285.25 1124.26   2
  -4   9   6 31427.6 2505.60   2
  -4   9   6 31419.0 2386.07  31
  -4   9   6 32823.5 2581.02  17
  -4   9   6 29989.5 2332.62  29
  -4   9   6 30987.6 2349.77  28
  -4   9   6 29102.8 2220.47  14
  -4   9   6 28186.1 2369.99   5
  -4   9   7 1117.32 626.012  31
  -4   9   7 3830.42 970.965  28
  -4   9   7 3849.88 948.689  14
  -4   9   7 1911.92 839.797   5
  -4   9   7 1974.91 755.960  29
  -4   9   8 7612.82 1291.21  14
  -4  10  -6 10283.1 1536.00  10
  -4  10  -5 22965.2 2256.38  10
  -4  10  -4 43816.0 3088.01  10
  -4  10  -4 45356.4 3031.51  17
  -4  10  -4 42045.2 2914.30   6
  -4  10  -3 16240.2 1767.09   6
  -4  10  -3 17660.1 1879.37  17
  -4  10  -3 14013.0 1480.85   2
  -4  10  -3 14491.9 1785.75  10
  -4  10  -2 20045.7 1777.41   2
  -4  10  -2 14706.5 1689.93  17
  -4  10  -2 17639.9 1760.66   6
  -4  10  -2 18790.8 1957.46  10
  -4  10  -1 7468.24 1156.48   6
  -4  10  -1 7112.67 1081.46  28
  -4  10  -1 8020.40 1107.94  31
  -4  10  -1 7538.33 1134.13  29
  -4  10  -1 7883.85 1237.38  17
  -4  10  -1 7494.19 1161.04   2
  -4  10   0 44177.4 2898.57  17
  -4  10   0 40782.7 2589.61  31
  -4  10   0 47178.6 2829.61   2
  -4  10   0 45019.1 2683.15  28
  -4  10   0 42406.6 2630.94  29
  -4  10   1 20041.0 1882.61   2
  -4  10   1 17292.4 1677.69  28
  -4  10   1 20724.1 1820.98  31
  -4  10   1 18308.1 1727.33  29
  -4  10   1 16571.0 1766.93  17
  -4  10   2 26366.1 2216.49  17
  -4  10   2 23507.5 1964.46  31
  -4  10   2 21331.7 1918.56  29
  -4  10   2 28082.0 2153.62  28
  -4  10   2 23828.1 2072.89   2
  -4  10   3 6048.35 1060.88  29
  -4  10   3 6375.42 1100.50  31
  -4  10   3 5246.62 991.581  28
  -4  10   3 4844.84 1022.29  17
  -4  10   3 4384.84 1012.38   2
  -4  10   4 31973.7 2427.96  29
  -4  10   4 34729.2 2604.66   2
  -4  10   4 34968.0 2506.42  28
  -4  10   4 34265.4 2317.76  14
  -4  10   4 32726.3 2563.92  17
  -4  10   4 36839.6 2592.36  31
  -4  10   5 8850.10 1270.35  14
  -4  10   5 12433.4 1544.46  29
  -4  10   5 11161.5 1467.91  28
  -4  10   5 10698.2 1563.31  17
  -4  10   5 10984.4 1448.21  31
  -4  10   5 10491.0 1543.36   2
  -4  10   6 39894.2 2706.18  14
  -4  10   6 40036.4 2953.80  17
  -4  10   7 3865.36 968.121  14
  -4  11  -3 41216.3 2698.61   2
  -4  11  -2 341.241 501.926   2
  -4  11  -1 29572.0 2341.75   2
  -4  11  -1 37050.6 2674.31   6
  -4  11   0 134.956 513.861   2
  -4  11   1 53458.4 3149.28  28
  -4  11   1 55339.8 3283.21   2
  -4  11   1 50508.0 3099.53  31
  -4  11   1 50291.0 3100.17  29
  -4  11   2 530.416 524.017  17
  -4  11   2 1316.66 657.670  29
  -4  11   2 1054.03 612.405  31
  -4  11   2 1653.61 730.354  28
  -4  11   3 30572.2 2415.61  29
  -4  11   3 27887.2 2313.58  31
  -4  11   3 33929.9 2507.21  28
  -4  11   3 30850.1 2549.79  17
  -4  11   4 2017.55 795.378  17
  -4  11   5 42067.5 3080.60  17
  -3 -12  -4 35653.6 2512.39  22
  -3 -12  -4 35217.8 2469.92  30
  -3 -12  -4 38622.4 2567.85  24
  -3 -12  -3 15932.8 1602.15  24
  -3 -12  -3 17485.9 1695.56  22
  -3 -12  -3 17065.5 1689.64  30
  -3 -12  -2 22906.0 1901.34  22
  -3 -12  -2 21715.3 1830.67  30
  -3 -12  -2 21719.0 1831.01  24
  -3 -12  -1 10936.1 1260.82  30
  -3 -12  -1 12095.3 1331.55  22
  -3 -12  -1 9201.54 1148.89  24
  -3 -12  -1 9763.98 1417.38   8
  -3 -12   0 29430.6 2376.47   8
  -3 -12   1 21110.0 1999.76   8
  -3 -12   1 18912.1 1689.83  15
  -3 -12   2 23640.7 1959.20  15
  -3 -12   2 20776.7 1997.87   8
  -3 -12   3 10646.1 1464.25   8
  -3 -12   3 7836.88 1224.00  15
  -3 -11  -6 24804.3 2131.31   8
  -3 -11  -6 24987.0 2070.89  24
  -3 -11  -6 29341.6 2672.95  11
  -3 -11  -6 24040.4 2048.63  30
  -3 -11  -6 22715.8 2024.22  22
  -3 -11  -5 18285.6 1819.20   8
  -3 -11  -5 19344.0 1798.38  24
  -3 -11  -5 18840.2 1777.52  30
  -3 -11  -5 20024.2 1823.59  22
  -3 -11  -5 21652.6 2316.29  11
  -3 -11  -4 68944.8 3443.77  22
  -3 -11  -4 64311.4 3331.46  30
  -3 -11  -4 71914.8 3485.00  24
  -3 -11  -4 72684.4 3679.40   8
  -3 -11  -3 15915.8 1551.07  22
  -3 -11  -3 15817.8 1675.11   8
  -3 -11  -3 17227.9 1586.75  24
  -3 -11  -3 13678.4 1447.14  30
  -3 -11  -3 15238.5 1941.34  11
  -3 -11  -2 53937.9 2829.91  30
  -3 -11  -2 50610.5 3006.68   8
  -3 -11  -2 57357.8 2881.82  24
  -3 -11  -2 52583.9 2814.97  22
  -3 -11  -2 53477.8 3521.76  11
  -3 -11  -1 14173.6 1608.70   8
  -3 -11  -1 12629.7 1330.11  30
  -3 -11  -1 14217.5 1369.13  24
  -3 -11  -1 13270.5 1363.56  22
  -3 -11   0 64064.7 3853.72  11
  -3 -11   0 66232.0 3063.94  22
  -3 -11   0 69684.9 3076.14  24
  -3 -11   0 70254.2 3577.23   8
  -3 -11   0 68667.8 3069.77  30
  -3 -11   0 68664.1 3142.44  15
  -3 -11   1 10631.7 1548.52  11
  -3 -11   1 12358.3 1489.78   8
  -3 -11   1 12421.1 1333.46  15
  -3 -11   2 65277.9 3228.31  15
  -3 -11   2 62784.0 3388.52   8
  -3 -11   2 64828.6 3881.13  11
  -3 -11   3 5112.89 1200.44  11
  -3 -11   3 6386.70 1098.18   8
  -3 -11   3 7868.84 1177.69  15
  -3 -11   4 46303.7 2851.74  15
  -3 -11   4 43565.4 2826.82   8
  -3 -11   4 46421.0 3387.80  11
  -3 -11   5 3519.26 1081.03  11
  -3 -11   5 4762.02 1002.96  15
  -3 -11   5 4010.30 962.385   8
  -3 -10 -10 2157.10 739.484  13
  -3 -10  -9 39819.4 2671.13   8
  -3 -10  -9 45182.6 2839.74  13
  -3 -10  -8-776.855 713.990  11
  -3 -10  -8 348.213 528.964  22
  -3 -10  -8 263.077 479.834  13
  -3 -10  -8 596.956 528.397  30
  -3 -10  -8 190.549 601.488   8
  -3 -10  -8 312.392 521.833  24
  -3 -10  -7 43316.5 2687.63  30
  -3 -10  -7 39643.9 2615.43   8
  -3 -10  -7 41034.6 2646.43  22
  -3 -10  -7 38926.3 2394.34  13
  -3 -10  -7 40252.9 2601.35  24
  -3 -10  -7 45291.9 3255.74  11
  -3 -10  -6 3258.15 817.747  24
  -3 -10  -6 2959.61 713.228   8
  -3 -10  -6 3112.92 742.948  30
  -3 -10  -6 2693.04 756.570  22
  -3 -10  -6 3720.85 1119.00  11
  -3 -10  -5 32339.6 2225.07  22
  -3 -10  -5 35467.0 2300.82  24
  -3 -10  -5 33714.5 2317.47   8
  -3 -10  -5 36547.6 2868.27  11
  -3 -10  -5 34311.5 2281.01  30
  -3 -10  -4 209.134 410.392  22
  -3 -10  -4 628.753 573.750  24
  -3 -10  -4 1179.83 611.588  30
  -3 -10  -4 1374.68 914.693  11
  -3 -10  -4 1.07178 547.102   8
  -3 -10  -3 69645.9 3897.10  11
  -3 -10  -3 67295.0 3154.88  30
  -3 -10  -3 65618.0 3301.91   8
  -3 -10  -3 73505.1 3258.29  24
  -3 -10  -3 67210.1 3173.69  22
  -3 -10  -2 336.413 476.130  22
  -3 -10  -2 410.747 532.299   8
  -3 -10  -2-120.192 413.475  24
  -3 -10  -2 559.094 470.953  30
  -3 -10  -2-1415.33 900.725  11
  -3 -10  -2 390.730 434.937  15
  -3 -10  -1 38992.4 2818.20  11
  -3 -10  -1 40904.5 2501.19   8
  -3 -10  -1 40371.2 2280.79  24
  -3 -10  -1 42495.5 2232.84  15
  -3 -10  -1 40063.8 2239.64  30
  -3 -10  -1 38033.5 2197.73  22
  -3 -10   0-266.287 370.903  24
  -3 -10   0 430.822 450.126  15
  -3 -10   0 650.405 431.715  30
  -3 -10   0 848.333 473.309  22
  -3 -10   0-33.8799 660.387  11
  -3 -10   0 105.122 464.533   8
  -3 -10   1 57502.9 3413.86  11
  -3 -10   1 56689.0 2771.37  15
  -3 -10   1 57037.5 3021.92   8
  -3 -10   1 55757.3 2527.37  24
  -3 -10   1 57763.2 2589.79  30
  -3 -10   1 53859.7 2535.81  22
  -3 -10   2 2816.25 784.676  11
  -3 -10   2 4988.79 910.115  15
  -3 -10   2 3897.47 909.176   8
  -3 -10   3 36682.4 2129.21   9
  -3 -10   3 40241.9 2407.62   7
  -3 -10   3 35729.4 2323.56  15
  -3 -10   3 35787.5 2359.55   8
  -3 -10   3 35380.5 2726.09  11
  -3 -10   4 621.425 496.856   7
  -3 -10   4 223.240 514.242  15
  -3 -10   4 1010.63 758.495  11
  -3 -10   4 570.161 539.035   8
  -3 -10   5 33263.9 2398.49   7
  -3 -10   5 38655.4 2520.38  15
  -3 -10   5 34278.1 2384.84   8
  -3 -10   5 33779.8 2774.27  11
  -3 -10   6 7287.60 1156.21   7
  -3 -10   6 5011.49 1258.88  11
  -3 -10   6 8769.20 1281.79   8
  -3 -10   6 5368.23 1049.38  15
  -3 -10   7 32513.7 2917.76  11
  -3  -9 -11 111.530 442.877   8
  -3  -9 -10 5369.68 1005.84  22
  -3  -9 -10 4239.61 906.521  24
  -3  -9 -10 5473.57 987.574   8
  -3  -9 -10 4256.01 939.806  30
  -3  -9 -10 3475.61 896.476  13
  -3  -9  -9 7710.00 1189.54  30
  -3  -9  -9 6143.55 1088.90  24
  -3  -9  -9 6933.42 1090.46   8
  -3  -9  -9 7312.02 1134.85  22
  -3  -9  -9 7004.74 1110.89  13
  -3  -9  -8 19762.6 1702.93  13
  -3  -9  -8 17108.8 1630.67   8
  -3  -9  -8 16965.6 1629.29  24
  -3  -9  -8 17859.9 1682.33  30
  -3  -9  -8 17897.3 1709.87  22
  -3  -9  -7 4254.28 870.470  22
  -3  -9  -7 6047.77 971.936  24
  -3  -9  -7 6911.02 1082.51   8
  -3  -9  -7 4358.63 1032.61  11
  -3  -9  -7 4998.06 874.577  13
  -3  -9  -7 6645.97 1026.25  30
  -3  -9  -6 6848.64 1353.31  11
  -3  -9  -6 5373.14 922.506  30
  -3  -9  -6 4643.52 767.973  13
  -3  -9  -6 4041.76 831.578   8
  -3  -9  -6 5501.66 935.832  22
  -3  -9  -6 3962.96 801.660  24
  -3  -9  -5 1143.13 583.254   8
  -3  -9  -5 496.429 776.090  11
  -3  -9  -5 1192.59 563.040  24
  -3  -9  -5 538.249 407.635  13
  -3  -9  -5 637.178 568.291  22
  -3  -9  -5 1648.62 636.253  30
  -3  -9  -4 18309.9 1946.96  11
  -3  -9  -4 16732.5 1254.18  13
  -3  -9  -4 19052.2 1603.39   8
  -3  -9  -4 15976.0 1432.00  30
  -3  -9  -4 15313.7 1409.58  24
  -3  -9  -4 16873.0 1500.43  22
  -3  -9  -3 21126.4 2050.18  11
  -3  -9  -3 20714.0 1623.71  24
  -3  -9  -3 23586.4 1718.74  30
  -3  -9  -3 21730.6 1729.55   8
  -3  -9  -3 24139.8 1456.39  15
  -3  -9  -3 20398.5 1617.51  22
  -3  -9  -2 20208.5 1525.48  30
  -3  -9  -2 20069.8 1533.73  24
  -3  -9  -2 18586.0 1498.94  22
  -3  -9  -2 19464.9 1356.84  15
  -3  -9  -2 19187.2 1611.39   8
  -3  -9  -2 19473.9 1897.03  11
  -3  -9  -1 4003.18 1022.83  11
  -3  -9  -1 3445.89 723.992  24
  -3  -9  -1 3589.15 731.767  22
  -3  -9  -1 3929.67 685.709  30
  -3  -9  -1 3077.25 637.335  15
  -3  -9  -1 2645.36 705.235   8
  -3  -9   0 11467.5 1082.42  22
  -3  -9   0 14137.1 1578.14  11
  -3  -9   0 12874.1 1310.61   8
  -3  -9   0 13025.6 1194.08  15
  -3  -9   0 12869.8 1135.80  24
  -3  -9   0 10396.8 1050.66  30
  -3  -9   1 24625.8 2058.20  11
  -3  -9   1 23624.6 1696.57  15
  -3  -9   1 26215.6 1520.33   9
  -3  -9   1 26542.9 1895.51   8
  -3  -9   1 27402.3 1639.98  22
  -3  -9   1 24663.5 1540.99  30
  -3  -9   1 27322.1 1604.66  24
  -3  -9   1 22143.6 1600.33   7
  -3  -9   2 12754.0 1275.25   7
  -3  -9   2 10747.5 1412.51  11
  -3  -9   2 13833.9 1395.18   8
  -3  -9   2 13627.6 1091.43  24
  -3  -9   2 11890.9 1023.68  22
  -3  -9   2 11609.3 1208.81  15
  -3  -9   2 12301.8 1095.90   9
  -3  -9   2 10460.3 956.348  30
  -3  -9   3 12662.8 1569.28  11
  -3  -9   3 13815.7 1338.26   7
  -3  -9   3 13376.3 1199.07   9
  -3  -9   3 12171.4 1279.51  15
  -3  -9   3 11974.3 1277.98   8
  -3  -9   4 7600.50 1281.60  11
  -3  -9   4 7690.45 1088.42   8
  -3  -9   4 6523.32 1016.84  15
  -3  -9   4 8195.36 1119.74   7
  -3  -9   5 7770.87 1300.87  11
  -3  -9   5 7752.91 1121.06   7
  -3  -9   5 8527.51 1172.21   8
  -3  -9   5 9511.27 1220.99  15
  -3  -9   6 9000.79 1277.00  15
  -3  -9   6 8907.22 1234.93   7
  -3  -9   6 7468.60 1141.90   8
  -3  -9   6 10360.7 1524.43  11
  -3  -9   7 17213.5 2012.16  11
  -3  -9   7 16011.5 1689.27  15
  -3  -9   7 16699.5 1702.62   8
  -3  -9   7 16295.0 1672.62   7
  -3  -9   8 3900.56 1141.76  11
  -3  -9   8 3061.71 874.233  15
  -3  -9   8 2932.21 825.360   7
  -3  -9   9 5509.33 1338.60  11
  -3  -8 -11 2816.56 824.770  24
  -3  -8 -11 3121.52 837.914  30
  -3  -8 -11 2953.42 791.971   8
  -3  -8 -11 2064.58 722.132  22
  -3  -8 -11 4725.85 1002.63  13
  -3  -8 -10 20670.1 1762.94   8
  -3  -8 -10 16639.2 1684.14  22
  -3  -8 -10 21605.8 1920.32  13
  -3  -8 -10 19658.6 1763.75  24
  -3  -8 -10 23948.7 1941.90  30
  -3  -8  -9 2045.15 716.914   8
  -3  -8  -9 1617.37 585.269  24
  -3  -8  -9 1781.59 709.158  22
  -3  -8  -9 1585.10 582.170  13
  -3  -8  -9 2772.00 693.033  30
  -3  -8  -8 51494.3 2768.98  30
  -3  -8  -8 47748.8 2649.32  13
  -3  -8  -8 49280.6 2665.77   8
  -3  -8  -8 48647.8 2691.73  24
  -3  -8  -8 48770.3 2718.57  22
  -3  -8  -7 1521.36 609.853  22
  -3  -8  -7 1851.59 696.444   8
  -3  -8  -7 1651.10 653.367  30
  -3  -8  -7 1172.38 568.218  13
  -3  -8  -7 1254.05 606.507  24
  -3  -8  -6 20703.9 1640.82  30
  -3  -8  -6 20340.8 1615.48  24
  -3  -8  -6 18931.2 1458.28  13
  -3  -8  -6 21024.4 1647.71   8
  -3  -8  -6 18059.5 1561.00  22
  -3  -8  -5 2317.64 649.809  22
  -3  -8  -5 2673.66 918.830  11
  -3  -8  -5 2181.73 607.016  30
  -3  -8  -5 2374.95 668.359   8
  -3  -8  -5 1598.13 480.956  13
  -3  -8  -5 1516.39 601.297  24
  -3  -8  -4 41248.5 2233.03  24
  -3  -8  -4 44222.5 1921.41  15
  -3  -8  -4 41410.9 2717.59  11
  -3  -8  -4 42074.0 2317.88   8
  -3  -8  -4 43415.8 2294.69  30
  -3  -8  -4 44526.8 2335.71  22
  -3  -8  -4 42069.4 1993.86  13
  -3  -8  -3 907.825 441.325  22
  -3  -8  -3 1857.06 447.041  13
  -3  -8  -3 1482.35 815.794  11
  -3  -8  -3 1963.04 555.847  24
  -3  -8  -3 1278.83 462.614  15
  -3  -8  -3 2461.15 623.157  30
  -3  -8  -3 1727.38 642.991   8
  -3  -8  -2 72884.3 3574.16  11
  -3  -8  -2 68912.5 2694.90  15
  -3  -8  -2 69894.1 2903.09  24
  -3  -8  -2 67587.7 2868.38  30
  -3  -8  -2 73122.5 2421.61  13
  -3  -8  -2 68610.6 3027.82   8
  -3  -8  -2 73492.5 2991.03  22
  -3  -8  -1 1256.99 386.626   7
  -3  -8  -1 3103.30 809.747  11
  -3  -8  -1 1497.33 470.858  22
  -3  -8  -1 1911.11 540.762  24
  -3  -8  -1 1813.76 654.369   8
  -3  -8  -1 866.006 402.869  30
  -3  -8  -1 2286.32 382.275   9
  -3  -8  -1 1605.16 449.996  15
  -3  -8   0 25352.8 1301.70   9
  -3  -8   0 24936.7 1550.66  30
  -3  -8   0 25400.1 1545.82  22
  -3  -8   0 23268.6 1495.33  24
  -3  -8   0 23186.0 1533.15  15
  -3  -8   0 23129.8 1475.89   7
  -3  -8   0 22484.6 1655.80   8
  -3  -8   0 25225.0 1978.79  11
  -3  -8   1-107.681 408.321   7
  -3  -8   1 1164.11 432.796  24
  -3  -8   1 354.409 442.567   8
  -3  -8   1 1697.94 462.688   9
  -3  -8   1 1106.13 401.931  30
  -3  -8   1 1454.40 510.952  15
  -3  -8   1 543.295 697.822  11
  -3  -8   1 1523.84 454.167  22
  -3  -8   2 87107.8 3862.40  11
  -3  -8   2 87470.3 3149.81   9
  -3  -8   2 90892.1 3461.63  15
  -3  -8   2 88942.1 3031.13  22
  -3  -8   2 93683.6 3081.60  30
  -3  -8   2 86428.8 3339.93   7
  -3  -8   2 79740.3 3404.55   8
  -3  -8   2 88944.0 3028.04  24
  -3  -8   3 1614.97 552.086   9
  -3  -8   3 1531.66 694.943  11
  -3  -8   3 898.863 379.407  30
  -3  -8   3 1599.60 420.300  24
  -3  -8   3 1247.33 604.776  15
  -3  -8   3 1063.08 551.950   7
  -3  -8   3 1362.59 401.546  22
  -3  -8   3 1600.64 656.179   8
  -3  -8   4 19370.1 1595.69   8
  -3  -8   4 16627.0 1481.23   7
  -3  -8   4 18610.2 1749.95  11
  -3  -8   4 21359.9 1657.35  15
  -3  -8   5 648.275 603.868  11
  -3  -8   5 33.7324 494.583  15
  -3  -8   5-152.405 440.011   8
  -3  -8   5 19.3856 487.640   7
  -3  -8   6 42547.8 2511.90   8
  -3  -8   6 41989.2 2511.29  15
  -3  -8   6 39821.3 2434.89   7
  -3  -8   6 41713.8 2798.81  11
  -3  -8   7 4723.52 1075.12  11
  -3  -8   7 3857.80 839.632   7
  -3  -8   7 2794.47 815.483   8
  -3  -8   7 4923.48 1007.81  15
  -3  -8   8 29057.9 2309.44  19
  -3  -8   8 27888.3 2159.42  15
  -3  -8   8 32811.6 2331.80   7
  -3  -8   8 26165.6 2391.96  11
  -3  -8   9 918.636 885.099  11
  -3  -8   9 1206.97 814.110  19
  -3  -8   9 304.952 508.039  15
  -3  -8   9 1908.34 662.756   7
  -3  -8  10 18512.0 2114.95  11
  -3  -7 -12 2166.28 725.541  24
  -3  -7 -12 1703.97 670.527  22
  -3  -7 -12 1688.36 679.855  13
  -3  -7 -12 2469.91 715.498  30
  -3  -7 -11 60233.6 2935.31   8
  -3  -7 -11 54964.8 3011.43  24
  -3  -7 -11 60253.8 3301.38  13
  -3  -7 -11 56048.1 3052.06  30
  -3  -7 -11 55238.3 3043.56  22
  -3  -7 -10 1074.05 456.342  22
  -3  -7 -10 1075.66 483.807  30
  -3  -7 -10 1121.35 635.243  24
  -3  -7 -10 1316.20 599.871  13
  -3  -7 -10 371.227 369.348   8
  -3  -7  -9 66457.9 3250.88  13
  -3  -7  -9 66649.9 3065.31   8
  -3  -7  -9 69616.1 3254.97  24
  -3  -7  -9 69124.5 3239.94  30
  -3  -7  -9 73119.6 3332.73  22
  -3  -7  -8 10542.2 1153.85   8
  -3  -7  -8 9756.38 1146.15  24
  -3  -7  -8 11473.1 1246.88  13
  -3  -7  -8 8674.94 1098.10  30
  -3  -7  -8 10088.8 1173.18  22
  -3  -7  -7 120638. 4436.97  22
  -3  -7  -7 126838. 4366.37  13
  -3  -7  -7 125382. 4336.11   8
  -3  -7  -7 123592. 4471.00  30
  -3  -7  -7 122472. 4431.48  24
  -3  -7  -6 9249.67 1085.73  30
  -3  -7  -6 9188.05 1063.23   8
  -3  -7  -6 8759.67 995.713  13
  -3  -7  -6 10374.2 1135.91  22
  -3  -7  -6 9641.22 1093.05  24
  -3  -7  -6 9188.18 792.429  15
  -3  -7  -5 67314.2 2902.62  24
  -3  -7  -5 68138.2 2441.44  15
  -3  -7  -5 69674.2 2737.67  13
  -3  -7  -5 67816.9 2936.00  22
  -3  -7  -5 70158.8 2936.38   8
  -3  -7  -5 66873.9 2898.38  30
  -3  -7  -4 22141.3 1295.93  15
  -3  -7  -4 22619.5 1554.37  24
  -3  -7  -4 20908.0 1516.79  30
  -3  -7  -4 24536.8 1632.89   8
  -3  -7  -4 21675.9 1540.94  22
  -3  -7  -4 23556.9 1415.73  13
  -3  -7  -3 216897. 6766.26  11
  -3  -7  -3 210545. 5500.41  13
  -3  -7  -3 213307. 6012.18  22
  -3  -7  -3 220306. 5662.84  15
  -3  -7  -3 209783. 6089.33   8
  -3  -7  -3 217519. 6015.63  30
  -3  -7  -3 214957. 5986.81  24
  -3  -7  -2 40165.4 1214.36  16
  -3  -7  -2 40523.7 2133.66   8
  -3  -7  -2 39285.0 2470.03  11
  -3  -7  -2 44347.8 1739.64   7
  -3  -7  -2 46572.6 2149.79  22
  -3  -7  -2 42128.9 1672.91  13
  -3  -7  -2 42267.4 2051.58  30
  -3  -7  -2 41807.7 1921.29  15
  -3  -7  -1 101689. 3419.86  15
  -3  -7  -1 106040. 2884.05  13
  -3  -7  -1 107598. 3533.15  22
  -3  -7  -1 101685. 3209.27   7
  -3  -7  -1 103854. 3478.83  30
  -3  -7  -1 108787. 4229.52  11
  -3  -7  -1 105403. 3715.53   8
  -3  -7   0 32440.0 1435.30   9
  -3  -7   0 30653.0 1610.09   7
  -3  -7   0 33164.8 1896.06   8
  -3  -7   0 31403.6 1651.36  30
  -3  -7   0 31592.1 1726.64  15
  -3  -7   0 35789.1 2215.10  11
  -3  -7   0 34688.9 1156.24  13
  -3  -7   0 29185.0 1610.73  22
  -3  -7   1 125067. 3792.66  30
  -3  -7   1 123557. 4519.90  11
  -3  -7   1 125682. 3974.85   7
  -3  -7   1 126318. 3669.77   9
  -3  -7   1 124949. 4052.50  15
  -3  -7   1 125756. 3802.26  22
  -3  -7   1 129014. 4235.35   8
  -3  -7   2 86005.0 3372.29   8
  -3  -7   2 95795.3 3035.70  30
  -3  -7   2 91110.9 3399.99  15
  -3  -7   2 92994.3 3763.61  11
  -3  -7   2 93474.4 3324.96   7
  -3  -7   2 95570.6 3138.55   9
  -3  -7   2 91948.9 2997.42  22
  -3  -7   3 110393. 3878.79   8
  -3  -7   3 108493. 3777.23   7
  -3  -7   3 112620. 3913.32  15
  -3  -7   3 103030. 4092.47  11
  -3  -7   3 105890. 3235.97  22
  -3  -7   3 107205. 3228.10  30
  -3  -7   4 25480.2 1899.11  11
  -3  -7   4 28954.2 1851.27   7
  -3  -7   4 27606.6 1314.83  30
  -3  -7   4 29324.6 1856.74   8
  -3  -7   4 28677.1 1340.35  22
  -3  -7   4 28208.2 1845.50  15
  -3  -7   5 53378.7 2632.92   7
  -3  -7   5 51353.7 2708.30  19
  -3  -7   5 53154.1 2859.62  11
  -3  -7   5 53344.4 2662.78  15
  -3  -7   5 51182.4 2608.18   8
  -3  -7   6 43089.8 2438.24  15
  -3  -7   6 43605.6 2551.23  19
  -3  -7   6 42145.3 2386.09   7
  -3  -7   6 40718.4 2432.30   8
  -3  -7   6 46958.9 2766.15  11
  -3  -7   7 64882.7 3329.37  19
  -3  -7   7 63762.8 3140.96   7
  -3  -7   7 66074.8 3331.47   8
  -3  -7   7 70899.6 3305.58  15
  -3  -7   7 66523.5 3522.13  11
  -3  -7   8 46227.5 2691.01   7
  -3  -7   8 47314.9 2878.17  19
  -3  -7   8 43899.1 2657.94  15
  -3  -7   8 45677.9 2989.76  11
  -3  -7   9 33137.5 2474.55  19
  -3  -7   9 34218.1 2354.02   7
  -3  -7   9 30171.8 2232.87  15
  -3  -7   9 32953.9 2588.63  11
  -3  -7  10 22125.3 2197.63  11
  -3  -7  10 18797.2 1800.07   7
  -3  -7  10 19122.3 1995.89  19
  -3  -7  10 20665.4 1885.36  15
  -3  -6 -13 20875.4 1810.28  24
  -3  -6 -13 22781.5 1894.37  30
  -3  -6 -13 21861.7 1945.98   3
  -3  -6 -13 19095.7 1755.38  22
  -3  -6 -12 47491.8 2770.70   3
  -3  -6 -12 46625.0 2952.49  13
  -3  -6 -12 46262.4 2689.53  30
  -3  -6 -12 46479.0 2678.66  24
  -3  -6 -12 49266.5 2775.52  22
  -3  -6 -11 30061.0 2030.52   3
  -3  -6 -11 30871.4 1912.11   8
  -3  -6 -11 30420.3 2071.90  22
  -3  -6 -11 27988.8 1995.65  24
  -3  -6 -11 30739.3 2256.15  13
  -3  -6 -11 31901.8 2121.17  30
  -3  -6 -10 54680.4 2651.99   3
  -3  -6 -10 57961.7 2650.39   8
  -3  -6 -10 48369.3 2645.35  30
  -3  -6 -10 50909.5 2723.40  22
  -3  -6 -10 50627.4 2839.26  13
  -3  -6 -10 49342.6 2651.22  24
  -3  -6  -9 31552.1 1999.92  30
  -3  -6  -9 32902.7 1924.40   8
  -3  -6  -9 31764.4 1983.56  24
  -3  -6  -9 31564.2 1847.03   3
  -3  -6  -9 30014.4 2064.88  13
  -3  -6  -9 30171.9 1973.98  22
  -3  -6  -8 82216.0 3429.40  13
  -3  -6  -8 84011.4 3426.55  22
  -3  -6  -8 82001.3 3364.99  24
  -3  -6  -8 80491.3 3339.08  30
  -3  -6  -8 86585.0 3287.98   8
  -3  -6  -8 88885.7 3139.71   3
  -3  -6  -7 91720.1 3001.64   3
  -3  -6  -7 86694.2 3402.01  22
  -3  -6  -7 77354.0 2668.24  15
  -3  -6  -7 94109.8 3469.59  24
  -3  -6  -7 85021.9 3390.36  13
  -3  -6  -7 86025.7 3363.93  30
  -3  -6  -7 87813.2 3304.71   8
  -3  -6  -6 76664.9 3050.82  30
  -3  -6  -6 75643.7 2511.70   3
  -3  -6  -6 71963.5 2881.79   8
  -3  -6  -6 74339.0 2998.95  24
  -3  -6  -6 74860.8 2935.85  13
  -3  -6  -6 74667.0 3037.92  22
  -3  -6  -6 69432.0 2465.90  15
  -3  -6  -5 49992.6 2026.96  15
  -3  -6  -5 54113.0 2485.65  22
  -3  -6  -5 53377.5 2451.34  30
  -3  -6  -5 52724.1 2392.44   8
  -3  -6  -5 53664.4 2291.96  13
  -3  -6  -5 53601.4 2459.04  24
  -3  -6  -5 54898.3 1889.60   3
  -3  -6  -4 90390.0 2413.48   3
  -3  -6  -4 82403.2 2101.98  16
  -3  -6  -4 86170.9 3149.95  30
  -3  -6  -4 81171.2 2787.09  15
  -3  -6  -4 86281.2 2942.01  13
  -3  -6  -4 87779.0 3154.58   8
  -3  -6  -4 87964.7 3188.37  22
  -3  -6  -3 141848. 4057.18  15
  -3  -6  -3 130834. 2987.00  16
  -3  -6  -3 142180. 4323.60  30
  -3  -6  -3 138601. 4326.87  22
  -3  -6  -3 143043. 3544.88   7
  -3  -6  -3 149010. 3301.97   3
  -3  -6  -3 151902. 4018.81  13
  -3  -6  -3 150453. 3532.19   3
  -3  -6  -3 144521. 4404.58   8
  -3  -6  -2 96112.9 3775.27  11
  -3  -6  -2 91953.0 2152.89   3
  -3  -6  -2 106092. 3360.99  22
  -3  -6  -2 110133. 3280.06  15
  -3  -6  -2 88008.9 2342.78   3
  -3  -6  -2 103685. 3420.13   8
  -3  -6  -2 103094. 3315.66  30
  -3  -6  -2 106424. 2862.41   7
  -3  -6  -2 103911. 2889.26  13
  -3  -6  -2 95419.4 2136.93  16
  -3  -6  -1 107307. 3980.14  11
  -3  -6  -1 107973. 2889.50  13
  -3  -6  -1 108526. 3141.46   7
  -3  -6  -1 103495. 3377.13  30
  -3  -6  -1 103728. 3544.94   8
  -3  -6  -1 107344. 3420.48  15
  -3  -6  -1 106651. 3418.83  22
  -3  -6   0 47624.4 1941.06   7
  -3  -6   0 48882.3 2445.11  11
  -3  -6   0 47449.6 2092.82  15
  -3  -6   0 45954.9 2152.68   8
  -3  -6   0 47100.7 1968.94  30
  -3  -6   0 48145.5 1459.80  13
  -3  -6   0 49309.5 2036.47  22
  -3  -6   1 130240. 3693.05  30
  -3  -6   1 128396. 3692.73  22
  -3  -6   1 128177. 4050.68   8
  -3  -6   1 135505. 4400.01  11
  -3  -6   1 120625. 2733.24  13
  -3  -6   1 133962. 3849.40   7
  -3  -6   1 130564. 3992.85  15
  -3  -6   2 56345.4 2579.39  11
  -3  -6   2 52964.6 2336.45  15
  -3  -6   2 53614.3 2279.04   7
  -3  -6   2 53237.4 2369.37   8
  -3  -6   2 52559.3 1990.56  30
  -3  -6   2 53276.8 2013.54  22
  -3  -6   3 180242. 5359.87  19
  -3  -6   3 182202. 5266.05   7
  -3  -6   3 186641. 5391.51   8
  -3  -6   3 181391. 5340.88  15
  -3  -6   3 183872. 5550.00  11
  -3  -6   3 186347. 4698.46  30
  -3  -6   3 186152. 4704.76  22
  -3  -6   4 32517.0 1982.64  11
  -3  -6   4 30025.7 1808.16   8
  -3  -6   4 30235.2 1858.97  19
  -3  -6   4 32449.0 1853.22   7
  -3  -6   4 30325.9 1826.50  15
  -3  -6   4 30913.2 1340.39  30
  -3  -6   4 30232.4 1340.36  22
  -3  -6   5 45169.8 2406.63  19
  -3  -6   5 44297.2 1598.39  22
  -3  -6   5 43710.8 1581.15  30
  -3  -6   5 49154.7 2427.89  15
  -3  -6   5 46824.6 2371.07   8
  -3  -6   5 44116.5 2295.88   7
  -3  -6   5 44524.4 2421.58  11
  -3  -6   6 17040.8 1494.13   8
  -3  -6   6 15435.7 1367.76  15
  -3  -6   6 15739.8 1386.73   7
  -3  -6   6 14487.0 1459.76  11
  -3  -6   6 17533.8 1548.80  19
  -3  -6   7 160970. 5458.83  19
  -3  -6   7 156359. 5191.97  15
  -3  -6   7 141415. 5305.11  11
  -3  -6   7 155737. 5174.29   7
  -3  -6   8 17120.5 1554.37  15
  -3  -6   8 14939.6 1470.16   7
  -3  -6   8 13606.2 1505.62  19
  -3  -6   8 15620.7 1637.70  11
  -3  -6   9 49144.4 2755.25  15
  -3  -6   9 50830.8 3127.11  11
  -3  -6   9 50423.5 2802.18   7
  -3  -6   9 49931.2 2961.35  19
  -3  -6  10 4478.28 909.016   7
  -3  -6  10 5098.41 1040.21  19
  -3  -6  10 5256.01 960.576  15
  -3  -6  10 4483.59 1110.16  11
  -3  -6  11 61600.1 3568.43  19
  -3  -6  11 55166.8 3179.89   7
  -3  -5 -14 8760.52 1331.97   3
  -3  -5 -13 5166.08 902.580  30
  -3  -5 -13 4336.59 881.959   3
  -3  -5 -13 4971.96 910.330  22
  -3  -5 -13 3485.89 789.505  24
  -3  -5 -13 5145.12 1054.29  13
  -3  -5 -12 41122.6 2520.19   3
  -3  -5 -12 45655.1 2520.54  24
  -3  -5 -12 40841.8 2671.28  13
  -3  -5 -12 43542.8 2474.71  30
  -3  -5 -12 41952.4 2448.30  22
  -3  -5 -11 9052.42 1095.78  30
  -3  -5 -11 10038.1 1299.06  13
  -3  -5 -11 8635.33 1098.52   3
  -3  -5 -11 11389.2 1203.95  24
  -3  -5 -11 11948.0 1348.76   6
  -3  -5 -11 9556.47 1120.44  22
  -3  -5 -10 22608.4 1622.36   3
  -3  -5 -10 20074.2 1576.31  30
  -3  -5 -10 19877.2 1564.19  24
  -3  -5 -10 20119.7 1710.20  13
  -3  -5 -10 19271.9 1392.72   8
  -3  -5 -10 23189.3 1806.34   6
  -3  -5 -10 18163.4 1528.69  22
  -3  -5  -9 9192.99 1050.86  22
  -3  -5  -9 9794.25 971.251   8
  -3  -5  -9 10681.0 1169.35  13
  -3  -5  -9 9219.16 1029.32  30
  -3  -5  -9 9568.74 1004.13   3
  -3  -5  -9 9165.37 1159.52   6
  -3  -5  -9 9809.24 1074.41  24
  -3  -5  -8 65430.8 2795.06  30
  -3  -5  -8 62796.6 2565.11   3
  -3  -5  -8 64497.5 2763.77  24
  -3  -5  -8 63574.3 2867.19  13
  -3  -5  -8 64040.3 2610.02   8
  -3  -5  -8 61518.5 2949.71   6
  -3  -5  -8 69084.2 2865.53  22
  -3  -5  -7 7254.88 911.522  22
  -3  -5  -7 6055.97 818.153  30
  -3  -5  -7 6329.51 879.971  13
  -3  -5  -7 4669.39 881.469   6
  -3  -5  -7 6796.74 782.490   8
  -3  -5  -7 6926.74 871.219  24
  -3  -5  -6 73759.0 3094.84   6
  -3  -5  -6 76838.5 2767.78   8
  -3  -5  -6 66866.9 2730.34  13
  -3  -5  -6 68533.0 2787.28  30
  -3  -5  -6 71895.4 2847.43  22
  -3  -5  -5 3084.24 635.370  22
  -3  -5  -5 1577.05 671.672   6
  -3  -5  -5 3815.43 346.565  20
  -3  -5  -5 3018.48 568.052   8
  -3  -5  -5 3027.04 616.763  30
  -3  -5  -5 4684.92 690.422  13
  -3  -5  -4 44609.6 1917.18  15
  -3  -5  -4 52544.8 2102.60  13
  -3  -5  -4 52852.5 2171.37   8
  -3  -5  -4 50787.0 2166.99  30
  -3  -5  -4 52764.6 2212.92  22
  -3  -5  -3 4047.58 625.693  22
  -3  -5  -3 5615.21 606.670  13
  -3  -5  -3 5608.31 698.776  30
  -3  -5  -3 5506.35 724.405   8
  -3  -5  -3 5150.29 416.322   7
  -3  -5  -3 5066.66 685.197  15
  -3  -5  -2 147064. 3748.32   3
  -3  -5  -2 143682. 3787.34  13
  -3  -5  -2 148215. 4231.34   8
  -3  -5  -2 146290. 3637.97   7
  -3  -5  -2 144685. 4126.93  15
  -3  -5  -2 146010. 4164.54  22
  -3  -5  -2 140947. 4101.34  30
  -3  -5  -1 1534.83 448.550  22
  -3  -5  -1 1248.30 420.634  15
  -3  -5  -1 1224.90 598.114  11
  -3  -5  -1 1005.54 250.322  13
  -3  -5  -1 638.525 362.219   8
  -3  -5  -1 1818.19 444.876  30
  -3  -5  -1 1227.67 218.640   3
  -3  -5  -1 1258.95 319.678   7
  -3  -5   0 38644.2 1995.09  11
  -3  -5   0 40110.2 1269.66  13
  -3  -5   0 37620.2 1808.97   8
  -3  -5   0 37295.4 1104.87   3
  -3  -5   0 39074.9 1798.01  15
  -3  -5   0 37469.3 1588.04   7
  -3  -5   0 40874.5 1720.73  22
  -3  -5   0 38391.6 1675.73  30
  -3  -5   1 2052.88 415.697  22
  -3  -5   1 1994.30 595.510  11
  -3  -5   1 2561.21 557.953   8
  -3  -5   1 1780.60 455.373  19
  -3  -5   1 2211.20 421.001  30
  -3  -5   1 1987.48 505.217  15
  -3  -5   1 2422.94 497.900   7
[truncated: 31,643,341 more chars]
