# Supplementary material for: Crystal structures of ten phosphane chalcogenide complexes of gold(III) chloride and bromide
Source: Acta Crystallogr E Crystallogr Commun. 2024 Mar 12;80(Pt 4):355–69. doi: 10.1107/S2056989024002032 (PMC10993601; doi:10.1107/S2056989024002032)
Supplement: Supplementary file 2 [file e-80-00355-9asup2.hkl]

data_9a                                                                         
_shelx_title ' velum in P-1'                                                    
_shelx_refln_list_code          4                                               
_shelx_F_calc_maximum      222.15                                               
_exptl_crystal_F_000       472.00                                               
_reflns_d_resolution_high  0.6941                                               
                                                                                
loop_                                                                           
 _space_group_symop_operation_xyz                                               
 'x, y, z'                                                                      
 '-x, -y, -z'                                                                   
                                                                                
_cell_length_a     8.0262                                                       
_cell_length_b     9.0839                                                       
_cell_length_c    10.7162                                                       
_cell_angle_alpha  86.185                                                       
_cell_angle_beta   85.730                                                       
_cell_angle_gamma  84.468                                                       
                                                                                
_shelx_F_squared_multiplier     1.000                                           
                                                                                
loop_                                                                           
 _refln_index_h                                                                 
 _refln_index_k                                                                 
 _refln_index_l                                                                 
 _refln_F_squared_calc                                                          
 _refln_F_squared_meas                                                          
 _refln_F_squared_sigma                                                         
 _refln_observed_status                                                         
   1   0   0        479.62        469.16         8.94 o                         
   2   0   0      38878.67      37330.88       149.74 o                         
   3   0   0       5723.65       5950.70        49.82 o                         
   4   0   0       5926.24       6186.10        54.93 o                         
   5   0   0       2852.31       3052.10        38.59 o                         
   6   0   0       6104.59       6154.23        67.37 o                         
   7   0   0        999.88       1090.06        28.39 o                         
   8   0   0       2354.97       2420.05        43.34 o                         
   9   0   0        391.85        437.69        22.99 o                         
  10   0   0       2606.42       2644.61        62.61 o                         
  11   0   0        712.36        643.48        71.82 o                         
 -11   1   0       4683.81       4742.75       319.34 o                         
 -10   1   0          0.75         20.44        16.92 o                         
  -9   1   0       2967.94       3174.39        55.67 o                         
  -8   1   0        108.58        141.69        16.45 o                         
  -7   1   0       3757.60       3928.83        58.82 o                         
  -6   1   0        407.14        449.90        19.16 o                         
  -5   1   0      15283.71      14927.32       111.90 o                         
  -4   1   0       4280.26       4172.14        61.14 o                         
  -3   1   0      11001.31      10615.32       102.51 o                         
  -2   1   0       6004.86       6069.77        29.24 o                         
  -1   1   0       7860.54       7927.41        33.36 o                         
   0   1   0       6247.37       6437.83        47.70 o                         
   1   1   0      17441.52      17502.03        68.84 o                         
   2   1   0       6705.02       6626.08        36.40 o                         
   3   1   0      10907.25      10421.58        77.47 o                         
   4   1   0        169.09        195.95        12.48 o                         
   5   1   0       1316.71       1325.66        28.46 o                         
   6   1   0       3067.92       3049.23        52.26 o                         
   7   1   0       2655.44       2914.53        50.65 o                         
   8   1   0       7908.94       8276.68        90.98 o                         
   9   1   0       1081.67       1143.33        33.91 o                         
  10   1   0       2337.54       2457.67        54.82 o                         
  11   1   0        159.80         88.16        34.10 o                         
 -10   2   0       2039.39       2125.69        53.02 o                         
  -9   2   0       1654.91       1728.65        40.06 o                         
  -8   2   0       1048.78       1095.39        30.03 o                         
  -7   2   0        115.70        127.16        12.31 o                         
  -6   2   0       1432.57       1445.59        29.90 o                         
  -5   2   0       1394.56       1328.41        25.84 o                         
  -4   2   0       7430.24       7318.41        74.02 o                         
  -3   2   0      21724.33      21840.47       114.25 o                         
  -2   2   0      15397.50      15480.04        77.72 o                         
  -1   2   0      18655.17      18582.59        80.53 o                         
   0   2   0       6163.60       6270.64        25.27 o                         
   1   2   0      26407.79      26093.28        93.17 o                         
   2   2   0       2066.37       2130.76        16.37 o                         
   3   2   0      24180.97      23889.32       137.82 o                         
   4   2   0         66.76         77.57         9.77 o                         
   5   2   0       3753.94       3632.18        51.17 o                         
   6   2   0        191.04        226.32        15.77 o                         
   7   2   0       2728.57       2662.26        45.66 o                         
   8   2   0         24.59         33.51        12.13 o                         
   9   2   0       7807.94       8164.75       102.28 o                         
  10   2   0          3.25         15.17        16.35 o                         
  11   2   0       4818.39       4759.80       211.84 o                         
 -10   3   0       1867.97       2027.97        53.71 o                         
  -9   3   0       1043.88       1115.34        33.29 o                         
  -8   3   0       5608.86       5628.16        73.75 o                         
  -7   3   0        309.81        316.10        17.00 o                         
  -6   3   0       5695.37       5530.55        71.59 o                         
  -5   3   0        205.00        207.85        11.11 o                         
  -4   3   0      14894.11      14897.85       112.32 o                         
  -3   3   0       1612.14       1595.67        19.38 o                         
  -2   3   0      32228.98      31782.01       155.42 o                         
  -1   3   0       5433.88       5647.28        39.51 o                         
   0   3   0      14071.18      13909.58        55.24 o                         
   1   3   0        121.03        130.25         3.57 o                         
   2   3   0       4789.34       4697.46        32.99 o                         
   3   3   0        458.90        418.51         9.69 o                         
   4   3   0      10774.72      10310.40        79.15 o                         
   5   3   0       2767.89       2636.63        39.30 o                         
   6   3   0       4914.12       4700.92        59.03 o                         
   7   3   0       1981.30       1779.90        42.03 o                         
   8   3   0       2364.30       2390.22        53.71 o                         
   9   3   0       2226.38       2294.55        52.38 o                         
  10   3   0       3467.85       3575.02        73.10 o                         
  11   3   0       1878.20       1599.82       109.92 o                         
 -10   4   0         79.09        137.73        58.67 o                         
  -9   4   0       1509.02       1550.24        44.34 o                         
  -8   4   0        334.53        340.54        20.12 o                         
  -7   4   0       4693.49       4655.95        75.78 o                         
  -6   4   0       1103.16       1056.91        26.68 o                         
  -5   4   0       4667.06       4644.54        44.66 o                         
  -4   4   0       1091.47       1084.06        19.72 o                         
  -3   4   0       9226.13       8861.48        62.32 o                         
  -2   4   0       7804.93       7589.28        54.29 o                         
  -1   4   0      28358.14      28139.36       135.12 o                         
   0   4   0      13142.90      12577.56        66.34 o                         
   1   4   0       6446.08       6458.20        36.37 o                         
   2   4   0       5936.06       5664.21        35.30 o                         
   3   4   0        155.88        165.46         7.32 o                         
   4   4   0       4247.69       4119.50        41.89 o                         
   5   4   0        828.72        822.37        18.90 o                         
   6   4   0       4892.92       4781.24        61.88 o                         
   7   4   0        580.12        533.40        22.86 o                         
   8   4   0       2401.68       2338.88        52.76 o                         
   9   4   0       1179.25       1216.76        38.06 o                         
  10   4   0       2604.28       2839.84        63.67 o                         
  11   4   0        988.56        878.99        94.77 o                         
  -9   5   0        241.73        279.35        24.43 o                         
  -8   5   0       1033.39       1005.15        35.41 o                         
  -7   5   0       3049.93       3047.99        55.24 o                         
  -6   5   0       3132.19       3171.45        48.88 o                         
  -5   5   0      11884.65      11807.79       115.71 o                         
  -4   5   0       1273.28       1309.63        24.52 o                         
  -3   5   0      10571.97      10517.77        75.80 o                         
  -2   5   0        431.15        404.76         9.95 o                         
  -1   5   0      13059.76      12963.95        74.34 o                         
   0   5   0        613.62        594.37        10.54 o                         
   1   5   0      16584.44      16596.24        84.02 o                         
   2   5   0         66.55         63.18         4.77 o                         
   3   5   0       3161.19       3108.25        28.81 o                         
   4   5   0         94.34         95.68         7.78 o                         
   5   5   0       5300.47       5118.25        57.60 o                         
   6   5   0        178.04        176.78        14.12 o                         
   7   5   0      13060.61      12975.12       176.72 o                         
   8   5   0        619.19        603.87        26.41 o                         
   9   5   0       4620.69       4583.98        79.76 o                         
  10   5   0        953.35        945.93        38.52 o                         
  -9   6   0         14.31          1.05        21.08 o                         
  -8   6   0        945.86        946.09        37.23 o                         
  -7   6   0          5.71         10.39        14.02 o                         
  -6   6   0       3190.55       3135.36        60.66 o                         
  -5   6   0        135.96        138.32        10.93 o                         
  -4   6   0      19124.80      18950.90       129.69 o                         
  -3   6   0        315.87        295.68        12.81 o                         
  -2   6   0      12041.06      11787.22        77.78 o                         
  -1   6   0       1581.83       1564.79        20.80 o                         
   0   6   0       6859.10       6705.54        49.24 o                         
   1   6   0       3803.88       3762.20        30.77 o                         
   2   6   0       7933.11       7902.79        52.89 o                         
   3   6   0       4040.85       3914.81        40.24 o                         
   4   6   0       1363.77       1392.64        24.72 o                         
   5   6   0       1612.46       1639.49        30.83 o                         
   6   6   0       1332.98       1332.35        28.41 o                         
   7   6   0       1652.73       1625.99        37.31 o                         
   8   6   0       4824.74       4763.86        79.23 o                         
   9   6   0       2484.40       2518.47        61.92 o                         
  10   6   0       2148.39       2096.89        68.25 o                         
  -8   7   0        673.60        625.47        32.25 o                         
  -7   7   0       2880.63       2933.02        69.60 o                         
  -6   7   0       1662.92       1637.21        37.42 o                         
  -5   7   0       3081.91       3027.06        46.39 o                         
  -4   7   0       6073.80       5990.67        62.55 o                         
  -3   7   0       5386.11       5353.52        55.51 o                         
  -2   7   0       8329.16       8593.54        71.58 o                         
  -1   7   0       2552.86       2531.84        32.98 o                         
   0   7   0        766.16        742.37        16.42 o                         
   1   7   0        635.30        645.45        14.05 o                         
   2   7   0       1691.36       1667.41        23.67 o                         
   3   7   0       2651.50       2636.70        34.53 o                         
   4   7   0       8219.87       8257.92        75.46 o                         
   5   7   0       1840.31       1745.60        33.03 o                         
   6   7   0       5222.30       5159.79        63.28 o                         
   7   7   0        230.82        228.79        16.41 o                         
   8   7   0       5251.84       5354.43        77.24 o                         
   9   7   0        135.08         79.48        15.90 o                         
  -8   8   0        424.68        416.59        47.16 o                         
  -7   8   0       4072.08       3845.02        74.06 o                         
  -6   8   0        518.62        528.44        22.84 o                         
  -5   8   0       2971.55       3052.16        48.57 o                         
  -4   8   0        214.89        220.72        13.96 o                         
  -3   8   0       6270.38       6171.48        63.36 o                         
  -2   8   0        239.59        232.98        12.32 o                         
  -1   8   0      10565.88      10517.47        83.30 o                         
   0   8   0         60.53         51.39         6.99 o                         
   1   8   0       2808.13       2836.70        34.68 o                         
   2   8   0        624.79        611.71        16.90 o                         
   3   8   0       1963.16       1963.17        31.49 o                         
   4   8   0        763.47        783.84        23.00 o                         
   5   8   0       5260.05       5298.90        62.55 o                         
   6   8   0        819.57        807.84        25.35 o                         
   7   8   0       3038.77       3057.03        52.22 o                         
   8   8   0        130.61        127.19        17.84 o                         
   9   8   0       1663.99       1654.86        56.65 o                         
  -7   9   0        325.39        280.56        29.11 o                         
  -6   9   0       6495.34       6561.78        80.19 o                         
  -5   9   0       1859.13       1903.66        38.41 o                         
  -4   9   0       3550.23       3593.05        53.33 o                         
  -3   9   0       1146.53       1148.65        26.81 o                         
  -2   9   0       1408.54       1399.10        29.43 o                         
  -1   9   0       1193.63       1216.50        26.73 o                         
   0   9   0       3282.65       3266.33        43.73 o                         
   1   9   0       1687.06       1664.45        29.98 o                         
   2   9   0       1696.44       1723.48        29.90 o                         
   3   9   0       1026.06       1035.76        27.15 o                         
   4   9   0       1717.85       1732.05        32.87 o                         
   5   9   0       2893.65       2895.78        48.67 o                         
   6   9   0       4081.82       4176.11        61.17 o                         
   7   9   0       4571.57       4635.29        70.41 o                         
   8   9   0       1118.60       1171.69        41.65 o                         
  -6  10   0       2096.10       2051.52        54.11 o                         
  -5  10   0       2908.85       2919.33        52.99 o                         
  -4  10   0       3560.42       3520.93        57.34 o                         
  -3  10   0       1757.06       1866.08        38.92 o                         
  -2  10   0       2348.86       2320.08        42.31 o                         
  -1  10   0        431.05        432.02        17.47 o                         
   0  10   0       3811.10       3860.92        51.12 o                         
   1  10   0        278.94        284.62        14.19 o                         
   2  10   0       5455.98       5628.43        66.28 o                         
   3  10   0         25.15         24.82         9.47 o                         
   4  10   0       2425.60       2481.57        56.62 o                         
   5  10   0         10.83         13.14         9.58 o                         
   6  10   0       2203.33       2239.13        48.63 o                         
   7  10   0        238.53        249.72        21.71 o                         
   8  10   0       3615.96       3646.31        89.96 o                         
  -4  11   0          6.89         -2.77        19.99 o                         
  -3  11   0       4591.98       4579.89        66.48 o                         
  -2  11   0         64.26         51.92        11.63 o                         
  -1  11   0        710.05        695.58        23.07 o                         
   0  11   0         45.97         26.86        11.87 o                         
   1  11   0        939.29        956.64        28.32 o                         
   2  11   0         44.37         37.68         9.94 o                         
   3  11   0       5486.58       5492.80        70.14 o                         
   4  11   0        309.61        327.84        17.96 o                         
   5  11   0       3460.90       3479.48        58.11 o                         
   6  11   0        914.68        902.72        37.15 o                         
  -3  12   0        758.19        755.14        63.02 o                         
  -2  12   0       2309.05       2247.95       130.19 o                         
  -1  12   0       1437.55       1421.91        64.76 o                         
   0  12   0        674.45        662.52        45.39 o                         
   1  12   0       1257.07       1191.36        74.13 o                         
   2  12   0        316.43        336.00        35.67 o                         
   3  12   0       2162.16       2440.43       110.94 o                         
   4  12   0       1074.07       1086.64       127.79 o                         
   5  12   0       2866.76       2686.50       188.60 o                         
  -4 -12   1       2351.04       2533.89       181.81 o                         
  -3 -12   1       1734.08       1714.91        77.86 o                         
  -2 -12   1        811.03        779.70       131.93 o                         
  -1 -12   1        675.22        599.18        44.39 o                         
   0 -12   1        924.74        948.61        59.30 o                         
   1 -12   1       1503.60       1453.01        82.06 o                         
   2 -12   1       1272.12       1234.26        81.27 o                         
   3 -12   1        859.10        839.23       111.72 o                         
  -6 -11   1        901.24        929.45        83.54 o                         
  -5 -11   1        748.56        725.42        37.84 o                         
  -4 -11   1       4638.20       4675.66       101.03 o                         
  -3 -11   1        992.45       1009.01        48.58 o                         
  -2 -11   1       5770.87       6019.58       119.25 o                         
  -1 -11   1        356.28        396.42        34.81 o                         
   0 -11   1       2394.66       2503.96        66.20 o                         
   1 -11   1         37.10         12.76        16.95 o                         
   2 -11   1       3128.53       3146.99        87.87 o                         
   3 -11   1         86.04         94.51        21.13 o                         
   4 -11   1       2635.98       2567.56       118.98 o                         
   5 -11   1          5.83        -11.70        41.84 o                         
  -7 -10   1       4008.94       4215.61       158.70 o                         
  -6 -10   1         83.05         83.89        12.55 o                         
  -5 -10   1       2880.96       2935.01        46.83 o                         
  -4 -10   1        402.82        400.93        17.34 o                         
  -3 -10   1       4561.91       4707.50        60.46 o                         
  -2 -10   1       1541.03       1533.00        30.99 o                         
  -1 -10   1       3479.13       3540.46        47.43 o                         
   0 -10   1        160.74        157.19        11.23 o                         
   1 -10   1        292.62        315.19        14.96 o                         
   2 -10   1         40.40         39.51         9.08 o                         
   3 -10   1       1432.91       1412.47        33.48 o                         
   4 -10   1        690.60        641.42        25.77 o                         
   5 -10   1       3252.58       3040.25        84.27 o                         
   6 -10   1       1217.02       1104.05        93.46 o                         
  -8  -9   1       1886.54       1870.00        58.93 o                         
  -7  -9   1       1489.60       1499.64        37.44 o                         
  -6  -9   1       3154.89       3123.42        57.38 o                         
  -5  -9   1       2710.69       2716.86        46.59 o                         
  -4  -9   1       2668.19       2725.15        41.55 o                         
  -3  -9   1       1994.93       2052.63        33.61 o                         
  -2  -9   1       3028.87       3059.25        40.54 o                         
  -1  -9   1       5502.23       5534.58        58.39 o                         
   0  -9   1       1599.38       1591.47        29.40 o                         
   1  -9   1       4776.86       4795.03        54.86 o                         
   2  -9   1        290.95        307.91        14.33 o                         
   3  -9   1       1377.04       1363.83        28.79 o                         
   4  -9   1         41.55         43.14         9.56 o                         
   5  -9   1       4801.22       4796.44        62.79 o                         
   6  -9   1        160.40        131.97        17.29 o                         
   7  -9   1       4177.88       3866.43        90.94 o                         
  -9  -8   1        691.69        627.24        39.75 o                         
  -8  -8   1       2566.43       2570.70        53.31 o                         
  -7  -8   1        529.48        535.48        22.74 o                         
  -6  -8   1      10467.72      10433.67       132.57 o                         
  -5  -8   1         11.68         31.37         9.74 o                         
  -4  -8   1      10903.30      10917.08        97.79 o                         
  -3  -8   1         92.98         84.56         9.07 o                         
  -2  -8   1       2259.27       2252.71        31.14 o                         
  -1  -8   1          0.75         -0.92         7.09 o                         
   0  -8   1       4012.69       4081.15        43.82 o                         
   1  -8   1          1.15          1.07         6.79 o                         
   2  -8   1       5069.83       5176.98        55.61 o                         
   3  -8   1         30.12         32.01         8.04 o                         
   4  -8   1       3566.57       3555.62        48.69 o                         
   5  -8   1        115.16         97.26        10.72 o                         
   6  -8   1       5923.65       5915.26        79.81 o                         
   7  -8   1       1121.67       1035.95        38.91 o                         
   8  -8   1       4252.92       3905.68       102.47 o                         
  -9  -7   1       2622.36       2596.26        64.09 o                         
  -8  -7   1        268.05        275.13        19.61 o                         
  -7  -7   1       2372.71       2430.39        51.08 o                         
  -6  -7   1        120.28        123.72        12.52 o                         
  -5  -7   1       7870.05       7865.47        76.43 o                         
  -4  -7   1        668.05        676.15        19.51 o                         
  -3  -7   1      10292.59      10328.96        86.54 o                         
  -2  -7   1        536.19        553.22        14.84 o                         
  -1  -7   1       4594.00       4510.82        42.23 o                         
   0  -7   1        465.76        468.93        13.16 o                         
   1  -7   1       3883.19       3778.26        40.52 o                         
   2  -7   1       5198.19       5129.99        52.54 o                         
   3  -7   1       4162.61       4062.37        44.56 o                         
   4  -7   1       3860.03       3779.36        45.92 o                         
   5  -7   1       1439.11       1399.62        31.52 o                         
   6  -7   1       1497.50       1403.83        37.80 o                         
   7  -7   1       1781.39       1719.43        47.74 o                         
   8  -7   1       2979.58       2917.98        66.46 o                         
 -10  -6   1       2499.67       2366.08        79.65 o                         
  -9  -6   1       2453.79       2407.22        82.00 o                         
  -8  -6   1       4181.26       4001.96        97.24 o                         
  -7  -6   1       5334.48       5354.91        70.71 o                         
  -6  -6   1       1944.20       1937.78        36.49 o                         
  -5  -6   1       5725.29       5575.91        58.26 o                         
  -4  -6   1       1661.15       1631.09        26.02 o                         
  -3  -6   1      10730.49      10611.95        73.92 o                         
  -2  -6   1       1329.72       1317.32        17.68 o                         
  -1  -6   1       3589.30       3553.04        30.31 o                         
   0  -6   1        109.36        119.92         7.67 o                         
   1  -6   1       1195.86       1219.77        20.17 o                         
   2  -6   1        755.59        789.25        14.99 o                         
   3  -6   1      10723.63      10884.22        80.13 o                         
   4  -6   1        972.27       1002.33        22.65 o                         
   5  -6   1      13630.89      13722.64       127.96 o                         
   6  -6   1         43.70         44.05        12.41 o                         
   7  -6   1       5485.87       5299.23        92.61 o                         
   8  -6   1        112.68         98.20        17.67 o                         
   9  -6   1       3494.19       3310.60        90.93 o                         
 -10  -5   1       1701.52       1768.25        54.07 o                         
  -9  -5   1         11.42          1.59        17.16 o                         
  -8  -5   1       6786.61       6866.74       116.78 o                         
  -7  -5   1         14.92         31.22        11.77 o                         
  -6  -5   1       8532.74       8471.70        82.38 o                         
  -5  -5   1         42.48         43.02         9.60 o                         
  -4  -5   1       4041.13       4087.33        40.04 o                         
  -3  -5   1        178.83        180.42         6.84 o                         
  -2  -5   1      10596.99      10433.18        78.39 o                         
  -1  -5   1        540.29        579.79         9.74 o                         
   0  -5   1      12134.88      11733.83        71.12 o                         
   1  -5   1        650.55        652.62        11.97 o                         
   2  -5   1       2728.64       2635.01        26.41 o                         
   3  -5   1       1473.09       1428.52        22.98 o                         
   4  -5   1       8467.14       8367.94        66.74 o                         
   5  -5   1       2520.98       2551.34        33.76 o                         
   6  -5   1       9026.10       8770.23       114.87 o                         
   7  -5   1        600.06        571.70        25.58 o                         
   8  -5   1       1540.65       1509.77        44.78 o                         
   9  -5   1        385.64        404.46        26.33 o                         
 -10  -4   1         21.68          5.69        16.65 o                         
  -9  -4   1       3734.37       3676.41        69.77 o                         
  -8  -4   1        550.87        521.02        24.86 o                         
  -7  -4   1      11126.70      11030.39       106.69 o                         
  -6  -4   1       6384.03       6244.33        63.80 o                         
  -5  -4   1      13273.00      12847.78       111.98 o                         
  -4  -4   1       3735.15       3685.15        36.95 o                         
  -3  -4   1       1492.03       1488.23        20.43 o                         
  -2  -4   1        813.36        807.34        10.51 o                         
  -1  -4   1       1878.52       1914.86        16.85 o                         
   0  -4   1       3758.07       3678.25        26.29 o                         
   1  -4   1      10316.89      10435.06        57.04 o                         
   2  -4   1       5793.04       5626.96        41.54 o                         
   3  -4   1       8099.52       8234.83        58.09 o                         
   4  -4   1       6361.35       6258.19        49.70 o                         
   5  -4   1       5050.59       5007.00        56.15 o                         
   6  -4   1      14646.04      14159.19       201.36 o                         
   7  -4   1       1426.44       1433.48        35.92 o                         
   8  -4   1       7106.83       7158.85        96.56 o                         
   9  -4   1         23.23         29.03        15.64 o                         
  10  -4   1        784.20        820.83       119.96 o                         
 -11  -3   1       2699.59       2601.72       193.48 o                         
 -10  -3   1       1507.53       1577.90        44.32 o                         
  -9  -3   1       5557.13       5850.64       108.65 o                         
  -8  -3   1        745.19        765.34        27.80 o                         
  -7  -3   1       4131.50       4032.77        84.72 o                         
  -6  -3   1       1414.96       1434.33        30.81 o                         
  -5  -3   1       8722.12       8498.14        92.12 o                         
  -4  -3   1       1731.12       1635.49        25.10 o                         
  -3  -3   1       9005.48       9004.60        60.54 o                         
  -2  -3   1       2310.48       2201.71        21.18 o                         
  -1  -3   1       2800.97       2715.98        16.54 o                         
   0  -3   1         25.65         47.43         2.56 o                         
   1  -3   1      32704.60      32678.43       123.28 o                         
   2  -3   1       1518.11       1701.49        16.66 o                         
   3  -3   1      28156.32      27474.09       133.47 o                         
   4  -3   1        829.01        860.37        16.77 o                         
   5  -3   1       4466.77       4337.59        51.87 o                         
   6  -3   1        453.15        455.91        16.01 o                         
   7  -3   1       4102.37       4070.69        57.93 o                         
   8  -3   1        254.45        269.77        19.34 o                         
   9  -3   1       2862.88       3064.07        60.45 o                         
  10  -3   1        247.50        259.12        20.74 o                         
 -11  -2   1        199.12        125.26        38.73 o                         
 -10  -2   1       5119.59       5493.60       106.19 o                         
  -9  -2   1          0.79         18.76        13.59 o                         
  -8  -2   1      10267.92      10607.63       118.10 o                         
  -7  -2   1         48.83         54.41        12.60 o                         
  -6  -2   1       6345.65       6068.40        83.95 o                         
  -5  -2   1        122.50        133.13        12.76 o                         
  -4  -2   1      11329.90      10771.62       100.15 o                         
  -3  -2   1        658.42        629.54        13.25 o                         
  -2  -2   1       9201.98       9064.70        45.18 o                         
  -1  -2   1        793.84        802.05         7.07 o                         
   0  -2   1       7855.09       7928.06        30.00 o                         
   1  -2   1        124.83        128.65         3.28 o                         
   2  -2   1      25250.81      25250.88        98.82 o                         
   3  -2   1       7212.19       7256.07        45.22 o                         
   4  -2   1      28859.71      28013.85       204.63 o                         
   5  -2   1       6182.93       5950.94        54.71 o                         
   6  -2   1       8005.76       7685.65       137.35 o                         
   7  -2   1       2652.09       2716.71        47.82 o                         
   8  -2   1       1705.79       1772.57        36.74 o                         
   9  -2   1       4931.75       5258.12        74.90 o                         
  10  -2   1        702.97        738.12        33.65 o                         
 -11  -1   1       2261.24       2363.17       231.56 o                         
 -10  -1   1       1691.55       1832.91        49.67 o                         
  -9  -1   1       4827.57       5120.20        75.97 o                         
  -8  -1   1       4639.50       4704.32        69.72 o                         
  -7  -1   1       5065.84       5273.42        66.78 o                         
  -6  -1   1       2310.27       2180.79        40.87 o                         
  -5  -1   1       3489.62       3667.03        48.63 o                         
  -4  -1   1        250.40        265.52        13.48 o                         
  -3  -1   1       8664.30       8770.52        65.55 o                         
  -2  -1   1      12265.28      12292.78        57.61 o                         
  -1  -1   1      18639.59      18648.16        67.27 o                         
   0  -1   1      29755.19      29852.41       134.56 o                         
   1  -1   1       3844.44       3974.01        18.18 o                         
   2  -1   1      21723.21      21508.81        82.52 o                         
   3  -1   1       2878.94       2844.26        26.82 o                         
   4  -1   1      22949.14      22463.97       230.59 o                         
   5  -1   1       1189.47       1117.09        23.47 o                         
   6  -1   1       7416.79       7506.59        73.27 o                         
   7  -1   1          6.20         24.71        11.28 o                         
   8  -1   1       1219.92       1319.42        31.03 o                         
   9  -1   1         19.04          7.57        13.71 o                         
  10  -1   1       2378.65       2482.07        60.83 o                         
  11  -1   1         12.31         59.07        51.43 o                         
 -11   0   1       2014.02       1904.76       264.24 o                         
 -10   0   1        538.86        542.41        29.39 o                         
  -9   0   1       2918.66       3023.70        57.06 o                         
  -8   0   1       1301.12       1418.89        36.37 o                         
  -7   0   1      10961.71      11460.29       103.13 o                         
  -6   0   1       1746.00       1755.95        29.92 o                         
  -5   0   1       6925.30       6839.58        63.04 o                         
  -4   0   1         37.70         55.97         9.74 o                         
  -3   0   1       1500.49       1346.48        20.02 o                         
  -2   0   1        222.21        272.33         6.50 o                         
  -1   0   1      10575.58      10911.89        43.17 o                         
   1   0   1      17871.97      17973.94        72.81 o                         
   2   0   1        188.21        221.08         5.68 o                         
   3   0   1      13651.60      13036.51        86.87 o                         
   4   0   1         88.37        106.18        10.81 o                         
   5   0   1      16836.76      16867.78       133.82 o                         
   6   0   1       1335.47       1345.31        30.22 o                         
   7   0   1       8198.33       8625.56        86.21 o                         
   8   0   1       2025.03       2157.45        41.05 o                         
   9   0   1        565.27        575.15        25.18 o                         
  10   0   1       1175.74       1204.23        40.90 o                         
  11   0   1       1131.10       1263.50        62.06 o                         
 -11   1   1        213.32        250.13        47.93 o                         
 -10   1   1       5568.12       5915.28        85.44 o                         
  -9   1   1        528.02        607.41        24.52 o                         
  -8   1   1       2831.57       2929.99        48.99 o                         
  -7   1   1        388.08        396.50        18.41 o                         
  -6   1   1       5773.29       5770.23        63.34 o                         
  -5   1   1       1219.28       1171.64        23.15 o                         
  -4   1   1       9407.56       8951.50        95.51 o                         
  -3   1   1        284.17        292.04         9.39 o                         
  -2   1   1       2062.17       1965.23        16.00 o                         
  -1   1   1       7036.14       7131.60        30.69 o                         
   0   1   1      31615.68      31620.61       165.53 o                         
   1   1   1      31652.23      31432.12       131.07 o                         
   2   1   1      38819.00      37924.32       146.16 o                         
   3   1   1      16867.40      16823.14       130.87 o                         
   4   1   1       2453.99       2273.70        31.56 o                         
   5   1   1       6511.64       6323.13        65.58 o                         
   6   1   1       1296.41       1241.93        29.25 o                         
   7   1   1       4502.93       4515.26        56.72 o                         
   8   1   1        925.12        944.74        29.16 o                         
   9   1   1       2613.73       2698.64        55.04 o                         
  10   1   1        311.08        321.79        25.45 o                         
  11   1   1       1674.83       1795.97        75.38 o                         
 -10   2   1       3030.35       3391.16        67.50 o                         
  -9   2   1       4800.45       4968.28        70.67 o                         
  -8   2   1       2399.13       2505.50        44.69 o                         
  -7   2   1       1976.39       1928.03        37.48 o                         
  -6   2   1       2017.30       1926.53        34.26 o                         
  -5   2   1       2432.65       2291.72        33.77 o                         
  -4   2   1       9971.86       9822.18        72.08 o                         
  -3   2   1       3726.01       3817.50        31.75 o                         
  -2   2   1      12871.80      12871.96        74.28 o                         
  -1   2   1       3004.54       3013.34        17.78 o                         
   0   2   1      14113.52      14224.82        59.33 o                         
   1   2   1       3294.97       3347.75        19.21 o                         
   2   2   1      45810.18      44991.92       218.94 o                         
   3   2   1       3457.35       3435.74        31.56 o                         
   4   2   1      20477.94      19474.35       125.75 o                         
   5   2   1        143.09        191.65        12.20 o                         
   6   2   1       2702.02       2646.80        50.40 o                         
   7   2   1        461.70        436.01        18.81 o                         
   8   2   1       5027.82       5222.34        76.02 o                         
   9   2   1        367.09        363.47        22.55 o                         
  10   2   1       3205.01       3457.65        70.12 o                         
  11   2   1        239.53        253.85        46.34 o                         
 -10   3   1        159.79        174.36        22.01 o                         
  -9   3   1       5771.75       5961.65        80.23 o                         
  -8   3   1         53.02         38.98        12.64 o                         
  -7   3   1       4148.77       3979.25        58.40 o                         
  -6   3   1        472.52        472.82        18.11 o                         
  -5   3   1        682.79        711.02        17.35 o                         
  -4   3   1        303.04        298.40        10.28 o                         
  -3   3   1      15412.69      15516.64        97.01 o                         
  -2   3   1         76.77         76.38         5.31 o                         
  -1   3   1      41147.76      41132.18       202.55 o                         
   0   3   1        872.65        863.36        10.08 o                         
   1   3   1      16460.77      16244.73        86.09 o                         
   2   3   1       4209.51       4257.23        32.56 o                         
   3   3   1      16835.52      16597.82       109.84 o                         
   4   3   1       4762.12       4613.98        42.48 o                         
   5   3   1       6132.51       6033.25        61.02 o                         
   6   3   1       1620.62       1599.05        30.09 o                         
   7   3   1        589.84        520.77        24.97 o                         
   8   3   1        554.43        567.51        26.24 o                         
   9   3   1       2077.68       2117.95        50.45 o                         
  10   3   1       2218.69       2378.89        59.03 o                         
  11   3   1       3258.30       3161.98       166.64 o                         
 -10   4   1       1377.01       1294.72       106.79 o                         
  -9   4   1        125.28        109.33        16.14 o                         
  -8   4   1       3937.65       3994.38        65.05 o                         
  -7   4   1        679.30        670.91        24.48 o                         
  -6   4   1       4524.38       4562.05        57.91 o                         
  -5   4   1       1182.55       1134.36        21.42 o                         
  -4   4   1       2249.25       2273.89        32.97 o                         
  -3   4   1       2295.10       2204.82        29.85 o                         
  -2   4   1       7964.11       8005.38        58.48 o                         
  -1   4   1      16725.14      16688.17        89.17 o                         
   0   4   1      17617.64      17559.51        88.14 o                         
   1   4   1      14892.50      14968.12        79.84 o                         
   2   4   1       7426.90       7315.16        45.76 o                         
   3   4   1       3930.67       3848.61        33.74 o                         
   4   4   1       2940.58       2877.88        34.23 o                         
   5   4   1      10986.07      10604.00        85.53 o                         
   6   4   1       1480.55       1508.01        30.57 o                         
   7   4   1       7307.73       7174.06       103.03 o                         
   8   4   1         15.78         14.95        14.37 o                         
   9   4   1       2677.59       2788.11        59.35 o                         
  10   4   1         18.33          0.66        16.44 o                         
  11   4   1       3171.16       2963.66       166.81 o                         
  -9   5   1        443.53        440.53        28.12 o                         
  -8   5   1        668.20        671.91        28.61 o                         
  -7   5   1        884.05        804.07        28.49 o                         
  -6   5   1       3551.72       3614.26        48.87 o                         
  -5   5   1       2329.97       2298.53        35.00 o                         
  -4   5   1       6205.23       6156.06        60.32 o                         
  -3   5   1       1318.78       1251.37        21.77 o                         
  -2   5   1      10485.69      10431.23        69.33 o                         
  -1   5   1        971.52        964.05        15.15 o                         
   0   5   1      29562.04      29139.64       144.54 o                         
   1   5   1        560.34        553.80        12.29 o                         
   2   5   1      17083.92      16671.49        99.46 o                         
   3   5   1        106.95        107.80         6.90 o                         
   4   5   1       2726.24       2630.88        30.43 o                         
   5   5   1         37.68         36.46         8.93 o                         
   6   5   1       3172.14       3102.04        44.24 o                         
   7   5   1        201.81        210.92        15.91 o                         
   8   5   1       4311.54       4342.94        72.89 o                         
   9   5   1        140.40        126.40        17.87 o                         
  10   5   1       2427.40       2530.42        61.28 o                         
  -8   6   1         41.25         44.92        15.42 o                         
  -7   6   1       1776.21       1813.39        45.30 o                         
  -6   6   1         30.57         44.10        11.34 o                         
  -5   6   1       6551.08       6484.45        63.56 o                         
  -4   6   1       1252.33       1256.14        29.16 o                         
  -3   6   1       8726.96       8685.67        75.79 o                         
  -2   6   1       1557.03       1634.88        25.35 o                         
  -1   6   1       4730.49       4586.53        40.94 o                         
   0   6   1        625.17        638.26        11.91 o                         
   1   6   1      10853.47      10629.54        69.12 o                         
   2   6   1       2341.19       2336.64        26.91 o                         
   3   6   1       8803.73       8737.04        71.71 o                         
   4   6   1       2147.14       2051.78        30.69 o                         
   5   6   1        898.49        885.19        20.07 o                         
   6   6   1       2499.11       2519.92        40.09 o                         
   7   6   1       1504.07       1532.19        34.29 o                         
   8   6   1       3791.53       3726.96        57.87 o                         
   9   6   1       1372.10       1339.84        43.17 o                         
  10   6   1       2449.97       2401.30       102.76 o                         
  -8   7   1       1532.34       1551.44        48.64 o                         
  -7   7   1        206.86        221.16        20.23 o                         
  -6   7   1        375.33        396.82        20.98 o                         
  -5   7   1        688.52        666.81        21.80 o                         
  -4   7   1       4131.28       4157.54        52.06 o                         
  -3   7   1       7323.62       7183.46        70.54 o                         
  -2   7   1       9039.05       9062.31        70.92 o                         
  -1   7   1      10023.06       9819.36        71.59 o                         
   0   7   1       2026.82       1974.96        24.87 o                         
   1   7   1       8494.64       8366.36        57.94 o                         
   2   7   1        638.29        642.75        16.04 o                         
   3   7   1       8589.10       8642.51        76.51 o                         
   4   7   1         43.61         51.32         8.80 o                         
   5   7   1       3325.85       3305.36        43.57 o                         
   6   7   1         57.08         62.04        10.99 o                         
   7   7   1       1250.59       1275.56        32.67 o                         
   8   7   1        286.99        265.72        20.90 o                         
   9   7   1       4365.79       4320.83        89.96 o                         
  10   7   1        326.99        321.84        49.41 o                         
  -7   8   1        756.91        735.47        44.06 o                         
  -6   8   1       4290.36       4281.06        67.27 o                         
  -5   8   1        108.88        105.34        12.79 o                         
  -4   8   1       4646.18       4512.82        58.29 o                         
  -3   8   1          2.81         20.67         9.07 o                         
  -2   8   1      13833.47      13830.97       105.05 o                         
  -1   8   1          1.02          9.76         7.38 o                         
   0   8   1      10482.55      10385.38        82.55 o                         
   1   8   1          5.57          0.40         7.20 o                         
   2   8   1       2008.96       2011.22        29.10 o                         
   3   8   1        140.55        132.50         9.85 o                         
   4   8   1       5902.02       6017.69        67.34 o                         
   5   8   1        535.99        550.53        20.95 o                         
   6   8   1       5430.78       5415.01        71.24 o                         
   7   8   1       1132.05       1135.25        33.52 o                         
   8   8   1       1708.89       1719.09        43.89 o                         
   9   8   1        885.01        893.69        42.44 o                         
  -7   9   1       1595.58       1503.09        60.77 o                         
  -6   9   1         92.50         78.86        13.09 o                         
  -5   9   1       3953.94       3877.17        57.86 o                         
  -4   9   1         98.68        120.12        12.63 o                         
  -3   9   1       3484.21       3491.38        50.22 o                         
  -2   9   1        805.50        800.56        23.15 o                         
  -1   9   1       7890.55       7939.03        74.21 o                         
   0   9   1       3240.57       3221.72        42.46 o                         
   1   9   1       4506.64       4469.24        52.17 o                         
   2   9   1       2240.32       2243.85        36.11 o                         
   3   9   1        229.64        255.77        14.92 o                         
   4   9   1        771.85        801.17        23.02 o                         
   5   9   1        532.44        558.74        22.37 o                         
   6   9   1       2333.22       2379.49        47.69 o                         
   7   9   1       1756.46       1811.52        43.47 o                         
   8   9   1       1992.66       1962.80        49.63 o                         
  -6  10   1       1483.69       1499.47        48.71 o                         
  -5  10   1       4776.23       4827.27        74.23 o                         
  -4  10   1       1520.52       1508.77        37.52 o                         
  -3  10   1       5109.71       5168.23        71.67 o                         
  -2  10   1        263.83        248.94        14.59 o                         
  -1  10   1       1771.82       1792.13        35.16 o                         
   0  10   1        215.21        195.23        12.60 o                         
   1  10   1       3841.16       3866.91        58.47 o                         
   2  10   1        579.51        559.53        20.67 o                         
   3  10   1       3214.26       3238.19        50.52 o                         
   4  10   1         26.68         26.95        10.13 o                         
   5  10   1       2457.09       2605.42        46.61 o                         
   6  10   1          0.06          6.86        12.12 o                         
   7  10   1       5152.52       5308.05       104.86 o                         
  -5  11   1          7.27         39.50        13.67 o                         
  -4  11   1       4419.23       4362.59        70.52 o                         
  -3  11   1          2.07         22.24        11.26 o                         
  -2  11   1       4691.69       4659.00        63.42 o                         
  -1  11   1        126.67        120.45        11.78 o                         
   0  11   1       1970.29       1991.31        41.73 o                         
   1  11   1        287.93        266.60        16.65 o                         
   2  11   1       2370.27       2364.87        48.00 o                         
   3  11   1       1204.84       1217.06        38.23 o                         
   4  11   1       1758.45       1747.09        38.54 o                         
   5  11   1        758.54        720.26        26.32 o                         
   6  11   1        605.79        615.82        31.90 o                         
  -3  12   1       2133.13       1944.52       189.40 o                         
  -2  12   1       1967.82       1984.25        77.02 o                         
  -1  12   1       1718.48       1729.87        42.99 o                         
   0  12   1        821.52        857.69        29.17 o                         
   1  12   1        191.69        205.81        16.16 o                         
   2  12   1        544.44        451.87        21.86 o                         
   3  12   1        818.25        825.43        32.74 o                         
   4  12   1       1968.61       1982.16        53.00 o                         
   5  12   1        985.67        924.32       117.57 o                         
  -4 -12   2       1006.02        875.45       113.05 o                         
  -3 -12   2       1815.25       1796.08       115.19 o                         
  -2 -12   2       1338.05       1371.25       100.32 o                         
  -1 -12   2       1663.92       1569.62        75.40 o                         
   0 -12   2       2385.78       2341.73       103.87 o                         
   1 -12   2       1132.79       1094.34        65.10 o                         
   2 -12   2       3461.17       3220.06       154.54 o                         
  -6 -11   2        533.80        500.24        53.12 o                         
  -5 -11   2       1679.64       1631.83        94.08 o                         
  -4 -11   2        256.18        296.96        28.52 o                         
  -3 -11   2       5107.66       5249.37       106.12 o                         
  -2 -11   2         32.90         25.78        17.84 o                         
  -1 -11   2       2238.73       2280.17        69.66 o                         
   0 -11   2         53.92         43.42        15.52 o                         
   1 -11   2       2075.83       2012.23        66.47 o                         
   2 -11   2        115.67        133.69        21.42 o                         
   3 -11   2       3668.42       3749.81       107.71 o                         
   4 -11   2          0.78          5.67        27.47 o                         
   5 -11   2       1535.66       1533.56       150.88 o                         
  -7 -10   2          0.62        -27.22        48.67 o                         
  -6 -10   2       1482.95       1456.76        53.48 o                         
  -5 -10   2          3.23        -10.29        18.91 o                         
  -4 -10   2       3740.30       3776.95        79.38 o                         
  -3 -10   2        343.40        342.52        24.45 o                         
  -2 -10   2       9948.15      10099.90       142.07 o                         
  -1 -10   2       2143.31       2068.51        64.88 o                         
   0 -10   2       6040.12       6126.31       103.63 o                         
   1 -10   2       1304.38       1215.60        47.98 o                         
   2 -10   2       1709.06       1740.77        53.97 o                         
   3 -10   2       1877.13       1978.37        65.71 o                         
   4 -10   2       1463.02       1461.06        56.02 o                         
   5 -10   2       1904.36       1859.62        71.44 o                         
  -8  -9   2        419.19        488.75        87.13 o                         
  -7  -9   2       2839.69       2822.55        52.84 o                         
  -6  -9   2       2772.42       2762.84        47.57 o                         
  -5  -9   2       1900.02       1925.07        38.84 o                         
  -4  -9   2       1965.50       2007.38        34.64 o                         
  -3  -9   2        940.25        984.37        22.40 o                         
  -2  -9   2       4249.18       4303.02        48.64 o                         
  -1  -9   2       2412.05       2401.88        34.53 o                         
   0  -9   2       5267.58       5421.69        57.02 o                         
   1  -9   2       1491.12       1514.90        28.57 o                         
   2  -9   2        821.83        834.63        21.27 o                         
   3  -9   2        501.99        487.79        18.22 o                         
   4  -9   2       1327.64       1324.13        29.64 o                         
   5  -9   2        469.88        449.31        30.93 o                         
   6  -9   2       4076.88       3942.36        90.91 o                         
   7  -9   2        108.12        172.47        50.77 o                         
  -9  -8   2        595.69        516.76        33.93 o                         
  -8  -8   2        299.77        278.01        19.41 o                         
  -7  -8   2       1072.66       1103.50        32.53 o                         
  -6  -8   2        539.14        536.64        20.62 o                         
  -5  -8   2       6231.50       6270.23        68.63 o                         
  -4  -8   2        426.44        429.05        18.52 o                         
  -3  -8   2       6934.32       7234.46        64.17 o                         
  -2  -8   2        477.32        467.32        14.25 o                         
  -1  -8   2       7870.42       7872.23        65.71 o                         
   0  -8   2        122.72        133.87         8.48 o                         
   1  -8   2      10491.31      10722.55        82.91 o                         
   2  -8   2        681.97        706.89        19.30 o                         
   3  -8   2       1825.41       1825.70        31.22 o                         
   4  -8   2        121.71        124.88        10.89 o                         
   5  -8   2        572.28        557.56        20.51 o                         
   6  -8   2        425.58        418.00        22.63 o                         
   7  -8   2       4304.18       4085.06        76.39 o                         
   8  -8   2        445.89        469.29       173.60 o                         
  -9  -7   2          8.95        -15.91        15.91 o                         
  -8  -7   2       2689.74       2676.24        56.02 o                         
  -7  -7   2         20.88         23.10        10.79 o                         
  -6  -7   2       4516.38       4465.87        56.65 o                         
  -5  -7   2       2836.45       2869.21        42.51 o                         
  -4  -7   2      10988.58      10889.51        90.17 o                         
  -3  -7   2       7565.56       7598.91        68.20 o                         
  -2  -7   2       4665.53       4672.55        44.43 o                         
  -1  -7   2       2177.90       2134.93        26.00 o                         
   0  -7   2       1243.86       1247.17        20.92 o                         
   1  -7   2       1284.88       1301.85        22.24 o                         
   2  -7   2       3185.03       3348.53        40.20 o                         
   3  -7   2       2844.35       2870.93        37.56 o                         
   4  -7   2       2302.97       2333.20        35.87 o                         
   5  -7   2       1749.98       1808.67        36.63 o                         
   6  -7   2       1352.20       1334.97        33.59 o                         
   7  -7   2       3322.02       3282.71        68.59 o                         
   8  -7   2        946.88        890.44        37.17 o                         
 -10  -6   2        697.84        775.17        50.87 o                         
  -9  -6   2       1788.37       1734.30        66.19 o                         
  -8  -6   2       2461.91       2490.19        61.40 o                         
  -7  -6   2       1110.51       1155.23        35.56 o                         
  -6  -6   2       2518.79       2523.13        42.07 o                         
  -5  -6   2       2484.36       2486.20        35.68 o                         
  -4  -6   2       6393.52       6267.58        55.13 o                         
  -3  -6   2       4414.31       4384.19        43.63 o                         
  -2  -6   2      16221.89      16058.10        98.19 o                         
  -1  -6   2       2463.76       2391.39        24.52 o                         
   0  -6   2       5368.43       5290.07        40.44 o                         
   1  -6   2        436.14        435.30        11.46 o                         
   2  -6   2       3090.97       2970.46        29.58 o                         
   3  -6   2          6.05          8.08         6.78 o                         
   4  -6   2       7679.28       7585.40        64.45 o                         
   5  -6   2          2.55         26.33         9.99 o                         
   6  -6   2       2819.90       2732.08        49.00 o                         
   7  -6   2         88.00         53.26        16.37 o                         
   8  -6   2       2829.61       2780.11        62.10 o                         
   9  -6   2         83.21         99.99        21.92 o                         
 -10  -5   2        953.71        955.33        46.48 o                         
  -9  -5   2       1995.74       1923.42        59.77 o                         
  -8  -5   2        894.58        889.11        30.65 o                         
  -7  -5   2      11256.02      11347.82       106.50 o                         
  -6  -5   2          3.15         13.14         9.58 o                         
  -5  -5   2      10891.99      10859.69       112.49 o                         
  -4  -5   2        395.24        397.19        13.34 o                         
  -3  -5   2      11975.54      11863.23        77.31 o                         
  -2  -5   2        745.93        742.43        12.96 o                         
  -1  -5   2      13823.71      13721.65        75.53 o                         
   0  -5   2        594.25        585.49        10.62 o                         
   1  -5   2       3118.97       3134.99        29.32 o                         
   2  -5   2        174.11        179.12         6.96 o                         
   3  -5   2       3751.53       3835.38        34.62 o                         
   4  -5   2       1280.15       1321.42        20.51 o                         
   5  -5   2       9904.83       9859.63       128.22 o                         
   6  -5   2       5124.25       4921.58        65.59 o                         
   7  -5   2       5657.13       5353.67        95.36 o                         
   8  -5   2       2487.73       2460.57        56.77 o                         
   9  -5   2       1225.10       1308.98        43.46 o                         
  10  -5   2       1956.11       2255.52       211.65 o                         
 -10  -4   2       1466.07       1484.37        56.99 o                         
  -9  -4   2        372.21        413.19        24.21 o                         
  -8  -4   2       2304.31       2265.04        45.31 o                         
  -7  -4   2       2203.32       2123.37        43.09 o                         
  -6  -4   2       7406.82       7311.15        70.79 o                         
  -5  -4   2       5316.15       5214.43        53.34 o                         
  -4  -4   2       7316.62       7165.38        56.99 o                         
  -3  -4   2       1985.90       1893.17        24.22 o                         
  -2  -4   2       6185.91       6088.96        42.46 o                         
  -1  -4   2       5764.01       5797.05        33.30 o                         
   0  -4   2       8958.97       8788.92        42.96 o                         
   1  -4   2      13277.37      13469.45        60.54 o                         
   2  -4   2       1704.07       1653.29        17.06 o                         
   3  -4   2       3695.78       3653.69        29.82 o                         
   4  -4   2        155.68        148.83         8.03 o                         
   5  -4   2       6215.31       6150.71        76.66 o                         
   6  -4   2       2504.70       2432.91        46.47 o                         
   7  -4   2       7253.54       6997.92        91.42 o                         
   8  -4   2       1499.74       1507.02        43.27 o                         
   9  -4   2       2850.03       2835.61        61.84 o                         
  10  -4   2        368.19        376.92        33.64 o                         
 -11  -3   2       1458.36       1485.25       106.00 o                         
 -10  -3   2       1818.26       1905.26        53.45 o                         
  -9  -3   2       1858.72       1891.57        48.28 o                         
  -8  -3   2       2055.22       2033.06        43.62 o                         
  -7  -3   2       1666.30       1695.75        36.45 o                         
  -6  -3   2      12601.64      11940.28       168.81 o                         
  -5  -3   2       3213.46       3113.26        39.78 o                         
  -4  -3   2      27650.43      26637.02       156.40 o                         
  -3  -3   2       1399.80       1422.20        19.38 o                         
  -2  -3   2       6631.85       6677.73        38.49 o                         
  -1  -3   2         36.43         48.71         2.78 o                         
   0  -3   2       3845.79       3805.59        20.18 o                         
   1  -3   2        364.09        405.10         6.01 o                         
   2  -3   2      12358.93      12423.22        68.51 o                         
   3  -3   2        437.48        461.57        10.28 o                         
   4  -3   2       9959.80       9923.48        86.69 o                         
   5  -3   2        232.33        248.97        10.75 o                         
   6  -3   2      11034.45      10947.81       123.19 o                         
   7  -3   2        338.32        319.37        16.10 o                         
   8  -3   2      12900.97      12829.98       172.87 o                         
   9  -3   2       1045.95       1063.11        37.43 o                         
  10  -3   2       1998.61       2082.73        59.01 o                         
 -11  -2   2       1962.20       1923.29       176.32 o                         
 -10  -2   2          8.66          5.59        13.36 o                         
  -9  -2   2       6519.61       6713.42        88.86 o                         
  -8  -2   2        313.27        330.21        17.96 o                         
  -7  -2   2       6201.31       6061.18       153.43 o                         
  -6  -2   2        109.07         97.75        12.36 o                         
  -5  -2   2       7532.92       7258.17       101.52 o                         
  -4  -2   2       1403.36       1352.20        25.13 o                         
  -3  -2   2      20769.80      20258.22       118.34 o                         
  -2  -2   2       1726.00       1751.01        14.71 o                         
  -1  -2   2       3703.59       3633.77        20.03 o                         
   0  -2   2        136.38        179.40         5.00 o                         
   1  -2   2        348.55        343.92         4.60 o                         
   2  -2   2       5498.68       5580.50        29.80 o                         
   3  -2   2      14203.98      13974.25        81.54 o                         
   4  -2   2       7703.20       7715.71        61.77 o                         
   5  -2   2       5953.77       5809.33        58.53 o                         
   6  -2   2       2611.28       2585.39        47.84 o                         
   7  -2   2       2204.97       2229.72        37.83 o                         
   8  -2   2       2470.89       2527.49        44.32 o                         
   9  -2   2       2342.84       2473.92        53.92 o                         
  10  -2   2       2824.50       2996.39        65.73 o                         
  11  -2   2        447.13        444.01        67.59 o                         
 -11  -1   2         30.63        149.88        60.79 o                         
 -10  -1   2       1985.12       2113.74        49.63 o                         
  -9  -1   2       1301.58       1383.99        39.49 o                         
  -8  -1   2       8467.21       8795.35        97.68 o                         
  -7  -1   2       7874.62       8047.53       104.15 o                         
  -6  -1   2       7459.53       7282.40       129.62 o                         
  -5  -1   2       7335.75       7193.93       125.68 o                         
  -4  -1   2       3606.23       3520.27        38.90 o                         
  -3  -1   2       9797.71       9557.31        69.24 o                         
  -2  -1   2       3024.61       2941.94        19.94 o                         
  -1  -1   2      16258.10      16501.53       100.11 o                         
   0  -1   2       1006.51       1072.91         9.34 o                         
   1  -1   2       3857.53       3903.04        30.89 o                         
   2  -1   2       1421.56       1421.98        12.05 o                         
   3  -1   2      11641.86      11380.06        71.64 o                         
   4  -1   2       2555.40       2479.47        33.16 o                         
   5  -1   2      30735.37      29886.43       391.53 o                         
   6  -1   2       1533.81       1560.17        36.81 o                         
   7  -1   2       8897.41       8884.93        87.15 o                         
   8  -1   2          1.73         12.12        11.69 o                         
   9  -1   2       3118.06       3356.44        59.10 o                         
  10  -1   2        170.89        208.04        18.86 o                         
  11  -1   2       3026.20       3374.17       251.51 o                         
 -11   0   2        413.13        479.68        89.54 o                         
 -10   0   2       2742.47       2904.16       107.56 o                         
  -9   0   2        354.67        353.57        20.97 o                         
  -8   0   2       6793.46       7152.94        99.01 o                         
  -7   0   2        198.13        221.77        16.04 o                         
  -6   0   2      16510.43      16433.64       141.32 o                         
  -5   0   2        261.98        255.93        14.48 o                         
  -4   0   2       6757.36       6473.84        64.10 o                         
  -3   0   2       1119.26       1106.33        19.37 o                         
  -2   0   2       4631.24       4554.80        25.85 o                         
  -1   0   2         69.94         85.12         2.91 o                         
   0   0   2      32343.83      33804.99       126.58 o                         
   1   0   2        181.86        198.65         3.36 o                         
   2   0   2      17496.20      17581.34        78.88 o                         
   3   0   2       1005.84       1007.57        14.17 o                         
   4   0   2      14542.20      14378.40       115.50 o                         
   5   0   2       1353.66       1334.43        27.95 o                         
   6   0   2      14977.24      14862.83       158.11 o                         
   7   0   2       1623.03       1679.47        34.19 o                         
   8   0   2       4236.94       4319.89        59.41 o                         
   9   0   2        407.00        470.82        22.12 o                         
  10   0   2       1093.00       1147.58        36.36 o                         
  11   0   2        823.88        854.41        58.98 o                         
 -11   1   2       3473.84       3110.17       217.50 o                         
 -10   1   2          1.98         11.17        15.07 o                         
  -9   1   2       4561.55       4719.60        70.42 o                         
  -8   1   2        181.52        186.72        15.47 o                         
  -7   1   2       9882.99       9921.54        93.60 o                         
  -6   1   2       1224.37       1174.70        28.35 o                         
  -5   1   2      16876.36      16438.82       201.80 o                         
  -4   1   2       2329.66       2243.40        34.02 o                         
  -3   1   2       4964.93       4915.45        40.60 o                         
  -2   1   2        273.28        267.26         6.52 o                         
  -1   1   2       6367.53       6428.25        27.98 o                         
   0   1   2       2428.36       2586.18        14.16 o                         
   1   1   2      17317.10      17592.55        67.93 o                         
   2   1   2      20875.82      20934.52        88.23 o                         
   3   1   2      15773.73      15525.76       123.76 o                         
   4   1   2       6859.97       6570.67        54.14 o                         
   5   1   2       6359.35       6020.65        58.34 o                         
   6   1   2       8343.48       7657.66        78.52 o                         
   7   1   2       3540.13       3600.47        54.08 o                         
   8   1   2       8089.71       8358.83       115.44 o                         
   9   1   2        124.88        115.25        16.46 o                         
  10   1   2       1900.73       1991.56        47.32 o                         
  11   1   2         60.43          8.45        21.54 o                         
 -10   2   2       2278.82       2494.52        55.98 o                         
  -9   2   2       5430.70       5530.62        82.41 o                         
  -8   2   2       1275.00       1333.63        33.76 o                         
  -7   2   2       2623.18       2516.87        43.66 o                         
  -6   2   2       1185.30       1215.10        30.01 o                         
  -5   2   2       4376.50       4369.69        66.29 o                         
  -4   2   2       4556.86       4485.65        43.85 o                         
  -3   2   2       9121.13       9323.58        62.00 o                         
  -2   2   2       2142.76       2123.34        22.51 o                         
  -1   2   2       2900.46       2863.70        21.67 o                         
   0   2   2        147.17        178.93         4.51 o                         
   1   2   2      19312.33      19546.35        81.03 o                         
   2   2   2       2133.53       2106.18        19.64 o                         
   3   2   2      29692.86      28720.87       179.95 o                         
   4   2   2        149.72        147.77         8.21 o                         
   5   2   2      10477.07       9932.80        84.23 o                         
   6   2   2         81.93         79.09        10.52 o                         
   7   2   2       5029.69       4748.78        59.41 o                         
   8   2   2          4.05         10.86        14.26 o                         
   9   2   2       5342.06       5421.14        86.22 o                         
  10   2   2        400.93        450.02        27.05 o                         
  11   2   2       2118.71       2062.40        81.04 o                         
 -10   3   2       3303.84       3513.43        91.71 o                         
  -9   3   2        454.30        496.21        24.79 o                         
  -8   3   2      10576.52      10660.94       109.43 o                         
  -7   3   2        149.14        141.17        13.90 o                         
  -6   3   2       6178.44       5882.89        73.44 o                         
  -5   3   2         25.68         30.57         7.80 o                         
  -4   3   2       5789.60       5693.68        50.76 o                         
  -3   3   2        398.41        368.32        10.27 o                         
  -2   3   2      11765.85      11688.99        79.83 o                         
  -1   3   2        672.14        665.17        10.36 o                         
   0   3   2       6112.37       6003.83        41.14 o                         
   1   3   2         29.42         51.72         3.70 o                         
   2   3   2      15011.93      15067.98        86.68 o                         
   3   3   2       1593.78       1507.63        17.82 o                         
   4   3   2      33513.30      33122.18       222.23 o                         
   5   3   2       3181.24       3113.05        36.72 o                         
   6   3   2       7666.38       7515.17        71.99 o                         
   7   3   2       2506.39       2436.08        46.50 o                         
   8   3   2        870.64        867.45        31.70 o                         
   9   3   2       2358.21       2452.77        54.64 o                         
  10   3   2       1116.01       1150.46        42.08 o                         
  11   3   2       1516.88       1598.72        98.52 o                         
 -10   4   2        520.87        423.26        52.96 o                         
  -9   4   2       2990.48       3128.26        61.09 o                         
  -8   4   2       2295.77       2281.59        49.57 o                         
  -7   4   2       6936.76       6717.33       101.51 o                         
  -6   4   2       1676.77       1718.06        35.64 o                         
  -5   4   2       3001.45       3041.84        41.35 o                         
  -4   4   2        100.39        124.39        11.62 o                         
  -3   4   2       1737.09       1745.36        26.75 o                         
  -2   4   2       4321.52       4282.39        38.50 o                         
  -1   4   2      12463.29      12436.44        76.57 o                         
   0   4   2      14702.65      14533.61        80.88 o                         
   1   4   2       7506.00       7452.15        50.40 o                         
   2   4   2      10847.71      10549.50        69.10 o                         
   3   4   2       2228.49       2025.62        20.98 o                         
   4   4   2      11179.37      11057.50        73.13 o                         
   5   4   2       2096.59       2074.54        33.34 o                         
   6   4   2       7688.09       7512.57        76.08 o                         
   7   4   2        199.52        191.46        15.65 o                         
   8   4   2       1300.52       1311.02        38.65 o                         
   9   4   2          8.92         -0.31        14.98 o                         
  10   4   2       1722.05       1832.80        57.17 o                         
  11   4   2         71.04        125.36        76.37 o                         
 -10   5   2       1144.62        777.45       125.57 o                         
  -9   5   2       1718.35       1690.03        48.36 o                         
  -8   5   2       1191.45       1165.44        39.03 o                         
  -7   5   2       4398.75       4484.08        69.20 o                         
  -6   5   2       1084.78       1086.59        29.09 o                         
  -5   5   2       7706.22       7791.47        73.37 o                         
  -4   5   2        125.11        129.72        10.59 o                         
  -3   5   2       1934.30       1943.89        31.00 o                         
  -2   5   2         19.33         42.08         6.44 o                         
  -1   5   2       5246.11       5205.59        41.54 o                         
   0   5   2         44.08         53.13         4.75 o                         
   1   5   2      26088.97      25432.05       137.44 o                         
   2   5   2        299.61        278.73         9.62 o                         
   3   5   2      11756.80      11756.73        80.11 o                         
   4   5   2          1.55         13.71         5.66 o                         
   5   5   2       7212.76       7033.22        85.36 o                         
   6   5   2        673.32        623.49        19.66 o                         
   7   5   2       7787.87       7811.21       101.43 o                         
   8   5   2       1309.10       1269.21        37.59 o                         
   9   5   2       1358.07       1351.73        42.86 o                         
  10   5   2        783.47        804.21        48.38 o                         
  -9   6   2        111.23        117.18        58.33 o                         
  -8   6   2       1837.46       1843.01        54.93 o                         
  -7   6   2          1.09          6.88        14.13 o                         
  -6   6   2       1385.72       1401.90        31.40 o                         
  -5   6   2         21.38         11.53         8.97 o                         
  -4   6   2       7655.05       7369.14        81.90 o                         
  -3   6   2         22.76         11.42         9.23 o                         
  -2   6   2       8657.88       8565.35        63.37 o                         
  -1   6   2        713.67        702.86        14.27 o                         
   0   6   2      15302.47      15141.13        89.07 o                         
   1   6   2       6376.60       6313.39        51.67 o                         
   2   6   2      20082.62      19822.96       124.02 o                         
   3   6   2       8726.79       8191.81       112.01 o                         
   4   6   2       5147.28       5038.54        51.37 o                         
   5   6   2       1985.52       1974.71        33.19 o                         
   6   6   2        906.63        878.62        24.69 o                         
   7   6   2       1466.95       1452.97        33.15 o                         
   8   6   2       1672.89       1676.13        42.64 o                         
   9   6   2       3200.23       3191.90        66.93 o                         
  10   6   2       1072.25       1108.22        82.22 o                         
  -8   7   2       1241.16       1160.75        48.99 o                         
  -7   7   2       2144.85       2047.59        48.94 o                         
  -6   7   2        800.02        790.92        27.56 o                         
  -5   7   2       1318.74       1307.23        29.24 o                         
  -4   7   2       3065.89       2989.42        48.00 o                         
  -3   7   2       2023.40       1989.13        32.48 o                         
  -2   7   2       8391.19       8428.95        65.13 o                         
  -1   7   2       1325.09       1360.24        20.73 o                         
   0   7   2       3398.68       3457.99        36.54 o                         
   1   7   2       1373.42       1363.90        22.79 o                         
   2   7   2       5295.41       5305.75        48.98 o                         
   3   7   2       3486.35       3425.03        40.10 o                         
   4   7   2       8770.21       8926.82        80.95 o                         
   5   7   2        602.76        586.74        18.73 o                         
   6   7   2       3078.47       3073.44        45.09 o                         
   7   7   2         49.89         64.71        12.50 o                         
   8   7   2       2416.54       2432.80        49.18 o                         
   9   7   2         57.11         44.05        14.80 o                         
  10   7   2       2691.18       2601.39       433.21 o                         
  -8   8   2        171.63        201.74        70.48 o                         
  -7   8   2       1761.02       1774.73        46.96 o                         
  -6   8   2        184.83        226.05        17.52 o                         
  -5   8   2        279.05        289.52        16.37 o                         
  -4   8   2        153.62        135.87        13.31 o                         
  -3   8   2       3119.97       3090.76        44.29 o                         
  -2   8   2        520.62        498.28        16.48 o                         
  -1   8   2      13022.04      13161.39        96.61 o                         
   0   8   2          2.06         -4.03         8.24 o                         
   1   8   2       9044.92       8974.23        72.06 o                         
   2   8   2        202.97        215.66        10.69 o                         
   3   8   2       5690.63       5730.11        63.27 o                         
   4   8   2        634.76        660.07        22.33 o                         
   5   8   2       4631.26       4624.70        58.42 o                         
   6   8   2       1199.02       1220.88        32.48 o                         
   7   8   2       1143.04       1211.05        37.54 o                         
   8   8   2        399.98        420.42        22.88 o                         
   9   8   2       1258.53       1295.95       102.26 o                         
  -7   9   2        202.04         73.43        72.58 o                         
  -6   9   2       4371.14       4188.27        70.67 o                         
  -5   9   2       1166.75       1181.94        34.30 o                         
  -4   9   2       2097.06       2047.40        39.12 o                         
  -3   9   2       1599.66       1641.58        35.88 o                         
  -2   9   2       1992.85       1962.82        34.25 o                         
  -1   9   2       3977.64       3986.20        49.92 o                         
   0   9   2       6907.65       6744.62        66.35 o                         
   1   9   2       3678.91       3666.14        45.11 o                         
   2   9   2       2853.03       2831.17        43.76 o                         
   3   9   2       1621.12       1613.14        33.78 o                         
   4   9   2        971.76        968.02        28.62 o                         
   5   9   2       2793.26       2955.29        53.34 o                         
   6   9   2       1343.40       1327.38        35.12 o                         
   7   9   2       3538.59       3607.19        65.33 o                         
   8   9   2        103.58         88.55        15.42 o                         
  -6  10   2        838.34        870.99       213.91 o                         
  -5  10   2       1176.43       1148.88        36.04 o                         
  -4  10   2       1997.12       2008.29        43.97 o                         
  -3  10   2       1385.58       1373.74        34.61 o                         
  -2  10   2       2258.13       2210.30        39.78 o                         
  -1  10   2       1232.31       1210.97        29.33 o                         
   0  10   2       6423.89       6337.11        73.11 o                         
   1  10   2        957.31        938.70        28.91 o                         
   2  10   2       8321.40       8335.87        98.05 o                         
   3  10   2          3.76         15.27        10.35 o                         
   4  10   2       1453.05       1438.33        34.81 o                         
   5  10   2        161.52        166.29        14.50 o                         
   6  10   2        840.02        894.14        31.56 o                         
   7  10   2          1.37         27.43        15.17 o                         
   8  10   2       2557.31       2362.84       222.83 o                         
  -4  11   2         38.25         55.12        14.48 o                         
  -3  11   2       6481.40       6496.08        86.56 o                         
  -2  11   2        179.74        198.93        15.21 o                         
  -1  11   2       3073.18       3089.36        52.27 o                         
   0  11   2        261.60        295.37        17.55 o                         
   1  11   2       2324.79       2353.08        46.15 o                         
   2  11   2        437.71        468.35        22.20 o                         
   3  11   2       4010.87       4231.35        65.10 o                         
   4  11   2        679.99        673.48        26.83 o                         
   5  11   2       1303.13       1345.31        39.95 o                         
   6  11   2        813.83        705.87        32.59 o                         
   7  11   2       1024.61        935.35       121.13 o                         
  -3  12   2       1159.96       1217.66        46.11 o                         
  -2  12   2       3411.09       3330.00        68.64 o                         
  -1  12   2       2982.61       2981.82        58.34 o                         
   0  12   2       1621.60       1609.03        40.44 o                         
   1  12   2       1593.82       1548.37        39.75 o                         
   2  12   2        331.75        314.25        22.03 o                         
   3  12   2       1747.74       1828.72        51.21 o                         
   4  12   2        308.04        304.26        30.20 o                         
   5  12   2       2401.18       2389.78        60.84 o                         
  -3 -12   3        712.69        740.42       112.98 o                         
  -2 -12   3        525.52        498.01       159.04 o                         
  -1 -12   3        396.06        434.01        60.99 o                         
   0 -12   3       1253.41       1202.33        74.31 o                         
   1 -12   3       2660.40       2591.38       110.43 o                         
   2 -12   3       2160.20       2277.74       131.36 o                         
  -6 -11   3        429.06        330.18        52.15 o                         
  -5 -11   3        620.13        613.45        77.46 o                         
  -4 -11   3       1612.23       1654.70        60.27 o                         
  -3 -11   3        508.56        522.25        34.91 o                         
  -2 -11   3       3876.53       3883.10        87.01 o                         
  -1 -11   3        337.65        289.05        32.34 o                         
   0 -11   3       3575.71       3666.42        82.97 o                         
   1 -11   3         22.82         42.42        16.84 o                         
   2 -11   3       5657.30       5701.20       132.36 o                         
   3 -11   3        300.86        299.03        36.96 o                         
   4 -11   3       3437.28       3315.34       217.07 o                         
  -7 -10   3       2640.81       2580.49       145.27 o                         
  -6 -10   3          2.39         -3.24        18.73 o                         
  -5 -10   3       1220.17       1227.32        47.37 o                         
  -4 -10   3         32.47         13.61        17.12 o                         
  -3 -10   3       2824.77       2937.16        64.15 o                         
  -2 -10   3       1147.85       1171.95        44.80 o                         
  -1 -10   3       3640.68       3682.90        78.51 o                         
   0 -10   3        877.81        869.13        37.77 o                         
   1 -10   3       1828.46       1822.76        54.49 o                         
   2 -10   3        325.99        399.95        30.23 o                         
   3 -10   3       2777.31       2851.76        99.00 o                         
   4 -10   3       1200.56       1242.82        52.66 o                         
   5 -10   3       1906.01       1987.26       104.94 o                         
   6 -10   3       1112.29       1019.43        91.30 o                         
  -8  -9   3       1239.53       1036.98       128.10 o                         
  -7  -9   3        855.72        849.63        46.25 o                         
  -6  -9   3       1072.92       1098.06        45.83 o                         
  -5  -9   3        626.97        668.32        34.48 o                         
  -4  -9   3       1144.33       1230.39        43.19 o                         
  -3  -9   3       1049.79       1042.28        35.29 o                         
  -2  -9   3       2871.65       2962.90        67.48 o                         
  -1  -9   3       8504.75       8430.92       112.60 o                         
   0  -9   3       2142.28       2168.31        56.13 o                         
   1  -9   3       9403.87       9542.91       120.53 o                         
   2  -9   3        389.61        419.12        24.12 o                         
   3  -9   3       2672.91       2622.09        65.43 o                         
   4  -9   3         14.49         45.01        16.13 o                         
   5  -9   3       3093.51       3085.99        92.53 o                         
   6  -9   3          5.12         25.36        20.98 o                         
  -8  -8   3       1012.91        996.65        51.83 o                         
  -7  -8   3        935.71        919.54        28.87 o                         
  -6  -8   3       5493.52       5544.08        67.41 o                         
  -5  -8   3        209.46        229.67        13.62 o                         
  -4  -8   3       6731.40       6803.36        84.45 o                         
  -3  -8   3         83.76        103.80         9.09 o                         
  -2  -8   3       4264.13       4281.69        45.09 o                         
  -1  -8   3        215.72        209.13         9.44 o                         
   0  -8   3      10019.00      10200.59        77.65 o                         
   1  -8   3        149.33        156.30         9.73 o                         
   2  -8   3       7328.37       7396.11        65.48 o                         
   3  -8   3         68.60         63.90         8.90 o                         
   4  -8   3       1991.38       2018.11        34.84 o                         
   5  -8   3        109.92        102.16        18.42 o                         
   6  -8   3       2276.56       2189.66        71.11 o                         
   7  -8   3       1150.44       1040.39        59.28 o                         
  -9  -7   3       2583.92       2363.88        69.31 o                         
  -8  -7   3         75.48         77.10        14.86 o                         
  -7  -7   3        809.78        789.53        27.84 o                         
  -6  -7   3         17.63         39.06         9.32 o                         
  -5  -7   3       3340.22       3285.47        43.23 o                         
  -4  -7   3       1001.65       1002.18        22.96 o                         
  -3  -7   3       8770.72       8850.79        77.94 o                         
  -2  -7   3       1583.18       1639.39        24.76 o                         
  -1  -7   3       7376.01       7279.54        53.42 o                         
   0  -7   3       2516.74       2595.99        30.49 o                         
   1  -7   3       7045.43       7028.03        60.40 o                         
   2  -7   3       9015.32       9225.69        72.41 o                         
   3  -7   3       3641.65       3578.85        42.19 o                         
   4  -7   3       2896.50       2884.08        40.23 o                         
   5  -7   3         71.88         69.62        11.50 o                         
   6  -7   3        644.96        632.15        24.67 o                         
   7  -7   3        240.07        193.84        20.05 o                         
   8  -7   3       2313.63       2287.53        71.08 o                         
 -10  -6   3       1374.58       1301.34        63.01 o                         
  -9  -6   3       1261.63       1234.88        44.54 o                         
  -8  -6   3       2472.61       2433.22        55.44 o                         
  -7  -6   3       1213.48       1211.66        35.34 o                         
  -6  -6   3       1399.47       1426.40        31.85 o                         
  -5  -6   3       2086.02       2013.16        32.20 o                         
  -4  -6   3       1340.27       1363.77        24.51 o                         
  -3  -6   3      14879.85      14925.88        95.81 o                         
  -2  -6   3       1556.29       1617.04        21.23 o                         
  -1  -6   3      13994.74      13732.04        78.28 o                         
   0  -6   3        468.07        466.12        10.46 o                         
   1  -6   3       4307.12       4372.62        41.50 o                         
   2  -6   3        294.37        319.35        11.99 o                         
   3  -6   3       6389.38       6447.38        54.65 o                         
   4  -6   3         28.51         37.11         8.77 o                         
   5  -6   3       5702.98       5658.40        65.12 o                         
   6  -6   3          1.15         -4.17        12.15 o                         
   7  -6   3       2031.01       2001.37        49.31 o                         
   8  -6   3         97.40         79.05        15.79 o                         
   9  -6   3       4112.82       4112.29        97.98 o                         
 -10  -5   3       1537.37       1518.55        57.80 o                         
  -9  -5   3        155.96        154.99        18.88 o                         
  -8  -5   3       2833.60       2833.26        55.93 o                         
  -7  -5   3          3.39         21.03        13.35 o                         
  -6  -5   3       4590.16       4572.99        56.39 o                         
  -5  -5   3         73.35         82.29        10.55 o                         
  -4  -5   3       5448.90       5204.69        53.52 o                         
  -3  -5   3         13.11         24.41         6.21 o                         
  -2  -5   3      20777.84      20583.87       113.53 o                         
  -1  -5   3       2105.18       2084.68        17.28 o                         
   0  -5   3      23855.32      23714.49        99.26 o                         
   1  -5   3        898.32        882.57        14.00 o                         
   2  -5   3       3469.56       3429.52        31.12 o                         
   3  -5   3        788.36        754.48        14.16 o                         
   4  -5   3       2617.02       2577.17        36.79 o                         
   5  -5   3       2181.85       2169.46        34.74 o                         
   6  -5   3       3526.39       3502.44        57.61 o                         
   7  -5   3        820.86        781.76        30.52 o                         
   8  -5   3       1860.53       1872.48        49.12 o                         
   9  -5   3        501.56        528.12        28.49 o                         
 -10  -4   3         17.28         -3.72        18.59 o                         
  -9  -4   3       1595.51       1575.25        51.20 o                         
  -8  -4   3         27.38         27.95        13.09 o                         
  -7  -4   3       5725.19       5568.60        70.08 o                         
  -6  -4   3       3269.41       3123.37        48.30 o                         
  -5  -4   3       8756.26       8418.60        72.09 o                         
  -4  -4   3       8172.30       8057.26        64.12 o                         
  -3  -4   3       5003.13       4918.59        41.75 o                         
  -2  -4   3       7774.25       7787.50        52.73 o                         
  -1  -4   3       5614.24       5498.62        30.31 o                         
   0  -4   3      10509.16      10366.26        47.96 o                         
   1  -4   3       2840.08       2763.69        19.00 o                         
   2  -4   3       3452.79       3355.83        27.09 o                         
   3  -4   3        937.47        921.37        15.13 o                         
   4  -4   3        690.08        697.22        20.50 o                         
   5  -4   3        822.59        807.96        19.69 o                         
   6  -4   3       6796.42       6815.32        72.25 o                         
   7  -4   3        639.57        627.83        27.30 o                         
   8  -4   3       7053.03       6983.09        99.94 o                         
   9  -4   3        168.73        197.24        19.89 o                         
  10  -4   3       1864.86       1998.73        77.82 o                         
 -10  -3   3        876.48        938.21        42.13 o                         
  -9  -3   3       1151.63       1224.15        37.96 o                         
  -8  -3   3        561.25        541.85        22.96 o                         
  -7  -3   3       1122.61       1100.10        29.92 o                         
  -6  -3   3       1536.64       1462.94        30.65 o                         
  -5  -3   3      11097.43      10932.35        87.72 o                         
  -4  -3   3       1860.06       1789.26        26.69 o                         
  -3  -3   3      20991.38      20484.15       119.08 o                         
  -2  -3   3       1241.72       1199.08        13.22 o                         
  -1  -3   3      11766.54      11737.34        54.08 o                         
   0  -3   3        263.07        253.86         4.57 o                         
   1  -3   3      20398.62      20242.11        86.65 o                         
   2  -3   3        169.97        180.87         5.15 o                         
   3  -3   3       9668.72       9394.41        62.74 o                         
   4  -3   3       1140.94       1117.08        17.38 o                         
   5  -3   3       2347.57       2389.49        34.67 o                         
   6  -3   3        445.24        461.92        17.44 o                         
   7  -3   3       6500.71       6408.34        89.75 o                         
   8  -3   3        443.96        412.67        23.84 o                         
   9  -3   3       6262.12       6465.98       103.77 o                         
  10  -3   3        440.63        485.02        34.38 o                         
 -11  -2   3        267.55        214.30        64.71 o                         
 -10  -2   3       3509.08       3695.00        69.99 o                         
  -9  -2   3        210.86        182.38        17.02 o                         
  -8  -2   3       6036.81       6255.94        94.81 o                         
  -7  -2   3         73.38         56.05        14.08 o                         
  -6  -2   3       7485.84       7385.59        99.42 o                         
  -5  -2   3       2215.99       2182.91        36.58 o                         
  -4  -2   3      24898.75      24076.94       154.74 o                         
  -3  -2   3       6460.72       6458.64        47.79 o                         
  -2  -2   3      21260.99      21035.75       109.99 o                         
  -1  -2   3       4338.45       4606.60        23.83 o                         
   0  -2   3       5789.61       6041.75        44.30 o                         
   1  -2   3       1284.19       1304.29        10.96 o                         
   2  -2   3       6104.70       6065.28        36.18 o                         
   3  -2   3       5404.45       5487.51        45.44 o                         
   4  -2   3       7913.50       7988.18        62.58 o                         
   5  -2   3       4314.30       4233.72        50.93 o                         
   6  -2   3       3102.50       3068.18        38.61 o                         
   7  -2   3       3250.65       3282.65        47.34 o                         
   8  -2   3       3378.77       3474.00        56.45 o                         
   9  -2   3       5286.17       5405.26       114.08 o                         
  10  -2   3       1933.10       2032.89        53.51 o                         
 -10  -1   3        233.70        271.59        23.08 o                         
  -9  -1   3       1762.57       1838.02        46.68 o                         
  -8  -1   3       2242.60       2279.05        46.18 o                         
  -7  -1   3       3545.83       3504.74        74.81 o                         
  -6  -1   3       2263.10       2176.11        38.00 o                         
  -5  -1   3       4291.87       4348.57        50.67 o                         
  -4  -1   3       3311.27       3142.51        37.66 o                         
  -3  -1   3      11515.83      11308.40        70.13 o                         
  -2  -1   3      22394.73      22323.19        96.71 o                         
  -1  -1   3      21306.81      22242.93        85.00 o                         
   0  -1   3       7597.96       7891.94        45.10 o                         
   1  -1   3        598.59        658.95         6.64 o                         
   2  -1   3       2563.68       2494.67        17.82 o                         
   3  -1   3        160.58        195.94         6.87 o                         
   4  -1   3      11056.94      10863.91       109.34 o                         
   5  -1   3        807.75        805.09        17.37 o                         
   6  -1   3       8171.44       7969.02       111.22 o                         
   7  -1   3        478.52        505.36        19.85 o                         
   8  -1   3       4381.28       4485.74        60.18 o                         
   9  -1   3        376.52        406.02        19.68 o                         
  10  -1   3       5705.73       5983.07        91.09 o                         
  11  -1   3          9.01         59.50        41.30 o                         
 -11   0   3        576.27        483.55        87.94 o                         
 -10   0   3       1109.60       1184.60        41.21 o                         
  -9   0   3       1051.14       1064.82        32.38 o                         
  -8   0   3       1305.31       1352.31        35.63 o                         
  -7   0   3      13297.01      13128.45       147.67 o                         
  -6   0   3        605.15        570.39        21.67 o                         
  -5   0   3      21423.28      21022.37       163.70 o                         
  -4   0   3         25.34         30.47         8.18 o                         
  -3   0   3      11977.70      11783.42        85.70 o                         
  -2   0   3        597.47        612.98         9.77 o                         
  -1   0   3      15139.22      15652.65        63.57 o                         
   0   0   3       2080.85       2280.48        11.57 o                         
   1   0   3       9327.56       9671.35        38.96 o                         
   2   0   3         15.87         31.69         2.58 o                         
   3   0   3       1679.64       1635.99        16.92 o                         
   4   0   3        529.92        555.21        12.64 o                         
   5   0   3      15280.70      14580.48       173.38 o                         
   6   0   3       3100.01       2924.44        41.02 o                         
   7   0   3      15254.39      14805.92       129.94 o                         
   8   0   3       2123.90       2243.65        41.31 o                         
   9   0   3       2267.92       2370.73        47.94 o                         
  10   0   3       1536.46       1653.68        43.45 o                         
  11   0   3       1179.51       1261.18       101.99 o                         
 -10   1   3       2527.03       2608.36        56.30 o                         
  -9   1   3        335.78        376.77        21.47 o                         
  -8   1   3       1597.34       1653.39        40.32 o                         
  -7   1   3        772.33        744.86        25.14 o                         
  -6   1   3       8384.94       8128.42        86.11 o                         
  -5   1   3       5041.18       5046.71        77.07 o                         
  -4   1   3      19165.14      18992.78       166.52 o                         
  -3   1   3       2291.79       2346.39        25.59 o                         
  -2   1   3       5757.00       5652.55        52.98 o                         
  -1   1   3       2517.69       2570.82        16.44 o                         
   0   1   3       4763.90       4917.31        23.03 o                         
   1   1   3      12416.63      12807.14        51.90 o                         
   2   1   3       5556.58       5560.03        32.74 o                         
   3   1   3       6903.38       6929.67        41.36 o                         
   4   1   3       1490.51       1491.60        21.44 o                         
   5   1   3       3587.63       3524.64        46.06 o                         
   6   1   3       3628.01       3438.96        42.74 o                         
   7   1   3       7392.86       7261.19        78.31 o                         
   8   1   3       3588.63       3577.61        58.43 o                         
   9   1   3       4305.88       4556.93        70.82 o                         
  10   1   3        755.33        815.52        32.83 o                         
  11   1   3       1179.08       1235.48        70.95 o                         
 -10   2   3        793.55        910.99        62.67 o                         
  -9   2   3       4048.73       4304.84        77.09 o                         
  -8   2   3       3321.15       3369.02        57.20 o                         
  -7   2   3       3977.77       3949.36        56.07 o                         
  -6   2   3       8592.14       8523.30       108.90 o                         
  -5   2   3       4299.77       4240.87        50.29 o                         
  -4   2   3      21091.93      20772.02       172.50 o                         
  -3   2   3       1553.68       1576.46        20.26 o                         
  -2   2   3      11017.23      10835.05        66.15 o                         
  -1   2   3        316.41        333.22         7.59 o                         
   0   2   3        239.40        325.29         7.16 o                         
   1   2   3       1157.01       1252.00        13.27 o                         
   2   2   3      11346.89      11365.65        68.14 o                         
   3   2   3       1357.11       1428.52        18.22 o                         
   4   2   3      21886.88      21873.05       139.18 o                         
   5   2   3        531.54        555.63        16.41 o                         
   6   2   3      10015.86       9680.74        79.89 o                         
   7   2   3         27.25         26.33        10.78 o                         
   8   2   3       9907.12       9635.64       111.67 o                         
   9   2   3        528.56        577.22        29.09 o                         
  10   2   3       3506.13       3767.57        76.92 o                         
  11   2   3        638.86        715.49        48.63 o                         
 -10   3   3        130.38        113.63        25.95 o                         
  -9   3   3       5607.24       5741.34       100.96 o                         
  -8   3   3         34.74         37.04        15.65 o                         
  -7   3   3       7722.34       7658.24        90.21 o                         
  -6   3   3         11.28         25.97        12.05 o                         
  -5   3   3       4873.99       4855.74        50.92 o                         
  -4   3   3         22.42         28.20         6.55 o                         
  -3   3   3      15227.48      15239.22        95.62 o                         
  -2   3   3         51.96         60.45         5.77 o                         
  -1   3   3      15133.83      15194.71        88.54 o                         
   0   3   3       2344.03       2492.08        24.67 o                         
   1   3   3       5794.78       5815.87        40.76 o                         
   2   3   3       7003.46       7252.44        50.62 o                         
   3   3   3      10689.17      10443.58        64.65 o                         
   4   3   3       9004.80       8795.51        68.58 o                         
   5   3   3       8549.60       8511.13        76.94 o                         
   6   3   3       3882.18       3909.37        49.57 o                         
   7   3   3       2759.48       2712.85        48.63 o                         
   8   3   3        715.85        693.55        28.55 o                         
   9   3   3       2191.52       2156.97        54.47 o                         
  10   3   3       2180.94       2280.89        58.60 o                         
  11   3   3       1166.18       1256.69       144.79 o                         
 -10   4   3       1158.50       1257.53        85.59 o                         
  -9   4   3        328.47        348.67        23.25 o                         
  -8   4   3       6606.25       6593.77        88.55 o                         
  -7   4   3       3286.28       3280.32        64.62 o                         
  -6   4   3       8452.12       8337.90        88.70 o                         
  -5   4   3       4407.24       4381.91        63.25 o                         
  -4   4   3       2772.03       2791.76        36.12 o                         
  -3   4   3       2712.94       2643.64        35.69 o                         
  -2   4   3       2438.13       2403.81        25.98 o                         
  -1   4   3       5758.00       5677.81        48.30 o                         
   0   4   3       3047.20       3179.10        29.19 o                         
   1   4   3       2677.93       2650.40        24.14 o                         
   2   4   3       2585.06       2615.50        30.67 o                         
   3   4   3       3445.03       3305.16        31.85 o                         
   4   4   3       8050.07       7957.39        63.65 o                         
   5   4   3      15176.04      14586.86       118.11 o                         
   6   4   3       6278.35       6201.21        87.31 o                         
   7   4   3      10219.64      10132.96       130.52 o                         
   8   4   3        267.80        257.12        21.75 o                         
   9   4   3       3525.65       3509.44        71.29 o                         
  10   4   3          2.35         21.83        17.65 o                         
  11   4   3       2416.59       2281.26       200.24 o                         
  -9   5   3        388.02        394.50        40.56 o                         
  -8   5   3       2643.02       2604.98        53.53 o                         
  -7   5   3        766.78        762.29        32.36 o                         
  -6   5   3       8337.72       8370.68        89.57 o                         
  -5   5   3       2598.43       2577.94        40.13 o                         
  -4   5   3       4577.96       4464.84        48.23 o                         
  -3   5   3       1250.20       1222.83        26.49 o                         
  -2   5   3       2923.93       2840.89        36.68 o                         
  -1   5   3        673.18        696.46        13.97 o                         
   0   5   3      17950.84      17968.14       104.65 o                         
   1   5   3         71.38         76.38         5.31 o                         
   2   5   3      17334.38      17310.16       117.42 o                         
   3   5   3        423.87        427.56        13.91 o                         
   4   5   3       8406.05       8208.99        63.84 o                         
   5   5   3        205.05        219.27        11.63 o                         
   6   5   3       9288.87       9224.03        85.10 o                         
   7   5   3        424.98        419.23        19.33 o                         
   8   5   3       4482.87       4452.09        83.59 o                         
   9   5   3        491.86        530.26        31.45 o                         
  10   5   3        742.28        798.83        42.73 o                         
  -9   6   3       3964.32       3934.70       266.15 o                         
  -8   6   3          5.67         20.02        16.71 o                         
  -7   6   3       4194.37       4301.88        67.16 o                         
  -6   6   3        374.92        349.12        19.56 o                         
  -5   6   3       7897.00       7957.15        79.44 o                         
  -4   6   3       2181.70       2158.15        34.58 o                         
  -3   6   3       3972.94       4021.85        50.20 o                         
  -2   6   3       1000.76        970.40        19.73 o                         
  -1   6   3        178.25        208.67         8.88 o                         
   0   6   3        655.23        662.53        15.49 o                         
   1   6   3       3382.82       3332.80        34.40 o                         
   2   6   3       2513.39       2507.61        28.07 o                         
   3   6   3      11918.68      11612.44       100.27 o                         
   4   6   3       1656.23       1726.52        29.28 o                         
   5   6   3       4184.80       4109.03        47.97 o                         
   6   6   3       2523.11       2556.85        39.49 o                         
   7   6   3       3120.29       3217.23        53.27 o                         
   8   6   3       4154.39       4176.31        71.37 o                         
   9   6   3        697.24        695.29        29.86 o                         
  10   6   3       1952.43       1857.64       135.76 o                         
  -8   7   3       2553.29       2435.25       121.95 o                         
  -7   7   3       1448.34       1486.08        42.05 o                         
  -6   7   3        760.92        746.47        25.32 o                         
  -5   7   3        771.75        762.01        22.81 o                         
  -4   7   3       1965.92       1925.45        48.29 o                         
  -3   7   3       3407.37       3420.75        43.67 o                         
  -2   7   3       3671.32       3652.32        43.58 o                         
  -1   7   3       4201.47       4230.23        40.74 o                         
   0   7   3       1621.23       1610.61        23.23 o                         
   1   7   3       7073.25       6777.86        55.60 o                         
   2   7   3       1644.21       1631.60        24.96 o                         
   3   7   3      17670.63      17450.62       130.13 o                         
   4   7   3        659.65        677.21        19.62 o                         
   5   7   3       9783.51       9808.15        87.00 o                         
   6   7   3         15.77         21.26         9.97 o                         
   7   7   3       1579.70       1622.56        36.94 o                         
   8   7   3          1.56         -3.54        12.58 o                         
   9   7   3       2927.56       3017.62        62.08 o                         
  10   7   3          2.22        -16.92        57.02 o                         
  -7   8   3        316.00        327.23        22.33 o                         
  -6   8   3       5120.75       5128.13        76.97 o                         
  -5   8   3         35.78         33.71        11.23 o                         
  -4   8   3       1620.14       1574.75        32.71 o                         
  -3   8   3         63.62         59.58        10.00 o                         
  -2   8   3       5262.14       5293.87        55.70 o                         
  -1   8   3        215.57        207.59        13.40 o                         
   0   8   3       7043.28       6944.64        64.90 o                         
   1   8   3         64.91         74.27         7.60 o                         
   2   8   3       4110.56       4131.48        47.09 o                         
   3   8   3        105.09        123.41        10.77 o                         
   4   8   3       9424.32       9345.75        97.13 o                         
   5   8   3        627.92        630.75        22.79 o                         
   6   8   3       5582.78       5737.11        73.32 o                         
   7   8   3       1070.77       1101.40        34.31 o                         
   8   8   3        800.51        827.36        31.40 o                         
   9   8   3        783.34        698.64        58.18 o                         
  -7   9   3       2263.57       2350.14       217.62 o                         
  -6   9   3        161.99        148.21        17.57 o                         
  -5   9   3       1950.04       1953.76        47.05 o                         
  -4   9   3         33.11         34.06        10.97 o                         
  -3   9   3       1190.05       1148.94        29.60 o                         
  -2   9   3        248.00        254.00        15.30 o                         
  -1   9   3       5109.20       5330.41        60.24 o                         
   0   9   3       3841.72       3865.70        48.69 o                         
   1   9   3       5811.00       5718.26        65.54 o                         
   2   9   3       4696.15       4774.14        56.65 o                         
   3   9   3       1876.21       1834.57        36.42 o                         
   4   9   3       2044.94       2095.63        40.64 o                         
   5   9   3       1225.25       1286.20        36.11 o                         
   6   9   3       2973.67       3101.12        56.50 o                         
   7   9   3        681.40        670.66        27.14 o                         
   8   9   3       1810.93       1916.92        49.56 o                         
   9   9   3         91.18         58.12        49.94 o                         
  -5  10   3       2791.06       2808.21        58.38 o                         
  -4  10   3        483.74        451.71        22.29 o                         
  -3  10   3       1989.14       1921.75        44.15 o                         
  -2  10   3         24.35         13.73         9.52 o                         
  -1  10   3       1601.10       1575.41        32.94 o                         
   0  10   3        285.06        272.75        16.26 o                         
   1  10   3       6318.65       6436.21        81.20 o                         
   2  10   3        942.56        941.88        28.49 o                         
   3  10   3       5435.32       5655.73        73.93 o                         
   4  10   3        126.06        122.08        14.52 o                         
   5  10   3       3163.97       3166.41        52.77 o                         
   6  10   3          1.36          1.55        12.04 o                         
   7  10   3       3805.88       3988.30        73.17 o                         
  -4  11   3       2513.61       2486.47        58.65 o                         
  -3  11   3          4.57          3.53        11.58 o                         
  -2  11   3       3527.47       3607.60        59.24 o                         
  -1  11   3        158.21        163.66        14.26 o                         
   0  11   3       2906.19       2915.69        52.92 o                         
   1  11   3        415.74        412.04        20.74 o                         
   2  11   3       5280.78       5327.88        77.12 o                         
   3  11   3       1210.38       1255.15        35.36 o                         
   4  11   3       2820.29       2973.90        55.68 o                         
   5  11   3        753.38        774.87        30.91 o                         
   6  11   3        255.27        245.01        21.84 o                         
  -3  12   3        714.03        669.21       125.83 o                         
  -2  12   3       1771.65       1803.38        48.28 o                         
  -1  12   3       1533.12       1487.95        41.48 o                         
   0  12   3       1036.94       1051.39        34.73 o                         
   1  12   3        701.97        700.61        27.74 o                         
   2  12   3       1156.41       1205.43        38.62 o                         
   3  12   3       1330.48       1359.46        47.82 o                         
   4  12   3       2727.04       2734.95        69.58 o                         
  -2 -12   4        158.70         90.27        32.97 o                         
  -1 -12   4        955.37        871.19       110.48 o                         
   0 -12   4       1016.95       1027.86       118.85 o                         
   1 -12   4        930.46        909.38        82.75 o                         
  -5 -11   4       2503.48       1899.22       204.93 o                         
  -4 -11   4         84.92        139.93        23.70 o                         
  -3 -11   4       3750.52       3779.62        91.44 o                         
  -2 -11   4          9.89         -4.31        19.16 o                         
  -1 -11   4        761.51        730.16        41.19 o                         
   0 -11   4          6.00         12.57        18.46 o                         
   1 -11   4       1429.45       1494.70        71.26 o                         
   2 -11   4          2.00         23.20        21.59 o                         
   3 -11   4       4938.27       5041.90       142.81 o                         
  -7 -10   4        341.25        359.99        91.15 o                         
  -6 -10   4       1463.90       1371.32        85.09 o                         
  -5 -10   4         14.79         33.07        18.77 o                         
  -4 -10   4       1360.31       1375.01        53.36 o                         
  -3 -10   4         29.06         46.16        16.33 o                         
  -2 -10   4       4003.87       4071.83        80.98 o                         
  -1 -10   4        816.20        805.13        39.42 o                         
   0 -10   4       4019.46       4083.76        84.14 o                         
   1 -10   4        613.61        590.02        35.47 o                         
   2 -10   4       2699.93       2665.06        84.29 o                         
   3 -10   4       2845.62       2767.37        84.15 o                         
   4 -10   4       3239.36       3386.67        97.04 o                         
   5 -10   4       3200.48       3154.71       155.42 o                         
  -7  -9   4       3166.87       3021.51       167.27 o                         
  -6  -9   4       2993.21       3061.37        86.52 o                         
  -5  -9   4       1638.60       1605.42        53.05 o                         
  -4  -9   4        796.62        833.94        36.75 o                         
  -3  -9   4        584.47        625.27        36.86 o                         
  -2  -9   4       1531.93       1600.94        44.53 o                         
  -1  -9   4       1032.82       1085.96        40.31 o                         
   0  -9   4       4791.39       4729.51        86.58 o                         
   1  -9   4       1066.73       1073.24        36.53 o                         
   2  -9   4       2977.06       3061.93        98.59 o                         
   3  -9   4       1161.60       1129.12        44.90 o                         
   4  -9   4       3522.02       3600.07        87.56 o                         
   5  -9   4        355.03        398.26        32.97 o                         
   6  -9   4       5038.17       5037.55       182.19 o                         
  -8  -8   4         48.15         55.45        38.57 o                         
  -7  -8   4       1794.29       1774.47        61.11 o                         
  -6  -8   4        118.00        118.30        22.70 o                         
  -5  -8   4       2452.32       2470.89        67.32 o                         
  -4  -8   4         99.30         97.23        16.84 o                         
  -3  -8   4       1542.14       1552.48        44.88 o                         
  -2  -8   4        510.49        526.44        24.30 o                         
  -1  -8   4       4254.94       4334.89        73.33 o                         
   0  -8   4        103.07        115.14        14.02 o                         
   1  -8   4      13613.87      13652.41       148.58 o                         
   2  -8   4       1332.00       1434.32        40.24 o                         
   3  -8   4       6055.72       5861.97       109.15 o                         
   4  -8   4        600.16        642.80        32.60 o                         
   5  -8   4       1594.54       1590.87        57.91 o                         
   6  -8   4        728.33        718.67        42.98 o                         
   7  -8   4       1855.23       1812.67       131.00 o                         
  -8  -7   4       2499.47       2453.67       103.46 o                         
  -7  -7   4         82.78         96.47        13.27 o                         
  -6  -7   4       2785.35       2696.55        42.93 o                         
  -5  -7   4        636.12        594.58        18.35 o                         
  -4  -7   4       4823.27       4812.48        51.90 o                         
  -3  -7   4       2233.02       2217.87        33.25 o                         
  -2  -7   4       2145.06       2191.42        27.42 o                         
  -1  -7   4       1774.31       1761.98        21.15 o                         
   0  -7   4       3105.51       3275.16        33.51 o                         
   1  -7   4       3489.59       3479.79        35.90 o                         
   2  -7   4       6463.81       6714.69        57.78 o                         
   3  -7   4       5413.46       5437.48        57.56 o                         
   4  -7   4       3349.58       3369.44        47.35 o                         
   5  -7   4       1760.33       1788.48        52.58 o                         
   6  -7   4        970.18        949.76        46.21 o                         
   7  -7   4       1734.88       1645.06        71.20 o                         
   8  -7   4        286.13        378.32        94.33 o                         
  -9  -6   4       1715.44       1682.62        53.13 o                         
  -8  -6   4       2955.20       2815.36        57.88 o                         
  -7  -6   4        938.86        934.14        32.54 o                         
  -6  -6   4        549.07        533.49        21.50 o                         
  -5  -6   4       1448.79       1465.70        27.45 o                         
  -4  -6   4       2171.54       2155.68        30.56 o                         
  -3  -6   4       2624.95       2599.21        30.50 o                         
  -2  -6   4      12468.38      12429.75        75.93 o                         
  -1  -6   4       1471.40       1457.82        18.04 o                         
   0  -6   4       9590.52       9654.82        59.19 o                         
   1  -6   4        269.09        275.20         8.17 o                         
   2  -6   4      11502.59      11358.55        78.29 o                         
   3  -6   4          2.84         17.92         6.70 o                         
   4  -6   4      10346.71      10183.62        81.85 o                         
   5  -6   4        129.46        144.37        12.69 o                         
   6  -6   4       1093.85       1076.88        32.31 o                         
   7  -6   4        175.68        204.79        19.73 o                         
   8  -6   4        801.92        769.21        32.79 o                         
 -10  -5   4        199.79        156.11        26.44 o                         
  -9  -5   4       2783.67       2743.37        64.40 o                         
  -8  -5   4        181.99        173.01        16.76 o                         
  -7  -5   4       6642.03       6622.74        82.07 o                         
  -6  -5   4         15.48         11.44        10.11 o                         
  -5  -5   4       2103.37       2158.69        34.65 o                         
  -4  -5   4        129.67        137.99        10.20 o                         
  -3  -5   4       3875.25       3854.30        37.92 o                         
  -2  -5   4       1207.21       1206.16        17.36 o                         
  -1  -5   4      14215.16      14011.88        69.15 o                         
   0  -5   4       1581.18       1601.21        12.89 o                         
   1  -5   4       8980.07       8940.04        49.00 o                         
   2  -5   4        368.76        386.31        11.32 o                         
   3  -5   4       5693.92       5592.63        48.29 o                         
   4  -5   4       1665.81       1707.89        27.78 o                         
   5  -5   4       6153.85       6221.40        61.28 o                         
   6  -5   4       3303.80       3285.45        56.78 o                         
   7  -5   4       1429.81       1445.24        40.18 o                         
   8  -5   4       1069.09       1092.19        43.05 o                         
   9  -5   4        312.99        284.43        26.78 o                         
 -10  -4   4       1983.49       2081.11        65.15 o                         
  -9  -4   4        201.46        172.57        17.50 o                         
  -8  -4   4       1522.29       1489.24        39.61 o                         
  -7  -4   4        354.22        334.14        19.42 o                         
  -6  -4   4       3955.38       3955.76        53.82 o                         
  -5  -4   4       1416.21       1360.73        28.63 o                         
  -4  -4   4       5934.44       5719.49        54.83 o                         
  -3  -4   4        919.40        902.22        15.91 o                         
  -2  -4   4       7967.65       7870.88        45.08 o                         
  -1  -4   4      14773.31      14628.10        65.24 o                         
   0  -4   4      16065.81      15023.94       163.81 o                         
   1  -4   4      29531.44      28846.39       131.75 o                         
   2  -4   4       5477.87       5454.68        32.83 o                         
   3  -4   4       7061.98       6926.22        53.34 o                         
   4  -4   4         79.83         97.57         9.62 o                         
   5  -4   4       4231.05       4245.89        51.16 o                         
   6  -4   4        138.42        137.93        15.22 o                         
   7  -4   4       4603.14       4578.20        68.18 o                         
   8  -4   4        165.26        165.23        17.80 o                         
   9  -4   4       2035.00       2002.49        65.65 o                         
  10  -4   4        223.18        179.88        24.02 o                         
 -10  -3   4       3304.92       3335.89        72.15 o                         
  -9  -3   4       1316.36       1372.94        39.06 o                         
  -8  -3   4       1452.51       1561.75        39.68 o                         
  -7  -3   4        931.67        918.38        28.25 o                         
  -6  -3   4       4052.57       3914.47        53.83 o                         
  -5  -3   4        438.90        432.62        15.88 o                         
  -4  -3   4      13641.77      13192.24       112.49 o                         
  -3  -3   4         15.25         27.22         5.33 o                         
  -2  -3   4       9363.21       9334.26        47.78 o                         
  -1  -3   4        224.27        208.65         3.80 o                         
   0  -3   4      11161.83      11222.83        73.20 o                         
   1  -3   4         81.18         90.48         3.52 o                         
   2  -3   4      18939.11      18541.17        82.17 o                         
   3  -3   4         11.67         22.49         5.55 o                         
   4  -3   4       4785.27       4755.08        43.95 o                         
   5  -3   4         40.75         34.73         7.93 o                         
   6  -3   4       1855.41       1926.89        35.48 o                         
   7  -3   4        817.62        805.93        29.22 o                         
   8  -3   4       5836.23       5717.51       134.15 o                         
   9  -3   4        940.22        907.45        38.62 o                         
  10  -3   4       2272.85       2370.56        61.62 o                         
 -10  -2   4         11.63         34.97        15.92 o                         
  -9  -2   4       2858.91       2970.69        66.79 o                         
  -8  -2   4         28.09         18.82        15.93 o                         
  -7  -2   4        926.75        948.83        29.27 o                         
  -6  -2   4        716.33        726.57        23.53 o                         
  -5  -2   4       3039.01       3044.28        40.36 o                         
  -4  -2   4         66.35        102.19        13.59 o                         
  -3  -2   4      25393.41      24508.27       137.38 o                         
  -2  -2   4       3401.43       3329.99        24.42 o                         
  -1  -2   4      27788.09      28272.44       117.97 o                         
   0  -2   4       4064.87       4174.64        37.23 o                         
   1  -2   4      10977.52      10955.93        86.50 o                         
   2  -2   4       7983.42       7962.79        41.51 o                         
   3  -2   4       6505.89       6284.53        46.52 o                         
   4  -2   4       5992.06       5919.88        55.60 o                         
   5  -2   4        674.00        686.10        19.52 o                         
   6  -2   4       1071.57       1111.15        25.71 o                         
   7  -2   4        825.13        779.88        25.66 o                         
   8  -2   4       1740.54       1734.02        38.89 o                         
   9  -2   4       2539.10       2612.01        54.62 o                         
  10  -2   4       4482.80       4576.24        83.74 o                         
 -10  -1   4       1912.71       2059.83        55.83 o                         
  -9  -1   4        581.30        645.23        28.82 o                         
  -8  -1   4       5106.73       5221.61        98.29 o                         
  -7  -1   4       2931.23       2971.66        62.95 o                         
  -6  -1   4       2809.48       2744.56        44.99 o                         
  -5  -1   4       6380.25       6221.66        71.41 o                         
  -4  -1   4       2539.10       2471.75        36.63 o                         
  -3  -1   4      19777.57      19634.18       149.83 o                         
  -2  -1   4       2641.82       2604.96        21.44 o                         
  -1  -1   4      32189.00      33326.15       128.52 o                         
   0  -1   4        910.60        855.42         6.94 o                         
   1  -1   4       5650.46       5993.23        32.07 o                         
   2  -1   4       1596.47       1554.08        14.51 o                         
   3  -1   4       4696.58       4674.84        36.39 o                         
   4  -1   4        660.47        667.74        13.79 o                         
   5  -1   4      12937.08      12361.12       173.31 o                         
   6  -1   4         16.46         21.64         8.93 o                         
   7  -1   4       5510.70       5328.63        67.85 o                         
   8  -1   4         89.61         85.14        12.52 o                         
   9  -1   4       4253.37       4475.30        65.97 o                         
  10  -1   4         23.32         56.38        16.58 o                         
 -10   0   4       1134.28       1162.71        39.03 o                         
  -9   0   4        214.84        220.97        18.77 o                         
  -8   0   4       1680.93       1791.77        40.60 o                         
  -7   0   4        305.09        317.63        18.12 o                         
  -6   0   4       7307.39       7082.77        94.12 o                         
  -5   0   4        555.72        550.66        19.65 o                         
  -4   0   4       7417.40       7413.83        72.10 o                         
  -3   0   4        491.44        480.07        10.85 o                         
  -2   0   4      27350.82      27398.24       136.74 o                         
  -1   0   4        190.50        235.03         4.80 o                         
   0   0   4      49352.11      50809.04       212.73 o                         
   1   0   4        834.80        836.54         8.32 o                         
   2   0   4       7549.65       7624.31        48.08 o                         
   3   0   4       2084.92       2010.48        18.26 o                         
   4   0   4       2130.34       2155.89        22.83 o                         
   5   0   4       1525.09       1521.43        23.56 o                         
   6   0   4       4585.45       4547.47        81.30 o                         
   7   0   4       1241.52       1254.90        33.86 o                         
   8   0   4       3409.94       3452.62        52.43 o                         
   9   0   4        218.32        233.96        17.57 o                         
  10   0   4       3339.49       3559.44        68.46 o                         
 -10   1   4        120.17        128.40        22.85 o                         
  -9   1   4       1722.35       1757.92        42.80 o                         
  -8   1   4         85.48        117.18        15.76 o                         
  -7   1   4       5027.68       4803.79        65.22 o                         
  -6   1   4       1457.21       1381.53        34.99 o                         
  -5   1   4      15479.73      15132.09       183.06 o                         
  -4   1   4       7590.07       7480.16        56.71 o                         
  -3   1   4      11576.97      11452.12        80.64 o                         
  -2   1   4       4714.40       4854.03        37.14 o                         
  -1   1   4       7163.31       7430.15        44.45 o                         
   0   1   4       7203.81       7509.01        34.75 o                         
   1   1   4      12995.32      13471.38        65.89 o                         
   2   1   4       6907.28       7015.48        40.54 o                         
   3   1   4       3753.96       3801.29        28.78 o                         
   4   1   4       1914.25       1900.95        20.94 o                         
   5   1   4       1108.57       1105.75        19.86 o                         
   6   1   4       8599.12       8408.30       113.83 o                         
   7   1   4       3185.59       3079.80        45.19 o                         
   8   1   4      11150.53      10952.13       144.03 o                         
   9   1   4        640.96        687.75        27.09 o                         
  10   1   4       3769.65       3891.06        69.15 o                         
  11   1   4         16.48         75.32        90.86 o                         
 -10   2   4       1219.76       1235.15        82.64 o                         
  -9   2   4       2099.96       2140.85        59.11 o                         
  -8   2   4        672.23        704.77        28.29 o                         
  -7   2   4        634.94        628.31        25.56 o                         
  -6   2   4        615.00        661.63        23.46 o                         
  -5   2   4       6813.95       6892.32        64.12 o                         
  -4   2   4       4960.43       5091.69        44.72 o                         
  -3   2   4      23357.86      22989.62       148.14 o                         
  -2   2   4       5785.71       5823.32        39.64 o                         
  -1   2   4      12405.71      12424.32        73.67 o                         
   0   2   4        299.65        279.56         6.83 o                         
   1   2   4      15913.64      16100.07        85.15 o                         
   2   2   4        313.74        376.83         7.53 o                         
   3   2   4      14032.13      13643.40        91.11 o                         
   4   2   4        762.90        803.43        15.64 o                         
   5   2   4       2884.02       2908.11        36.60 o                         
   6   2   4         38.07         57.10        11.65 o                         
   7   2   4       3830.85       3782.31        53.24 o                         
   8   2   4         34.97         61.09        14.62 o                         
   9   2   4       8759.97       8933.56       107.25 o                         
  10   2   4         14.17         59.72        21.92 o                         
  11   2   4       3095.87       3160.31       112.13 o                         
 -10   3   4       1140.38       1119.61        80.77 o                         
  -9   3   4        370.96        403.42        23.64 o                         
  -8   3   4       5343.29       5312.81        82.08 o                         
  -7   3   4         57.67         71.42        14.74 o                         
  -6   3   4       7306.38       7266.27        92.12 o                         
  -5   3   4         30.29         32.54        10.55 o                         
  -4   3   4      13559.28      13513.58        94.94 o                         
  -3   3   4       1700.05       1790.40        29.97 o                         
  -2   3   4      22844.88      22531.29       128.02 o                         
  -1   3   4       1432.16       1428.93        19.14 o                         
   0   3   4       4451.19       4494.89        37.87 o                         
   1   3   4        628.58        754.21        13.08 o                         
   2   3   4       1272.24       1321.65        18.98 o                         
   3   3   4        367.18        334.75         7.90 o                         
   4   3   4      14358.75      13840.55        90.49 o                         
   5   3   4       2159.21       2155.77        31.85 o                         
   6   3   4       9398.04       9445.08        88.15 o                         
   7   3   4       2162.66       2221.57        41.26 o                         
   8   3   4       4454.51       4407.77        80.66 o                         
   9   3   4       3605.60       3550.72        70.81 o                         
  10   3   4       2750.88       2783.94        62.63 o                         
  11   3   4       2768.96       2727.51       210.76 o                         
 -10   4   4         24.54        -40.96        44.85 o                         
  -9   4   4       1262.98       1216.94        41.66 o                         
  -8   4   4        955.35        987.57        36.19 o                         
  -7   4   4       5237.09       5068.67       101.30 o                         
  -6   4   4       3182.31       3107.41        54.42 o                         
  -5   4   4       5573.80       5589.83        67.12 o                         
  -4   4   4       2472.78       2497.34        37.00 o                         
  -3   4   4       6194.19       6117.83        55.17 o                         
  -2   4   4       7858.47       7705.52        64.11 o                         
  -1   4   4       8094.54       7997.05        64.33 o                         
   0   4   4      11207.53      11244.39        82.45 o                         
   1   4   4        879.85        845.53        13.44 o                         
   2   4   4       4285.60       4329.71        44.48 o                         
   3   4   4         52.16         60.97         5.12 o                         
   4   4   4       5775.62       5744.11        47.68 o                         
   5   4   4        197.68        194.67        12.28 o                         
   6   4   4      10058.36       9997.62        90.63 o                         
   7   4   4        387.08        387.62        19.59 o                         
   8   4   4       2893.34       2850.32        61.57 o                         
   9   4   4        310.48        309.55        27.68 o                         
  10   4   4       2025.81       2140.47        65.75 o                         
  -9   5   4        717.66        678.33        51.01 o                         
  -8   5   4       1058.08       1080.42        41.84 o                         
  -7   5   4       5361.84       5376.94        77.30 o                         
  -6   5   4       1042.85       1102.76        31.71 o                         
  -5   5   4      15246.86      15218.35       126.08 o                         
  -4   5   4        127.81        128.24        11.04 o                         
  -3   5   4       6780.00       6701.95        66.61 o                         
  -2   5   4          6.12         13.23         6.16 o                         
  -1   5   4       3993.19       3992.11        40.60 o                         
   0   5   4          8.21         21.53         7.33 o                         
   1   5   4       8356.38       8280.67        55.36 o                         
   2   5   4          9.23         11.53         4.45 o                         
   3   5   4       4169.83       4108.21        49.82 o                         
   4   5   4         15.70         16.16         5.69 o                         
   5   5   4       8779.05       8534.92        73.97 o                         
   6   5   4        214.48        224.79        12.79 o                         
   7   5   4      12698.94      12585.79       131.48 o                         
   8   5   4       1059.91       1053.73        32.57 o                         
   9   5   4       3747.64       3810.37        73.33 o                         
  10   5   4        653.13        747.62       104.73 o                         
  -9   6   4         21.93         65.51        52.28 o                         
  -8   6   4       1943.73       1918.90        51.90 o                         
  -7   6   4        180.27        180.66        17.37 o                         
  -6   6   4       5212.52       5090.60        71.50 o                         
  -5   6   4        486.55        464.90        20.80 o                         
  -4   6   4      13034.35      12841.20       102.30 o                         
  -3   6   4        574.13        597.53        19.24 o                         
  -2   6   4       6321.08       6173.64        53.38 o                         
  -1   6   4        732.53        772.13        17.54 o                         
   0   6   4       5052.04       5029.06        46.41 o                         
   1   6   4       3644.89       3583.83        34.08 o                         
   2   6   4       6889.25       6762.41        63.40 o                         
   3   6   4       7174.60       6989.72        67.76 o                         
   4   6   4       2556.74       2508.24        36.45 o                         
   5   6   4       2898.23       2828.96        41.75 o                         
   6   6   4       2239.10       2240.74        39.24 o                         
   7   6   4       2434.25       2443.07        45.14 o                         
   8   6   4       3349.19       3368.61        70.94 o                         
   9   6   4       3055.36       3029.13        61.30 o                         
  10   6   4        789.01        811.38       125.76 o                         
  -8   7   4       1621.92       1613.64        99.77 o                         
  -7   7   4       2526.12       2579.79        55.96 o                         
  -6   7   4       1888.77       1943.95        43.74 o                         
  -5   7   4       1996.84       2033.69        42.11 o                         
  -4   7   4       4892.20       4938.09        60.77 o                         
  -3   7   4       2703.53       2706.41        41.53 o                         
  -2   7   4       4908.10       5099.87        55.22 o                         
  -1   7   4        661.01        684.35        16.57 o                         
   0   7   4        617.80        648.47        16.86 o                         
   1   7   4        114.72        118.79         8.30 o                         
   2   7   4       3594.63       3680.74        40.13 o                         
   3   7   4       1843.82       1796.58        32.23 o                         
   4   7   4       9476.40       9572.63        99.20 o                         
   5   7   4        956.81        952.07        25.92 o                         
   6   7   4       5577.62       5701.03        69.66 o                         
   7   7   4         82.90         65.88        12.10 o                         
   8   7   4       4717.42       4806.14        89.23 o                         
   9   7   4          5.38          7.18        15.12 o                         
  -7   8   4       4647.42       4437.60       131.55 o                         
  -6   8   4        157.61        157.71        16.37 o                         
  -5   8   4       2330.62       2327.97        46.70 o                         
  -4   8   4         51.54         65.75        14.54 o                         
  -3   8   4       4141.63       4184.61        58.05 o                         
  -2   8   4          2.67          7.03         9.19 o                         
  -1   8   4       7227.59       7501.30        69.06 o                         
   0   8   4        464.67        452.54        14.69 o                         
   1   8   4       2418.65       2464.92        34.67 o                         
   2   8   4        599.13        574.63        18.43 o                         
   3   8   4       3455.55       3501.38        47.01 o                         
   4   8   4        985.83        976.24        26.59 o                         
   5   8   4       8180.32       8378.32        93.41 o                         
   6   8   4        792.95        824.29        27.67 o                         
   7   8   4       2961.13       3041.60        55.21 o                         
   8   8   4        359.85        407.82        22.74 o                         
   9   8   4       1320.80       1308.79        94.23 o                         
  -7   9   4        847.60       1059.60       152.76 o                         
  -6   9   4       5495.66       5460.37       111.65 o                         
  -5   9   4       1758.77       1740.94        43.40 o                         
  -4   9   4       1771.03       1773.56        39.17 o                         
  -3   9   4        564.93        609.32        21.87 o                         
  -2   9   4        325.65        330.10        16.48 o                         
  -1   9   4       1276.85       1280.44        28.09 o                         
   0   9   4       2608.05       2562.27        41.80 o                         
   1   9   4       1616.33       1606.47        31.60 o                         
   2   9   4       2626.90       2719.26        44.51 o                         
   3   9   4       1341.88       1349.81        31.77 o                         
   4   9   4       2892.54       2915.71        48.38 o                         
   5   9   4       4287.29       4424.88        65.02 o                         
   6   9   4       2979.21       3005.07        58.34 o                         
   7   9   4       5187.28       5112.57        75.83 o                         
   8   9   4        237.62        277.08        32.52 o                         
  -5  10   4       1270.83       1374.95       115.02 o                         
  -4  10   4       2729.00       2778.75        53.82 o                         
  -3  10   4        655.04        675.87        25.23 o                         
  -2  10   4       1244.96       1197.16        30.49 o                         
  -1  10   4        231.98        209.36        13.70 o                         
   0  10   4       3455.38       3454.37        51.51 o                         
   1  10   4         48.20         64.15        13.57 o                         
   2  10   4       8124.46       8164.70        92.13 o                         
   3  10   4         19.38         24.87        11.52 o                         
   4  10   4       2876.01       2976.55        56.93 o                         
   5  10   4         14.36         28.27        11.70 o                         
   6  10   4       1709.31       1740.18        49.34 o                         
   7  10   4          3.68        -23.32        29.12 o                         
   8  10   4       2491.32       2588.86       208.51 o                         
  -4  11   4        209.84        162.29        63.98 o                         
  -3  11   4       2477.49       2432.41        54.34 o                         
  -2  11   4        230.32        234.15        16.89 o                         
  -1  11   4        642.59        645.43        25.50 o                         
   0  11   4        138.74        129.24        13.59 o                         
   1  11   4       1850.50       1788.59        42.12 o                         
   2  11   4        397.85        399.18        21.96 o                         
   3  11   4       5586.67       5699.94        85.72 o                         
   4  11   4       1141.83       1209.54        38.03 o                         
   5  11   4       2833.57       2918.68        58.29 o                         
   6  11   4        989.31       1003.22       127.14 o                         
  -2  12   4       2173.82       2074.16       102.59 o                         
  -1  12   4       2273.83       2288.98        54.56 o                         
   0  12   4       1139.84       1133.82        40.23 o                         
   1  12   4       2056.56       2057.44        59.29 o                         
   2  12   4        575.36        553.82        33.69 o                         
   3  12   4       2860.46       2881.53        71.42 o                         
  -1 -12   5        502.82        406.09        79.26 o                         
  -4 -11   5       2845.47       2608.12       329.61 o                         
  -3 -11   5        312.72        320.47        32.44 o                         
  -2 -11   5       2528.94       2382.34        75.45 o                         
  -1 -11   5        296.67        269.01        27.77 o                         
   0 -11   5       1082.96       1130.86        70.01 o                         
   1 -11   5         84.48         54.92        24.97 o                         
   2 -11   5       2910.65       2930.68       104.40 o                         
   3 -11   5        123.65         17.83        45.44 o                         
  -5 -10   5       2049.92       2020.63        81.56 o                         
  -4 -10   5        517.76        518.76        35.39 o                         
  -3 -10   5       2809.78       2897.26        71.66 o                         
  -2 -10   5        935.20        920.94        39.16 o                         
  -1 -10   5       1488.51       1581.83        57.06 o                         
   0 -10   5        288.95        298.81        27.44 o                         
   1 -10   5        451.40        393.68        33.67 o                         
   2 -10   5        234.40        228.46        26.46 o                         
   3 -10   5       2037.62       2126.95        74.55 o                         
   4 -10   5       1896.10       2119.44       126.86 o                         
   5 -10   5       2573.87       2739.63       199.65 o                         
  -7  -9   5       2662.35       2654.81       218.19 o                         
  -6  -9   5       1241.48       1314.56        58.90 o                         
  -5  -9   5       1919.25       1909.79        58.84 o                         
  -4  -9   5       1037.42       1066.37        48.78 o                         
  -3  -9   5        719.55        698.88        36.54 o                         
  -2  -9   5       1041.57       1046.58        36.84 o                         
  -1  -9   5       4058.45       4043.45        88.45 o                         
   0  -9   5        636.47        632.01        31.77 o                         
   1  -9   5       3624.79       3663.11        83.50 o                         
   2  -9   5        119.30         62.24        17.42 o                         
   3  -9   5       1799.45       1733.93        62.28 o                         
   4  -9   5         49.34         40.43        18.27 o                         
   5  -9   5       4861.22       4929.95       109.91 o                         
   6  -9   5        144.92        174.13        43.66 o                         
  -8  -8   5       2300.98       2315.62       201.19 o                         
  -7  -8   5        291.67        314.27        31.92 o                         
  -6  -8   5       7896.07       8089.50       131.40 o                         
  -5  -8   5          7.04         28.29        16.91 o                         
  -4  -8   5       5687.95       5608.86       109.10 o                         
  -3  -8   5          0.06          1.25        13.69 o                         
  -2  -8   5       1040.32       1042.21        42.05 o                         
  -1  -8   5          4.44         10.39        13.88 o                         
   0  -8   5       3385.39       3439.61        63.98 o                         
   1  -8   5        108.44        102.27        14.22 o                         
   2  -8   5       6513.87       6523.96       105.86 o                         
   3  -8   5         45.13         48.52        15.43 o                         
   4  -8   5       4848.57       4871.14        99.42 o                         
   5  -8   5        249.03        300.85        29.51 o                         
   6  -8   5       4966.50       5110.01       114.75 o                         
  -8  -7   5        737.00        661.31        56.33 o                         
  -7  -7   5       2425.03       2362.83        82.42 o                         
  -6  -7   5        236.08        233.23        26.30 o                         
  -5  -7   5       3686.46       3530.97        75.88 o                         
  -4  -7   5       1525.69       1574.51        44.81 o                         
  -3  -7   5       4240.75       4194.28        70.49 o                         
  -2  -7   5        839.34        822.28        35.10 o                         
  -1  -7   5       1804.96       1821.92        44.58 o                         
   0  -7   5       1169.03       1234.18        31.92 o                         
   1  -7   5       2280.78       2364.21        48.96 o                         
   2  -7   5       8912.93       9091.75       104.49 o                         
   3  -7   5       2923.37       2910.94        58.26 o                         
   4  -7   5       5508.10       5524.14        86.39 o                         
   5  -7   5        604.29        628.81        33.44 o                         
   6  -7   5       1591.73       1648.24        61.04 o                         
   7  -7   5        283.55        236.08        32.83 o                         
  -9  -6   5       2972.33       3082.20       231.88 o                         
  -8  -6   5       1795.66       1818.45        68.02 o                         
  -7  -6   5       4115.06       3887.10        94.16 o                         
  -6  -6   5        779.62        808.81        27.63 o                         
  -5  -6   5       2223.77       2217.84        34.02 o                         
  -4  -6   5        626.24        632.75        16.30 o                         
  -3  -6   5       3719.95       3747.80        38.15 o                         
  -2  -6   5        239.55        247.80         7.79 o                         
  -1  -6   5       2825.08       2933.75        40.68 o                         
   0  -6   5        692.86        693.35        17.18 o                         
   1  -6   5       3113.37       3143.21        45.89 o                         
   2  -6   5       1701.63       1724.81        35.24 o                         
   3  -6   5      12850.94      12897.96        96.23 o                         
   4  -6   5        234.13        266.79        16.84 o                         
   5  -6   5      13325.05      13508.45       195.50 o                         
   6  -6   5         10.62         32.56        18.35 o                         
   7  -6   5       3126.69       2995.53        93.50 o                         
   8  -6   5        194.49        196.39        31.25 o                         
  -9  -5   5          2.86          3.01        15.12 o                         
  -8  -5   5       6073.98       5955.44       101.68 o                         
  -7  -5   5         98.48        106.77        13.21 o                         
  -6  -5   5       4763.70       4741.02        63.58 o                         
  -5  -5   5         93.94         78.19        10.00 o                         
  -4  -5   5       2237.92       2195.72        33.28 o                         
  -3  -5   5        283.57        299.43        10.50 o                         
  -2  -5   5       9649.98       9546.86        70.87 o                         
  -1  -5   5       1165.90       1056.71        19.97 o                         
   0  -5   5      15438.84      15393.11       111.15 o                         
   1  -5   5       2984.06       2721.33        36.92 o                         
   2  -5   5       6628.69       6509.91        55.19 o                         
   3  -5   5       3336.76       3338.00        35.17 o                         
   4  -5   5       6680.41       6765.00        64.29 o                         
   5  -5   5       3378.14       3470.24        48.39 o                         
   6  -5   5       2721.20       2725.33        51.55 o                         
   7  -5   5       1083.15       1129.58        35.31 o                         
   8  -5   5        484.46        460.45        28.30 o                         
   9  -5   5        351.50        310.43        69.75 o                         
 -10  -4   5        422.08        417.96        38.00 o                         
  -9  -4   5       2124.37       2204.57        52.39 o                         
  -8  -4   5       1014.76        992.45        33.52 o                         
  -7  -4   5       5441.51       5345.97        87.82 o                         
  -6  -4   5       2942.63       2895.70        48.70 o                         
  -5  -4   5       3334.58       3245.36        45.07 o                         
  -4  -4   5       1649.29       1655.85        29.14 o                         
  -3  -4   5        329.31        346.54        10.08 o                         
  -2  -4   5       1211.50       1197.03        12.05 o                         
  -1  -4   5       1594.82       1611.49        25.46 o                         
   0  -4   5       6475.65       6525.22        55.91 o                         
   1  -4   5       4132.88       4149.71        43.59 o                         
   2  -4   5       6614.89       6554.96        44.29 o                         
   3  -4   5       3947.59       3866.78        35.52 o                         
   4  -4   5       3717.62       3729.86        40.50 o                         
   5  -4   5       1993.24       1997.62        36.26 o                         
   6  -4   5       8070.43       8148.81        93.43 o                         
   7  -4   5        243.00        246.09        20.13 o                         
   8  -4   5       3679.14       3653.88        74.27 o                         
   9  -4   5        127.68        128.19        17.00 o                         
  10  -4   5        803.35        679.60        42.08 o                         
 -10  -3   5        618.15        588.73        38.02 o                         
  -9  -3   5       3679.87       3772.87        75.25 o                         
  -8  -3   5        375.62        383.40        21.74 o                         
  -7  -3   5       1292.43       1329.29        35.65 o                         
  -6  -3   5        719.25        701.61        26.19 o                         
  -5  -3   5       5284.89       5189.32        57.93 o                         
  -4  -3   5       1556.73       1490.75        27.22 o                         
  -3  -3   5       6410.63       6189.86        49.34 o                         
  -2  -3   5        848.60        832.67        10.23 o                         
  -1  -3   5       9178.36       9498.37        73.10 o                         
   0  -3   5         17.99         29.51         5.64 o                         
   1  -3   5      34584.71      35074.01       208.11 o                         
   2  -3   5        566.87        596.85         7.67 o                         
   3  -3   5      19882.20      19669.65       121.63 o                         
   4  -3   5       1010.55        952.07        27.11 o                         
   5  -3   5       3150.46       3033.36        51.20 o                         
   6  -3   5        658.05        644.91        24.42 o                         
   7  -3   5       2898.29       2885.12        50.15 o                         
   8  -3   5        809.84        815.66        29.89 o                         
   9  -3   5       2461.78       2470.41        56.62 o                         
  10  -3   5        474.49        456.13        32.72 o                         
 -10  -2   5       5009.06       4972.14       103.46 o                         
  -9  -2   5         42.09         68.56        17.08 o                         
  -8  -2   5       6578.95       6610.90       119.72 o                         
  -7  -2   5         12.99          9.13        12.42 o                         
  -6  -2   5       3426.65       3446.08        50.79 o                         
  -5  -2   5        346.91        387.58        16.68 o                         
  -4  -2   5       6758.52       6747.67        56.15 o                         
  -3  -2   5       4382.81       4547.28        45.70 o                         
  -2  -2   5       8917.06       8939.12        50.50 o                         
  -1  -2   5       2750.38       2898.64        19.62 o                         
   0  -2   5       5873.86       5999.80        52.05 o                         
   1  -2   5       1979.87       1917.10        19.84 o                         
   2  -2   5      14632.07      14523.64        79.06 o                         
   3  -2   5       8902.37       8840.63        60.40 o                         
   4  -2   5      12797.93      12594.91        83.51 o                         
   5  -2   5       3892.22       3834.30        46.54 o                         
   6  -2   5       1122.05       1072.01        26.47 o                         
   7  -2   5       2154.62       2076.03        42.11 o                         
   8  -2   5        210.24        205.21        19.57 o                         
   9  -2   5       4070.51       3982.88        68.60 o                         
  10  -2   5        361.68        408.55        30.21 o                         
 -10  -1   5       1107.34       1146.31        50.20 o                         
  -9  -1   5       2258.04       2339.42        53.14 o                         
  -8  -1   5       3299.55       3320.30        74.98 o                         
  -7  -1   5       2159.73       2159.86        45.14 o                         
  -6  -1   5        581.58        574.35        21.55 o                         
  -5  -1   5       1211.42       1223.67        27.57 o                         
  -4  -1   5        167.40        179.63         9.19 o                         
  -3  -1   5       4161.77       4121.36        44.81 o                         
  -2  -1   5      12973.78      12912.20        78.18 o                         
  -1  -1   5      11700.20      12246.80        55.84 o                         
   0  -1   5      22042.41      22641.51        90.70 o                         
   1  -1   5       4442.88       4921.24        25.86 o                         
   2  -1   5      14353.31      14612.44        69.70 o                         
   3  -1   5        491.99        493.54        11.44 o                         
   4  -1   5      13545.06      13302.26       108.17 o                         
   5  -1   5         15.60         24.09         9.37 o                         
   6  -1   5       4114.79       4060.85        65.45 o                         
   7  -1   5          4.74          4.16        10.51 o                         
   8  -1   5        784.27        772.14        26.66 o                         
   9  -1   5         45.66         33.89        13.37 o                         
  10  -1   5       3932.00       3978.30        77.59 o                         
 -10   0   5        293.09        321.49        40.74 o                         
  -9   0   5       1691.87       1791.75        45.69 o                         
  -8   0   5        773.57        761.83        29.49 o                         
  -7   0   5       4713.69       4687.05        64.63 o                         
  -6   0   5        201.82        203.85        15.05 o                         
  -5   0   5       5749.63       5621.00        63.85 o                         
  -4   0   5          1.49          8.80         5.73 o                         
  -3   0   5       5505.19       5516.55        45.65 o                         
  -2   0   5        115.76        130.02         6.21 o                         
  -1   0   5      23325.76      24338.52       118.64 o                         
   0   0   5       2497.53       2842.57        19.06 o                         
   1   0   5      29332.67      30545.26       125.90 o                         
   2   0   5        207.41        245.12         6.00 o                         
   3   0   5       6891.57       6780.00        53.61 o                         
   4   0   5        385.16        404.56        11.16 o                         
   5   0   5       7628.69       7371.13        71.28 o                         
   6   0   5       3270.67       3225.42        45.52 o                         
   7   0   5       5325.61       5163.74        62.07 o                         
   8   0   5       2723.79       2690.03        48.22 o                         
   9   0   5       1115.19       1076.46        34.99 o                         
  10   0   5       1524.73       1658.98        49.92 o                         
 -10   1   5       3294.50       3448.51       168.15 o                         
  -9   1   5        340.61        352.92        22.62 o                         
  -8   1   5       1096.54       1151.17        36.03 o                         
  -7   1   5        106.13        106.55        14.25 o                         
  -6   1   5       3297.59       3288.01        52.16 o                         
  -5   1   5       1286.37       1291.89        30.06 o                         
  -4   1   5       7531.62       7447.57        64.29 o                         
  -3   1   5       2197.19       2293.53        28.21 o                         
  -2   1   5       7721.36       7793.87        57.16 o                         
  -1   1   5       7641.01       7877.78        51.09 o                         
   0   1   5      17692.07      18380.12        95.69 o                         
   1   1   5      17183.45      17525.34        90.94 o                         
   2   1   5       8836.67       8728.01        59.63 o                         
   3   1   5       8117.15       7907.82        59.85 o                         
   4   1   5        614.56        607.36        11.41 o                         
   5   1   5       1315.82       1362.28        20.15 o                         
   6   1   5        403.95        406.59        16.08 o                         
   7   1   5       3132.78       3202.28        48.88 o                         
   8   1   5        788.06        791.34        27.60 o                         
   9   1   5       3109.23       3244.62        69.66 o                         
  10   1   5        861.28        873.31        35.47 o                         
  11   1   5       1644.73       1644.43       244.61 o                         
 -10   2   5       1605.58       1571.48       163.24 o                         
  -9   2   5       1971.30       2031.93        52.54 o                         
  -8   2   5        948.44        934.10        31.46 o                         
  -7   2   5       1290.61       1275.73        35.47 o                         
  -6   2   5       1673.31       1666.29        36.44 o                         
  -5   2   5       1939.97       1994.66        33.14 o                         
  -4   2   5      13035.03      13035.39       101.61 o                         
  -3   2   5       1520.20       1512.49        22.70 o                         
  -2   2   5      17268.90      17258.30       101.90 o                         
  -1   2   5        878.93        950.70        14.26 o                         
   0   2   5       9681.28       9858.86        60.44 o                         
   1   2   5        832.92        883.20        12.61 o                         
   2   2   5      17933.02      17983.88        98.45 o                         
   3   2   5        407.89        439.59         9.61 o                         
   4   2   5       8435.38       8244.66        68.59 o                         
   5   2   5        126.91        146.35         9.77 o                         
   6   2   5       2921.37       3035.92        48.36 o                         
   7   2   5        555.39        600.79        21.56 o                         
   8   2   5       6293.12       6205.54        89.92 o                         
   9   2   5        741.69        799.55        31.18 o                         
  10   2   5       3687.65       3653.15        75.32 o                         
  11   2   5        560.58        430.11        89.97 o                         
  -9   3   5       3182.31       3188.28        66.89 o                         
  -8   3   5         41.56         65.48        15.32 o                         
  -7   3   5       2220.41       2153.53        57.14 o                         
  -6   3   5         48.04         55.96        10.76 o                         
  -5   3   5       1852.06       1882.16        32.50 o                         
  -4   3   5         94.47        108.13         8.64 o                         
  -3   3   5      18640.68      18440.97       111.55 o                         
  -2   3   5       1395.87       1364.42        21.53 o                         
  -1   3   5      24391.21      23952.95       136.86 o                         
   0   3   5       2129.32       2126.85        22.84 o                         
   1   3   5       8293.42       8379.62        56.54 o                         
   2   3   5       3587.75       3573.98        30.10 o                         
   3   3   5       6646.15       6612.82        49.45 o                         
   4   3   5       5887.42       5834.94        50.08 o                         
   5   3   5       2230.32       2262.99        31.43 o                         
   6   3   5       2439.63       2512.31        37.07 o                         
   7   3   5        518.93        555.66        22.89 o                         
   8   3   5        995.38        978.01        35.49 o                         
   9   3   5       2708.05       2632.83        61.01 o                         
  10   3   5       2439.16       2495.67        66.79 o                         
  -9   4   5         70.00         70.83        37.03 o                         
  -8   4   5       3021.09       2899.13        61.78 o                         
  -7   4   5       1694.88       1675.34        45.54 o                         
  -6   4   5       4544.60       4627.24        62.09 o                         
  -5   4   5       2769.71       2726.34        40.91 o                         
  -4   4   5       3035.08       3042.88        37.23 o                         
  -3   4   5       5117.13       5112.72        58.17 o                         
  -2   4   5       6644.07       6702.16        56.53 o                         
  -1   4   5      16480.38      16732.96       107.94 o                         
   0   4   5      10023.58      10108.41        72.10 o                         
   1   4   5       7635.16       7440.63        56.26 o                         
   2   4   5       1597.64       1578.91        24.01 o                         
   3   4   5       2770.41       2711.07        30.44 o                         
   4   4   5        737.15        687.88        13.76 o                         
   5   4   5       9838.81       9503.75       100.83 o                         
   6   4   5        908.72        906.67        22.08 o                         
   7   4   5       6489.34       6534.54        82.35 o                         
   8   4   5         65.88         44.59        16.74 o                         
   9   4   5       3386.98       3412.33        75.40 o                         
  10   4   5        101.35        118.83        24.29 o                         
  -9   5   5        168.23        128.04        35.45 o                         
  -8   5   5        390.50        363.63        25.41 o                         
  -7   5   5        260.79        312.24        20.06 o                         
  -6   5   5       4166.51       4308.36        62.25 o                         
  -5   5   5       1147.60       1183.07        31.16 o                         
  -4   5   5       7070.41       7100.75        74.10 o                         
  -3   5   5       1173.17       1144.88        25.35 o                         
  -2   5   5       8565.38       8485.84        66.00 o                         
  -1   5   5        467.98        464.65        15.01 o                         
   0   5   5      17537.72      17450.04       118.39 o                         
   1   5   5         85.96         80.25         6.38 o                         
   2   5   5       7540.91       7376.99        57.65 o                         
   3   5   5        283.48        290.72        13.31 o                         
   4   5   5        726.88        703.22        18.60 o                         
   5   5   5        195.67        198.54        11.56 o                         
   6   5   5       3913.11       3853.73        61.51 o                         
   7   5   5        433.41        459.48        20.75 o                         
   8   5   5       6318.11       6264.46       102.62 o                         
   9   5   5        173.20        155.93        18.49 o                         
  10   5   5       2323.89       2438.64       213.68 o                         
  -8   6   5         87.06         93.28        28.56 o                         
  -7   6   5       1954.69       1954.33        46.01 o                         
  -6   6   5         99.15         95.24        13.50 o                         
  -5   6   5       8061.69       8143.93        92.11 o                         
  -4   6   5       2942.40       2876.52        44.08 o                         
  -3   6   5      10433.90      10579.54        98.46 o                         
  -2   6   5       1982.19       1927.75        30.19 o                         
  -1   6   5       2918.64       2917.39        35.44 o                         
   0   6   5       1064.33       1019.26        21.69 o                         
   1   6   5       3857.45       3886.22        38.93 o                         
   2   6   5       2973.08       2927.16        35.70 o                         
   3   6   5       4198.84       4265.09        46.20 o                         
   4   6   5       2263.85       2232.67        39.70 o                         
   5   6   5       1438.37       1384.87        31.19 o                         
   6   6   5       2957.02       2883.48        45.72 o                         
   7   6   5       2312.07       2262.79        42.96 o                         
   8   6   5       5694.23       5636.45        82.19 o                         
   9   6   5       1213.69       1199.06        42.25 o                         
  -8   7   5        919.55        617.66       109.76 o                         
  -7   7   5       1043.51       1020.48        38.46 o                         
  -6   7   5        638.76        682.34        27.75 o                         
  -5   7   5       2449.63       2388.91        46.82 o                         
  -4   7   5       2977.17       3042.37        46.27 o                         
  -3   7   5       8711.69       8715.69        86.53 o                         
  -2   7   5       2979.98       2976.30        43.17 o                         
  -1   7   5       7050.82       7017.77        61.51 o                         
   0   7   5        417.63        435.58        14.42 o                         
   1   7   5       2888.86       2877.44        35.84 o                         
   2   7   5         58.08         46.36         8.25 o                         
   3   7   5       5695.36       5524.22        58.90 o                         
   4   7   5         18.02         41.11        10.81 o                         
   5   7   5       4331.47       4204.58        58.71 o                         
   6   7   5         21.06         27.56        11.05 o                         
   7   7   5       1919.67       1913.24        40.40 o                         
   8   7   5        270.86        309.87        20.51 o                         
   9   7   5       4208.80       4138.94       139.94 o                         
  -7   8   5        386.74        368.95        53.14 o                         
  -6   8   5       5175.14       5385.93        79.63 o                         
  -5   8   5         34.73         33.70        12.28 o                         
  -4   8   5       4384.14       4471.20        65.33 o                         
  -3   8   5         25.85         34.78        10.95 o                         
  -2   8   5       8208.65       8166.09        77.46 o                         
  -1   8   5         24.57         22.45         9.08 o                         
   0   8   5       4084.02       4099.33        49.12 o                         
   1   8   5         14.89         28.28         8.18 o                         
   2   8   5       1478.02       1463.73        30.32 o                         
   3   8   5        147.57        160.16        12.50 o                         
   4   8   5       6168.15       6173.84        69.75 o                         
   5   8   5       1164.81       1275.31        33.90 o                         
   6   8   5       5365.81       5443.50        73.37 o                         
   7   8   5       1705.84       1723.44        44.41 o                         
   8   8   5       1933.93       1976.22        51.02 o                         
   9   8   5        811.38        784.29        75.13 o                         
  -6   9   5        749.48        641.79        89.34 o                         
  -5   9   5       3462.95       3543.87        65.59 o                         
  -4   9   5        556.91        614.20        25.77 o                         
  -3   9   5       2555.91       2582.64        45.43 o                         
  -2   9   5       1035.77       1049.27        27.92 o                         
  -1   9   5       4145.38       4203.89        57.58 o                         
   0   9   5       4253.82       4241.47        56.61 o                         
   1   9   5       1789.19       1769.35        37.70 o                         
   2   9   5       3420.65       3450.94        49.55 o                         
   3   9   5         64.56         87.26        12.38 o                         
   4   9   5       1971.32       2087.31        43.42 o                         
   5   9   5        476.89        495.63        23.30 o                         
   6   9   5       3422.88       3469.37        66.82 o                         
   7   9   5       1221.53       1214.95        39.36 o                         
   8   9   5       2046.52       2005.07        95.77 o                         
  -5  10   5       5107.90       4716.21       336.49 o                         
  -4  10   5        843.76        861.93        30.30 o                         
  -3  10   5       2971.12       2954.52        52.64 o                         
  -2  10   5         31.62         30.13        11.27 o                         
  -1  10   5        924.23        927.33        27.90 o                         
   0  10   5         23.48         17.71        10.66 o                         
   1  10   5       2840.09       2888.17        51.29 o                         
   2  10   5        227.83        213.83        16.73 o                         
   3  10   5       2707.69       2757.01        51.72 o                         
   4  10   5         99.24         96.88        13.47 o                         
   5  10   5       3042.14       3170.82        58.98 o                         
   6  10   5         58.20         58.42        13.82 o                         
   7  10   5       5674.26       5755.02       554.30 o                         
  -4  11   5       3831.97       3383.81       247.80 o                         
  -3  11   5         36.32         50.29        26.50 o                         
  -2  11   5       3466.12       3495.48        62.95 o                         
  -1  11   5         70.00         60.31        17.31 o                         
   0  11   5       1108.17       1073.71        34.86 o                         
   1  11   5        440.65        417.41        22.96 o                         
   2  11   5       2551.75       2513.37        55.95 o                         
   3  11   5       1571.07       1587.27        43.23 o                         
   4  11   5       2683.07       2610.78        56.77 o                         
   5  11   5        808.81        822.66        98.65 o                         
   6  11   5        884.61        834.88       116.52 o                         
  -3 -11   6       5289.79       5191.13       228.00 o                         
  -2 -11   6         75.77         82.19        25.50 o                         
  -1 -11   6       1965.02       1928.97        94.83 o                         
   0 -11   6          5.02         20.06        30.90 o                         
   1 -11   6       1067.45        946.59       144.29 o                         
  -5 -10   6         47.74         84.56        35.87 o                         
  -4 -10   6       3213.55       3223.18        87.97 o                         
  -3 -10   6        538.68        525.10        32.50 o                         
  -2 -10   6       5035.06       5109.17       111.59 o                         
  -1 -10   6       1682.33       1688.65        61.54 o                         
   0 -10   6       2163.94       1976.88        82.71 o                         
   1 -10   6        349.82        348.84        37.60 o                         
   2 -10   6        576.74        624.15        44.37 o                         
   3 -10   6        831.60        773.79        55.89 o                         
   4 -10   6       1026.78        793.73        79.10 o                         
  -7  -9   6       2604.32       2566.14       215.61 o                         
  -6  -9   6       3316.55       3354.67       247.53 o                         
  -5  -9   6       1353.05       1333.46        68.29 o                         
  -4  -9   6       2946.36       3032.99        79.41 o                         
  -3  -9   6        795.18        783.30        39.44 o                         
  -2  -9   6       3181.19       3255.47        74.41 o                         
  -1  -9   6        809.93        832.21        37.64 o                         
   0  -9   6       2675.17       2668.61        70.26 o                         
   1  -9   6        310.58        316.54        24.46 o                         
   2  -9   6        925.25        894.06        39.58 o                         
   3  -9   6        475.35        513.19        34.37 o                         
   4  -9   6       2312.93       2416.61        73.05 o                         
   5  -9   6        117.44         67.82        24.70 o                         
  -7  -8   6       2332.23       2331.41       119.70 o                         
  -6  -8   6          3.58         30.43        20.67 o                         
  -5  -8   6       5907.95       5909.96       100.51 o                         
  -4  -8   6          6.22         25.84        14.86 o                         
  -3  -8   6       3364.61       3362.81        76.99 o                         
  -2  -8   6         34.88          7.09        13.48 o                         
  -1  -8   6       3112.38       3193.57        65.27 o                         
   0  -8   6        283.27        296.57        21.90 o                         
   1  -8   6       5075.27       5155.98        91.90 o                         
   2  -8   6        811.41        848.29        42.81 o                         
   3  -8   6       1241.99       1271.48        48.30 o                         
   4  -8   6        423.87        428.75        29.35 o                         
   5  -8   6       1408.85       1311.98        59.08 o                         
   6  -8   6        546.96        524.32        45.10 o                         
  -8  -7   6       2358.49       2302.76       145.61 o                         
  -7  -7   6        352.07        347.32        35.50 o                         
  -6  -7   6       4119.94       4068.35       103.61 o                         
  -5  -7   6       2968.01       2886.34        80.84 o                         
  -4  -7   6       6688.73       6650.77        99.58 o                         
  -3  -7   6       3541.56       3539.60        66.19 o                         
  -2  -7   6       1870.95       1916.88        44.90 o                         
  -1  -7   6        400.29        419.15        20.12 o                         
   0  -7   6        905.67        896.46        30.04 o                         
   1  -7   6        828.98        862.67        31.29 o                         
   2  -7   6       2774.24       2854.18        57.20 o                         
   3  -7   6       3475.56       3398.80        64.97 o                         
   4  -7   6       3084.77       3120.11        70.67 o                         
   5  -7   6       2252.15       2304.95        63.54 o                         
   6  -7   6       1744.17       1809.01        71.21 o                         
   7  -7   6       4056.33       4176.91       151.11 o                         
  -9  -6   6        865.54        858.50        89.34 o                         
  -8  -6   6       4077.84       4191.40       121.22 o                         
  -7  -6   6        720.10        654.53        41.19 o                         
  -6  -6   6       2341.66       2277.19        69.10 o                         
  -5  -6   6       1152.85       1165.97        39.38 o                         
  -4  -6   6       4237.15       4259.54        69.36 o                         
  -3  -6   6       1299.61       1331.36        35.33 o                         
  -2  -6   6       8979.69       9009.40        89.67 o                         
  -1  -6   6        638.68        648.75        19.94 o                         
   0  -6   6       2228.18       2245.72        37.77 o                         
   1  -6   6         17.14         17.38         8.45 o                         
   2  -6   6       3474.19       3576.56        52.98 o                         
   3  -6   6        251.46        240.75        18.80 o                         
   4  -6   6       7928.24       8022.51       106.48 o                         
   5  -6   6         86.97         97.83        17.99 o                         
   6  -6   6       2740.50       2783.04        76.60 o                         
   7  -6   6          3.83        -28.76        28.76 o                         
   8  -6   6       1830.49       1624.03       175.69 o                         
  -9  -5   6       2347.82       2489.00       149.80 o                         
  -8  -5   6         42.13         27.88        19.91 o                         
  -7  -5   6       9350.52       9218.68       142.32 o                         
  -6  -5   6        209.82        210.93        15.21 o                         
  -5  -5   6       7119.13       7266.17        72.60 o                         
  -4  -5   6        235.56        236.86        12.08 o                         
  -3  -5   6       4061.42       4127.36        43.07 o                         
  -2  -5   6       1110.15       1139.31        29.07 o                         
  -1  -5   6       3832.01       3928.39        43.39 o                         
   0  -5   6       1295.90       1315.31        21.79 o                         
   1  -5   6       2065.59       2110.71        36.42 o                         
   2  -5   6         47.08         66.19         9.98 o                         
   3  -5   6       4065.33       4053.63        60.69 o                         
   4  -5   6       1947.30       1944.88        46.55 o                         
   5  -5   6      10354.80      10541.61       135.58 o                         
   6  -5   6       5178.37       5276.98       111.92 o                         
   7  -5   6       4464.47       4453.72       101.97 o                         
   8  -5   6       1815.24       1744.44        74.49 o                         
   9  -5   6        389.75        540.43       113.44 o                         
  -9  -4   6        891.10        894.69        48.66 o                         
  -8  -4   6       2580.20       2539.24        52.92 o                         
  -7  -4   6       3117.90       2994.86        54.49 o                         
  -6  -4   6       4272.43       4160.02        61.82 o                         
  -5  -4   6       4929.56       4881.13        59.19 o                         
  -4  -4   6       3275.92       3291.73        41.85 o                         
  -3  -4   6        627.77        657.27        14.87 o                         
  -2  -4   6       2400.64       2249.12        28.74 o                         
  -1  -4   6       2956.15       2958.43        38.37 o                         
   0  -4   6       4080.52       4038.70        41.89 o                         
   1  -4   6      11362.23      11390.64        90.41 o                         
   2  -4   6       2086.37       1995.17        26.62 o                         
   3  -4   6       7432.84       7551.72        60.08 o                         
   4  -4   6        975.39        965.28        20.91 o                         
   5  -4   6       7560.70       7324.09        76.17 o                         
   6  -4   6        656.04        663.31        23.35 o                         
   7  -4   6       6799.23       6749.14        85.53 o                         
   8  -4   6        107.60        119.86        15.90 o                         
   9  -4   6       1775.51       1661.90       104.90 o                         
 -10  -3   6       2145.02       2138.39        69.30 o                         
  -9  -3   6        937.70        913.15        32.62 o                         
  -8  -3   6       3421.11       3313.28        60.11 o                         
  -7  -3   6       1271.60       1293.97        37.59 o                         
  -6  -3   6       8179.50       8331.38        94.85 o                         
  -5  -3   6        970.81        946.68        27.96 o                         
  -4  -3   6       9485.57       9489.66       102.31 o                         
  -3  -3   6         20.16         30.32         8.53 o                         
  -2  -3   6       2202.91       2240.96        18.40 o                         
  -1  -3   6        233.32        244.34        10.54 o                         
   0  -3   6       3144.53       3174.61        40.12 o                         
   1  -3   6          2.96         10.39         4.78 o                         
   2  -3   6      14929.16      14625.46        98.75 o                         
   3  -3   6         33.85         43.38         4.42 o                         
   4  -3   6      10571.13      10628.70        87.31 o                         
   5  -3   6         13.52         16.58         9.01 o                         
   6  -3   6       6735.62       6521.12       101.20 o                         
   7  -3   6        857.06        814.71        27.28 o                         
   8  -3   6       5115.49       4993.87        75.38 o                         
   9  -3   6       1471.69       1397.06        44.78 o                         
  10  -3   6        636.90        632.78        36.19 o                         
 -10  -2   6        207.31        142.89       105.19 o                         
  -9  -2   6       6081.89       6345.44       100.58 o                         
  -8  -2   6       1041.07       1122.76        39.11 o                         
  -7  -2   6       3185.34       3202.51        61.05 o                         
  -6  -2   6        258.22        254.27        16.71 o                         
  -5  -2   6       2847.64       2838.17        42.92 o                         
  -4  -2   6        455.24        460.81        17.77 o                         
  -3  -2   6       7298.95       7217.26        65.69 o                         
  -2  -2   6        664.53        639.82        10.33 o                         
  -1  -2   6       2993.04       2905.51        20.11 o                         
   0  -2   6       1409.60       1449.25        21.99 o                         
   1  -2   6       5624.99       5320.59        75.06 o                         
   2  -2   6       7689.82       7815.22        46.52 o                         
   3  -2   6      10912.82      10874.63        71.16 o                         
   4  -2   6       9482.15       9577.74        79.90 o                         
   5  -2   6       3523.76       3526.81        46.93 o                         
   6  -2   6       2506.08       2396.80        41.92 o                         
   7  -2   6       1263.09       1124.33        31.46 o                         
   8  -2   6       1884.15       1833.12        47.38 o                         
   9  -2   6        891.58        865.88        32.45 o                         
  10  -2   6       2985.24       2869.06        75.96 o                         
 -10  -1   6       1495.83       1153.89       108.65 o                         
  -9  -1   6       2431.97       2436.82        53.91 o                         
  -8  -1   6       4544.28       4589.85        73.52 o                         
  -7  -1   6       4815.02       4843.76        70.09 o                         
  -6  -1   6       2774.15       2776.41        48.78 o                         
  -5  -1   6       2268.06       2186.47        36.84 o                         
  -4  -1   6       1310.60       1305.64        26.29 o                         
  -3  -1   6       4796.83       4769.43        48.05 o                         
  -2  -1   6       1314.19       1335.68        18.25 o                         
  -1  -1   6      12083.48      12379.05        57.96 o                         
   0  -1   6       1120.43       1185.13        10.36 o                         
   1  -1   6       5613.90       6023.87        31.66 o                         
   2  -1   6       1415.11       1436.08        14.92 o                         
   3  -1   6      13030.37      13103.69        88.31 o                         
   4  -1   6       2026.72       2009.87        26.32 o                         
   5  -1   6      18466.72      18349.80       135.29 o                         
   6  -1   6        301.46        308.48        14.55 o                         
   7  -1   6       4064.48       3967.63        76.97 o                         
   8  -1   6        252.92        240.03        17.29 o                         
   9  -1   6       2067.28       2029.18        48.95 o                         
  10  -1   6        334.12        318.08        32.62 o                         
 -10   0   6       2880.61       2908.40       217.30 o                         
  -9   0   6        136.33        175.46        18.55 o                         
  -8   0   6       5369.97       5389.94        78.61 o                         
  -7   0   6         55.01         62.43        15.08 o                         
  -6   0   6       9040.67       8648.74        99.61 o                         
  -5   0   6        339.90        320.26        16.06 o                         
  -4   0   6       1997.21       2047.26        28.64 o                         
  -3   0   6        183.64        169.39         8.75 o                         
  -2   0   6       6107.84       6265.93        45.13 o                         
  -1   0   6        394.04        428.67        10.33 o                         
   0   0   6      23176.74      23600.89       115.96 o                         
   1   0   6       1324.28       1328.48        14.98 o                         
   2   0   6      14360.16      14704.05        82.37 o                         
   3   0   6       1149.26       1133.19        15.44 o                         
   4   0   6       8490.23       8353.05        92.34 o                         
   5   0   6       2374.66       2414.98        33.96 o                         
   6   0   6       6421.15       6458.66        65.43 o                         
   7   0   6       2095.63       2104.39        39.97 o                         
   8   0   6       1093.63       1076.78        30.92 o                         
   9   0   6        420.70        396.26        26.14 o                         
  10   0   6        458.56        432.09        28.79 o                         
 -10   1   6        274.25        283.33        82.39 o                         
  -9   1   6       3217.83       3318.75        67.27 o                         
  -8   1   6        156.65        122.22        16.16 o                         
  -7   1   6       4211.46       4059.76        67.18 o                         
  -6   1   6       1293.03       1236.81        32.22 o                         
  -5   1   6       5231.72       5143.82        58.61 o                         
  -4   1   6       3043.12       2999.04        38.07 o                         
  -3   1   6       1995.84       1984.27        27.29 o                         
  -2   1   6        571.64        600.56        13.86 o                         
  -1   1   6       1954.04       1994.41        21.19 o                         
   0   1   6       6962.27       7233.20        49.95 o                         
   1   1   6      11946.58      12260.82        69.93 o                         
   2   1   6      15484.66      15694.77       113.09 o                         
   3   1   6       8582.80       8642.53        52.57 o                         
   4   1   6       5008.25       5005.02        49.80 o                         
   5   1   6       1700.06       1717.96        32.31 o                         
   6   1   6       6638.00       6771.62        70.11 o                         
   7   1   6        455.15        505.72        20.13 o                         
   8   1   6       6146.93       5969.18        86.24 o                         
   9   1   6         18.02        -13.39        16.39 o                         
  10   1   6       1596.76       1590.93        52.40 o                         
 -10   2   6       1297.83        952.10       133.91 o                         
  -9   2   6       4188.43       4349.24        79.02 o                         
  -8   2   6        797.68        775.81        33.64 o                         
  -7   2   6        849.42        860.15        31.63 o                         
  -6   2   6        632.11        630.84        25.45 o                         
  -5   2   6       1639.32       1684.71        31.37 o                         
  -4   2   6       2060.56       2045.33        28.67 o                         
  -3   2   6       7118.29       7073.15        62.10 o                         
  -2   2   6       1969.72       2006.15        25.14 o                         
  -1   2   6       9511.70       9637.17        64.72 o                         
   0   2   6       1809.42       1824.06        20.52 o                         
   1   2   6      22692.10      23263.02       127.27 o                         
   2   2   6        311.95        351.65        10.17 o                         
   3   2   6      26512.89      26004.58       128.75 o                         
   4   2   6         86.86         96.22         6.28 o                         
   5   2   6       5581.29       5535.26        51.27 o                         
   6   2   6         12.35         27.88         9.09 o                         
   7   2   6       1878.34       1857.03        42.87 o                         
   8   2   6        227.60        233.10        23.13 o                         
   9   2   6       4601.88       4472.13        81.88 o                         
  10   2   6        400.41        388.43        27.61 o                         
  -9   3   6         66.05        133.36        28.74 o                         
  -8   3   6       6096.98       6137.38       115.82 o                         
  -7   3   6          7.13          7.93        14.20 o                         
  -6   3   6       2939.80       2976.87        47.66 o                         
  -5   3   6          8.94         29.70         9.68 o                         
  -4   3   6       3352.99       3461.13        40.16 o                         
  -3   3   6       1225.81       1230.31        22.87 o                         
  -2   3   6      11242.50      11160.97        77.50 o                         
  -1   3   6       2319.59       2267.97        27.75 o                         
   0   3   6       8587.65       8732.77        64.92 o                         
   1   3   6        806.37        757.98        14.15 o                         
   2   3   6       8862.52       8887.09        60.69 o                         
   3   3   6       2141.68       2176.83        24.61 o                         
   4   3   6      10953.90      10640.85        86.90 o                         
   5   3   6       3114.28       3015.30        36.69 o                         
   6   3   6       1933.84       1864.61        34.05 o                         
   7   3   6       1683.14       1691.68        41.95 o                         
   8   3   6        530.95        533.78        27.91 o                         
   9   3   6       1975.23       1881.52        53.03 o                         
  10   3   6        789.37        738.20        39.76 o                         
  -9   4   6       1021.00        960.64        92.65 o                         
  -8   4   6        891.79        898.73        39.74 o                         
  -7   4   6       1959.69       1910.64        45.58 o                         
  -6   4   6        314.38        319.14        17.85 o                         
  -5   4   6        942.86        947.46        25.94 o                         
  -4   4   6        142.38        144.69        11.32 o                         
  -3   4   6       2872.46       2900.84        42.02 o                         
  -2   4   6       5383.16       5308.90        48.93 o                         
  -1   4   6       9157.43       9022.62        70.87 o                         
   0   4   6      14621.60      14395.54        99.64 o                         
   1   4   6       3783.88       3751.98        37.22 o                         
   2   4   6       6986.25       6881.26        51.09 o                         
   3   4   6       1117.84       1135.45        18.98 o                         
   4   4   6       5113.49       5018.59        50.49 o                         
   5   4   6        363.15        365.57        14.62 o                         
   6   4   6       5127.87       5159.28        57.36 o                         
   7   4   6         20.45         18.78        10.20 o                         
   8   4   6       1743.64       1759.64        44.09 o                         
   9   4   6         35.95         40.47        16.07 o                         
  10   4   6       2793.48       2887.31       170.50 o                         
  -8   5   6        931.65        924.06        40.48 o                         
  -7   5   6       3094.88       3072.25        57.60 o                         
  -6   5   6        572.03        567.48        23.06 o                         
  -5   5   6       8216.17       8286.32        87.71 o                         
  -4   5   6         13.75          2.94        10.52 o                         
  -3   5   6       4890.42       4906.65        56.27 o                         
  -2   5   6        200.95        232.69        11.83 o                         
  -1   5   6      10369.84      10470.15        80.74 o                         
   0   5   6         77.21         85.95         9.47 o                         
   1   5   6      18890.83      18487.84       118.30 o                         
   2   5   6          5.91         15.73         7.20 o                         
   3   5   6       5823.27       5866.78        61.11 o                         
   4   5   6        318.63        324.29        13.42 o                         
   5   5   6       4830.16       4887.45        53.59 o                         
   6   5   6       1415.20       1474.94        31.77 o                         
   7   5   6       4886.60       5028.17        69.01 o                         
   8   5   6       2191.76       2143.12        49.57 o                         
   9   5   6       1230.08       1294.08        43.94 o                         
  -8   6   6        622.69        546.10       155.37 o                         
  -7   6   6         29.39         64.12        14.12 o                         
  -6   6   6        886.95        924.76        29.65 o                         
  -5   6   6        196.52        187.46        15.57 o                         
  -4   6   6       5844.43       5848.42        71.61 o                         
  -3   6   6        488.97        529.57        19.16 o                         
  -2   6   6       6961.73       7105.34        68.60 o                         
  -1   6   6        855.01        906.75        20.16 o                         
   0   6   6       9237.77       8999.00        74.63 o                         
   1   6   6       5134.70       5188.07        54.02 o                         
   2   6   6       8663.88       8352.40        69.80 o                         
   3   6   6       5974.15       5958.25        57.24 o                         
   4   6   6        892.60        834.74        26.32 o                         
   5   6   6        922.55        910.97        25.49 o                         
   6   6   6         86.01         75.71        11.17 o                         
   7   6   6       1470.60       1496.49        35.85 o                         
   8   6   6       1479.51       1463.00        39.86 o                         
   9   6   6       2294.48       2215.82        54.92 o                         
  -7   7   6       1595.71       1459.59        66.73 o                         
  -6   7   6        411.13        420.52        22.35 o                         
  -5   7   6       1029.38        985.05        32.42 o                         
  -4   7   6       4343.30       4387.96        72.76 o                         
  -3   7   6       2187.06       2190.07        39.50 o                         
  -2   7   6       9624.67       9811.56        90.87 o                         
  -1   7   6       1740.85       1759.90        31.60 o                         
   0   7   6       3366.53       3324.21        40.52 o                         
   1   7   6        732.09        714.88        19.83 o                         
   2   7   6       4822.28       4863.07        54.28 o                         
   3   7   6        740.48        759.62        22.57 o                         
   4   7   6       6868.05       6898.42        74.52 o                         
   5   7   6         24.15         38.35        10.61 o                         
   6   7   6       2930.47       2905.05        49.38 o                         
   7   7   6         60.37         47.32        12.38 o                         
   8   7   6       3539.44       3600.70        63.57 o                         
   9   7   6        132.92         64.39        31.07 o                         
  -7   8   6       1543.62       1382.68       128.35 o                         
  -6   8   6          4.46          7.83        28.69 o                         
  -5   8   6        982.63        985.05        33.41 o                         
  -4   8   6         77.72         90.94        14.16 o                         
  -3   8   6       4928.24       5145.18        65.51 o                         
  -2   8   6          5.05         13.61         9.34 o                         
  -1   8   6      12997.28      13075.93       106.71 o                         
   0   8   6        501.87        530.09        18.55 o                         
   1   8   6       5378.65       5493.67        59.65 o                         
   2   8   6        662.72        690.88        22.84 o                         
   3   8   6       1587.84       1623.66        35.99 o                         
   4   8   6       1670.15       1729.99        38.09 o                         
   5   8   6       2386.32       2391.41        44.72 o                         
   6   8   6       1264.08       1320.99        35.61 o                         
   7   8   6       1132.17       1173.25        41.11 o                         
   8   8   6        289.69        295.77        60.14 o                         
  -6   9   6       3370.90       2661.36       239.26 o                         
  -5   9   6       1309.94       1238.74        66.21 o                         
  -4   9   6       2418.64       2551.07        51.68 o                         
  -3   9   6       1555.03       1528.09        36.53 o                         
  -2   9   6       1929.69       1991.83        41.72 o                         
  -1   9   6       2826.19       2893.59        49.42 o                         
   0   9   6       2928.92       2990.16        50.03 o                         
   1   9   6       1771.25       1681.66        39.76 o                         
   2   9   6        994.02       1012.76        28.62 o                         
   3   9   6        396.87        381.20        18.86 o                         
   4   9   6        996.91       1015.79        30.06 o                         
   5   9   6       1751.46       1789.11        39.65 o                         
   6   9   6       1415.48       1421.62        38.48 o                         
   7   9   6       4277.83       4300.61        82.86 o                         
   8   9   6        377.03        344.83        60.78 o                         
  -5  10   6        825.29        776.81        68.79 o                         
  -4  10   6       3495.43       3251.36       119.95 o                         
  -3  10   6        725.58        720.21        29.66 o                         
  -2  10   6       2728.62       2834.38        53.42 o                         
  -1  10   6        481.16        518.68        23.25 o                         
   0  10   6       4366.91       4402.25        67.22 o                         
   1  10   6         55.70         38.23        13.67 o                         
   2  10   6       5533.08       5478.99        75.90 o                         
   3  10   6        274.01        257.83        17.64 o                         
   4  10   6       1406.13       1374.06        38.19 o                         
   5  10   6        452.87        457.82        22.78 o                         
   6  10   6       1442.22       1348.62        65.10 o                         
   7  10   6        156.39        152.90        57.67 o                         
  -3  11   6       4493.62       3991.28       154.43 o                         
  -2  11   6        515.22        482.39        49.59 o                         
  -1  11   6       1197.20       1204.15        36.58 o                         
   0  11   6        318.40        310.58        21.16 o                         
   1  11   6       1025.13       1061.24        35.41 o                         
   2  11   6        500.83        468.03        26.38 o                         
   3  11   6       2025.84       2016.09        49.78 o                         
   4  11   6        950.80       1043.86        43.62 o                         
   5  11   6        991.83       1068.62        74.04 o                         
   6  11   6        720.22        775.16       114.01 o                         
  -1 -11   7        158.85        163.49        56.33 o                         
  -4 -10   7        433.25        480.32        63.09 o                         
  -3 -10   7       2650.32       2739.18       122.26 o                         
  -2 -10   7       2196.90       2102.15        71.23 o                         
  -1 -10   7       2539.59       2631.72        87.01 o                         
   0 -10   7       1109.24       1157.80        64.91 o                         
   1 -10   7       1087.50       1212.00        79.88 o                         
   2 -10   7        330.59        306.11        57.89 o                         
   4 -10   7       1547.68       1608.95       150.73 o                         
  -5  -9   7       1171.42       1317.39        87.51 o                         
  -4  -9   7       1126.24       1006.54        47.35 o                         
  -3  -9   7       1403.58       1356.77        52.50 o                         
  -2  -9   7       1678.26       1605.00        51.41 o                         
  -1  -9   7       7065.89       7196.17       129.58 o                         
   0  -9   7        858.61        831.57        41.22 o                         
   1  -9   7       5124.46       5163.62       107.12 o                         
   2  -9   7         81.13        105.47        21.37 o                         
   3  -9   7        923.13        923.78        45.20 o                         
   4  -9   7         11.90         -6.85        22.91 o                         
   5  -9   7       1595.39       1529.75       114.78 o                         
  -7  -8   7        493.25        487.09       102.58 o                         
  -6  -8   7       4430.48       4374.23       130.60 o                         
  -5  -8   7          2.42         25.24        19.91 o                         
  -4  -8   7       6427.17       6209.85       108.92 o                         
  -3  -8   7        263.58        302.24        28.39 o                         
  -2  -8   7       4480.59       4250.41        81.28 o                         
  -1  -8   7        183.72        207.80        20.74 o                         
   0  -8   7       4254.94       4387.50        82.93 o                         
   1  -8   7        643.00        648.40        36.02 o                         
   2  -8   7       2403.38       2426.86        66.46 o                         
   3  -8   7         93.19         87.90        19.89 o                         
   4  -8   7        905.26        888.71        41.10 o                         
   5  -8   7         78.13         45.63        20.85 o                         
   6  -8   7       1902.79       1897.01       130.31 o                         
  -7  -7   7        801.36        859.63        75.92 o                         
  -6  -7   7        125.26         79.74        23.20 o                         
  -5  -7   7       3229.15       3087.17        91.63 o                         
  -4  -7   7       2277.16       2140.03        58.48 o                         
  -3  -7   7       5442.60       5384.91        86.78 o                         
  -2  -7   7       2321.75       2420.12        54.34 o                         
  -1  -7   7       3039.09       3167.92        58.75 o                         
   0  -7   7       1929.96       1961.30        46.65 o                         
   1  -7   7       2153.00       2185.81        74.02 o                         
   2  -7   7       4452.10       4581.04        76.58 o                         
   3  -7   7        611.48        630.28        32.09 o                         
   4  -7   7       2287.69       2244.76        61.58 o                         
   5  -7   7         66.44         73.28        20.45 o                         
   6  -7   7       1202.09       1241.21        63.30 o                         
   7  -7   7        436.09        497.24        69.11 o                         
  -8  -6   7       1591.98       1286.08       110.94 o                         
  -7  -6   7       2154.68       2028.60        71.28 o                         
  -6  -6   7        845.88        859.17        48.46 o                         
  -5  -6   7       5517.90       5470.08        97.13 o                         
  -4  -6   7        774.78        765.21        31.91 o                         
  -3  -6   7      12754.98      12889.67       172.23 o                         
  -2  -6   7        110.89        112.54        12.65 o                         
  -1  -6   7       6548.65       6695.42        78.01 o                         
   0  -6   7         30.93         25.05         9.39 o                         
   1  -6   7       1295.70       1298.49        35.32 o                         
   2  -6   7        118.56        142.23        14.30 o                         
   3  -6   7       4128.21       4112.16        75.94 o                         
   4  -6   7          0.29         11.69        14.05 o                         
   5  -6   7       5652.26       5656.00       108.05 o                         
   6  -6   7          5.15        -21.32        21.32 o                         
   7  -6   7       3165.01       3156.19        98.00 o                         
   8  -6   7        142.96         64.98        60.20 o                         
  -8  -5   7       2838.05       2819.74        86.35 o                         
  -7  -5   7        175.84        199.63        25.31 o                         
  -6  -5   7       4293.98       4191.78        95.30 o                         
  -5  -5   7         14.73         25.19        18.48 o                         
  -4  -5   7       3535.25       3550.81        66.54 o                         
  -3  -5   7         64.98         79.82        14.99 o                         
  -2  -5   7      10517.83      10556.82       117.32 o                         
  -1  -5   7        660.34        676.32        22.35 o                         
   0  -5   7       7907.60       7863.13        65.89 o                         
   1  -5   7        340.77        333.32        14.10 o                         
   2  -5   7       1245.39       1242.37        32.87 o                         
   3  -5   7       1036.53       1036.31        38.13 o                         
   4  -5   7       2545.14       2559.02        58.71 o                         
   5  -5   7       2702.92       2707.66        63.71 o                         
   6  -5   7       2928.15       2978.94        78.17 o                         
   7  -5   7       1309.50       1362.93        56.45 o                         
   8  -5   7       1650.69       1577.70        85.31 o                         
   9  -5   7        673.40        699.38       125.00 o                         
  -9  -4   7       1423.34       1297.51       178.79 o                         
  -8  -4   7        272.24        282.10        28.33 o                         
  -7  -4   7       4534.88       4602.36       103.04 o                         
  -6  -4   7       5175.70       5076.93       101.89 o                         
  -5  -4   7       5738.99       5692.10        96.48 o                         
  -4  -4   7       6151.10       6226.65        90.02 o                         
  -3  -4   7       2505.97       2561.74        55.69 o                         
  -2  -4   7       3273.75       3417.26        52.80 o                         
  -1  -4   7       1200.53       1229.92        24.65 o                         
   0  -4   7       6412.45       6518.39        62.35 o                         
   1  -4   7        657.90        708.24        18.56 o                         
   2  -4   7       2450.77       2573.08        45.97 o                         
   3  -4   7        440.86        453.96        24.14 o                         
   4  -4   7       1371.80       1386.61        41.26 o                         
   5  -4   7        581.52        567.54        29.75 o                         
   6  -4   7       9043.79       9351.21       132.62 o                         
   7  -4   7        654.42        688.88        40.49 o                         
   8  -4   7       6022.39       5821.02       123.10 o                         
   9  -4   7         20.86        -39.92        39.92 o                         
  -9  -3   7       2058.77       1965.78       112.22 o                         
  -8  -3   7        151.84        156.50        16.62 o                         
  -7  -3   7       2145.37       2146.10        48.63 o                         
  -6  -3   7        160.15        160.18        15.63 o                         
  -5  -3   7      10687.65      10402.14       104.70 o                         
  -4  -3   7        202.75        206.74        13.12 o                         
  -3  -3   7      10373.49      10292.44        86.39 o                         
  -2  -3   7        246.64        248.94         8.58 o                         
  -1  -3   7       3273.98       3215.44        44.95 o                         
   0  -3   7         59.29         56.57         8.72 o                         
   1  -3   7       7290.55       7358.91        61.84 o                         
   2  -3   7        997.83        925.17        18.36 o                         
   3  -3   7       6594.67       6615.03        51.34 o                         
   4  -3   7        538.99        564.71        16.18 o                         
   5  -3   7       3419.75       3534.57        47.29 o                         
   6  -3   7        191.71        207.60        14.01 o                         
   7  -3   7       5814.73       5706.55        90.68 o                         
   8  -3   7        940.32        869.26        46.30 o                         
   9  -3   7       4331.22       4434.89       162.15 o                         
  -9  -2   7          2.19          6.50        17.83 o                         
  -8  -2   7       5351.93       5297.98        82.37 o                         
  -7  -2   7        253.51        293.85        18.52 o                         
  -6  -2   7       7957.72       8068.17        87.18 o                         
  -5  -2   7       1015.04       1024.33        27.03 o                         
  -4  -2   7      11104.39      11335.77       159.00 o                         
  -3  -2   7       4772.94       4974.64        53.49 o                         
  -2  -2   7       6819.07       6963.54        58.07 o                         
  -1  -2   7       1183.66       1242.92        13.32 o                         
   0  -2   7       1315.85       1369.42        24.03 o                         
   1  -2   7        213.28        211.61         4.98 o                         
   2  -2   7       3583.52       3570.14        29.36 o                         
   3  -2   7       5185.80       5264.65        42.51 o                         
   4  -2   7       8068.53       8089.54        74.42 o                         
   5  -2   7       4944.75       5084.96        57.83 o                         
   6  -2   7       3730.69       3773.04        53.50 o                         
   7  -2   7       3556.18       3524.46        55.94 o                         
   8  -2   7       1530.13       1490.94        38.65 o                         
   9  -2   7       4479.08       4336.35        79.36 o                         
  10  -2   7        218.81        241.99        37.39 o                         
  -9  -1   7       1777.74       1831.40        52.56 o                         
  -8  -1   7       4131.19       4242.55        69.44 o                         
  -7  -1   7       2479.77       2509.06        49.84 o                         
  -6  -1   7       4011.53       4110.07        61.28 o                         
  -5  -1   7       2040.58       1989.39        37.30 o                         
  -4  -1   7       3120.19       3046.80        43.31 o                         
  -3  -1   7       3499.34       3546.86        41.49 o                         
  -2  -1   7       7746.14       7727.75        65.60 o                         
  -1  -1   7       1587.06       1659.49        16.49 o                         
   0  -1   7       5877.17       6066.25        32.83 o                         
   1  -1   7        121.19        132.45         4.28 o                         
   2  -1   7       5119.03       5294.54        44.74 o                         
   3  -1   7         66.22         94.68         6.66 o                         
   4  -1   7      12918.17      12944.33        91.07 o                         
   5  -1   7          2.63         25.47         9.19 o                         
   6  -1   7       8959.91       9195.38        93.09 o                         
   7  -1   7          9.30         15.73        10.93 o                         
   8  -1   7       2535.45       2374.14        48.39 o                         
   9  -1   7          2.14         20.66        15.63 o                         
  10  -1   7       2716.36       2717.87        79.73 o                         
  -9   0   7       2253.98       2243.32        59.22 o                         
  -8   0   7        294.83        317.16        21.33 o                         
  -7   0   7      10398.36      10463.03       144.75 o                         
  -6   0   7         36.39         37.82        12.70 o                         
  -5   0   7       9344.67       9024.10       103.81 o                         
  -4   0   7        163.76        146.50        11.38 o                         
  -3   0   7       2070.36       2151.75        27.88 o                         
  -2   0   7        131.35        128.86         5.47 o                         
  -1   0   7       4080.38       4189.03        38.26 o                         
   0   0   7        306.92        353.72         9.44 o                         
   1   0   7       6082.92       6185.31        41.42 o                         
   2   0   7         63.52         65.39         4.40 o                         
   3   0   7       5998.97       6128.02        50.79 o                         
   4   0   7        498.12        509.17        15.02 o                         
   5   0   7      15055.67      14786.10       148.30 o                         
   6   0   7       2561.82       2580.30        44.17 o                         
   7   0   7       8382.12       8258.20        89.34 o                         
   8   0   7       1973.13       1907.27        49.93 o                         
   9   0   7       1204.18       1138.45        42.26 o                         
  10   0   7       1138.30       1060.95        45.55 o                         
  -9   1   7        583.50        625.84        38.60 o                         
  -8   1   7       2016.60       2050.01        51.33 o                         
  -7   1   7       1236.07       1200.38        36.84 o                         
  -6   1   7       6374.09       6332.81        81.50 o                         
  -5   1   7       2022.72       2054.73        36.62 o                         
  -4   1   7       7638.90       7430.00        73.31 o                         
  -3   1   7        502.99        508.39        15.12 o                         
  -2   1   7       3337.53       3361.74        33.33 o                         
  -1   1   7       2166.39       2272.97        24.09 o                         
   0   1   7       6107.93       6314.99        47.72 o                         
   1   1   7      13550.46      13684.27        95.96 o                         
   2   1   7       4845.25       4961.72        37.03 o                         
   3   1   7       9872.17      10066.91        63.37 o                         
   4   1   7       1713.92       1762.76        24.60 o                         
   5   1   7       4372.92       4402.79        45.66 o                         
   6   1   7       1792.94       1832.97        40.55 o                         
   7   1   7       5989.76       5940.31       143.92 o                         
   8   1   7        908.02        919.79        35.24 o                         
   9   1   7       2773.36       2625.78        65.98 o                         
  10   1   7         20.98         63.37        18.82 o                         
  -9   2   7       1828.74       1908.24       189.87 o                         
  -8   2   7       3867.89       4030.18        77.30 o                         
  -7   2   7       1542.13       1512.21        44.30 o                         
  -6   2   7       4569.85       4604.65        67.09 o                         
  -5   2   7        654.91        656.73        20.36 o                         
  -4   2   7       9811.27       9817.26        80.47 o                         
  -3   2   7         32.61         46.35         7.96 o                         
  -2   2   7       3250.41       3275.35        35.96 o                         
  -1   2   7        123.46        116.11         7.01 o                         
   0   2   7        418.99        461.48        11.69 o                         
   1   2   7          4.25         14.80         5.25 o                         
   2   2   7      11027.01      11207.09        69.48 o                         
   3   2   7        533.22        553.34        11.76 o                         
   4   2   7      13080.77      12917.97       104.83 o                         
   5   2   7        137.58        135.58         9.81 o                         
   6   2   7       5457.50       5406.00        70.58 o                         
   7   2   7        262.71        217.35        19.11 o                         
   8   2   7       4926.26       4765.20        80.53 o                         
   9   2   7       1132.12       1105.13        41.39 o                         
  10   2   7       1403.26       1339.72        54.89 o                         
  -9   3   7       4608.74       4575.99       295.34 o                         
  -8   3   7        132.41        129.13        18.87 o                         
  -7   3   7       4273.97       4248.14        79.72 o                         
  -6   3   7         14.36         14.85        12.75 o                         
  -5   3   7       1663.82       1665.01        33.80 o                         
  -4   3   7         58.17         69.54        10.95 o                         
  -3   3   7       6493.09       6390.77        63.16 o                         
  -2   3   7        403.08        432.29        14.58 o                         
  -1   3   7      10120.35      10146.14        75.11 o                         
   0   3   7       1304.19       1328.07        19.52 o                         
   1   3   7       8212.99       8144.54        59.46 o                         
   2   3   7       3685.90       3713.84        38.40 o                         
   3   3   7      11800.04      11843.56        84.80 o                         
   4   3   7       9124.50       8908.07        70.56 o                         
   5   3   7       7655.58       7495.06        84.96 o                         
   6   3   7       3022.40       2999.77        47.86 o                         
   7   3   7       1039.25       1027.51        32.98 o                         
   8   3   7        988.25        989.12        33.72 o                         
   9   3   7        803.32        824.09        35.35 o                         
  10   3   7       2622.80       2460.02       205.02 o                         
  -8   4   7       4682.77       4654.50        97.33 o                         
  -7   4   7       3885.51       3880.13        70.21 o                         
  -6   4   7       4485.08       4375.75        62.56 o                         
  -5   4   7       2971.48       3001.32        47.34 o                         
  -4   4   7        856.85        874.50        25.08 o                         
  -3   4   7       1793.73       1764.40        32.40 o                         
  -2   4   7        552.72        578.25        16.73 o                         
  -1   4   7       7327.03       7142.49        86.66 o                         
   0   4   7       2065.91       2105.47        29.02 o                         
   1   4   7       5648.24       5537.28        53.04 o                         
   2   4   7       2712.20       2809.92        34.59 o                         
   3   4   7       5305.63       5459.19        52.74 o                         
   4   4   7       3109.35       3091.79        38.30 o                         
   5   4   7      11378.34      11365.92        90.90 o                         
   6   4   7        632.98        631.87        20.55 o                         
   7   4   7       5763.62       5853.69        79.56 o                         
   8   4   7         74.79         76.43        15.82 o                         
   9   4   7       1323.78       1408.90        45.96 o                         
  10   4   7        121.46        213.53        84.15 o                         
  -8   5   7       1776.00       1623.64       101.44 o                         
  -7   5   7        214.22        201.25        19.02 o                         
  -6   5   7       2731.52       2824.72        50.58 o                         
  -5   5   7        466.62        460.33        20.92 o                         
  -4   5   7       1181.19       1230.51        30.39 o                         
  -3   5   7        719.33        765.70        21.92 o                         
  -2   5   7       1970.52       2057.83        34.42 o                         
  -1   5   7        661.90        665.18        18.15 o                         
   0   5   7      14425.12      14308.11       106.29 o                         
   1   5   7        118.60        143.17        11.20 o                         
   2   5   7      15490.32      15190.65       109.16 o                         
   3   5   7        487.95        515.62        17.10 o                         
   4   5   7       4546.53       4483.06        51.59 o                         
   5   5   7        308.25        322.13        15.41 o                         
   6   5   7       3433.57       3479.14        53.10 o                         
   7   5   7        715.89        718.82        27.37 o                         
   8   5   7       2150.49       2122.23        58.07 o                         
   9   5   7        375.73        411.79        28.30 o                         
  -8   6   7         20.01         18.14        42.78 o                         
  -7   6   7       1920.52       2042.26        50.82 o                         
  -6   6   7        174.76        176.87        15.80 o                         
  -5   6   7       3731.24       3836.76        59.86 o                         
  -4   6   7       1577.79       1538.35        36.08 o                         
  -3   6   7       2855.06       2941.81        45.56 o                         
  -2   6   7       1411.88       1419.56        30.36 o                         
  -1   6   7       1078.85       1115.45        24.07 o                         
   0   6   7       2156.51       2112.09        32.58 o                         
   1   6   7       6023.31       5997.59        61.85 o                         
   2   6   7       3977.72       3897.05        49.93 o                         
   3   6   7       6887.55       6979.52        68.36 o                         
   4   6   7       2532.09       2608.24        44.08 o                         
   5   6   7       2270.59       2340.39        42.92 o                         
   6   6   7       2423.36       2357.35        44.76 o                         
   7   6   7       1345.70       1320.46        37.46 o                         
   8   6   7       4459.95       4420.21        77.40 o                         
   9   6   7        146.08        108.26        55.07 o                         
  -7   7   7        688.31        592.15        47.77 o                         
  -6   7   7        246.88        286.33        19.53 o                         
  -5   7   7        495.07        535.32        24.09 o                         
  -4   7   7       1041.33       1100.03        31.97 o                         
  -3   7   7       3765.61       3861.69        53.61 o                         
  -2   7   7       1702.86       1710.29        34.68 o                         
  -1   7   7       5550.36       5594.55        61.61 o                         
   0   7   7        871.42        851.37        22.05 o                         
   1   7   7       6126.79       6130.05        63.27 o                         
   2   7   7        535.66        525.78        19.14 o                         
   3   7   7      10356.96      10104.11        99.48 o                         
   4   7   7         54.02         45.83        10.67 o                         
   5   7   7       3473.99       3506.80        55.13 o                         
   6   7   7         88.47        109.48        14.22 o                         
   7   7   7        614.12        634.46        26.94 o                         
   8   7   7         20.55          3.00        15.59 o                         
   9   7   7       1989.07       1746.22       122.98 o                         
  -6   8   7       2313.55       2126.78        96.43 o                         
  -5   8   7         10.63         24.31        14.32 o                         
  -4   8   7       1139.69       1173.75        35.94 o                         
  -3   8   7        244.71        268.19        17.44 o                         
  -2   8   7       5582.68       5763.44        74.75 o                         
  -1   8   7        301.14        298.62        17.00 o                         
   0   8   7       5501.86       5536.93        67.87 o                         
   1   8   7         42.94         25.48         9.82 o                         
   2   8   7       3140.78       3149.22        51.02 o                         
   3   8   7        122.00        111.51        12.88 o                         
   4   8   7       5845.35       5985.75        76.63 o                         
   5   8   7       1090.06       1104.66        31.15 o                         
   6   8   7       2933.53       2990.68        60.63 o                         
   7   8   7       1421.46       1426.20        43.85 o                         
   8   8   7        551.35        433.63        60.72 o                         
  -5   9   7       1226.38       1134.24       108.37 o                         
  -4   9   7        202.53        222.77        27.21 o                         
  -3   9   7       1269.07       1317.24        39.29 o                         
  -2   9   7        942.38        912.99        33.02 o                         
  -1   9   7       4197.81       4276.18        65.50 o                         
   0   9   7       6014.63       6013.92        78.15 o                         
   1   9   7       4274.20       4272.17        64.43 o                         
   2   9   7       4477.49       4517.20        63.19 o                         
   3   9   7        433.41        423.24        20.32 o                         
   4   9   7       2204.03       2296.52        51.90 o                         
   5   9   7         56.24         73.56        12.73 o                         
   6   9   7       2988.31       3097.83        61.91 o                         
   7   9   7         62.16         52.10        28.18 o                         
  -4  10   7        267.13        310.92        77.87 o                         
  -3  10   7       2313.52       2275.17       133.03 o                         
  -2  10   7        108.44        101.47        14.71 o                         
  -1  10   7       2236.17       2182.81        48.15 o                         
   0  10   7        257.56        261.81        18.79 o                         
   1  10   7       5409.75       5289.22        73.18 o                         
   2  10   7        162.94        168.85        16.82 o                         
   3  10   7       3332.88       3404.13        60.18 o                         
   4  10   7         19.88         42.55        12.30 o                         
   5  10   7       1390.28       1521.78        40.57 o                         
   6  10   7         10.80         16.59        49.86 o                         
  -2  11   7       4113.19       4036.87       242.95 o                         
  -1  11   7        232.65        257.22        49.76 o                         
   0  11   7       2413.63       2504.07        97.50 o                         
   1  11   7        626.98        615.55        29.08 o                         
   2  11   7       2446.55       2529.11       116.11 o                         
   3  11   7       1435.23       1503.41       146.57 o                         
   4  11   7        996.23        963.88       121.41 o                         
   5  11   7        675.78        695.41       105.11 o                         
  -3 -10   8        153.08        126.72        57.73 o                         
  -2 -10   8       3726.28       3670.21       229.39 o                         
  -1 -10   8       1306.30       1280.31       130.79 o                         
  -5  -9   8        536.25        560.90       110.90 o                         
  -4  -9   8        721.65        741.83        55.86 o                         
  -3  -9   8        262.75        226.69        27.77 o                         
  -2  -9   8       2474.92       2523.71        85.17 o                         
  -1  -9   8        288.66        242.02        52.06 o                         
   0  -9   8       4627.40       4631.21       129.31 o                         
   1  -9   8        260.39        249.62        28.97 o                         
   2  -9   8       1759.90       1865.02        68.17 o                         
   3  -9   8        327.09        342.23        44.29 o                         
   4  -9   8       1748.54       1607.96       152.13 o                         
  -6  -8   8         34.99        -15.04        65.41 o                         
  -5  -8   8       2383.43       2491.46        82.40 o                         
  -4  -8   8         39.10         34.17        18.79 o                         
  -3  -8   8       2367.06       2345.86        68.08 o                         
  -2  -8   8         91.09        104.55        20.01 o                         
  -1  -8   8       5395.03       5491.41       120.42 o                         
   0  -8   8        524.50        553.03        37.22 o                         
   1  -8   8      10350.83      10331.56       207.12 o                         
   2  -8   8       1206.51       1278.96        53.88 o                         
   3  -8   8       3061.74       3116.97        81.61 o                         
   4  -8   8        575.54        542.95        33.95 o                         
   5  -8   8        730.44        743.63        56.02 o                         
   6  -8   8        830.76        752.44       128.10 o                         
  -7  -7   8         76.40        100.41        61.22 o                         
  -6  -7   8       1631.72       1588.12        67.57 o                         
  -5  -7   8       1086.57       1085.58        53.64 o                         
  -4  -7   8       2482.99       2355.92        68.41 o                         
  -3  -7   8       3688.65       3713.65        83.53 o                         
  -2  -7   8       1947.21       1895.65        56.15 o                         
  -1  -7   8       1774.09       1727.06        78.49 o                         
   0  -7   8       2054.59       2019.13        53.02 o                         
   1  -7   8       2471.47       2475.18        61.03 o                         
   2  -7   8       1822.40       1828.90        57.11 o                         
   3  -7   8       3545.94       3504.21        71.42 o                         
   4  -7   8        933.39        962.23        42.03 o                         
   5  -7   8        558.58        576.50        37.32 o                         
   6  -7   8        204.61        208.14        38.40 o                         
  -7  -6   8        316.11        327.26        44.10 o                         
  -6  -6   8        214.75        180.82        29.35 o                         
  -5  -6   8       1009.76        992.31        53.24 o                         
  -4  -6   8       2017.34       2029.30        52.84 o                         
  -3  -6   8       1277.20       1263.64        42.76 o                         
  -2  -6   8      10243.81      10257.32       155.69 o                         
  -1  -6   8        684.96        760.37        30.98 o                         
   0  -6   8       6916.71       6960.19        86.21 o                         
   1  -6   8        100.10         75.08        14.63 o                         
   2  -6   8       4972.94       4987.77        81.25 o                         
   3  -6   8        170.53        144.30        16.76 o                         
   4  -6   8       3490.37       3563.59        92.44 o                         
   5  -6   8        464.55        502.14        35.40 o                         
   6  -6   8        862.09        825.30        43.78 o                         
   7  -6   8         15.93         55.47        35.22 o                         
  -8  -5   8         88.86         15.20        56.42 o                         
  -7  -5   8       3639.54       3346.45        97.50 o                         
  -6  -5   8        159.64        160.34        21.19 o                         
  -5  -5   8       3434.34       3484.59        81.66 o                         
  -4  -5   8        613.04        631.23        29.98 o                         
  -3  -5   8       6405.39       6377.69        92.69 o                         
  -2  -5   8       2603.34       2692.65        54.55 o                         
  -1  -5   8       8707.59       8724.05        97.80 o                         
   0  -5   8       3589.28       3578.16        48.93 o                         
   1  -5   8       3450.53       3421.15        48.49 o                         
   2  -5   8        448.09        436.77        22.60 o                         
   3  -5   8       1453.70       1527.45        44.96 o                         
   4  -5   8       1402.40       1439.23        45.37 o                         
   5  -5   8       2404.62       2316.89        60.50 o                         
   6  -5   8       2939.18       3021.77        80.46 o                         
   7  -5   8       1163.43       1153.85        53.53 o                         
  -8  -4   8        655.72        604.49        48.93 o                         
  -7  -4   8        536.79        538.09        37.84 o                         
  -6  -4   8       2523.91       2499.44        68.03 o                         
  -5  -4   8       2141.26       2063.67        57.62 o                         
  -4  -4   8       3316.08       3341.31        75.17 o                         
  -3  -4   8       2639.42       2667.79        63.32 o                         
  -2  -4   8       4540.70       4619.07        79.13 o                         
  -1  -4   8       9127.33       9180.67        93.13 o                         
   0  -4   8       4608.08       4865.54        50.88 o                         
   1  -4   8       9182.10       9193.64        87.74 o                         
   2  -4   8        446.06        460.06        23.04 o                         
   3  -4   8       1983.42       1915.42        48.42 o                         
   4  -4   8         27.53         55.32        15.39 o                         
   5  -4   8       1963.33       2006.68        54.44 o                         
   6  -4   8        106.87         86.18        18.41 o                         
   7  -4   8       3825.66       3741.59        92.94 o                         
   8  -4   8        162.37        217.35        38.26 o                         
  -9  -3   8        980.84        869.39       132.23 o                         
  -8  -3   8        763.52        769.51        50.72 o                         
  -7  -3   8        882.13        892.93        41.50 o                         
  -6  -3   8       5079.10       5097.17        92.63 o                         
  -5  -3   8        178.18        192.36        22.02 o                         
  -4  -3   8      13122.56      13049.19       197.51 o                         
  -3  -3   8         10.50         36.82        16.14 o                         
  -2  -3   8       6427.92       6492.05        99.63 o                         
  -1  -3   8         34.63         22.49        11.70 o                         
   0  -3   8       4993.20       5130.61        55.41 o                         
   1  -3   8          3.98         13.46         7.69 o                         
   2  -3   8       8111.96       8239.16        77.46 o                         
   3  -3   8         29.72         53.78        13.27 o                         
   4  -3   8       2701.95       2776.90        61.83 o                         
   5  -3   8        206.33        201.42        20.57 o                         
   6  -3   8       3579.81       3533.48       101.25 o                         
   7  -3   8       1544.97       1499.50        52.92 o                         
   8  -3   8       5845.71       5639.30       188.21 o                         
   9  -3   8       1494.28       1384.10        90.05 o                         
  -9  -2   8       2073.64       1672.17       177.16 o                         
  -8  -2   8        194.22        214.43        22.24 o                         
  -7  -2   8       1082.70       1064.01        32.34 o                         
  -6  -2   8         68.61         75.78        12.63 o                         
  -5  -2   8       3384.06       3391.96        51.39 o                         
  -4  -2   8       1961.26       1965.08        35.44 o                         
  -3  -2   8      13444.88      13564.79       144.62 o                         
  -2  -2   8       3391.17       3343.53        36.69 o                         
  -1  -2   8       7451.68       7455.91        66.37 o                         
   0  -2   8       2194.07       2179.89        21.58 o                         
   1  -2   8       2186.36       2086.76        30.98 o                         
   2  -2   8       5308.23       5331.76        38.47 o                         
   3  -2   8       1145.64       1223.80        19.63 o                         
   4  -2   8       5076.90       5100.29        50.58 o                         
   5  -2   8        362.48        363.56        16.09 o                         
   6  -2   8        934.02        947.74        27.40 o                         
   7  -2   8        885.19        908.29        29.23 o                         
   8  -2   8       1963.89       1970.48        67.50 o                         
   9  -2   8       1982.93       1763.95       179.09 o                         
  -9  -1   8        489.46        487.61        38.59 o                         
  -8  -1   8       2156.90       2147.56        48.44 o                         
  -7  -1   8       3758.21       3697.49        60.56 o                         
  -6  -1   8       2125.25       2205.06        43.16 o                         
  -5  -1   8       4735.66       4580.99        59.82 o                         
  -4  -1   8       1830.84       1774.61        33.28 o                         
  -3  -1   8       9744.30       9944.44        92.91 o                         
  -2  -1   8       1105.86       1139.40        18.87 o                         
  -1  -1   8      11178.89      11662.07        73.71 o                         
   0  -1   8        918.78        964.45        10.96 o                         
   1  -1   8        782.97        847.00        10.74 o                         
   2  -1   8        582.26        594.23        11.31 o                         
   3  -1   8       2587.96       2595.29        32.40 o                         
   4  -1   8        498.97        442.31        14.49 o                         
   5  -1   8      10935.85      10718.91        89.28 o                         
   6  -1   8        266.84        263.58        15.96 o                         
   7  -1   8       6222.80       6259.22        83.47 o                         
   8  -1   8         10.45         17.12        12.51 o                         
   9  -1   8       4411.54       4148.47        84.90 o                         
  10  -1   8        149.60        184.99        74.84 o                         
  -9   0   8        155.09        167.00        34.31 o                         
  -8   0   8       2140.45       2126.23        52.51 o                         
  -7   0   8         21.58         14.93        13.57 o                         
  -6   0   8       7976.70       7771.24        89.74 o                         
  -5   0   8         36.05         29.34        11.12 o                         
  -4   0   8       8056.96       7819.77        80.81 o                         
  -3   0   8        117.43        117.47         9.34 o                         
  -2   0   8      12225.82      12230.60        82.75 o                         
  -1   0   8        519.20        513.65        12.69 o                         
   0   0   8      12957.26      13487.63        83.64 o                         
   1   0   8       3161.66       3244.91        29.85 o                         
   2   0   8       2676.56       2766.96        24.83 o                         
   3   0   8       1533.25       1589.64        23.03 o                         
   4   0   8       1381.98       1384.44        24.57 o                         
   5   0   8       2578.74       2584.82        40.58 o                         
   6   0   8       4182.67       4223.49        58.12 o                         
   7   0   8       2404.59       2498.49        49.80 o                         
   8   0   8       2809.58       2771.09        63.76 o                         
   9   0   8        469.26        443.34        29.42 o                         
  10   0   8       1121.82       1053.55        56.17 o                         
  -8   1   8         81.22         94.65        17.39 o                         
  -7   1   8       4358.51       4415.29        76.65 o                         
  -6   1   8       2968.09       3017.29        58.90 o                         
  -5   1   8       8003.04       7870.38        79.56 o                         
  -4   1   8       7636.79       7577.39        97.08 o                         
  -3   1   8       3244.62       3271.43        35.27 o                         
  -2   1   8       1996.96       2093.02        28.09 o                         
  -1   1   8        592.45        636.42        14.29 o                         
   0   1   8       1798.23       1851.26        23.07 o                         
   1   1   8       1676.20       1667.26        18.29 o                         
   2   1   8       2846.88       2873.49        29.20 o                         
   3   1   8       2062.10       2136.08        26.82 o                         
   4   1   8       2420.03       2471.56        34.89 o                         
   5   1   8       2702.94       2691.25        40.41 o                         
   6   1   8       7687.09       7712.66        87.69 o                         
   7   1   8       2149.56       2047.41        48.17 o                         
   8   1   8       8563.98       8497.81       111.57 o                         
   9   1   8        125.79        105.78        18.26 o                         
  10   1   8       2413.03       2143.80        93.48 o                         
  -8   2   8        527.20        495.70        29.27 o                         
  -7   2   8       2163.92       2146.73        51.31 o                         
  -6   2   8        767.28        752.87        28.16 o                         
  -5   2   8       6990.39       6989.50        84.14 o                         
  -4   2   8       2313.45       2336.52        39.40 o                         
  -3   2   8      10161.58      10166.34        78.68 o                         
  -2   2   8       1401.39       1408.70        24.57 o                         
  -1   2   8       4756.31       4903.78        52.07 o                         
   0   2   8        414.24        424.01        11.36 o                         
   1   2   8       8385.30       8428.74        61.63 o                         
   2   2   8        150.60        148.13         8.54 o                         
   3   2   8      13294.00      13297.31        89.52 o                         
   4   2   8        793.37        810.53        19.16 o                         
   5   2   8       5586.00       5517.03        63.69 o                         
   6   2   8         90.66         87.03        12.93 o                         
   7   2   8       4439.50       4393.88        68.89 o                         
   8   2   8         80.65         95.85        14.86 o                         
   9   2   8       5055.17       4779.24        83.44 o                         
  -8   3   8       5719.10       5644.39       104.00 o                         
  -7   3   8         61.94         67.41        17.66 o                         
  -6   3   8       5609.37       5605.04        75.15 o                         
  -5   3   8        229.84        223.33        15.73 o                         
  -4   3   8       5971.08       5797.73        68.95 o                         
  -3   3   8       1566.71       1570.39        29.59 o                         
  -2   3   8       6478.63       6447.86        66.47 o                         
  -1   3   8        766.57        811.75        18.57 o                         
   0   3   8        669.54        682.07        16.92 o                         
   1   3   8        116.69        135.11         7.76 o                         
   2   3   8       1687.25       1719.51        27.23 o                         
   3   3   8       1498.24       1594.01        23.44 o                         
   4   3   8       9213.65       9299.97        81.58 o                         
   5   3   8       2757.61       2841.76        41.76 o                         
   6   3   8       4899.15       4777.83        75.32 o                         
   7   3   8       2038.70       1991.70        46.02 o                         
   8   3   8       2013.48       2003.86        49.60 o                         
   9   3   8       2557.51       2499.83        63.30 o                         
  -8   4   8       2062.17       2157.42       204.14 o                         
  -7   4   8       3034.75       3036.84        61.17 o                         
  -6   4   8       2707.19       2718.38        53.37 o                         
  -5   4   8       2186.53       2200.46        44.41 o                         
  -4   4   8        829.92        896.47        26.07 o                         
  -3   4   8       2002.28       1987.56        35.87 o                         
  -2   4   8       2967.47       3011.50        44.34 o                         
  -1   4   8       2340.91       2350.24        34.53 o                         
   0   4   8       6808.82       6809.69        61.35 o                         
   1   4   8        597.41        612.58        17.48 o                         
   2   4   8       3494.79       3353.85        39.70 o                         
   3   4   8        166.40        174.89        10.60 o                         
   4   4   8       7027.25       6882.39        68.17 o                         
   5   4   8        548.00        556.55        19.40 o                         
   6   4   8       8469.69       8408.36        87.36 o                         
   7   4   8        436.29        488.14        24.86 o                         
   8   4   8       2050.31       2091.16        55.06 o                         
   9   4   8         43.23         51.64        17.93 o                         
  -7   5   8       4789.28       4807.04        78.93 o                         
  -6   5   8        217.39        210.12        17.57 o                         
  -5   5   8       9555.13       9582.97       100.44 o                         
  -4   5   8         27.70         29.58        10.70 o                         
  -3   5   8       2361.19       2331.31        40.60 o                         
  -2   5   8        100.10        106.00        11.22 o                         
  -1   5   8       2203.51       2192.61        33.36 o                         
   0   5   8        386.77        403.88        14.84 o                         
   1   5   8       6777.44       6718.31        64.25 o                         
   2   5   8         62.35         57.16         8.67 o                         
   3   5   8       5050.71       5201.53        56.24 o                         
   4   5   8         16.79         22.11         8.73 o                         
   5   5   8       7815.75       7785.13        87.41 o                         
   6   5   8        704.83        742.31        25.69 o                         
   7   5   8       7726.41       7673.70       100.80 o                         
   8   5   8       1777.76       1825.23        50.10 o                         
   9   5   8       1296.32       1070.59       138.59 o                         
  -7   6   8        157.62        217.03        59.81 o                         
  -6   6   8       3376.67       3340.06        60.63 o                         
  -5   6   8        545.03        557.62        24.08 o                         
  -4   6   8       4903.85       5018.14        67.55 o                         
  -3   6   8        755.67        760.11        24.91 o                         
  -2   6   8       2167.65       2209.52        39.93 o                         
  -1   6   8        359.32        394.62        17.27 o                         
   0   6   8       2066.24       2095.67        34.09 o                         
   1   6   8       3392.56       3406.14        44.95 o                         
   2   6   8       4810.15       4747.90        54.36 o                         
   3   6   8       6557.38       6719.27        70.17 o                         
   4   6   8       2704.49       2709.02        41.04 o                         
   5   6   8       1948.99       1987.62        41.66 o                         
   6   6   8        904.33        888.17        29.00 o                         
   7   6   8       1997.97       1908.96        46.37 o                         
   8   6   8        773.70        900.36        36.88 o                         
  -6   7   8       1302.49       1216.50        79.26 o                         
  -5   7   8        520.92        489.37        23.71 o                         
  -4   7   8       2360.74       2421.69        49.00 o                         
  -3   7   8        418.60        453.64        21.58 o                         
  -2   7   8       2609.78       2708.20        46.92 o                         
  -1   7   8        163.48        170.50        13.43 o                         
   0   7   8       1142.27       1183.57        27.72 o                         
   1   7   8        449.54        428.07        17.99 o                         
   2   7   8       5390.35       5463.48        61.51 o                         
   3   7   8        867.88        862.81        25.95 o                         
   4   7   8       9928.33       9957.50       102.73 o                         
   5   7   8         81.93        104.10        12.87 o                         
   6   7   8       4558.34       4505.40        79.00 o                         
   7   7   8         12.50          7.96        13.03 o                         
   8   7   8       2482.62       2196.89       182.01 o                         
  -6   8   8          9.30        113.09        77.48 o                         
  -5   8   8        960.26       1009.64        95.21 o                         
  -4   8   8         84.81         96.21        15.87 o                         
  -3   8   8       2038.17       2056.62        46.07 o                         
  -2   8   8         26.92         33.88        10.92 o                         
  -1   8   8       6061.57       6116.21        75.54 o                         
   0   8   8        603.70        564.13        21.84 o                         
   1   8   8       4136.58       4176.13        57.81 o                         
   2   8   8        741.51        736.03        23.96 o                         
   3   8   8       4036.28       3988.92        60.59 o                         
   4   8   8       1253.20       1274.43        34.41 o                         
   5   8   8       4349.22       4600.88        68.87 o                         
   6   8   8        878.53        893.64        34.42 o                         
   7   8   8       1067.92       1111.30        66.54 o                         
   8   8   8        352.14        330.69        73.56 o                         
  -4   9   8        599.61        612.36       103.86 o                         
  -3   9   8        469.32        503.56        24.75 o                         
  -2   9   8        388.30        392.81        22.13 o                         
  -1   9   8       1701.79       1733.13        41.94 o                         
   0   9   8       1972.19       2025.95        44.75 o                         
   1   9   8       2301.52       2279.76        49.23 o                         
   2   9   8       1667.54       1688.97        37.94 o                         
   3   9   8       1378.32       1443.33        37.39 o                         
   4   9   8       1737.07       1789.43        42.60 o                         
   5   9   8       2785.44       2826.03        55.40 o                         
   6   9   8       1020.23        915.95        59.71 o                         
   7   9   8       3357.02       3487.69       169.26 o                         
  -2  10   8        957.25        951.68        87.28 o                         
  -1  10   8         41.92         53.65        13.20 o                         
   0  10   8       3579.15       3534.29        62.63 o                         
   1  10   8          1.63        -12.23        12.23 o                         
   2  10   8       5945.30       6036.81        83.66 o                         
   3  10   8         18.08          7.76        13.42 o                         
   4  10   8       1603.60       1561.44        65.40 o                         
   5  10   8         72.06        104.99        34.37 o                         
  -1  11   8       1019.63       1031.55        89.94 o                         
   0  11   8        245.28        221.68        48.77 o                         
   1  11   8       2259.78       2440.84       132.91 o                         
   2  11   8        757.41        850.85       116.73 o                         
   3  11   8       4231.35       4299.48       256.90 o                         
   4  11   8       1477.51       1344.55       141.04 o                         
  -3  -9   9        511.55        500.87        54.56 o                         
  -2  -9   9        791.10        857.77        69.39 o                         
  -1  -9   9       3481.97       3584.61       141.52 o                         
   0  -9   9        419.77        439.12        49.82 o                         
   1  -9   9       4287.27       4244.18       144.58 o                         
   2  -9   9         66.75         86.47        30.97 o                         
   3  -9   9       2960.43       2665.59       195.13 o                         
  -5  -8   9         26.48         29.04        49.75 o                         
  -4  -8   9       1293.40       1172.06        98.18 o                         
  -3  -8   9         31.38         62.21        19.98 o                         
  -2  -8   9        596.13        719.10        45.24 o                         
  -1  -8   9         22.74         20.34        21.68 o                         
   0  -8   9       2783.78       2907.93       102.78 o                         
   1  -8   9        481.90        446.53        51.40 o                         
   2  -8   9       3999.04       4055.93       110.17 o                         
   3  -8   9        209.60        186.46        24.04 o                         
   4  -8   9       2020.11       2056.08       101.16 o                         
   5  -8   9        293.83        284.45        53.03 o                         
  -6  -7   9         56.72         32.37        59.46 o                         
  -5  -7   9       1668.34       1596.44        73.13 o                         
  -4  -7   9        773.10        793.63        45.32 o                         
  -3  -7   9       2716.32       2664.40        78.31 o                         
  -2  -7   9        878.01        834.80        47.20 o                         
  -1  -7   9       1815.68       1772.27        59.30 o                         
   0  -7   9       2961.31       3054.90        86.74 o                         
   1  -7   9       2475.57       2591.77        72.64 o                         
   2  -7   9       7961.13       7987.43       141.44 o                         
   3  -7   9       1364.76       1298.14        47.07 o                         
   4  -7   9       3674.19       3712.32        96.49 o                         
   5  -7   9        149.64        175.82        28.63 o                         
   6  -7   9       1075.71       1036.72        77.06 o                         
  -7  -6   9       1967.21       2121.51       143.20 o                         
  -6  -6   9        417.16        394.79        35.53 o                         
  -5  -6   9       1220.32       1274.97        58.35 o                         
  -4  -6   9        129.65        118.60        20.93 o                         
  -3  -6   9       4092.56       4078.14        87.35 o                         
  -2  -6   9         10.23          4.34        14.69 o                         
  -1  -6   9       4583.48       4446.18        79.87 o                         
   0  -6   9        195.94        173.72        17.29 o                         
   1  -6   9       3164.78       3143.76        71.80 o                         
   2  -6   9        180.64        217.50        22.17 o                         
   3  -6   9       8065.90       8132.21       137.15 o                         
   4  -6   9         17.52         43.04        15.82 o                         
   5  -6   9       5259.00       5236.86       108.71 o                         
   6  -6   9         84.54         95.25        24.50 o                         
   7  -6   9        865.59        911.08       132.49 o                         
  -7  -5   9         65.62         17.88        37.73 o                         
  -6  -5   9       1589.16       1543.34        58.73 o                         
  -5  -5   9        181.42        200.40        22.29 o                         
  -4  -5   9        968.21        931.25        39.13 o                         
  -3  -5   9         46.21         52.67        14.79 o                         
  -2  -5   9       6326.82       6425.08        93.57 o                         
  -1  -5   9       1432.66       1461.17        39.49 o                         
   0  -5   9       9618.50       9867.55        95.71 o                         
   1  -5   9       1741.54       1810.63        46.09 o                         
   2  -5   9       4218.90       4213.85        79.16 o                         
   3  -5   9       1399.22       1455.51        65.86 o                         
   4  -5   9       2035.45       2032.58        56.19 o                         
   5  -5   9       2352.37       2376.36        63.22 o                         
   6  -5   9        756.33        785.03        43.26 o                         
   7  -5   9        670.42        684.94        56.18 o                         
  -8  -4   9        288.53        108.85        58.71 o                         
  -7  -4   9       2106.98       2144.94        73.00 o                         
  -6  -4   9       1683.29       1635.78        61.17 o                         
  -5  -4   9       1057.99       1113.11        44.27 o                         
  -4  -4   9       2145.86       2103.30        57.30 o                         
  -3  -4   9        759.09        697.05        32.67 o                         
  -2  -4   9       2165.13       2173.69        49.39 o                         
  -1  -4   9       1420.82       1369.50        42.77 o                         
   0  -4   9       8620.33       8802.00        82.05 o                         
   1  -4   9       2023.28       1996.70        43.16 o                         
   2  -4   9       6222.24       6245.28        90.24 o                         
   3  -4   9       1200.59       1215.17        38.69 o                         
   4  -4   9       2322.83       2362.65        58.17 o                         
   5  -4   9        128.05        140.68        18.23 o                         
   6  -4   9       4830.39       5091.26       105.92 o                         
   7  -4   9         53.78         50.62        27.40 o                         
   8  -4   9       2974.25       2762.56       112.02 o                         
  -8  -3   9         62.43         56.73        40.97 o                         
  -7  -3   9        542.05        512.73        33.78 o                         
  -6  -3   9        191.93        186.45        21.32 o                         
  -5  -3   9       2859.69       2738.60        64.45 o                         
  -4  -3   9        198.55        197.58        21.03 o                         
  -3  -3   9       5705.11       5670.45       107.73 o                         
  -2  -3   9         96.08         96.67        11.62 o                         
  -1  -3   9       9546.87       9668.98       124.28 o                         
   0  -3   9         44.20         54.40        10.53 o                         
   1  -3   9      14779.44      15312.71       132.71 o                         
   2  -3   9       1582.41       1589.51        38.40 o                         
   3  -3   9       5247.26       5276.32        82.72 o                         
   4  -3   9        863.34        899.64        37.31 o                         
   5  -3   9        484.01        547.11        30.49 o                         
   6  -3   9        113.99        154.63        43.67 o                         
   7  -3   9       1072.48       1134.84        51.07 o                         
   8  -3   9        448.22        389.07        44.20 o                         
   9  -3   9       2279.93       2173.86       204.16 o                         
  -8  -2   9       2056.23       2079.43       128.55 o                         
  -7  -2   9         14.76         46.86        20.36 o                         
  -6  -2   9       2029.23       1975.96        57.34 o                         
  -5  -2   9        256.86        239.08        23.75 o                         
  -4  -2   9       5943.10       5791.06       152.32 o                         
  -3  -2   9       4139.80       4209.66        70.53 o                         
  -2  -2   9       7205.77       7441.14       121.59 o                         
  -1  -2   9       3006.59       3266.41        55.54 o                         
   0  -2   9       3814.45       3992.47        58.56 o                         
   1  -2   9       1550.74       1696.69        33.29 o                         
   2  -2   9       4994.74       5149.94        71.49 o                         
   3  -2   9       3576.68       3551.11        63.56 o                         
   4  -2   9       3223.12       3149.06        67.37 o                         
   5  -2   9       2199.37       2179.82        66.24 o                         
   6  -2   9        494.66        477.31        32.02 o                         
   7  -2   9       2571.33       2665.84        75.46 o                         
   8  -2   9        465.26        453.27        35.84 o                         
   9  -2   9       4110.03       3752.77       271.47 o                         
  -8  -1   9       1429.54       1301.53       112.69 o                         
  -7  -1   9        897.86        869.35        30.76 o                         
  -6  -1   9        563.11        555.36        23.12 o                         
  -5  -1   9        601.15        600.67        22.26 o                         
  -4  -1   9       2079.41       1983.09        36.58 o                         
  -3  -1   9       2268.37       2297.83        38.01 o                         
  -2  -1   9      13361.82      13400.06        90.68 o                         
  -1  -1   9       2357.83       2447.05        27.30 o                         
   0  -1   9      11741.24      12238.72        81.61 o                         
   1  -1   9        334.52        369.59         9.03 o                         
   2  -1   9       5121.62       5280.42        43.21 o                         
   3  -1   9         78.88         80.04         6.37 o                         
   4  -1   9       5495.91       5473.26        58.39 o                         
   5  -1   9        580.34        582.86        19.34 o                         
   6  -1   9       2347.09       2417.78        42.58 o                         
   7  -1   9        104.91         78.61        20.68 o                         
   8  -1   9       1065.42        988.85        53.90 o                         
   9  -1   9          4.19        -25.60        47.38 o                         
  -8   0   9        325.20        315.52        27.91 o                         
  -7   0   9       3572.05       3534.18        66.71 o                         
  -6   0   9          2.25         39.36        12.57 o                         
  -5   0   9       6274.85       6023.01        74.51 o                         
  -4   0   9         49.49         31.51         8.99 o                         
  -3   0   9       5436.40       5418.67        53.02 o                         
  -2   0   9        633.84        679.45        16.43 o                         
  -1   0   9      12748.40      13306.54        88.67 o                         
   0   0   9       1100.30       1198.25        19.78 o                         
   1   0   9       8692.16       9020.69        61.95 o                         
   2   0   9         68.14         72.37         6.27 o                         
   3   0   9       1869.42       1940.94        27.13 o                         
   4   0   9        449.59        459.62        15.72 o                         
   5   0   9       4539.08       4500.43        56.46 o                         
   6   0   9       2602.87       2605.71        45.95 o                         
   7   0   9       4281.74       4240.28        66.85 o                         
   8   0   9       1851.20       1735.22        45.87 o                         
   9   0   9       1633.59       1571.60        53.33 o                         
  -8   1   9        582.03        573.38        41.88 o                         
  -7   1   9        260.37        271.27        20.97 o                         
  -6   1   9       2253.09       2177.14        51.37 o                         
  -5   1   9       2370.70       2374.62        44.48 o                         
  -4   1   9       5257.04       5228.35        57.94 o                         
  -3   1   9       2411.02       2438.76        32.85 o                         
  -2   1   9       5747.56       5879.91        53.66 o                         
  -1   1   9       3194.36       3360.83        37.98 o                         
   0   1   9       5546.35       5713.02        50.33 o                         
   1   1   9       9222.67       9244.05        71.69 o                         
   2   1   9       1675.99       1726.05        24.16 o                         
   3   1   9       3783.42       3940.75        41.74 o                         
   4   1   9         47.09         38.26         7.43 o                         
   5   1   9        961.17        949.57        24.30 o                         
   6   1   9         89.89         90.62        13.71 o                         
   7   1   9       4020.34       3903.03        74.72 o                         
   8   1   9        724.07        731.63        30.73 o                         
   9   1   9       3042.83       2880.15        68.67 o                         
  -8   2   9        786.14        702.16        47.16 o                         
  -7   2   9        918.68        926.16        38.40 o                         
  -6   2   9       1889.61       1949.70        48.92 o                         
  -5   2   9        805.99        781.97        25.91 o                         
  -4   2   9      11479.58      11543.06       130.34 o                         
  -3   2   9        331.68        346.44        14.30 o                         
  -2   2   9      10155.66      10131.83        83.39 o                         
  -1   2   9        133.45        160.76         9.96 o                         
   0   2   9       3106.18       3185.56        36.17 o                         
   1   2   9          1.83          3.42         5.84 o                         
   2   2   9       5058.39       5208.64        47.88 o                         
   3   2   9        120.97        120.12         8.43 o                         
   4   2   9       3932.36       3894.97        49.53 o                         
   5   2   9         77.42        101.96        12.89 o                         
   6   2   9       3001.34       2989.72        50.64 o                         
   7   2   9        182.02        178.97        16.42 o                         
   8   2   9       5579.93       5455.60        84.58 o                         
   9   2   9        936.59        832.51        37.95 o                         
  -7   3   9       2134.16       2123.76        57.76 o                         
  -6   3   9        139.49        100.43        14.33 o                         
  -5   3   9       3589.01       3565.04        57.93 o                         
  -4   3   9        425.35        384.53        18.76 o                         
  -3   3   9      10944.83      10682.23       122.38 o                         
  -2   3   9       2283.62       2342.07        34.22 o                         
  -1   3   9       8350.25       8450.36        70.88 o                         
   0   3   9       1747.66       1715.72        27.59 o                         
   1   3   9       1922.81       1958.27        29.31 o                         
   2   3   9       1355.60       1365.85        24.31 o                         
   3   3   9       1806.96       1796.49        29.01 o                         
   4   3   9       4307.38       4323.76        54.11 o                         
   5   3   9       2099.11       2098.87        39.06 o                         
   6   3   9       2164.10       2131.90        43.54 o                         
   7   3   9       1524.15       1530.74        39.50 o                         
   8   3   9       1195.88       1143.31        40.85 o                         
   9   3   9       2135.65       2168.61        80.38 o                         
  -7   4   9       1906.69       1973.17        55.71 o                         
  -6   4   9       3569.08       3611.59        63.72 o                         
  -5   4   9       3144.52       3225.07        55.85 o                         
  -4   4   9       2356.34       2304.08        44.08 o                         
  -3   4   9       3971.81       3896.58        55.05 o                         
  -2   4   9       2603.65       2607.82        41.03 o                         
  -1   4   9       6452.25       6498.24        61.57 o                         
   0   4   9       1786.32       1748.14        30.42 o                         
   1   4   9       2017.06       2034.56        32.27 o                         
   2   4   9        383.79        359.98        13.46 o                         
   3   4   9       2110.14       2094.77        37.59 o                         
   4   4   9        769.97        781.96        21.60 o                         
   5   4   9       7860.43       7763.89        86.57 o                         
   6   4   9        252.81        229.55        16.29 o                         
   7   4   9       6255.21       6246.12        89.04 o                         
   8   4   9          5.55         13.71        14.43 o                         
  -6   5   9       5412.15       5487.69        81.60 o                         
  -5   5   9        194.71        194.32        16.95 o                         
  -4   5   9       5449.54       5608.70        73.78 o                         
  -3   5   9        195.37        220.20        16.56 o                         
  -2   5   9       3750.71       3673.98        51.55 o                         
  -1   5   9          7.92          3.93         8.48 o                         
   0   5   9       6800.79       6739.13        65.25 o                         
   1   5   9        586.19        562.05        18.76 o                         
   2   5   9       3889.21       3901.27        47.86 o                         
   3   5   9        738.66        768.29        21.50 o                         
   4   5   9       1308.32       1342.79        31.78 o                         
   5   5   9        710.15        690.78        25.22 o                         
   6   5   9       4546.26       4510.89        72.02 o                         
   7   5   9        674.84        673.69        30.12 o                         
   8   5   9       3690.09       3731.47        73.10 o                         
  -6   6   9        743.11        779.91        34.69 o                         
  -5   6   9       4849.35       4922.91        74.51 o                         
  -4   6   9       2401.10       2453.21        48.81 o                         
  -3   6   9       3801.92       3858.79        62.14 o                         
  -2   6   9        645.38        639.06        23.46 o                         
  -1   6   9        558.38        573.83        20.68 o                         
   0   6   9        598.58        633.04        19.66 o                         
   1   6   9       1709.20       1729.03        33.39 o                         
   2   6   9       2502.45       2459.78        40.22 o                         
   3   6   9       2482.14       2504.05        41.43 o                         
   4   6   9       2136.60       2133.68        39.87 o                         
   5   6   9       1718.33       1734.97        39.14 o                         
   6   6   9       2548.92       2569.60        62.38 o                         
   7   6   9       2017.85       2055.24        51.87 o                         
   8   6   9       4391.33       4255.72       265.06 o                         
  -6   7   9        875.42        885.57       122.70 o                         
  -5   7   9       1617.30       1691.95        47.26 o                         
  -4   7   9       1752.35       1783.20        43.30 o                         
  -3   7   9       5158.60       5215.54        76.50 o                         
  -2   7   9       1330.17       1377.12        33.60 o                         
  -1   7   9       3504.14       3486.27        53.17 o                         
   0   7   9        145.93        120.01        11.73 o                         
   1   7   9       1843.28       1889.71        36.55 o                         
   2   7   9         23.69         24.89         9.44 o                         
   3   7   9       5763.91       5660.68        70.70 o                         
   4   7   9          1.49         -7.94        11.69 o                         
   5   7   9       3912.78       3863.68        63.47 o                         
   6   7   9         70.42         97.28        14.91 o                         
   7   7   9       1874.81       1916.35        58.97 o                         
  -5   8   9         17.35        -66.93        66.93 o                         
  -4   8   9       2253.30       2138.93        83.84 o                         
  -3   8   9        368.90        373.91        21.72 o                         
  -2   8   9       2655.93       2781.34        52.68 o                         
  -1   8   9        672.03        696.89        25.55 o                         
   0   8   9       1058.04       1089.34        32.04 o                         
   1   8   9        154.89        144.65        14.72 o                         
   2   8   9        817.54        748.87        25.39 o                         
   3   8   9        198.24        212.95        15.36 o                         
   4   8   9       4296.65       4238.78        66.82 o                         
   5   8   9       1589.43       1658.74        45.33 o                         
   6   8   9       3859.25       3862.95        67.94 o                         
   7   8   9       1396.44       1481.02       149.44 o                         
  -3   9   9        994.53       1202.26       182.72 o                         
  -2   9   9        384.19        403.73        25.46 o                         
  -1   9   9       1507.68       1535.18        40.70 o                         
   0   9   9       2892.89       2841.94        54.73 o                         
   1   9   9       1370.33       1305.99        36.67 o                         
   2   9   9       2842.07       2833.28        59.02 o                         
   3   9   9        481.30        468.77        22.50 o                         
   4   9   9       2389.17       2316.27        50.44 o                         
   5   9   9        690.91        648.94        46.89 o                         
   6   9   9       3428.81       3413.99       132.01 o                         
  -1  10   9        867.35        868.89        67.90 o                         
   0  10   9          3.30          7.31        29.98 o                         
   1  10   9       3059.20       2930.14       104.58 o                         
   2  10   9          2.36          8.27        22.02 o                         
   3  10   9       3550.26       3423.47       127.63 o                         
   4  10   9          1.61        -19.04        46.69 o                         
   5  10   9       2634.29       3056.10       220.53 o                         
   1  11   9        538.93        441.77        82.59 o                         
  -1  -9  10         45.66        -21.22        40.32 o                         
   0  -9  10       1456.81       1397.88       153.50 o                         
   1  -9  10         77.30        145.23        58.91 o                         
  -4  -8  10         25.59         46.19        39.36 o                         
  -3  -8  10       1621.05       1494.74        88.08 o                         
  -2  -8  10         23.49         11.08        32.62 o                         
  -1  -8  10       1855.96       1802.66        83.86 o                         
   0  -8  10        291.47        318.10        38.39 o                         
   1  -8  10       3411.55       3510.91       104.33 o                         
   2  -8  10       1076.13       1084.67        72.87 o                         
   3  -8  10       2246.32       2062.34       121.22 o                         
   4  -8  10        548.62        444.04        81.25 o                         
  -4  -7  10       1655.18       1551.53        89.15 o                         
  -3  -7  10       1559.33       1601.51        62.65 o                         
  -2  -7  10        303.79        253.54        29.58 o                         
  -1  -7  10        179.58        171.16        28.72 o                         
   0  -7  10        529.52        516.32        44.26 o                         
   1  -7  10        805.81        824.81        47.85 o                         
   2  -7  10       1622.05       1646.75        66.73 o                         
   3  -7  10       3346.03       3271.65        87.91 o                         
   4  -7  10       1645.13       1593.47        77.82 o                         
   5  -7  10       2021.10       1975.51       183.65 o                         
  -6  -6  10       1037.44       1019.67       138.20 o                         
  -5  -6  10        250.45        170.72        56.24 o                         
  -4  -6  10       1395.86       1324.60        71.40 o                         
  -3  -6  10        429.34        383.83        31.98 o                         
  -2  -6  10       2658.57       2524.02        74.12 o                         
  -1  -6  10        158.96        152.63        19.08 o                         
   0  -6  10       2030.31       2031.13        64.30 o                         
   1  -6  10          1.90         -3.74        15.54 o                         
   2  -6  10       5135.57       5104.03       119.22 o                         
   3  -6  10        166.03        226.61        25.57 o                         
   4  -6  10       5971.92       5938.99       121.31 o                         
   5  -6  10        344.27        336.88        37.30 o                         
   6  -6  10       1791.93       1438.96       158.02 o                         
  -7  -5  10       4532.02       4612.40       212.43 o                         
  -6  -5  10        224.23        230.39        32.49 o                         
  -5  -5  10       2150.54       2095.60        66.88 o                         
  -4  -5  10        101.65        125.04        22.75 o                         
  -3  -5  10       1465.07       1423.89        71.25 o                         
  -2  -5  10       1055.80       1015.89        51.86 o                         
  -1  -5  10       2840.83       2964.31        65.87 o                         
   0  -5  10       1595.25       1539.82        42.02 o                         
   1  -5  10       2398.06       2379.27        65.96 o                         
   2  -5  10        551.02        521.14        32.14 o                         
   3  -5  10       3311.06       3327.05        82.59 o                         
   4  -5  10       2562.64       2466.26        82.21 o                         
   5  -5  10       4702.78       4748.00       120.98 o                         
   6  -5  10       2934.98       3118.04       127.90 o                         
   7  -5  10        914.85        792.99        87.75 o                         
  -7  -4  10       1832.89       1738.96        87.51 o                         
  -6  -4  10       1638.30       1705.85        59.71 o                         
  -5  -4  10       1367.89       1238.30        52.77 o                         
  -4  -4  10       1176.25       1170.14        44.82 o                         
  -3  -4  10        192.30        168.84        20.50 o                         
  -2  -4  10       1243.43       1292.22        55.22 o                         
  -1  -4  10       3308.75       3308.47        71.29 o                         
   0  -4  10       1992.03       2029.19        44.86 o                         
   1  -4  10       9248.79       9440.64       106.77 o                         
   2  -4  10       1065.34       1142.50        40.72 o                         
   3  -4  10       4720.95       4741.74        88.42 o                         
   4  -4  10        394.74        347.71        26.53 o                         
   5  -4  10       3491.23       3424.99        90.43 o                         
   6  -4  10         19.46         37.84        29.15 o                         
   7  -4  10       3048.95       2978.36       113.46 o                         
  -7  -3  10        623.67        606.61        47.64 o                         
  -6  -3  10       2604.45       2533.89        67.84 o                         
  -5  -3  10         43.66         20.81        18.83 o                         
  -4  -3  10       4226.68       4133.18        83.41 o                         
  -3  -3  10         41.09         25.12        15.97 o                         
  -2  -3  10       1669.76       1646.32        45.57 o                         
  -1  -3  10          0.62          2.14        12.41 o                         
   0  -3  10       3461.90       3632.29        59.13 o                         
   1  -3  10        295.00        324.37        20.89 o                         
   2  -3  10      10838.44      11062.27       132.14 o                         
   3  -3  10        191.41        207.62        22.36 o                         
   4  -3  10       5486.32       5554.96       100.59 o                         
   5  -3  10        166.77        168.93        24.01 o                         
   6  -3  10       2639.49       2479.77        86.98 o                         
   7  -3  10       1543.86       1578.11        67.77 o                         
   8  -3  10       1841.65       1691.58       118.63 o                         
  -7  -2  10       1185.79       1093.80        58.09 o                         
  -6  -2  10         34.18         37.07        22.52 o                         
  -5  -2  10        993.61        938.27        43.48 o                         
  -4  -2  10        259.11        258.93        21.21 o                         
  -3  -2  10       2942.73       2890.47        59.48 o                         
  -2  -2  10       1396.06       1439.97        40.07 o                         
  -1  -2  10       4037.40       4064.08        67.23 o                         
   0  -2  10       1713.91       1776.22        37.00 o                         
   1  -2  10       6093.01       6222.34        76.17 o                         
   2  -2  10       5941.79       6160.24        92.25 o                         
   3  -2  10       4530.08       4652.11        85.41 o                         
   4  -2  10       7061.80       7029.95       113.56 o                         
   5  -2  10        960.82        924.08        44.59 o                         
   6  -2  10       1128.33       1079.30        66.15 o                         
   7  -2  10        160.38        113.02        23.09 o                         
   8  -2  10       1065.34       1033.23        80.68 o                         
  -7  -1  10       2401.12       2493.26        76.14 o                         
  -6  -1  10        819.86        796.50        43.70 o                         
  -5  -1  10       1032.21       1048.21        39.28 o                         
  -4  -1  10        557.33        534.94        27.42 o                         
  -3  -1  10       3557.68       3642.61        72.58 o                         
  -2  -1  10        436.33        480.78        22.63 o                         
  -1  -1  10       9352.71       9586.09       112.84 o                         
   0  -1  10        503.25        521.60        22.39 o                         
   1  -1  10       5514.95       5630.75        73.88 o                         
   2  -1  10        612.14        624.95        25.54 o                         
   3  -1  10       6366.90       6486.86        93.55 o                         
   4  -1  10        166.34        170.27        20.38 o                         
   5  -1  10       5972.80       5954.31       115.25 o                         
   6  -1  10         61.05         64.13        19.99 o                         
   7  -1  10       1622.36       1516.23        80.78 o                         
   8  -1  10        118.89         83.23        29.07 o                         
  -7   0  10          5.74         17.35        21.51 o                         
  -6   0  10       1729.49       1679.05        63.12 o                         
  -5   0  10         41.87         59.54        11.74 o                         
  -4   0  10        857.27        878.43        26.17 o                         
  -3   0  10         59.92         67.61         8.52 o                         
  -2   0  10       5811.09       6070.62        70.82 o                         
  -1   0  10        405.87        436.39        13.56 o                         
   0   0  10      13414.31      14167.97        93.25 o                         
   1   0  10       1758.14       1851.32        25.60 o                         
   2   0  10       6131.05       6443.97        56.56 o                         
   3   0  10        830.30        876.98        18.64 o                         
   4   0  10       2197.33       2253.41        37.39 o                         
   5   0  10       1555.81       1572.00        51.42 o                         
   6   0  10       1609.69       1561.81        68.18 o                         
   7   0  10       1527.69       1592.99        73.14 o                         
   8   0  10        591.15        560.61        48.50 o                         
  -8   1  10         36.56         17.72        21.04 o                         
  -7   1  10       1843.64       1738.10        46.43 o                         
  -6   1  10        959.92        916.44        32.43 o                         
  -5   1  10       3261.55       3273.09        58.51 o                         
  -4   1  10       3083.52       3053.99        61.14 o                         
  -3   1  10       2049.11       2025.47        32.25 o                         
  -2   1  10       2898.85       3021.50        38.97 o                         
  -1   1  10       2223.18       2310.70        32.15 o                         
   0   1  10       8568.90       8745.10        67.52 o                         
   1   1  10       4620.79       4772.34        46.38 o                         
   2   1  10       7666.13       7906.05        65.44 o                         
   3   1  10       1562.23       1659.29        28.99 o                         
   4   1  10       2438.04       2417.60        39.95 o                         
   5   1  10        245.66        235.23        13.92 o                         
   6   1  10       3970.78       3840.09        58.13 o                         
   7   1  10         58.39         75.46        13.31 o                         
   8   1  10       4364.36       4222.94        73.26 o                         
   9   1  10         18.59        -58.67        58.67 o                         
  -7   2  10        285.15        228.64        25.84 o                         
  -6   2  10        174.06        156.69        18.63 o                         
  -5   2  10       1743.98       1677.24        37.49 o                         
  -4   2  10        470.22        478.02        20.02 o                         
  -3   2  10       7166.98       7155.12        69.09 o                         
  -2   2  10        603.97        610.37        18.59 o                         
  -1   2  10       6643.00       6718.26        62.02 o                         
   0   2  10        431.22        447.12        14.34 o                         
   1   2  10       9118.43       9111.66        75.64 o                         
   2   2  10         21.20         47.19         7.96 o                         
   3   2  10       8909.56       9145.26        81.14 o                         
   4   2  10        207.47        224.11        12.82 o                         
   5   2  10       1234.68       1203.70        32.09 o                         
   6   2  10        135.83        118.58        12.69 o                         
   7   2  10       1228.49       1211.34        35.08 o                         
   8   2  10        328.45        304.22        24.38 o                         
   9   2  10       3495.51       3301.85        86.72 o                         
  -7   3  10         19.32         25.92        21.97 o                         
  -6   3  10       1744.21       1711.15        44.35 o                         
  -5   3  10         14.17         28.49        11.92 o                         
  -4   3  10       3154.24       3152.64        56.27 o                         
  -3   3  10       1562.01       1524.87        31.49 o                         
  -2   3  10       8837.69       8850.39        80.91 o                         
  -1   3  10       1452.55       1435.11        28.25 o                         
   0   3  10       5338.51       5280.75        56.32 o                         
   1   3  10        315.90        296.87        12.93 o                         
   2   3  10       3734.40       3814.70        44.12 o                         
   3   3  10       1914.80       1902.03        34.79 o                         
   4   3  10       3580.35       3519.37        48.64 o                         
   5   3  10       3196.44       3175.63        52.02 o                         
   6   3  10        902.44        901.35        28.82 o                         
   7   3  10       1622.08       1564.63        40.60 o                         
   8   3  10        516.81        518.39        27.60 o                         
   9   3  10       2319.29       2090.52       179.38 o                         
  -6   4  10       1027.77       1084.95        41.48 o                         
  -5   4  10        681.77        633.03        26.20 o                         
  -4   4  10        946.27        939.07        29.31 o                         
  -3   4  10       2209.89       2221.12        42.15 o                         
  -2   4  10       5698.78       5604.73        65.75 o                         
  -1   4  10       2954.88       3002.31        43.05 o                         
   0   4  10      11062.53      11083.17        92.63 o                         
   1   4  10        732.43        712.54        20.60 o                         
   2   4  10       3177.86       3202.79        43.28 o                         
   3   4  10         32.14         39.70         9.02 o                         
   4   4  10       2211.31       2233.89        41.01 o                         
   5   4  10        100.99         81.94        11.95 o                         
   6   4  10       3189.25       3197.19        62.40 o                         
   7   4  10          9.25          8.92        13.58 o                         
   8   4  10       1526.78       1568.90        52.58 o                         
  -6   5  10         98.93        104.69        18.97 o                         
  -5   5  10       5658.41       5523.19        79.63 o                         
  -4   5  10          1.78         17.82        12.15 o                         
  -3   5  10       4365.40       4289.54        67.06 o                         
  -2   5  10         27.81         20.34        10.14 o                         
  -1   5  10       5616.03       5653.31        66.37 o                         
   0   5  10         77.93         75.89         9.68 o                         
   1   5  10       5377.62       5410.21        62.45 o                         
   2   5  10         59.46         48.80         9.79 o                         
   3   5  10       1672.00       1629.22        33.35 o                         
   4   5  10         23.87         24.39         9.55 o                         
   5   5  10       2541.10       2530.19        49.11 o                         
   6   5  10        645.48        643.43        28.30 o                         
   7   5  10       4183.25       4109.79        77.74 o                         
   8   5  10       1494.10       1508.74        57.70 o                         
  -5   6  10        459.48        493.97        26.59 o                         
  -4   6  10       5270.71       5343.99        76.48 o                         
  -3   6  10       1366.76       1352.37        37.25 o                         
  -2   6  10       5014.08       4840.85        68.00 o                         
  -1   6  10       1227.74       1178.74        30.10 o                         
   0   6  10       3421.41       3457.87        49.42 o                         
   1   6  10       3740.80       3782.93        52.57 o                         
   2   6  10       1868.16       1861.88        36.11 o                         
   3   6  10       4000.36       4089.93        58.22 o                         
   4   6  10        119.63        109.15        12.58 o                         
   5   6  10       1401.91       1428.14        36.48 o                         
   6   6  10        125.64        152.29        16.24 o                         
   7   6  10       2127.19       1991.43        56.79 o                         
  -5   7  10        436.45        473.41        69.83 o                         
  -4   7  10       5080.22       5225.18        78.10 o                         
  -3   7  10        474.53        485.94        25.60 o                         
  -2   7  10       5168.29       5284.38        73.82 o                         
  -1   7  10         77.01         87.95        11.69 o                         
   0   7  10        943.74        920.17        27.43 o                         
   1   7  10         51.76         47.55        10.20 o                         
   2   7  10       1633.37       1620.71        35.19 o                         
   3   7  10         92.30         87.18        12.11 o                         
   4   7  10       3791.52       3805.37        62.36 o                         
   5   7  10          1.24         -6.04        12.91 o                         
   6   7  10       2622.53       2670.63        60.74 o                         
  -4   8  10         57.83        -35.70        45.56 o                         
  -3   8  10       3671.24       3753.66        77.62 o                         
  -2   8  10         14.32         28.56        12.50 o                         
  -1   8  10       7073.45       7108.39       100.12 o                         
   0   8  10        157.45        132.46        15.70 o                         
   1   8  10       2632.46       2723.25        51.71 o                         
   2   8  10        558.94        478.65        22.97 o                         
   3   8  10       1598.31       1631.42        40.54 o                         
   4   8  10       1866.31       1864.80        44.69 o                         
   5   8  10       2475.98       2447.88        51.16 o                         
   6   8  10       1225.52        962.32        87.30 o                         
  -2   9  10        699.25        659.39       147.36 o                         
  -1   9  10       1890.01       1719.18        74.83 o                         
   0   9  10        555.65        541.23        25.35 o                         
   1   9  10       1402.02       1449.02        39.79 o                         
   2   9  10        134.35        108.89        14.84 o                         
   3   9  10        392.56        378.45        23.61 o                         
   4   9  10        280.28        268.75        32.23 o                         
   5   9  10       1726.85       1646.63        72.66 o                         
  -1  10  10         92.70        315.96       113.78 o                         
   0  10  10       1898.25       1768.76       167.50 o                         
   1  10  10         39.25        131.55        58.43 o                         
   2  10  10       2918.09       2770.76       145.55 o                         
   3  10  10        176.13        173.51        59.48 o                         
  -2  -8  11       1356.21       1234.58       172.61 o                         
  -1  -8  11        142.39        209.55        63.45 o                         
   0  -8  11       1082.89       1059.32        89.65 o                         
   1  -8  11        532.41        580.18        69.06 o                         
   2  -8  11       1032.43       1077.88       123.07 o                         
  -4  -7  11       2113.11       1868.15       124.83 o                         
  -3  -7  11       1902.93       1784.56       171.60 o                         
  -2  -7  11       1101.16       1041.14        87.53 o                         
  -1  -7  11        986.47        963.73        80.51 o                         
   0  -7  11        870.08        920.70        66.01 o                         
   1  -7  11        536.72        521.01        45.00 o                         
   2  -7  11       3045.77       2830.22       116.90 o                         
   3  -7  11        168.81        243.55        76.38 o                         
  -4  -6  11        339.77        363.97        58.16 o                         
  -3  -6  11       4996.89       4621.63       157.97 o                         
  -2  -6  11         20.62         10.10        20.81 o                         
  -1  -6  11       2247.33       2229.96        84.07 o                         
   0  -6  11          9.79         10.11        17.22 o                         
   1  -6  11        494.10        461.74        32.29 o                         
   2  -6  11         37.19         43.32        18.53 o                         
   3  -6  11       2951.03       2887.98        92.22 o                         
   4  -6  11         17.73         34.53        25.77 o                         
  -6  -5  11       2851.77       2683.74       225.66 o                         
  -5  -5  11        163.72        193.05        32.34 o                         
  -4  -5  11       2032.97       1977.90        69.35 o                         
  -3  -5  11         81.85        102.84        23.88 o                         
  -2  -5  11       3077.01       3009.49        87.93 o                         
  -1  -5  11        583.68        617.33        39.38 o                         
   0  -5  11       1830.45       1859.39        59.88 o                         
   1  -5  11        690.04        650.77        33.68 o                         
   2  -5  11       1288.58       1260.34        52.32 o                         
   3  -5  11       1093.99       1123.26        56.17 o                         
   4  -5  11       2168.92       2074.10        77.92 o                         
   5  -5  11       3076.44       2963.21       110.13 o                         
  -6  -4  11       3713.36       3484.93       120.00 o                         
  -5  -4  11       1378.68       1367.83        56.48 o                         
  -4  -4  11       2429.06       2377.07        69.99 o                         
  -3  -4  11        304.93        304.27        28.92 o                         
  -2  -4  11        780.93        719.64        42.98 o                         
  -1  -4  11        159.08        154.08        21.38 o                         
   0  -4  11       2339.35       2436.03        57.08 o                         
   1  -4  11        307.51        310.24        22.82 o                         
   2  -4  11       1956.97       2054.07        72.12 o                         
   3  -4  11        525.49        527.24        34.56 o                         
   4  -4  11       2775.16       2824.79        80.20 o                         
   5  -4  11        642.06        692.92        42.65 o                         
   6  -4  11       6179.26       6205.00       167.63 o                         
  -6  -3  11         56.33        111.24        25.70 o                         
  -5  -3  11       5010.04       4829.04       102.52 o                         
  -4  -3  11        107.88        108.55        20.41 o                         
  -3  -3  11       2699.65       2744.42        70.90 o                         
  -2  -3  11        142.84        138.72        22.62 o                         
  -1  -3  11       1820.91       1825.47        77.79 o                         
   0  -3  11         18.47          7.27        13.20 o                         
   1  -3  11       6488.24       6617.61        94.29 o                         
   2  -3  11       1009.94       1044.45        40.89 o                         
   3  -3  11       6388.08       6270.48       118.32 o                         
   4  -3  11        615.45        659.65        39.31 o                         
   5  -3  11       2813.19       2719.04        80.69 o                         
   6  -3  11        434.62        459.46        52.67 o                         
   7  -3  11       2641.77       2527.04       117.01 o                         
  -7  -2  11        470.40        322.06        83.40 o                         
  -6  -2  11       2652.46       2510.43        83.34 o                         
  -5  -2  11        788.48        803.56        42.40 o                         
  -4  -2  11       2378.92       2295.69        66.79 o                         
  -3  -2  11       2413.54       2395.43        67.17 o                         
  -2  -2  11       1195.28       1226.33        38.90 o                         
  -1  -2  11        546.32        533.57        25.49 o                         
   0  -2  11        278.12        290.79        20.44 o                         
   1  -2  11        839.98        856.75        36.79 o                         
   2  -2  11       1956.89       2049.86        56.38 o                         
   3  -2  11       4478.73       4538.55        97.05 o                         
   4  -2  11       3478.12       3621.57        88.52 o                         
   5  -2  11       2694.55       2678.64        71.98 o                         
   6  -2  11       1094.56       1109.56        83.89 o                         
   7  -2  11       1763.54       1802.31        81.08 o                         
  -7  -1  11        819.89        874.33       128.20 o                         
  -6  -1  11       1216.15       1213.34        55.74 o                         
  -5  -1  11        919.17        902.95        41.90 o                         
  -4  -1  11        546.14        503.75        29.67 o                         
  -3  -1  11       1073.84       1118.30        51.94 o                         
  -2  -1  11       3767.97       3770.23        69.51 o                         
  -1  -1  11        475.91        557.82        26.25 o                         
   0  -1  11       5495.51       5516.56        81.16 o                         
   1  -1  11        325.67        363.00        22.41 o                         
   2  -1  11       5238.82       5440.43        89.81 o                         
   3  -1  11         51.27         84.31        18.08 o                         
   4  -1  11       9814.68      10001.62       143.68 o                         
   5  -1  11         46.52         67.86        18.20 o                         
   6  -1  11       5343.87       5490.32       129.74 o                         
   7  -1  11         13.84         24.42        23.76 o                         
  -7   0  11       5759.89       5479.09       322.53 o                         
  -6   0  11        175.63        145.87        27.89 o                         
  -5   0  11       4233.67       3890.61        99.73 o                         
  -4   0  11        160.01        107.15        19.03 o                         
  -3   0  11       1007.89        992.70        38.76 o                         
  -2   0  11        447.90        494.32        25.72 o                         
  -1   0  11       2886.04       2942.60        58.62 o                         
   0   0  11       1332.77       1359.41        37.97 o                         
   1   0  11       5509.41       5620.92        86.31 o                         
   2   0  11        395.57        373.96        23.04 o                         
   3   0  11       5376.32       5344.35        94.10 o                         
   4   0  11        736.27        796.36        37.16 o                         
   5   0  11       5957.02       6060.29       121.73 o                         
   6   0  11       2871.79       2963.00        87.11 o                         
   7   0  11       1936.62       1967.77        75.83 o                         
   8   0  11       1695.85       1595.18       175.66 o                         
  -7   1  11        443.21        341.92        55.07 o                         
  -6   1  11       1538.61       1536.24        58.30 o                         
  -5   1  11        511.34        518.43        34.04 o                         
  -4   1  11       1237.98       1174.87        64.24 o                         
  -3   1  11        186.29        194.63        14.44 o                         
  -2   1  11       1612.10       1659.38        29.41 o                         
  -1   1  11       1007.87       1028.58        23.96 o                         
   0   1  11       3577.92       3738.02        44.34 o                         
   1   1  11       7920.27       8170.21        74.60 o                         
   2   1  11       2618.37       2728.42        57.21 o                         
   3   1  11       6046.64       6088.80       102.26 o                         
   4   1  11        868.63        898.61        42.70 o                         
   5   1  11       1822.46       1981.90        76.77 o                         
   6   1  11        262.11        239.89        30.02 o                         
   7   1  11       2374.49       2318.86        81.41 o                         
   8   1  11         70.34         82.08        40.66 o                         
  -6   2  11       1657.30       1532.49        55.46 o                         
  -5   2  11        144.08        155.85        17.33 o                         
  -4   2  11       3943.02       3959.22        64.72 o                         
  -3   2  11         15.23         28.25         8.99 o                         
  -2   2  11       2579.40       2545.09        37.89 o                         
  -1   2  11         28.17         40.95         8.50 o                         
   0   2  11       3073.35       3070.22        41.42 o                         
   1   2  11         14.52          7.14         7.71 o                         
   2   2  11       9746.58      10002.81        89.50 o                         
   3   2  11          3.71         16.87         7.95 o                         
   4   2  11       6689.55       6879.79        74.03 o                         
   5   2  11        129.11        121.37        11.73 o                         
   6   2  11       2600.38       2574.08        51.22 o                         
   7   2  11        536.81        504.29        23.89 o                         
   8   2  11       2206.89       2034.85       169.24 o                         
  -6   3  11          8.66         11.53        15.52 o                         
  -5   3  11        512.40        508.03        23.49 o                         
  -4   3  11         20.41         20.99        11.02 o                         
  -3   3  11       3622.97       3625.69        53.41 o                         
  -2   3  11       1150.29       1132.60        29.38 o                         
  -1   3  11       6541.57       6509.76        67.60 o                         
   0   3  11       1994.92       2018.00        34.32 o                         
   1   3  11       4379.63       4434.86        51.60 o                         
   2   3  11       3269.75       3336.21        47.40 o                         
   3   3  11       3768.49       3758.89        52.06 o                         
   4   3  11       4193.60       4225.94        55.45 o                         
   5   3  11       1184.96       1196.07        30.96 o                         
   6   3  11        911.25        883.00        30.61 o                         
   7   3  11        104.49        101.98        17.98 o                         
   8   3  11        540.23        525.81        33.92 o                         
  -6   4  11       1700.54       1696.01        58.17 o                         
  -5   4  11        848.05        891.52        31.83 o                         
  -4   4  11        423.64        429.60        21.44 o                         
  -3   4  11       1722.34       1652.33        39.24 o                         
  -2   4  11        578.99        589.37        21.66 o                         
  -1   4  11       6094.91       6057.67        69.28 o                         
   0   4  11       1405.98       1400.81        29.66 o                         
   1   4  11       3243.73       3175.91        44.60 o                         
   2   4  11       1506.48       1553.40        34.02 o                         
   3   4  11       2452.09       2422.19        42.39 o                         
   4   4  11       1135.66       1152.33        30.46 o                         
   5   4  11       5724.77       5737.29        76.33 o                         
   6   4  11         47.78         47.19        13.54 o                         
   7   4  11       3480.37       3498.61        70.79 o                         
   8   4  11        141.46        139.24        22.31 o                         
  -5   5  11         25.95         35.59        14.67 o                         
  -4   5  11       1574.91       1513.20        39.80 o                         
  -3   5  11        160.54        146.03        15.32 o                         
  -2   5  11       2855.86       2837.64        50.29 o                         
  -1   5  11          1.67          2.52         9.77 o                         
   0   5  11      10715.35      10793.09        93.24 o                         
   1   5  11        702.96        695.47        22.71 o                         
   2   5  11       8093.97       7935.42        84.06 o                         
   3   5  11        762.04        776.65        25.03 o                         
   4   5  11       1265.57       1269.96        32.74 o                         
   5   5  11       1245.60       1221.37        34.94 o                         
   6   5  11       1075.94       1098.31        35.05 o                         
   7   5  11       1385.40       1320.94        50.12 o                         
  -4   6  11       1725.75       1721.24        46.87 o                         
  -3   6  11       1902.75       1868.31        45.54 o                         
  -2   6  11       1257.17       1279.24        35.03 o                         
  -1   6  11       1436.72       1415.62        34.69 o                         
   0   6  11       1168.22       1081.16        27.99 o                         
   1   6  11       3018.64       3051.75        46.83 o                         
   2   6  11       2385.20       2364.07        44.02 o                         
   3   6  11       2309.08       2387.74        44.72 o                         
   4   6  11       1231.27       1255.14        34.70 o                         
   5   6  11        834.93        818.35        28.59 o                         
   6   6  11       1055.45        978.43        35.54 o                         
  -4   7  11        699.49        663.39        75.97 o                         
  -3   7  11       3506.48       3568.06        70.94 o                         
  -2   7  11       1180.50       1205.43        35.54 o                         
  -1   7  11       4943.60       4990.22        69.53 o                         
   0   7  11        734.64        760.80        25.84 o                         
   1   7  11       3977.12       4000.88        61.70 o                         
   2   7  11         27.60         38.63        11.89 o                         
   3   7  11       4776.71       4620.15        69.42 o                         
   4   7  11        210.56        204.26        17.12 o                         
   5   7  11       1541.65       1538.94        43.56 o                         
   6   7  11        194.02        117.46        66.34 o                         
  -3   8  11        323.15        309.28        71.59 o                         
  -2   8  11       4049.33       4001.37       138.86 o                         
  -1   8  11        771.97        767.23        29.97 o                         
   0   8  11       2451.79       2537.62        52.32 o                         
   1   8  11        273.59        232.57        17.74 o                         
   2   8  11        828.03        779.13        32.96 o                         
   3   8  11        170.49        189.87        15.91 o                         
   4   8  11       1497.47       1472.58        42.57 o                         
   5   8  11        980.87        856.55        71.84 o                         
   0   9  11       3710.12       3604.85       171.35 o                         
   1   9  11       1202.04       1118.47       125.57 o                         
   2   9  11       1932.86       2050.39       116.26 o                         
   3   9  11         75.71          8.97        35.62 o                         
   4   9  11       1382.39       1277.73        80.14 o                         
  -2  -7  12       1120.27        928.36       115.87 o                         
   2  -7  12        523.18        587.47       109.28 o                         
  -3  -6  12         83.12        -41.01        54.40 o                         
  -2  -6  12       5423.32       5067.06       192.01 o                         
  -1  -6  12         10.19         38.76        25.78 o                         
   0  -6  12       2140.42       2133.20       167.33 o                         
   1  -6  12         11.96         20.74        39.44 o                         
   2  -6  12       1437.53       1343.14       143.95 o                         
   3  -6  12        498.36        449.65        61.95 o                         
   4  -6  12       1722.26       1705.69       160.26 o                         
  -5  -5  12       2702.43       2817.18       207.31 o                         
  -4  -5  12        352.82        401.54        63.91 o                         
  -3  -5  12       2811.14       2719.13       144.88 o                         
  -2  -5  12       1333.84       1419.09        71.20 o                         
  -1  -5  12       2842.36       2873.57       114.11 o                         
   0  -5  12        963.75        919.41       103.86 o                         
   1  -5  12       1030.30       1002.66        62.97 o                         
   2  -5  12         69.87         56.52        22.16 o                         
   3  -5  12        737.08        729.27        48.33 o                         
   4  -5  12        932.41       1013.05       160.55 o                         
   5  -5  12       1862.49       1689.57       161.47 o                         
  -5  -4  12       2666.43       2588.46       100.93 o                         
  -4  -4  12       1832.23       1673.16        70.74 o                         
  -3  -4  12       2237.31       2216.36        81.13 o                         
  -2  -4  12       1935.55       1928.64        72.72 o                         
  -1  -4  12       3756.33       3865.97        92.79 o                         
   0  -4  12        451.02        426.85        31.57 o                         
   1  -4  12       4285.78       4392.88       106.31 o                         
   2  -4  12         22.51         19.79        19.74 o                         
   3  -4  12       1379.79       1376.48        63.47 o                         
   4  -4  12          4.97          6.87        30.70 o                         
   5  -4  12       1699.71       1663.11       114.00 o                         
   6  -4  12          2.97         34.34        45.07 o                         
  -5  -3  12         23.85         19.44        21.16 o                         
  -4  -3  12       5984.25       5711.09       170.29 o                         
  -3  -3  12        223.28        244.19        28.80 o                         
  -2  -3  12       1708.22       1712.50        61.45 o                         
  -1  -3  12         14.82         13.96        15.55 o                         
   0  -3  12        833.47        786.23        39.25 o                         
   1  -3  12         89.67         78.20        33.00 o                         
   2  -3  12       2045.83       2080.71        56.58 o                         
   3  -3  12        124.40        121.91        22.15 o                         
   4  -3  12       2151.12       2124.39        72.70 o                         
   5  -3  12        143.25        149.30        25.16 o                         
   6  -3  12       3694.02       3551.22       134.87 o                         
  -5  -2  12       3450.57       3253.10       105.38 o                         
  -4  -2  12       1209.14       1165.85        56.41 o                         
  -3  -2  12       5184.58       5022.72       112.92 o                         
  -2  -2  12       1590.33       1582.93        53.86 o                         
  -1  -2  12       2152.99       2217.36        56.84 o                         
   0  -2  12        952.78        940.01        36.59 o                         
   1  -2  12       1202.30       1202.48        47.37 o                         
   2  -2  12       3064.94       3157.62        74.47 o                         
   3  -2  12       1128.49       1158.37        50.09 o                         
   4  -2  12       4492.94       4501.04       104.06 o                         
   5  -2  12        821.40        839.08        46.27 o                         
   6  -2  12       1782.55       1855.17       158.72 o                         
  -5  -1  12       3107.57       3014.59        93.75 o                         
  -4  -1  12        254.95        151.89        27.30 o                         
  -3  -1  12       3749.30       3671.35        85.69 o                         
  -2  -1  12         41.13         30.00        16.85 o                         
  -1  -1  12       2233.59       2248.10        56.34 o                         
   0  -1  12         32.30         34.06        12.88 o                         
   1  -1  12        297.64        320.59        25.25 o                         
   2  -1  12        125.53        132.10        20.78 o                         
   3  -1  12       2898.72       2969.07        79.63 o                         
   4  -1  12        134.60        131.82        22.59 o                         
   5  -1  12       6744.02       6892.79       151.79 o                         
   6  -1  12          2.24         20.80        26.65 o                         
   7  -1  12       3053.59       2913.51       227.26 o                         
  -6   0  12       3986.27       3540.02       244.92 o                         
  -5   0  12          3.82         45.94        20.81 o                         
  -4   0  12       2150.35       2051.24        66.88 o                         
  -3   0  12        104.56        117.36        17.12 o                         
  -2   0  12       2649.70       2669.37        64.31 o                         
  -1   0  12        362.32        320.07        29.46 o                         
   0   0  12       4448.27       4498.57        88.36 o                         
   1   0  12       1557.94       1630.41        55.46 o                         
   2   0  12       2005.23       2060.80        77.69 o                         
   3   0  12       1083.12       1090.92        53.29 o                         
   4   0  12       1755.96       1717.81        69.40 o                         
   5   0  12       2165.70       2208.35        72.59 o                         
   6   0  12       3135.58       3179.69       100.30 o                         
   7   0  12       1264.47       1223.99       100.93 o                         
  -6   1  12       2573.64       2385.40       139.06 o                         
  -5   1  12       3028.70       3042.66        86.52 o                         
  -4   1  12       3426.49       3336.53        86.57 o                         
  -3   1  12        856.13        852.34        41.78 o                         
  -2   1  12        758.98        749.50        35.33 o                         
  -1   1  12        117.19        119.86        18.06 o                         
   0   1  12       2018.89       2139.43        59.19 o                         
   1   1  12        597.24        695.67        40.39 o                         
   2   1  12       3751.32       3570.28        94.38 o                         
   3   1  12       1431.07       1406.55        53.80 o                         
   4   1  12       2775.17       2819.67        78.27 o                         
   5   1  12       1515.57       1601.86        62.29 o                         
   6   1  12       5225.88       5137.35       120.15 o                         
   7   1  12        312.27        283.17        55.87 o                         
  -6   2  12        429.35        397.55        86.54 o                         
  -5   2  12       2464.20       2287.92       199.41 o                         
  -4   2  12        350.82        294.95        31.69 o                         
  -3   2  12       3241.44       3305.80        83.74 o                         
  -2   2  12        177.44        167.25        21.68 o                         
  -1   2  12       1769.07       1786.67        52.30 o                         
   0   2  12         74.03         70.12        15.36 o                         
   1   2  12       4050.44       4198.65        90.57 o                         
   2   2  12        314.16        352.52        31.12 o                         
   3   2  12       8077.10       7984.46       138.92 o                         
   4   2  12        330.96        331.32        28.78 o                         
   5   2  12       3167.36       3111.02        86.68 o                         
   6   2  12         43.19         46.23        19.85 o                         
   7   2  12       1630.13       1718.21        98.30 o                         
  -5   3  12        121.69         40.15        39.06 o                         
  -4   3  12       1738.14       1660.80        41.01 o                         
  -3   3  12        822.64        834.88        31.17 o                         
  -2   3  12       1503.28       1505.12        35.20 o                         
  -1   3  12        792.18        855.17        23.67 o                         
   0   3  12        730.38        731.61        21.62 o                         
   1   3  12        281.38        262.87        14.70 o                         
   2   3  12       2953.78       2879.71        49.15 o                         
   3   3  12       1601.31       1535.44        33.47 o                         
   4   3  12       5395.11       5430.50        70.58 o                         
   5   3  12       3374.85       3233.92        52.82 o                         
   6   3  12       2305.17       2386.99       111.91 o                         
   7   3  12       1919.50       1891.93       136.10 o                         
  -5   4  12        478.98        479.80        31.59 o                         
  -4   4  12        313.13        299.93        19.38 o                         
  -3   4  12        544.27        521.33        22.99 o                         
  -2   4  12       1592.72       1613.22        37.63 o                         
  -1   4  12        785.11        800.73        25.01 o                         
   0   4  12       5153.30       5101.47        59.53 o                         
   1   4  12        484.75        469.84        19.90 o                         
   2   4  12       4189.26       4041.00        61.37 o                         
   3   4  12        179.05        205.22        14.81 o                         
   4   4  12       5171.98       5058.36        67.72 o                         
   5   4  12         33.67         34.09        12.01 o                         
   6   4  12       3347.49       3188.66        63.44 o                         
   7   4  12          4.73         -5.98        16.16 o                         
  -4   5  12          0.73         15.70        15.19 o                         
  -3   5  12        766.04        781.38        28.72 o                         
  -2   5  12         58.71         56.45        11.45 o                         
  -1   5  12       2143.57       2131.07        42.15 o                         
   0   5  12        224.63        215.66        14.13 o                         
   1   5  12       5086.51       4984.22        65.87 o                         
   2   5  12        157.86        140.11        14.31 o                         
   3   5  12       3400.14       3370.36        56.05 o                         
   4   5  12         46.08         29.03        11.04 o                         
   5   5  12       3384.07       3314.54        59.17 o                         
   6   5  12        550.50        490.14        28.73 o                         
  -3   6  12        496.38        466.18        26.38 o                         
  -2   6  12       1139.09       1079.78        33.41 o                         
  -1   6  12        642.93        613.91        24.18 o                         
   0   6  12       1496.44       1457.58        35.08 o                         
   1   6  12       3704.98       3669.74        57.41 o                         
   2   6  12       2497.83       2472.02        50.72 o                         
   3   6  12       3716.05       3641.43        60.57 o                         
   4   6  12        710.38        661.16        28.07 o                         
   5   6  12       1074.68       1117.94        36.93 o                         
   6   6  12        130.15         -9.91        64.21 o                         
  -3   7  12         80.74         91.46        55.73 o                         
  -2   7  12       2828.17       2760.69        59.74 o                         
  -1   7  12         58.79         56.56        13.84 o                         
   0   7  12       1828.18       1795.04        41.99 o                         
   1   7  12        225.05        247.23        17.25 o                         
   2   7  12       3941.09       3807.16        72.62 o                         
   3   7  12        135.36        138.40        15.60 o                         
   4   7  12       5409.40       5303.85        85.64 o                         
   5   7  12          1.65        -27.14        48.61 o                         
  -1   8  12       4035.89       3659.01       230.19 o                         
   0   8  12        471.76        497.02        60.50 o                         
   1   8  12       2820.84       2850.14       117.96 o                         
   2   8  12        383.98        435.09        85.04 o                         
   3   8  12       1993.73       1828.96       155.88 o                         
   4   8  12       1031.73        899.01       129.51 o                         
  -1  -6  13       3349.62       3111.88       214.18 o                         
   0  -6  13         50.88         33.88        43.01 o                         
   1  -6  13       2039.26       1932.99       168.11 o                         
  -3  -5  13        307.19        320.66        78.27 o                         
  -2  -5  13       4307.58       4091.96       175.06 o                         
  -1  -5  13       2033.91       2045.82        98.94 o                         
   0  -5  13       3303.43       3393.70       311.50 o                         
   1  -5  13       1515.10       1573.96       151.60 o                         
   2  -5  13        708.92        664.66       100.32 o                         
   3  -5  13        930.23        793.80       132.75 o                         
  -4  -4  13       2062.81       2235.45       182.19 o                         
  -3  -4  13        545.88        509.16        61.53 o                         
  -2  -4  13       2140.95       2078.21        93.77 o                         
  -1  -4  13        466.05        444.54        35.94 o                         
   0  -4  13       4069.44       3994.34       146.10 o                         
   1  -4  13        567.78        582.13        41.11 o                         
   2  -4  13       1526.24       1504.10        84.55 o                         
   3  -4  13        358.50        316.45        48.01 o                         
   4  -4  13        941.37        970.81       150.88 o                         
  -4  -3  13          2.55         61.14        35.84 o                         
  -3  -3  13       4707.18       4555.91       129.23 o                         
  -2  -3  13         19.59          9.34        25.32 o                         
  -1  -3  13       4416.44       4159.01        92.43 o                         
   0  -3  13         74.13         60.21        18.01 o                         
   1  -3  13       4438.17       4544.48       111.83 o                         
   2  -3  13       1320.70       1408.15        69.61 o                         
   3  -3  13       1660.05       1569.27        68.49 o                         
   4  -3  13        507.74        613.29        61.44 o                         
   5  -3  13        256.33        133.28        48.55 o                         
  -4  -2  13       2908.84       2516.27       102.47 o                         
  -3  -2  13       3296.04       3158.31        92.02 o                         
  -2  -2  13       2491.29       2350.24       102.66 o                         
  -1  -2  13       1474.56       1445.67        65.61 o                         
   0  -2  13        846.90        914.19        49.09 o                         
   1  -2  13        523.19        492.56        33.54 o                         
   2  -2  13        617.09        598.79        63.31 o                         
   3  -2  13       1622.72       1594.69        62.48 o                         
   4  -2  13        469.14        504.04        38.00 o                         
   5  -2  13       1479.06       1451.03       112.48 o                         
  -5  -1  13        430.58        365.15        80.58 o                         
  -4  -1  13       2581.96       2421.91       100.26 o                         
  -3  -1  13        991.41        913.79        49.51 o                         
  -2  -1  13       6409.60       6455.66       158.11 o                         
  -1  -1  13        262.82        299.49        26.43 o                         
   0  -1  13       4464.99       4560.44        94.48 o                         
   1  -1  13          5.29         22.75        16.67 o                         
   2  -1  13       1685.58       1768.82        76.25 o                         
   3  -1  13        165.60        190.07        27.48 o                         
   4  -1  13       2706.83       2886.12        94.53 o                         
   5  -1  13        378.53        337.91        41.52 o                         
   6  -1  13       2361.70       2570.39       239.31 o                         
  -5   0  13       4424.80       3784.09       234.17 o                         
  -4   0  13        158.94        123.94        32.74 o                         
  -3   0  13       3611.06       3585.20       118.81 o                         
  -2   0  13        497.30        516.93        31.09 o                         
  -1   0  13       3887.49       3941.31       114.60 o                         
   0   0  13        693.53        701.70        39.27 o                         
   1   0  13       1377.39       1378.94        49.70 o                         
   2   0  13        140.85        129.03        25.89 o                         
   3   0  13        891.05        965.95        61.84 o                         
   4   0  13        370.33        322.31        33.13 o                         
   5   0  13       3030.27       3108.90       101.10 o                         
   6   0  13       1982.89       1717.41       198.17 o                         
  -5   1  13       2365.80       2369.58       190.02 o                         
  -4   1  13       2263.25       2080.15       113.20 o                         
  -3   1  13       1400.56       1427.52        74.48 o                         
  -2   1  13       1447.55       1380.56        49.27 o                         
  -1   1  13       1123.26       1174.12        46.84 o                         
   0   1  13        941.66        971.76        42.24 o                         
   1   1  13       3253.70       3291.95        85.55 o                         
   2   1  13        286.62        292.84        33.30 o                         
   3   1  13       1959.52       2040.82        83.38 o                         
   4   1  13         43.69         69.78        22.39 o                         
   5   1  13       1657.35       1609.09        71.75 o                         
   6   1  13        164.31        252.78        68.18 o                         
  -4   2  13       5915.53       5891.23       204.31 o                         
  -3   2  13          7.80         39.18        23.29 o                         
  -2   2  13       2603.25       2629.10        75.71 o                         
  -1   2  13          0.23         -4.36        21.38 o                         
   0   2  13        698.67        750.38        37.76 o                         
   1   2  13         53.65         29.17        17.46 o                         
   2   2  13       2732.46       2631.31        84.40 o                         
   3   2  13        203.69        272.81        35.26 o                         
   4   2  13       3282.77       3180.83       115.37 o                         
   5   2  13         87.00        116.86        26.48 o                         
   6   2  13       2776.17       2527.56       144.89 o                         
  -4   3  13        228.49        261.11        85.01 o                         
  -3   3  13       3648.92       3708.27        94.05 o                         
  -2   3  13       1095.83       1163.15        51.27 o                         
  -1   3  13       2666.50       2578.54        73.56 o                         
   0   3  13        561.89        541.75        32.45 o                         
   1   3  13        743.50        758.45        41.85 o                         
   2   3  13       1220.42       1231.53        57.75 o                         
   3   3  13       1211.97       1121.73        62.72 o                         
   4   3  13       3320.70       3220.49       126.20 o                         
   5   3  13       1650.97       1726.72       227.32 o                         
   6   3  13       1269.20       1163.64       103.58 o                         
  -3   4  13       1527.86       1367.16       123.00 o                         
  -2   4  13        282.36        337.30        30.89 o                         
  -1   4  13       2470.64       2476.54        47.35 o                         
   0   4  13         44.50         40.61        15.42 o                         
   1   4  13       1316.19       1280.68        32.28 o                         
   2   4  13         86.04         56.91        13.51 o                         
   3   4  13       1513.09       1465.53        65.15 o                         
   4   4  13        225.28        274.05        42.55 o                         
   5   4  13       4911.65       4985.68       272.86 o                         
   6   4  13         29.39        128.11        78.42 o                         
  -3   5  13         54.53         31.76        14.23 o                         
  -2   5  13       1077.68       1016.36        37.60 o                         
  -1   5  13         26.57         37.64        11.67 o                         
   0   5  13       2590.84       2549.35        49.83 o                         
   1   5  13        603.83        555.76        23.28 o                         
   2   5  13       2735.55       2674.01        50.61 o                         
   3   5  13        378.34        380.54        21.17 o                         
   4   5  13       2163.03       2059.26        48.93 o                         
   5   5  13        421.21        396.86        25.52 o                         
   6   5  13       3095.47       2821.56       242.64 o                         
  -2   6  13        576.57        595.75        31.60 o                         
  -1   6  13        267.71        270.53        23.09 o                         
   0   6  13        616.08        558.51        26.50 o                         
   1   6  13       1148.43       1112.97        34.79 o                         
   2   6  13       2441.13       2321.68        52.47 o                         
   3   6  13       1707.51       1656.21        45.08 o                         
   4   6  13       2428.86       2246.88        53.19 o                         
  -1   7  13       1047.82        879.11        69.98 o                         
   0   7  13         51.87          5.05        47.19 o                         
   1   7  13       1514.20       1421.19        49.67 o                         
   2   7  13          0.44        -10.57        15.45 o                         
   3   7  13       3776.43       3381.65       221.81 o                         
  -1  -4  14       2827.20       2859.62       194.09 o                         
   0  -4  14        794.99        770.23       108.62 o                         
   1  -4  14       5208.34       4508.52       254.07 o                         
  -3  -3  14         69.95        106.16        53.09 o                         
  -2  -3  14       2125.70       2083.15       173.56 o                         
  -1  -3  14        160.11        209.94        47.88 o                         
   0  -3  14       3533.92       3448.55       335.51 o                         
   1  -3  14        552.73        340.07        71.77 o                         
   2  -3  14       4039.42       4197.18       242.27 o                         
  -2  -2  14       1708.28       1591.84        80.46 o                         
  -1  -2  14       2572.63       2603.94       153.47 o                         
   0  -2  14       1281.94       1295.38        67.64 o                         
   1  -2  14       2004.59       2139.10       101.70 o                         
   2  -2  14       2807.88       2574.51       187.47 o                         
   3  -2  14        919.88        855.46       109.64 o                         
   4  -2  14       2426.77       2063.99       169.57 o                         
  -2  -1  14        136.95        132.70        44.84 o                         
  -1  -1  14       5520.60       5425.39       138.06 o                         
   0  -1  14        178.94        226.68        27.50 o                         
   1  -1  14       2068.63       2144.03        77.62 o                         
   2  -1  14        151.19        143.61        29.74 o                         
   3  -1  14       1886.72       1730.65       151.85 o                         
   4  -1  14         20.10         67.43        51.75 o                         
  -2   0  14       3594.57       3609.73       104.14 o                         
  -1   0  14        838.32        852.19        42.48 o                         
   0   0  14       4930.19       5047.67       110.57 o                         
   1   0  14       1445.36       1483.19        64.72 o                         
   2   0  14       1642.18       1684.76        77.51 o                         
   3   0  14        579.65        394.52        58.89 o                         
   4   0  14        343.69        366.68        56.11 o                         
  -4   1  14       2316.54       2345.89       188.43 o                         
  -3   1  14       1225.41       1111.04       148.16 o                         
  -2   1  14       1957.91       1863.21        84.93 o                         
  -1   1  14       1332.05       1433.03        54.33 o                         
   0   1  14       2902.79       2869.00        83.68 o                         
   1   1  14        847.91        916.15        51.00 o                         
   2   1  14       2367.17       2286.16        91.17 o                         
   3   1  14        176.40        157.53        30.35 o                         
   4   1  14        900.61        801.84       113.04 o                         
  -3   2  14       5287.24       5127.83       367.02 o                         
  -2   2  14        135.05        142.60        28.46 o                         
  -1   2  14       3870.96       3802.04        98.56 o                         
   0   2  14         11.15         22.49        21.07 o                         
   1   2  14       3279.00       3249.68        89.68 o                         
   2   2  14        358.38        286.20        35.43 o                         
   3   2  14       2363.96       2387.47        94.26 o                         
  -3   3  14       1666.25       1675.39       201.74 o                         
  -2   3  14       2785.36       2385.31       132.65 o                         
  -1   3  14       1069.04       1021.50        73.85 o                         
   0   3  14        682.58        672.14        45.75 o                         
   1   3  14        208.49        282.29        31.74 o                         
   2   3  14        552.45        530.18        42.07 o                         
   3   3  14        878.37        908.86        95.52 o                         
  -2   4  14       2965.97       2528.16       217.72 o                         
  -1   4  14       1085.87       1077.16       116.44 o                         
   0   4  14       3718.27       3637.39       137.48 o                         
   1   4  14        264.25        196.61        33.84 o                         
   2   4  14       1285.28       1278.15        69.61 o                         
   3   4  14          4.72          7.05        66.27 o                         
   0   5  14        305.30        315.78        66.83 o                         
   1   5  14       1401.61       1429.74        86.47 o                         
   2   5  14        238.89        244.08        42.12 o                         
   3   5  14        696.82        616.73        63.90 o                         
   0   6  14        761.57        729.96        36.56 o                         
   1   6  14       1744.32       1749.29        50.76 o                         
   2   6  14        386.65        378.00        36.57 o                         
  -1  -1  15         79.61        105.03        55.47 o                         
   2  -1  15       3158.70       3087.37       208.91 o                         
  -1   0  15       2688.76       2636.46       102.16 o                         
   0   0  15        799.32        791.77        77.33 o                         
   1   0  15       3205.12       3205.14       213.90 o                         
   2   0  15        220.72        105.13        51.40 o                         
  -1   1  15       1964.05       1903.30       187.17 o                         
   0   1  15       1123.97       1105.12        89.73 o                         
   1   1  15       5609.74       5858.86       216.26 o                         
   0   2  15       1784.17       1804.15       195.96 o                         
   1   2  15         22.83         15.32        40.86 o                         
   1   3  15       2386.06       2277.89       137.38 o                         
                                                                                
