# Supplementary material for: Crystal structures of ten phosphane chalcogenide complexes of gold(III) chloride and bromide
Source: Acta Crystallogr E Crystallogr Commun. 2024 Mar 12;80(Pt 4):355–69. doi: 10.1107/S2056989024002032 (PMC10993601; doi:10.1107/S2056989024002032)
Supplement: Supplementary file 3 [file e-80-00355-10asup3.hkl]

data_10a                                                                        
_shelx_title ' Philip in P2(1)/n'                                               
_shelx_refln_list_code          4                                               
_shelx_F_calc_maximum      463.83                                               
_exptl_crystal_F_000       976.00                                               
_reflns_d_resolution_high  0.6929                                               
                                                                                
loop_                                                                           
 _space_group_symop_operation_xyz                                               
 'x, y, z'                                                                      
 '-x+1/2, y+1/2, -z+1/2'                                                        
 '-x, -y, -z'                                                                   
 'x-1/2, -y-1/2, z-1/2'                                                         
                                                                                
_cell_length_a     8.4533                                                       
_cell_length_b    17.0563                                                       
_cell_length_c    11.4826                                                       
_cell_angle_alpha  90.000                                                       
_cell_angle_beta   94.525                                                       
_cell_angle_gamma  90.000                                                       
                                                                                
_shelx_F_squared_multiplier     1.000                                           
                                                                                
loop_                                                                           
 _refln_index_h                                                                 
 _refln_index_k                                                                 
 _refln_index_l                                                                 
 _refln_F_squared_calc                                                          
 _refln_F_squared_meas                                                          
 _refln_F_squared_sigma                                                         
 _refln_observed_status                                                         
   2   0   0      28189.00      29192.24       312.77 o                         
   4   0   0      51751.23      53030.18       413.09 o                         
   6   0   0       2729.04       2643.01        88.03 o                         
   8   0   0       3317.89       3333.37       151.99 o                         
  10   0   0        315.70        254.43        65.49 o                         
   1   1   0     107989.34     107372.07       691.23 o                         
   2   1   0      10751.68      11229.07        74.75 o                         
   3   1   0      53920.61      55154.57       265.94 o                         
   4   1   0       5813.14       6071.72        56.44 o                         
   5   1   0      13380.62      13711.82       119.74 o                         
   6   1   0       4954.09       5005.31        75.71 o                         
   7   1   0        106.85         62.13        23.01 o                         
   8   1   0       1201.24       1085.11        56.37 o                         
   9   1   0       2802.83       2779.46       119.92 o                         
  10   1   0        776.15        861.00        74.98 o                         
  11   1   0       3837.85       3878.47       179.56 o                         
   0   2   0      85882.19      77243.70       794.48 o                         
   1   2   0      22277.88      22510.60       137.82 o                         
   2   2   0      23759.87      23855.77       132.27 o                         
   3   2   0      15680.57      16087.73       117.41 o                         
   4   2   0      31839.15      31850.17       220.75 o                         
   5   2   0       8645.26       8695.96        91.89 o                         
   6   2   0        631.98        610.89        24.42 o                         
   7   2   0       4773.25       4808.96        96.96 o                         
   8   2   0        866.07        997.85        52.77 o                         
   9   2   0       2322.61       2338.83        96.94 o                         
  10   2   0       3866.95       4029.02       159.60 o                         
  11   2   0       2078.72       2177.07       135.57 o                         
   1   3   0      23778.41      24082.14       184.60 o                         
   2   3   0        426.29        438.54        13.34 o                         
   3   3   0      43458.50      44858.48       340.03 o                         
   4   3   0      30498.51      30973.93       244.09 o                         
   5   3   0       1316.84       1316.09        36.38 o                         
   6   3   0      18110.09      18311.51       230.61 o                         
   7   3   0       2413.46       2355.73        61.65 o                         
   8   3   0      13288.09      13579.54       292.96 o                         
   9   3   0       9536.73       9622.56       205.22 o                         
  10   3   0       4064.95       4101.49       175.83 o                         
  11   3   0       3690.10       3764.44       179.72 o                         
  12   3   0        316.07         -8.44       105.82 o                         
   0   4   0       3673.38       3935.46       106.45 o                         
   1   4   0        194.91        292.90        15.01 o                         
   2   4   0       4140.83       4211.36        48.90 o                         
   3   4   0      24945.46      25412.49       201.34 o                         
   4   4   0       5302.55       5231.34        76.06 o                         
   5   4   0      31197.69      31383.88       276.23 o                         
   6   4   0          5.79         39.34         9.60 o                         
   7   4   0      27055.90      27994.40       422.08 o                         
   8   4   0        828.83        983.86        58.53 o                         
   9   4   0      19312.73      19472.61       479.52 o                         
  10   4   0       5039.50       5070.89       168.59 o                         
  11   4   0       1477.50       1370.89       110.34 o                         
   1   5   0        125.22        237.91        14.39 o                         
   2   5   0       2080.05       2110.27        40.52 o                         
   3   5   0       2817.88       2731.02        44.38 o                         
   4   5   0      34991.59      35289.48       306.83 o                         
   5   5   0      16589.15      17046.10       249.60 o                         
   6   5   0      22870.99      22976.56       369.56 o                         
   7   5   0       2201.15       2326.59        68.18 o                         
   8   5   0      33164.20      33383.63       446.59 o                         
   9   5   0       3411.69       3360.06       143.01 o                         
  10   5   0       3937.58       4136.10       152.98 o                         
  11   5   0        194.07        126.85        41.98 o                         
   0   6   0       1439.17       1757.26        69.13 o                         
   1   6   0       1099.02       1106.51        44.44 o                         
   2   6   0       1424.34       1506.64        53.24 o                         
   3   6   0      25944.42      27290.56       501.50 o                         
   4   6   0       1216.26       1181.68        29.42 o                         
   5   6   0      30091.75      30432.67       486.12 o                         
   6   6   0       3596.39       3831.02        87.36 o                         
   7   6   0      22569.64      23310.74       426.37 o                         
   8   6   0         24.35         63.71        27.05 o                         
   9   6   0      13916.69      13903.58       309.06 o                         
  10   6   0         24.36          2.48        37.44 o                         
  11   6   0       1812.39       2422.30       325.37 o                         
   1   7   0       6915.99       7432.02       211.50 o                         
   2   7   0      12306.46      12841.38       305.15 o                         
   3   7   0       3746.34       3940.02       111.89 o                         
   4   7   0      40429.20      42695.03       745.11 o                         
   5   7   0       6451.44       6490.67       126.62 o                         
   6   7   0      12772.19      13552.14       240.42 o                         
   7   7   0        122.66        139.32        24.03 o                         
   8   7   0      13306.88      13936.20       319.00 o                         
   9   7   0         59.98         58.60        35.05 o                         
  10   7   0       6654.31       6680.81       222.21 o                         
  11   7   0        713.71        703.00       318.11 o                         
   0   8   0       5353.43       5417.98       164.60 o                         
   1   8   0      13003.50      13362.41       270.98 o                         
   2   8   0      29243.09      30175.64       780.22 o                         
   3   8   0       7379.47       7703.44       205.95 o                         
   4   8   0        438.33        533.33        29.67 o                         
   5   8   0      22040.74      22105.43       359.12 o                         
   6   8   0        162.57        168.86        29.66 o                         
   7   8   0      16495.62      16974.21       491.40 o                         
   8   8   0         17.62         87.25        40.73 o                         
   9   8   0       2693.57       2738.59       148.92 o                         
  10   8   0       1723.53       1781.56       144.98 o                         
  11   8   0       4169.23       4035.05       356.11 o                         
   1   9   0      28119.29      29773.60       652.60 o                         
   2   9   0      13017.67      13096.31       246.48 o                         
   3   9   0       8207.00       8199.49       207.89 o                         
   4   9   0       2687.96       2790.34        78.66 o                         
   5   9   0        211.42        232.18        28.21 o                         
   6   9   0      21942.20      22223.36       555.03 o                         
   7   9   0        473.17        416.85        47.85 o                         
   8   9   0       5105.30       5402.85       163.90 o                         
   9   9   0        357.29        377.78        56.79 o                         
  10   9   0       3643.20       3688.34       207.87 o                         
  11   9   0       4258.07       4556.92       728.56 o                         
   0  10   0      20484.03      22814.43       470.64 o                         
   1  10   0       4417.96       4907.99       110.51 o                         
   2  10   0      28311.71      29562.16       631.41 o                         
   3  10   0        409.03        431.66        26.84 o                         
   4  10   0       3227.74       3356.26        89.79 o                         
   5  10   0       8103.40       8234.62       186.72 o                         
   6  10   0        503.54        562.51        63.54 o                         
   7  10   0       9485.79       9842.37       232.07 o                         
   8  10   0       2860.40       2998.37       123.74 o                         
   9  10   0        569.98        685.52       126.62 o                         
  10  10   0       5750.33       5803.39       267.80 o                         
   1  11   0      19944.45      21479.55       323.31 o                         
   2  11   0         12.24         97.56        22.87 o                         
   3  11   0       6746.13       7041.57       194.22 o                         
   4  11   0        324.81        391.50        35.15 o                         
   5  11   0       3971.01       4366.44       133.82 o                         
   6  11   0       3023.38       3034.63       106.98 o                         
   7  11   0       1433.90       1367.32        75.35 o                         
   8  11   0       1060.49       1144.78        86.74 o                         
   9  11   0       3696.91       3797.47       186.27 o                         
  10  11   0        304.05        323.58        92.40 o                         
   0  12   0       7002.30       7657.51       134.09 o                         
   1  12   0        309.51        466.53        33.79 o                         
   2  12   0      25244.63      26749.03       463.07 o                         
   3  12   0        332.63        347.05        24.68 o                         
   4  12   0       7108.98       7472.24       151.69 o                         
   5  12   0        244.25        226.32        33.06 o                         
   6  12   0        334.94        556.81        56.93 o                         
   7  12   0          5.39         55.80        54.14 o                         
   8  12   0       3403.77       3590.23       175.64 o                         
   9  12   0         78.33         73.25        44.33 o                         
  10  12   0       9553.80       9961.08       817.67 o                         
   1  13   0      25626.85      27652.69       327.59 o                         
   2  13   0        757.15        711.76        33.82 o                         
   3  13   0      14658.14      15449.49       355.43 o                         
   4  13   0        443.54        546.67        42.63 o                         
   5  13   0       2879.64       3236.87       119.41 o                         
   6  13   0       5598.84       5863.84       192.11 o                         
   7  13   0        405.29        470.88        58.21 o                         
   8  13   0        190.30        252.23        83.64 o                         
   9  13   0       3444.21       3837.88       275.63 o                         
   0  14   0      18233.47      19934.73       374.07 o                         
   1  14   0       1282.18       1489.84        53.64 o                         
   2  14   0      24156.08      25493.98       445.20 o                         
   3  14   0        222.00        264.24        27.37 o                         
   4  14   0       1314.01       1481.15        66.98 o                         
   5  14   0       6525.85       7140.65       207.83 o                         
   6  14   0        123.13        293.82        50.24 o                         
   7  14   0       8089.60       8409.47       276.36 o                         
   8  14   0        626.25        610.21       110.01 o                         
   9  14   0        835.23        976.10       118.33 o                         
   1  15   0      15499.13      16756.38       215.24 o                         
   2  15   0       6288.05       6901.57       139.85 o                         
   3  15   0       8315.80       8892.54       190.06 o                         
   4  15   0       2402.42       2501.44       124.64 o                         
   5  15   0        436.44        462.75        55.83 o                         
   6  15   0      10806.33      11554.96       282.00 o                         
   7  15   0         15.06         -4.21        43.22 o                         
   8  15   0       2045.23       2050.29       163.84 o                         
   9  15   0        363.37        245.35       100.73 o                         
   0  16   0       7977.04       8303.26       197.03 o                         
   1  16   0       2023.22       2208.79        69.49 o                         
   2  16   0      11967.12      13204.58       221.09 o                         
   3  16   0      10105.96      10648.56       211.84 o                         
   4  16   0       1482.01       1813.56       107.42 o                         
   5  16   0      10361.63      10670.61       307.98 o                         
   6  16   0        728.85        822.90        92.32 o                         
   7  16   0       6851.22       7054.71       261.33 o                         
   8  16   0         44.98         21.88        59.26 o                         
   9  16   0       3363.37       3152.44       390.77 o                         
   1  17   0       1736.66       1880.54        69.80 o                         
   2  17   0       4614.67       4856.29       150.21 o                         
   3  17   0        990.29       1226.20        75.50 o                         
   4  17   0      13664.82      14132.91       325.56 o                         
   5  17   0       4865.33       5253.63       213.76 o                         
   6  17   0      11620.65      12053.41       343.86 o                         
   7  17   0         90.32         93.62        53.46 o                         
   8  17   0       7374.01       8008.89       804.79 o                         
   0  18   0        161.15        146.50        52.13 o                         
   1  18   0        110.23        138.31        26.40 o                         
   2  18   0        197.76        270.05        34.83 o                         
   3  18   0       8585.65       9168.54       197.54 o                         
   4  18   0        553.92        599.48        67.34 o                         
   5  18   0       9808.55      10020.38       282.50 o                         
   6  18   0       1153.99       1140.27        92.01 o                         
   7  18   0       8809.37       9601.10       423.86 o                         
   1  19   0        360.13        341.95        59.26 o                         
   2  19   0        847.29        827.37        57.67 o                         
   3  19   0       1845.81       1920.81       116.34 o                         
   4  19   0       6270.75       6575.83       223.20 o                         
   5  19   0        802.69        708.86        85.50 o                         
   6  19   0      11147.29      11607.33       327.37 o                         
   7  19   0        415.30        176.13       108.64 o                         
   0  20   0       2188.25       2249.19       159.52 o                         
   1  20   0        131.07        181.74        44.28 o                         
   2  20   0       3266.13       3425.85       139.65 o                         
   3  20   0       3647.91       3706.70       160.98 o                         
   4  20   0       1776.99       1868.68       111.57 o                         
   5  20   0       5128.64       5358.19       212.29 o                         
   6  20   0         98.49         69.19       131.25 o                         
   1  21   0       4872.53       4901.40       185.03 o                         
   2  21   0       1246.11       1307.72        98.46 o                         
   3  21   0       5087.88       5465.91       206.05 o                         
   4  21   0       3454.04       3654.50       173.02 o                         
   5  21   0       2101.64       2157.81       230.08 o                         
   0  22   0      17717.04      19267.76       835.66 o                         
   1  22   0         82.11        162.48        46.63 o                         
   2  22   0       4248.55       4508.52       204.11 o                         
   3  22   0       2237.73       2547.57       177.68 o                         
   4  22   0       4904.69       5251.43       254.14 o                         
   5  22   0       1016.24       1454.87       286.86 o                         
   1  23   0      12530.48      13586.73       478.65 o                         
   2  23   0        167.53        153.85        65.66 o                         
   3  23   0       4453.97       4907.62       280.71 o                         
   4  23   0        463.14        490.64       155.86 o                         
   0  24   0      14829.82      16300.23       907.91 o                         
   1  24   0        348.41        360.33       146.69 o                         
   2  24   0       3852.81       3770.32       394.10 o                         
 -11   0   1        825.41        837.94       132.00 o                         
  -9   0   1      17607.46      17684.72       416.24 o                         
  -7   0   1       6981.11       7253.15       160.74 o                         
  -5   0   1      87494.73      90139.35       690.72 o                         
  -3   0   1      55742.69      58221.14       505.28 o                         
  -1   0   1       6279.73       6921.11        73.43 o                         
   1   0   1      13302.29      13566.27       109.36 o                         
   3   0   1      43510.57      44373.20       355.04 o                         
   5   0   1       8638.92       8813.40       142.97 o                         
   7   0   1      17590.17      18686.87       339.39 o                         
   9   0   1      17349.07      16799.61       456.29 o                         
  11   0   1       2271.72       2091.73       208.95 o                         
 -11   1   1        578.84        326.81        77.32 o                         
 -10   1   1       1950.33       1848.21       112.57 o                         
  -9   1   1        579.77        545.16        47.87 o                         
  -8   1   1      27656.30      27736.74       325.44 o                         
  -7   1   1        222.35        272.81        34.48 o                         
  -6   1   1      15155.86      15485.87       140.87 o                         
  -5   1   1       1943.11       2021.13        35.03 o                         
  -4   1   1      88603.40      89387.09       536.66 o                         
  -3   1   1         39.85        203.64        30.18 o                         
  -2   1   1      38174.25      39318.09       249.56 o                         
  -1   1   1       4230.40       4571.20        35.20 o                         
   1   1   1       4862.50       5126.92        35.53 o                         
   3   1   1       3026.54       3776.48       137.25 o                         
   4   1   1      41163.55      42330.93       339.88 o                         
   5   1   1       2915.46       3108.14        52.72 o                         
   6   1   1       4025.60       4190.12        70.08 o                         
   7   1   1          2.92         45.32        18.34 o                         
   8   1   1      27304.44      27153.69       434.55 o                         
   9   1   1          5.53         59.55        30.67 o                         
  10   1   1       3712.44       3625.95       147.81 o                         
  11   1   1        427.13        394.51        63.93 o                         
 -11   2   1        421.86        335.63        63.79 o                         
 -10   2   1       3435.84       3349.96       144.96 o                         
  -9   2   1       9336.16       9035.23       211.77 o                         
  -8   2   1       3568.75       3806.36       112.90 o                         
  -7   2   1      21554.72      21723.26       238.76 o                         
  -6   2   1       2919.20       3030.34        61.04 o                         
  -5   2   1      49743.02      50512.01       500.07 o                         
  -4   2   1       1207.47       1351.41        29.31 o                         
  -3   2   1      24006.34      24282.21       156.94 o                         
  -2   2   1      13694.34      13997.00        91.71 o                         
  -1   2   1      29047.94      29870.76       140.61 o                         
   0   2   1       5365.01       5986.40        39.99 o                         
   1   2   1        307.24        393.12         8.81 o                         
   2   2   1       7812.61       7963.07        57.90 o                         
   3   2   1        118.99        193.71         9.17 o                         
   4   2   1       2392.73       2419.80        37.63 o                         
   5   2   1      16412.11      16327.63       162.83 o                         
   6   2   1         43.35         70.98        12.03 o                         
   7   2   1      27379.15      27959.65       377.75 o                         
   8   2   1        108.63        334.63        86.46 o                         
   9   2   1      10711.60      10827.59       219.52 o                         
  10   2   1       1635.57       1728.31       113.65 o                         
  11   2   1       5215.17       4901.04       203.69 o                         
 -12   3   1         76.25        -49.16       156.26 o                         
 -11   3   1       5802.65       6055.55       223.76 o                         
 -10   3   1        489.76        449.91        56.17 o                         
  -9   3   1      12640.49      12370.45       256.07 o                         
  -8   3   1      12997.68      13075.37       230.49 o                         
  -7   3   1       2027.16       2093.77        62.15 o                         
  -6   3   1      23712.09      24008.61       258.95 o                         
  -5   3   1         76.35        104.32        15.45 o                         
  -4   3   1      16352.37      16244.75       143.50 o                         
  -3   3   1        205.72        245.80        15.25 o                         
  -2   3   1       8695.64       8826.29        63.65 o                         
  -1   3   1      49317.85      49742.18       214.72 o                         
   0   3   1       1973.77       2087.43        23.29 o                         
   1   3   1      20683.12      20693.64       121.18 o                         
   2   3   1        196.96        242.34        10.79 o                         
   3   3   1      24779.48      24568.64       173.81 o                         
   4   3   1       6793.95       6774.54        74.67 o                         
   5   3   1       4480.28       4425.95        63.61 o                         
   6   3   1      19141.59      19598.56       237.10 o                         
   7   3   1         55.61         61.97        16.38 o                         
   8   3   1      19954.94      20528.14       427.79 o                         
   9   3   1        281.29        274.87        38.70 o                         
  10   3   1       5030.46       5307.19       217.86 o                         
  11   3   1       3872.68       3768.01       179.12 o                         
 -11   4   1        717.46        629.96        86.24 o                         
 -10   4   1       9477.94       9389.86       234.36 o                         
  -9   4   1        225.51        225.05        69.12 o                         
  -8   4   1      14539.09      14925.96       253.82 o                         
  -7   4   1       5995.65       5946.04       112.81 o                         
  -6   4   1         20.09         63.95        15.13 o                         
  -5   4   1      12375.86      12407.35       125.85 o                         
  -4   4   1       4396.89       4304.60        80.31 o                         
  -3   4   1        174.82        216.01        11.63 o                         
  -2   4   1      17611.31      17578.21       128.13 o                         
  -1   4   1      32336.66      32923.51       163.73 o                         
   0   4   1      32676.52      32090.52       169.71 o                         
   1   4   1       1869.45       1939.28        26.67 o                         
   2   4   1      10021.71       9630.65        87.09 o                         
   3   4   1        336.00        395.42        18.17 o                         
   4   4   1      39672.05      38744.06       311.18 o                         
   5   4   1      13527.18      13664.13       127.28 o                         
   6   4   1       4394.36       4422.41        68.54 o                         
   7   4   1       7865.12       8223.94       151.89 o                         
   8   4   1        411.94        483.62        41.70 o                         
   9   4   1       2854.36       3004.40       136.63 o                         
  10   4   1       4030.51       3943.21       164.54 o                         
  11   4   1       5987.03       5623.46       254.75 o                         
 -11   5   1      11233.26      11791.72       370.14 o                         
 -10   5   1        337.10        343.90        48.21 o                         
  -9   5   1      12159.05      11826.53       323.69 o                         
  -8   5   1        399.56        426.88        46.66 o                         
  -7   5   1       9409.89       9614.53       168.03 o                         
  -6   5   1       1603.08       1507.09        39.51 o                         
  -5   5   1       3246.81       3208.77        53.54 o                         
  -4   5   1       1480.56       1445.17        45.91 o                         
  -3   5   1       4174.34       3890.13        46.72 o                         
  -2   5   1      16341.45      16435.51       156.60 o                         
  -1   5   1      22996.79      22290.06       126.76 o                         
   0   5   1       6534.15       6799.79        59.72 o                         
   1   5   1      39690.87      39231.43       273.95 o                         
   2   5   1        276.08        301.56        21.78 o                         
   3   5   1      38546.49      38369.69       279.03 o                         
   4   5   1       2530.95       2441.59        65.62 o                         
   5   5   1      25651.53      25252.68       225.78 o                         
   6   5   1       6294.39       6027.88        97.89 o                         
   7   5   1        261.63        252.97        30.54 o                         
   8   5   1       1720.43       1774.37        78.14 o                         
   9   5   1        319.90        315.44        61.24 o                         
  10   5   1       2437.34       2386.85       118.10 o                         
  11   5   1       6695.18       6395.68       416.63 o                         
 -11   6   1        239.42        180.55        61.30 o                         
 -10   6   1       7708.99       7717.06       237.25 o                         
  -9   6   1        470.84        424.24        52.50 o                         
  -8   6   1       7832.39       7926.28       200.98 o                         
  -7   6   1        298.77        355.62        34.17 o                         
  -6   6   1        811.25        997.79        46.05 o                         
  -5   6   1        192.10        248.23        20.06 o                         
  -4   6   1       8114.98       8330.06       129.58 o                         
  -3   6   1        390.80        444.63        14.70 o                         
  -2   6   1      22106.12      21453.91       190.01 o                         
  -1   6   1      10783.63      11178.65        91.11 o                         
   0   6   1     105026.37     101828.58       802.35 o                         
   1   6   1      15985.23      16444.12       141.86 o                         
   2   6   1      60220.84      58319.10       434.30 o                         
   3   6   1        755.90        820.14        28.32 o                         
   4   6   1      39882.78      38643.54       414.61 o                         
   5   6   1       4125.30       3988.69        58.41 o                         
   6   6   1       7358.05       7458.49       102.43 o                         
   7   6   1         46.99         48.74        19.66 o                         
   8   6   1         50.06         65.91        26.76 o                         
   9   6   1          2.65         39.82        31.00 o                         
  10   6   1       1089.51       1048.65        89.25 o                         
  11   6   1       2212.17       2197.14       394.79 o                         
 -11   7   1       5497.48       6119.11       418.30 o                         
 -10   7   1       2139.02       2111.05       137.44 o                         
  -9   7   1       6039.26       6156.81       221.95 o                         
  -8   7   1        615.77        619.52        61.38 o                         
  -7   7   1       2769.63       2864.83       105.14 o                         
  -6   7   1       9429.12       9609.10       167.03 o                         
  -5   7   1         32.27         63.34        12.71 o                         
  -4   7   1       1920.89       1940.78        49.47 o                         
  -3   7   1      13738.06      13756.28       155.28 o                         
  -2   7   1       2322.48       2386.05        36.94 o                         
  -1   7   1      89157.40      87490.38       698.94 o                         
   0   7   1       5631.75       5856.31        82.38 o                         
   1   7   1      85194.94      81711.80       870.33 o                         
   2   7   1        931.69        927.40        32.06 o                         
   3   7   1      39117.47      38436.16       373.72 o                         
   4   7   1         87.99        124.75        13.16 o                         
   5   7   1      21447.55      20070.39       263.25 o                         
   6   7   1       4987.02       5059.64        92.74 o                         
   7   7   1       1285.76       1325.86        60.97 o                         
   8   7   1        220.34        203.52        46.12 o                         
   9   7   1        206.56        196.55        35.58 o                         
  10   7   1       1079.09       1100.67       101.43 o                         
  11   7   1       2187.63       2805.45       440.79 o                         
 -11   8   1        354.72        268.70       100.55 o                         
 -10   8   1       6869.58       6870.95       253.66 o                         
  -9   8   1       1065.31       1106.26        86.96 o                         
  -8   8   1        486.37        371.50        58.82 o                         
  -7   8   1       5385.62       5647.23       154.80 o                         
  -6   8   1       2772.78       2792.12        89.02 o                         
  -5   8   1       7280.96       7383.02       185.42 o                         
  -4   8   1       3932.98       3994.34       103.85 o                         
  -3   8   1      17499.21      18021.30       255.57 o                         
  -2   8   1      17698.46      17240.09       201.52 o                         
  -1   8   1       7372.81       7950.03       120.49 o                         
   0   8   1      44176.07      42303.55       359.16 o                         
   1   8   1         73.78        100.84        14.13 o                         
   2   8   1      81775.60      80761.99      1027.30 o                         
   3   8   1       4048.21       4115.43        65.81 o                         
   4   8   1       8747.13       8372.18       138.68 o                         
   5   8   1       2760.33       2619.00        58.06 o                         
   6   8   1       7383.14       7310.70       133.60 o                         
   7   8   1       6252.24       6375.48       142.47 o                         
   8   8   1        589.93        546.76        53.48 o                         
   9   8   1       1958.82       2029.17        99.27 o                         
  10   8   1        546.06        570.17        65.91 o                         
  11   8   1       1858.78       2050.94       373.10 o                         
 -11   9   1       4223.56       4584.14       386.59 o                         
 -10   9   1       1628.23       1726.12       143.07 o                         
  -9   9   1       2454.86       2391.57       129.11 o                         
  -8   9   1        928.26        935.46        67.58 o                         
  -7   9   1         66.18         83.53        29.60 o                         
  -6   9   1      15382.79      15845.29       328.05 o                         
  -5   9   1        379.83        442.98        34.70 o                         
  -4   9   1      12937.42      13399.78       302.87 o                         
  -3   9   1      32477.13      33389.25       575.53 o                         
  -2   9   1      24974.47      25195.52       258.31 o                         
  -1   9   1      10700.02      10764.60       121.79 o                         
   0   9   1       2987.36       2819.54        60.14 o                         
   1   9   1      32845.88      32120.29       527.22 o                         
   2   9   1       6437.57       6575.86        95.80 o                         
   3   9   1      31249.97      31270.46       516.48 o                         
   4   9   1       1748.50       1761.09        53.98 o                         
   5   9   1       3999.56       4092.73       115.82 o                         
   6   9   1      17539.78      17562.79       268.38 o                         
   7   9   1       8325.59       8762.33       185.82 o                         
   8   9   1       3142.66       3271.38       136.52 o                         
   9   9   1       2517.26       3012.61       179.99 o                         
  10   9   1       7648.88       7643.48       284.25 o                         
  11   9   1        871.88        777.44       161.32 o                         
 -10  10   1       5639.17       5714.04       266.40 o                         
  -9  10   1       4193.45       4302.49       175.77 o                         
  -8  10   1         48.34          1.94        27.99 o                         
  -7  10   1      11690.22      12319.54       258.23 o                         
  -6  10   1         11.56         34.05        41.77 o                         
  -5  10   1      14889.86      15851.54       474.50 o                         
  -4  10   1       5574.67       5781.45       141.38 o                         
  -3  10   1      27606.65      28368.50       604.92 o                         
  -2  10   1      11374.57      11201.22       180.96 o                         
  -1  10   1       4689.81       4955.51        78.78 o                         
   0  10   1       1988.49       1906.01        49.23 o                         
   1  10   1       1114.78       1171.83        51.14 o                         
   2  10   1      26647.31      27010.97       494.33 o                         
   3  10   1      16216.39      16829.42       312.28 o                         
   4  10   1       6179.50       6119.54       118.56 o                         
   5  10   1      16911.06      16987.47       258.01 o                         
   6  10   1       4811.00       4842.31       133.09 o                         
   7  10   1      14028.53      14463.08       253.26 o                         
   8  10   1        143.05        171.75        43.77 o                         
   9  10   1      15176.95      16072.28       376.31 o                         
  10  10   1       1740.33       1695.51       136.62 o                         
 -10  11   1       2244.51       2678.14       227.46 o                         
  -9  11   1       1331.66       1289.75       113.17 o                         
  -8  11   1       7848.66       8419.22       215.30 o                         
  -7  11   1        161.44        151.15        32.48 o                         
  -6  11   1      24609.58      24817.49       445.71 o                         
  -5  11   1         15.99         56.15        24.74 o                         
  -4  11   1      20362.88      21415.52       517.57 o                         
  -3  11   1       1813.45       1985.11        68.84 o                         
  -2  11   1      11846.81      11855.35       217.58 o                         
  -1  11   1        704.79        730.16        29.69 o                         
   0  11   1       1064.82       1132.41        37.94 o                         
   1  11   1        480.21        502.16        33.61 o                         
   2  11   1        346.82        381.73        27.63 o                         
   3  11   1       3286.69       3338.65        73.20 o                         
   4  11   1       8370.12       8800.63       188.66 o                         
   5  11   1        682.59        771.83        58.03 o                         
   6  11   1      30669.58      30985.49       421.87 o                         
   7  11   1        911.47       1105.55        76.00 o                         
   8  11   1      18507.81      19792.50       625.49 o                         
   9  11   1        561.19        632.31        74.45 o                         
  10  11   1      14314.85      14913.12       803.59 o                         
 -10  12   1        149.62        101.05        80.91 o                         
  -9  12   1       4649.80       4881.69       215.61 o                         
  -8  12   1        109.51         64.42        38.99 o                         
  -7  12   1      22667.16      23531.30       528.11 o                         
  -6  12   1         23.17          4.88        29.46 o                         
  -5  12   1      11308.60      11476.64       257.19 o                         
  -4  12   1         18.17         65.34        24.58 o                         
  -3  12   1      21532.23      22270.90       586.28 o                         
  -2  12   1        393.47        363.86        24.94 o                         
  -1  12   1       1720.44       1762.32        47.79 o                         
   0  12   1         34.14         48.05        11.64 o                         
   1  12   1       1356.45       1410.41        53.91 o                         
   2  12   1       1312.87       1360.72        66.28 o                         
   3  12   1       3659.34       3717.12       106.40 o                         
   4  12   1        195.15        200.41        31.08 o                         
   5  12   1      18567.53      19147.22       312.09 o                         
   6  12   1         79.86        108.51        38.34 o                         
   7  12   1      19717.37      20336.26       544.41 o                         
   8  12   1        210.69        252.15        43.68 o                         
   9  12   1      17027.53      18784.40       547.12 o                         
 -10  13   1       1944.94       2128.50       323.66 o                         
  -9  13   1        404.56        355.15        70.24 o                         
  -8  13   1       5418.29       5601.60       222.93 o                         
  -7  13   1        101.24        196.06        55.91 o                         
  -6  13   1      21845.98      22059.51       551.61 o                         
  -5  13   1         76.64         68.48        27.48 o                         
  -4  13   1      10065.11      10017.71       243.62 o                         
  -3  13   1       7692.59       7886.44       145.41 o                         
  -2  13   1      15973.23      15958.28       263.58 o                         
  -1  13   1        183.51        249.72        19.08 o                         
   0  13   1        309.79        395.92        23.75 o                         
   1  13   1       2568.21       2714.39        72.91 o                         
   2  13   1       1499.11       1440.36        48.78 o                         
   3  13   1       4750.78       4983.61       139.51 o                         
   4  13   1       5365.67       5650.16       145.52 o                         
   5  13   1       2758.72       2843.96       128.54 o                         
   6  13   1      24198.57      24846.56       428.97 o                         
   7  13   1       2414.84       2546.90       138.56 o                         
   8  13   1       8805.00       9292.78       271.27 o                         
   9  13   1        955.98        967.01       105.60 o                         
  -9  14   1       1314.07       1495.92       143.65 o                         
  -8  14   1         46.65         33.43        42.78 o                         
  -7  14   1      10119.02      10563.21       499.12 o                         
  -6  14   1         67.51        151.83        40.73 o                         
  -5  14   1      11387.62      11742.35       270.99 o                         
  -4  14   1       2600.44       2642.34       116.46 o                         
  -3  14   1      18051.43      18888.99       342.76 o                         
  -2  14   1       8379.02       8720.37       188.94 o                         
  -1  14   1       4856.79       5208.46        98.00 o                         
   0  14   1       1950.23       1936.50        50.53 o                         
   1  14   1        121.76        201.75        22.98 o                         
   2  14   1      21422.64      22121.03       361.51 o                         
   3  14   1       4508.54       4634.42       123.51 o                         
   4  14   1       2620.04       2730.45       115.53 o                         
   5  14   1       8029.81       8584.27       215.28 o                         
   6  14   1       3639.87       3965.40       161.07 o                         
   7  14   1       6651.41       6976.53       207.49 o                         
   8  14   1        122.03        114.71        44.50 o                         
   9  14   1       6813.96       6568.63       554.21 o                         
  -9  15   1       1051.23       1019.73       163.04 o                         
  -8  15   1       1394.54       1564.82       121.36 o                         
  -7  15   1        437.31        503.91        70.35 o                         
  -6  15   1      10267.44      10461.98       308.04 o                         
  -5  15   1         10.73          4.24        31.30 o                         
  -4  15   1       5670.07       5700.47       167.97 o                         
  -3  15   1       8607.29       9114.28       233.41 o                         
  -2  15   1      17264.48      18605.43       301.68 o                         
  -1  15   1       9588.97      10274.49       164.07 o                         
   0  15   1       1014.72       1166.57        50.10 o                         
   1  15   1      19629.40      20691.69       206.64 o                         
   2  15   1       2100.80       2151.76        71.30 o                         
   3  15   1      11842.42      12641.62       231.15 o                         
   4  15   1       1599.11       1602.88        87.65 o                         
   5  15   1       3758.16       3969.81       139.24 o                         
   6  15   1       8266.94       8835.14       231.61 o                         
   7  15   1       1738.02       1995.92       113.26 o                         
   8  15   1        601.51        570.05        73.66 o                         
   9  15   1        271.83        255.52       135.55 o                         
  -8  16   1       1337.06       1540.96       126.29 o                         
  -7  16   1       3066.34       3218.98       173.05 o                         
  -6  16   1        276.14        272.35        54.06 o                         
  -5  16   1       3959.02       4132.03       171.17 o                         
  -4  16   1       1389.03       1354.68        83.31 o                         
  -3  16   1       5775.64       6148.32       153.33 o                         
  -2  16   1      12980.62      13877.11       221.79 o                         
  -1  16   1        974.96       1148.39        60.64 o                         
   0  16   1      20472.09      21797.37       247.89 o                         
   1  16   1        378.26        414.43        31.81 o                         
   2  16   1      24482.93      26471.14       332.78 o                         
   3  16   1        547.93        472.22        45.70 o                         
   4  16   1       5881.32       6336.60       161.66 o                         
   5  16   1        421.77        463.76        51.48 o                         
   6  16   1       1937.84       2193.88       114.57 o                         
   7  16   1       2515.87       2537.12       126.48 o                         
   8  16   1        119.88        202.84       180.14 o                         
  -8  17   1        406.93        469.16       267.55 o                         
  -7  17   1       1856.37       2030.66       150.37 o                         
  -6  17   1       1830.82       1821.62       119.96 o                         
  -5  17   1        197.28        231.34        47.71 o                         
  -4  17   1        876.76        949.89        82.37 o                         
  -3  17   1       1896.05       2033.58        89.31 o                         
  -2  17   1         31.88         97.39        24.87 o                         
  -1  17   1      17546.04      19026.37       284.39 o                         
   0  17   1       2797.97       3017.74        95.70 o                         
   1  17   1      21983.30      23370.51       263.99 o                         
   2  17   1         51.42        103.67        28.48 o                         
   3  17   1       8391.02       8748.98       185.37 o                         
   4  17   1        273.23        355.31        44.05 o                         
   5  17   1       6116.84       6550.19       183.91 o                         
   6  17   1        157.15        194.69        42.51 o                         
   7  17   1         36.30         97.49        40.38 o                         
   8  17   1        298.79        358.34       143.96 o                         
  -8  18   1       5477.98       5761.13       534.58 o                         
  -7  18   1         29.83         77.09        70.63 o                         
  -6  18   1        198.78        177.13        49.97 o                         
  -5  18   1        302.16        192.52        70.94 o                         
  -4  18   1        785.02        905.79        92.93 o                         
  -3  18   1        191.16        241.85        48.24 o                         
  -2  18   1       5321.19       5483.65       158.26 o                         
  -1  18   1       1368.11       1624.91        77.68 o                         
   0  18   1      11122.94      11571.84       214.51 o                         
   1  18   1       4461.43       4995.54       135.34 o                         
   2  18   1       9306.42      10092.10       200.79 o                         
   3  18   1        173.96        205.76        35.58 o                         
   4  18   1       8749.38       9440.93       219.59 o                         
   5  18   1       1231.83       1443.43        87.05 o                         
   6  18   1       2789.52       3161.80       142.01 o                         
   7  18   1        169.75        122.79        83.97 o                         
   8  18   1         57.81        234.75       140.85 o                         
  -7  19   1       2110.29       1506.48       285.74 o                         
  -6  19   1        774.05        913.17       103.36 o                         
  -5  19   1        638.88        566.86       110.69 o                         
  -4  19   1         38.31         48.12        51.16 o                         
  -3  19   1       1781.83       2043.78       172.81 o                         
  -2  19   1       1998.79       2228.08       123.00 o                         
  -1  19   1       6497.60       6780.07       175.79 o                         
   0  19   1        135.90        127.45        30.74 o                         
   1  19   1       9644.68      10400.65       266.73 o                         
   2  19   1        105.88        142.61        34.21 o                         
   3  19   1       9202.26       9758.40       213.90 o                         
   4  19   1        165.16        145.56        37.34 o                         
   5  19   1       5956.11       6598.57       227.35 o                         
   6  19   1        988.41       1080.84        95.32 o                         
   7  19   1         44.61        374.56       175.29 o                         
  -6  20   1        319.21        344.64       116.60 o                         
  -5  20   1       3387.45       3551.83       191.69 o                         
  -4  20   1        175.89        149.37        49.05 o                         
  -3  20   1        563.79        515.44        76.14 o                         
  -2  20   1       4856.29       5033.37       189.40 o                         
  -1  20   1       1553.28       1743.46       109.03 o                         
   0  20   1       3654.42       3861.92       131.83 o                         
   1  20   1        345.27        464.34        69.46 o                         
   2  20   1       6892.35       7578.11       209.02 o                         
   3  20   1        227.67        286.10        45.23 o                         
   4  20   1       5737.47       6075.99       202.07 o                         
   5  20   1       3069.45       3290.16       165.82 o                         
   6  20   1       1014.17       1059.59       184.92 o                         
  -5  21   1         61.78        -23.77        73.70 o                         
  -4  21   1       5604.96       5797.01       241.61 o                         
  -3  21   1        147.38        104.42        47.99 o                         
  -2  21   1       1538.32       1714.84       149.40 o                         
  -1  21   1       3231.20       3548.18       156.92 o                         
   0  21   1       1126.07       1281.07       123.36 o                         
   1  21   1       3599.75       3784.78       160.71 o                         
   2  21   1        219.27        248.79        44.47 o                         
   3  21   1       3023.62       3377.14       179.04 o                         
   4  21   1       1889.72       1786.13       121.29 o                         
   5  21   1       1139.15       1160.19       175.85 o                         
  -5  22   1       9201.11      10205.68       755.10 o                         
  -4  22   1         93.51        281.40        97.94 o                         
  -3  22   1       5238.90       5636.78       295.32 o                         
  -2  22   1       1423.04       1425.54       127.13 o                         
  -1  22   1       2194.63       2239.99       153.81 o                         
   0  22   1       3263.68       3856.47       213.53 o                         
   1  22   1        877.45        977.93        79.38 o                         
   2  22   1       2610.33       2965.42       149.93 o                         
   3  22   1        703.83        801.16       104.00 o                         
   4  22   1        542.91        709.48       201.11 o                         
   5  22   1       1411.37       1061.74       252.96 o                         
  -4  23   1      12565.40      13784.45       893.70 o                         
  -3  23   1          6.56         42.36        91.44 o                         
  -2  23   1       3532.52       3629.93       272.76 o                         
  -1  23   1       1396.08       1572.79       283.65 o                         
   0  23   1       2660.40       2473.27       336.73 o                         
   1  23   1        762.42        967.98        98.14 o                         
   2  23   1        241.39        174.58        72.90 o                         
   3  23   1        233.87        317.63        89.62 o                         
   0  24   1          2.40         33.48        90.22 o                         
   1  24   1        226.70        271.83       136.96 o                         
   2  24   1          3.08        142.03       119.67 o                         
 -10   0   2       6805.35       6735.50       285.79 o                         
  -8   0   2      15916.52      16337.08       335.96 o                         
  -6   0   2       3515.34       3498.25        84.07 o                         
  -4   0   2       1289.47       1331.57        40.42 o                         
  -2   0   2      23084.62      23341.60       194.35 o                         
   0   0   2     141961.97     141706.66       906.42 o                         
   2   0   2      38751.11      38531.43       278.27 o                         
   4   0   2     100167.11      97480.34       852.80 o                         
   6   0   2       3657.62       3802.71       102.30 o                         
   8   0   2       2855.26       2935.71       128.82 o                         
  10   0   2        739.79        724.07        95.83 o                         
 -11   1   2       4162.68       4111.92       181.64 o                         
 -10   1   2         31.15        -24.25        36.11 o                         
  -9   1   2      18716.95      18937.19       289.04 o                         
  -8   1   2        167.06        142.39        28.90 o                         
  -7   1   2       8421.96       8748.88       122.42 o                         
  -6   1   2        908.09        915.01        28.46 o                         
  -5   1   2       3774.46       4103.30        64.54 o                         
  -4   1   2       2235.42       2230.93        41.49 o                         
  -3   1   2         49.29        108.18         9.80 o                         
  -2   1   2      10074.66      10355.04        84.79 o                         
  -1   1   2      62363.58      63429.67       300.67 o                         
   0   1   2        425.44        468.11        10.33 o                         
   1   1   2      58249.40      58857.55       300.53 o                         
   2   1   2      11768.73      12503.84        77.87 o                         
   3   1   2      62696.64      61540.66       362.29 o                         
   4   1   2        278.25        260.83        15.02 o                         
   5   1   2      24394.12      24107.35       189.87 o                         
   6   1   2       4320.93       4524.25        79.08 o                         
   7   1   2      11464.75      11482.05       146.76 o                         
   8   1   2       1093.16       1126.20        49.83 o                         
   9   1   2        754.82        828.50        75.31 o                         
  10   1   2       1978.59       1941.07       107.45 o                         
  11   1   2       1497.49       1485.08       109.40 o                         
 -11   2   2         27.66         30.43        46.40 o                         
 -10   2   2      10190.65      10178.99       259.79 o                         
  -9   2   2         61.99         27.54        27.71 o                         
  -8   2   2      12246.61      12333.39       199.79 o                         
  -7   2   2        311.85        356.13        27.79 o                         
  -6   2   2       5629.07       5879.31       105.84 o                         
  -5   2   2       7480.36       7232.91        87.44 o                         
  -4   2   2       1678.71       1692.14        34.48 o                         
  -3   2   2       6707.17       6383.73        78.36 o                         
  -2   2   2        574.29        596.25        16.26 o                         
  -1   2   2      26565.11      27250.91       132.31 o                         
   0   2   2      37569.61      38327.71       188.02 o                         
   1   2   2        511.30        586.83        11.54 o                         
   2   2   2      30768.70      31392.79       203.06 o                         
   3   2   2       1682.05       1811.88        32.95 o                         
   4   2   2      50229.77      49570.34       311.91 o                         
   5   2   2       4637.90       4557.71        61.31 o                         
   6   2   2      13178.01      13278.92       133.57 o                         
   7   2   2       7995.39       8218.82       124.35 o                         
   8   2   2       1898.44       1891.36        74.84 o                         
   9   2   2       1899.65       1796.30        84.47 o                         
  10   2   2        123.08         72.51        41.10 o                         
  11   2   2       8314.25       8227.48       553.03 o                         
 -11   3   2       5785.26       5695.56       217.11 o                         
 -10   3   2        139.48        128.46        40.95 o                         
  -9   3   2      14998.44      14963.13       268.60 o                         
  -8   3   2        190.54        191.83        33.29 o                         
  -7   3   2       1089.18       1166.17        49.06 o                         
  -6   3   2      10724.25      10976.36       155.66 o                         
  -5   3   2       1710.55       1849.70        49.26 o                         
  -4   3   2      16022.40      16212.63       174.17 o                         
  -3   3   2      16246.46      16084.79       196.13 o                         
  -2   3   2       7157.00       7255.47        58.93 o                         
  -1   3   2       7964.12       8085.07        49.84 o                         
   0   3   2      22861.96      23810.02       126.79 o                         
   1   3   2      12836.22      13038.42        79.21 o                         
   2   3   2       7330.07       7879.11        68.76 o                         
   3   3   2      61258.12      61674.42       376.02 o                         
   4   3   2        495.10        485.64        16.75 o                         
   5   3   2       8638.64       8684.58        91.47 o                         
   6   3   2      11684.22      11933.34       122.52 o                         
   7   3   2      11860.60      12356.28       157.65 o                         
   8   3   2      18800.16      18932.53       283.46 o                         
   9   3   2       1668.40       1762.00        85.06 o                         
  10   3   2       8276.17       8212.10       252.73 o                         
  11   3   2        732.93        562.40       132.73 o                         
 -11   4   2        689.69        612.06        72.35 o                         
 -10   4   2       8715.10       8600.29       225.31 o                         
  -9   4   2       2597.56       2670.42       115.50 o                         
  -8   4   2       2057.71       2074.19        83.94 o                         
  -7   4   2       7696.64       7752.29       133.55 o                         
  -6   4   2       6288.51       6256.07       113.89 o                         
  -5   4   2      34406.62      34053.56       314.14 o                         
  -4   4   2       1277.31       1175.28        37.20 o                         
  -3   4   2       9968.61       9459.81        86.06 o                         
  -2   4   2       2592.19       2801.51        34.68 o                         
  -1   4   2      14528.51      14723.87        87.60 o                         
   0   4   2      15210.23      15624.55        94.67 o                         
   1   4   2      11399.40      11628.28        84.54 o                         
   2   4   2      14199.79      14203.15        99.50 o                         
   3   4   2       2126.91       2412.61        44.35 o                         
   4   4   2      11259.66      11045.40       104.12 o                         
   5   4   2       9334.55       9398.82        93.67 o                         
   6   4   2       8668.27       8545.26       100.46 o                         
   7   4   2      34679.09      35000.39       405.96 o                         
   8   4   2        307.96        291.11        36.61 o                         
   9   4   2      15499.63      15391.16       327.02 o                         
  10   4   2        173.97        187.44        50.43 o                         
  11   4   2       8765.70       9067.45       549.38 o                         
 -11   5   2        926.16        853.04        89.50 o                         
 -10   5   2        323.90        250.23        45.54 o                         
  -9   5   2       1445.38       1384.67        93.93 o                         
  -8   5   2      10660.48      10819.37       227.10 o                         
  -7   5   2        554.11        544.18        37.44 o                         
  -6   5   2      19318.12      19238.16       287.42 o                         
  -5   5   2       3487.84       3521.56        81.87 o                         
  -4   5   2      55307.70      54496.09       421.73 o                         
  -3   5   2       1221.66       1179.33        26.62 o                         
  -2   5   2      21276.49      21227.67       130.44 o                         
  -1   5   2        207.75        275.03         9.69 o                         
   0   5   2      29036.13      29015.83       182.57 o                         
   1   5   2      10980.48      11060.97        93.97 o                         
   2   5   2       4855.88       5090.69        50.76 o                         
   3   5   2       3709.12       3790.12        53.20 o                         
   4   5   2       3863.60       3819.01        64.85 o                         
   5   5   2        354.04        351.54        17.80 o                         
   6   5   2      14013.68      14105.70       135.60 o                         
   7   5   2       2175.42       2025.82        75.75 o                         
   8   5   2      32510.60      32971.46       485.32 o                         
   9   5   2       1147.01       1194.42        90.40 o                         
  10   5   2      10672.51      10290.93       252.99 o                         
  11   5   2       1033.06        860.20       225.30 o                         
 -11   6   2        222.43        157.86        49.86 o                         
 -10   6   2        116.10        107.15        62.20 o                         
  -9   6   2       3879.11       3856.78       196.82 o                         
  -8   6   2        504.16        497.35        55.63 o                         
  -7   6   2      13156.21      12987.94       226.02 o                         
  -6   6   2       4046.16       4051.20       104.24 o                         
  -5   6   2      36732.03      35392.90       341.66 o                         
  -4   6   2        545.84        545.89        18.33 o                         
  -3   6   2      62345.70      61726.17       442.89 o                         
  -2   6   2       2015.15       1989.59        30.52 o                         
  -1   6   2      24751.00      23787.39       156.43 o                         
   0   6   2       8588.24       8692.15        86.17 o                         
   1   6   2      11503.93      10958.93        92.48 o                         
   2   6   2        647.98        712.13        18.25 o                         
   3   6   2        985.21       1008.50        27.07 o                         
   4   6   2       3487.70       3550.89        63.63 o                         
   5   6   2       7024.92       6843.57       127.81 o                         
   6   6   2         96.32         98.06        14.20 o                         
   7   6   2      14683.30      14734.58       205.53 o                         
   8   6   2        231.13        228.71        55.11 o                         
   9   6   2      17243.53      17867.57       677.33 o                         
  10   6   2        430.80        363.82        71.64 o                         
  11   6   2       6165.89       5831.48       654.06 o                         
 -11   7   2        807.44        870.58       129.30 o                         
 -10   7   2        697.90        626.17        80.07 o                         
  -9   7   2        487.99        533.88        64.66 o                         
  -8   7   2       7081.46       6976.20       196.53 o                         
  -7   7   2        185.69        184.86        27.83 o                         
  -6   7   2      22428.81      23118.54       331.37 o                         
  -5   7   2         40.00         74.64        11.34 o                         
  -4   7   2      50830.06      48811.59       521.94 o                         
  -3   7   2        482.04        579.57        18.83 o                         
  -2   7   2      60207.88      58953.19       359.16 o                         
  -1   7   2       2676.60       2768.84        43.68 o                         
   0   7   2      29859.56      29301.11       211.99 o                         
   1   7   2       1462.31       1391.21        26.45 o                         
   2   7   2        850.09        837.18        21.07 o                         
   3   7   2       2509.27       2542.27        39.03 o                         
   4   7   2       8725.78       8652.46       107.12 o                         
   5   7   2       2988.53       2868.17        60.00 o                         
   6   7   2       5132.74       5521.67        89.19 o                         
   7   7   2        220.69        185.80        27.16 o                         
   8   7   2      10485.23      10200.48       216.67 o                         
   9   7   2         83.59         66.19        36.09 o                         
  10   7   2       7631.84       7557.59       271.00 o                         
 -11   8   2        324.69        353.44        91.59 o                         
 -10   8   2       2812.36       2993.67       164.94 o                         
  -9   8   2       1537.21       1522.54       101.35 o                         
  -8   8   2       2825.35       2854.16       114.14 o                         
  -7   8   2      17833.48      18051.84       560.60 o                         
  -6   8   2       1097.70       1176.05        62.69 o                         
  -5   8   2      23780.16      23465.64       319.14 o                         
  -4   8   2       2547.58       2514.56        57.35 o                         
  -3   8   2      79333.30      78554.34       586.16 o                         
  -2   8   2      14986.69      14650.40       125.87 o                         
  -1   8   2      40946.12      38732.18       355.87 o                         
   0   8   2       2072.94       2011.45        44.95 o                         
   1   8   2       3855.32       3759.22        60.07 o                         
   2   8   2      27880.58      27332.39       225.01 o                         
   3   8   2       1485.39       1487.47        39.44 o                         
   4   8   2       3309.34       3294.52        78.22 o                         
   5   8   2       8341.95       8109.45       111.58 o                         
   6   8   2       1276.98       1260.93        72.22 o                         
   7   8   2       2030.63       2083.62        81.82 o                         
   8   8   2       2487.96       2642.28       107.33 o                         
   9   8   2      10200.80      10713.62       386.59 o                         
  10   8   2        897.91        988.64        89.95 o                         
 -11   9   2       7435.85       8751.72       768.52 o                         
 -10   9   2         36.11        -14.45        45.11 o                         
  -9   9   2       3080.49       3343.72       167.67 o                         
  -8   9   2       8355.84       8324.52       218.34 o                         
  -7   9   2       8408.11       8727.54       220.54 o                         
  -6   9   2      18848.41      18499.11       319.40 o                         
  -5   9   2       1955.97       1877.14        72.81 o                         
  -4   9   2      13849.26      13551.25       208.92 o                         
  -3   9   2        415.62        488.54        22.55 o                         
  -2   9   2      41125.12      39541.59       440.52 o                         
  -1   9   2      13930.36      13465.45       175.02 o                         
   0   9   2       3794.66       3684.25        73.61 o                         
   1   9   2      40265.01      38355.07       377.53 o                         
   2   9   2       9427.33       9042.41       111.75 o                         
   3   9   2      17509.61      17098.84       220.44 o                         
   4   9   2        391.80        404.91        22.55 o                         
   5   9   2       8399.36       8427.68       153.00 o                         
   6   9   2       7426.73       7101.72       151.10 o                         
   7   9   2       1385.30       1450.45        73.44 o                         
   8   9   2       1865.56       1966.11       101.90 o                         
   9   9   2        862.63        963.00        76.49 o                         
  10   9   2       6075.69       6306.09       228.37 o                         
  11   9   2        466.81        550.87       149.45 o                         
 -10  10   2       7430.02       7631.50       273.64 o                         
  -9  10   2        145.96        139.95        44.17 o                         
  -8  10   2      10147.51      10101.87       252.56 o                         
  -7  10   2      12050.59      12017.56       274.32 o                         
  -6  10   2       2850.15       2996.55       113.24 o                         
  -5  10   2       3999.14       4199.12       135.12 o                         
  -4  10   2        908.64        918.48        36.41 o                         
  -3  10   2       7097.22       6939.93       111.65 o                         
  -2  10   2      13877.99      13651.60       166.63 o                         
  -1  10   2      11663.19      11018.37       178.93 o                         
   0  10   2      21815.76      20758.16       230.08 o                         
   1  10   2        651.74        664.33        32.83 o                         
   2  10   2      29412.10      27846.17       402.30 o                         
   3  10   2       7604.81       7453.48       125.62 o                         
   4  10   2      16268.04      16002.67       232.89 o                         
   5  10   2       1960.65       1977.93        63.56 o                         
   6  10   2       8347.73       8208.88       186.86 o                         
   7  10   2       2282.17       2274.43       105.44 o                         
   8  10   2       1159.75       1190.76        90.11 o                         
   9  10   2       2256.83       2394.86       171.87 o                         
  10  10   2        332.18        321.38        91.04 o                         
 -10  11   2         42.36        166.03        82.82 o                         
  -9  11   2       8742.62       8985.74       263.52 o                         
  -8  11   2        714.40        733.20        63.73 o                         
  -7  11   2      16294.94      16661.80       450.29 o                         
  -6  11   2       2195.90       2392.06       114.03 o                         
  -5  11   2         76.41        118.29        24.97 o                         
  -4  11   2       1524.77       1493.98        65.39 o                         
  -3  11   2        267.07        347.34        21.77 o                         
  -2  11   2        784.58        799.92        32.31 o                         
  -1  11   2       5946.01       5787.79        95.39 o                         
   0  11   2       1199.63       1178.65        40.67 o                         
   1  11   2      32177.19      30468.94       562.06 o                         
   2  11   2       2549.83       2500.44        59.67 o                         
   3  11   2      16456.35      16114.05       273.37 o                         
   4  11   2         76.73        116.67        32.09 o                         
   5  11   2      36096.98      35383.23      1024.58 o                         
   6  11   2        528.55        518.86        49.10 o                         
   7  11   2       1212.35       1217.81        80.19 o                         
   8  11   2       1303.26       1409.73       114.17 o                         
   9  11   2        311.04        388.67        61.11 o                         
  10  11   2        653.50        645.29       147.74 o                         
 -10  12   2      11629.03      11606.23       762.76 o                         
  -9  12   2         85.34         86.01        47.85 o                         
  -8  12   2      13938.24      14504.27       425.45 o                         
  -7  12   2        748.52        924.99        89.87 o                         
  -6  12   2       3735.35       4051.76       153.32 o                         
  -5  12   2          4.62         -6.40        28.92 o                         
  -4  12   2         90.16        144.09        30.68 o                         
  -3  12   2        125.37        142.12        18.81 o                         
  -2  12   2       3544.52       3486.11        63.42 o                         
  -1  12   2        219.04        201.40        19.74 o                         
   0  12   2      14198.95      14031.18       166.31 o                         
   1  12   2         23.52         55.64        17.75 o                         
   2  12   2      30055.94      29343.58       456.51 o                         
   3  12   2       1120.44       1095.52        43.70 o                         
   4  12   2      21027.08      21413.46       504.11 o                         
   5  12   2        176.54        135.33        34.64 o                         
   6  12   2      19995.34      20674.29       564.88 o                         
   7  12   2         13.40         89.32        36.84 o                         
   8  12   2        721.91        848.85        81.63 o                         
   9  12   2         28.85         70.50        51.64 o                         
 -10  13   2         72.58        190.92       134.58 o                         
  -9  13   2       4757.27       5238.53       277.74 o                         
  -8  13   2       1939.03       2112.34       147.14 o                         
  -7  13   2      11024.44      11031.95       343.46 o                         
  -6  13   2       7083.02       7430.69       300.00 o                         
  -5  13   2        534.20        469.93        46.71 o                         
  -4  13   2        333.27        363.21        39.05 o                         
  -3  13   2       3665.09       3623.08       101.34 o                         
  -2  13   2       4854.34       4683.20        89.86 o                         
  -1  13   2       4432.53       4675.47        89.46 o                         
   0  13   2        511.80        606.72        34.15 o                         
   1  13   2      34581.84      34923.29       407.03 o                         
   2  13   2       3559.30       3582.68        82.68 o                         
   3  13   2      16790.66      16847.47       288.17 o                         
   4  13   2        365.55        342.03        39.63 o                         
   5  13   2      22695.38      22815.96       372.64 o                         
   6  13   2       2497.99       2554.19       119.79 o                         
   7  13   2       2535.35       2754.67       142.19 o                         
   8  13   2         37.10         98.05        49.39 o                         
   9  13   2         53.67         89.91        71.88 o                         
  10  13   2       1034.97       1480.48       225.49 o                         
  -9  14   2        574.54        665.19       114.89 o                         
  -8  14   2       3487.54       3625.10       172.08 o                         
  -7  14   2       9678.89      10103.14       255.90 o                         
  -6  14   2       4089.12       4032.90       191.76 o                         
  -5  14   2       4656.26       4939.07       152.55 o                         
  -4  14   2       1562.79       1529.98        81.58 o                         
  -3  14   2      12055.48      11999.55       252.63 o                         
  -2  14   2       6670.22       6977.40       135.39 o                         
  -1  14   2       5284.96       5677.59       101.71 o                         
   0  14   2       8542.78       9116.63       134.71 o                         
   1  14   2       1880.47       1884.38        59.73 o                         
   2  14   2      31035.25      31496.26       313.00 o                         
   3  14   2       2438.15       2399.67        86.07 o                         
   4  14   2       7874.34       7948.04       184.53 o                         
   5  14   2       1868.18       1935.87       102.20 o                         
   6  14   2       6598.69       7198.79       208.34 o                         
   7  14   2        937.94        946.70        81.83 o                         
   8  14   2       1357.77       1499.70       119.30 o                         
   9  14   2       3235.57       3949.61       274.18 o                         
  -9  15   2       1422.37       1214.16       275.46 o                         
  -8  15   2       2575.41       2787.44       153.44 o                         
  -7  15   2       3521.59       3454.55       167.22 o                         
  -6  15   2       9126.46       9727.90       245.66 o                         
  -5  15   2       2198.17       2093.66       106.31 o                         
  -4  15   2      12095.92      11879.93       241.23 o                         
  -3  15   2        745.47        919.05        63.56 o                         
  -2  15   2      20069.31      20567.38       260.58 o                         
  -1  15   2       3662.49       3953.90        94.48 o                         
   0  15   2       5785.48       5831.39       107.99 o                         
   1  15   2      17771.83      18409.51       207.13 o                         
   2  15   2       3135.48       3131.01        88.84 o                         
   3  15   2       4818.66       4965.80       143.93 o                         
   4  15   2         67.44         85.95        31.80 o                         
   5  15   2       4999.08       5119.21       169.57 o                         
   6  15   2       2951.14       3134.16       136.53 o                         
   7  15   2       2191.95       2321.79       130.73 o                         
   8  15   2       1193.97       1407.43       117.12 o                         
  -8  16   2        921.98        762.27       155.38 o                         
  -7  16   2       4413.03       4869.29       229.18 o                         
  -6  16   2         33.06         -0.50        47.07 o                         
  -5  16   2       7565.62       7652.82       209.69 o                         
  -4  16   2        265.35        251.06        39.26 o                         
  -3  16   2      27123.82      27140.79       416.42 o                         
  -2  16   2       4475.01       4592.05       125.11 o                         
  -1  16   2      11370.80      12063.66       207.91 o                         
   0  16   2       1229.55       1374.00        65.05 o                         
   1  16   2       4078.97       4213.55        96.92 o                         
   2  16   2       9807.40      10387.49       181.44 o                         
   3  16   2        419.30        447.51        43.13 o                         
   4  16   2       3135.99       3428.69       135.28 o                         
   5  16   2       2054.46       2016.36       100.89 o                         
   6  16   2        747.23        788.52        74.04 o                         
   7  16   2       2315.21       2534.94       135.83 o                         
   8  16   2        723.89        796.85       162.31 o                         
  -8  17   2       2009.93       1966.00       301.14 o                         
  -7  17   2        121.85        155.73        57.09 o                         
  -6  17   2       6941.29       7490.70       281.84 o                         
  -5  17   2        249.26        287.46        61.94 o                         
  -4  17   2      20077.05      20933.08       397.59 o                         
  -3  17   2         52.73         91.59        34.39 o                         
  -2  17   2      12714.92      13162.76       249.11 o                         
  -1  17   2       1235.15       1373.91        68.86 o                         
   0  17   2       7334.99       7652.77       156.67 o                         
   1  17   2        106.60        191.99        26.33 o                         
   2  17   2        105.72        153.73        31.20 o                         
   3  17   2       1916.16       2059.29        90.63 o                         
   4  17   2       2285.27       2355.66       105.89 o                         
   5  17   2       2032.84       2048.86       109.98 o                         
   6  17   2       3380.38       3504.43       158.80 o                         
   7  17   2         95.05        131.66        44.70 o                         
   8  17   2       8443.25       8600.28       653.58 o                         
  -8  18   2        769.35        723.57       187.08 o                         
  -7  18   2       3963.74       4460.65       288.57 o                         
  -6  18   2       2455.26       2768.65       172.74 o                         
  -5  18   2      10389.95      10733.19       336.23 o                         
  -4  18   2        105.26         88.03        47.24 o                         
  -3  18   2      12854.21      13158.84       287.93 o                         
  -2  18   2        413.61        493.64        56.29 o                         
  -1  18   2       5310.04       5557.96       155.50 o                         
   0  18   2        485.75        551.11        46.17 o                         
   1  18   2       5976.88       6394.98       144.92 o                         
   2  18   2        791.02        954.19        61.62 o                         
   3  18   2        612.97        616.15        51.38 o                         
   4  18   2       1426.61       1677.01        98.92 o                         
   5  18   2       3388.33       3473.24       144.93 o                         
   6  18   2        271.08        267.29        58.35 o                         
   7  18   2       7508.71       8187.66       372.61 o                         
  -7  19   2        136.62        -99.53       123.65 o                         
  -6  19   2       7012.19       7696.02       293.40 o                         
  -5  19   2       1787.98       1852.98       137.06 o                         
  -4  19   2       6358.82       6520.04       253.62 o                         
  -3  19   2       1557.28       1538.95       110.19 o                         
  -2  19   2       4096.89       4463.62       158.98 o                         
  -1  19   2         72.15         95.02        31.84 o                         
   0  19   2       3096.07       3285.71       124.29 o                         
   1  19   2       1281.43       1431.89        87.62 o                         
   2  19   2         32.18         85.12        31.18 o                         
   3  19   2       1915.75       2006.20        97.86 o                         
   4  19   2        416.66        389.56        52.84 o                         
   5  19   2         47.51         58.03        41.03 o                         
   6  19   2       7573.29       7479.93       349.11 o                         
   7  19   2       2104.63       2406.97       244.37 o                         
  -6  20   2        746.28       1063.02       256.75 o                         
  -5  20   2       4689.47       4818.73       242.74 o                         
  -4  20   2        660.84        823.53       105.26 o                         
  -3  20   2       3312.84       3576.24       167.10 o                         
  -2  20   2         31.92         83.64        39.06 o                         
  -1  20   2       3212.13       3218.03       131.46 o                         
   0  20   2       1283.16       1416.54       105.93 o                         
   1  20   2        324.77        305.02        49.91 o                         
   2  20   2       3131.33       3572.11       140.36 o                         
   3  20   2        115.36        154.08        36.39 o                         
   4  20   2       2301.80       2425.10       107.62 o                         
   5  20   2       3096.88       3231.82       151.07 o                         
   6  20   2       2364.63       2380.81       198.15 o                         
  -5  21   2         16.88         30.27       117.98 o                         
  -4  21   2       2471.15       2865.87       168.75 o                         
  -3  21   2        295.64        292.17        53.17 o                         
  -2  21   2       4255.19       4647.74       186.51 o                         
  -1  21   2       2738.23       2952.95       158.52 o                         
   0  21   2       2195.07       2616.31       205.50 o                         
   1  21   2       2443.65       2367.63       140.73 o                         
   2  21   2        802.00        876.59        79.53 o                         
   3  21   2       6045.94       6248.26       265.63 o                         
   4  21   2        279.84        152.26        65.64 o                         
   5  21   2       4699.99       4082.09       314.56 o                         
  -4  22   2         21.00        133.88        74.27 o                         
  -3  22   2       2453.35       2874.55       205.95 o                         
  -2  22   2       1239.57       1159.70       107.03 o                         
  -1  22   2        847.25        816.96       123.45 o                         
   0  22   2       8186.74       8517.09       567.87 o                         
   1  22   2         55.87        120.44        52.14 o                         
   2  22   2       4591.20       4494.07       227.20 o                         
   3  22   2        658.61        639.20       108.23 o                         
   5  22   2        565.50        442.16       176.96 o                         
  -3  23   2         26.47         97.40        95.73 o                         
  -2  23   2        301.25        133.19        98.51 o                         
  -1  23   2       8586.09       9172.32       533.83 o                         
   0  23   2        852.53       1255.53       206.12 o                         
   1  23   2       5672.95       6089.92       316.07 o                         
   2  23   2        142.69        105.50        63.69 o                         
   3  23   2       8980.83       9271.05       724.04 o                         
   1  24   2        413.03        571.97       199.80 o                         
 -11   0   3        207.15        114.84        54.21 o                         
  -9   0   3        637.25        640.47        73.28 o                         
  -7   0   3       1948.67       1980.97        91.85 o                         
  -5   0   3      73218.03      70004.75      1382.43 o                         
  -3   0   3      42322.78      42055.95       440.23 o                         
  -1   0   3     215135.42     213774.86      1440.12 o                         
   1   0   3      12008.94      12124.69       131.11 o                         
   3   0   3        977.42       1032.57        32.33 o                         
   5   0   3        563.05        564.52        34.33 o                         
   7   0   3       9826.87       9994.13       185.27 o                         
   9   0   3       4147.58       4000.65       204.19 o                         
 -11   1   3        355.16        273.37        75.32 o                         
 -10   1   3         15.31         14.99        35.16 o                         
  -9   1   3        515.29        523.53        46.71 o                         
  -8   1   3       4025.17       3975.93       109.74 o                         
  -7   1   3        411.18        377.99        26.65 o                         
  -6   1   3      18409.64      18364.75       182.83 o                         
  -5   1   3       5438.11       5327.37        84.43 o                         
  -4   1   3      78634.07      76942.62       574.58 o                         
  -3   1   3        154.21        213.17        16.72 o                         
  -2   1   3      92359.77      92484.71       629.60 o                         
  -1   1   3       1749.76       1871.48        36.13 o                         
   0   1   3      77537.17      78702.95       402.14 o                         
   1   1   3       4447.01       4596.58        44.02 o                         
   2   1   3      26296.20      26944.87       181.27 o                         
   3   1   3       6402.01       6513.33        67.54 o                         
   4   1   3        140.37        206.11        13.80 o                         
   5   1   3         92.31        130.48        10.85 o                         
   6   1   3        985.34       1052.30        37.44 o                         
   7   1   3       2559.05       2685.64        63.33 o                         
   8   1   3      16404.32      16628.20       242.24 o                         
   9   1   3        127.92        165.78        47.67 o                         
  10   1   3       6228.79       6365.27       196.50 o                         
  11   1   3         96.18        215.71       129.74 o                         
 -11   2   3        771.51        602.18       127.40 o                         
 -10   2   3       4277.57       4318.02       178.62 o                         
  -9   2   3        926.37        973.94        60.52 o                         
  -8   2   3       3267.19       3312.65        98.93 o                         
  -7   2   3       6731.92       6647.41       112.12 o                         
  -6   2   3       7613.37       7448.89       119.93 o                         
  -5   2   3      48499.56      47210.83       343.91 o                         
  -4   2   3       4993.45       5217.55        83.69 o                         
  -3   2   3      24502.69      24047.00       222.98 o                         
  -2   2   3       7366.14       7716.20        70.34 o                         
  -1   2   3      96465.92      97478.97       506.60 o                         
   0   2   3      21736.62      22516.76       127.12 o                         
   1   2   3      21364.62      21379.19       137.03 o                         
   2   2   3      46366.21      47463.77       273.89 o                         
   3   2   3      11320.30      11788.34       105.48 o                         
   4   2   3      10304.44      10737.29       106.38 o                         
   5   2   3        626.69        681.30        25.36 o                         
   6   2   3       5982.62       5846.77        81.61 o                         
   7   2   3      13080.37      13375.90       160.32 o                         
   8   2   3       8304.86       8307.81       170.23 o                         
   9   2   3       7001.42       6712.77       172.51 o                         
  10   2   3        164.26        117.74        59.00 o                         
  11   2   3      12666.43      11629.08       787.30 o                         
 -11   3   3       4616.58       4554.23       181.60 o                         
 -10   3   3       2347.83       2492.79       116.55 o                         
  -9   3   3      13083.24      12978.28       233.88 o                         
  -8   3   3       3968.09       4094.47        99.60 o                         
  -7   3   3       4071.74       3990.25        93.46 o                         
  -6   3   3       8158.49       8006.29       126.40 o                         
  -5   3   3       9772.45       9213.68       174.10 o                         
  -4   3   3       9106.74       8759.64       128.14 o                         
  -3   3   3       1066.34       1084.12        31.76 o                         
  -2   3   3      25755.30      26062.68       160.57 o                         
  -1   3   3      17480.62      18016.34       110.27 o                         
   0   3   3       3707.94       3689.55        38.54 o                         
   1   3   3      14373.45      14448.48       101.58 o                         
   2   3   3      24770.37      24722.11       160.36 o                         
   3   3   3      71267.65      72466.34       436.21 o                         
   4   3   3          6.08         53.28         9.30 o                         
   5   3   3      17273.25      17293.08       154.86 o                         
   6   3   3       3263.73       3430.59        61.21 o                         
   7   3   3      14824.61      15226.67       182.44 o                         
   8   3   3       9767.56       9904.21       190.67 o                         
   9   3   3       1227.54       1181.96        69.04 o                         
  10   3   3       6073.93       6228.10       231.12 o                         
  11   3   3         19.79        -22.97       134.22 o                         
 -11   4   3        778.61        605.18        74.74 o                         
 -10   4   3      12283.13      12448.23       277.07 o                         
  -9   4   3        190.74        228.31        37.69 o                         
  -8   4   3      17924.68      18200.64       250.75 o                         
  -7   4   3       1477.27       1483.21        58.55 o                         
  -6   4   3       5606.36       5739.64        99.73 o                         
  -5   4   3       4834.86       5011.77        93.95 o                         
  -4   4   3       2815.78       2854.52        47.10 o                         
  -3   4   3       1616.37       1524.95        31.83 o                         
  -2   4   3       2709.64       2731.77        36.12 o                         
  -1   4   3      17463.39      17556.88       118.13 o                         
   0   4   3       6883.48       7069.69        65.37 o                         
   1   4   3        657.69        750.27        17.49 o                         
   2   4   3      32256.53      32082.55       205.59 o                         
   3   4   3       6241.01       6179.10        77.16 o                         
   4   4   3      49779.09      48512.03       340.99 o                         
   5   4   3       2172.95       2109.40        47.69 o                         
   6   4   3      20322.43      20247.39       209.54 o                         
   7   4   3       4243.50       4540.45       118.62 o                         
   8   4   3       9983.21      10176.83       196.75 o                         
   9   4   3       2883.39       2803.48       128.89 o                         
  10   4   3         24.03         12.85        42.10 o                         
  11   4   3       4659.80       3864.45       475.56 o                         
 -11   5   3       6725.41       6755.58       244.52 o                         
 -10   5   3       2656.96       2754.16       136.23 o                         
  -9   5   3      23479.70      23413.05       500.45 o                         
  -8   5   3        321.73        305.68        34.09 o                         
  -7   5   3      16230.69      16395.99       216.86 o                         
  -6   5   3       1507.13       1522.35        54.22 o                         
  -5   5   3       5001.91       4760.21        91.89 o                         
  -4   5   3       2668.33       2803.89        45.65 o                         
  -3   5   3       1403.64       1410.93        29.09 o                         
  -2   5   3       3024.53       2963.14        37.91 o                         
  -1   5   3      11751.98      11697.90        95.88 o                         
   0   5   3       1164.04       1259.68        29.49 o                         
   1   5   3      12574.68      12794.34       103.58 o                         
   2   5   3       2238.63       2326.17        35.77 o                         
   3   5   3      57126.26      57096.42       364.47 o                         
   4   5   3      11035.93      10879.79       129.23 o                         
   5   5   3      45047.84      43929.38       334.81 o                         
   6   5   3        607.30        598.88        27.89 o                         
   7   5   3      15920.25      15279.96       238.20 o                         
   8   5   3       2269.36       2256.42       100.78 o                         
   9   5   3       3448.72       3411.95       146.44 o                         
  10   5   3       2119.28       1984.01       126.05 o                         
  11   5   3        263.16        178.80       107.18 o                         
 -11   6   3        292.73        216.81        50.34 o                         
 -10   6   3       9263.13       9435.01       260.92 o                         
  -9   6   3         38.23         58.67        39.94 o                         
  -8   6   3      21630.48      22521.37       599.61 o                         
  -7   6   3       3718.93       3741.74       100.79 o                         
  -6   6   3      12838.35      12823.42       176.88 o                         
  -5   6   3       1284.93       1239.81        36.26 o                         
  -4   6   3       3049.54       2896.52        45.40 o                         
  -3   6   3         97.45        142.23        12.67 o                         
  -2   6   3         28.51         83.11         7.20 o                         
  -1   6   3        823.21        881.14        21.63 o                         
   0   6   3      29845.94      29325.00       235.73 o                         
   1   6   3       4813.58       4986.09        60.32 o                         
   2   6   3      30618.56      30846.71       221.72 o                         
   3   6   3       2088.51       1994.04        36.63 o                         
   4   6   3      46460.76      45639.77       386.92 o                         
   5   6   3       1449.77       1491.97        43.48 o                         
   6   6   3      20462.43      20521.53       228.80 o                         
   7   6   3         12.87         23.69        24.73 o                         
   8   6   3       5250.13       5155.36       156.29 o                         
   9   6   3          0.01        -14.03        34.62 o                         
  10   6   3       1091.14       1059.53        89.42 o                         
 -11   7   3       6036.87       6409.92       244.02 o                         
 -10   7   3       1036.23       1034.56        98.62 o                         
  -9   7   3      10773.97      10937.21       304.11 o                         
  -8   7   3         38.39         75.68        37.17 o                         
  -7   7   3      16477.10      16601.94       296.57 o                         
  -6   7   3      10148.26      10251.60       184.07 o                         
  -5   7   3      16030.03      15649.08       155.31 o                         
  -4   7   3       1249.81       1300.40        33.21 o                         
  -3   7   3       1139.74       1090.78        32.74 o                         
  -2   7   3       5348.35       5268.10        68.69 o                         
  -1   7   3       8974.27       8823.22        95.46 o                         
   0   7   3       8191.12       8283.27        98.26 o                         
   1   7   3      33586.16      33236.35       247.98 o                         
   2   7   3         25.43         47.12        10.41 o                         
   3   7   3      28630.79      27981.97       220.33 o                         
   4   7   3       7109.87       6937.87        91.61 o                         
   5   7   3      17471.22      16808.63       199.60 o                         
   6   7   3       5269.15       5155.62        97.83 o                         
   7   7   3       9262.54       9024.17       204.11 o                         
   8   7   3         96.57         99.38        30.07 o                         
   9   7   3       3594.01       3645.84       141.75 o                         
  10   7   3       1063.94       1018.08        89.56 o                         
 -11   8   3         20.44         46.56        59.90 o                         
 -10   8   3       7533.14       7884.33       382.75 o                         
  -9   8   3        200.61        228.90        47.95 o                         
  -8   8   3       9728.06       9898.96       225.79 o                         
  -7   8   3       4044.79       4100.63       114.90 o                         
  -6   8   3      19278.36      18621.96       284.05 o                         
  -5   8   3       2374.55       2446.39        81.91 o                         
  -4   8   3       2960.02       2928.65        58.95 o                         
  -3   8   3      20846.97      20504.89       181.57 o                         
  -2   8   3        979.24        988.83        30.22 o                         
  -1   8   3      17325.81      17018.80       162.05 o                         
   0   8   3      20040.92      19504.77       172.67 o                         
   1   8   3       4326.37       4312.44        62.41 o                         
   2   8   3      19486.12      18917.58       218.19 o                         
   3   8   3        907.09        910.82        26.15 o                         
   4   8   3      14099.52      13929.54       135.31 o                         
   5   8   3        570.77        546.85        28.88 o                         
   6   8   3      18498.46      17532.89       303.63 o                         
   7   8   3        858.77        907.51        64.32 o                         
   8   8   3       1005.23        924.64        79.62 o                         
   9   8   3       1577.42       1551.32        94.69 o                         
  10   8   3       1804.28       1821.01       119.43 o                         
 -11   9   3       5174.63       5081.29       385.08 o                         
 -10   9   3         33.72        136.47        54.34 o                         
  -9   9   3       5121.24       5184.14       206.20 o                         
  -8   9   3        104.45         83.72        31.93 o                         
  -7   9   3       9035.93       8980.39       208.39 o                         
  -6   9   3       3543.69       3503.68       107.30 o                         
  -5   9   3       4780.55       4578.60       133.70 o                         
  -4   9   3      14292.58      14480.76       234.87 o                         
  -3   9   3         10.65         62.97        10.94 o                         
  -2   9   3      27230.66      26011.17       221.54 o                         
  -1   9   3        105.81        140.24        14.27 o                         
   0   9   3      16153.10      15706.39       159.15 o                         
   1   9   3      15179.06      14594.44       128.54 o                         
   2   9   3        240.60        304.95        21.66 o                         
   3   9   3       7925.59       7730.64        91.98 o                         
   4   9   3        392.39        397.98        18.52 o                         
   5   9   3       8773.30       8896.68       122.71 o                         
   6   9   3       3348.24       3182.60       115.27 o                         
   7   9   3       6673.71       6545.45       163.86 o                         
   8   9   3       1226.88       1180.13        80.11 o                         
   9   9   3         64.98         45.59        38.97 o                         
  10   9   3       7845.76       7485.00       323.30 o                         
 -10  10   3       4408.48       4306.22       207.41 o                         
  -9  10   3         11.37         -8.66        40.37 o                         
  -8  10   3       2144.68       2381.48       113.10 o                         
  -7  10   3       1893.29       2049.45        95.02 o                         
  -6  10   3       7362.12       7282.11       168.47 o                         
  -5  10   3       5028.94       5168.46       142.07 o                         
  -4  10   3       1299.53       1297.11        53.42 o                         
  -3  10   3      29241.43      28215.42       314.93 o                         
  -2  10   3        343.30        326.67        21.48 o                         
  -1  10   3       7573.53       7476.82       109.50 o                         
   0  10   3        904.08        856.18        31.91 o                         
   1  10   3      17570.87      16618.68       145.26 o                         
   2  10   3       7322.43       7252.30       121.32 o                         
   3  10   3        250.66        224.28        19.66 o                         
   4  10   3       4935.20       4750.33        86.45 o                         
   5  10   3       1055.66       1042.05        62.32 o                         
   6  10   3      10726.98      10166.63       245.25 o                         
   7  10   3       5234.64       5516.61       200.33 o                         
   8  10   3        133.11         74.53        52.02 o                         
   9  10   3      11874.87      12494.49       322.22 o                         
  10  10   3         53.40         98.26        92.59 o                         
 -10  11   3        443.53        326.63        68.72 o                         
  -9  11   3       2020.31       2065.33       118.92 o                         
  -8  11   3        967.83       1036.08        89.00 o                         
  -7  11   3        970.90        906.34        71.46 o                         
  -6  11   3       5472.01       5289.50       156.09 o                         
  -5  11   3         62.15        112.56        31.38 o                         
  -4  11   3      24188.52      24564.50       651.91 o                         
  -3  11   3          0.94         48.25        17.53 o                         
  -2  11   3      12138.70      11542.37       137.16 o                         
  -1  11   3         16.61         47.92        14.83 o                         
   0  11   3      21220.89      20683.38       234.24 o                         
   1  11   3        450.74        457.10        26.80 o                         
   2  11   3       5526.47       5195.44        86.74 o                         
   3  11   3       3440.88       3153.48        73.59 o                         
   4  11   3        487.37        416.96        43.80 o                         
   5  11   3       3244.77       3090.12       123.88 o                         
   6  11   3       4131.14       3751.93       155.01 o                         
   7  11   3        887.81        791.03        65.90 o                         
   8  11   3      15149.23      15041.55       340.61 o                         
   9  11   3          4.58         72.76        43.77 o                         
  10  11   3      13252.17      13459.70      2369.76 o                         
 -10  12   3        351.76        323.46       146.21 o                         
  -9  12   3         67.37         -9.99        48.42 o                         
  -8  12   3         97.11         43.95        48.18 o                         
  -7  12   3       4539.40       4897.48       168.86 o                         
  -6  12   3         66.62         40.26        30.42 o                         
  -5  12   3       8148.71       8048.56       191.63 o                         
  -4  12   3         67.98         71.43        22.72 o                         
  -3  12   3      30458.30      30405.66       527.18 o                         
  -2  12   3        127.35        132.88        16.06 o                         
  -1  12   3       4631.00       4438.94        93.24 o                         
   0  12   3       1899.62       1873.60        58.96 o                         
   1  12   3      26599.24      25564.35       358.23 o                         
   2  12   3       1414.81       1322.83        43.94 o                         
   3  12   3        717.35        715.26        45.21 o                         
   4  12   3        161.56        203.53        29.72 o                         
   5  12   3       2152.92       2165.19       107.94 o                         
   6  12   3        223.74        245.56        46.10 o                         
   7  12   3       8538.92       8756.83       224.89 o                         
   8  12   3         37.48         67.17        39.43 o                         
   9  12   3      20047.10      20696.74       437.06 o                         
  -9  13   3        554.63        568.54        88.69 o                         
  -8  13   3        968.72       1074.93        98.56 o                         
  -7  13   3       1272.19       1299.54        90.54 o                         
  -6  13   3       5345.33       5409.86       165.14 o                         
  -5  13   3        165.41        149.73        32.90 o                         
  -4  13   3      12595.83      12798.33       277.28 o                         
  -3  13   3        312.73        361.85        28.40 o                         
  -2  13   3      19898.44      19226.81       236.90 o                         
  -1  13   3       1550.12       1465.56        55.53 o                         
   0  13   3      11819.27      11384.71       311.17 o                         
   1  13   3       1067.59       1028.23        42.67 o                         
   2  13   3       5504.32       5439.43       118.57 o                         
   3  13   3        123.46        115.45        34.17 o                         
   4  13   3         92.01        107.97        26.39 o                         
   5  13   3       2615.30       2702.68       123.75 o                         
   6  13   3       5645.52       5554.86       211.65 o                         
   7  13   3       1006.25       1063.57        97.36 o                         
   8  13   3       6076.05       6175.90       244.06 o                         
   9  13   3        143.52         52.05        55.51 o                         
  -9  14   3        341.66        233.29       102.41 o                         
  -8  14   3       2463.55       2677.55       168.72 o                         
  -7  14   3       4691.01       5080.23       178.74 o                         
  -6  14   3       2828.83       2832.29       120.23 o                         
  -5  14   3       5654.02       5685.58       165.99 o                         
  -4  14   3         86.31         80.88        30.09 o                         
  -3  14   3      32391.53      32405.26       625.13 o                         
  -2  14   3        104.38        116.32        23.35 o                         
  -1  14   3      18291.46      17906.65       322.35 o                         
   0  14   3        171.72        184.61        30.13 o                         
   1  14   3       5550.94       5497.89       117.94 o                         
   2  14   3       2843.58       2753.90        80.79 o                         
   3  14   3        597.81        588.40        46.47 o                         
   4  14   3       2971.34       2954.93       116.93 o                         
   5  14   3       1722.39       1517.64        95.99 o                         
   6  14   3       5271.90       5461.09       299.45 o                         
   7  14   3       2049.43       1975.72       121.18 o                         
   8  14   3         48.27         78.23        51.27 o                         
   9  14   3       7600.29       8678.84       534.75 o                         
  -9  15   3       3054.17       3363.11       449.82 o                         
  -8  15   3         77.95         17.95        52.65 o                         
  -7  15   3       9609.51       9667.43       313.88 o                         
  -6  15   3       6713.95       7071.82       233.85 o                         
  -5  15   3       1874.06       1910.53       127.77 o                         
  -4  15   3       8912.81       9199.44       268.00 o                         
  -3  15   3        498.59        532.05        46.98 o                         
  -2  15   3      21152.68      21243.44       431.36 o                         
  -1  15   3        665.66        632.03        41.75 o                         
   0  15   3      10621.97      10503.95       190.13 o                         
   1  15   3      12824.95      13039.81       255.59 o                         
   2  15   3       1308.10       1300.68        65.58 o                         
   3  15   3       5305.72       5169.28       140.62 o                         
   4  15   3         47.53         75.19        34.74 o                         
   5  15   3       9695.33       9841.66       552.67 o                         
   6  15   3       2532.99       2637.88       136.48 o                         
   7  15   3       1887.22       2054.37       124.30 o                         
   8  15   3        492.98        489.48        72.78 o                         
  -8  16   3       8081.12       7763.23       445.22 o                         
  -7  16   3       2277.34       2236.61       156.82 o                         
  -6  16   3       7476.60       7331.13       295.61 o                         
  -5  16   3       2340.01       2262.02       120.73 o                         
  -4  16   3       2243.58       2280.96       118.03 o                         
  -3  16   3       7348.36       7475.34       210.10 o                         
  -2  16   3        121.18        101.21        26.41 o                         
  -1  16   3       7245.38       7194.79       159.94 o                         
   0  16   3      13044.41      13288.67       238.93 o                         
   1  16   3       2082.91       2140.32        75.44 o                         
   2  16   3       9631.62       9505.15       191.44 o                         
   3  16   3        926.28        903.07        61.88 o                         
   4  16   3      10474.97      10156.53       256.83 o                         
   5  16   3         17.07         -1.04        41.77 o                         
   6  16   3       5691.60       5838.52       205.53 o                         
   7  16   3        280.88        276.01        58.92 o                         
   8  16   3       2120.51       2120.02       325.80 o                         
  -8  17   3        173.08          5.85       102.94 o                         
  -7  17   3      10043.87      10314.02       346.99 o                         
  -6  17   3       2855.36       2994.32       178.94 o                         
  -5  17   3       2049.05       2067.13       116.84 o                         
  -4  17   3        917.00       1030.88        81.86 o                         
  -3  17   3       1816.28       1709.54       101.01 o                         
  -2  17   3       1250.67       1344.31        69.15 o                         
  -1  17   3       4137.19       4439.70       126.38 o                         
   0  17   3       3384.42       3498.74       118.50 o                         
   1  17   3      11578.87      11857.15       211.84 o                         
   2  17   3        411.51        487.78        49.24 o                         
   3  17   3      10795.96      10998.82       222.27 o                         
   4  17   3       4434.16       4495.38       170.08 o                         
   5  17   3      14474.02      14949.83       360.79 o                         
   6  17   3        888.08       1006.04        87.76 o                         
   7  17   3       1917.70       1994.22       147.00 o                         
  -7  18   3        211.81        131.36        99.58 o                         
  -6  18   3       3312.63       3327.51       192.02 o                         
  -5  18   3        649.98        625.41        77.98 o                         
  -4  18   3       2365.73       2494.07       127.52 o                         
  -3  18   3        250.17        352.39        51.89 o                         
  -2  18   3        765.01        859.44        62.05 o                         
  -1  18   3          3.11         45.57        26.63 o                         
   0  18   3       6419.13       6527.11       165.52 o                         
   1  18   3       1742.55       2028.78        99.11 o                         
   2  18   3       9177.26       9451.32       225.08 o                         
   3  18   3          0.02         63.82        31.58 o                         
   4  18   3      17893.69      18540.26       316.52 o                         
   5  18   3       1139.64       1280.21       104.56 o                         
   6  18   3       9388.29      10197.27       281.60 o                         
   7  18   3        203.22        404.66       122.42 o                         
  -6  19   3        213.29        256.67        65.58 o                         
  -5  19   3       1561.27       1752.02       140.79 o                         
  -4  19   3         60.03         93.82        45.88 o                         
  -3  19   3         85.99         96.41        42.44 o                         
  -2  19   3       3816.86       3936.91       152.87 o                         
  -1  19   3       1258.01       1329.98        71.34 o                         
   0  19   3         62.89         28.83        33.97 o                         
   1  19   3       5394.08       5842.70       209.46 o                         
   2  19   3       1187.23       1252.97        90.69 o                         
   3  19   3      14291.79      14737.59       297.84 o                         
   4  19   3        398.53        474.67        62.95 o                         
   5  19   3      13344.24      14222.15       331.20 o                         
   6  19   3        383.26        406.25        87.67 o                         
   7  19   3       5734.55       6007.13       561.34 o                         
  -5  20   3       2373.44       2545.33       166.74 o                         
  -4  20   3        458.64        374.33        65.87 o                         
  -3  20   3       2412.92       2638.67       146.13 o                         
  -2  20   3       1223.31       1251.61        89.50 o                         
  -1  20   3       2578.94       2855.19       126.68 o                         
   0  20   3        395.51        469.56        63.16 o                         
   1  20   3        826.45        974.21        90.49 o                         
   2  20   3      13230.67      13833.52       312.31 o                         
   3  20   3       1142.11       1144.89        81.73 o                         
   4  20   3       6879.82       7236.44       225.43 o                         
   5  20   3        325.54        271.90        77.83 o                         
   6  20   3       5823.45       5539.99       513.27 o                         
  -5  21   3       3503.64       3447.60       433.42 o                         
  -4  21   3       5735.64       5970.98       277.87 o                         
  -3  21   3        139.21        141.06        49.53 o                         
  -2  21   3       3570.54       3782.70       171.24 o                         
  -1  21   3        644.23        629.23        79.18 o                         
   0  21   3       5788.41       5888.05       192.06 o                         
   1  21   3       2910.13       3282.32       160.13 o                         
   2  21   3       3878.00       4080.04       165.78 o                         
   3  21   3       5894.04       6497.94       231.20 o                         
   4  21   3          9.70         23.36        55.49 o                         
   5  21   3       2196.39       2161.27       314.60 o                         
  -4  22   3       1319.93       1704.76       206.54 o                         
  -3  22   3       5508.80       5819.35       299.43 o                         
  -2  22   3        439.40        461.69        75.85 o                         
  -1  22   3      10016.60      10269.04       438.68 o                         
   0  22   3        598.19        804.93       128.48 o                         
   1  22   3       5146.96       5263.22       248.65 o                         
   2  22   3       2804.60       3066.18       177.88 o                         
   3  22   3        531.15        515.17        80.53 o                         
  -3  23   3         46.07         -6.58       165.32 o                         
  -2  23   3       8672.61       9696.10       683.44 o                         
  -1  23   3        490.03        462.41       186.50 o                         
   0  23   3       7818.71       8606.18       474.83 o                         
   1  23   3        272.95        383.96       102.46 o                         
   2  23   3       1043.56       1044.23       133.90 o                         
   3  23   3        222.20        228.66       156.83 o                         
 -10   0   4      15036.05      15158.35       400.42 o                         
  -8   0   4      19594.43      19949.10       571.16 o                         
  -6   0   4      41516.88      41053.90       519.19 o                         
  -4   0   4      31158.35      31055.71       367.87 o                         
  -2   0   4       6923.94       7191.50       113.07 o                         
   0   0   4       4399.49       4284.04        88.57 o                         
   2   0   4      24847.46      26077.42       341.67 o                         
   4   0   4      18941.13      19073.54       220.00 o                         
   6   0   4      15277.11      15978.57       228.37 o                         
   8   0   4      10609.20      10497.25       219.27 o                         
  10   0   4       2448.56       2416.31       172.14 o                         
 -11   1   4       2932.88       2917.78       140.57 o                         
 -10   1   4        685.18        599.28        52.42 o                         
  -9   1   4      26146.47      26534.02       476.54 o                         
  -8   1   4        547.91        595.36        41.41 o                         
  -7   1   4      19366.39      19670.78       267.90 o                         
  -6   1   4         98.21        225.23        42.80 o                         
  -5   1   4      43156.77      42124.37       288.06 o                         
  -4   1   4        233.17        259.76        18.46 o                         
  -3   1   4      16149.03      16056.94       187.62 o                         
  -2   1   4      17627.53      17923.45       169.81 o                         
  -1   1   4       3493.11       3722.50        52.58 o                         
   0   1   4         91.12        106.75        10.36 o                         
   1   1   4       1419.37       1471.99        50.71 o                         
   2   1   4         41.22         74.00        10.18 o                         
   3   1   4      47252.62      47834.38       316.37 o                         
   4   1   4          8.37        236.75        48.29 o                         
   5   1   4       9744.60       9782.21       105.85 o                         
   6   1   4        687.33        752.45        30.77 o                         
   7   1   4      20587.65      20577.05       201.98 o                         
   8   1   4        553.52        583.70        40.16 o                         
   9   1   4       4733.74       4543.56       155.15 o                         
  10   1   4       1487.22       1546.92        96.93 o                         
  11   1   4        555.24        628.67       179.90 o                         
 -11   2   4        444.88        363.02        53.95 o                         
 -10   2   4      14619.42      14779.07       325.72 o                         
  -9   2   4       2546.17       2769.57        95.97 o                         
  -8   2   4      13003.08      13223.73       242.17 o                         
  -7   2   4        444.95        474.91        30.51 o                         
  -6   2   4      27696.24      26957.21       238.49 o                         
  -5   2   4        726.80        759.54        36.31 o                         
  -4   2   4       7599.14       7455.06       112.40 o                         
  -3   2   4      10322.95      10091.04       123.66 o                         
  -2   2   4       5340.00       5444.01        68.08 o                         
  -1   2   4      29002.92      28936.57       209.96 o                         
   0   2   4         71.81        133.83        27.73 o                         
   1   2   4        442.83        490.11        18.88 o                         
   2   2   4      14344.11      14456.05       122.40 o                         
   3   2   4       3561.87       3558.80        54.93 o                         
   4   2   4      23817.70      23510.12       187.77 o                         
   5   2   4        505.44        507.99        25.63 o                         
   6   2   4      25843.65      26068.14       246.04 o                         
   7   2   4        346.38        406.39        27.91 o                         
   8   2   4       7468.35       7261.53       153.25 o                         
   9   2   4       1079.90       1195.90        80.66 o                         
  10   2   4       1474.72       1442.30       102.95 o                         
  11   2   4       5097.45       4741.58       483.37 o                         
 -11   3   4       3089.79       3090.12       140.74 o                         
 -10   3   4       3072.28       3148.17       128.89 o                         
  -9   3   4      11634.29      11648.57       226.71 o                         
  -8   3   4       1105.88       1152.58        51.27 o                         
  -7   3   4      10477.02      10426.82       161.38 o                         
  -6   3   4       3905.68       3919.74        82.73 o                         
  -5   3   4       7848.77       7782.42       121.82 o                         
  -4   3   4       3103.50       3124.88        68.90 o                         
  -3   3   4        928.98       1028.45        41.34 o                         
  -2   3   4      28743.73      28373.54       221.45 o                         
  -1   3   4       2240.56       2554.83        36.78 o                         
   0   3   4      11819.11      11776.45       107.78 o                         
   1   3   4       2531.71       2574.36        39.18 o                         
   2   3   4       8345.21       8087.38        86.54 o                         
   3   3   4      26122.37      26322.50       189.54 o                         
   4   3   4       4123.22       4085.21        65.93 o                         
   5   3   4      16197.91      15869.33       157.67 o                         
   6   3   4       2470.33       2709.51        63.60 o                         
   7   3   4      22441.88      22494.85       235.72 o                         
   8   3   4        645.00        683.90        48.57 o                         
   9   3   4        495.54        439.22        46.22 o                         
  10   3   4       6416.68       6217.07       217.87 o                         
  11   3   4        540.67        396.01       155.27 o                         
 -11   4   4       4784.50       5046.00       198.80 o                         
 -10   4   4       3598.34       3656.35       139.32 o                         
  -9   4   4       1276.12       1306.75        73.13 o                         
  -8   4   4       1552.20       1462.25        64.70 o                         
  -7   4   4       1600.66       1601.69        59.36 o                         
  -6   4   4      13147.11      12750.24       162.10 o                         
  -5   4   4      10902.68      10537.98       115.74 o                         
  -4   4   4        433.62        415.78        21.21 o                         
  -3   4   4      11759.10      11645.78       115.59 o                         
  -2   4   4       2705.66       2571.90        40.94 o                         
  -1   4   4      39034.02      38362.62       246.96 o                         
   0   4   4      10184.92      10688.30       102.62 o                         
   1   4   4      24440.88      24523.37       183.43 o                         
   2   4   4      11022.44      10969.97       102.50 o                         
   3   4   4      17874.89      17537.06       146.50 o                         
   4   4   4      15476.66      15468.92       150.97 o                         
   5   4   4        278.02        336.34        19.19 o                         
   6   4   4      20045.58      19856.17       206.45 o                         
   7   4   4       6343.34       6562.84       120.83 o                         
   8   4   4       2128.06       2169.96        86.03 o                         
   9   4   4       6583.85       6616.18       182.61 o                         
  10   4   4       3102.78       3141.04       155.48 o                         
  11   4   4       7518.06       7417.38       668.05 o                         
 -11   5   4         19.05         70.72        45.65 o                         
 -10   5   4       2008.04       2097.91       148.34 o                         
  -9   5   4        351.22        344.40        45.46 o                         
  -8   5   4          1.20         21.87        26.56 o                         
  -7   5   4        760.61        768.38        41.87 o                         
  -6   5   4       9893.02       9521.73       144.51 o                         
  -5   5   4        321.64        316.20        17.37 o                         
  -4   5   4      24233.51      23659.58       225.61 o                         
  -3   5   4       2126.21       2140.97        43.84 o                         
  -2   5   4      32605.81      32457.13       220.27 o                         
  -1   5   4       6105.03       6280.66        74.02 o                         
   0   5   4      59565.40      59335.83       391.09 o                         
   1   5   4       3346.03       3360.71        54.04 o                         
   2   5   4      27155.05      27547.11       216.25 o                         
   3   5   4       6276.98       6180.44        73.46 o                         
   4   5   4       7115.20       7058.71       102.47 o                         
   5   5   4       4172.34       4190.52        98.25 o                         
   6   5   4       1539.09       1494.85        52.26 o                         
   7   5   4       2915.05       2913.34        94.54 o                         
   8   5   4      10992.78      10848.60       225.55 o                         
   9   5   4       1573.44       1508.81        86.63 o                         
  10   5   4       8367.28       7810.75       253.32 o                         
 -11   6   4       5345.46       5567.13       213.07 o                         
 -10   6   4       2124.77       2143.99       129.06 o                         
  -9   6   4        234.46        213.98        41.33 o                         
  -8   6   4        546.41        535.99        41.09 o                         
  -7   6   4         50.30         39.74        20.62 o                         
  -6   6   4        392.61        370.27        27.99 o                         
  -5   6   4      18634.19      17873.97       169.59 o                         
  -4   6   4       1654.91       1563.56        37.38 o                         
  -3   6   4      35783.21      34645.51       260.54 o                         
  -2   6   4       1851.63       1889.78        36.03 o                         
  -1   6   4      54012.89      53885.93       368.04 o                         
   0   6   4      15059.21      15007.57       142.63 o                         
   1   6   4      50700.40      49602.32       356.56 o                         
   2   6   4        161.49        177.27        12.00 o                         
   3   6   4       8778.43       8735.65        99.13 o                         
   4   6   4        250.18        311.33        17.79 o                         
   5   6   4       1952.23       1896.91        52.20 o                         
   6   6   4          1.32         16.01        17.32 o                         
   7   6   4       2977.53       2950.46        97.01 o                         
   8   6   4          4.98         51.70        38.99 o                         
   9   6   4       6991.96       6899.49       194.57 o                         
  10   6   4       3509.27       3360.73       164.71 o                         
 -11   7   4       2049.04       1972.09       143.85 o                         
 -10   7   4       2154.43       2160.17       133.30 o                         
  -9   7   4       1046.44       1104.95        89.72 o                         
  -8   7   4          8.36         17.82        24.67 o                         
  -7   7   4       1985.40       1923.24        73.75 o                         
  -6   7   4       2649.93       2593.91        80.89 o                         
  -5   7   4       6015.33       5758.04        84.97 o                         
  -4   7   4      30972.48      29926.27       273.52 o                         
  -3   7   4         91.68        103.23        12.67 o                         
  -2   7   4      58990.71      57818.09       397.28 o                         
  -1   7   4       8049.70       8145.79        98.27 o                         
   0   7   4      50122.04      48802.86       391.28 o                         
   1   7   4        145.78        156.38        12.23 o                         
   2   7   4      20799.21      20510.46       177.01 o                         
   3   7   4         79.74        112.69        13.43 o                         
   4   7   4       1843.23       1872.77        42.78 o                         
   5   7   4        611.59        599.49        30.71 o                         
   6   7   4         90.14         72.07        17.29 o                         
   7   7   4        822.54        832.62        60.47 o                         
   8   7   4       4262.38       4147.13       141.99 o                         
   9   7   4         78.85         56.09        37.24 o                         
  10   7   4       6642.04       6567.99       223.93 o                         
 -11   8   4       1472.27       1312.58       181.20 o                         
 -10   8   4       2835.29       2994.52       158.41 o                         
  -9   8   4        124.97        134.35        50.70 o                         
  -8   8   4       3120.73       3305.73       130.24 o                         
  -7   8   4        414.10        461.85        44.42 o                         
  -6   8   4       9223.88       9074.37       184.43 o                         
  -5   8   4      15333.74      14977.79       199.65 o                         
  -4   8   4       9677.64       9404.25       132.10 o                         
  -3   8   4      42692.89      41579.07       321.54 o                         
  -2   8   4         41.79         80.90        15.50 o                         
  -1   8   4      46352.94      45901.65       348.28 o                         
   0   8   4         71.95         96.03        13.53 o                         
   1   8   4      35859.57      35047.51       288.86 o                         
   2   8   4      15922.48      15807.23       159.64 o                         
   3   8   4       4005.30       3814.99        70.36 o                         
   4   8   4       1113.70       1186.74        33.19 o                         
   5   8   4        321.17        340.20        26.58 o                         
   6   8   4       5131.04       4910.58       125.63 o                         
   7   8   4        432.17        402.16        43.60 o                         
   8   8   4       4774.40       4576.30       153.41 o                         
   9   8   4       7171.67       7252.05       206.03 o                         
  10   8   4         36.78         22.21        67.98 o                         
 -10   9   4       1752.09       1805.43       127.44 o                         
  -9   9   4       2766.52       2860.67       139.83 o                         
  -8   9   4       1111.55       1098.78        86.16 o                         
  -7   9   4      14040.99      13702.50       254.24 o                         
  -6   9   4       2088.69       2198.79       120.68 o                         
  -5   9   4       9848.69       9653.41       266.65 o                         
  -4   9   4      11187.68      10855.76       162.92 o                         
  -3   9   4       2697.22       2692.43        60.86 o                         
  -2   9   4      26329.70      25764.05       218.54 o                         
  -1   9   4        251.34        299.74        20.60 o                         
   0   9   4      14689.85      14352.77       164.40 o                         
   1   9   4      22340.44      22024.01       207.01 o                         
   2   9   4      21165.45      20673.32       209.30 o                         
   3   9   4       9256.42       8963.23       165.62 o                         
   4   9   4       1269.02       1284.73        44.05 o                         
   5   9   4      19281.79      19375.64       223.08 o                         
   6   9   4         30.68         39.83        26.75 o                         
   7   9   4       6611.17       6560.58       178.94 o                         
   8   9   4       2529.26       2426.04       114.40 o                         
   9   9   4       5654.97       5239.94       177.31 o                         
  10   9   4       4301.11       4444.86       267.70 o                         
 -10  10   4       2065.28       2068.10       162.51 o                         
  -9  10   4          9.21          8.32        41.97 o                         
  -8  10   4      14398.00      15037.89       398.97 o                         
  -7  10   4       2026.43       2130.70        92.59 o                         
  -6  10   4       7488.63       7499.97       208.34 o                         
  -5  10   4       1376.42       1391.20        67.04 o                         
  -4  10   4      12610.07      12097.08       201.76 o                         
  -3  10   4       8104.70       7742.17       113.45 o                         
  -2  10   4         85.30        147.16        13.87 o                         
  -1  10   4       2629.68       2723.36        63.77 o                         
   0  10   4       7302.18       7255.91       107.95 o                         
   1  10   4      11075.72      10908.20       130.09 o                         
   2  10   4      13060.23      12999.78       156.00 o                         
   3  10   4       9268.06       9150.28       148.96 o                         
   4  10   4      28442.75      28001.28       307.06 o                         
   5  10   4          3.92         33.89        33.04 o                         
   6  10   4      13861.87      13335.85       255.26 o                         
   7  10   4        277.36        212.68        33.69 o                         
   8  10   4      12725.24      12129.89       317.27 o                         
   9  10   4       1903.86       1800.29       106.12 o                         
  10  10   4       3139.24       2422.13       290.87 o                         
 -10  11   4        258.32        334.60        73.60 o                         
  -9  11   4       8082.20       8918.50       258.48 o                         
  -8  11   4        646.50        689.30        66.08 o                         
  -7  11   4      17533.12      17510.39       358.57 o                         
  -6  11   4        352.60        323.66        51.44 o                         
  -5  11   4       2200.18       2305.33       129.33 o                         
  -4  11   4       1278.89       1244.32        52.85 o                         
  -3  11   4       7454.31       7186.95       109.97 o                         
  -2  11   4       1081.57       1097.54        34.69 o                         
  -1  11   4       1859.93       1829.52        50.74 o                         
   0  11   4       1126.83       1002.39        38.58 o                         
   1  11   4       9638.65       9408.46       115.21 o                         
   2  11   4       3318.56       3230.05        71.37 o                         
   3  11   4      15210.14      14879.46       248.26 o                         
   4  11   4         40.73         81.49        26.14 o                         
   5  11   4      56524.62      54317.14      1210.81 o                         
   6  11   4         50.08        -29.45        35.30 o                         
   7  11   4       8153.67       8037.80       286.36 o                         
   8  11   4       1268.96       1183.52        91.56 o                         
   9  11   4      12086.21      12302.01       422.79 o                         
 -10  12   4       3847.64       3555.28       408.00 o                         
  -9  12   4         39.16         20.14        52.41 o                         
  -8  12   4      20107.68      20547.21       416.05 o                         
  -7  12   4        527.04        561.43        60.89 o                         
  -6  12   4       4313.35       4242.58       143.61 o                         
  -5  12   4        247.06        244.22        35.94 o                         
  -4  12   4       5741.59       5637.33       131.81 o                         
  -3  12   4        805.85        803.95        35.67 o                         
  -2  12   4         43.22         92.83        12.74 o                         
  -1  12   4        182.91        202.21        18.03 o                         
   0  12   4       3302.22       3084.34        69.17 o                         
   1  12   4         63.28        100.68        19.74 o                         
   2  12   4      10282.48      10282.83       167.92 o                         
   3  12   4       1483.71       1339.07        70.74 o                         
   4  12   4      45021.98      42887.25       517.21 o                         
   5  12   4        303.44        315.69        45.28 o                         
   6  12   4      21476.02      21035.31       472.70 o                         
   7  12   4        146.42        137.23        40.07 o                         
   8  12   4      11472.84      11331.60       397.18 o                         
   9  12   4         56.28         36.29        50.39 o                         
  -9  13   4       4985.61       5384.96       251.96 o                         
  -8  13   4        545.04        510.33        72.76 o                         
  -7  13   4      15453.71      15521.47       369.59 o                         
  -6  13   4       1846.09       1887.40        98.05 o                         
  -5  13   4       3943.11       3900.94       156.64 o                         
  -4  13   4        718.40        782.32        48.88 o                         
  -3  13   4       3525.41       3312.10        85.29 o                         
  -2  13   4       1703.23       1676.67        55.50 o                         
  -1  13   4        218.08        268.08        28.02 o                         
   0  13   4       1777.10       1781.99        94.18 o                         
   1  13   4      13612.78      12851.04       206.51 o                         
   2  13   4       5290.82       4981.48       115.36 o                         
   3  13   4       9356.06       9052.35       183.57 o                         
   4  13   4       1127.26       1107.03        62.93 o                         
   5  13   4      29872.99      28977.72       602.42 o                         
   6  13   4        278.53        182.48        58.98 o                         
   7  13   4       8520.20       8402.13       441.00 o                         
   8  13   4        570.84        488.14        75.94 o                         
   9  13   4       6591.05       6987.17       482.21 o                         
  -9  14   4         38.81         73.08       118.33 o                         
  -8  14   4       7155.07       7544.90       255.86 o                         
  -7  14   4       1643.72       1790.46       120.34 o                         
  -6  14   4       9401.37       9195.31       250.76 o                         
  -5  14   4       2189.71       2083.88       113.92 o                         
  -4  14   4       6662.61       6284.01       214.09 o                         
  -3  14   4       7592.00       7426.13       156.01 o                         
  -2  14   4         24.12         68.38        23.00 o                         
  -1  14   4       3718.76       3650.53        97.04 o                         
   0  14   4        909.18        919.60        52.47 o                         
   1  14   4      10606.42      10221.37       260.68 o                         
   2  14   4      14032.72      13413.85       230.02 o                         
   3  14   4       3336.09       3227.24       108.61 o                         
   4  14   4       8287.13       8071.43       180.38 o                         
   5  14   4         23.81         46.89        46.51 o                         
   6  14   4       9791.76       9428.53       402.22 o                         
   7  14   4        154.23         75.36        50.00 o                         
   8  14   4       5787.86       5725.00       285.96 o                         
  -9  15   4       1974.10       2540.47       402.11 o                         
  -8  15   4        376.28        357.26        69.31 o                         
  -7  15   4       5677.01       5690.82       219.29 o                         
  -6  15   4        662.95        661.95       100.41 o                         
  -5  15   4      11140.95      10842.85       272.05 o                         
  -4  15   4      11155.99      10878.30       274.10 o                         
  -3  15   4       1556.61       1499.49        72.81 o                         
  -2  15   4      12297.79      11945.09       245.05 o                         
  -1  15   4         43.88         40.05        20.85 o                         
   0  15   4      13233.16      12195.11       380.87 o                         
   1  15   4       5969.33       5621.05       168.96 o                         
   2  15   4       6302.02       6019.42       140.94 o                         
   3  15   4       1966.88       1948.29        85.98 o                         
   4  15   4        472.15        409.16        51.87 o                         
   5  15   4       4138.13       3893.85       177.33 o                         
   6  15   4        128.01        152.82        47.71 o                         
   7  15   4       2657.98       2694.53       170.59 o                         
   8  15   4       1849.27       1672.25       181.07 o                         
  -8  16   4       2098.21       2180.95       238.64 o                         
  -7  16   4         16.41         18.27        48.23 o                         
  -6  16   4       3421.86       3305.01       152.29 o                         
  -5  16   4       3956.36       4123.56       165.78 o                         
  -4  16   4       3894.62       3791.68       180.81 o                         
  -3  16   4      19204.87      19473.80       542.24 o                         
  -2  16   4          4.70        -19.61        24.32 o                         
  -1  16   4       9304.64       8853.03       208.64 o                         
   0  16   4        948.72        963.01        59.52 o                         
   1  16   4      18140.79      17205.29       540.23 o                         
   2  16   4       3395.13       3075.17       108.45 o                         
   3  16   4        727.78        655.78        55.87 o                         
   4  16   4        335.31        405.83        49.73 o                         
   5  16   4        498.25        444.10        58.95 o                         
   6  16   4       1562.81       1660.61       123.57 o                         
   7  16   4        206.91        160.20        51.81 o                         
  -8  17   4         62.91        -55.81       118.35 o                         
  -7  17   4       1706.05       1765.70       144.08 o                         
  -6  17   4        517.17        600.93        70.54 o                         
  -5  17   4        639.74        574.93        66.76 o                         
  -4  17   4      13958.31      14284.65       400.06 o                         
  -3  17   4          8.49         18.94        31.43 o                         
  -2  17   4      11855.41      11832.04       218.39 o                         
  -1  17   4       1706.57       1663.99        79.42 o                         
   0  17   4      19736.75      19296.56       381.65 o                         
   1  17   4         33.87         68.02        32.00 o                         
   2  17   4       3395.07       3334.68       115.07 o                         
   3  17   4        148.14        109.07        33.41 o                         
   4  17   4        676.77        626.98        59.10 o                         
   5  17   4        683.92        703.40        74.10 o                         
   6  17   4        123.01        101.69        47.89 o                         
   7  17   4        414.60        123.84       103.82 o                         
  -7  18   4        503.28        438.63       146.62 o                         
  -6  18   4        317.54        253.17        57.35 o                         
  -5  18   4       5445.02       5700.62       201.53 o                         
  -4  18   4        948.76        916.07        79.23 o                         
  -3  18   4       8567.86       8324.76       254.91 o                         
  -2  18   4         49.81         30.37        31.83 o                         
  -1  18   4      10954.88      11097.71       214.56 o                         
   0  18   4       2337.89       2478.06       113.97 o                         
   1  18   4      14431.79      14379.83       279.22 o                         
   2  18   4        347.81        327.18        46.68 o                         
   3  18   4       2408.33       2344.18       122.05 o                         
   4  18   4          1.09         43.36        36.87 o                         
   5  18   4        372.12        433.39        69.06 o                         
   6  18   4        252.37        254.26        54.65 o                         
  -6  19   4       2534.49       2312.63       248.70 o                         
  -5  19   4        362.92        355.74        65.91 o                         
  -4  19   4       2583.84       2704.03       136.00 o                         
  -3  19   4         30.79         41.27        35.91 o                         
  -2  19   4       7665.77       7920.02       196.27 o                         
  -1  19   4          7.65         28.40        28.88 o                         
   0  19   4       9252.01       9651.79       231.52 o                         
   1  19   4       1890.12       1842.25       120.18 o                         
   2  19   4       5741.82       5968.24       196.35 o                         
   3  19   4        808.87        732.70        71.59 o                         
   4  19   4       3249.48       3430.81       154.14 o                         
   5  19   4        321.82        478.95        74.31 o                         
   6  19   4       1052.07       1021.15       116.14 o                         
  -5  20   4        695.92        803.86       106.92 o                         
  -4  20   4         59.76         31.54        48.39 o                         
  -3  20   4       5082.34       5185.70       187.72 o                         
  -2  20   4        957.82       1051.35        72.08 o                         
  -1  20   4       8164.79       8800.34       224.16 o                         
   0  20   4         14.54          9.19        41.23 o                         
   1  20   4       2786.15       2931.07       152.75 o                         
   2  20   4        329.02        397.12        64.66 o                         
   3  20   4       6010.77       6088.79       191.23 o                         
   4  20   4       2563.88       2865.42       154.75 o                         
   5  20   4        156.98        172.34       101.57 o                         
  -4  21   4        773.46        800.11       123.71 o                         
  -3  21   4       1282.81       1361.00       117.34 o                         
  -2  21   4       8287.61       8619.02       241.37 o                         
  -1  21   4         12.31         -5.84        39.23 o                         
   0  21   4       3304.79       3485.95       150.92 o                         
   1  21   4         56.87          9.92        52.13 o                         
   2  21   4       1453.05       1765.51       138.09 o                         
   3  21   4       4104.32       4000.53       185.73 o                         
   4  21   4       1128.73       1106.55       232.64 o                         
   5  21   4       3389.54       3486.13       288.61 o                         
  -4  22   4       2673.52       2931.88       274.97 o                         
  -3  22   4       1981.56       2012.04       183.17 o                         
  -2  22   4        746.78        516.77       135.76 o                         
  -1  22   4       4337.54       4364.58       287.27 o                         
   0  22   4        562.76        538.19        69.58 o                         
   1  22   4        445.53        534.57        77.93 o                         
   2  22   4       1718.81       1745.53       135.32 o                         
   3  22   4        191.88        252.43        68.65 o                         
   4  22   4       5614.55       5923.77       528.39 o                         
   0  23   4        786.56        793.56       222.35 o                         
   1  23   4        623.99        565.20       168.77 o                         
   2  23   4         37.74         96.66        61.27 o                         
 -11   0   5       6074.87       5937.36       447.06 o                         
  -9   0   5       4761.01       5003.74       177.81 o                         
  -7   0   5       6954.49       7066.73       168.63 o                         
  -5   0   5       7136.19       6767.43       133.92 o                         
  -3   0   5      23133.43      22569.17       300.24 o                         
  -1   0   5      98456.92      99912.11      1020.81 o                         
   1   0   5      34224.82      33590.88       455.79 o                         
   3   0   5      23883.67      24434.25       302.00 o                         
   5   0   5       7525.87       7302.18       124.29 o                         
   7   0   5          4.36        -13.47        22.09 o                         
   9   0   5        702.10        559.31        80.84 o                         
 -11   1   5        131.77         29.88        42.26 o                         
 -10   1   5       7620.96       7784.18       197.45 o                         
  -9   1   5        140.79        111.61        26.65 o                         
  -8   1   5       2610.04       2541.43        93.60 o                         
  -7   1   5       1556.19       1496.07        57.35 o                         
  -6   1   5        791.09        851.52        37.73 o                         
  -5   1   5       5307.97       5249.91        89.46 o                         
  -4   1   5       9488.61       9273.25       131.95 o                         
  -3   1   5         51.07        107.87        19.13 o                         
  -2   1   5      48434.68      47589.13       359.13 o                         
  -1   1   5       6113.43       6680.00        98.96 o                         
   0   1   5      51961.57      52207.59       406.05 o                         
   1   1   5       7989.31       8037.52       105.26 o                         
   2   1   5      42602.80      42715.38       319.34 o                         
   3   1   5        306.15        351.65        21.56 o                         
   4   1   5       8521.63       8599.51       102.01 o                         
   5   1   5        381.48        379.51        19.10 o                         
   6   1   5       1822.13       1935.93        52.01 o                         
   7   1   5       4720.50       4668.56        89.17 o                         
   8   1   5       2189.36       2301.08        82.27 o                         
   9   1   5        601.60        585.70        58.35 o                         
  10   1   5       6204.55       6064.42       211.36 o                         
 -11   2   5       5705.67       5739.46       219.65 o                         
 -10   2   5       1016.79       1033.84        72.76 o                         
  -9   2   5       2766.90       2784.11        98.19 o                         
  -8   2   5        225.78        276.64        27.75 o                         
  -7   2   5         37.79         31.59        16.99 o                         
  -6   2   5      14565.42      14082.16       167.54 o                         
  -5   2   5       6299.28       5990.66        92.45 o                         
  -4   2   5       2840.18       2712.67        68.37 o                         
  -3   2   5      10445.31      10303.81       137.05 o                         
  -2   2   5        380.10        485.49        23.95 o                         
  -1   2   5      59440.95      59418.17       452.43 o                         
   0   2   5       3142.98       3320.52        63.28 o                         
   1   2   5      19102.42      18662.89       160.74 o                         
   2   2   5      21795.43      21727.91       187.01 o                         
   3   2   5      37647.59      37581.22       310.38 o                         
   4   2   5       1464.46       1473.43        38.26 o                         
   5   2   5       2681.32       2701.39        60.70 o                         
   6   2   5      16154.16      16175.53       181.43 o                         
   7   2   5       1300.26       1379.15        47.60 o                         
   8   2   5       5322.56       5385.45       123.39 o                         
   9   2   5       1724.84       1788.38        97.99 o                         
  10   2   5       4028.80       3859.47       169.72 o                         
  11   2   5       9794.75       9620.43       702.48 o                         
 -11   3   5       1287.29       1333.35       102.65 o                         
 -10   3   5       7812.94       7774.12       235.09 o                         
  -9   3   5       2879.98       2978.77       105.51 o                         
  -8   3   5         36.35         41.04        19.35 o                         
  -7   3   5       7118.43       7058.58       121.70 o                         
  -6   3   5        228.23        234.78        27.12 o                         
  -5   3   5      13497.23      12889.57       151.34 o                         
  -4   3   5       3019.95       3033.34        69.46 o                         
  -3   3   5        659.15        697.00        30.25 o                         
  -2   3   5      19996.43      20130.63       192.12 o                         
  -1   3   5       6141.12       6117.68        81.55 o                         
   0   3   5       9480.37       9498.25        99.65 o                         
   1   3   5      10198.79      10068.46        98.30 o                         
   2   3   5      59354.79      59511.28       441.11 o                         
   3   3   5      14393.79      14095.51       137.00 o                         
   4   3   5       4470.20       4412.94        70.17 o                         
   5   3   5      18736.04      18245.52       187.76 o                         
   6   3   5       1602.20       1646.70        50.83 o                         
   7   3   5      25858.91      25945.58       279.10 o                         
   8   3   5       1299.03       1355.43        62.59 o                         
   9   3   5       4583.17       4568.59       156.67 o                         
  10   3   5       3147.84       3103.82       153.58 o                         
  11   3   5       4678.18       4017.17       467.81 o                         
 -11   4   5       2756.00       2724.78       145.71 o                         
 -10   4   5       4917.43       4986.83       170.68 o                         
  -9   4   5        852.66        897.32        58.73 o                         
  -8   4   5       8008.35       7784.35       146.66 o                         
  -7   4   5         24.63         56.09        18.20 o                         
  -6   4   5      17337.99      16799.71       203.09 o                         
  -5   4   5       2542.83       2462.92        53.17 o                         
  -4   4   5      10428.73      10289.10       120.57 o                         
  -3   4   5       2868.79       2799.67        56.88 o                         
  -2   4   5       5854.85       5874.94        77.55 o                         
  -1   4   5      10290.54       9983.66       101.59 o                         
   0   4   5        757.97        758.91        22.67 o                         
   1   4   5      11672.92      11881.34       116.65 o                         
   2   4   5       8516.23       8270.21       103.77 o                         
   3   4   5      10319.87      10259.97       106.99 o                         
   4   4   5      22798.82      22544.55       197.21 o                         
   5   4   5        927.65        922.31        34.92 o                         
   6   4   5      34842.14      34407.71       307.64 o                         
   7   4   5         99.71        164.20        23.16 o                         
   8   4   5      14184.18      14136.48       234.05 o                         
   9   4   5        596.07        541.87        60.93 o                         
  10   4   5       5231.09       5059.32       198.51 o                         
 -11   5   5       1686.17       1470.19       137.61 o                         
 -10   5   5        722.26        660.72        61.76 o                         
  -9   5   5      12811.34      12699.92       232.80 o                         
  -8   5   5          4.57         18.83        23.57 o                         
  -7   5   5      15632.79      15148.61       207.46 o                         
  -6   5   5        353.63        312.50        25.81 o                         
  -5   5   5      17854.16      17299.09       173.27 o                         
  -4   5   5       2531.04       2552.34        53.46 o                         
  -3   5   5      10311.23      10216.12       112.01 o                         
  -2   5   5       7661.94       7605.05        84.32 o                         
  -1   5   5       4213.66       4218.04        72.79 o                         
   0   5   5       2267.49       2334.08        44.11 o                         
   1   5   5        365.03        434.72        20.25 o                         
   2   5   5       2889.52       2744.11        43.60 o                         
   3   5   5      24927.09      25017.11       199.46 o                         
   4   5   5        622.35        660.31        27.45 o                         
   5   5   5      27715.21      27518.82       290.43 o                         
   6   5   5       2723.46       2550.19        67.20 o                         
   7   5   5      25321.84      24959.96       320.06 o                         
   8   5   5        577.72        621.24        53.46 o                         
   9   5   5       9709.17       9954.79       226.30 o                         
  10   5   5         43.08        -33.04        43.50 o                         
 -11   6   5        279.00        298.00        55.73 o                         
 -10   6   5       4806.25       4819.94       183.42 o                         
  -9   6   5        600.54        501.55        57.02 o                         
  -8   6   5      24538.85      24468.40       407.07 o                         
  -7   6   5       2735.90       2669.92        82.21 o                         
  -6   6   5      19555.59      19143.93       244.23 o                         
  -5   6   5       1554.82       1633.50        41.98 o                         
  -4   6   5      33249.57      32361.48       280.39 o                         
  -3   6   5          7.80         35.26        10.60 o                         
  -2   6   5       8161.41       7929.64        92.16 o                         
  -1   6   5        909.05        912.96        30.10 o                         
   0   6   5        110.40        120.71        14.57 o                         
   1   6   5        170.91        193.75        13.58 o                         
   2   6   5       3777.59       3789.86        59.26 o                         
   3   6   5       2677.39       2792.57        43.05 o                         
   4   6   5      28814.13      28213.28       255.77 o                         
   5   6   5       1140.22       1234.14        43.58 o                         
   6   6   5      16346.83      16475.49       194.87 o                         
   7   6   5          3.71         32.93        21.35 o                         
   8   6   5      16372.41      16219.12       288.55 o                         
   9   6   5       1085.40       1077.48        76.64 o                         
  10   6   5       5580.35       5559.27       236.61 o                         
 -11   7   5       1706.75       1518.45       181.16 o                         
 -10   7   5        883.37        832.25        76.31 o                         
  -9   7   5      11082.34      11021.19       265.64 o                         
  -8   7   5        193.58        254.85        33.15 o                         
  -7   7   5      22715.18      22731.48       290.87 o                         
  -6   7   5       1504.24       1553.68        64.44 o                         
  -5   7   5      33998.45      32933.00       272.75 o                         
  -4   7   5        473.08        548.07        25.34 o                         
  -3   7   5      36133.80      34903.03       284.55 o                         
  -2   7   5       4428.79       4385.04        65.17 o                         
  -1   7   5        192.23        228.80        16.96 o                         
   0   7   5       1817.10       1870.53        41.88 o                         
   1   7   5        982.54       1040.23        37.44 o                         
   2   7   5       2261.28       2200.91        46.41 o                         
   3   7   5      10327.39      10206.14       105.37 o                         
   4   7   5       3921.29       3951.99        79.77 o                         
   5   7   5      12168.88      12311.86       160.58 o                         
   6   7   5       1993.21       1906.65        59.32 o                         
   7   7   5      10324.99       9985.33       194.46 o                         
   8   7   5        552.52        593.96        54.47 o                         
   9   7   5      11083.70      10816.81       249.14 o                         
  10   7   5       2716.16       2553.85       196.81 o                         
 -11   8   5        712.57        745.21       156.07 o                         
 -10   8   5       4490.76       4743.54       223.36 o                         
  -9   8   5       3660.93       4004.41       156.92 o                         
  -8   8   5      15964.68      16312.32       405.48 o                         
  -7   8   5       1053.27       1042.68        56.16 o                         
  -6   8   5      22545.61      22182.03       276.67 o                         
  -5   8   5        682.32        638.04        33.99 o                         
  -4   8   5      27824.34      26778.33       267.86 o                         
  -3   8   5      21056.41      20008.73       173.70 o                         
  -2   8   5       9666.15       9343.68       115.68 o                         
  -1   8   5       7129.03       6684.20        99.82 o                         
   0   8   5          0.39         28.44        11.90 o                         
   1   8   5       4828.89       4679.77        91.16 o                         
   2   8   5       1216.11       1299.21        39.41 o                         
   3   8   5       8910.32       8820.73       117.83 o                         
   4   8   5      10384.10      10305.17       163.59 o                         
   5   8   5        405.47        381.41        25.59 o                         
   6   8   5       5959.81       5726.84       136.13 o                         
   7   8   5       1245.34       1228.33        73.53 o                         
   8   8   5       7743.00       7365.86       196.05 o                         
   9   8   5       1996.59       1997.09       106.37 o                         
  10   8   5       4301.84       3871.24       282.16 o                         
 -11   9   5       2466.11       2151.22       343.96 o                         
 -10   9   5       1524.48       1574.08       119.00 o                         
  -9   9   5       5538.15       5767.99       237.71 o                         
  -8   9   5       1912.75       1945.88        93.55 o                         
  -7   9   5      14392.44      14299.81       327.35 o                         
  -6   9   5         12.85         37.43        23.64 o                         
  -5   9   5      16531.56      16296.27       234.31 o                         
  -4   9   5       6382.45       6455.11       113.87 o                         
  -3   9   5      11953.99      11637.99       151.59 o                         
  -2   9   5      20697.25      20155.00       191.64 o                         
  -1   9   5       5385.50       5358.95        98.43 o                         
   0   9   5      23959.14      23048.81       231.45 o                         
   1   9   5         42.81         66.71        16.90 o                         
   2   9   5       5842.74       5883.12        92.01 o                         
   3   9   5       1992.46       1930.38        50.32 o                         
   4   9   5       4657.84       4384.85        84.51 o                         
   5   9   5       5937.85       5930.91       108.54 o                         
   6   9   5        182.09         98.08        28.12 o                         
   7   9   5       6505.64       6248.25       173.09 o                         
   8   9   5        119.79        181.80        60.11 o                         
   9   9   5       2444.75       2160.39       113.27 o                         
  10   9   5       2543.87       2405.50       197.75 o                         
 -10  10   5       2171.00       2311.00       166.76 o                         
  -9  10   5       3184.61       3146.72       149.59 o                         
  -8  10   5       6573.63       6656.84       223.76 o                         
  -7  10   5        203.64        193.99        31.51 o                         
  -6  10   5       6247.14       6034.17       155.46 o                         
  -5  10   5       2010.73       1935.81        93.66 o                         
  -4  10   5       1486.04       1480.87        56.21 o                         
  -3  10   5      18374.71      18128.44       196.10 o                         
  -2  10   5       9774.85       9389.92       114.31 o                         
  -1  10   5      16198.48      15437.16       191.49 o                         
   0  10   5        371.41        372.52        23.50 o                         
   1  10   5      37711.23      36297.41       362.63 o                         
   2  10   5         46.30         67.90        21.54 o                         
   3  10   5       7259.41       7348.97       131.44 o                         
   4  10   5       3582.68       3568.34        85.22 o                         
   5  10   5       5452.96       5262.37       143.57 o                         
   6  10   5       7111.73       6766.68       175.09 o                         
   7  10   5        134.14         93.79        40.45 o                         
   8  10   5       1121.70       1157.38        79.68 o                         
   9  10   5       2777.37       2585.59       125.94 o                         
  10  10   5        800.31        860.42       271.46 o                         
 -10  11   5       1437.56       1385.30       253.43 o                         
  -9  11   5        946.68        742.12       116.39 o                         
  -8  11   5       1656.52       1575.91       101.71 o                         
  -7  11   5       1242.29       1341.22       112.41 o                         
  -6  11   5        426.18        464.03        46.54 o                         
  -5  11   5        384.27        332.63        35.16 o                         
  -4  11   5      16449.35      15871.70       212.36 o                         
  -3  11   5        568.09        531.28        30.16 o                         
  -2  11   5       6389.72       6136.08        98.04 o                         
  -1  11   5        375.02        357.13        27.39 o                         
   0  11   5      55688.79      52997.89       453.00 o                         
   1  11   5        432.87        478.59        32.57 o                         
   2  11   5      13699.40      13784.54       190.37 o                         
   3  11   5        724.86        807.14        53.41 o                         
   4  11   5      14522.68      14010.17       225.49 o                         
   5  11   5       3051.07       2772.84       137.33 o                         
   6  11   5       1035.40        918.44        72.33 o                         
   7  11   5       1019.69        834.36        74.18 o                         
   8  11   5       3861.19       3623.58       164.24 o                         
   9  11   5        271.27        223.28        74.87 o                         
 -10  12   5        105.48        -73.86       126.88 o                         
  -9  12   5       1712.54       1826.77       148.66 o                         
  -8  12   5        175.38        144.70        49.17 o                         
  -7  12   5         16.34         48.37        52.94 o                         
  -6  12   5         56.89         92.45        38.58 o                         
  -5  12   5       3890.69       3741.53       129.29 o                         
  -4  12   5        223.14        240.75        31.02 o                         
  -3  12   5      10557.51      10465.39       158.38 o                         
  -2  12   5          1.08         25.17        20.04 o                         
  -1  12   5      16194.81      15848.83       200.28 o                         
   0  12   5        129.47        152.51        23.03 o                         
   1  12   5      46497.29      45468.03       427.23 o                         
   2  12   5        152.72        172.56        23.07 o                         
   3  12   5      12062.86      11550.84       204.64 o                         
   4  12   5        191.16        233.49        35.42 o                         
   5  12   5       8317.16       8137.73       245.93 o                         
   6  12   5        291.13        193.85        65.05 o                         
   7  12   5        456.51        313.52        58.12 o                         
   8  12   5         77.99         57.08        38.14 o                         
   9  12   5       3445.04       3215.63       263.46 o                         
  -9  13   5       1191.09       1581.06       262.92 o                         
  -8  13   5       2439.40       2506.69       163.04 o                         
  -7  13   5       2002.82       2008.28       118.10 o                         
  -6  13   5         13.28         -0.69        40.16 o                         
  -5  13   5       1581.47       1381.89        95.97 o                         
  -4  13   5      10092.00       9669.45       285.19 o                         
  -3  13   5        923.93        932.50        48.50 o                         
  -2  13   5       7494.56       7422.53       132.84 o                         
  -1  13   5       2604.76       2460.82        73.83 o                         
   0  13   5      34977.74      33594.65       352.20 o                         
   1  13   5        227.88        246.58        29.17 o                         
   2  13   5      15371.62      14801.13       251.36 o                         
   3  13   5         21.53         34.23        27.58 o                         
   4  13   5      13870.78      13148.29       221.13 o                         
   5  13   5       1623.49       1464.00       122.31 o                         
   6  13   5        667.62        591.84        92.73 o                         
   7  13   5        420.17        450.45        71.54 o                         
   8  13   5        657.31        449.56        69.74 o                         
  -9  14   5       2701.00       2709.80       273.49 o                         
  -8  14   5       5884.87       6336.30       238.66 o                         
  -7  14   5         23.10        -11.54        57.89 o                         
  -6  14   5       4953.06       4914.23       205.00 o                         
  -5  14   5        210.05        213.11        43.86 o                         
  -4  14   5       5069.64       4888.72       220.81 o                         
  -3  14   5      15816.72      15313.38       291.10 o                         
  -2  14   5       3986.53       3816.15       100.48 o                         
  -1  14   5      15929.50      15240.80       207.48 o                         
   0  14   5       2438.87       2240.58        82.73 o                         
   1  14   5      16508.25      16115.00       246.04 o                         
   2  14   5         55.00         82.80        44.51 o                         
   3  14   5       6513.53       6270.98       155.40 o                         
   4  14   5       2377.83       2240.08        94.51 o                         
   5  14   5        795.63        911.53        86.98 o                         
   6  14   5       1959.19       1977.82       131.31 o                         
   7  14   5        489.60        373.58        90.03 o                         
   8  14   5       1360.56       1492.44       177.76 o                         
  -8  15   5       1329.79       1304.31       142.50 o                         
  -7  15   5      10848.38      11503.23       300.45 o                         
  -6  15   5        354.74        356.65        57.31 o                         
  -5  15   5       7464.85       7136.52       247.59 o                         
  -4  15   5       1776.00       1787.79       152.94 o                         
  -3  15   5       9429.61       9002.46       190.37 o                         
  -2  15   5      12054.33      11639.90       289.26 o                         
  -1  15   5        691.11        626.46        42.12 o                         
   0  15   5      11029.63      10918.12       198.93 o                         
   1  15   5        193.10        271.12        36.40 o                         
   2  15   5       3290.33       3232.36       116.52 o                         
   3  15   5       1133.71       1205.62        78.19 o                         
   4  15   5       4283.20       4309.62       148.83 o                         
   5  15   5       7113.99       6972.36       218.58 o                         
   6  15   5         17.03        -58.28        58.28 o                         
   7  15   5       2084.80       2088.53       177.47 o                         
  -8  16   5      10076.06      10094.82       677.18 o                         
  -7  16   5        201.18        257.03        60.72 o                         
  -6  16   5       7516.42       7565.35       372.55 o                         
  -5  16   5        504.95        345.58        51.71 o                         
  -4  16   5      16955.52      16596.02       449.40 o                         
  -3  16   5       4973.08       4839.12       148.51 o                         
  -2  16   5       5174.36       4827.87       141.35 o                         
  -1  16   5       3471.94       3181.20       112.12 o                         
   0  16   5        544.06        434.52        41.06 o                         
   1  16   5       1827.47       1888.19       100.72 o                         
   2  16   5        795.43        699.11        54.75 o                         
   3  16   5       5007.69       4962.02       155.49 o                         
   4  16   5       7990.40       7648.91       303.86 o                         
   5  16   5         20.27        -39.52        39.52 o                         
   6  16   5       2858.04       2841.74       148.00 o                         
   7  16   5        482.45        298.50        72.37 o                         
  -7  17   5       9973.88      10376.72      1016.77 o                         
  -6  17   5        207.75        196.32        64.53 o                         
  -5  17   5       9481.60       9444.83       264.96 o                         
  -4  17   5         27.99         92.31        45.83 o                         
  -3  17   5      11550.30      11189.17       357.73 o                         
  -2  17   5        125.98        165.08        33.35 o                         
  -1  17   5        109.83         82.47        28.72 o                         
   0  17   5        319.62        228.79        52.68 o                         
   1  17   5        125.71         42.91        44.65 o                         
   2  17   5       1004.39        946.30        65.71 o                         
   3  17   5       3828.03       3699.29       189.97 o                         
   4  17   5        725.81        768.45        66.25 o                         
   5  17   5      10670.77      10625.85       280.99 o                         
   6  17   5        542.70        591.67        70.55 o                         
   7  17   5       5463.68       5028.18       488.96 o                         
  -6  18   5       5217.72       5213.27       200.49 o                         
  -5  18   5         30.39         24.27        48.68 o                         
  -4  18   5       9062.88       8762.99       252.45 o                         
  -3  18   5         16.77        -17.93        37.99 o                         
  -2  18   5       1210.69       1069.12        71.77 o                         
  -1  18   5        537.35        561.10        49.06 o                         
   0  18   5          2.29        -35.49        43.60 o                         
   1  18   5         23.80        -10.52        37.27 o                         
   2  18   5       2279.46       2011.37       153.42 o                         
   3  18   5        145.83        190.09        48.45 o                         
   4  18   5      11729.77      11700.64       286.47 o                         
   5  18   5        104.96        184.48        50.26 o                         
   6  18   5       7753.86       8055.83       365.01 o                         
  -5  19   5       4547.04       4373.47       257.51 o                         
  -4  19   5        481.46        393.45        56.85 o                         
  -3  19   5        982.48        851.05        95.07 o                         
  -2  19   5       1521.64       1469.55        84.71 o                         
  -1  19   5       1803.58       1797.84        93.50 o                         
   0  19   5         91.07         59.88        37.11 o                         
   1  19   5       1113.32        898.32       129.15 o                         
   2  19   5       2751.96       2611.52       141.07 o                         
   3  19   5       5667.46       5503.00       235.62 o                         
   4  19   5         81.98         64.56        44.43 o                         
   5  19   5      11247.49      11487.87       540.33 o                         
   6  19   5        175.40        237.38       125.18 o                         
  -5  20   5        594.79        528.64       134.71 o                         
  -4  20   5       1717.33       1691.18       112.11 o                         
  -3  20   5        495.05        367.13        58.28 o                         
  -2  20   5        533.24        489.78        72.22 o                         
  -1  20   5       3336.55       3294.83       140.84 o                         
   0  20   5         99.02         97.01        47.11 o                         
   1  20   5       3201.73       3202.50       163.14 o                         
   2  20   5       4835.88       4788.00       233.73 o                         
   3  20   5       2516.58       2365.25       141.43 o                         
   4  20   5       3272.92       3127.69       222.12 o                         
   5  20   5        664.56        458.06       154.13 o                         
  -4  21   5        909.61        819.48       170.53 o                         
  -3  21   5        141.45        182.96        60.43 o                         
  -2  21   5       2437.76       2348.41       142.89 o                         
  -1  21   5       1150.30       1026.23        85.12 o                         
   0  21   5       4309.67       4164.42       169.38 o                         
   1  21   5       3316.25       3278.20       167.57 o                         
   2  21   5       5899.58       5754.25       250.33 o                         
   3  21   5       1800.12       1760.95       154.30 o                         
   4  21   5       1760.23       1538.35       281.47 o                         
  -3  22   5       2337.10       2849.62       274.58 o                         
  -2  22   5         24.03        230.73       100.90 o                         
  -1  22   5       6153.41       6320.34       273.89 o                         
   0  22   5         15.25        -15.63        52.97 o                         
   1  22   5       5308.51       5253.91       215.45 o                         
   2  22   5       1301.78       1195.74       148.84 o                         
   3  22   5       2841.21       2916.35       277.90 o                         
   0  23   5       6149.83       6382.46       319.87 o                         
   1  23   5        347.59        444.81       175.20 o                         
 -10   0   6       3566.72       3628.11       192.53 o                         
  -8   0   6      14124.05      13706.58       311.27 o                         
  -6   0   6      50398.08      48832.35       577.84 o                         
  -4   0   6      46411.50      45199.17       546.34 o                         
  -2   0   6      35849.53      35385.38       444.33 o                         
   0   0   6       1179.37       1384.58        66.49 o                         
   2   0   6         51.31         75.86        25.02 o                         
   4   0   6       8868.15       8754.71       151.84 o                         
   6   0   6      18005.13      18145.65       281.34 o                         
   8   0   6      10954.38      11054.10       259.58 o                         
  10   0   6      16453.61      16616.78       480.83 o                         
 -11   1   6        390.62        204.07       111.49 o                         
 -10   1   6       1288.77       1184.88        82.08 o                         
  -9   1   6       9076.35       9302.72       199.24 o                         
  -8   1   6         17.86          9.60        21.50 o                         
  -7   1   6      18156.38      17728.33       239.64 o                         
  -6   1   6        576.35        709.70        50.40 o                         
  -5   1   6      40802.68      39708.32       366.77 o                         
  -4   1   6        605.36        619.05        34.21 o                         
  -3   1   6      51709.59      51967.08       423.88 o                         
  -2   1   6      21308.31      20816.54       225.85 o                         
  -1   1   6       7815.88       7707.65       113.98 o                         
   0   1   6        723.07        695.09        29.74 o                         
   1   1   6       2388.84       2394.09        58.84 o                         
   2   1   6       9493.68       9531.96       112.86 o                         
   3   1   6       8844.24       8910.59       118.11 o                         
   4   1   6        127.11        208.59        17.47 o                         
   5   1   6       4968.56       5161.23        84.31 o                         
   6   1   6       1126.28       1137.55        41.87 o                         
   7   1   6      18446.09      18671.57       212.64 o                         
   8   1   6       1929.70       1852.41        74.66 o                         
   9   1   6      11369.24      11248.53       257.83 o                         
  10   1   6        861.49        854.79        84.49 o                         
 -11   2   6        945.77        882.66       106.57 o                         
 -10   2   6       3473.55       3450.34       132.56 o                         
  -9   2   6       4942.28       4987.86       136.76 o                         
  -8   2   6       6548.96       6421.02       132.70 o                         
  -7   2   6        105.34        141.83        25.26 o                         
  -6   2   6      35700.39      34909.19       336.43 o                         
  -5   2   6        607.53        698.67        36.95 o                         
  -4   2   6       9697.44       9487.97       130.58 o                         
  -3   2   6      19035.44      18901.40       194.59 o                         
  -2   2   6      37764.92      37505.27       297.84 o                         
  -1   2   6      11247.53      10827.93       125.98 o                         
   0   2   6       9561.01       9556.09       121.82 o                         
   1   2   6       8299.01       8374.55        97.68 o                         
   2   2   6        404.58        434.25        22.57 o                         
   3   2   6      20331.69      20575.62       204.39 o                         
   4   2   6       2576.30       2803.07        59.73 o                         
   5   2   6        263.54        315.39        22.83 o                         
   6   2   6      26204.33      26261.99       257.42 o                         
   7   2   6       6137.40       6190.73       110.59 o                         
   8   2   6       6112.22       6123.08       140.72 o                         
   9   2   6        168.68        172.65        38.86 o                         
  10   2   6       7980.35       7682.00       244.28 o                         
 -11   3   6        211.18        113.92        51.37 o                         
 -10   3   6       7174.36       7125.38       178.26 o                         
  -9   3   6       5073.14       5168.26       140.69 o                         
  -8   3   6        738.69        775.61        45.35 o                         
  -7   3   6       9501.06       9305.86       137.06 o                         
  -6   3   6        173.81        216.47        24.84 o                         
  -5   3   6      10694.37      10474.39       162.74 o                         
  -4   3   6        619.45        642.12        35.51 o                         
  -3   3   6      13871.78      13673.23       187.22 o                         
  -2   3   6      35133.03      35253.81       324.20 o                         
  -1   3   6       8952.33       8588.15        95.02 o                         
   0   3   6      18122.18      18184.28       171.15 o                         
   1   3   6       3881.30       3830.25        61.04 o                         
   2   3   6      45495.39      45340.02       360.78 o                         
   3   3   6       4020.26       3994.35        80.09 o                         
   4   3   6       9951.04       9969.69       134.39 o                         
   5   3   6      10059.76       9887.40       131.18 o                         
   6   3   6       6590.99       6504.39       108.59 o                         
   7   3   6      16696.67      16374.54       210.92 o                         
   8   3   6       1343.79       1376.39        66.97 o                         
   9   3   6       3765.98       3987.64       176.78 o                         
  10   3   6       1754.60       1830.81       153.12 o                         
 -11   4   6       7033.25       6997.91       274.25 o                         
 -10   4   6       1455.03       1479.70        86.26 o                         
  -9   4   6       6358.02       6498.42       159.80 o                         
  -8   4   6        114.34        112.05        22.22 o                         
  -7   4   6        259.96        324.22        33.25 o                         
  -6   4   6       8086.54       7960.30       147.58 o                         
  -5   4   6        914.89        963.25        37.28 o                         
  -4   4   6        654.77        701.33        30.70 o                         
  -3   4   6       9170.09       9022.46       118.64 o                         
  -2   4   6       9258.19       9277.13       106.55 o                         
  -1   4   6      19885.76      19612.62       155.22 o                         
   0   4   6        382.83        417.57        20.54 o                         
   1   4   6      48552.03      48471.34       356.29 o                         
   2   4   6        839.53        877.71        29.41 o                         
   3   4   6      48475.40      47698.36       353.27 o                         
   4   4   6       1897.20       1866.99        57.90 o                         
   5   4   6      11712.35      11631.13       155.24 o                         
   6   4   6      11478.75      11356.51       150.46 o                         
   7   4   6       1606.16       1668.11        58.89 o                         
   8   4   6       1496.83       1464.18        66.76 o                         
   9   4   6        704.37        750.65        60.95 o                         
  10   4   6       4696.59       4857.90       217.62 o                         
 -11   5   6        844.25        777.50        87.15 o                         
 -10   5   6       7856.88       7934.30       205.23 o                         
  -9   5   6         31.05         53.88        31.08 o                         
  -8   5   6       2921.57       2977.41        90.24 o                         
  -7   5   6        138.81         64.67        22.96 o                         
  -6   5   6        259.14        256.08        24.26 o                         
  -5   5   6       1759.05       1769.92        48.54 o                         
  -4   5   6       2802.64       2786.21        64.99 o                         
  -3   5   6        918.89        931.45        35.01 o                         
  -2   5   6      15507.49      15217.03       151.50 o                         
  -1   5   6        456.96        443.22        19.21 o                         
   0   5   6      31612.12      31029.43       250.13 o                         
   1   5   6       1281.93       1389.22        36.42 o                         
   2   5   6      48207.84      47421.35       357.46 o                         
   3   5   6       3429.39       3416.25        61.39 o                         
   4   5   6      26012.19      25908.47       253.48 o                         
   5   5   6         25.74         52.12        18.23 o                         
   6   5   6       4389.22       4331.98        90.88 o                         
   7   5   6       2469.32       2400.04        81.35 o                         
   8   5   6         43.75         78.60        27.61 o                         
   9   5   6       1649.52       1591.65        80.48 o                         
  10   5   6       1597.20       1456.42       142.59 o                         
 -11   6   6       8857.65       9129.98       381.58 o                         
 -10   6   6        389.21        394.32        46.93 o                         
  -9   6   6       6346.78       6241.96       182.15 o                         
  -8   6   6        784.62        779.24        51.48 o                         
  -7   6   6       9257.21       9027.93       168.05 o                         
  -6   6   6        191.20        224.69        25.83 o                         
  -5   6   6        904.04        948.60        46.72 o                         
  -4   6   6        149.86        173.38        21.29 o                         
  -3   6   6       2401.17       2336.10        56.27 o                         
  -2   6   6         69.02         83.13        11.71 o                         
  -1   6   6      33288.74      33299.99       287.79 o                         
   0   6   6       4886.98       4785.24        78.27 o                         
   1   6   6      44720.02      44518.41       349.25 o                         
   2   6   6        115.76        136.73        16.21 o                         
   3   6   6      20177.07      19788.20       177.54 o                         
   4   6   6          1.63         23.12        15.26 o                         
   5   6   6      20863.99      20454.71       244.48 o                         
   6   6   6        321.31        366.72        27.85 o                         
   7   6   6        415.25        480.22        38.86 o                         
   8   6   6        124.55        149.10        30.98 o                         
   9   6   6         20.43         27.47        40.56 o                         
  10   6   6        951.36        699.31       174.03 o                         
 -11   7   6       2627.35       3093.49       325.54 o                         
 -10   7   6       7014.82       7066.08       224.50 o                         
  -9   7   6         31.90         15.58        33.71 o                         
  -8   7   6      12679.24      12293.76       202.54 o                         
  -7   7   6       3659.63       3620.44       105.79 o                         
  -6   7   6       2628.94       2601.93        83.85 o                         
  -5   7   6       5188.75       5130.88       101.22 o                         
  -4   7   6       3797.04       3684.17        70.46 o                         
  -3   7   6        321.69        324.52        21.08 o                         
  -2   7   6       9013.93       8661.38       106.83 o                         
  -1   7   6      18143.39      17792.56       186.25 o                         
   0   7   6      39115.96      38665.41       322.87 o                         
   1   7   6       2296.69       2255.77        59.44 o                         
   2   7   6      16064.97      16055.26       171.44 o                         
   3   7   6       3212.35       3101.14        61.49 o                         
   4   7   6      14539.31      14439.42       176.33 o                         
   5   7   6       2668.63       2548.64        75.25 o                         
   6   7   6       7191.24       7142.34       130.21 o                         
   7   7   6       1224.91       1192.04        65.33 o                         
   8   7   6         10.86         -0.69        32.11 o                         
   9   7   6         56.52         -1.06        36.23 o                         
  10   7   6        765.26        503.69       147.45 o                         
 -10   8   6        113.99         76.57        40.38 o                         
  -9   8   6       5136.77       5292.12       182.72 o                         
  -8   8   6       1931.89       2063.51        79.91 o                         
  -7   8   6       6512.45       6508.20       146.23 o                         
  -6   8   6       8885.98       8825.75       174.19 o                         
  -5   8   6         32.55         46.87        24.81 o                         
  -4   8   6       6487.42       6459.81       109.80 o                         
  -3   8   6       2095.08       2092.34        56.23 o                         
  -2   8   6       7611.62       7577.37       113.69 o                         
  -1   8   6      25388.18      24784.59       238.98 o                         
   0   8   6       1187.44       1171.45        40.34 o                         
   1   8   6      14647.51      14601.09       177.82 o                         
   2   8   6       1540.13       1549.90        44.10 o                         
   3   8   6       6320.33       6467.32        99.52 o                         
   4   8   6         59.87         90.14        17.66 o                         
   5   8   6       7911.10       7915.64       141.13 o                         
   6   8   6       4573.06       4609.92       122.18 o                         
   7   8   6         55.14         91.32        33.14 o                         
   8   8   6       2482.31       2519.29       112.30 o                         
   9   8   6         71.14         80.26        38.20 o                         
  10   8   6       1971.13       1798.22       196.06 o                         
 -10   9   6       6433.97       6591.81       495.14 o                         
  -9   9   6        308.46        284.82        43.73 o                         
  -8   9   6       3232.84       3251.24       120.52 o                         
  -7   9   6       7394.69       7425.87       171.08 o                         
  -6   9   6        862.45        781.53        51.17 o                         
  -5   9   6      15459.73      14867.18       225.19 o                         
  -4   9   6        206.40        245.98        23.50 o                         
  -3   9   6       6962.78       6792.71       112.42 o                         
  -2   9   6       4907.94       4835.10        90.44 o                         
  -1   9   6       5796.94       5572.51       104.47 o                         
   0   9   6       6026.70       6041.20        98.90 o                         
   1   9   6       2807.54       2771.56        74.23 o                         
   2   9   6      16187.11      15847.36       191.67 o                         
   3   9   6         81.63        114.70        17.59 o                         
   4   9   6       7014.62       7013.95       110.58 o                         
   5   9   6       7063.16       7036.44       159.59 o                         
   6   9   6        743.49        855.52        61.45 o                         
   7   9   6       5869.36       5715.79       166.17 o                         
   8   9   6          8.33         10.72        36.75 o                         
   9   9   6       6805.62       6515.08       239.82 o                         
 -10  10   6        401.79        562.94       182.80 o                         
  -9  10   6       1422.55       1396.42       107.97 o                         
  -8  10   6       7009.98       6908.07       247.66 o                         
  -7  10   6        841.41        738.41        58.23 o                         
  -6  10   6       4824.04       4745.52       139.33 o                         
  -5  10   6          1.03         49.06        25.01 o                         
  -4  10   6      29880.65      28830.52       298.61 o                         
  -3  10   6         56.53        111.50        21.35 o                         
  -2  10   6       5769.84       5718.59       110.20 o                         
  -1  10   6       1747.12       1752.59        59.27 o                         
   0  10   6       1930.34       1896.89        63.76 o                         
   1  10   6       6562.03       6444.22       121.64 o                         
   2  10   6        283.32        298.61        26.01 o                         
   3  10   6       6611.94       6690.20       128.15 o                         
   4  10   6      10623.36      10479.73       174.07 o                         
   5  10   6       2270.33       2379.31        91.35 o                         
   6  10   6       5207.70       5110.90       150.76 o                         
   7  10   6         28.15         36.21        39.95 o                         
   8  10   6      17305.48      16584.81       370.01 o                         
   9  10   6        484.34        400.15        72.14 o                         
  -9  11   6       4359.54       4382.62       195.82 o                         
  -8  11   6         47.83         93.19        72.83 o                         
  -7  11   6       7605.71       7532.37       267.51 o                         
  -6  11   6         37.86         11.62        34.28 o                         
  -5  11   6      11265.94      11142.73       343.22 o                         
  -4  11   6          8.52         76.07        24.40 o                         
  -3  11   6      13574.72      13057.33       179.94 o                         
  -2  11   6        136.87        100.98        25.89 o                         
  -1  11   6       3440.50       3264.94        83.91 o                         
   0  11   6        827.89        876.51        46.59 o                         
   1  11   6       3419.49       3343.53        87.67 o                         
   2  11   6       2789.51       2879.19        80.10 o                         
   3  11   6       4663.89       4315.60       132.46 o                         
   4  11   6        464.34        498.18        43.04 o                         
   5  11   6      17605.92      16601.36       329.69 o                         
   6  11   6         18.50        -35.12        37.92 o                         
   7  11   6       8876.04       8180.02       235.50 o                         
   8  11   6        302.19        270.68        54.58 o                         
   9  11   6      14918.58      14153.91       567.56 o                         
  -9  12   6          0.31        -38.01        58.75 o                         
  -8  12   6      11965.26      11946.59       363.66 o                         
  -7  12   6          9.72        -40.09        40.09 o                         
  -6  12   6       2896.43       2827.67       130.74 o                         
  -5  12   6        684.30        657.61        56.53 o                         
  -4  12   6      23034.37      22112.79       300.24 o                         
  -3  12   6         10.54         63.77        17.64 o                         
  -2  12   6       5138.09       4945.78       105.71 o                         
  -1  12   6        784.50        745.55        40.35 o                         
   0  12   6       4163.60       4069.33       101.23 o                         
   1  12   6          0.49         72.13        19.67 o                         
   2  12   6         48.31         64.79        27.40 o                         
   3  12   6         12.85         -5.14        28.35 o                         
   4  12   6      17435.06      16653.85       249.44 o                         
   5  12   6        299.53        186.73        55.38 o                         
   6  12   6       7599.23       7353.36       227.16 o                         
   7  12   6        138.65         24.68        63.90 o                         
   8  12   6      20695.07      19909.69       414.26 o                         
  -9  13   6       4256.14       4216.26       256.48 o                         
  -8  13   6        446.26        356.57        58.43 o                         
  -7  13   6       8757.91       9052.30       315.53 o                         
  -6  13   6         36.87         16.98        42.07 o                         
  -5  13   6      12486.28      12558.56       302.96 o                         
  -4  13   6        109.19         71.81        28.20 o                         
  -3  13   6      14142.84      13711.22       209.34 o                         
  -2  13   6         83.33         98.28        20.03 o                         
  -1  13   6       4013.73       3833.26        94.57 o                         
   0  13   6        353.48        401.81        33.32 o                         
   1  13   6        375.17        369.67        33.25 o                         
   2  13   6       1503.31       1383.40        72.35 o                         
   3  13   6       4053.83       3863.35       123.91 o                         
   4  13   6       2136.11       2111.15        83.98 o                         
   5  13   6      13091.58      12562.40       296.30 o                         
   6  13   6         90.62         27.96        45.90 o                         
   7  13   6       8486.21       8132.46       281.08 o                         
   8  13   6        280.35        152.61        96.20 o                         
  -9  14   6       1941.41       1914.53       177.88 o                         
  -8  14   6       5430.97       5471.45       223.38 o                         
  -7  14   6        159.58         99.81        48.01 o                         
  -6  14   6       8360.84       8043.90       269.35 o                         
  -5  14   6        311.13        168.55        49.87 o                         
  -4  14   6      17810.85      17673.93       359.61 o                         
  -3  14   6        260.35        300.93        30.61 o                         
  -2  14   6       4833.73       4544.31       107.23 o                         
  -1  14   6       2235.20       2062.65        77.34 o                         
   0  14   6        919.21        869.74        51.46 o                         
   1  14   6       3823.96       3685.41       109.95 o                         
   2  14   6        474.21        454.14        46.94 o                         
   3  14   6       3968.32       3737.52       125.99 o                         
   4  14   6       3279.16       3102.41       112.49 o                         
   5  14   6        919.79        930.14        94.51 o                         
   6  14   6       4761.15       4329.59       180.11 o                         
   7  14   6         21.64        -37.18        49.81 o                         
  -8  15   6       3595.91       3473.67       237.76 o                         
  -7  15   6       5364.48       5263.65       202.76 o                         
  -6  15   6        707.40        498.16        61.05 o                         
  -5  15   6      12863.77      12417.27       475.09 o                         
  -4  15   6        728.14        668.51        71.94 o                         
  -3  15   6       5351.06       4927.12       140.05 o                         
  -2  15   6       1299.62       1337.93        75.49 o                         
  -1  15   6       6721.27       6387.98       176.21 o                         
   0  15   6       9186.21       8758.10       178.69 o                         
   1  15   6       1013.30        902.90        60.51 o                         
   2  15   6       3803.15       3770.09       127.73 o                         
   3  15   6         80.33         18.85        36.85 o                         
   4  15   6       3890.03       3774.99       135.25 o                         
   5  15   6       1721.29       1600.50       108.96 o                         
   6  15   6        388.53        325.25        54.42 o                         
   7  15   6       2974.73       2840.83       197.54 o                         
  -8  16   6       2060.68       2180.73       322.10 o                         
  -7  16   6       4402.06       4484.92       188.51 o                         
  -6  16   6       6197.75       6392.99       221.10 o                         
  -5  16   6         68.12         18.50        43.84 o                         
  -4  16   6       3098.47       3010.01       143.45 o                         
  -3  16   6       2851.61       2767.42       118.76 o                         
  -2  16   6       3266.24       3105.15       118.93 o                         
  -1  16   6      10272.68       9408.93       228.89 o                         
   0  16   6       1403.61       1453.20        71.61 o                         
   1  16   6      11231.64      10708.44       225.85 o                         
   2  16   6        204.81         95.69        33.72 o                         
   3  16   6       3491.70       3419.69       127.67 o                         
   4  16   6         36.89         15.82        38.12 o                         
   5  16   6       5907.86       5741.88       203.66 o                         
   6  16   6       3011.83       3069.29       154.73 o                         
  -7  17   6        935.82       1098.87       171.47 o                         
  -6  17   6        333.85        196.95        47.63 o                         
  -5  17   6        482.02        474.84        61.49 o                         
  -4  17   6       2065.40       2058.19       119.89 o                         
  -3  17   6        465.48        412.97        55.45 o                         
  -2  17   6       4842.53       4499.72       135.06 o                         
  -1  17   6       2744.83       2593.34       152.89 o                         
   0  17   6      22513.98      20932.46       775.98 o                         
   1  17   6         78.34         37.59        32.30 o                         
   2  17   6       6570.97       6171.55       205.80 o                         
   3  17   6        813.28        687.49        65.37 o                         
   4  17   6       8005.20       7900.67       348.70 o                         
   5  17   6       1260.84       1147.24        97.59 o                         
   6  17   6       2218.14       2313.82       218.05 o                         
  -6  18   6          9.37         76.16        65.52 o                         
  -5  18   6        335.24        357.85        65.01 o                         
  -4  18   6          9.43         -7.68        46.04 o                         
  -3  18   6       2953.49       2858.40       170.28 o                         
  -2  18   6         54.57         13.84        33.39 o                         
  -1  18   6       8767.76       8239.36       236.24 o                         
   0  18   6       1328.28       1182.09        96.47 o                         
   1  18   6      13969.56      12775.88       537.29 o                         
   2  18   6        303.98        212.42        60.93 o                         
   3  18   6      10948.11      10482.25       286.02 o                         
   4  18   6          0.18         20.79        45.96 o                         
   5  18   6       6530.42       6819.29       292.58 o                         
   6  18   6          3.45         89.91        87.18 o                         
  -5  19   6        257.30        249.81        68.84 o                         
  -4  19   6        534.98        530.04        75.28 o                         
  -3  19   6        710.93        697.24        73.00 o                         
  -2  19   6       5144.98       5031.28       180.99 o                         
  -1  19   6         11.61         22.63        38.58 o                         
   0  19   6       9841.04       9256.44       443.13 o                         
   1  19   6          1.62        -35.18        45.00 o                         
   2  19   6      15837.27      14685.36       580.66 o                         
   3  19   6        745.63        644.00        77.00 o                         
   4  19   6      10025.58       9705.84       325.16 o                         
   5  19   6        192.14        151.95        92.22 o                         
  -4  20   6       1226.02       1070.98       116.38 o                         
  -3  20   6       3613.43       3503.49       159.84 o                         
  -2  20   6       1949.17       2070.01       136.80 o                         
  -1  20   6       3619.07       3458.38       145.57 o                         
   0  20   6       1063.77        851.82        74.07 o                         
   1  20   6       9652.85       8772.39       344.77 o                         
   2  20   6         14.61        -56.55        56.55 o                         
   3  20   6      13213.60      12252.43       391.86 o                         
   4  20   6        656.46        761.04       184.59 o                         
  -4  21   6        275.55        319.78       141.51 o                         
  -3  21   6       3767.97       3223.25       230.68 o                         
  -2  21   6       5328.13       5236.73       384.66 o                         
  -1  21   6       2075.34       2064.73       120.68 o                         
   0  21   6       2205.65       2119.88       122.52 o                         
   1  21   6        976.98        905.75        94.07 o                         
   2  21   6       5655.99       5295.05       339.30 o                         
   3  21   6       1066.57        731.91       196.55 o                         
  -2  22   6       4406.71       4251.83       260.60 o                         
  -1  22   6       2087.96       2466.73       319.84 o                         
   0  22   6        823.04        903.04       123.77 o                         
   1  22   6       1439.93       1382.48       192.34 o                         
   2  22   6          7.75         59.66       107.06 o                         
 -11   0   7      14004.34      12573.48       817.23 o                         
  -9   0   7      11114.97      11317.40       296.29 o                         
  -7   0   7      27014.58      26758.41       441.39 o                         
  -5   0   7       1939.58       2236.72       102.41 o                         
  -3   0   7        369.34        423.74        32.21 o                         
  -1   0   7      17118.86      16844.12       300.28 o                         
   1   0   7      34393.41      34879.18       427.90 o                         
   3   0   7       7298.12       7349.67       135.65 o                         
   5   0   7      25347.70      25681.33       329.19 o                         
   7   0   7       3105.20       2828.16       101.05 o                         
   9   0   7       1047.33       1013.98        98.08 o                         
 -11   1   7          0.51          1.09       102.96 o                         
 -10   1   7      13879.67      13942.33       309.34 o                         
  -9   1   7        503.34        556.33        49.29 o                         
  -8   1   7      14860.70      14623.09       227.59 o                         
  -7   1   7       2238.53       2295.89        78.31 o                         
  -6   1   7      12675.42      12515.16       171.24 o                         
  -5   1   7       2791.31       2905.81        73.28 o                         
  -4   1   7        487.61        583.39        31.76 o                         
  -3   1   7       3387.25       3494.02        74.58 o                         
  -2   1   7       6326.93       6088.79       109.74 o                         
  -1   1   7       2456.51       2460.65        64.69 o                         
   0   1   7       7737.21       7754.50       118.02 o                         
   1   1   7       1935.18       2007.59        53.11 o                         
   2   1   7      28274.37      27961.28       244.53 o                         
   3   1   7       3087.77       3112.49        68.45 o                         
   4   1   7      11812.54      11790.57       134.06 o                         
   5   1   7        308.73        463.67        48.69 o                         
   6   1   7      14586.08      14158.21       165.33 o                         
   7   1   7        688.83        631.86        33.75 o                         
   8   1   7        398.54        387.05        35.39 o                         
   9   1   7        467.89        458.93        51.41 o                         
  10   1   7        172.59        123.87        45.06 o                         
 -11   2   7      12056.65      11809.55       807.43 o                         
 -10   2   7         21.67         49.33        40.02 o                         
  -9   2   7       5584.12       5517.65       151.16 o                         
  -8   2   7         48.30        118.41        28.49 o                         
  -7   2   7       9596.48       9652.52       157.17 o                         
  -6   2   7       9487.15       9342.25       151.42 o                         
  -5   2   7       1758.08       1878.74        58.97 o                         
  -4   2   7       1806.25       1936.49        57.24 o                         
  -3   2   7        216.31        227.44        19.53 o                         
  -2   2   7      19622.07      19512.73       225.53 o                         
  -1   2   7       3727.51       3453.19        68.73 o                         
   0   2   7        920.87       1006.28        38.35 o                         
   1   2   7      27974.26      27774.83       235.17 o                         
   2   2   7        297.27        362.91        24.34 o                         
   3   2   7      24728.07      24501.77       239.23 o                         
   4   2   7       1325.11       1279.15        42.08 o                         
   5   2   7      11086.44      11121.87       142.33 o                         
   6   2   7       3859.33       3972.86        80.55 o                         
   7   2   7       2670.46       2555.39        67.85 o                         
   8   2   7        266.02        244.22        29.39 o                         
   9   2   7         50.06         33.44        30.00 o                         
  10   2   7       5607.84       5687.14       243.65 o                         
 -11   3   7         46.49         93.50       128.71 o                         
 -10   3   7       9029.88       9266.65       236.21 o                         
  -9   3   7         42.62         26.09        27.81 o                         
  -8   3   7       2817.51       2865.35        90.04 o                         
  -7   3   7       7705.59       7601.25       132.61 o                         
  -6   3   7        839.23        907.07        49.02 o                         
  -5   3   7      12516.75      12372.78       171.18 o                         
  -4   3   7       1040.61       1079.90        41.70 o                         
  -3   3   7      10668.01      10583.36       145.93 o                         
  -2   3   7       5773.48       5697.57        93.05 o                         
  -1   3   7      14750.07      14652.13       164.84 o                         
   0   3   7       5391.93       5493.31        85.09 o                         
   1   3   7        768.10        770.33        28.10 o                         
   2   3   7      46511.00      46911.03       360.83 o                         
   3   3   7       1764.08       1760.30        55.05 o                         
   4   3   7      13251.32      13184.70       176.37 o                         
   5   3   7       6558.58       6639.45       105.76 o                         
   6   3   7       7758.87       7605.68       119.94 o                         
   7   3   7       5719.85       5784.39       111.08 o                         
   8   3   7        435.36        438.23        38.31 o                         
   9   3   7       4562.09       4456.05       161.83 o                         
  10   3   7        374.31        222.34        71.24 o                         
 -10   4   7        444.28        399.49        90.71 o                         
  -9   4   7       2362.81       2431.61       101.78 o                         
  -8   4   7       4453.79       4369.55       113.16 o                         
  -7   4   7       1424.07       1428.24        63.04 o                         
  -6   4   7      10780.89      10712.66       175.66 o                         
  -5   4   7         13.74         36.81        18.28 o                         
  -4   4   7      13704.12      13804.09       204.34 o                         
  -3   4   7        212.95        220.55        19.53 o                         
  -2   4   7      31817.55      31912.38       279.01 o                         
  -1   4   7       8237.85       8075.72        86.81 o                         
   0   4   7      16445.14      16705.45       164.73 o                         
   1   4   7       6487.85       6502.10        95.02 o                         
   2   4   7       2323.58       2356.18        52.02 o                         
   3   4   7      17151.26      16546.69       177.25 o                         
   4   4   7       2445.78       2493.74        70.06 o                         
   5   4   7       8560.39       8478.78       129.53 o                         
   6   4   7      10466.95      10159.09       151.54 o                         
   7   4   7       1080.60       1072.42        50.58 o                         
   8   4   7       6924.87       6702.18       147.14 o                         
   9   4   7        504.89        427.45        51.71 o                         
  10   4   7       8343.24       8718.36       581.35 o                         
 -11   5   7        435.73        496.33       217.09 o                         
 -10   5   7        478.44        360.18        55.25 o                         
  -9   5   7       1983.28       1937.62        91.58 o                         
  -8   5   7        176.77        180.45        27.22 o                         
  -7   5   7      10682.03      10443.33       175.28 o                         
  -6   5   7        219.00        193.00        27.84 o                         
  -5   5   7      12613.10      12692.89       169.61 o                         
  -4   5   7        171.32        187.89        19.78 o                         
  -3   5   7      33542.48      33372.33       301.55 o                         
  -2   5   7      11268.54      11075.17       128.43 o                         
  -1   5   7      22433.70      22331.27       193.31 o                         
   0   5   7       2781.22       2870.64        51.71 o                         
   1   5   7      12465.60      12537.98       142.45 o                         
   2   5   7       8127.41       7945.63       102.87 o                         
   3   5   7         59.32         82.47        14.98 o                         
   4   5   7       1392.63       1536.30        50.51 o                         
   5   5   7       8360.99       8283.93       143.98 o                         
   6   5   7       1544.09       1524.76        55.43 o                         
   7   5   7      10406.17      10315.82       161.85 o                         
   8   5   7       1815.27       1866.93        87.90 o                         
   9   5   7       9138.34       8770.84       207.37 o                         
  10   5   7          1.47         34.92        95.94 o                         
 -10   6   7        165.53        131.78        46.09 o                         
  -9   6   7        761.73        690.98        49.98 o                         
  -8   6   7       6710.68       6672.03       144.49 o                         
  -7   6   7       1227.91       1071.70        60.45 o                         
  -6   6   7      14569.04      14295.01       231.18 o                         
  -5   6   7       4996.64       5055.86        98.28 o                         
  -4   6   7      41892.95      40913.50       359.96 o                         
  -3   6   7        445.28        502.51        28.78 o                         
  -2   6   7      22183.99      21698.54       202.25 o                         
  -1   6   7       7215.00       7231.82        98.02 o                         
   0   6   7      13240.58      13372.59       164.07 o                         
   1   6   7          7.01         33.10        12.34 o                         
   2   6   7       1939.74       1947.63        46.58 o                         
   3   6   7          0.67         38.06        12.85 o                         
   4   6   7       4603.20       4566.19        90.74 o                         
   5   6   7       2516.82       2565.77        77.52 o                         
   6   6   7       6155.06       6224.47       118.38 o                         
   7   6   7         51.86         51.83        26.99 o                         
   8   6   7      17703.72      17646.00       357.15 o                         
   9   6   7       2167.75       2051.44       108.20 o                         
  10   6   7       8742.08       8092.22       557.10 o                         
 -10   7   7       2518.60       2580.44       140.26 o                         
  -9   7   7       2708.34       2869.68       115.73 o                         
  -8   7   7        254.96        317.31        35.05 o                         
  -7   7   7       7064.94       7003.42       151.43 o                         
  -6   7   7       2126.67       2085.45        87.08 o                         
  -5   7   7      28206.18      27338.41       337.33 o                         
  -4   7   7          0.17         50.26        14.42 o                         
  -3   7   7      41618.17      40204.16       375.30 o                         
  -2   7   7         78.54         96.66        12.34 o                         
  -1   7   7      10233.83      10039.70       134.48 o                         
   0   7   7         52.58         75.70        13.60 o                         
   1   7   7       8100.93       7770.36       118.29 o                         
   2   7   7       3428.72       3419.77        69.86 o                         
   3   7   7       2912.13       2894.10        62.90 o                         
   4   7   7        675.24        706.88        36.00 o                         
   5   7   7       2246.81       2214.86        72.79 o                         
   6   7   7         98.06         98.95        18.89 o                         
   7   7   7       7976.95       8014.57       191.06 o                         
   8   7   7          6.88         -3.04        33.33 o                         
   9   7   7      16781.38      16743.16       336.29 o                         
 -10   8   7         23.92         52.52       102.89 o                         
  -9   8   7       5287.12       5218.58       202.27 o                         
  -8   8   7       1840.62       1792.03        80.95 o                         
  -7   8   7        812.01        821.80        59.27 o                         
  -6   8   7      16403.60      16028.71       248.52 o                         
  -5   8   7       5979.77       5845.13       136.36 o                         
  -4   8   7      28471.22      27684.06       296.89 o                         
  -3   8   7       5570.33       5190.11       103.62 o                         
  -2   8   7      14050.83      13775.61       169.85 o                         
  -1   8   7        708.70        761.18        35.35 o                         
   0   8   7       9481.56       9302.89       131.58 o                         
   1   8   7       6605.28       6562.77       114.92 o                         
   2   8   7        439.22        467.51        26.37 o                         
   3   8   7       7515.74       7583.48       114.44 o                         
   4   8   7        220.82        207.98        20.36 o                         
   5   8   7        216.61        221.60        25.62 o                         
   6   8   7       4093.11       4016.94       144.45 o                         
   7   8   7       7394.68       7453.17       187.61 o                         
   8   8   7      11389.91      11305.11       276.84 o                         
   9   8   7        740.91        639.70        88.73 o                         
  -9   9   7       1372.01       1099.30        98.03 o                         
  -8   9   7       5839.58       5798.71       169.63 o                         
  -7   9   7       5161.46       5135.34       150.97 o                         
  -6   9   7       3760.66       3806.42       122.70 o                         
  -5   9   7       9031.97       8796.82       188.43 o                         
  -4   9   7          4.39         34.45        17.74 o                         
  -3   9   7      12794.34      12342.87       174.64 o                         
  -2   9   7       4930.61       4713.74        93.06 o                         
  -1   9   7      14821.25      14229.36       173.29 o                         
   0   9   7      14742.39      14492.84       198.80 o                         
   1   9   7       1793.29       1777.13        58.60 o                         
   2   9   7       9283.41       9273.30       143.01 o                         
   3   9   7         94.82        154.20        23.48 o                         
   4   9   7      11676.62      11438.70       177.26 o                         
   5   9   7       1588.88       1459.37        83.69 o                         
   6   9   7       4061.16       4042.14       147.52 o                         
   7   9   7       7951.52       7660.34       217.61 o                         
   8   9   7       3516.78       3441.47       151.48 o                         
   9   9   7       3839.38       3503.05       201.26 o                         
  -9  10   7       8791.99       8506.41       293.52 o                         
  -8  10   7        726.74        647.74        68.89 o                         
  -7  10   7       3496.78       3330.86       123.12 o                         
  -6  10   7       3506.89       3728.17       123.76 o                         
  -5  10   7        257.43        235.09        34.53 o                         
  -4  10   7       2944.97       2956.68        83.20 o                         
  -3  10   7       2968.63       2891.64        75.66 o                         
  -2  10   7       3135.46       3033.81        81.75 o                         
  -1  10   7      17003.32      16404.85       210.83 o                         
   0  10   7       6419.54       6365.64       125.90 o                         
   1  10   7      18422.81      18223.24       235.17 o                         
   2  10   7        163.32        213.02        22.93 o                         
   3  10   7      22283.83      22099.16       327.49 o                         
   4  10   7        456.76        555.17        43.13 o                         
   5  10   7      17360.71      16819.16       351.13 o                         
   6  10   7       4949.08       4937.18       168.00 o                         
   7  10   7       5105.08       4837.02       174.91 o                         
   8  10   7       2157.05       1957.28       170.90 o                         
   9  10   7        149.12         95.32        79.46 o                         
  -9  11   7        216.99        -15.76       105.20 o                         
  -8  11   7       7424.62       7228.76       319.85 o                         
  -7  11   7        108.85         63.03        35.57 o                         
  -6  11   7        175.69        215.51        39.34 o                         
  -5  11   7        493.34        540.97        51.23 o                         
  -4  11   7         78.11        140.93        24.43 o                         
  -3  11   7        248.68        289.51        28.57 o                         
  -2  11   7       1218.87       1341.94        56.69 o                         
  -1  11   7       1360.91       1372.66        56.57 o                         
   0  11   7      42106.52      40784.48       416.78 o                         
   1  11   7       1526.73       1611.34        63.83 o                         
   2  11   7      13920.87      13521.11       219.09 o                         
   3  11   7         86.07         86.48        23.57 o                         
   4  11   7      39880.15      39499.07       482.42 o                         
   5  11   7         85.25        101.08        43.96 o                         
   6  11   7       5341.07       5059.86       197.82 o                         
   7  11   7        908.32        773.01        72.79 o                         
   8  11   7       1383.05       1273.49       120.69 o                         
  -9  12   7       5690.03       5752.91       304.66 o                         
  -8  12   7         57.96         45.76        63.16 o                         
  -7  12   7       3631.66       3433.65       152.62 o                         
  -6  12   7         22.65         17.88        38.32 o                         
  -5  12   7         41.92         58.92        28.91 o                         
  -4  12   7          0.42         71.90        23.99 o                         
  -3  12   7        595.85        565.37        37.52 o                         
  -2  12   7          8.14         45.72        24.83 o                         
  -1  12   7       9350.74       9012.95       155.34 o                         
   0  12   7         34.80        102.56        24.35 o                         
   1  12   7      23438.39      23209.14       287.62 o                         
   2  12   7         71.36         67.21        27.93 o                         
   3  12   7      30559.94      29570.05       421.91 o                         
   4  12   7         18.88         68.95        31.46 o                         
   5  12   7      20171.11      19535.01       402.51 o                         
   6  12   7        143.00         80.50        47.15 o                         
   7  12   7       2584.46       2478.06       149.50 o                         
   8  12   7         37.97       -106.10       106.10 o                         
  -9  13   7        289.45        388.30       100.23 o                         
  -8  13   7       7006.42       6504.88       241.19 o                         
  -7  13   7        720.91        670.12        77.10 o                         
  -6  13   7        968.79        845.30        76.20 o                         
  -5  13   7        770.37        871.01        75.01 o                         
  -4  13   7         52.58         64.49        35.32 o                         
  -3  13   7        308.16        340.93        32.84 o                         
  -2  13   7       1526.38       1359.80        57.67 o                         
  -1  13   7       5402.75       5245.20       114.30 o                         
   0  13   7      25494.21      24090.87       329.17 o                         
   1  13   7        421.65        359.50        38.73 o                         
   2  13   7      11696.62      11502.47       238.26 o                         
   3  13   7         33.99         74.36        31.47 o                         
   4  13   7      26940.83      26514.93       360.60 o                         
   5  13   7       1003.48        960.75        85.45 o                         
   6  13   7       5457.14       5140.53       209.17 o                         
   7  13   7       1323.39       1378.29       116.52 o                         
  -8  14   7        950.97        954.77       134.46 o                         
  -7  14   7       2478.55       2411.02       134.33 o                         
  -6  14   7       3477.89       3607.01       170.90 o                         
  -5  14   7       2061.95       1957.75       112.02 o                         
  -4  14   7       4322.73       4213.81       158.68 o                         
  -3  14   7       1505.02       1453.40        66.42 o                         
  -2  14   7       2803.65       2796.77        85.81 o                         
  -1  14   7       5395.48       5385.76       128.20 o                         
   0  14   7       5346.19       5150.37       139.56 o                         
   1  14   7       9490.08       8776.18       193.25 o                         
   2  14   7        245.92        211.64        40.14 o                         
   3  14   7       9634.70       9405.20       208.55 o                         
   4  14   7        353.05        232.69        42.83 o                         
   5  14   7       4997.86       4941.29       200.47 o                         
   6  14   7       2510.80       2355.20       143.48 o                         
   7  14   7       4073.17       3243.81       310.40 o                         
  -8  15   7       3213.19       3274.40       232.05 o                         
  -7  15   7       1681.93       1692.56       118.49 o                         
  -6  15   7       3557.27       3613.64       164.88 o                         
  -5  15   7       7185.88       7004.91       240.73 o                         
  -4  15   7          1.30          1.87        37.50 o                         
  -3  15   7       7316.07       6930.71       182.48 o                         
  -2  15   7       2593.84       2630.08        97.49 o                         
  -1  15   7       5175.73       4857.09       125.40 o                         
   0  15   7       2680.01       2603.77       116.15 o                         
   1  15   7       1242.71       1065.09        69.26 o                         
   2  15   7       3183.50       2940.45       114.74 o                         
   3  15   7        197.85        162.66        33.69 o                         
   4  15   7       4302.81       3943.68       155.00 o                         
   5  15   7        410.84        238.69        79.48 o                         
   6  15   7       1871.75       1774.49       126.46 o                         
  -7  16   7        446.18        692.07       115.26 o                         
  -6  16   7       4176.48       3922.26       174.75 o                         
  -5  16   7       3552.69       3272.98       196.15 o                         
  -4  16   7      18435.74      17855.51       748.04 o                         
  -3  16   7        773.76        659.95        79.54 o                         
  -2  16   7       4484.97       4191.56       140.02 o                         
  -1  16   7         46.46         58.22        43.81 o                         
   0  16   7       4047.14       3799.58       131.86 o                         
   1  16   7       2528.74       2313.50       102.63 o                         
   2  16   7        104.29         99.62        32.76 o                         
   3  16   7       2843.57       2720.77       114.30 o                         
   4  16   7        930.54        798.32        79.66 o                         
   5  16   7         92.51         79.28        47.77 o                         
   6  16   7       1000.84        782.73       147.69 o                         
  -7  17   7       2601.32       2100.06       315.58 o                         
  -6  17   7        776.31        673.11       100.64 o                         
  -5  17   7      12233.60      11450.92       343.97 o                         
  -4  17   7        108.18         79.79        47.77 o                         
  -3  17   7      11924.90      11159.71       323.56 o                         
  -2  17   7        838.17        771.69        65.07 o                         
  -1  17   7       4610.77       4174.39       143.43 o                         
   0  17   7         22.28         14.58        38.99 o                         
   1  17   7       3103.74       2727.16       114.23 o                         
   2  17   7        235.47        157.88        34.88 o                         
   3  17   7         92.62         42.30        38.38 o                         
   4  17   7        441.72        539.36        72.80 o                         
   5  17   7        789.80        574.72        75.25 o                         
   6  17   7         17.89         68.83        87.05 o                         
  -6  18   7       3236.38       3307.21       389.42 o                         
  -5  18   7        323.24        239.62        77.00 o                         
  -4  18   7      10423.01      10016.36       414.08 o                         
  -3  18   7        106.33        115.67        44.38 o                         
  -2  18   7       7508.60       6756.81       199.15 o                         
  -1  18   7       1128.73       1092.33        87.78 o                         
   0  18   7       6564.12       6305.58       293.70 o                         
   1  18   7          6.14          7.24        47.09 o                         
   2  18   7        835.75        712.66        65.52 o                         
   3  18   7         23.64         -3.53        41.46 o                         
   4  18   7       1242.00       1120.02        95.46 o                         
   5  18   7        336.05        283.43       105.69 o                         
  -6  19   7         48.75         53.13       115.85 o                         
  -5  19   7       4475.72       4192.46       315.67 o                         
  -4  19   7         14.96        -60.64        60.64 o                         
  -3  19   7       6494.74       6098.36       291.99 o                         
  -2  19   7        720.34        557.36        72.34 o                         
  -1  19   7       7661.49       6980.51       323.20 o                         
   0  19   7         97.56         85.99        46.72 o                         
   1  19   7       1309.04       1052.13        92.60 o                         
   2  19   7       1335.10       1025.10       103.71 o                         
   3  19   7        235.56        199.13        68.30 o                         
   4  19   7        388.74        498.19       164.76 o                         
   5  19   7       4392.42       4147.27       422.29 o                         
  -5  20   7         25.16        -29.41        87.71 o                         
  -4  20   7       2978.14       3154.89       267.68 o                         
  -3  20   7         25.57        -59.37        59.37 o                         
  -2  20   7       8138.43       7334.07       266.17 o                         
  -1  20   7        924.44        744.02        69.87 o                         
   0  20   7       2319.61       1925.45       115.00 o                         
   1  20   7       1874.89       1517.99       126.48 o                         
   2  20   7        246.56        100.47        86.05 o                         
   4  20   7        377.61        178.28       103.78 o                         
  -3  21   7       3203.83       2725.27       267.93 o                         
  -2  21   7        294.45        414.12       104.57 o                         
  -1  21   7       4370.72       4270.13       224.49 o                         
   0  21   7        918.24        785.03        89.11 o                         
   1  21   7         30.41        -44.78        91.96 o                         
   2  21   7       4633.94       3727.88       477.08 o                         
  -2  22   7       2039.50       1810.47       306.71 o                         
   1  22   7       3968.68       3689.35       465.11 o                         
 -10   0   8        878.77        985.40       129.50 o                         
  -8   0   8         88.23         39.22        40.87 o                         
  -6   0   8      11310.70      11169.26       242.59 o                         
  -4   0   8      32381.29      32760.19       491.30 o                         
  -2   0   8      31225.35      31265.54       491.81 o                         
   0   0   8       7350.29       7441.90       188.56 o                         
   2   0   8       5866.32       6169.35       140.76 o                         
   4   0   8        206.26        261.55        29.02 o                         
   6   0   8       2384.29       2369.75        90.04 o                         
   8   0   8      13250.30      13710.65       320.72 o                         
 -11   1   8       3585.02       3562.68       421.04 o                         
 -10   1   8        441.17        447.71        66.65 o                         
  -9   1   8          7.79         50.45        40.36 o                         
  -8   1   8        272.60        300.62        43.85 o                         
  -7   1   8       4429.86       4497.55       111.11 o                         
  -6   1   8       1538.50       1604.38        63.73 o                         
  -5   1   8       9447.49       9490.85       151.08 o                         
  -4   1   8        508.39        522.76        31.54 o                         
  -3   1   8      43754.09      43412.54       424.57 o                         
  -2   1   8       1451.60       1493.48        56.66 o                         
  -1   1   8      15036.73      14996.77       193.51 o                         
   0   1   8       1257.91       1370.19        54.78 o                         
   1   1   8      25017.36      25197.72       232.23 o                         
   2   1   8       5906.27       5832.70        89.82 o                         
   3   1   8        152.69        178.53        17.71 o                         
   4   1   8        110.21        129.66        15.06 o                         
   5   1   8        837.87        846.39        36.64 o                         
   6   1   8       3069.71       3202.98        74.67 o                         
   7   1   8       4416.15       4543.22        94.71 o                         
   8   1   8       1103.97       1126.85        61.19 o                         
   9   1   8      14440.78      14374.51       275.39 o                         
  10   1   8          2.23         -0.48        91.89 o                         
 -10   2   8        269.65        313.64        62.83 o                         
  -9   2   8       1582.10       1425.34        93.67 o                         
  -8   2   8        558.30        445.71        66.51 o                         
  -7   2   8       3845.36       4002.86       114.13 o                         
  -6   2   8       7600.81       7729.86       137.65 o                         
  -5   2   8       5180.42       5201.35       102.90 o                         
  -4   2   8      10060.71       9857.97       158.20 o                         
  -3   2   8       3894.73       3654.53       114.06 o                         
  -2   2   8      41271.38      41028.71       398.40 o                         
  -1   2   8       1838.63       1863.23        60.04 o                         
   0   2   8      11646.40      11454.01       161.62 o                         
   1   2   8       8635.68       8757.46       116.29 o                         
   2   2   8      11737.23      11494.65       144.25 o                         
   3   2   8       6576.43       6624.24       115.24 o                         
   4   2   8        244.24        284.61        22.45 o                         
   5   2   8       5966.71       5977.19        99.08 o                         
   6   2   8       8215.58       8316.34       124.98 o                         
   7   2   8      12998.48      13022.72       189.57 o                         
   8   2   8       2758.78       2862.95        92.24 o                         
   9   2   8        297.00        263.35        43.07 o                         
  10   2   8      11274.58      10264.41       734.93 o                         
 -10   3   8       5679.06       5661.22       273.07 o                         
  -9   3   8        142.96        155.57        37.31 o                         
  -8   3   8       2662.72       2756.65       115.17 o                         
  -7   3   8       3099.18       3018.40        98.99 o                         
  -6   3   8       4974.03       4912.85       107.84 o                         
  -5   3   8       4809.13       4764.09        99.05 o                         
  -4   3   8        314.83        344.81        28.85 o                         
  -3   3   8      11619.73      11347.49       154.36 o                         
  -2   3   8        742.62        720.30        31.33 o                         
  -1   3   8      15143.85      14464.64       168.55 o                         
   0   3   8       6297.82       6277.15        97.94 o                         
   1   3   8      13411.57      13599.34       160.09 o                         
   2   3   8      30238.70      30307.19       278.77 o                         
   3   3   8        201.82        215.10        23.10 o                         
   4   3   8      13902.43      13877.57       188.19 o                         
   5   3   8        665.36        685.39        36.72 o                         
   6   3   8      14502.27      14678.05       192.71 o                         
   7   3   8       6123.05       6200.35       118.77 o                         
   8   3   8       3011.29       2967.88        94.59 o                         
   9   3   8       2821.18       2582.84       118.49 o                         
 -10   4   8        285.88        225.90        68.04 o                         
  -9   4   8       5031.44       4991.34       181.86 o                         
  -8   4   8         43.95         62.46        28.00 o                         
  -7   4   8       6312.09       6063.06       146.69 o                         
  -6   4   8       7813.17       8059.19       143.26 o                         
  -5   4   8       2538.63       2497.60        76.24 o                         
  -4   4   8        828.60        835.39        39.57 o                         
  -3   4   8        121.63        161.41        16.42 o                         
  -2   4   8      11298.38      11328.86       136.23 o                         
  -1   4   8       3554.02       3706.34        69.89 o                         
   0   4   8      12677.98      12295.48       154.12 o                         
   1   4   8      21564.49      21669.29       218.17 o                         
   2   4   8        532.50        599.90        28.41 o                         
   3   4   8      25499.35      25304.48       258.86 o                         
   4   4   8       1461.72       1504.66        56.63 o                         
   5   4   8      26059.12      25891.32       266.84 o                         
   6   4   8       3387.84       3484.02        87.39 o                         
   7   4   8       7005.29       7052.72       134.03 o                         
   8   4   8         80.55         76.08        27.94 o                         
   9   4   8        857.53        788.53        66.83 o                         
 -10   5   8       6403.88       6999.91       382.17 o                         
  -9   5   8          1.10         33.18        35.40 o                         
  -8   5   8      10909.25      10934.80       223.49 o                         
  -7   5   8        166.22        152.30        27.10 o                         
  -6   5   8       8556.63       8223.42       171.46 o                         
  -5   5   8       4243.62       4269.18        94.42 o                         
  -4   5   8        865.47        882.69        40.31 o                         
  -3   5   8       4116.62       4182.54        85.86 o                         
  -2   5   8       1069.20       1074.14        43.99 o                         
  -1   5   8       1303.07       1212.78        32.76 o                         
   0   5   8      12674.56      12559.04       144.49 o                         
   1   5   8       1303.07       1450.01        45.47 o                         
   2   5   8      28144.67      28247.39       266.54 o                         
   3   5   8        115.67        114.93        13.76 o                         
   4   5   8      23850.01      23544.81       268.73 o                         
   5   5   8       3516.84       3539.26        93.68 o                         
   6   5   8      17466.24      17179.96       216.66 o                         
   7   5   8        902.74        851.68        46.30 o                         
   8   5   8       2634.91       2669.98        96.84 o                         
   9   5   8         31.73         46.19        58.47 o                         
 -10   6   8        409.64        376.97       291.50 o                         
  -9   6   8      11182.32      11003.67       251.40 o                         
  -8   6   8        181.52        186.42        36.88 o                         
  -7   6   8      15632.68      15311.63       264.73 o                         
  -6   6   8        850.10        870.13        64.05 o                         
  -5   6   8       4355.46       4274.94       103.77 o                         
  -4   6   8        445.53        466.03        29.60 o                         
  -3   6   8       2000.54       2038.49        59.12 o                         
  -2   6   8         45.75         73.73        16.36 o                         
  -1   6   8       5049.56       5119.44        95.54 o                         
   0   6   8        348.37        360.62        20.30 o                         
   1   6   8      14629.10      14653.33       164.74 o                         
   2   6   8        725.83        719.54        30.66 o                         
   3   6   8      19466.06      19458.33       208.50 o                         
   4   6   8       1454.18       1388.76        51.28 o                         
   5   6   8      24148.27      24002.24       319.27 o                         
   6   6   8        202.70        212.00        26.22 o                         
   7   6   8       5396.58       5377.76       141.86 o                         
   8   6   8        583.95        598.36        54.76 o                         
   9   6   8       3729.17       3646.38       168.53 o                         
 -10   7   8       8076.99       8802.60       784.59 o                         
  -9   7   8        407.50        408.83        54.10 o                         
  -8   7   8      17689.69      17482.00       322.95 o                         
  -7   7   8       1426.30       1567.39        81.86 o                         
  -6   7   8      12057.17      11972.62       247.09 o                         
  -5   7   8         65.02         86.42        20.29 o                         
  -4   7   8       5139.04       5059.97        98.42 o                         
  -3   7   8        216.62        239.04        24.70 o                         
  -2   7   8       1441.28       1457.54        54.32 o                         
  -1   7   8       6322.06       6194.74       106.32 o                         
   0   7   8       8977.03       8735.67       122.00 o                         
   1   7   8        401.43        378.94        25.87 o                         
   2   7   8       5476.79       5557.62       103.54 o                         
   3   7   8       2255.58       2254.28        67.35 o                         
   4   7   8      17528.06      17801.49       213.37 o                         
   5   7   8       4885.94       4670.22       115.93 o                         
   6   7   8      11712.32      11559.32       172.35 o                         
   7   7   8         76.06         39.27        36.08 o                         
   8   7   8       4817.32       5009.85       176.69 o                         
   9   7   8        816.01        789.59        91.76 o                         
  -9   8   8      12414.89      12490.80       285.19 o                         
  -8   8   8        491.23        389.34        75.78 o                         
  -7   8   8      11345.00      10768.49       224.34 o                         
  -6   8   8       1391.93       1344.33        76.24 o                         
  -5   8   8       7770.96       7650.44       185.51 o                         
  -4   8   8       5782.31       5787.74       117.87 o                         
  -3   8   8       1166.42       1178.87        50.88 o                         
  -2   8   8       8554.71       8229.68       130.04 o                         
  -1   8   8       1955.13       1959.23        58.60 o                         
   0   8   8       1112.36       1152.51        42.59 o                         
   1   8   8       3939.50       3913.02        90.76 o                         
   2   8   8       1747.05       1797.08        60.99 o                         
   3   8   8      12333.51      12363.24       193.55 o                         
   4   8   8         67.71         82.98        19.73 o                         
   5   8   8       6631.75       6646.96       147.73 o                         
   6   8   8        478.02        448.25        51.64 o                         
   7   8   8       4897.50       4601.89       164.14 o                         
   8   8   8       1464.07       1396.40        97.28 o                         
   9   8   8       2358.05       2176.61       153.24 o                         
  -9   9   8        209.91        106.10        40.18 o                         
  -8   9   8       5887.20       6019.03       175.47 o                         
  -7   9   8       1624.57       1583.38        98.47 o                         
  -6   9   8       6809.62       6521.63       165.93 o                         
  -5   9   8      12050.25      11860.67       242.75 o                         
  -4   9   8       3408.94       3324.07        89.48 o                         
  -3   9   8       9629.79       9210.89       152.31 o                         
  -2   9   8        456.71        445.37        30.39 o                         
  -1   9   8      14328.09      14010.58       178.17 o                         
   0   9   8        319.28        370.68        31.75 o                         
   1   9   8        478.07        452.48        31.35 o                         
   2   9   8       9153.22       9266.23       149.58 o                         
   3   9   8       3686.55       3719.51       102.64 o                         
   4   9   8       5795.05       5862.89       125.99 o                         
   5   9   8         16.66        -34.07        34.07 o                         
   6   9   8       4663.53       4646.25       160.56 o                         
   7   9   8       1526.39       1487.78        96.27 o                         
   8   9   8       2404.04       2342.36       127.81 o                         
   9   9   8       3019.70       2998.80       293.39 o                         
  -9  10   8       4695.45       3980.59       361.20 o                         
  -8  10   8       1665.70       1697.54        98.65 o                         
  -7  10   8       1200.82       1116.20        73.73 o                         
  -6  10   8       4146.67       4062.85       131.46 o                         
  -5  10   8       2690.39       2667.25       105.58 o                         
  -4  10   8      21036.45      20914.51       261.32 o                         
  -3  10   8       1931.93       1835.27        65.42 o                         
  -2  10   8       9966.01       9741.08       148.75 o                         
  -1  10   8         52.31         77.92        21.01 o                         
   0  10   8      20409.19      19986.86       246.94 o                         
   1  10   8        791.65        791.18        45.46 o                         
   2  10   8       3237.28       3322.59        95.16 o                         
   3  10   8      11018.51      10956.17       188.07 o                         
   4  10   8         35.28        122.51        25.78 o                         
   5  10   8       1710.86       1747.93       110.40 o                         
   6  10   8         90.58         73.53        34.25 o                         
   7  10   8       1047.77       1035.38        82.33 o                         
   8  10   8       7461.95       6849.10       280.23 o                         
  -9  11   8        652.71        501.97       150.16 o                         
  -8  11   8        553.28        450.07        64.78 o                         
  -7  11   8        779.51        705.28        69.90 o                         
  -6  11   8        153.68        153.06        39.02 o                         
  -5  11   8      18534.68      17895.49       299.58 o                         
  -4  11   8       1739.63       1753.30        69.02 o                         
  -3  11   8      13945.81      13609.74       215.40 o                         
  -2  11   8          7.17         56.06        20.97 o                         
  -1  11   8      25212.93      24539.61       287.90 o                         
   0  11   8         14.73        106.90        28.76 o                         
   1  11   8      16444.38      16458.70       233.26 o                         
   2  11   8       2011.86       1996.17        91.71 o                         
   3  11   8       1829.01       1997.98        85.33 o                         
   4  11   8       2334.24       2396.92       100.52 o                         
   5  11   8         98.84         82.00        40.43 o                         
   6  11   8        181.44        123.52        45.58 o                         
   7  11   8       4661.76       4231.26       203.76 o                         
   8  11   8        240.44        132.60        61.93 o                         
  -9  12   8        114.00         17.44        67.42 o                         
  -8  12   8       3293.96       3151.83       165.64 o                         
  -7  12   8         39.39         23.23        42.52 o                         
  -6  12   8       2465.82       2430.11       125.88 o                         
  -5  12   8        410.78        561.25        59.06 o                         
  -4  12   8      20255.99      20064.88       350.25 o                         
  -3  12   8          9.17         24.49        21.21 o                         
  -2  12   8      14250.06      13747.73       206.49 o                         
  -1  12   8        937.40        900.70        49.78 o                         
   0  12   8      29291.87      28667.29       325.11 o                         
   1  12   8          0.11         27.63        31.86 o                         
   2  12   8       8659.14       8567.17       201.74 o                         
   3  12   8         23.15         68.42        30.60 o                         
   4  12   8        120.46        220.63        42.83 o                         
   5  12   8        170.10        155.80        44.89 o                         
   6  12   8        530.42        542.14        68.32 o                         
   7  12   8         17.09         31.21        50.69 o                         
  -8  13   8        340.24        340.06        69.49 o                         
  -7  13   8       1752.89       1782.24       145.98 o                         
  -6  13   8        781.16        834.56        78.11 o                         
  -5  13   8      12865.06      12524.92       289.77 o                         
  -4  13   8       1105.80       1058.62        75.43 o                         
  -3  13   8      11316.86      11001.32       180.94 o                         
  -2  13   8          7.57         37.70        21.07 o                         
  -1  13   8      22204.29      21224.36       273.93 o                         
   0  13   8        213.31        264.53        34.80 o                         
   1  13   8       6640.14       6351.90       172.43 o                         
   2  13   8        952.80       1000.46        70.51 o                         
   3  13   8       1530.89       1600.18        90.34 o                         
   4  13   8       1159.10       1325.55       117.32 o                         
   5  13   8        353.90        317.18        54.80 o                         
   6  13   8        100.16         86.59        46.91 o                         
  -8  14   8        271.44        412.18       185.00 o                         
  -7  14   8        708.74        606.09        90.14 o                         
  -6  14   8       4468.98       4366.84       175.96 o                         
  -5  14   8       2482.71       2217.22       121.97 o                         
  -4  14   8      12622.67      11970.33       295.31 o                         
  -3  14   8        559.61        480.00        40.46 o                         
  -2  14   8      12009.94      11506.58       188.32 o                         
  -1  14   8         17.28         45.13        26.09 o                         
   0  14   8       8134.58       7837.05       169.09 o                         
   1  14   8        926.21        922.56        67.50 o                         
   2  14   8       2643.86       2387.78       110.45 o                         
   3  14   8       6683.02       6600.23       189.27 o                         
   4  14   8        209.64        204.73        64.35 o                         
   5  14   8        578.98        582.55        71.52 o                         
   6  14   8        226.88        160.10        56.93 o                         
  -7  15   8       1544.21       1575.46       158.07 o                         
  -6  15   8       3806.62       3657.12       275.47 o                         
  -5  15   8       4679.09       4495.13       175.81 o                         
  -4  15   8       3411.13       3273.10       180.39 o                         
  -3  15   8       5260.58       5041.23       151.71 o                         
  -2  15   8         20.41         37.98        28.63 o                         
  -1  15   8      10960.05      10452.84       203.74 o                         
   0  15   8       1769.92       1695.76        81.46 o                         
   1  15   8        295.75        285.71        55.74 o                         
   2  15   8       1825.99       1767.68        90.33 o                         
   3  15   8       2558.10       2626.34       112.64 o                         
   4  15   8       7360.69       7213.44       218.37 o                         
   5  15   8        483.86        504.25        67.27 o                         
   6  15   8       2122.86       2130.59       329.99 o                         
  -6  16   8        524.57        694.09        92.81 o                         
  -5  16   8       3073.86       2909.09       200.49 o                         
  -4  16   8       1939.88       2040.87       131.18 o                         
  -3  16   8        526.45        489.17        69.11 o                         
  -2  16   8       3526.86       3380.33       127.46 o                         
  -1  16   8       3208.09       3019.00       119.55 o                         
   0  16   8        137.98        157.14        32.16 o                         
   1  16   8       2231.04       2192.64       102.49 o                         
   2  16   8        810.39        764.15        62.07 o                         
   3  16   8       7549.79       7057.36       192.78 o                         
   4  16   8         25.41         22.56        46.57 o                         
   5  16   8       5724.39       5909.36       318.06 o                         
  -6  17   8       3042.62       2682.72       356.02 o                         
  -5  17   8         14.09        156.02        74.25 o                         
  -4  17   8       1375.31       1102.43       100.00 o                         
  -3  17   8         25.60        -15.43        51.87 o                         
  -2  17   8        189.79        106.86        32.02 o                         
  -1  17   8       1102.07       1095.40        81.06 o                         
   0  17   8       6944.96       6207.64       216.43 o                         
   1  17   8        106.51         22.46        33.99 o                         
   2  17   8       3818.51       3602.65       140.27 o                         
   3  17   8        119.44         77.85        42.33 o                         
   4  17   8      13127.88      12393.90       450.31 o                         
   5  17   8       1252.79       1526.57       199.84 o                         
  -5  18   8       1922.49       1703.30       203.59 o                         
  -4  18   8         15.29         67.07        48.21 o                         
  -3  18   8        202.38         65.51        45.40 o                         
  -2  18   8        156.14        104.85        43.84 o                         
  -1  18   8       1887.82       1719.95       105.38 o                         
   0  18   8         31.72         28.58        46.25 o                         
   1  18   8       5582.11       5215.16       200.71 o                         
   2  18   8        217.86        174.75        45.24 o                         
   3  18   8       9979.40       9684.86       391.04 o                         
   4  18   8        792.98        627.91       274.52 o                         
   5  18   8      10371.77      10482.51       705.96 o                         
  -4  19   8        130.79        172.29       211.23 o                         
  -3  19   8       1034.69       1048.43       135.99 o                         
  -2  19   8         78.21         27.36        49.46 o                         
  -1  19   8       1221.26        902.95        81.29 o                         
   0  19   8       3820.83       3327.92       173.93 o                         
   1  19   8        490.78        427.40        60.13 o                         
   2  19   8      11350.59       9776.38       324.86 o                         
   3  19   8        161.19        374.19       155.47 o                         
   4  19   8       8929.30       8661.33       660.93 o                         
  -4  20   8        672.01        619.71       190.56 o                         
  -3  20   8        398.59        474.33       131.69 o                         
  -2  20   8       2950.62       2916.43       246.66 o                         
  -1  20   8        169.26        -18.64        58.00 o                         
   0  20   8       2516.80       1957.59       138.29 o                         
   1  20   8       6004.66       5149.00       236.12 o                         
   2  20   8        426.18        341.06       175.51 o                         
  -2  21   8        119.17        -20.65       166.21 o                         
  -1  21   8       3034.40       2151.93       334.04 o                         
   0  21   8       1215.25       1141.20       227.76 o                         
   1  21   8       3872.73       3382.19       443.88 o                         
  -9   0   9       8680.55       8348.18       356.96 o                         
  -7   0   9      32651.34      33078.20       609.99 o                         
  -5   0   9       8403.40       8836.39       291.16 o                         
  -3   0   9       7638.00       7513.41       216.20 o                         
  -1   0   9        635.45        737.66        61.97 o                         
   1   0   9       6104.14       6018.56       131.75 o                         
   3   0   9       5909.84       5880.41       130.40 o                         
   5   0   9      35012.67      35553.36       434.74 o                         
   7   0   9       4176.30       4447.60       137.09 o                         
   9   0   9      10627.99      10679.31       333.82 o                         
 -10   1   9       6829.56       6503.38       386.30 o                         
  -9   1   9        155.98        202.69        50.83 o                         
  -8   1   9      17451.93      17128.66       327.85 o                         
  -7   1   9        459.11        690.32        63.74 o                         
  -6   1   9      17649.93      17736.16       299.88 o                         
  -5   1   9       1266.51       1247.05        76.27 o                         
  -4   1   9      12099.70      12213.76       237.74 o                         
  -3   1   9       6216.83       6225.99       137.70 o                         
  -2   1   9        610.84        649.28        42.94 o                         
  -1   1   9       1610.40       1523.47        61.90 o                         
   0   1   9       2486.54       2367.31        76.33 o                         
   1   1   9        350.10        427.46        25.57 o                         
   2   1   9       9599.87       9706.07       121.06 o                         
   3   1   9       2105.46       2119.62        59.79 o                         
   4   1   9      11056.26      11302.49       140.92 o                         
   5   1   9        304.51        331.92        25.70 o                         
   6   1   9      21315.06      21161.18       225.12 o                         
   7   1   9        325.98        295.25        38.29 o                         
   8   1   9       7871.01       7732.31       167.01 o                         
   9   1   9        534.07        488.12        49.54 o                         
 -10   2   9       1083.64       1100.13       164.01 o                         
  -9   2   9       4606.07       4816.14       175.70 o                         
  -8   2   9        336.75        380.62        54.27 o                         
  -7   2   9      18764.20      18751.89       303.04 o                         
  -6   2   9       3481.31       3401.72       121.26 o                         
  -5   2   9       4328.97       4414.82       119.99 o                         
  -4   2   9       7581.10       7669.00       165.79 o                         
  -3   2   9       7256.51       7100.86       144.80 o                         
  -2   2   9      15817.30      15636.54       213.19 o                         
  -1   2   9        581.82        655.52        39.39 o                         
   0   2   9       3833.44       3766.18        95.59 o                         
   1   2   9      10977.35      10968.91       135.09 o                         
   2   2   9       9506.70       9607.74       134.71 o                         
   3   2   9       7449.10       7470.17       119.38 o                         
   4   2   9       2061.90       2036.21        58.10 o                         
   5   2   9      24454.03      24636.43       249.98 o                         
   6   2   9         29.79         72.57        19.99 o                         
   7   2   9       4750.92       4780.10       105.89 o                         
   8   2   9         38.16         48.76        27.87 o                         
   9   2   9       3728.79       3646.11       219.17 o                         
 -10   3   9       5549.28       5905.37       512.93 o                         
  -9   3   9         87.59         97.33        39.24 o                         
  -8   3   9       3215.40       3333.89       196.35 o                         
  -7   3   9       2230.01       2279.59       104.98 o                         
  -6   3   9       4902.86       4766.67       131.89 o                         
  -5   3   9       4102.01       4043.29       115.26 o                         
  -4   3   9       8545.05       8319.59       164.63 o                         
  -3   3   9      21409.24      21339.00       281.31 o                         
  -2   3   9        107.73        123.70        22.21 o                         
  -1   3   9      17170.71      16444.87       215.88 o                         
   0   3   9        950.20        915.42        40.88 o                         
   1   3   9      13337.98      13547.54       160.96 o                         
   2   3   9      18573.26      18654.83       204.93 o                         
   3   3   9       5410.59       5384.03        99.80 o                         
   4   3   9       8365.87       8231.11       143.46 o                         
   5   3   9        671.27        692.87        36.81 o                         
   6   3   9       8163.99       8368.39       136.85 o                         
   7   3   9         27.03         49.98        20.56 o                         
   8   3   9       3630.54       3658.03       107.58 o                         
   9   3   9       3239.87       2800.98       144.68 o                         
 -10   4   9        792.60        749.71       205.07 o                         
  -9   4   9       1215.62       1229.67        91.55 o                         
  -8   4   9        501.11        547.51        50.19 o                         
  -7   4   9       3119.91       2980.78       122.16 o                         
  -6   4   9       2721.53       2541.40       106.13 o                         
  -5   4   9       4720.86       4827.55       105.67 o                         
  -4   4   9      11789.16      11815.37       165.48 o                         
  -3   4   9       1483.18       1476.84        56.01 o                         
  -2   4   9      21192.55      20592.52       227.41 o                         
  -1   4   9         52.44         86.49        20.86 o                         
   0   4   9      32288.82      31997.32       305.23 o                         
   1   4   9       1909.18       2074.07        57.93 o                         
   2   4   9      22263.98      22277.25       234.63 o                         
   3   4   9       5991.59       6070.58       103.15 o                         
   4   4   9       1222.24       1209.94        52.61 o                         
   5   4   9       5310.79       5310.07       107.70 o                         
   6   4   9         53.77         75.99        20.67 o                         
   7   4   9       3822.18       3826.14        95.18 o                         
   8   4   9       1927.82       1928.41        82.75 o                         
   9   4   9       2457.32       2664.26       207.72 o                         
 -10   5   9        422.29        549.77       111.16 o                         
  -9   5   9         65.83         35.48        36.68 o                         
  -8   5   9        630.82        631.48        53.97 o                         
  -7   5   9        220.17        215.47        37.79 o                         
  -6   5   9        255.20        199.75        43.26 o                         
  -5   5   9       5283.65       5428.15       112.81 o                         
  -4   5   9       1493.17       1460.42        54.35 o                         
  -3   5   9      28710.74      28482.95       286.79 o                         
  -2   5   9       2353.04       2304.05        68.25 o                         
  -1   5   9      22898.34      23026.62       258.53 o                         
   0   5   9       1255.03       1159.89        41.06 o                         
   1   5   9      43123.76      43145.00       374.28 o                         
   2   5   9       3476.02       3323.24        74.29 o                         
   3   5   9       7222.01       7123.75       116.30 o                         
   4   5   9        562.49        532.76        36.09 o                         
   5   5   9        321.46        352.81        32.22 o                         
   6   5   9        946.27        911.55        46.01 o                         
   7   5   9        435.47        466.66        36.28 o                         
   8   5   9       1958.37       1894.43        96.22 o                         
   9   5   9       5394.50       5351.95       304.54 o                         
 -10   6   9       1870.54       2041.45       284.29 o                         
  -9   6   9        231.33        177.32        37.88 o                         
  -8   6   9        190.23        194.21        41.36 o                         
  -7   6   9         53.11         85.79        36.84 o                         
  -6   6   9       1864.50       1787.26        91.73 o                         
  -5   6   9        278.89        237.27        28.71 o                         
  -4   6   9      14471.34      14722.34       190.87 o                         
  -3   6   9          0.81         33.85        18.49 o                         
  -2   6   9      19869.53      19787.25       223.19 o                         
  -1   6   9       2712.30       2755.31        72.82 o                         
   0   6   9      24317.03      24840.52       268.35 o                         
   1   6   9        143.83        191.41        21.96 o                         
   2   6   9      10712.34      10764.22       177.77 o                         
   3   6   9        620.48        599.38        40.30 o                         
   4   6   9       2152.74       2249.20        81.04 o                         
   5   6   9          7.19         32.45        27.65 o                         
   6   6   9         12.78         84.72        23.30 o                         
   7   6   9         12.51         41.70        33.19 o                         
   8   6   9       4542.37       4473.19       151.33 o                         
   9   6   9        724.81        679.74        76.38 o                         
 -10   7   9        793.34        606.22       235.01 o                         
  -9   7   9       2213.93       2188.60       142.44 o                         
  -8   7   9        109.79         87.75        33.99 o                         
  -7   7   9         35.24         25.74        31.45 o                         
  -6   7   9       2758.48       2735.84       115.45 o                         
  -5   7   9       7875.89       8199.98       156.89 o                         
  -4   7   9         26.57         46.33        20.11 o                         
  -3   7   9      11463.72      11524.36       176.24 o                         
  -2   7   9       2309.73       2451.21        73.42 o                         
  -1   7   9      16751.88      16990.25       203.69 o                         
   0   7   9       1083.04       1047.90        41.40 o                         
   1   7   9      12796.90      12854.28       204.00 o                         
   2   7   9        444.11        467.76        36.72 o                         
   3   7   9       3227.35       3329.89        97.15 o                         
   4   7   9        518.66        571.32        38.31 o                         
   5   7   9       1009.07       1054.02        59.02 o                         
   6   7   9       1469.21       1509.01        74.13 o                         
   7   7   9       2364.28       2308.10       114.77 o                         
   8   7   9         27.24         48.77        41.02 o                         
   9   7   9       5606.11       5231.92       280.38 o                         
  -9   8   9       3087.25       3288.63       198.08 o                         
  -8   8   9       2093.16       2015.61       107.76 o                         
  -7   8   9       3329.41       3157.25       120.37 o                         
  -6   8   9       2400.32       2394.15       109.07 o                         
  -5   8   9       6274.88       6129.50       169.05 o                         
  -4   8   9       5449.41       5395.04       118.32 o                         
  -3   8   9         37.42         34.97        18.66 o                         
  -2   8   9      17483.18      17660.40       225.25 o                         
  -1   8   9         66.69         65.42        17.40 o                         
   0   8   9      11033.13      11182.97       165.60 o                         
   1   8   9       1454.45       1419.14        57.25 o                         
   2   8   9       2900.26       2945.11        82.73 o                         
   3   8   9       2977.18       3022.14        93.14 o                         
   4   8   9       5154.70       5329.58       128.97 o                         
   5   8   9       1663.79       1651.77        81.25 o                         
   6   8   9        442.68        463.45        54.92 o                         
   7   8   9       7658.36       7662.38       218.35 o                         
   8   8   9       2185.98       2034.78       146.62 o                         
  -9   9   9       1423.65       1343.76       141.04 o                         
  -8   9   9       6387.40       6292.30       193.42 o                         
  -7   9   9         68.26        129.73        33.48 o                         
  -6   9   9      10530.85       9983.39       235.06 o                         
  -5   9   9       1105.49       1117.51        85.30 o                         
  -4   9   9       1936.98       1924.90        70.81 o                         
  -3   9   9       3158.01       3262.23        89.85 o                         
  -2   9   9        895.89        881.36        44.58 o                         
  -1   9   9       8758.83       8695.05       153.35 o                         
   0   9   9       1753.48       1740.71        65.85 o                         
   1   9   9       3829.85       3754.64        95.83 o                         
   2   9   9       2185.45       2127.81        78.41 o                         
   3   9   9       3716.39       3934.31       109.11 o                         
   4   9   9       8252.62       8272.58       189.92 o                         
   5   9   9        463.40        481.44        63.37 o                         
   6   9   9       7862.86       7715.96       213.42 o                         
   7   9   9       2043.59       1979.96       113.41 o                         
   8   9   9       6335.85       6335.12       264.31 o                         
  -9  10   9       6679.76       6428.90       396.07 o                         
  -8  10   9        385.29        340.23        56.32 o                         
  -7  10   9       5233.10       4884.21       155.33 o                         
  -6  10   9        930.30       1008.86        72.13 o                         
  -5  10   9       9164.23       9039.55       215.77 o                         
  -4  10   9        195.90        159.98        23.06 o                         
  -3  10   9       2182.99       2121.80        74.17 o                         
  -2  10   9       4843.30       4701.02       112.22 o                         
  -1  10   9       1160.25       1266.71        58.62 o                         
   0  10   9       5290.81       5315.28       119.45 o                         
   1  10   9       1209.46       1275.07        59.79 o                         
   2  10   9        265.03        266.95        31.28 o                         
   3  10   9      11742.23      11473.77       218.07 o                         
   4  10   9       1176.75       1299.01        85.53 o                         
   5  10   9       7695.15       7667.94       236.68 o                         
   6  10   9       3298.62       3281.84       160.19 o                         
   7  10   9      10476.24      10294.89       269.08 o                         
   8  10   9        298.69        220.98       113.58 o                         
  -9  11   9         11.43       -141.58       178.24 o                         
  -8  11   9       8849.53       8902.02       286.30 o                         
  -7  11   9         12.20        -14.75        38.18 o                         
  -6  11   9       4862.37       4682.95       147.61 o                         
  -5  11   9        174.11        225.27        39.65 o                         
  -4  11   9       6019.84       5942.02       147.73 o                         
  -3  11   9        347.74        287.09        34.68 o                         
  -2  11   9       1558.29       1464.92        64.72 o                         
  -1  11   9       1747.68       1665.16        67.77 o                         
   0  11   9       2082.07       2085.02        75.31 o                         
   1  11   9       1473.87       1564.07        67.82 o                         
   2  11   9       4802.46       4741.71       148.07 o                         
   3  11   9         93.90        124.08        45.60 o                         
   4  11   9      27158.22      27481.02       439.92 o                         
   5  11   9          0.60         52.33        39.13 o                         
   6  11   9       5992.55       5670.60       218.70 o                         
   7  11   9        476.10        425.67        92.79 o                         
  -8  12   9         29.28         20.70        58.04 o                         
  -7  12   9       4966.99       4875.20       187.66 o                         
  -6  12   9         18.96        -17.64        39.66 o                         
  -5  12   9       7063.26       6771.04       200.15 o                         
  -4  12   9        244.68        294.22        49.07 o                         
  -3  12   9       5720.55       5418.24       136.40 o                         
  -2  12   9        148.31        164.89        27.32 o                         
  -1  12   9        149.24        212.88        31.41 o                         
   0  12   9        148.05        204.38        29.62 o                         
   1  12   9       3395.11       3319.75       123.80 o                         
   2  12   9          8.16         67.03        34.64 o                         
   3  12   9      17295.13      17169.34       315.40 o                         
   4  12   9          0.33         62.10        37.80 o                         
   5  12   9      10445.29      10200.17       289.42 o                         
   6  12   9         76.55        107.89        49.46 o                         
  -8  13   9       6008.52       6262.65       616.98 o                         
  -7  13   9         72.27          8.89        44.30 o                         
  -6  13   9       7990.28       7660.00       235.22 o                         
  -5  13   9         49.79        148.43        54.64 o                         
  -4  13   9       3833.02       3673.27       158.24 o                         
  -3  13   9        244.60        242.00        37.53 o                         
  -2  13   9        495.31        472.65        41.11 o                         
  -1  13   9       3325.24       3120.04       104.17 o                         
   0  13   9        944.19        974.59        59.60 o                         
   1  13   9        152.66        147.54        36.25 o                         
   2  13   9       6183.14       5902.73       174.95 o                         
   3  13   9       1106.95       1097.93        79.81 o                         
   4  13   9      12695.78      12276.80       287.09 o                         
   5  13   9       1041.45       1083.10        98.25 o                         
   6  13   9       6524.68       5693.25       280.09 o                         
  -7  14   9       4059.17       4002.89       456.52 o                         
  -6  14   9        121.16        180.04        49.77 o                         
  -5  14   9       9607.59       9096.62       253.48 o                         
  -4  14   9        140.12        207.06        54.07 o                         
  -3  14   9        253.66        251.76        32.12 o                         
  -2  14   9       2897.52       2761.56        96.53 o                         
  -1  14   9         11.87         48.90        25.10 o                         
   0  14   9       3177.79       3107.32       117.14 o                         
   1  14   9       1680.39       1662.40        92.09 o                         
   2  14   9        420.78        394.69        52.12 o                         
   3  14   9       7715.76       7654.23       210.62 o                         
   4  14   9        218.70        223.56        42.71 o                         
   5  14   9       3570.35       3304.88       168.95 o                         
  -6  15   9       7621.29       7498.92       275.40 o                         
  -5  15   9       3089.13       3015.01       145.10 o                         
  -4  15   9       1129.79        984.43        96.86 o                         
  -3  15   9       1817.30       1707.55       108.14 o                         
  -2  15   9         33.15         19.52        30.95 o                         
  -1  15   9       6814.99       6827.31       158.38 o                         
   0  15   9        754.76        772.72        57.02 o                         
   1  15   9       2122.95       2072.75        99.28 o                         
   2  15   9       1723.66       1743.07        93.41 o                         
   3  15   9       1269.32       1282.18        82.65 o                         
   4  15   9       1811.39       1797.08       109.59 o                         
   5  15   9         32.37         98.05        87.99 o                         
  -5  16   9       2082.54       2071.88       191.37 o                         
  -4  16   9       6630.69       6443.09       253.49 o                         
  -3  16   9        108.43        178.45        63.01 o                         
  -2  16   9       5031.79       4817.11       156.43 o                         
  -1  16   9        419.78        380.69        60.07 o                         
   0  16   9       6652.53       6557.31       171.51 o                         
   1  16   9        779.17        758.36        76.26 o                         
   2  16   9       1406.64       1378.78        84.94 o                         
   3  16   9       1306.25       1225.79        93.71 o                         
   4  16   9        906.03       1071.76       122.40 o                         
   5  16   9       1360.50       1532.33       280.87 o                         
  -5  17   9       5788.29       6045.51       586.43 o                         
  -4  17   9        190.71        158.97        62.28 o                         
  -3  17   9       6999.28       6328.38       277.10 o                         
  -2  17   9       1649.92       1523.62        99.20 o                         
  -1  17   9       8793.34       8029.80       228.48 o                         
   0  17   9        240.98        193.33        47.23 o                         
   1  17   9       6597.01       6347.98       185.67 o                         
   2  17   9         56.71         47.26        35.88 o                         
   3  17   9       1681.09       1599.28       110.76 o                         
   4  17   9        841.21        878.70       150.93 o                         
  -4  18   9       6937.20       6696.25       558.07 o                         
  -3  18   9        388.24        375.12        87.76 o                         
  -2  18   9       7699.63       7692.83       342.29 o                         
  -1  18   9         97.06        122.89        44.97 o                         
   0  18   9      13748.63      12934.41       461.06 o                         
   1  18   9          0.48          5.80        41.64 o                         
   2  18   9       7796.17       7091.26       220.87 o                         
   3  18   9          0.22        -23.82        72.30 o                         
   4  18   9        843.38        636.07       159.08 o                         
  -4  19   9        436.67        303.06       131.26 o                         
  -2  19   9        473.99        410.07       154.69 o                         
  -1  19   9       9995.74       9117.95       425.20 o                         
   0  19   9        444.55        397.04        60.15 o                         
   1  19   9       7975.95       7232.46       309.51 o                         
   2  19   9       1745.72       1137.60       257.18 o                         
   3  19   9       3707.41       4138.53       443.85 o                         
  -2  20   9       8795.19       7052.68       665.80 o                         
  -1  20   9        120.76         84.64        78.32 o                         
   0  20   9       5005.53       4687.69       331.03 o                         
   1  20   9        635.96        680.17       219.28 o                         
   2  20   9       6999.61       6040.71       584.81 o                         
  -8   0  10       5721.33       5631.11       280.59 o                         
  -6   0  10         84.04         89.32        46.19 o                         
  -4   0  10       5992.32       6303.02       240.22 o                         
  -2   0  10       6840.15       6779.63       206.81 o                         
   0   0  10      20320.83      20587.21       390.19 o                         
   2   0  10       6612.86       6854.24       201.05 o                         
   4   0  10       6926.65       7067.02       157.55 o                         
   6   0  10       2085.09       2246.30        95.37 o                         
   8   0  10       1370.46       1438.39       106.53 o                         
  -9   1  10       3664.08       3468.46       163.74 o                         
  -8   1  10        675.23        714.16        68.12 o                         
  -7   1  10       1429.87       1549.68        82.70 o                         
  -6   1  10       2495.13       2554.43       107.84 o                         
  -5   1  10        787.16        745.70        61.04 o                         
  -4   1  10        294.90        377.64        42.28 o                         
  -3   1  10      14464.95      14132.13       230.44 o                         
  -2   1  10        222.27        233.54        30.33 o                         
  -1   1  10       6783.59       7165.27       147.82 o                         
   0   1  10         18.88         35.47        20.51 o                         
   1   1  10      29403.40      29810.54       355.52 o                         
   2   1  10         96.04         99.57        18.72 o                         
   3   1  10       5889.89       5920.36       116.99 o                         
   4   1  10         40.88         58.89        18.27 o                         
   5   1  10       5318.25       5510.54       106.26 o                         
   6   1  10       1394.65       1451.61        54.42 o                         
   7   1  10         58.23         78.28        22.20 o                         
   8   1  10        413.47        370.98        47.84 o                         
  -9   2  10        992.73        995.39        88.86 o                         
  -8   2  10       2169.95       2338.80       117.66 o                         
  -7   2  10       7238.96       7088.03       195.59 o                         
  -6   2  10          4.59         17.74        28.87 o                         
  -5   2  10       4896.94       4871.39       154.51 o                         
  -4   2  10       3272.62       3235.66       109.41 o                         
  -3   2  10       2405.96       2375.69        85.60 o                         
  -2   2  10       9700.38       9810.59       180.54 o                         
  -1   2  10       1058.84       1191.83        58.85 o                         
   0   2  10      23499.42      23447.12       300.42 o                         
   1   2  10        626.90        719.10        40.37 o                         
   2   2  10      15024.00      15021.91       202.24 o                         
   3   2  10         58.10         63.30        18.18 o                         
   4   2  10       4806.03       4880.50       101.45 o                         
   5   2  10       2849.07       2959.67        82.02 o                         
   6   2  10        128.86        140.12        26.35 o                         
   7   2  10       3785.82       3754.61       101.70 o                         
   8   2  10        171.12        197.55        36.06 o                         
  -9   3  10       1884.93       1906.67       133.48 o                         
  -8   3  10       5081.60       5081.77       175.76 o                         
  -7   3  10        242.69        228.53        47.31 o                         
  -6   3  10      10331.45       9932.49       202.55 o                         
  -5   3  10        298.90        312.48        35.35 o                         
  -4   3  10       6402.56       6604.05       151.34 o                         
  -3   3  10       7498.26       7430.52       155.83 o                         
  -2   3  10       6595.12       6433.51       133.66 o                         
  -1   3  10      11305.85      11419.66       161.72 o                         
   0   3  10        166.29        196.98        23.73 o                         
   1   3  10      14900.60      14787.46       186.90 o                         
   2   3  10        205.53        212.73        31.94 o                         
   3   3  10       7937.99       7985.64       154.24 o                         
   4   3  10       5789.91       5892.99       123.94 o                         
   5   3  10        306.45        298.78        35.40 o                         
   6   3  10       6976.15       7047.52       135.89 o                         
   7   3  10          7.42         16.40        23.81 o                         
   8   3  10       2991.47       3029.93       121.44 o                         
  -9   4  10       3677.75       3670.94       187.02 o                         
  -8   4  10        285.75        342.92        53.04 o                         
  -7   4  10       9471.53       9556.90       230.50 o                         
  -6   4  10       2256.91       2202.18       102.98 o                         
  -5   4  10       8393.98       8464.43       150.69 o                         
  -4   4  10        339.47        358.00        30.73 o                         
  -3   4  10      14682.66      14601.76       201.72 o                         
  -2   4  10      11077.60      11059.63       161.69 o                         
  -1   4  10       3412.69       3384.69        82.85 o                         
   0   4  10       7984.57       7940.02       126.61 o                         
   1   4  10        398.46        410.77        28.49 o                         
   2   4  10       5317.41       5444.96       121.64 o                         
   3   4  10       4960.69       5164.15       116.22 o                         
   4   4  10       6085.84       6155.04       139.07 o                         
   5   4  10      10653.23      10680.85       175.27 o                         
   6   4  10        835.79        909.41        52.43 o                         
   7   4  10       3875.07       3863.27       110.41 o                         
   8   4  10        231.78        176.69        40.27 o                         
  -9   5  10        374.00        499.80        86.32 o                         
  -8   5  10      12955.47      12954.66       268.52 o                         
  -7   5  10        885.42        900.87        72.51 o                         
  -6   5  10       8189.40       8127.52       203.72 o                         
  -5   5  10        459.63        474.84        38.22 o                         
  -4   5  10      16629.34      16668.12       213.42 o                         
  -3   5  10       5252.87       5312.60       107.74 o                         
  -2   5  10       9873.29       9964.49       158.89 o                         
  -1   5  10       3063.54       2973.98        83.07 o                         
   0   5  10        234.40        232.27        29.70 o                         
   1   5  10       2204.71       2290.25        75.75 o                         
   2   5  10       1351.55       1415.92        64.04 o                         
   3   5  10       1501.34       1513.13        69.58 o                         
   4   5  10      18145.19      18295.68       287.25 o                         
   5   5  10       1020.15       1077.07        58.25 o                         
   6   5  10      10754.82      10433.89       193.99 o                         
   7   5  10        407.13        322.54        39.17 o                         
   8   5  10       6155.25       5975.07       240.32 o                         
  -9   6  10       6917.63       6977.73       252.97 o                         
  -8   6  10        187.03        198.99        68.03 o                         
  -7   6  10      14238.20      14206.31       295.15 o                         
  -6   6  10       1865.77       1971.42       100.11 o                         
  -5   6  10      12730.56      12991.81       210.99 o                         
  -4   6  10        540.05        593.65        37.69 o                         
  -3   6  10      11839.95      11913.03       172.05 o                         
  -2   6  10        488.14        547.05        38.13 o                         
  -1   6  10       1062.88       1112.82        51.29 o                         
   0   6  10         22.64         38.11        21.72 o                         
   1   6  10        386.04        423.02        35.40 o                         
   2   6  10        170.91        180.89        28.59 o                         
   3   6  10       7153.94       7123.16       143.64 o                         
   4   6  10       3320.74       3461.68       115.74 o                         
   5   6  10      14459.21      14166.37       257.53 o                         
   6   6  10         58.96         53.40        25.00 o                         
   7   6  10      10158.87      10049.49       275.97 o                         
   8   6  10        706.18        719.87        85.17 o                         
  -9   7  10        607.08        516.53        88.86 o                         
  -8   7  10       9276.56       9160.70       231.99 o                         
  -7   7  10        298.20        339.52        56.75 o                         
  -6   7  10      15011.22      15243.36       297.33 o                         
  -5   7  10         79.77         86.47        43.59 o                         
  -4   7  10      14409.69      14505.72       213.57 o                         
  -3   7  10         23.35         46.34        20.00 o                         
  -2   7  10       1093.86       1106.97        52.48 o                         
  -1   7  10       1186.35       1238.03        57.08 o                         
   0   7  10         55.19         74.19        21.33 o                         
   1   7  10        235.34        215.79        31.84 o                         
   2   7  10       3549.73       3469.68       102.55 o                         
   3   7  10       1411.28       1376.74        62.70 o                         
   4   7  10       7419.63       7462.91       175.88 o                         
   5   7  10        140.49        107.29        31.68 o                         
   6   7  10      10608.22      10345.30       226.76 o                         
   7   7  10         21.78         74.20        39.78 o                         
   8   7  10      13521.15      13107.16       382.92 o                         
  -9   8  10       5108.48       5032.90       272.83 o                         
  -8   8  10         69.90         64.57        44.43 o                         
  -7   8  10       7905.10       7790.79       207.06 o                         
  -6   8  10         13.41         52.25        35.30 o                         
  -5   8  10      14693.75      14578.29       281.53 o                         
  -4   8  10       2049.23       1987.06        74.76 o                         
  -3   8  10       1576.97       1635.72        65.44 o                         
  -2   8  10       4642.23       4778.43       120.96 o                         
  -1   8  10        653.31        674.22        43.01 o                         
   0   8  10       1922.77       1895.50        67.33 o                         
   1   8  10        686.53        670.13        40.38 o                         
   2   8  10       5991.49       6076.26       139.66 o                         
   3   8  10       5820.57       5890.99       139.91 o                         
   4   8  10        494.16        580.50        54.36 o                         
   5   8  10       8216.39       8155.71       212.90 o                         
   6   8  10        923.13        918.23        70.47 o                         
   7   8  10      14318.66      14390.13       378.82 o                         
  -8   9  10       2118.25       2171.73       133.87 o                         
  -7   9  10         69.99        106.32        31.84 o                         
  -6   9  10       5975.08       5841.82       180.11 o                         
  -5   9  10       3047.73       2973.73       121.17 o                         
  -4   9  10       5007.10       5069.85       121.81 o                         
  -3   9  10       7055.60       6856.70       151.83 o                         
  -2   9  10       1227.12       1213.24        62.47 o                         
  -1   9  10      12145.64      12102.81       194.05 o                         
   0   9  10        605.61        598.00        42.35 o                         
   1   9  10       4191.40       4154.42       106.30 o                         
   2   9  10       6339.06       6237.09       144.08 o                         
   3   9  10       7583.34       7717.90       163.93 o                         
   4   9  10       2093.72       2059.23        97.25 o                         
   5   9  10       1586.98       1687.75       110.89 o                         
   6   9  10       7314.30       7404.55       242.64 o                         
   7   9  10         70.80        212.96        78.00 o                         
  -8  10  10        175.68        172.78        63.54 o                         
  -7  10  10        995.08        971.43        72.27 o                         
  -6  10  10        240.33        273.99        45.34 o                         
  -5  10  10       4992.39       4881.76       158.97 o                         
  -4  10  10       7052.41       7151.80       159.99 o                         
  -3  10  10        454.68        449.26        40.59 o                         
  -2  10  10       9714.31       9817.67       185.96 o                         
  -1  10  10       3286.10       3159.17        96.20 o                         
   0  10  10      15336.45      15502.54       227.95 o                         
   1  10  10        646.86        653.47        50.31 o                         
   2  10  10      12811.09      13139.21       222.22 o                         
   3  10  10       3688.44       3709.44       123.35 o                         
   4  10  10       5205.66       5303.43       176.89 o                         
   5  10  10       1648.23       1623.65       111.34 o                         
   6  10  10       1528.79       1640.24       119.07 o                         
  -8  11  10        186.89        139.37       133.63 o                         
  -7  11  10         76.11         14.68        35.07 o                         
  -6  11  10        239.35        263.02        43.64 o                         
  -5  11  10       4492.53       4368.55       209.30 o                         
  -4  11  10        720.14        764.71        63.57 o                         
  -3  11  10       4915.05       4753.04       129.38 o                         
  -2  11  10        463.65        467.65        38.97 o                         
  -1  11  10      31338.81      31171.50       359.45 o                         
   0  11  10        342.51        449.02        41.30 o                         
   1  11  10      18885.43      18791.48       295.75 o                         
   2  11  10       1011.21       1087.17        75.44 o                         
   3  11  10      11657.25      11597.92       254.27 o                         
   4  11  10        895.49        904.08        77.07 o                         
   5  11  10       3552.02       3666.84       170.46 o                         
   6  11  10        497.14        657.73        89.41 o                         
  -7  12  10          1.43         17.64        69.29 o                         
  -6  12  10        163.84        140.04        50.60 o                         
  -5  12  10        166.94        248.99        67.71 o                         
  -4  12  10       6024.85       6239.65       214.66 o                         
  -3  12  10        203.10        238.38        34.58 o                         
  -2  12  10      11158.70      10970.65       194.60 o                         
  -1  12  10        308.59        322.85        36.77 o                         
   0  12  10      24548.65      24746.61       335.58 o                         
   1  12  10        106.28         94.14        33.37 o                         
   2  12  10      18246.40      17932.33       327.02 o                         
   3  12  10        419.12        498.66        73.51 o                         
   4  12  10       5189.16       5013.91       179.34 o                         
   5  12  10          3.77         18.98        48.17 o                         
  -7  13  10         18.74         23.27        78.44 o                         
  -6  13  10        947.51        922.49        85.04 o                         
  -5  13  10       1496.74       1429.96       103.71 o                         
  -4  13  10        385.68        507.03        59.15 o                         
  -3  13  10       3331.40       3225.60       117.26 o                         
  -2  13  10        435.56        470.24        42.98 o                         
  -1  13  10      19620.96      19836.83       297.96 o                         
   0  13  10        181.72        190.98        45.65 o                         
   1  13  10       7970.39       8081.54       197.27 o                         
   2  13  10       3011.72       3013.87       128.83 o                         
   3  13  10      12497.80      12361.06       275.61 o                         
   4  13  10        329.45        270.12        52.59 o                         
   5  13  10       1015.61        990.91        94.51 o                         
  -6  14  10        182.75        223.65       126.23 o                         
  -5  14  10       3655.29       3845.37       177.22 o                         
  -4  14  10       2149.51       2151.01       128.16 o                         
  -3  14  10        321.47        355.31        59.40 o                         
  -2  14  10      10364.04      10515.09       210.55 o                         
  -1  14  10        836.84        754.86        56.43 o                         
   0  14  10       5711.96       5714.82       165.15 o                         
   1  14  10        156.84        118.45        36.85 o                         
   2  14  10       7194.11       7202.81       205.54 o                         
   3  14  10       3412.01       3571.22       163.62 o                         
   4  14  10       4314.86       4341.21       173.99 o                         
  -6  15  10       4474.58       4589.67       472.94 o                         
  -5  15  10        685.55        623.65       130.93 o                         
  -4  15  10       3330.14       3171.03       177.16 o                         
  -3  15  10       1364.54       1396.15       113.39 o                         
  -2  15  10        872.16        878.02        63.62 o                         
  -1  15  10       5604.54       5691.30       167.95 o                         
   0  15  10         22.18         -1.03        36.94 o                         
   1  15  10       1290.72       1298.61        82.93 o                         
   2  15  10       1988.72       2123.83       113.33 o                         
   3  15  10       6227.81       5924.38       215.82 o                         
   4  15  10       2820.98       2717.39       205.56 o                         
  -5  16  10       6274.36       5876.02       524.76 o                         
  -4  16  10        270.76        265.05        80.01 o                         
  -3  16  10       2779.59       2758.54       165.42 o                         
  -2  16  10        789.12        762.41        69.08 o                         
  -1  16  10         74.55         88.56        81.35 o                         
   0  16  10        545.89        500.62        50.38 o                         
   1  16  10         32.85         48.83        39.42 o                         
   2  16  10       1786.87       1747.31        97.97 o                         
   3  16  10       1884.19       1742.28       163.17 o                         
   4  16  10         43.57         34.52        74.61 o                         
  -4  17  10       4824.22       4165.79       432.84 o                         
  -3  17  10          9.68        -11.34       105.16 o                         
  -2  17  10       1941.02       1788.74       119.28 o                         
  -1  17  10        149.34        154.91        62.04 o                         
   0  17  10          1.45        -43.24        43.24 o                         
   1  17  10        300.39        297.69        50.43 o                         
   2  17  10        183.89        136.07        42.58 o                         
   3  17  10        192.43        294.04        77.38 o                         
  -4  18  10         23.47       -127.41       127.41 o                         
  -1  18  10        402.05        256.60        71.35 o                         
   0  18  10        155.45        104.70        45.79 o                         
   1  18  10         53.55         94.82        49.39 o                         
   2  18  10         30.18         50.85        63.00 o                         
   3  18  10       3233.89       3361.83       382.42 o                         
  -1  19  10        913.36        786.10       114.50 o                         
   0  19  10         34.38         -9.60        90.63 o                         
   1  19  10        274.17        524.41       181.69 o                         
  -7   0  11      13478.27      14184.62       381.43 o                         
  -5   0  11      10207.93      10230.43       361.43 o                         
  -3   0  11      19195.30      19507.58       412.44 o                         
  -1   0  11        804.13        829.45        73.09 o                         
   1   0  11        908.69       1027.21        82.54 o                         
   3   0  11       1141.80       1261.87        73.61 o                         
   5   0  11      15440.50      15552.25       334.41 o                         
   7   0  11       9015.28       9063.09       268.88 o                         
  -8   1  11       8781.50       8905.98       257.97 o                         
  -7   1  11         51.91         65.51        34.87 o                         
  -6   1  11       6204.69       6312.75       177.34 o                         
  -5   1  11         27.27         87.65        33.34 o                         
  -4   1  11      21215.79      21779.82       397.31 o                         
  -3   1  11       2014.69       2150.57        88.61 o                         
  -2   1  11       3524.04       3369.84       105.60 o                         
  -1   1  11        799.53        833.07        52.21 o                         
   0   1  11       1587.57       1695.63        73.30 o                         
   1   1  11       1137.32       1190.65        51.38 o                         
   2   1  11        289.25        282.91        29.34 o                         
   3   1  11       2242.84       2181.24        71.74 o                         
   4   1  11       9584.36      10018.10       168.83 o                         
   5   1  11       1043.94       1134.62        56.99 o                         
   6   1  11       7920.31       8025.47       159.93 o                         
   7   1  11        796.02        855.04        53.69 o                         
   8   1  11      14675.65      14943.85       365.67 o                         
  -8   2  11        453.10        537.78        66.11 o                         
  -7   2  11       6729.24       6795.24       213.99 o                         
  -6   2  11          8.52          4.95        33.46 o                         
  -5   2  11       7034.39       7340.12       198.99 o                         
  -4   2  11       2096.72       2203.20       103.17 o                         
  -3   2  11      14530.39      14536.06       257.96 o                         
  -2   2  11       4784.14       4919.67       129.57 o                         
  -1   2  11       3806.70       3944.54       112.86 o                         
   0   2  11       3334.41       3329.00        90.68 o                         
   1   2  11         22.80         45.79        22.52 o                         
   2   2  11       6510.93       6772.99       126.50 o                         
   3   2  11       1378.81       1354.40        64.65 o                         
   4   2  11       3978.68       4278.02       106.68 o                         
   5   2  11      11840.54      11890.43       192.32 o                         
   6   2  11       2336.30       2300.27        83.30 o                         
   7   2  11       4295.70       4269.29       127.52 o                         
   8   2  11         23.42        -26.04        43.44 o                         
  -8   3  11       1723.96       1744.92       104.35 o                         
  -7   3  11        735.22        799.43        75.15 o                         
  -6   3  11       6254.90       6097.87       194.53 o                         
  -5   3  11         51.86         53.37        29.60 o                         
  -4   3  11       8294.94       8559.71       181.56 o                         
  -3   3  11       4073.65       4159.44       119.85 o                         
  -2   3  11       7775.71       7754.73       155.39 o                         
  -1   3  11       7263.05       7226.98       137.78 o                         
   0   3  11       6207.88       6323.80       135.04 o                         
   1   3  11      16036.90      16273.89       234.50 o                         
   2   3  11       2154.78       2282.28        85.06 o                         
   3   3  11       7355.35       7545.33       182.23 o                         
   4   3  11        671.76        693.94        47.67 o                         
   5   3  11       4473.47       4489.86       121.47 o                         
   6   3  11       5882.43       5859.52       144.37 o                         
   7   3  11        560.41        542.24        47.43 o                         
   8   3  11       3016.46       2669.09       211.82 o                         
  -9   4  11        141.46         57.28       117.46 o                         
  -8   4  11       1647.59       1643.32       103.03 o                         
  -7   4  11       3621.73       3506.99       153.73 o                         
  -6   4  11        841.62        720.05        63.48 o                         
  -5   4  11       5131.64       5200.48       129.00 o                         
  -4   4  11        928.22        935.49        48.39 o                         
  -3   4  11       2690.04       2685.92        83.14 o                         
  -2   4  11       6074.85       6066.36       120.87 o                         
  -1   4  11       7721.96       7584.01       134.79 o                         
   0   4  11      22588.19      22759.81       273.52 o                         
   1   4  11        266.29        370.16        42.44 o                         
   2   4  11      17927.98      17732.91       261.39 o                         
   3   4  11         26.98         30.08        26.41 o                         
   4   4  11       9204.13       9135.97       198.01 o                         
   5   4  11       2020.57       1927.90        79.77 o                         
   6   4  11       3027.19       2956.92       103.04 o                         
   7   4  11       1048.22       1009.75        62.71 o                         
   8   4  11         20.94        125.74        52.63 o                         
  -9   5  11       2128.49       1973.19       347.48 o                         
  -8   5  11        411.87        372.32        77.91 o                         
  -7   5  11       3583.72       3473.29       141.19 o                         
  -6   5  11       2340.46       2288.80       109.19 o                         
  -5   5  11        572.89        535.16        43.08 o                         
  -4   5  11       1738.34       1730.20        65.27 o                         
  -3   5  11       1969.38       1925.46        67.50 o                         
  -2   5  11         90.14        122.40        22.43 o                         
  -1   5  11      13150.56      13341.10       198.77 o                         
   0   5  11       2707.56       2882.89        94.80 o                         
   1   5  11      31582.80      31483.97       352.51 o                         
   2   5  11         34.17         91.32        29.34 o                         
   3   5  11       8957.67       9306.79       186.24 o                         
   4   5  11       1464.44       1434.39        77.93 o                         
   5   5  11       9046.31       8965.93       179.36 o                         
   6   5  11        701.75        706.16        52.11 o                         
   7   5  11        180.97        300.08        67.76 o                         
  -8   6  11       4930.00       4752.72       228.47 o                         
  -7   6  11        852.04        880.77        72.47 o                         
  -6   6  11       1121.08       1061.41        76.03 o                         
  -5   6  11        197.27        221.45        37.56 o                         
  -4   6  11       1330.08       1394.38        63.51 o                         
  -3   6  11         45.12         54.11        20.43 o                         
  -2   6  11       4581.10       4572.03       110.68 o                         
  -1   6  11        378.00        425.73        43.67 o                         
   0   6  11      17838.86      18086.55       249.11 o                         
   1   6  11         10.79         81.82        25.12 o                         
   2   6  11      12358.44      12345.33       211.93 o                         
   3   6  11       2721.76       2715.75        99.16 o                         
   4   6  11      10594.03      10887.55       222.98 o                         
   5   6  11        219.47        200.39        35.36 o                         
   6   6  11       3459.88       3268.70       117.20 o                         
   7   6  11        318.19        247.79        53.82 o                         
  -8   7  11         18.68         90.35        54.98 o                         
  -7   7  11       2538.51       2648.26       126.59 o                         
  -6   7  11        976.14        939.27        73.08 o                         
  -5   7  11         27.21         19.74        30.40 o                         
  -4   7  11         36.06         -8.48        23.13 o                         
  -3   7  11       2659.72       2724.58        87.40 o                         
  -2   7  11       1723.49       1781.44        75.86 o                         
  -1   7  11       7657.59       7932.47       163.21 o                         
   0   7  11         85.35        100.97        25.27 o                         
   1   7  11       8585.18       8578.12       164.58 o                         
   2   7  11         30.48         64.56        27.04 o                         
   3   7  11      11967.53      12153.29       221.88 o                         
   4   7  11       1282.02       1302.37        75.54 o                         
   5   7  11       7852.66       7970.89       213.50 o                         
   6   7  11        708.54        746.52        64.52 o                         
   7   7  11        874.13       1060.11       210.08 o                         
  -8   8  11       4663.53       4528.70       224.97 o                         
  -7   8  11       1633.14       1650.97       102.65 o                         
  -6   8  11         89.76        120.60        37.02 o                         
  -5   8  11       4293.84       4229.30       148.01 o                         
  -4   8  11         58.46         34.78        29.24 o                         
  -3   8  11       1227.50       1204.70        63.92 o                         
  -2   8  11       7551.86       7661.98       164.07 o                         
  -1   8  11        956.21       1001.94        57.99 o                         
   0   8  11       5252.61       5417.04       121.69 o                         
   1   8  11          4.85         -8.56        21.73 o                         
   2   8  11       9117.12       9232.17       184.26 o                         
   3   8  11        328.54        327.02        36.90 o                         
   4   8  11       8434.24       8567.32       219.30 o                         
   5   8  11        516.28        503.59        65.21 o                         
   6   8  11       1111.01       1131.02        79.70 o                         
  -8   9  11       2798.71       2648.58       208.51 o                         
  -7   9  11        451.59        571.59        77.81 o                         
  -6   9  11      10066.81      10251.20       249.94 o                         
  -5   9  11       1023.84        949.40        72.61 o                         
  -4   9  11       3068.74       3178.56       108.01 o                         
  -3   9  11       1129.96       1145.38        64.13 o                         
  -2   9  11       5750.56       5883.02       144.41 o                         
  -1   9  11       4436.49       4696.32       120.93 o                         
   0   9  11        192.51        173.09        28.81 o                         
   1   9  11       3702.86       3678.22       108.34 o                         
   2   9  11        380.27        368.14        39.96 o                         
   3   9  11       9750.74       9672.50       213.32 o                         
   4   9  11        766.94        678.14        68.27 o                         
   5   9  11        936.80       1030.30        92.00 o                         
   6   9  11       5206.06       5547.14       248.32 o                         
  -8  10  11        497.65        592.16       164.13 o                         
  -7  10  11       5376.65       5411.63       205.33 o                         
  -6  10  11        220.81        205.30        73.91 o                         
  -5  10  11      12019.63      11700.25       294.14 o                         
  -4  10  11        719.49        719.33        63.86 o                         
  -3  10  11       9586.67       9726.93       194.87 o                         
  -2  10  11       3658.52       3745.89       116.35 o                         
  -1  10  11       4361.03       4350.41       118.42 o                         
   0  10  11        824.09        927.70        55.72 o                         
   1  10  11       1858.86       1811.99        82.76 o                         
   2  10  11       6993.49       6877.76       175.64 o                         
   3  10  11        769.89        816.08        58.11 o                         
   4  10  11       1353.15       1394.16       100.43 o                         
   5  10  11       1097.87       1108.55        95.45 o                         
  -7  11  11          4.91        -93.45       139.21 o                         
  -6  11  11       9991.90      10033.82       264.65 o                         
  -5  11  11        324.85        365.53        59.25 o                         
  -4  11  11      10675.86      10396.75       250.06 o                         
  -3  11  11        308.27        223.10        33.00 o                         
  -2  11  11      12431.52      12340.31       224.86 o                         
  -1  11  11       1076.12       1068.47        60.42 o                         
   0  11  11       2465.52       2394.37        95.90 o                         
   1  11  11       1598.04       1708.45        88.66 o                         
   2  11  11         78.76        115.40        34.50 o                         
   3  11  11        699.42        782.08        65.53 o                         
   4  11  11       2931.07       2826.96       136.32 o                         
   5  11  11         17.28        120.84        46.38 o                         
  -7  12  11       4502.78       4550.21       548.84 o                         
  -6  12  11         42.30         94.60        68.33 o                         
  -5  12  11      13080.52      13095.58       322.22 o                         
  -4  12  11        108.92        134.54        44.60 o                         
  -3  12  11      13400.95      13315.34       240.93 o                         
  -2  12  11         44.20        105.39        29.96 o                         
  -1  12  11       6436.82       6490.71       151.83 o                         
   0  12  11        201.56        267.80        39.77 o                         
   1  12  11       1727.41       1735.93        92.90 o                         
   2  12  11         18.86         24.47        45.81 o                         
   3  12  11       3149.12       3306.74       156.51 o                         
   4  12  11        129.18        135.63        42.26 o                         
  -6  13  11      10609.53      10175.32       913.74 o                         
  -5  13  11        649.77        651.86        93.25 o                         
  -4  13  11       8934.81       8872.68       379.56 o                         
  -3  13  11         26.07         84.70        35.22 o                         
  -2  13  11      12044.64      12220.11       255.38 o                         
  -1  13  11       1060.54       1102.92        75.69 o                         
   0  13  11       1865.24       1962.91       133.71 o                         
   1  13  11        142.17        174.28        38.19 o                         
   2  13  11         44.76         49.92        39.88 o                         
   3  13  11       2288.03       2309.69       131.28 o                         
   4  13  11        942.35        966.68       129.12 o                         
  -6  14  11        282.68        103.51       124.79 o                         
  -5  14  11       9760.32       9543.15       467.60 o                         
  -4  14  11        432.39        524.51        79.13 o                         
  -3  14  11       2877.87       2831.88       180.29 o                         
  -2  14  11       2047.44       2087.12       109.59 o                         
  -1  14  11       3100.55       3012.71       122.96 o                         
   0  14  11       1279.68       1284.19        81.65 o                         
   1  14  11        276.11        233.41        56.58 o                         
   2  14  11       4013.64       3856.70       154.45 o                         
   3  14  11        982.27        953.93        90.66 o                         
   4  14  11       1074.21        930.33       210.92 o                         
  -4  15  11       2074.76       2199.09       309.33 o                         
  -3  15  11       1036.92       1005.35        98.76 o                         
  -2  15  11       1849.56       1649.99        99.94 o                         
  -1  15  11       3994.77       3996.42       145.94 o                         
   0  15  11        185.08        188.04        38.09 o                         
   1  15  11       2196.33       2084.46       107.73 o                         
   2  15  11        119.98        102.32        67.84 o                         
   3  15  11       4971.76       4781.30       280.94 o                         
   4  15  11        500.78        360.16       143.47 o                         
  -4  16  11       1077.25        738.19       190.69 o                         
  -3  16  11        948.34       1027.33       220.43 o                         
  -2  16  11       2234.00       1773.41       134.79 o                         
  -1  16  11        306.34        178.18        86.44 o                         
   0  16  11       3560.91       3308.13       136.47 o                         
   1  16  11         64.36         46.69        38.79 o                         
   2  16  11       6714.20       6329.70       240.38 o                         
   3  16  11        490.57        871.49       212.92 o                         
  -2  17  11        973.99        778.60       178.08 o                         
  -1  17  11       5946.91       5616.06       284.70 o                         
   0  17  11        239.22        138.79        82.21 o                         
   1  17  11       7255.44       7106.00       259.95 o                         
   2  17  11         24.91         74.00        47.73 o                         
  -1  18  11        715.25        630.57       114.70 o                         
  -6   0  12       2232.65       2255.13       170.13 o                         
  -4   0  12        430.02        450.17        73.64 o                         
  -2   0  12        359.59        328.65        54.22 o                         
   0   0  12      19390.81      19962.24       417.54 o                         
   2   0  12       4105.58       4180.40       137.99 o                         
   4   0  12      24733.73      25281.85       453.09 o                         
   6   0  12       6445.09       6599.68       223.91 o                         
  -8   1  12        540.35        730.55       180.92 o                         
  -7   1  12       5522.86       5828.22       185.36 o                         
  -6   1  12       2590.47       2796.23       121.07 o                         
  -5   1  12        260.50        289.86        47.50 o                         
  -4   1  12        738.26        780.29        64.65 o                         
  -3   1  12        581.89        622.21        52.39 o                         
  -2   1  12       1045.18       1155.31        64.80 o                         
  -1   1  12       3873.32       4208.11       123.15 o                         
   0   1  12        666.47        739.06        53.40 o                         
   1   1  12      16082.15      16483.48       229.75 o                         
   2   1  12        434.59        538.70        41.78 o                         
   3   1  12       8311.49       8644.63       156.41 o                         
   4   1  12        661.55        727.47        54.60 o                         
   5   1  12      15776.02      15899.83       265.78 o                         
   6   1  12        381.87        326.70        40.31 o                         
   7   1  12       2285.62       2234.58       111.41 o                         
  -8   2  12       6499.21       6678.98       517.02 o                         
  -7   2  12       3075.47       3191.43       149.91 o                         
  -6   2  12       1622.00       1671.70       105.74 o                         
  -5   2  12       6320.36       6791.20       236.02 o                         
  -4   2  12        270.43        332.51        44.95 o                         
  -3   2  12       3384.29       3568.75       124.09 o                         
  -2   2  12       1269.42       1306.45        70.38 o                         
  -1   2  12       3558.44       3503.41       111.79 o                         
   0   2  12      14055.85      13951.11       210.47 o                         
   1   2  12       1060.92       1151.85        60.43 o                         
   2   2  12       7962.41       8217.10       171.45 o                         
   3   2  12        745.39        759.57        49.24 o                         
   4   2  12      15589.15      15721.90       257.99 o                         
   5   2  12        118.43        173.21        35.65 o                         
   6   2  12       2189.83       2105.51        88.28 o                         
   7   2  12       1178.76       1192.94        75.79 o                         
  -8   3  12       2702.82       2968.17       337.14 o                         
  -7   3  12        935.27        995.60        86.40 o                         
  -6   3  12       6773.54       6860.43       212.92 o                         
  -5   3  12       5304.05       5517.78       163.41 o                         
  -4   3  12      10990.09      11000.69       235.23 o                         
  -3   3  12       1389.06       1355.01        66.03 o                         
  -2   3  12       9284.08       9224.00       167.07 o                         
  -1   3  12       1249.93       1305.16        60.39 o                         
   0   3  12       7289.31       7448.96       155.20 o                         
   1   3  12      12184.70      12453.79       229.95 o                         
   2   3  12       1238.67       1305.85        67.97 o                         
   3   3  12      10125.82      10374.42       200.44 o                         
   4   3  12         71.29         16.18        25.30 o                         
   5   3  12       1643.91       1630.37        76.83 o                         
   6   3  12        847.28        829.60        59.93 o                         
   7   3  12       3561.65       3588.19       151.24 o                         
  -8   4  12       1298.71       1467.66       182.43 o                         
  -7   4  12       4142.95       4144.51       173.91 o                         
  -6   4  12        322.16        302.88        49.10 o                         
  -5   4  12       9737.20      10104.56       205.33 o                         
  -4   4  12        797.47        865.62        49.76 o                         
  -3   4  12      19622.60      19926.74       264.15 o                         
  -2   4  12       1621.80       1695.77        66.78 o                         
  -1   4  12      11285.04      11477.66       199.80 o                         
   0   4  12       1295.76       1304.22        71.53 o                         
   1   4  12       5074.49       5076.04       142.55 o                         
   2   4  12       4487.24       4545.06       136.14 o                         
   3   4  12          5.23         13.11        27.64 o                         
   4   4  12       3507.47       3341.11       107.47 o                         
   5   4  12       1496.71       1307.75        68.10 o                         
   6   4  12        246.34        250.08        33.67 o                         
   7   4  12       1870.21       1709.25       126.83 o                         
  -8   5  12       3360.35       2860.46       253.92 o                         
  -7   5  12         50.30         14.43        40.44 o                         
  -6   5  12       3582.10       3726.35       144.07 o                         
  -5   5  12       1954.58       2027.45        83.88 o                         
  -4   5  12      19952.54      20370.50       276.87 o                         
  -3   5  12       1959.41       2021.83        73.41 o                         
  -2   5  12      12001.68      12167.23       195.04 o                         
  -1   5  12         19.84         26.38        25.63 o                         
   0   5  12       8730.10       9017.20       181.04 o                         
   1   5  12        545.73        558.30        49.96 o                         
   2   5  12        982.27       1005.60        61.50 o                         
   3   5  12       1933.49       1884.08        90.02 o                         
   4   5  12       2823.82       2822.33       112.38 o                         
   5   5  12         96.86        136.51        34.71 o                         
   6   5  12       1112.88       1113.93        72.61 o                         
  -8   6  12        142.39         63.35       134.96 o                         
  -7   6  12       5053.73       5337.05       184.21 o                         
  -6   6  12         41.04         59.14        42.68 o                         
  -5   6  12       9620.37       9606.77       229.87 o                         
  -4   6  12         53.53         77.39        27.91 o                         
  -3   6  12      18672.37      19098.46       263.46 o                         
  -2   6  12          1.75         13.39        25.87 o                         
  -1   6  12       6821.48       6893.87       158.36 o                         
   0   6  12        278.82        317.57        38.49 o                         
   1   6  12       5377.61       5361.10       131.96 o                         
   2   6  12         45.67         57.34        28.95 o                         
   3   6  12          1.78          1.77        27.98 o                         
   4   6  12        207.44        206.55        35.09 o                         
   5   6  12       2934.50       3000.89       106.68 o                         
   6   6  12         10.89          3.31        36.75 o                         
  -7   7  12        431.58        399.66        87.10 o                         
  -6   7  12       6052.80       5996.68       188.69 o                         
  -5   7  12         17.11         65.17        46.05 o                         
  -4   7  12      12457.06      12650.52       227.90 o                         
  -3   7  12        236.99        230.09        32.17 o                         
  -2   7  12       7419.71       7507.66       166.20 o                         
  -1   7  12       2150.21       2110.05        85.92 o                         
   0   7  12       4582.01       4702.69       130.86 o                         
   1   7  12        590.21        616.15        47.07 o                         
   2   7  12        815.75        857.36        55.03 o                         
   3   7  12       2135.70       2339.39        97.28 o                         
   4   7  12        649.86        657.92        58.22 o                         
   5   7  12        686.75        616.30        60.20 o                         
   6   7  12       4469.95       4654.65       245.45 o                         
  -7   8  12       3306.46       3371.87       271.32 o                         
  -6   8  12       1015.04       1065.29        82.53 o                         
  -5   8  12       5662.53       5889.29       203.09 o                         
  -4   8  12          6.25         33.83        26.89 o                         
  -3   8  12       3217.36       3284.73       110.61 o                         
  -2   8  12       1943.97       1960.22        85.05 o                         
  -1   8  12       5947.48       6450.20       154.19 o                         
   0   8  12        228.30        251.86        32.32 o                         
   1   8  12        289.70        261.78        34.45 o                         
   2   8  12       6443.81       6667.83       154.05 o                         
   3   8  12         74.25         45.99        31.99 o                         
   4   8  12       1975.95       1985.69       108.17 o                         
   5   8  12       2550.83       2349.73       134.56 o                         
   6   8  12       3155.37       3150.76       240.26 o                         
  -7   9  12       2464.96       2811.22       391.64 o                         
  -6   9  12       3779.84       4046.09       177.35 o                         
  -5   9  12        130.16        117.79        55.31 o                         
  -4   9  12       2564.61       2615.22       122.77 o                         
  -3   9  12        176.13        157.83        36.93 o                         
  -2   9  12       4775.40       4934.49       137.72 o                         
  -1   9  12       2677.56       2620.72        99.18 o                         
   0   9  12       2461.17       2534.84        92.05 o                         
   1   9  12       2642.79       2547.74        94.43 o                         
   2   9  12        158.81        181.69        31.80 o                         
   3   9  12       6898.34       6891.92       189.60 o                         
   4   9  12         42.26         42.71        37.99 o                         
   5   9  12       3882.59       4341.93       446.75 o                         
  -7  10  12        856.52        614.73       201.97 o                         
  -6  10  12       2109.05       2301.89       294.41 o                         
  -5  10  12        754.22        823.56        88.97 o                         
  -4  10  12         11.77         28.79        37.50 o                         
  -3  10  12       1536.97       1597.35        80.61 o                         
  -2  10  12       1405.61       1477.95        77.86 o                         
  -1  10  12       6447.08       6587.80       161.53 o                         
   0  10  12       3763.47       3929.55       125.23 o                         
   1  10  12        679.58        620.63        57.80 o                         
   2  10  12      11313.54      11574.19       231.27 o                         
   3  10  12         63.40         87.52        38.47 o                         
   4  10  12       6284.02       6475.85       226.66 o                         
  -6  11  12        289.77        340.40       107.00 o                         
  -5  11  12        741.93        648.39        91.57 o                         
  -4  11  12        251.38        118.09        40.55 o                         
  -3  11  12         10.17         66.41        30.41 o                         
  -2  11  12        446.99        493.71        49.12 o                         
  -1  11  12       5714.17       5899.46       155.52 o                         
   0  11  12        351.04        350.66        45.20 o                         
   1  11  12       9358.67       9276.22       220.45 o                         
   2  11  12        101.18        111.71        39.55 o                         
   3  11  12      10598.30      11027.60       276.14 o                         
   4  11  12         53.37        152.84       113.19 o                         
  -5  12  12         15.16        135.27        63.58 o                         
  -4  12  12        321.91        305.53        51.95 o                         
  -3  12  12         18.11         12.00        33.27 o                         
  -2  12  12       1199.07       1181.23        71.28 o                         
  -1  12  12          7.98         54.47        36.10 o                         
   0  12  12       7302.41       7807.22       202.07 o                         
   1  12  12         24.24         45.22        34.15 o                         
   2  12  12      12251.34      12391.12       267.17 o                         
   3  12  12         31.96        105.54        47.46 o                         
  -5  13  12        481.75        444.19       173.99 o                         
  -4  13  12         31.98        122.54        71.41 o                         
  -3  13  12        106.81        135.25        59.75 o                         
  -2  13  12       1458.79       1449.86        85.32 o                         
  -1  13  12       3116.51       3332.73       131.72 o                         
   0  13  12        234.74        190.60        39.78 o                         
   1  13  12       6068.44       6224.76       185.24 o                         
   2  13  12        533.96        692.62        66.56 o                         
   3  13  12       9154.82       9321.96       667.78 o                         
  -4  14  12         22.29        -77.03        85.60 o                         
  -3  14  12        614.46        670.18       168.14 o                         
  -2  14  12       2048.17       1981.42       129.23 o                         
  -1  14  12       3093.94       3141.70       130.23 o                         
   0  14  12       1722.83       1821.26       101.37 o                         
   1  14  12         49.51         69.00        39.24 o                         
   2  14  12       7014.35       7194.07       291.95 o                         
  -4  15  12       1213.97       1081.02       231.63 o                         
  -3  15  12        197.82        182.95       128.38 o                         
  -2  15  12       3070.90       3058.79       200.28 o                         
  -1  15  12       1741.35       1774.31       135.85 o                         
   0  15  12        432.59        431.59        63.60 o                         
   1  15  12        851.98        790.39       113.53 o                         
   2  15  12         16.13          2.51        83.25 o                         
  -1  16  12       2211.90       2164.70       175.75 o                         
   0  16  12        558.98        411.07       131.80 o                         
   1  16  12        748.30        657.85       110.76 o                         
  -7   0  13       1347.99       1156.54       204.21 o                         
  -5   0  13       8174.80       8293.73       322.71 o                         
  -3   0  13      10547.49      10358.27       307.93 o                         
  -1   0  13       5834.54       5822.96       217.73 o                         
   1   0  13      12263.91      12976.24       296.31 o                         
   3   0  13        918.37        931.14       106.28 o                         
   5   0  13        251.36        275.06        58.63 o                         
  -7   1  13        500.79        336.83        85.42 o                         
  -6   1  13        616.07        555.96        63.82 o                         
  -5   1  13        627.52        821.20        74.25 o                         
  -4   1  13      14751.33      15334.27       336.68 o                         
  -3   1  13         21.24        119.59        31.59 o                         
  -2   1  13       5344.40       5432.07       149.97 o                         
  -1   1  13          4.16         62.62        30.67 o                         
   0   1  13      11132.78      11660.85       197.91 o                         
   1   1  13         33.40         54.74        30.61 o                         
   2   1  13       3275.53       3306.03       103.39 o                         
   3   1  13       1292.82       1400.73        74.32 o                         
   4   1  13         22.71         49.25        33.81 o                         
   5   1  13        525.89        526.91        52.20 o                         
   6   1  13        177.76        127.49        51.07 o                         
  -7   2  13        826.98        794.60       127.59 o                         
  -6   2  13       1296.30       1297.24        97.67 o                         
  -5   2  13       4511.28       4589.22       166.66 o                         
  -4   2  13       1078.02       1090.96        81.06 o                         
  -3   2  13       7226.63       7238.83       188.90 o                         
  -2   2  13         48.07         48.71        26.57 o                         
  -1   2  13      12329.11      12474.10       205.77 o                         
   0   2  13        251.87        292.82        41.79 o                         
   1   2  13       3516.21       3726.81       124.94 o                         
   2   2  13       1160.56       1182.43        71.66 o                         
   3   2  13        909.27       1017.81        60.39 o                         
   4   2  13       2913.73       2949.65       109.92 o                         
   5   2  13        515.02        526.43        51.15 o                         
   6   2  13       1288.59       1320.15       104.66 o                         
  -7   3  13       3050.88       3122.25       251.32 o                         
  -6   3  13       1536.27       1552.49       125.24 o                         
  -5   3  13       4176.99       4192.83       132.63 o                         
  -4   3  13       6483.20       6672.04       157.04 o                         
  -3   3  13       1329.35       1395.25        69.90 o                         
  -2   3  13       9731.96       9963.36       182.59 o                         
  -1   3  13        875.86        971.30        60.59 o                         
   0   3  13       6947.88       7043.80       174.34 o                         
   1   3  13       1055.12       1082.94        69.36 o                         
   2   3  13        840.94        867.26        57.96 o                         
   3   3  13       5408.99       5458.42       139.50 o                         
   4   3  13         31.52         76.32        34.72 o                         
   5   3  13       3482.69       3589.77       125.13 o                         
   6   3  13       1197.09       1101.80        86.02 o                         
  -7   4  13       1084.07       1181.92       160.98 o                         
  -6   4  13       4881.44       4704.06       182.02 o                         
  -5   4  13       2355.20       2452.18       100.91 o                         
  -4   4  13       2679.00       2742.78       101.39 o                         
  -3   4  13       2373.35       2409.68        91.18 o                         
  -2   4  13        161.64        103.05        28.77 o                         
  -1   4  13      10228.25      10360.46       217.04 o                         
   0   4  13       4187.55       4206.39       134.96 o                         
   1   4  13         83.48        173.90        36.47 o                         
   2   4  13       6099.01       6212.51       157.68 o                         
   3   4  13       1746.74       1705.22        89.52 o                         
   4   4  13       8820.65       8958.18       188.01 o                         
   5   4  13        575.47        554.52        54.07 o                         
   6   4  13       3419.86       3574.98       167.19 o                         
  -7   5  13       7632.79       7821.55       413.11 o                         
  -6   5  13       1895.89       1908.34       116.81 o                         
  -5   5  13       3452.92       3455.88       151.78 o                         
  -4   5  13        757.16        812.67        54.23 o                         
  -3   5  13       1906.53       1999.81        80.60 o                         
  -2   5  13        775.66        784.87        64.13 o                         
  -1   5  13       2172.71       2260.77       100.07 o                         
   0   5  13       1115.07       1230.52        75.92 o                         
   1   5  13       6308.18       6494.52       172.06 o                         
   2   5  13        296.47        304.79        40.67 o                         
   3   5  13       7878.35       8373.19       190.87 o                         
   4   5  13        775.31        828.16        59.16 o                         
   5   5  13       9156.91       9163.21       245.17 o                         
   6   5  13        274.26        300.46        80.89 o                         
  -7   6  13        795.20        899.74       175.97 o                         
  -6   6  13       4948.52       4936.08       173.30 o                         
  -5   6  13         39.12          3.35        39.01 o                         
  -4   6  13        742.99        715.74        55.86 o                         
  -3   6  13        125.91        148.11        33.54 o                         
  -2   6  13         77.42         76.81        30.00 o                         
  -1   6  13         88.80         49.34        26.90 o                         
   0   6  13       7291.31       7515.93       185.90 o                         
   1   6  13        310.64        367.76        42.93 o                         
   2   6  13       6442.69       6631.92       168.14 o                         
   3   6  13       2172.14       2201.31        97.55 o                         
   4   6  13      11610.68      11882.09       253.28 o                         
   5   6  13        213.45        278.66        62.52 o                         
   6   6  13       7620.28       7577.75       484.66 o                         
  -6   7  13        520.15        518.47       131.06 o                         
  -5   7  13       1141.38       1092.49        89.77 o                         
  -4   7  13         42.46         67.36        28.75 o                         
  -3   7  13         23.02         55.99        29.04 o                         
  -2   7  13       1580.03       1705.28        81.26 o                         
  -1   7  13       1043.60       1128.18        65.98 o                         
   0   7  13        364.18        375.62        43.41 o                         
   1   7  13       5846.90       5935.13       167.76 o                         
   2   7  13         26.22         28.60        34.64 o                         
   3   7  13       8417.86       8589.31       189.54 o                         
   4   7  13         55.24         88.04        38.71 o                         
   5   7  13      12694.03      12746.01       426.62 o                         
  -6   8  13       3600.47       3875.68       456.96 o                         
  -5   8  13       1828.09       1613.38       109.79 o                         
  -4   8  13        309.75        220.50        41.86 o                         
  -3   8  13       1479.13       1470.21        79.57 o                         
  -2   8  13        685.22        637.69        55.83 o                         
  -1   8  13       2370.15       2408.02        97.20 o                         
   0   8  13       1862.11       1950.02        83.06 o                         
   1   8  13       1094.88       1083.21        64.80 o                         
   2   8  13       8166.91       8392.15       195.36 o                         
   3   8  13        183.11        184.51        39.27 o                         
   4   8  13       7091.36       6960.56       380.68 o                         
  -6   9  13       5114.06       5327.55       542.12 o                         
  -5   9  13       2498.36       2358.84       170.69 o                         
  -4   9  13       2739.94       2583.25       126.33 o                         
  -3   9  13        494.00        514.81        48.33 o                         
  -2   9  13       6054.83       6291.55       163.00 o                         
  -1   9  13        215.63        192.97        33.84 o                         
   0   9  13       2490.44       2530.50       109.75 o                         
   1   9  13       4636.69       4806.61       136.93 o                         
   2   9  13       2426.12       2605.09       108.24 o                         
   3   9  13       8796.48       8774.72       211.16 o                         
   4   9  13        632.04        657.72       183.97 o                         
  -5  10  13       6206.59       6454.06       403.31 o                         
  -4  10  13        415.62        292.80        49.16 o                         
  -3  10  13       9839.18      10208.34       216.79 o                         
  -2  10  13        190.42        221.97        39.02 o                         
  -1  10  13       7347.89       7265.88       177.67 o                         
   0  10  13        623.92        610.44        58.32 o                         
   1  10  13       6452.69       6637.84       186.94 o                         
   2  10  13       5409.13       5550.28       162.00 o                         
   3  10  13        388.04        458.80        99.91 o                         
  -5  11  13        882.25       1073.24       167.14 o                         
  -4  11  13       6620.44       6628.12       446.63 o                         
  -3  11  13         23.24         49.08        30.85 o                         
  -2  11  13      13990.30      14334.36       263.89 o                         
  -1  11  13         27.03         55.62        38.44 o                         
   0  11  13       6253.15       6123.21       181.48 o                         
   1  11  13        556.12        568.30        59.19 o                         
   2  11  13       4439.58       4497.42       205.34 o                         
  -5  12  13       4461.17       5027.05       510.23 o                         
  -4  12  13          1.54        -21.06        88.07 o                         
  -3  12  13      13915.73      14406.97       408.79 o                         
  -2  12  13          5.35         25.58        52.39 o                         
  -1  12  13       9307.36       9557.33       248.98 o                         
   0  12  13          3.29        -14.38        33.49 o                         
   1  12  13       6682.39       6923.74       229.80 o                         
   2  12  13        197.46        230.55       116.05 o                         
  -4  13  13       5271.29       5143.83       504.05 o                         
  -3  13  13        114.28         34.89        75.35 o                         
  -2  13  13      13255.62      13719.00       392.92 o                         
  -1  13  13        182.70        280.87        55.29 o                         
   0  13  13       4749.04       4794.65       205.86 o                         
   1  13  13        924.91        753.21       156.17 o                         
  -3  14  13       4376.76       4682.13       458.36 o                         
  -2  14  13        808.60        927.38       118.80 o                         
  -1  14  13       3966.39       4350.34       221.55 o                         
   0  14  13        603.50        635.70       305.48 o                         
   1  14  13       3138.91       3548.60       377.95 o                         
  -6   0  14       2548.35       2678.39       321.52 o                         
  -4   0  14       2774.90       3067.24       194.38 o                         
  -2   0  14        479.13        517.28        74.03 o                         
   0   0  14       4495.67       4418.79       328.44 o                         
   2   0  14       1751.73       1869.22       133.81 o                         
   4   0  14      20216.74      20175.87       558.29 o                         
  -6   1  14        744.88        766.34       103.21 o                         
  -5   1  14       4349.06       4600.19       173.19 o                         
  -4   1  14        431.12        513.36        62.04 o                         
  -3   1  14        749.69        680.20        55.24 o                         
  -2   1  14        432.38        413.56        46.92 o                         
  -1   1  14        109.07        148.45        32.10 o                         
   0   1  14        420.57        557.45        51.95 o                         
   1   1  14       2319.34       2319.82       123.22 o                         
   2   1  14        471.34        510.58        51.29 o                         
   3   1  14       7799.59       8121.02       203.80 o                         
   4   1  14        860.65       1032.42        76.86 o                         
  -6   2  14       4463.97       4603.02       244.41 o                         
  -5   2  14       1533.64       1496.76       114.85 o                         
  -4   2  14       3663.34       3843.14       154.09 o                         
  -3   2  14        825.68        797.88        56.38 o                         
  -2   2  14        509.98        518.46        49.30 o                         
  -1   2  14       5801.47       5896.83       154.39 o                         
   0   2  14       1719.14       1952.96        95.55 o                         
   1   2  14       1275.91       1336.33        78.79 o                         
   2   2  14       3904.00       3865.11       136.13 o                         
   3   2  14       1741.56       1807.88        95.20 o                         
   4   2  14       8937.23       9004.69       307.03 o                         
  -6   3  14       2208.09       2043.76       202.74 o                         
  -5   3  14       6321.61       6429.51       211.31 o                         
  -4   3  14       3793.83       3790.17       136.75 o                         
  -3   3  14        674.61        701.47        58.75 o                         
  -2   3  14       4740.92       4912.73       141.49 o                         
  -1   3  14        170.56        195.95        36.39 o                         
   0   3  14       8702.18       8711.10       205.27 o                         
   1   3  14       2835.36       2862.08       116.99 o                         
   2   3  14       1578.53       1636.28        88.35 o                         
   3   3  14       3868.28       3723.87       128.39 o                         
   4   3  14       1932.31       1926.22       139.79 o                         
   5   3  14       1849.95       1810.17       276.45 o                         
  -6   4  14       3071.89       3038.64       246.25 o                         
  -5   4  14       2560.06       2540.71       132.60 o                         
  -4   4  14       2244.37       2204.20       105.24 o                         
  -3   4  14       7290.28       7400.68       185.01 o                         
  -2   4  14        267.09        278.72        43.88 o                         
  -1   4  14      11755.39      12030.57       247.23 o                         
   0   4  14         76.89        130.81        39.25 o                         
   1   4  14       7777.57       8086.77       200.54 o                         
   2   4  14        393.93        379.86        43.34 o                         
   3   4  14        843.34        821.81        66.89 o                         
   4   4  14       1334.93       1468.63       143.85 o                         
   5   4  14        233.62        120.23        61.44 o                         
  -5   5  14       2122.03       1756.52       204.39 o                         
  -4   5  14       6747.21       7050.43       186.68 o                         
  -3   5  14          9.61        -15.73        29.92 o                         
  -2   5  14       8718.48       8868.91       223.88 o                         
  -1   5  14       1588.99       1571.17        88.57 o                         
   0   5  14      12351.47      12780.85       257.93 o                         
   1   5  14         44.50        164.95        37.96 o                         
   2   5  14       5078.93       4961.02       149.62 o                         
   3   5  14         74.39         55.82        34.65 o                         
   4   5  14        869.23        912.98       114.90 o                         
  -5   6  14       2897.26       2322.75       348.95 o                         
  -4   6  14        268.29        234.24        40.53 o                         
  -3   6  14       9584.70       9864.39       266.28 o                         
  -2   6  14        546.71        571.95        54.38 o                         
  -1   6  14       7132.78       7145.42       189.84 o                         
   0   6  14         72.89         71.09        36.28 o                         
   1   6  14      11068.76      11544.82       247.59 o                         
   2   6  14       1204.72       1239.40        76.76 o                         
   3   6  14       2942.93       3043.61       174.66 o                         
   4   6  14          1.00        -24.80        52.95 o                         
  -4   7  14       4476.27       4603.80       189.17 o                         
  -3   7  14         12.46         67.23        34.02 o                         
  -2   7  14       6417.02       6755.74       170.88 o                         
  -1   7  14        649.40        647.54        56.70 o                         
   0   7  14       8460.75       8737.77       197.49 o                         
   1   7  14        114.73        173.00        37.27 o                         
   2   7  14       7246.67       7415.02       190.00 o                         
   3   7  14       2441.13       2215.49       151.95 o                         
   4   7  14        983.20        935.39       146.58 o                         
  -4   8  14        833.64        776.98       100.11 o                         
  -3   8  14       4737.83       4918.10       148.35 o                         
  -2   8  14         75.11         58.09        35.05 o                         
  -1   8  14       4818.22       5147.85       149.24 o                         
   0   8  14        215.42        206.72        38.44 o                         
   1   8  14       4363.08       4457.73       153.77 o                         
   2   8  14       2524.66       2422.09       229.23 o                         
   3   8  14       6239.31       6304.44       311.32 o                         
  -4   9  14        761.36        971.99       144.14 o                         
  -3   9  14       1584.88       1454.41        98.71 o                         
  -2   9  14       7176.71       7610.89       196.25 o                         
  -1   9  14         60.19          9.58        31.79 o                         
   0   9  14       3129.45       3373.33       132.17 o                         
   1   9  14         69.37         53.79        43.04 o                         
   2   9  14       2462.51       2291.06       414.91 o                         
   3   9  14       2426.21       2605.97       324.32 o                         
  -4  10  14       3047.49       2682.91       261.57 o                         
  -3  10  14       2363.23       2459.14       128.84 o                         
  -2  10  14        319.08        304.09        49.04 o                         
  -1  10  14       3183.96       3307.80       139.83 o                         
   0  10  14         23.90         85.15        47.25 o                         
   1  10  14        948.85       1286.11       214.43 o                         
   2  10  14       1851.57       1869.69       278.39 o                         
  -3  11  14       6052.00       5860.77       414.93 o                         
  -2  11  14        898.34        839.23       114.52 o                         
  -1  11  14         29.88        -40.34        76.78 o                         
   0  11  14        833.09       1063.59       202.93 o                         
   1  11  14       1853.29       1992.49       280.10 o                         
  -3  12  14          2.29         -0.64        94.54 o                         
  -2  12  14       1489.52       1655.79       155.53 o                         
  -1  12  14          2.97         83.69       106.35 o                         
   1  12  14          1.40        103.17        84.63 o                         
  -5   0  15       2806.16       2706.25       224.44 o                         
  -3   0  15       2786.87       2488.83       159.70 o                         
  -1   0  15      10415.51      10935.21       410.55 o                         
   1   0  15       7302.62       7413.95       280.17 o                         
  -5   1  15        439.06        486.71        82.24 o                         
  -4   1  15       3555.84       3639.93       180.66 o                         
  -3   1  15        102.31         72.62        47.18 o                         
  -2   1  15       3720.99       3750.93       128.25 o                         
  -1   1  15        442.96        538.92        54.27 o                         
   0   1  15      12971.13      13776.18       299.10 o                         
   1   1  15         84.21        101.92        37.66 o                         
   2   1  15       8867.29       9649.81       667.72 o                         
  -5   2  15        507.97        476.05       109.64 o                         
  -4   2  15       2473.99       2580.81       148.76 o                         
  -3   2  15       3199.12       3267.90       133.12 o                         
  -2   2  15        293.46        258.99        52.63 o                         
  -1   2  15      10419.96      10777.80       239.94 o                         
   0   2  15       1501.32       1638.40       102.67 o                         
   1   2  15       4097.73       4604.66       181.41 o                         
   2   2  15         59.29        108.00       102.87 o                         
  -4   3  15       1611.09       1628.30       121.68 o                         
  -3   3  15       2418.11       2384.27       114.26 o                         
  -2   3  15       3950.24       4130.62       135.16 o                         
  -1   3  15       1522.02       1664.49        93.39 o                         
   0   3  15       5848.19       6136.87       178.10 o                         
   1   3  15        169.06        216.01        55.30 o                         
   2   3  15       2846.93       3093.45       359.10 o                         
  -4   4  15       8520.92       9058.86       289.52 o                         
  -3   4  15        460.87        502.63        61.95 o                         
  -2   4  15       1976.42       1974.40       113.89 o                         
  -1   4  15       5232.63       5398.80       167.89 o                         
   0   4  15         17.46         44.30        34.14 o                         
   1   4  15        824.79        787.23       107.18 o                         
   2   4  15        360.55        505.12       163.64 o                         
   3   4  15       2809.61       2856.10       344.51 o                         
  -4   5  15        447.23        540.69       128.49 o                         
  -3   5  15       6802.65       7131.39       234.01 o                         
  -2   5  15        145.17         58.15        42.91 o                         
  -1   5  15        958.34        953.78        78.80 o                         
   0   5  15         80.36         95.12        53.39 o                         
   1   5  15        297.30        279.19        69.70 o                         
   2   5  15        672.13        481.43       139.59 o                         
   3   5  15       2521.48       1960.83       282.55 o                         
  -3   6  15        203.06        196.59        55.90 o                         
  -2   6  15       3428.15       3618.25       152.94 o                         
  -1   6  15        335.37        185.79        43.52 o                         
   0   6  15         36.71         74.47        72.06 o                         
   1   6  15          0.15        -19.84        55.78 o                         
   2   6  15        507.90        235.83        74.40 o                         
   3   6  15         16.46        111.20        72.04 o                         
  -3   7  15       2206.34       2035.96       160.46 o                         
  -2   7  15       1729.74       1682.44       111.76 o                         
  -1   7  15        418.43        377.41        58.73 o                         
   0   7  15        780.31        688.59       126.24 o                         
   1   7  15         95.51        -41.17        71.50 o                         
   2   7  15        190.56         91.97        48.12 o                         
  -3   8  15       1089.48       1153.53       141.58 o                         
  -2   8  15       2345.75       2344.19       146.96 o                         
  -1   8  15       1534.47       1598.59       259.26 o                         
   0   8  15         12.19         -7.27        83.28 o                         
   1   8  15       2356.43       2382.17       299.72 o                         
  -3   9  15        410.41        551.51       107.84 o                         
  -2   9  15       3173.90       3044.74       260.66 o                         
  -1   9  15        487.58        635.32       166.78 o                         
  -2  10  15        714.71        708.45       188.19 o                         
  -3   1  16       5057.62       5040.58       444.35 o                         
  -2   1  16         89.68         89.98       112.29 o                         
  -3   2  16         25.83        -28.74        84.10 o                         
  -2   2  16       4776.17       5020.57       439.31 o                         
  -2   3  16       2421.05       2459.48       300.22 o                         
  -2   4  16       2037.53       1895.91       269.76 o                         
  -1   4  16       3841.27       3290.32       352.89 o                         
   0   5  16       6616.44       6108.24       494.67 o                         
  -1   6  16       4244.60       4455.33       396.45 o                         
                                                                                
