# Supplementary material for: Crystal structures of ten phosphane chalcogenide complexes of gold(III) chloride and bromide
Source: Acta Crystallogr E Crystallogr Commun. 2024 Mar 12;80(Pt 4):355–69. doi: 10.1107/S2056989024002032 (PMC10993601; doi:10.1107/S2056989024002032)
Supplement: Supplementary file 4 [file e-80-00355-10aasup4.hkl]

data_10aa                                                                       
_shelx_title ' cherie in P2(1)/n'                                               
_shelx_refln_list_code          4                                               
_shelx_F_calc_maximum      414.35                                               
_exptl_crystal_F_000       976.00                                               
_reflns_d_resolution_high  0.6933                                               
                                                                                
loop_                                                                           
 _space_group_symop_operation_xyz                                               
 'x, y, z'                                                                      
 '-x+1/2, y+1/2, -z+1/2'                                                        
 '-x, -y, -z'                                                                   
 'x-1/2, -y-1/2, z-1/2'                                                         
                                                                                
_cell_length_a     7.9363                                                       
_cell_length_b    14.4096                                                       
_cell_length_c    14.2851                                                       
_cell_angle_alpha  90.000                                                       
_cell_angle_beta   91.774                                                       
_cell_angle_gamma  90.000                                                       
                                                                                
_shelx_F_squared_multiplier     1.000                                           
                                                                                
loop_                                                                           
 _refln_index_h                                                                 
 _refln_index_k                                                                 
 _refln_index_l                                                                 
 _refln_F_squared_calc                                                          
 _refln_F_squared_meas                                                          
 _refln_F_squared_sigma                                                         
 _refln_observed_status                                                         
   2   0   0      75098.47      75536.75       568.24 o                         
   4   0   0      31361.33      30285.31       403.16 o                         
   6   0   0       9894.14       9857.58       297.13 o                         
   8   0   0        647.94        709.97       113.16 o                         
  10   0   0        788.21       1171.33       191.98 o                         
   1   1   0      81300.34      81127.16       404.51 o                         
   2   1   0        752.44        848.35        30.15 o                         
   3   1   0      88829.42      89319.43       565.67 o                         
   4   1   0      22925.17      22609.02       247.32 o                         
   5   1   0      10886.95      11102.40       211.11 o                         
   6   1   0       7005.47       7015.45       189.71 o                         
   7   1   0       3215.96       3128.39       139.53 o                         
   8   1   0       1980.35       1999.33       130.28 o                         
   9   1   0          1.08         99.95        58.67 o                         
  10   1   0       2640.04       2621.17       188.24 o                         
  11   1   0       1451.58       1100.71       248.01 o                         
   0   2   0      20064.87      21528.87       136.31 o                         
   1   2   0       4043.36       4552.51        42.05 o                         
   2   2   0      16049.59      16310.17       116.85 o                         
   3   2   0       4469.78       4643.49        85.81 o                         
   4   2   0      33920.71      35178.51       311.51 o                         
   5   2   0      10019.99      10108.12       192.82 o                         
   6   2   0         87.06        114.02        51.88 o                         
   7   2   0      24809.66      24565.11       337.86 o                         
   8   2   0         61.76         24.06        52.06 o                         
   9   2   0       4911.24       4954.66       164.29 o                         
  10   2   0        430.48        162.11       113.16 o                         
  11   2   0       6839.99       5780.86       660.84 o                         
   1   3   0      19028.81      20205.58       118.80 o                         
   2   3   0      17573.37      18292.34       112.38 o                         
   3   3   0        417.39        423.00        25.30 o                         
   4   3   0      33699.68      34044.14       243.15 o                         
   5   3   0        379.29        368.46        44.84 o                         
   6   3   0      15999.84      15468.90       227.52 o                         
   7   3   0       1788.60       1756.87        87.72 o                         
   8   3   0      21294.71      20731.42       327.47 o                         
   9   3   0        342.54        258.77        66.02 o                         
  10   3   0      11438.61      10701.19       322.18 o                         
  11   3   0        135.05       -133.30       222.19 o                         
   0   4   0        915.05        825.02        28.46 o                         
   1   4   0       6882.39       7409.75        59.14 o                         
   2   4   0       8008.27       8017.19        71.62 o                         
   3   4   0      34208.64      34354.39       176.59 o                         
   4   4   0       4297.32       4181.31        74.19 o                         
   5   4   0      13507.10      13667.74       164.89 o                         
   6   4   0       3085.13       3065.93        91.34 o                         
   7   4   0      33810.34      32873.53       378.97 o                         
   8   4   0        107.84        107.81        48.94 o                         
   9   4   0       8612.36       8059.32       252.67 o                         
  10   4   0       1538.19       1417.01       211.10 o                         
  11   4   0       6079.12       6309.78       519.32 o                         
   1   5   0      15042.48      15397.56        97.77 o                         
   2   5   0        389.69        332.18        23.01 o                         
   3   5   0      29057.32      27810.13       183.49 o                         
   4   5   0      15950.79      15759.46       132.99 o                         
   5   5   0       3505.51       3460.03        73.78 o                         
   6   5   0      14982.45      15333.75       193.98 o                         
   7   5   0       2764.43       2961.96       118.03 o                         
   8   5   0       5805.62       5830.50       185.11 o                         
   9   5   0       1006.85        969.07        90.21 o                         
  10   5   0       5887.42       5636.27       221.50 o                         
   0   6   0      49416.29      49560.23       254.87 o                         
   1   6   0       1680.66       1668.64        34.99 o                         
   2   6   0      20151.98      19608.04       153.55 o                         
   3   6   0      10100.97       9903.26       106.56 o                         
   4   6   0      13939.12      13528.13       121.97 o                         
   5   6   0       5290.45       5106.43        88.59 o                         
   6   6   0      18860.53      18761.82       263.94 o                         
   7   6   0       4128.64       4197.56       134.48 o                         
   8   6   0         56.13        193.38        50.27 o                         
   9   6   0        465.14        531.27       101.06 o                         
  10   6   0         75.53        240.10       108.55 o                         
   1   7   0      36722.77      35745.32       221.92 o                         
   2   7   0       4085.05       4138.74        76.21 o                         
   3   7   0      28450.35      28729.88       209.62 o                         
   4   7   0        287.10        335.38        30.23 o                         
   5   7   0       9043.56       8912.00       143.90 o                         
   6   7   0        471.05        447.12        50.75 o                         
   7   7   0       3644.12       3709.01       196.65 o                         
   8   7   0        282.41        282.04        71.54 o                         
   9   7   0        175.89        394.55        97.78 o                         
  10   7   0        273.10        384.17       164.04 o                         
   0   8   0      26749.52      26682.48       240.61 o                         
   1   8   0       3549.30       3505.74        61.13 o                         
   2   8   0      18681.88      18107.95       167.48 o                         
   3   8   0        815.33        856.19        52.91 o                         
   4   8   0      11533.72      11534.70       184.05 o                         
   5   8   0       6009.06       5808.44       133.76 o                         
   6   8   0       1430.16       1528.53        95.91 o                         
   7   8   0       1900.56       1709.57       115.98 o                         
   8   8   0        282.90        333.05        68.17 o                         
   9   8   0       1182.45       1167.91       107.52 o                         
  10   8   0        378.69        532.51       208.50 o                         
   1   9   0       5735.06       5782.05        78.64 o                         
   2   9   0        925.51        972.51        41.47 o                         
   3   9   0       6554.44       6684.60       137.29 o                         
   4   9   0       6341.20       6149.44       158.80 o                         
   5   9   0       3974.39       3866.10       136.99 o                         
   6   9   0       3751.58       3795.77       142.63 o                         
   7   9   0         37.65        139.46        59.98 o                         
   8   9   0       8468.88       8351.92       258.73 o                         
   9   9   0          0.69        -64.35        64.35 o                         
   0  10   0        478.36        593.03        54.61 o                         
   1  10   0       5629.13       5789.72        87.82 o                         
   2  10   0       1823.67       1910.65        59.99 o                         
   3  10   0       1546.51       1385.99        89.96 o                         
   4  10   0       2055.14       2015.70        99.88 o                         
   5  10   0       7807.78       7740.12       192.32 o                         
   6  10   0        127.44         85.89        56.06 o                         
   7  10   0      11041.16      10856.04       282.44 o                         
   8  10   0        921.63       1097.20        99.45 o                         
   9  10   0      11673.51      11920.55       334.90 o                         
   1  11   0        220.31        264.39        27.08 o                         
   2  11   0       1392.35       1353.34        56.26 o                         
   3  11   0       2450.01       2209.27       111.50 o                         
   4  11   0       6425.54       6483.03       190.58 o                         
   5  11   0        726.94        784.81        73.29 o                         
   6  11   0      13977.14      13979.98       310.08 o                         
   7  11   0        400.82        340.64        63.12 o                         
   8  11   0       8978.09       9026.56       280.74 o                         
   9  11   0         11.94       -191.59       214.97 o                         
   0  12   0       7415.74       6954.32       175.61 o                         
   1  12   0         18.65         55.09        27.24 o                         
   2  12   0       6366.78       6187.08       134.14 o                         
   3  12   0       2868.68       2914.04       126.67 o                         
   4  12   0        332.42        408.80        63.32 o                         
   5  12   0      11568.53      11473.59       274.12 o                         
   6  12   0       1234.98       1134.42       100.86 o                         
   7  12   0       2881.62       2985.17       159.39 o                         
   8  12   0       1135.28       1096.28       108.73 o                         
   1  13   0      18594.41      18373.28       217.57 o                         
   2  13   0        988.21        969.63        67.93 o                         
   3  13   0       6105.18       5597.62       167.21 o                         
   4  13   0         98.82        159.34        52.20 o                         
   5  13   0       3806.52       3931.69       167.20 o                         
   6  13   0       2949.92       2886.46       151.50 o                         
   7  13   0        522.67        510.06        85.88 o                         
   8  13   0       3239.65       3340.32       274.25 o                         
   0  14   0      12614.82      11876.11       369.27 o                         
   1  14   0          1.56         27.38        48.11 o                         
   2  14   0      24823.13      24633.24       308.33 o                         
   3  14   0        107.76         26.30        35.21 o                         
   4  14   0       7033.98       6923.01       212.27 o                         
   5  14   0          6.82         17.11        61.31 o                         
   6  14   0       4090.59       4026.69       183.81 o                         
   7  14   0        157.27        123.67        67.24 o                         
   8  14   0         32.35       -375.30       375.30 o                         
   1  15   0      20602.71      20505.52       361.49 o                         
   2  15   0        416.12        604.79        70.10 o                         
   3  15   0      15064.72      15255.35       308.46 o                         
   4  15   0       1981.75       1877.12       128.15 o                         
   5  15   0       5444.52       5434.35       220.73 o                         
   6  15   0       1029.96       1047.82       110.39 o                         
   7  15   0        240.48        193.54       144.64 o                         
   0  16   0       6623.56       6534.56       341.29 o                         
   1  16   0       1743.81       1893.88       142.88 o                         
   2  16   0      15262.36      14774.41       366.05 o                         
   3  16   0       3325.56       3437.58       208.31 o                         
   4  16   0       3919.86       3782.58       203.32 o                         
   5  16   0       4783.80       4908.85       217.48 o                         
   6  16   0       2565.99       2216.74       219.46 o                         
   7  16   0       5806.11       5194.23       648.49 o                         
   1  17   0       3308.16       2924.66       207.91 o                         
   2  17   0       3406.34       3825.80       236.84 o                         
   3  17   0        440.71        252.94        76.99 o                         
   4  17   0       5742.41       5787.18       293.05 o                         
   5  17   0       2492.07       2439.78       243.15 o                         
   0  18   0        318.43        458.74       134.54 o                         
   1  18   0        183.95        103.33       103.85 o                         
   2  18   0         79.36        120.37        97.36 o                         
   3  18   0       3878.28       3968.15       254.14 o                         
   4  18   0        279.84        239.26       118.33 o                         
   5  18   0      10599.65      11080.86       949.57 o                         
   1  19   0       5531.10       6178.43       301.59 o                         
   2  19   0       1318.34       1260.85       221.22 o                         
   3  19   0       1439.54       1366.79       370.41 o                         
   2  20   0       8799.29       7441.32       733.61 o                         
 -11   0   1       4912.44       4695.56       434.44 o                         
  -9   0   1       5003.93       5049.83       285.77 o                         
  -7   0   1      58505.32      59206.53       773.00 o                         
  -5   0   1      39879.61      39154.43       515.14 o                         
  -3   0   1      78095.08      77345.91       625.52 o                         
  -1   0   1      59834.92      60343.61       275.95 o                         
   1   0   1      20302.20      19733.23       120.22 o                         
   3   0   1      17106.51      18573.64       250.14 o                         
   5   0   1       3496.76       3858.27       176.12 o                         
   7   0   1      10758.13      10501.31       294.07 o                         
   9   0   1       4622.87       4124.82       334.69 o                         
  11   0   1       9898.49       8260.07       593.48 o                         
 -11   1   1       2026.66       1869.21       193.16 o                         
 -10   1   1       6623.83       6260.84       314.16 o                         
  -9   1   1        119.87        122.86        48.80 o                         
  -8   1   1      19936.73      20319.61       363.00 o                         
  -7   1   1        459.83        383.23        85.08 o                         
  -6   1   1      33201.34      32660.85       394.20 o                         
  -5   1   1       1112.09       1212.07        82.25 o                         
  -4   1   1      81127.53      80750.93       460.41 o                         
  -3   1   1      10158.08      10513.44       139.11 o                         
  -2   1   1      36261.11      37641.15       171.83 o                         
  -1   1   1      33156.95      34216.46       154.30 o                         
   1   1   1        856.98       1040.85        22.96 o                         
   2   1   1        161.11        260.61        23.38 o                         
   3   1   1      11881.35      11912.66       138.62 o                         
   4   1   1       4835.76       5189.77       118.07 o                         
   5   1   1      13972.77      14290.86       212.44 o                         
   6   1   1       5553.87       5516.24       165.96 o                         
   7   1   1       3753.96       3820.87       168.68 o                         
   8   1   1       6083.17       5556.39       194.26 o                         
   9   1   1         52.19        107.26        66.93 o                         
  10   1   1       7245.52       6569.42       396.55 o                         
  11   1   1        137.73         -1.40       150.01 o                         
 -11   2   1       1962.58       1782.45       383.11 o                         
 -10   2   1       3892.29       3604.87       188.52 o                         
  -9   2   1       3586.00       3676.17       171.36 o                         
  -8   2   1       2055.90       2091.20       116.73 o                         
  -7   2   1      18705.11      18767.80       293.38 o                         
  -6   2   1        438.24        534.46        61.26 o                         
  -5   2   1      18108.89      18240.47       287.40 o                         
  -4   2   1       6856.55       7044.64       147.35 o                         
  -3   2   1      57806.55      59679.77       358.37 o                         
  -2   2   1      12768.10      12596.26        82.15 o                         
  -1   2   1       1427.01       1535.23        24.59 o                         
   0   2   1      61679.98      60536.52       438.93 o                         
   1   2   1         32.71         66.07        13.51 o                         
   2   2   1      35049.09      34963.25       245.88 o                         
   3   2   1        346.49        378.38        31.87 o                         
   4   2   1      44105.45      44448.70       382.09 o                         
   5   2   1       1222.83       1181.96        79.01 o                         
   6   2   1      12052.96      11885.42       236.49 o                         
   7   2   1      10922.68      10707.20       246.35 o                         
   8   2   1       2223.24       2102.73       117.24 o                         
   9   2   1        469.47        429.67        60.92 o                         
  10   2   1       1127.36        939.52       222.81 o                         
  11   2   1       2773.69       3193.15       703.26 o                         
 -11   3   1       5794.72       4991.32       642.87 o                         
 -10   3   1         15.57         58.95        57.08 o                         
  -9   3   1       3384.78       3134.94       178.01 o                         
  -8   3   1        912.96        984.81        78.80 o                         
  -7   3   1       1221.67       1355.53        86.43 o                         
  -6   3   1        930.58       1220.42        76.01 o                         
  -5   3   1       2513.12       2440.38        90.17 o                         
  -4   3   1       5701.19       6368.46       114.33 o                         
  -3   3   1      23480.61      22952.81       136.45 o                         
  -2   3   1        814.08        771.02        25.21 o                         
  -1   3   1      42780.47      42932.79       247.19 o                         
   0   3   1         15.15         75.93        10.39 o                         
   1   3   1     103514.38      98847.37       618.23 o                         
   2   3   1       2384.22       2488.58        48.09 o                         
   3   3   1      80797.78      79460.27       471.01 o                         
   4   3   1        831.61        871.96        46.81 o                         
   5   3   1       8683.53       8590.21       152.77 o                         
   6   3   1       4873.47       4476.45       124.79 o                         
   7   3   1      16953.65      16725.86       298.84 o                         
   8   3   1        358.20        350.50        69.71 o                         
   9   3   1       3406.79       3313.60       154.35 o                         
  10   3   1        173.18        144.75        65.03 o                         
  11   3   1          4.86       -215.24       215.24 o                         
 -11   4   1        395.54         16.00       211.32 o                         
 -10   4   1       3362.55       2884.17       163.89 o                         
  -9   4   1       2460.31       2166.46       124.08 o                         
  -8   4   1       2542.50       2470.37       124.02 o                         
  -7   4   1       1116.85        979.40        64.84 o                         
  -6   4   1         77.10         89.69        27.14 o                         
  -5   4   1       2523.82       2561.45        72.00 o                         
  -4   4   1      10804.30      10528.24       118.30 o                         
  -3   4   1       4526.19       4514.16        56.30 o                         
  -2   4   1      15160.81      15292.38        92.65 o                         
  -1   4   1      16474.56      16834.60       142.85 o                         
   0   4   1     124905.60     122263.84       852.79 o                         
   1   4   1        152.54        217.01        15.52 o                         
   2   4   1      42387.15      41803.93       256.06 o                         
   3   4   1      25758.60      25779.07       183.66 o                         
   4   4   1      47805.80      46831.32       283.52 o                         
   5   4   1         24.16         59.13        31.28 o                         
   6   4   1      13821.42      13931.28       211.00 o                         
   7   4   1        524.10        585.27        60.88 o                         
   8   4   1       6588.10       6695.13       205.08 o                         
   9   4   1         18.99        -88.34        98.26 o                         
  10   4   1        142.44        159.04        69.58 o                         
  11   4   1         89.81        142.26       307.84 o                         
 -10   5   1       7204.59       6574.81       250.87 o                         
  -9   5   1       1309.60       1347.27       104.17 o                         
  -8   5   1       4841.20       4937.11       165.25 o                         
  -7   5   1        146.33        200.25        45.74 o                         
  -6   5   1       6242.91       6406.18       109.83 o                         
  -5   5   1        870.07        924.30        38.24 o                         
  -4   5   1      23745.89      23316.15       149.02 o                         
  -3   5   1      13601.42      13983.62       109.47 o                         
  -2   5   1      12039.67      12376.34        92.14 o                         
  -1   5   1      56306.52      55927.47       421.00 o                         
   0   5   1      20945.38      21443.26       123.78 o                         
   1   5   1      21022.70      20741.20       109.01 o                         
   2   5   1      23181.11      23562.67       165.74 o                         
   3   5   1      31502.36      31200.97       256.44 o                         
   4   5   1         34.63         76.29        19.20 o                         
   5   5   1      18604.88      18423.50       202.73 o                         
   6   5   1        950.39        977.00        67.08 o                         
   7   5   1       4259.03       4280.29       147.14 o                         
   8   5   1       6425.97       6271.19       189.47 o                         
   9   5   1        111.55        271.63        67.12 o                         
  10   5   1       2182.52       1847.88       126.98 o                         
  11   5   1        221.43        337.74       248.68 o                         
 -10   6   1       2791.68       2308.56       154.24 o                         
  -9   6   1       4925.08       4707.54       188.95 o                         
  -8   6   1        274.52        247.56        72.34 o                         
  -7   6   1      22031.49      22034.40       320.24 o                         
  -6   6   1       1047.39        982.19        68.06 o                         
  -5   6   1      19687.84      19330.47       148.13 o                         
  -4   6   1       5760.59       5811.74        92.10 o                         
  -3   6   1      11175.89      11065.01       107.62 o                         
  -2   6   1       7224.13       7141.91        73.65 o                         
  -1   6   1      26511.09      26387.72       189.81 o                         
   0   6   1      17253.34      17768.49       102.85 o                         
   1   6   1       1198.06       1051.97        33.53 o                         
   2   6   1       9058.67       9229.44        95.08 o                         
   3   6   1          4.55         75.87        18.52 o                         
   4   6   1       8693.91       8644.85       121.05 o                         
   5   6   1       3530.74       3517.14        78.62 o                         
   6   6   1        178.17        198.72        38.60 o                         
   7   6   1       5750.31       5689.71       163.59 o                         
   8   6   1        891.71       1038.96        89.43 o                         
   9   6   1      10156.95      10073.86       297.63 o                         
  10   6   1         68.43         24.20        51.72 o                         
 -10   7   1       4012.28       4071.86       260.36 o                         
  -9   7   1         61.82        -10.88        67.55 o                         
  -8   7   1      10333.43      10046.20       281.65 o                         
  -7   7   1        775.10        754.96        86.42 o                         
  -6   7   1      18931.57      18456.98       264.45 o                         
  -5   7   1       1402.88       1458.46        57.12 o                         
  -4   7   1      14865.70      14721.79       154.52 o                         
  -3   7   1       1241.23       1228.03        41.33 o                         
  -2   7   1      13815.82      13873.49       118.81 o                         
  -1   7   1       2434.77       2613.46        47.99 o                         
   0   7   1      11045.59      10843.42        97.09 o                         
   1   7   1        161.22        260.64        19.88 o                         
   2   7   1        246.96        258.03        24.43 o                         
   3   7   1          9.29         46.83        33.76 o                         
   4   7   1       6659.48       6625.06       102.83 o                         
   5   7   1         87.03         54.09        30.98 o                         
   6   7   1       8145.22       8198.19       185.82 o                         
   7   7   1         41.06         78.76        53.31 o                         
   8   7   1      13784.66      13475.09       310.74 o                         
   9   7   1         45.61        213.34       101.73 o                         
  10   7   1      12983.40      12752.99       501.04 o                         
 -10   8   1         24.53        -57.32       161.57 o                         
  -9   8   1       6440.89       6564.97       239.02 o                         
  -8   8   1        327.96        194.02        50.83 o                         
  -7   8   1       5845.38       6098.29       204.03 o                         
  -6   8   1       1375.27       1385.07        89.68 o                         
  -5   8   1      11029.67      11229.38       182.45 o                         
  -4   8   1       1768.79       1728.36        52.85 o                         
  -3   8   1      17554.57      18144.72       197.27 o                         
  -2   8   1       4202.54       4086.28        75.14 o                         
  -1   8   1       5364.83       5408.67        68.83 o                         
   0   8   1       3416.56       3401.65        64.74 o                         
   1   8   1       3700.12       3810.02        61.54 o                         
   2   8   1       6027.79       5923.33        84.79 o                         
   3   8   1        126.49        141.99        24.74 o                         
   4   8   1       6070.51       5856.96       129.72 o                         
   5   8   1       5577.05       5777.61       122.46 o                         
   6   8   1       7948.63       7603.50       196.27 o                         
   7   8   1      15655.42      15598.73       335.94 o                         
   8   8   1        178.25        280.39        64.67 o                         
   9   8   1      10861.57      10896.16       305.13 o                         
  10   8   1       1047.72       1073.48       260.31 o                         
  -9   9   1        712.97        957.28        97.92 o                         
  -8   9   1       5069.87       5240.40       205.38 o                         
  -7   9   1         57.83         99.01        61.76 o                         
  -6   9   1       4201.05       4467.39       171.21 o                         
  -5   9   1        357.92        414.74        60.98 o                         
  -4   9   1       7606.99       7560.16       171.40 o                         
  -3   9   1       8012.32       7639.33       179.22 o                         
  -2   9   1       9811.00       9963.05       131.58 o                         
  -1   9   1       4966.42       4810.75        70.61 o                         
   0   9   1         84.38        123.72        21.63 o                         
   1   9   1      18215.99      17538.71       136.18 o                         
   2   9   1         68.00        114.17        21.45 o                         
   3   9   1      18807.90      18289.27       216.80 o                         
   4   9   1         43.77         85.46        36.39 o                         
   5   9   1      12158.08      11867.14       204.77 o                         
   6   9   1       7570.59       7482.03       199.45 o                         
   7   9   1       6059.29       6182.06       210.48 o                         
   8   9   1       3823.45       3914.89       181.14 o                         
   9   9   1       1291.99       1312.32       115.15 o                         
  10   9   1       3388.59       3254.13       591.34 o                         
  -9  10   1        393.10        372.00        87.58 o                         
  -8  10   1       2938.12       2970.96       159.94 o                         
  -7  10   1       1025.42       1015.84        93.98 o                         
  -6  10   1       2012.77       2094.59       126.67 o                         
  -5  10   1       1044.04       1143.73        81.72 o                         
  -4  10   1       5620.84       5648.47       172.91 o                         
  -3  10   1        508.74        534.33        63.10 o                         
  -2  10   1      11076.80      10661.22       140.56 o                         
  -1  10   1        397.91        469.24        26.64 o                         
   0  10   1      12854.54      12677.09       140.33 o                         
   1  10   1       6051.68       5889.03        86.98 o                         
   2  10   1      43517.41      42120.10       295.43 o                         
   3  10   1       1099.92       1162.65        79.18 o                         
   4  10   1      14039.58      13670.84       244.61 o                         
   5  10   1        168.87        196.64        54.80 o                         
   6  10   1      13701.50      13481.20       289.64 o                         
   7  10   1        361.54        349.75        62.97 o                         
   8  10   1       3025.90       2998.10       163.46 o                         
   9  10   1       1477.73       1589.11       129.05 o                         
  -9  11   1       1419.70       1873.00       396.59 o                         
  -8  11   1         74.39         39.31        74.50 o                         
  -7  11   1        174.02        189.86        69.31 o                         
  -6  11   1         20.01         33.26        59.11 o                         
  -5  11   1        161.14         92.75        55.94 o                         
  -4  11   1       1825.82       1790.09       107.97 o                         
  -3  11   1       3909.55       3876.62       141.39 o                         
  -2  11   1        452.18        480.49        46.22 o                         
  -1  11   1      17627.79      17274.96       166.91 o                         
   0  11   1       1108.81       1234.08        53.24 o                         
   1  11   1      27062.91      26531.58       192.77 o                         
   2  11   1        167.59        178.80        33.45 o                         
   3  11   1      23749.63      23334.90       334.55 o                         
   4  11   1       1567.98       1555.86        92.65 o                         
   5  11   1      25028.22      25200.03       358.21 o                         
   6  11   1        180.37        222.11        58.88 o                         
   7  11   1       5175.98       5153.18       201.63 o                         
   8  11   1        367.02        311.45        60.61 o                         
   9  11   1       1385.28       1757.94       313.23 o                         
  -9  12   1       1004.04       1711.40       508.80 o                         
  -8  12   1         38.10        108.49        58.05 o                         
  -7  12   1       2394.51       2301.95       141.40 o                         
  -6  12   1         34.81        106.26        62.78 o                         
  -5  12   1       5311.85       5195.64       185.69 o                         
  -4  12   1        282.73        225.26        53.99 o                         
  -3  12   1        740.75        756.85        73.15 o                         
  -2  12   1      12273.86      12484.50       189.92 o                         
  -1  12   1       5384.16       5034.17       115.22 o                         
   0  12   1       8219.78       8310.80       132.47 o                         
   1  12   1        182.35        265.86        32.06 o                         
   2  12   1      18253.33      18522.61       250.68 o                         
   3  12   1        389.63        364.74        55.07 o                         
   4  12   1      14039.46      14295.82       288.43 o                         
   5  12   1       5739.34       5746.87       179.79 o                         
   6  12   1      12781.05      12640.67       304.19 o                         
   7  12   1       2499.77       2613.06       151.41 o                         
   8  12   1       2575.15       2706.47       163.09 o                         
   9  12   1       3463.00       2489.17       616.79 o                         
  -8  13   1       4257.21       3857.82       324.53 o                         
  -7  13   1          1.35        -36.40        64.81 o                         
  -6  13   1      13500.23      14052.61       326.58 o                         
  -5  13   1       1202.15       1167.60        94.76 o                         
  -4  13   1       7160.69       7151.31       210.50 o                         
  -3  13   1        417.50        389.44        56.70 o                         
  -2  13   1       4861.22       4777.48       122.87 o                         
  -1  13   1       2459.67       2532.69        89.68 o                         
   0  13   1       1160.00       1169.53        73.66 o                         
   1  13   1       5058.43       5109.63       126.41 o                         
   2  13   1         27.63         64.01        26.48 o                         
   3  13   1       4846.18       5216.12       157.02 o                         
   4  13   1       4040.86       4219.64       165.27 o                         
   5  13   1       8697.49       8793.07       247.77 o                         
   6  13   1       3389.44       3616.34       170.77 o                         
   7  13   1       1731.26       1564.47       120.71 o                         
   8  13   1       7320.07       7106.14       396.51 o                         
  -7  14   1       5833.03       5721.42       229.50 o                         
  -6  14   1          0.58         45.62        45.50 o                         
  -5  14   1      20225.29      19823.28       376.93 o                         
  -4  14   1        164.52         89.12        41.78 o                         
  -3  14   1      10049.63       9900.71       242.32 o                         
  -2  14   1        266.52        350.58        69.99 o                         
  -1  14   1       8150.07       8068.46       209.02 o                         
   0  14   1        511.69        486.03        54.98 o                         
   1  14   1        484.91        470.49        57.20 o                         
   2  14   1       2768.48       2785.77       110.49 o                         
   3  14   1        328.95        438.75        50.74 o                         
   4  14   1        120.21        104.73        42.38 o                         
   5  14   1       4892.69       5069.32       194.31 o                         
   6  14   1        446.40        277.78       108.83 o                         
   7  14   1       3607.71       3776.07       192.08 o                         
   8  14   1       1275.29       1687.17       517.55 o                         
  -7  15   1        172.20        117.12       142.70 o                         
  -6  15   1       9899.62       9254.93       300.58 o                         
  -5  15   1         69.44         46.35        61.17 o                         
  -4  15   1      10574.72      10620.83       271.59 o                         
  -3  15   1       1265.09       1188.69        91.08 o                         
  -2  15   1      22143.24      22383.83       401.92 o                         
  -1  15   1       2840.74       2762.72       137.41 o                         
   0  15   1       2167.07       1906.30       138.05 o                         
   1  15   1       2941.80       2767.85       148.15 o                         
   2  15   1        973.46        923.63       106.06 o                         
   3  15   1       1854.01       1917.63       119.07 o                         
   4  15   1         74.06         77.05        38.45 o                         
   5  15   1        426.81        228.86        76.41 o                         
   6  15   1       5135.23       5356.08       220.43 o                         
   7  15   1         38.75        183.78       132.23 o                         
  -7  16   1       3177.35       2997.98       543.09 o                         
  -6  16   1         64.37        -54.22        92.83 o                         
  -5  16   1      12003.27      12206.88       346.78 o                         
  -4  16   1       2250.52       2369.53       162.02 o                         
  -3  16   1       5667.57       5529.75       234.21 o                         
  -2  16   1       4389.99       4654.99       194.42 o                         
  -1  16   1       5390.81       5306.56       214.81 o                         
   0  16   1       6845.16       6742.21       244.62 o                         
   1  16   1       1871.98       1835.88       140.22 o                         
   2  16   1      16049.76      15645.21       379.11 o                         
   3  16   1        442.62        349.17        70.64 o                         
   4  16   1       2763.22       2833.50       173.76 o                         
   5  16   1        553.25        515.79        79.92 o                         
   6  16   1       1885.46       1785.03       182.96 o                         
   7  16   1        447.83        460.58       304.64 o                         
  -6  17   1       3622.30       3883.53       569.28 o                         
  -5  17   1        776.42        869.34       138.92 o                         
  -4  17   1        980.19        739.50       123.04 o                         
  -3  17   1       3131.35       3218.55       197.77 o                         
  -2  17   1       1479.57       1618.75       150.10 o                         
  -1  17   1      12851.06      13956.81       439.88 o                         
   0  17   1       1255.34       1179.41       119.72 o                         
   1  17   1      14214.88      13630.95       380.80 o                         
   2  17   1        233.42        330.52        96.49 o                         
   3  17   1      10003.37       9981.10       343.58 o                         
   4  17   1         23.31        -53.00        87.41 o                         
   5  17   1       9426.05       9592.71       449.93 o                         
  -5  18   1        105.37        278.41       231.42 o                         
  -4  18   1       1042.46       1289.25       218.85 o                         
  -3  18   1        554.07        597.40       130.42 o                         
  -2  18   1      12132.36      11995.07       432.15 o                         
  -1  18   1        250.19        158.05       100.47 o                         
   0  18   1      10229.42      10236.48       367.77 o                         
   1  18   1         25.70        117.29        95.77 o                         
   2  18   1      14747.62      14558.46       472.50 o                         
   3  18   1        214.44        308.99       113.22 o                         
   4  18   1       8912.91       9360.87       413.74 o                         
   5  18   1         49.52         18.44       309.08 o                         
  -4  19   1       2463.20       3251.04       679.08 o                         
  -3  19   1       2737.09       1937.05       325.79 o                         
  -2  19   1       2421.26       2736.54       294.55 o                         
  -1  19   1       8124.73       7679.34       441.44 o                         
   0  19   1       1598.59       1551.38       193.95 o                         
   1  19   1       9198.88       8868.35       352.95 o                         
   2  19   1         11.18        315.98       156.90 o                         
   3  19   1       5562.72       5154.45       477.71 o                         
  -2  20   1       1778.59       1662.08       427.16 o                         
  -1  20   1       3813.83       3787.25       551.22 o                         
   2  20   1       5089.78       5140.90       633.13 o                         
 -10   0   2      16047.66      15114.96       579.08 o                         
  -8   0   2      15767.96      15400.15       405.42 o                         
  -6   0   2      10142.34      10034.68       254.11 o                         
  -4   0   2          2.43         55.89        48.60 o                         
  -2   0   2       2298.25       2486.96        50.37 o                         
   0   0   2      13883.07      14637.60        92.32 o                         
   2   0   2       4465.73       4454.32        76.93 o                         
   4   0   2      63904.64      64706.93       698.22 o                         
   6   0   2       4817.77       4963.87       194.81 o                         
   8   0   2       6920.64       6381.54       323.35 o                         
  10   0   2       6491.73       6404.39       384.47 o                         
 -11   1   2      12168.69      11003.75       418.71 o                         
 -10   1   2        286.84        225.06        67.09 o                         
  -9   1   2       6599.00       6452.62       206.99 o                         
  -8   1   2       3198.07       3292.39       137.48 o                         
  -7   1   2      18434.13      18783.75       289.57 o                         
  -6   1   2       4979.46       4838.74       145.81 o                         
  -5   1   2       1568.40       1668.34        83.87 o                         
  -4   1   2       8958.90       8922.76       153.69 o                         
  -3   1   2        628.05        614.53        37.15 o                         
  -2   1   2       4306.32       4467.06        47.13 o                         
  -1   1   2      16830.29      17492.65        90.98 o                         
   0   1   2      23086.42      23177.62       127.82 o                         
   1   1   2      42213.18      41994.20       183.84 o                         
   2   1   2        520.05        523.21        27.18 o                         
   3   1   2      37028.71      36757.56       284.56 o                         
   4   1   2       1547.18       1479.42        72.43 o                         
   5   1   2       6082.31       6133.94       144.41 o                         
   6   1   2        529.38        514.39        71.58 o                         
   7   1   2      19983.12      19610.16       318.55 o                         
   8   1   2       2588.33       2415.65       117.31 o                         
   9   1   2       2431.14       2217.09       145.32 o                         
  10   1   2        429.46        363.84        79.65 o                         
  11   1   2       2250.34       1957.69       222.80 o                         
 -11   2   2         52.14         20.43       196.00 o                         
 -10   2   2       7875.34       7545.28       290.72 o                         
  -9   2   2       1592.15       1517.70       106.02 o                         
  -8   2   2       3165.52       3006.65       129.94 o                         
  -7   2   2      16088.08      15968.86       252.32 o                         
  -6   2   2       1170.32       1190.44        83.46 o                         
  -5   2   2      14519.35      14321.27       217.36 o                         
  -4   2   2        203.25        203.36        42.47 o                         
  -3   2   2      69934.48      71844.51       279.10 o                         
  -2   2   2      11562.79      12249.81        98.50 o                         
  -1   2   2      39572.62      40325.85       186.24 o                         
   0   2   2      59812.11      58920.36       317.64 o                         
   1   2   2       9366.32       9340.92        60.96 o                         
   2   2   2       6666.77       6687.47        66.47 o                         
   3   2   2      14304.44      14624.10       174.33 o                         
   4   2   2      13306.76      13052.39       199.32 o                         
   5   2   2        140.10        155.87        47.92 o                         
   6   2   2      10378.24      10654.11       287.21 o                         
   7   2   2       1506.23       1420.68        94.51 o                         
   8   2   2       7853.93       7613.01       188.92 o                         
   9   2   2       1078.48        963.34        82.60 o                         
  10   2   2        754.75        591.54       117.65 o                         
  11   2   2       4071.49       3190.45       870.21 o                         
 -11   3   2        474.43        276.21       182.67 o                         
 -10   3   2       3324.41       3492.77       177.04 o                         
  -9   3   2        522.67        399.02        73.64 o                         
  -8   3   2       5436.87       5265.56       168.51 o                         
  -7   3   2        311.13        358.34        60.08 o                         
  -6   3   2      26876.70      27120.68       276.64 o                         
  -5   3   2       5128.31       5055.96       103.38 o                         
  -4   3   2      67015.30      66875.46       380.89 o                         
  -3   3   2       2226.04       2595.48        53.34 o                         
  -2   3   2      23131.35      23575.79       144.41 o                         
  -1   3   2      26353.94      27041.36       149.40 o                         
   0   3   2      86802.57      84380.88       452.15 o                         
   1   3   2        545.92        650.70        24.05 o                         
   2   3   2      15010.89      15119.83       120.77 o                         
   3   3   2       5235.75       5610.04        84.82 o                         
   4   3   2        728.49        778.30        50.95 o                         
   5   3   2       1483.11       1577.33        80.18 o                         
   6   3   2        167.78        298.18        52.75 o                         
   7   3   2       1920.25       1944.78        99.01 o                         
   8   3   2       1812.68       1798.93       111.46 o                         
   9   3   2        191.85        114.50        59.93 o                         
  10   3   2       5185.80       4545.10       216.86 o                         
  11   3   2        887.42       1026.07       352.59 o                         
 -11   4   2        776.82        687.59       291.16 o                         
 -10   4   2        595.79        451.56        78.28 o                         
  -9   4   2       3588.74       3537.99       155.26 o                         
  -8   4   2       1710.99       1811.81       108.94 o                         
  -7   4   2      21419.88      22261.01       269.05 o                         
  -6   4   2        221.28        239.26        30.91 o                         
  -5   4   2      26846.74      26310.36       194.36 o                         
  -4   4   2      10121.74      10353.83       122.73 o                         
  -3   4   2      69782.20      69887.23       359.51 o                         
  -2   4   2       1181.19       1274.70        31.18 o                         
  -1   4   2      32204.78      32236.69       240.94 o                         
   0   4   2         37.41         99.04        14.63 o                         
   1   4   2      38247.39      38040.80       166.98 o                         
   2   4   2        322.10        414.46        35.19 o                         
   3   4   2       3934.21       3663.31        74.84 o                         
   4   4   2        673.10        717.06        44.27 o                         
   5   4   2        558.33        553.46        47.55 o                         
   6   4   2       5085.96       4892.69       129.93 o                         
   7   4   2       2469.82       2608.28       121.54 o                         
   8   4   2        108.92        167.77        66.52 o                         
   9   4   2       1489.69       1273.33        94.95 o                         
  10   4   2         15.53         -7.07        66.37 o                         
  11   4   2       7554.05       6527.79       726.22 o                         
 -10   5   2        341.37        222.91        70.07 o                         
  -9   5   2       2992.12       3026.16       150.58 o                         
  -8   5   2      11133.89      11078.58       244.26 o                         
  -7   5   2       3567.15       3556.07       140.21 o                         
  -6   5   2      14626.23      14142.48       185.04 o                         
  -5   5   2       2725.27       2788.71        78.18 o                         
  -4   5   2      35952.01      36080.90       196.77 o                         
  -3   5   2          6.64         35.99        13.41 o                         
  -2   5   2      33736.84      33806.34       160.80 o                         
  -1   5   2       1303.86       1502.47        34.70 o                         
   0   5   2      27634.52      27577.41       235.81 o                         
   1   5   2      18637.10      18420.54       123.65 o                         
   2   5   2        224.44        349.56        26.95 o                         
   3   5   2      13619.42      13533.91       150.88 o                         
   4   5   2       3636.97       3816.82        82.60 o                         
   5   5   2      14018.46      13688.46       177.59 o                         
   6   5   2        728.24        711.14        58.94 o                         
   7   5   2       9486.84       9678.62       210.22 o                         
   8   5   2       4168.33       4347.93       153.82 o                         
   9   5   2        676.28        735.54        91.80 o                         
  10   5   2       5249.37       4965.15       219.15 o                         
 -10   6   2       4554.31       4503.76       221.16 o                         
  -9   6   2       1271.85       1398.39       107.48 o                         
  -8   6   2       6315.79       6254.58       203.68 o                         
  -7   6   2       6500.76       6546.64       179.40 o                         
  -6   6   2       3218.90       3434.77       102.84 o                         
  -5   6   2       5035.03       5207.43        87.61 o                         
  -4   6   2       2799.42       2882.16        62.80 o                         
  -3   6   2      12621.06      12886.62        93.60 o                         
  -2   6   2       3492.64       3456.58        55.57 o                         
  -1   6   2       3964.65       4122.68        59.49 o                         
   0   6   2       5371.05       5552.00        88.12 o                         
   1   6   2       3349.45       3427.86        53.79 o                         
   2   6   2      27219.02      26763.57       237.06 o                         
   3   6   2        486.41        468.03        39.15 o                         
   4   6   2      52603.42      52094.82       381.31 o                         
   5   6   2        776.36        777.91        58.72 o                         
   6   6   2      16940.29      16837.71       252.26 o                         
   7   6   2       1835.93       1851.07       109.09 o                         
   8   6   2       6522.04       6817.11       228.18 o                         
   9   6   2       1752.35       1612.53       134.60 o                         
  10   6   2       5350.73       5400.45       245.09 o                         
 -10   7   2        165.73        402.01       140.09 o                         
  -9   7   2       3036.02       2715.28       158.05 o                         
  -8   7   2        716.84        846.91        91.91 o                         
  -7   7   2       5980.92       5794.70       205.40 o                         
  -6   7   2          1.37          0.21        44.98 o                         
  -5   7   2       2324.80       2394.41        76.07 o                         
  -4   7   2       1344.79       1511.08        47.19 o                         
  -3   7   2       2346.95       2325.42        59.12 o                         
  -2   7   2        608.94        645.85        25.15 o                         
  -1   7   2       5564.52       5679.98        81.40 o                         
   0   7   2         65.59         54.77        15.70 o                         
   1   7   2      38692.42      38431.28       256.62 o                         
   2   7   2        148.31        128.46        23.13 o                         
   3   7   2      47337.09      45639.54       254.38 o                         
   4   7   2         50.93        116.03        23.06 o                         
   5   7   2      33467.67      33009.59       326.52 o                         
   6   7   2       3647.14       3489.80       114.92 o                         
   7   7   2      22053.06      21777.16       394.72 o                         
   8   7   2       2381.68       2716.30       216.10 o                         
   9   7   2       7245.17       7531.71       264.90 o                         
  10   7   2         63.69         55.18       111.48 o                         
 -10   8   2       4700.54       4334.23       572.66 o                         
  -9   8   2       1564.09       1551.09       127.14 o                         
  -8   8   2       2739.32       2854.13       158.66 o                         
  -7   8   2       1673.00       1760.61       123.38 o                         
  -6   8   2        675.88        761.49        87.76 o                         
  -5   8   2        318.72        332.03        42.44 o                         
  -4   8   2         33.29         77.76        16.83 o                         
  -3   8   2       5240.11       4942.44        85.61 o                         
  -2   8   2       3758.63       3952.99        69.02 o                         
  -1   8   2      22775.59      21809.91       155.67 o                         
   0   8   2      28117.58      28047.48       245.99 o                         
   1   8   2        619.47        567.69        29.43 o                         
   2   8   2      37453.84      36395.76       276.34 o                         
   3   8   2       5634.00       5431.77       119.28 o                         
   4   8   2      37199.75      34933.98       424.09 o                         
   5   8   2        836.23        953.91        62.67 o                         
   6   8   2      28869.60      29067.27       429.83 o                         
   7   8   2        540.71        569.66        78.61 o                         
   8   8   2      11982.59      12207.53       329.43 o                         
   9   8   2       1237.84       1374.50       121.34 o                         
  10   8   2       2002.75       2704.13       360.13 o                         
  -9   9   2       3125.43       2896.98       168.16 o                         
  -8   9   2        755.99        817.54        87.58 o                         
  -7   9   2         89.41         27.61        55.71 o                         
  -6   9   2      14037.88      14095.75       292.65 o                         
  -5   9   2        274.72        287.16        66.84 o                         
  -4   9   2      15303.34      14896.20       212.49 o                         
  -3   9   2        714.87        677.64        34.97 o                         
  -2   9   2      12466.92      12194.04       142.51 o                         
  -1   9   2      11245.95      10965.23       106.90 o                         
   0   9   2      18046.94      17545.60       147.61 o                         
   1   9   2      16366.19      16325.96       141.40 o                         
   2   9   2      15738.42      15129.63       170.62 o                         
   3   9   2      19032.24      18759.21       189.89 o                         
   4   9   2        236.52        371.86        51.53 o                         
   5   9   2      20704.15      20671.85       278.88 o                         
   6   9   2        260.80        365.06        60.10 o                         
   7   9   2      10964.44      10938.38       279.21 o                         
   8   9   2       5637.92       5700.31       215.89 o                         
   9   9   2       3297.57       3068.97       191.51 o                         
  10   9   2       2135.58       1923.12       502.76 o                         
  -9  10   2       2594.24       2685.55       161.95 o                         
  -8  10   2         71.45         95.52        53.66 o                         
  -7  10   2       4600.22       4620.34       187.43 o                         
  -6  10   2       3400.72       3271.02       151.06 o                         
  -5  10   2      26704.60      25794.16       380.08 o                         
  -4  10   2        525.62        573.94        71.73 o                         
  -3  10   2      24596.63      24749.90       262.76 o                         
  -2  10   2          9.44         11.60        16.79 o                         
  -1  10   2      20616.05      19983.71       153.06 o                         
   0  10   2        133.10        186.43        26.70 o                         
   1  10   2      15271.71      14593.43       144.94 o                         
   2  10   2       5713.81       5844.32       103.06 o                         
   3  10   2      10532.74       9929.03       166.21 o                         
   4  10   2       3142.24       3377.74       116.27 o                         
   5  10   2       1052.30       1158.49        89.39 o                         
   6  10   2       1820.73       2040.42       116.69 o                         
   7  10   2       1994.41       2213.20       135.15 o                         
   8  10   2       1790.26       1944.24       131.81 o                         
   9  10   2       6638.55       6832.61       315.64 o                         
  -9  11   2        123.81        858.31       367.88 o                         
  -8  11   2       4814.19       4586.43       201.88 o                         
  -7  11   2        357.11        304.63        57.96 o                         
  -6  11   2      11300.32      11583.79       281.80 o                         
  -5  11   2         27.30         -0.84        54.18 o                         
  -4  11   2      10835.95      10919.77       242.03 o                         
  -3  11   2        471.10        514.61        61.67 o                         
  -2  11   2      47636.07      46882.78       351.68 o                         
  -1  11   2        119.33        118.05        23.31 o                         
   0  11   2      20431.23      20210.34       211.11 o                         
   1  11   2      10614.77       9966.69       163.70 o                         
   2  11   2       9070.37       9022.54       159.08 o                         
   3  11   2        141.18        171.03        47.24 o                         
   4  11   2        337.66        429.83        62.90 o                         
   5  11   2        330.80        381.43        60.85 o                         
   6  11   2        832.20        960.66        83.72 o                         
   7  11   2       1445.94       1495.74       112.43 o                         
   8  11   2       5793.34       6171.46       237.95 o                         
   9  11   2         80.24        172.69       321.55 o                         
  -9  12   2       3621.12       4228.23       685.54 o                         
  -8  12   2       1388.44       1387.86       122.00 o                         
  -7  12   2       4298.85       4454.88       189.54 o                         
  -6  12   2         97.65         45.71        49.55 o                         
  -5  12   2       8919.33       9053.47       243.08 o                         
  -4  12   2         32.40         41.16        44.13 o                         
  -3  12   2       9682.46      10150.06       208.46 o                         
  -2  12   2       8867.71       8912.01       162.10 o                         
  -1  12   2      24442.82      24215.83       255.05 o                         
   0  12   2       4705.49       4441.83        97.39 o                         
   1  12   2      12952.97      12867.84       181.61 o                         
   2  12   2      11022.21      10811.13       205.53 o                         
   3  12   2       1451.39       1515.95        87.49 o                         
   4  12   2      10026.16      10122.44       228.63 o                         
   5  12   2        291.68        312.68        56.77 o                         
   6  12   2       6577.43       6344.36       219.90 o                         
   7  12   2       1132.85       1092.35       102.16 o                         
   8  12   2       1934.55       2036.65       143.82 o                         
   9  12   2       4828.57       4680.36       726.85 o                         
  -8  13   2        629.00        677.31       152.06 o                         
  -7  13   2       2849.66       2863.15       183.40 o                         
  -6  13   2       2319.68       2286.43       133.33 o                         
  -5  13   2        279.99        290.67        52.42 o                         
  -4  13   2       3496.99       3378.57       145.99 o                         
  -3  13   2       5803.20       5877.72       164.02 o                         
  -2  13   2       9161.63       9486.55       192.00 o                         
  -1  13   2       4269.07       4254.24       124.45 o                         
   0  13   2       3054.46       2940.45       114.86 o                         
   1  13   2      11628.02      11303.00       203.23 o                         
   2  13   2       7065.80       6753.75       163.93 o                         
   3  13   2      15203.63      15196.19       264.58 o                         
   4  13   2       1341.87       1353.93        99.20 o                         
   5  13   2      18442.14      18755.91       363.18 o                         
   6  13   2        232.51         97.14        67.59 o                         
   7  13   2       4754.79       4851.79       210.19 o                         
   8  13   2        300.87        178.02       171.27 o                         
  -7  14   2        525.97        229.49        83.83 o                         
  -6  14   2       1585.01       1639.41       127.45 o                         
  -5  14   2        718.48        677.15        82.32 o                         
  -4  14   2        277.73        281.61        61.05 o                         
  -3  14   2         37.33         72.46        49.61 o                         
  -2  14   2       2854.36       2970.06       123.11 o                         
  -1  14   2        225.38        211.33        40.91 o                         
   0  14   2       6521.98       6470.63       173.01 o                         
   1  14   2       2811.33       2533.16       127.09 o                         
   2  14   2      24084.83      24251.27       334.35 o                         
   3  14   2        822.25        941.35        77.53 o                         
   4  14   2      12586.64      12952.24       293.91 o                         
   5  14   2          0.51         64.03        49.70 o                         
   6  14   2      13301.80      13752.98       339.29 o                         
   7  14   2         32.22          4.87        68.54 o                         
   8  14   2       5263.60       5993.13       590.67 o                         
  -7  15   2        816.51        575.28       193.35 o                         
  -6  15   2       2045.43       1866.90       143.69 o                         
  -5  15   2       1321.04       1560.64       123.19 o                         
  -4  15   2       2987.91       3231.07       153.66 o                         
  -3  15   2        188.21        114.68        40.61 o                         
  -2  15   2       1683.02       1798.54       126.63 o                         
  -1  15   2       3477.92       3374.32       150.16 o                         
   0  15   2        614.58        576.45        79.99 o                         
   1  15   2      13250.30      13179.03       314.75 o                         
   2  15   2         23.11         65.33        58.57 o                         
   3  15   2       5207.11       5245.28       185.56 o                         
   4  15   2         41.47        -39.68        65.43 o                         
   5  15   2      14302.08      15074.09       345.23 o                         
   6  15   2         58.53         19.33        58.99 o                         
   7  15   2       5896.09       5898.81       363.75 o                         
  -6  16   2       1557.67       1201.20       160.61 o                         
  -5  16   2      10239.99      10029.18       306.97 o                         
  -4  16   2        190.00        232.07        91.84 o                         
  -3  16   2       7408.37       7568.45       279.72 o                         
  -2  16   2        479.42        320.03        74.69 o                         
  -1  16   2       3218.43       3034.71       186.43 o                         
   0  16   2        640.22        677.34        84.89 o                         
   1  16   2       3249.85       3157.42       180.41 o                         
   2  16   2       5737.31       5930.38       251.74 o                         
   3  16   2        713.39        696.02       102.24 o                         
   4  16   2       2012.70       1867.49       153.22 o                         
   5  16   2        424.23        311.06       133.48 o                         
   6  16   2       4565.65       3816.58       328.15 o                         
   7  16   2         88.57        261.21       297.67 o                         
  -6  17   2       9349.06       9439.58       855.34 o                         
  -5  17   2       1177.46       1357.28       162.14 o                         
  -4  17   2      10112.50      10042.78       439.00 o                         
  -3  17   2         51.95         21.82        94.17 o                         
  -2  17   2      12025.38      12448.38       357.83 o                         
  -1  17   2         62.57         31.19        77.41 o                         
   0  17   2       4942.25       4741.89       217.93 o                         
   1  17   2         87.22         18.04        61.05 o                         
   2  17   2       3190.60       2991.55       214.75 o                         
   3  17   2       1097.18       1106.11       127.54 o                         
   4  17   2        326.34        100.36        75.14 o                         
   5  17   2       1515.32       1666.76       217.24 o                         
  -5  18   2      10796.00       9752.45       679.16 o                         
  -4  18   2         31.87        134.30       144.96 o                         
  -3  18   2      10146.33      10414.48       401.68 o                         
  -2  18   2         36.17         -7.54        96.63 o                         
  -1  18   2      12675.22      12400.27       432.19 o                         
   0  18   2        635.29        710.53       125.87 o                         
   1  18   2       4204.51       3852.08       232.19 o                         
   2  18   2         42.26         65.88       100.66 o                         
   3  18   2        777.23        661.18       192.48 o                         
   4  18   2        348.39        277.09       132.27 o                         
   5  18   2        350.99        606.98       279.67 o                         
  -4  19   2       4954.59       5161.68       796.93 o                         
  -3  19   2          5.23        121.32       246.19 o                         
  -2  19   2      12013.69      12272.25       714.33 o                         
  -1  19   2        600.23        793.41       140.73 o                         
   0  19   2       2792.52       2950.73       215.65 o                         
   1  19   2        530.31        612.08       143.15 o                         
   2  19   2       1541.32       1218.09       221.80 o                         
   3  19   2       3402.23       2999.95       680.23 o                         
  -1  20   2       1388.70       1071.96       356.09 o                         
 -11   0   3       1128.97        815.18       247.06 o                         
  -9   0   3       1773.84       1655.70       172.41 o                         
  -7   0   3       7488.88       7473.91       237.49 o                         
  -5   0   3       5350.06       5207.85       167.92 o                         
  -3   0   3      71048.43      72868.33       468.25 o                         
  -1   0   3      62925.02      62566.92       284.80 o                         
   1   0   3      43357.15      42745.33       216.81 o                         
   3   0   3      33472.23      33828.74       278.89 o                         
   5   0   3       2963.15       3078.66       133.54 o                         
   7   0   3         28.60        211.04        75.42 o                         
   9   0   3         46.50         23.28        74.89 o                         
  11   0   3       3880.60       3332.68       426.93 o                         
 -11   1   3        886.24        522.87       151.98 o                         
 -10   1   3         51.39        -60.19        60.19 o                         
  -9   1   3       1644.97       1589.05       106.78 o                         
  -8   1   3       2099.78       2044.08       102.53 o                         
  -7   1   3       8418.89       8603.85       187.45 o                         
  -6   1   3       9767.19      10036.18       183.89 o                         
  -5   1   3        443.40        559.88        42.71 o                         
  -4   1   3      45355.71      46321.02       326.79 o                         
  -3   1   3       2753.26       3033.33        57.98 o                         
  -2   1   3       7707.03       7847.39        58.40 o                         
  -1   1   3       3651.60       3928.88        33.23 o                         
   0   1   3      54514.12      54229.30       222.28 o                         
   1   1   3       3495.18       3424.56        36.53 o                         
   2   1   3       4081.73       4004.18        55.44 o                         
   3   1   3       7538.98       7986.65       110.70 o                         
   4   1   3      16867.58      17003.05       216.78 o                         
   5   1   3        755.80        703.91        68.31 o                         
   6   1   3       2027.20       2030.46       106.59 o                         
   7   1   3       6503.93       6177.47       176.49 o                         
   8   1   3         34.53         15.59        51.85 o                         
   9   1   3       1525.69       1639.83       124.12 o                         
  10   1   3       1670.47       1524.30       130.66 o                         
  11   1   3        140.38        187.60       180.82 o                         
 -11   2   3        103.81        167.83       197.20 o                         
 -10   2   3       7723.74       7304.39       264.62 o                         
  -9   2   3         55.11         58.03        39.37 o                         
  -8   2   3      11486.81      11678.52       246.66 o                         
  -7   2   3       8570.88       8945.75       191.00 o                         
  -6   2   3       8000.28       8222.31       159.83 o                         
  -5   2   3      10729.67      11062.81       145.20 o                         
  -4   2   3       9465.09      10095.51       121.47 o                         
  -3   2   3      15347.72      16113.31       145.06 o                         
  -2   2   3        289.03        352.51        17.25 o                         
  -1   2   3       6086.05       6181.91        48.81 o                         
   0   2   3       3790.29       3868.79        44.69 o                         
   1   2   3       5402.55       5390.15        49.82 o                         
   2   2   3        333.80        392.62        20.64 o                         
   3   2   3       7000.62       6882.23       142.06 o                         
   4   2   3      14068.77      13687.24       204.17 o                         
   5   2   3       4384.54       4314.67       131.59 o                         
   6   2   3       7470.22       7310.45       204.26 o                         
   7   2   3       1396.86       1559.81       103.37 o                         
   8   2   3       7775.48       7709.00       187.98 o                         
   9   2   3        282.90        193.35        61.58 o                         
  10   2   3       5377.91       5146.52       229.67 o                         
  11   2   3       1867.80       1529.90       405.27 o                         
 -11   3   3      13037.91      12188.35       558.64 o                         
 -10   3   3         15.27        -69.37        69.37 o                         
  -9   3   3       6084.21       5944.29       194.45 o                         
  -8   3   3       3219.76       3122.78       132.46 o                         
  -7   3   3      20871.90      21206.68       259.40 o                         
  -6   3   3       1108.40       1151.41        55.34 o                         
  -5   3   3      12909.24      13090.39       125.90 o                         
  -4   3   3       7664.77       7641.14       111.66 o                         
  -3   3   3       3597.89       3792.26        69.51 o                         
  -2   3   3        654.49        769.83        31.68 o                         
  -1   3   3       1095.45       1257.36        31.30 o                         
   0   3   3      15517.51      16940.28       102.04 o                         
   1   3   3       4060.73       4078.39        56.66 o                         
   2   3   3        300.23        318.87        26.38 o                         
   3   3   3      23017.77      22787.77       163.67 o                         
   4   3   3       2727.91       2677.45        70.39 o                         
   5   3   3      20206.21      20241.00       347.63 o                         
   6   3   3        166.10        197.63        47.16 o                         
   7   3   3      25594.69      25059.08       328.82 o                         
   8   3   3       1341.40       1196.06        89.70 o                         
   9   3   3       3518.13       3354.07       155.10 o                         
  10   3   3        468.33        252.59       126.34 o                         
 -11   4   3        579.43        542.40       352.22 o                         
 -10   4   3      14178.52      13924.08       355.48 o                         
  -9   4   3       1236.93       1170.82        93.23 o                         
  -8   4   3      14163.45      13783.55       296.64 o                         
  -7   4   3        223.31        172.11        38.10 o                         
  -6   4   3      11372.66      11716.57       161.16 o                         
  -5   4   3       1106.72       1230.95        50.78 o                         
  -4   4   3      16795.66      17988.67       172.42 o                         
  -3   4   3         62.34         96.56        25.72 o                         
  -2   4   3        958.81       1172.38        34.67 o                         
  -1   4   3       4242.07       4264.57        71.64 o                         
   0   4   3      12926.18      13399.70       115.38 o                         
   1   4   3       1748.92       1766.90        42.49 o                         
   2   4   3       6347.42       6275.67        80.57 o                         
   3   4   3        876.58        936.96        45.95 o                         
   4   4   3      37875.69      36855.48       268.14 o                         
   5   4   3       2005.44       2010.35        65.38 o                         
   6   4   3      19649.63      19143.83       258.58 o                         
   7   4   3         98.60         86.49        40.75 o                         
   8   4   3      14080.75      13691.82       326.14 o                         
   9   4   3       1548.64       1658.07       148.22 o                         
  10   4   3       9088.13       9056.01       314.53 o                         
  11   4   3       1166.65       1929.64       412.63 o                         
 -10   5   3          6.02        124.32        69.27 o                         
  -9   5   3       6222.96       6175.82       213.10 o                         
  -8   5   3       1294.56       1552.98       103.85 o                         
  -7   5   3      17425.73      17803.23       285.79 o                         
  -6   5   3       4229.25       3907.05       105.42 o                         
  -5   5   3       1633.54       1677.28        50.07 o                         
  -4   5   3       4655.75       4471.66        85.86 o                         
  -3   5   3       2607.83       2830.55        61.21 o                         
  -2   5   3       9426.69       9194.14        86.33 o                         
  -1   5   3       1687.48       1745.76        44.22 o                         
   0   5   3      46659.03      46104.12       235.06 o                         
   1   5   3       7017.68       7323.97       104.79 o                         
   2   5   3       8540.10       7920.26        91.91 o                         
   3   5   3      21080.72      20490.81       220.07 o                         
   4   5   3        106.51        193.86        30.66 o                         
   5   5   3       3840.51       3809.21       106.22 o                         
   6   5   3       1275.02       1246.70        74.01 o                         
   7   5   3      20679.37      20469.83       282.28 o                         
   8   5   3       3325.66       3317.14       146.36 o                         
   9   5   3       9389.84       9099.02       275.49 o                         
  10   5   3        826.81        836.02       123.63 o                         
 -10   6   3       1900.55       2036.31       152.85 o                         
  -9   6   3        592.64        645.20        73.60 o                         
  -8   6   3       3087.43       3359.07       153.07 o                         
  -7   6   3       3447.20       3427.35       134.64 o                         
  -6   6   3       4025.41       4204.87       116.10 o                         
  -5   6   3       7168.78       7157.62       114.23 o                         
  -4   6   3        795.50        797.42        36.95 o                         
  -3   6   3      50461.11      49316.23       323.02 o                         
  -2   6   3        425.25        456.55        24.46 o                         
  -1   6   3      42199.37      41118.35       225.47 o                         
   0   6   3        356.97        363.46        25.29 o                         
   1   6   3      27485.45      27010.23       195.33 o                         
   2   6   3       5364.59       5242.40        80.55 o                         
   3   6   3      48039.06      47891.72       351.49 o                         
   4   6   3       4301.51       4332.99       121.62 o                         
   5   6   3       1705.60       1817.82        89.85 o                         
   6   6   3       7404.49       7508.72       188.13 o                         
   7   6   3        480.49        677.83        73.10 o                         
   8   6   3       6461.62       6650.90       227.93 o                         
   9   6   3        273.37        440.85       117.73 o                         
  10   6   3       1510.49       1217.43       175.68 o                         
 -10   7   3        516.95        411.30       155.36 o                         
  -9   7   3        112.74         53.18        67.36 o                         
  -8   7   3        949.77       1184.27       108.34 o                         
  -7   7   3          2.59         16.15        66.72 o                         
  -6   7   3       9100.29       9113.08       192.13 o                         
  -5   7   3        402.62        388.29        36.83 o                         
  -4   7   3      39234.39      38749.94       310.79 o                         
  -3   7   3        537.74        636.61        31.87 o                         
  -2   7   3      70932.38      69650.13       337.12 o                         
  -1   7   3      14380.56      13882.76       127.39 o                         
   0   7   3      69187.06      66826.76       386.95 o                         
   1   7   3       6551.60       6535.99        84.56 o                         
   2   7   3      51347.62      50586.85       284.52 o                         
   3   7   3       1510.79       1537.09        57.29 o                         
   4   7   3      18639.31      18169.65       221.35 o                         
   5   7   3        450.04        563.33        60.92 o                         
   6   7   3       2004.74       2069.26       116.17 o                         
   7   7   3         50.06        145.89        52.93 o                         
   8   7   3        671.55        975.03       102.33 o                         
   9   7   3          4.94        -17.19       100.00 o                         
  10   7   3       1034.22        993.42       212.76 o                         
 -10   8   3        964.96        364.82       236.27 o                         
  -9   8   3        262.85        436.81       100.14 o                         
  -8   8   3       4914.58       4771.85       202.29 o                         
  -7   8   3       6430.09       6516.74       222.68 o                         
  -6   8   3        731.05        650.22        87.05 o                         
  -5   8   3      18577.64      18659.02       232.76 o                         
  -4   8   3       4009.46       4045.09       117.87 o                         
  -3   8   3      35031.62      34764.32       229.71 o                         
  -2   8   3        509.73        479.95        25.70 o                         
  -1   8   3      77105.28      75741.35       577.31 o                         
   0   8   3         34.27         93.98        29.59 o                         
   1   8   3      61786.18      59051.24       327.58 o                         
   2   8   3       3401.61       3269.64        56.90 o                         
   3   8   3      12029.18      11951.31       141.54 o                         
   4   8   3       9724.33       9656.81       179.80 o                         
   5   8   3       5842.57       5776.94       146.50 o                         
   6   8   3       3449.40       3592.70       141.16 o                         
   7   8   3        735.67        890.79        96.76 o                         
   8   8   3       1710.78       1796.80       150.10 o                         
   9   8   3        731.66        965.12       102.06 o                         
  10   8   3       1024.34        682.69       256.65 o                         
  -9   9   3       5199.86       5523.20       224.74 o                         
  -8   9   3       2374.60       2303.41       147.15 o                         
  -7   9   3       5378.86       5387.63       207.60 o                         
  -6   9   3       5344.85       5590.86       200.57 o                         
  -5   9   3      13310.66      12714.82       277.61 o                         
  -4   9   3       9654.04       9819.24       190.32 o                         
  -3   9   3        516.69        404.43        27.44 o                         
  -2   9   3      16998.36      17095.78       147.04 o                         
  -1   9   3        516.77        527.09        34.27 o                         
   0   9   3      31952.11      31794.38       284.12 o                         
   1   9   3      11883.80      11707.87       125.19 o                         
   2   9   3      21088.14      20678.21       203.22 o                         
   3   9   3       9995.72       9896.80       147.24 o                         
   4   9   3       5396.93       5620.22       135.21 o                         
   5   9   3      23869.92      24112.03       346.48 o                         
   6   9   3        288.80        370.74        71.18 o                         
   7   9   3       8789.15       8672.94       263.08 o                         
   8   9   3        166.90        166.23        48.04 o                         
   9   9   3       4809.64       4699.82       207.18 o                         
  -9  10   3          2.82         -6.36       104.11 o                         
  -8  10   3       6650.86       6783.97       238.41 o                         
  -7  10   3         15.10         40.16        75.89 o                         
  -6  10   3      10691.02      10808.08       265.73 o                         
  -5  10   3       2059.84       2116.21       120.79 o                         
  -4  10   3      15080.79      14876.25       273.44 o                         
  -3  10   3       3292.92       3670.00       112.20 o                         
  -2  10   3         14.85         34.46        14.70 o                         
  -1  10   3       2726.25       2830.21        77.27 o                         
   0  10   3       4518.49       4724.25        92.48 o                         
   1  10   3       4356.49       4403.45        82.41 o                         
   2  10   3       8862.01       9083.69       115.83 o                         
   3  10   3       2078.46       2173.84        79.61 o                         
   4  10   3      23160.94      23286.87       299.42 o                         
   5  10   3       1852.95       1753.91        93.31 o                         
   6  10   3      25764.36      25537.97       363.56 o                         
   7  10   3        298.38        216.91        57.81 o                         
   8  10   3       9818.46       9301.15       282.55 o                         
   9  10   3        118.35        345.03       139.70 o                         
  -9  11   3      10618.05       9819.28       978.78 o                         
  -8  11   3         44.71         56.77        67.85 o                         
  -7  11   3       8833.69       9194.03       267.29 o                         
  -6  11   3       4949.77       5135.29       191.88 o                         
  -5  11   3      11084.48      11045.83       260.23 o                         
  -4  11   3         41.92         65.89        51.40 o                         
  -3  11   3       1707.28       1718.38        81.61 o                         
  -2  11   3         26.25         86.63        29.66 o                         
  -1  11   3        691.05        634.16        39.37 o                         
   0  11   3       2392.65       2202.96        77.95 o                         
   1  11   3      10201.18      10473.26       150.09 o                         
   2  11   3       1170.60       1193.36        65.36 o                         
   3  11   3      18029.32      18325.79       273.90 o                         
   4  11   3        197.84        180.99        41.69 o                         
   5  11   3      24677.62      24650.57       365.72 o                         
   6  11   3       2350.67       2366.96       126.90 o                         
   7  11   3      12425.39      12126.99       316.87 o                         
   8  11   3        217.79        140.12        55.91 o                         
  -9  12   3        764.45        937.48       448.44 o                         
  -8  12   3       7815.57       7774.61       299.18 o                         
  -7  12   3       1954.63       1887.24       127.61 o                         
  -6  12   3       6057.23       6194.04       213.91 o                         
  -5  12   3       5279.92       5107.74       185.51 o                         
  -4  12   3       1765.73       1697.67       105.06 o                         
  -3  12   3      15135.06      15033.00       255.82 o                         
  -2  12   3       4806.06       4791.89       125.12 o                         
  -1  12   3      13826.43      13341.67       216.33 o                         
   0  12   3        393.48        459.34        55.56 o                         
   1  12   3       5291.91       5320.39       127.15 o                         
   2  12   3      17600.91      17743.32       228.62 o                         
   3  12   3      10427.26      10935.71       217.34 o                         
   4  12   3       8841.96       9078.33       219.05 o                         
   5  12   3       1137.93       1224.49       112.11 o                         
   6  12   3      10136.08       9907.79       320.58 o                         
   7  12   3         84.09          4.71        59.44 o                         
   8  12   3       7078.79       7091.75       263.17 o                         
  -7  13   3        597.68        528.77        74.43 o                         
  -6  13   3       5996.61       6136.08       218.90 o                         
  -5  13   3       4953.96       4937.14       186.64 o                         
  -4  13   3      16176.93      15939.14       333.19 o                         
  -3  13   3       2388.22       2424.71       117.56 o                         
  -2  13   3      31400.72      31394.08       349.47 o                         
  -1  13   3        208.89        221.61        34.90 o                         
   0  13   3      12168.82      11844.59       227.76 o                         
   1  13   3        389.90        500.39        46.13 o                         
   2  13   3      19391.41      19333.70       289.35 o                         
   3  13   3       1903.57       1986.87       107.26 o                         
   4  13   3       6010.10       6067.06       200.57 o                         
   5  13   3       5008.19       5006.44       178.50 o                         
   6  13   3       2012.47       2264.15       138.68 o                         
   7  13   3        855.05        776.46        93.19 o                         
   8  13   3        125.80        419.90       202.40 o                         
  -7  14   3       3051.34       2670.55       172.66 o                         
  -6  14   3       1397.57       1376.93       116.18 o                         
  -5  14   3      13447.28      13194.06       337.64 o                         
  -4  14   3        484.15        553.08        71.46 o                         
  -3  14   3      12329.93      12252.12       250.67 o                         
  -2  14   3         25.48         70.71        27.35 o                         
  -1  14   3      22709.50      22307.44       319.04 o                         
   0  14   3        202.13        171.94        35.60 o                         
   1  14   3      18172.59      18123.21       331.00 o                         
   2  14   3         38.72         77.10        55.29 o                         
   3  14   3       9861.84       9984.42       298.89 o                         
   4  14   3         87.45         29.11        55.02 o                         
   5  14   3       4252.19       4479.75       187.32 o                         
   6  14   3        929.86        839.73        91.37 o                         
   7  14   3        251.93        266.00        80.33 o                         
   8  14   3        156.75        403.85       452.21 o                         
  -7  15   3        676.65        386.85       267.42 o                         
  -6  15   3       5883.83       5897.18       242.23 o                         
  -5  15   3        249.58        196.91        97.70 o                         
  -4  15   3       3466.24       3501.87       161.57 o                         
  -3  15   3        126.26         53.01        51.38 o                         
  -2  15   3      17738.31      17633.86       375.98 o                         
  -1  15   3        199.76        239.49        62.02 o                         
   0  15   3      11080.52      10946.84       267.91 o                         
   1  15   3        695.29        586.97        65.09 o                         
   2  15   3      15138.29      14726.59       330.45 o                         
   3  15   3        512.02        421.54        59.52 o                         
   4  15   3        840.96        837.29        88.46 o                         
   5  15   3        600.14        646.26        81.47 o                         
   6  15   3       1007.22        954.88       105.99 o                         
   7  15   3       1521.28       1348.57       211.98 o                         
  -6  16   3       2851.40       2727.98       235.22 o                         
  -5  16   3       3221.95       3070.44       174.06 o                         
  -4  16   3       1328.96       1335.37       117.01 o                         
  -3  16   3       2835.50       2964.46       177.16 o                         
  -2  16   3        319.14        371.43        69.86 o                         
  -1  16   3       7183.18       6811.80       273.80 o                         
   0  16   3        535.45        653.14        87.20 o                         
   1  16   3       4625.73       4476.28       211.86 o                         
   2  16   3        665.30        607.47        91.19 o                         
   3  16   3        886.33        817.91       100.50 o                         
   4  16   3       4061.91       3967.84       197.82 o                         
   5  16   3        779.69        774.19       109.36 o                         
   6  16   3       7188.10       7554.23       489.33 o                         
  -6  17   3         50.47        -57.65       298.82 o                         
  -5  17   3       3653.38       3805.47       323.13 o                         
  -4  17   3        275.24        251.21        96.41 o                         
  -3  17   3        473.56        527.75        97.94 o                         
  -2  17   3       2421.26       2446.35       175.71 o                         
  -1  17   3        223.85        245.09        79.22 o                         
   0  17   3        214.60        235.69        87.04 o                         
   1  17   3        911.66        902.64       114.90 o                         
   2  17   3       1483.96       1360.06       153.59 o                         
   3  17   3       3008.51       3262.27       192.47 o                         
   4  17   3        384.36        233.77        85.47 o                         
   5  17   3       5636.61       6211.55       424.93 o                         
  -5  18   3         75.67       -122.52       242.81 o                         
  -4  18   3        738.88        836.10       237.70 o                         
  -3  18   3         82.98        -82.66        97.25 o                         
  -2  18   3        910.34        816.78       150.48 o                         
  -1  18   3        178.89        168.44        88.31 o                         
   0  18   3        148.57        212.73        96.33 o                         
   1  18   3         99.16        183.41        98.33 o                         
   2  18   3       4372.71       4714.85       272.99 o                         
   3  18   3         22.82        102.12       105.98 o                         
   4  18   3       1808.55       1504.78       237.41 o                         
   5  18   3        101.27        -67.31       156.54 o                         
  -2  19   3       1814.73       1754.11       297.49 o                         
  -1  19   3         39.58         89.62       145.24 o                         
   0  19   3       1130.23        954.32       142.58 o                         
   1  19   3        943.17        913.86       208.69 o                         
   2  19   3       1535.95       1432.12       230.44 o                         
   3  19   3       1512.95       1447.20       276.60 o                         
   4  19   3       1523.47       1573.19       438.51 o                         
  -1  20   3       4882.66       4982.77       635.77 o                         
 -10   0   4      10537.22      10334.27       486.98 o                         
  -8   0   4      11553.68      10907.52       441.59 o                         
  -6   0   4       4367.42       4472.95       159.16 o                         
  -4   0   4      25888.65      26962.71       304.26 o                         
  -2   0   4       9141.86       9541.99        98.41 o                         
   0   0   4       2774.31       3061.85        50.89 o                         
   2   0   4        744.57        893.53        38.85 o                         
   4   0   4      13009.58      13492.02       241.21 o                         
   6   0   4      21992.23      21795.68       399.32 o                         
   8   0   4      24483.35      23998.40       572.78 o                         
  10   0   4      10681.07       9967.87       695.21 o                         
 -11   1   4       6049.61       5796.44       489.47 o                         
 -10   1   4         18.88        -62.40        62.40 o                         
  -9   1   4       4960.49       4863.52       184.45 o                         
  -8   1   4       2147.50       2243.73       108.70 o                         
  -7   1   4      22448.44      22450.54       271.99 o                         
  -6   1   4         30.33         25.72        38.35 o                         
  -5   1   4       4468.51       4620.80        96.38 o                         
  -4   1   4       6033.58       6116.98        98.82 o                         
  -3   1   4      16592.97      17136.94       138.38 o                         
  -2   1   4        827.39        971.95        25.40 o                         
  -1   1   4        648.49        669.73        20.18 o                         
   0   1   4      12664.05      13001.21        71.30 o                         
   1   1   4        686.85        730.55        19.69 o                         
   2   1   4       6726.19       6747.86        65.68 o                         
   3   1   4       2933.41       2854.64        67.45 o                         
   4   1   4       7381.21       7580.94       140.07 o                         
   5   1   4       4934.00       4746.17       131.48 o                         
   6   1   4       1145.45       1236.25        82.09 o                         
   7   1   4      24787.40      24256.15       432.07 o                         
   8   1   4        357.35        396.03        56.37 o                         
   9   1   4       7554.52       7611.90       245.36 o                         
  10   1   4        103.49        -31.43        70.43 o                         
  11   1   4      10793.98       9716.73       518.37 o                         
 -11   2   4       2836.98       3138.36       531.56 o                         
 -10   2   4       2876.89       2953.53       182.09 o                         
  -9   2   4        317.06        102.28        36.24 o                         
  -8   2   4       6269.41       6597.41       167.18 o                         
  -7   2   4        334.16        379.40        47.87 o                         
  -6   2   4      14484.08      14350.00       198.38 o                         
  -5   2   4       2954.10       2865.79        72.22 o                         
  -4   2   4       7142.39       7499.32       100.85 o                         
  -3   2   4      19518.22      19884.55       147.07 o                         
  -2   2   4       1194.67       1239.97        32.68 o                         
  -1   2   4       9859.94       9750.68        74.18 o                         
   0   2   4       9188.75       9282.42        76.96 o                         
   1   2   4      24841.53      24591.21       116.79 o                         
   2   2   4         68.72        101.52        15.46 o                         
   3   2   4      28033.50      27751.61       205.38 o                         
   4   2   4       1991.06       2038.13        79.50 o                         
   5   2   4       2834.27       2921.85       114.44 o                         
   6   2   4       1792.52       1871.83       103.20 o                         
   7   2   4       3621.86       3677.54       129.97 o                         
   8   2   4       5061.72       5145.92       160.74 o                         
   9   2   4         55.95        160.96        46.43 o                         
  10   2   4       7764.24       7363.96       280.52 o                         
 -11   3   4       1611.37       1637.08       395.76 o                         
 -10   3   4       3303.30       3031.17       174.75 o                         
  -9   3   4        514.72        476.78        70.11 o                         
  -8   3   4         71.94         74.07        34.51 o                         
  -7   3   4       2766.97       2969.25       107.41 o                         
  -6   3   4       1883.54       1880.59        73.07 o                         
  -5   3   4        434.88        557.55        31.38 o                         
  -4   3   4       7047.21       6990.29       103.72 o                         
  -3   3   4       5129.33       5537.17        94.74 o                         
  -2   3   4      29697.52      29531.49       157.36 o                         
  -1   3   4        429.13        483.16        24.36 o                         
   0   3   4      84262.16      82091.86       561.32 o                         
   1   3   4      32547.11      33324.81       162.34 o                         
   2   3   4      19602.73      19858.60       130.76 o                         
   3   3   4         19.07         64.64        19.74 o                         
   4   3   4      41001.50      40255.74       274.83 o                         
   5   3   4         56.18         97.35        33.09 o                         
   6   3   4       8566.48       8538.38       181.36 o                         
   7   3   4       1631.71       1575.64        90.46 o                         
   8   3   4        234.43        319.65        54.18 o                         
   9   3   4        569.99        446.09        61.46 o                         
  10   3   4          1.42        154.90        80.22 o                         
 -10   4   4         16.24         21.77        39.26 o                         
  -9   4   4        194.43        157.98        50.45 o                         
  -8   4   4         30.23         -5.43        58.60 o                         
  -7   4   4        153.34        166.94        35.87 o                         
  -6   4   4       2328.28       2200.77        78.67 o                         
  -5   4   4       2846.53       2739.01        64.08 o                         
  -4   4   4       2398.59       2265.89        73.58 o                         
  -3   4   4      23496.61      23973.31       179.45 o                         
  -2   4   4         88.99        115.44        20.80 o                         
  -1   4   4      48813.46      48217.13       315.28 o                         
   0   4   4        153.13        220.87        20.75 o                         
   1   4   4      48249.25      48105.05       251.80 o                         
   2   4   4       3664.56       3926.71        61.27 o                         
   3   4   4      44477.67      44106.61       293.42 o                         
   4   4   4      12718.18      12242.87       147.30 o                         
   5   4   4      25304.44      24099.76       328.35 o                         
   6   4   4         23.93         53.94        30.48 o                         
   7   4   4       9427.95       9681.93       197.56 o                         
   8   4   4        435.55        531.11        66.59 o                         
   9   4   4         47.80        170.25        56.78 o                         
  10   4   4        717.09        748.11        93.46 o                         
 -10   5   4       1169.92       1119.42       106.08 o                         
  -9   5   4       1794.21       1705.91       125.68 o                         
  -8   5   4         20.19         82.07        45.61 o                         
  -7   5   4       9181.72       9011.22       195.51 o                         
  -6   5   4        692.32        769.78        56.19 o                         
  -5   5   4      10941.74      10987.88       129.88 o                         
  -4   5   4      21594.62      21858.21       194.39 o                         
  -3   5   4       3160.31       3203.22        69.93 o                         
  -2   5   4      10287.98      10463.33       123.96 o                         
  -1   5   4       6074.14       5938.15        88.72 o                         
   0   5   4      49663.76      49442.46       281.22 o                         
   1   5   4        469.59        423.28        35.44 o                         
   2   5   4      33645.13      34303.39       237.45 o                         
   3   5   4       2054.16       2153.93        79.91 o                         
   4   5   4      26086.41      25475.48       260.97 o                         
   5   5   4      13419.00      12906.32       219.21 o                         
   6   5   4       4468.84       4513.39       143.50 o                         
   7   5   4       6104.19       5968.04       175.85 o                         
   8   5   4       7802.68       8419.72       231.63 o                         
   9   5   4       2884.45       2809.72       157.51 o                         
  10   5   4          5.72         76.21        79.20 o                         
 -10   6   4       7484.81       7660.43       378.34 o                         
  -9   6   4        347.53        412.55        72.09 o                         
  -8   6   4      12804.06      13012.94       271.94 o                         
  -7   6   4        116.90        140.30        36.34 o                         
  -6   6   4      17815.86      17889.96       225.41 o                         
  -5   6   4       5690.79       5603.95       113.00 o                         
  -4   6   4      32499.97      32392.78       233.13 o                         
  -3   6   4       3051.29       3226.97        66.95 o                         
  -2   6   4       9620.24       9427.73        98.46 o                         
  -1   6   4       7411.46       7420.91       104.02 o                         
   0   6   4        623.19        788.18        47.70 o                         
   1   6   4      17755.43      18126.06       163.10 o                         
   2   6   4       3444.48       3779.58        69.46 o                         
   3   6   4      16935.37      16700.76       202.71 o                         
   4   6   4       9407.71       9325.81       180.15 o                         
   5   6   4       5903.80       5977.93       155.68 o                         
   6   6   4      10094.36       9941.00       209.64 o                         
   7   6   4       2473.65       2530.46       115.87 o                         
   8   6   4      10414.59      10420.23       313.64 o                         
   9   6   4        921.94       1347.15       203.51 o                         
  10   6   4       3994.15       3434.02       215.59 o                         
 -10   7   4        247.86        159.60       234.20 o                         
  -9   7   4      13529.16      13614.35       350.60 o                         
  -8   7   4       2961.89       2961.37       173.01 o                         
  -7   7   4      20719.91      20869.64       381.64 o                         
  -6   7   4       1012.19       1067.98        62.92 o                         
  -5   7   4      28705.92      29115.13       275.50 o                         
  -4   7   4        743.97        767.79        37.45 o                         
  -3   7   4      36824.40      35697.34       286.94 o                         
  -2   7   4        205.98        261.98        22.75 o                         
  -1   7   4      13189.86      13464.25       127.12 o                         
   0   7   4          5.45         71.60        22.48 o                         
   1   7   4       1036.16       1294.68        49.17 o                         
   2   7   4        448.92        488.56        27.31 o                         
   3   7   4       3074.06       3355.90        83.43 o                         
   4   7   4       7007.16       7112.15       162.04 o                         
   5   7   4      11838.74      11852.08       218.48 o                         
   6   7   4        752.71        840.86        69.63 o                         
   7   7   4      13954.09      13759.64       315.50 o                         
   8   7   4        944.32        892.40        94.82 o                         
   9   7   4       7027.94       6982.87       300.58 o                         
  10   7   4        485.96       -169.65       458.11 o                         
 -10   8   4       5644.04       5619.58       663.68 o                         
  -9   8   4        512.08        457.22        74.98 o                         
  -8   8   4      14006.27      13718.96       339.70 o                         
  -7   8   4        124.01        113.30        64.75 o                         
  -6   8   4      29265.14      28463.19       427.00 o                         
  -5   8   4        541.78        640.07        57.60 o                         
  -4   8   4      24849.12      25407.35       276.90 o                         
  -3   8   4       7427.42       7157.31       104.86 o                         
  -2   8   4      21033.83      20629.11       168.66 o                         
  -1   8   4       1116.51       1103.37        49.07 o                         
   0   8   4       8312.07       8511.07       119.88 o                         
   1   8   4      12374.27      11692.59       131.71 o                         
   2   8   4        433.82        468.60        33.93 o                         
   3   8   4      11561.93      11149.88       147.88 o                         
   4   8   4       6273.85       6457.45       156.61 o                         
   5   8   4        145.42        279.11        46.81 o                         
   6   8   4       6654.91       6648.92       194.13 o                         
   7   8   4        441.65        496.87        76.46 o                         
   8   8   4       7073.17       6904.42       244.29 o                         
   9   8   4         40.60         36.52        58.19 o                         
  10   8   4       5969.14       5095.63       650.23 o                         
  -9   9   4       4694.97       4838.46       234.66 o                         
  -8   9   4       1332.42       1307.79       115.63 o                         
  -7   9   4      13863.65      14054.05       331.41 o                         
  -6   9   4       1762.51       1838.98       124.79 o                         
  -5   9   4      21015.32      20919.04       383.33 o                         
  -4   9   4       2533.35       2511.58       112.10 o                         
  -3   9   4      10664.33      10715.25       146.11 o                         
  -2   9   4      33511.68      33045.84       245.69 o                         
  -1   9   4       1945.62       1950.10        67.32 o                         
   0   9   4      25618.37      24370.15       219.01 o                         
   1   9   4       3356.39       3208.95        75.64 o                         
   2   9   4      19609.09      18979.90       162.46 o                         
   3   9   4       5321.80       5253.36       117.52 o                         
   4   9   4      12453.96      12273.24       212.43 o                         
   5   9   4       2414.12       2636.29       126.23 o                         
   6   9   4       9567.22       9403.58       263.37 o                         
   7   9   4       1125.40       1245.59       108.74 o                         
   8   9   4        113.11        260.22        89.15 o                         
   9   9   4       3015.57       3340.55       228.56 o                         
  -9  10   4        925.51       1092.97       263.03 o                         
  -8  10   4       1695.62       1856.94       128.13 o                         
  -7  10   4        382.91        464.97        72.43 o                         
  -6  10   4       1966.49       2143.60       136.59 o                         
  -5  10   4       2607.15       2698.03       132.67 o                         
  -4  10   4        686.86        736.10        66.51 o                         
  -3  10   4      23265.08      23012.00       277.33 o                         
  -2  10   4       4377.36       4376.85       107.17 o                         
  -1  10   4      52492.08      51531.05       331.74 o                         
   0  10   4          6.79         15.61        18.26 o                         
   1  10   4      40672.46      39213.04       257.72 o                         
   2  10   4        316.38        369.72        33.59 o                         
   3  10   4      19123.37      18964.82       240.50 o                         
   4  10   4         57.02        117.02        45.85 o                         
   5  10   4      14000.62      14115.67       281.31 o                         
   6  10   4       3178.65       3152.01       163.14 o                         
   7  10   4       2759.85       2614.91       145.69 o                         
   8  10   4        237.89        197.97        79.82 o                         
   9  10   4        232.39       1380.39      1137.81 o                         
  -9  11   4        430.54        863.84       364.15 o                         
  -8  11   4        371.24        432.50        71.57 o                         
  -7  11   4       2161.14       1976.89       126.77 o                         
  -6  11   4       1778.02       1736.22       117.70 o                         
  -5  11   4       1582.94       1490.74       105.01 o                         
  -4  11   4       8317.15       8334.99       214.63 o                         
  -3  11   4        385.56        396.82        49.14 o                         
  -2  11   4      31476.83      31396.25       299.36 o                         
  -1  11   4       3688.53       3596.90        98.02 o                         
   0  11   4      25127.94      24764.83       269.83 o                         
   1  11   4         14.48         39.28        21.28 o                         
   2  11   4      54035.57      53012.84       410.54 o                         
   3  11   4        372.43        329.64        44.44 o                         
   4  11   4      13272.63      12986.34       237.62 o                         
   5  11   4        365.39        382.11        50.24 o                         
   6  11   4       6868.79       6734.61       207.88 o                         
   7  11   4        106.32        110.95        59.76 o                         
   8  11   4       1749.63       1886.25       137.16 o                         
  -9  12   4       1465.60        931.54       452.53 o                         
  -8  12   4       4356.90       4167.98       202.55 o                         
  -7  12   4        142.37         96.66        61.58 o                         
  -6  12   4       4495.15       4230.20       178.87 o                         
  -5  12   4       5417.79       5133.12       187.08 o                         
  -4  12   4       6376.80       6533.58       195.91 o                         
  -3  12   4       8053.71       7937.93       188.53 o                         
  -2  12   4       6321.31       6254.29       147.51 o                         
  -1  12   4      18725.37      18888.06       245.74 o                         
   0  12   4       2595.68       2521.04        86.84 o                         
   1  12   4      28781.12      28103.74       334.50 o                         
   2  12   4        327.46        353.06        43.09 o                         
   3  12   4      12394.79      12461.80       237.34 o                         
   4  12   4        472.39        486.47        52.51 o                         
   5  12   4       5825.46       5901.30       190.19 o                         
   6  12   4       1778.42       1783.83       115.67 o                         
   7  12   4        817.57        873.33        95.21 o                         
   8  12   4       2747.94       3173.71       237.91 o                         
  -7  13   4       4917.49       4668.14       221.30 o                         
  -6  13   4         26.39        -30.08        43.04 o                         
  -5  13   4      16667.54      16342.36       358.46 o                         
  -4  13   4       1665.71       1613.17       115.05 o                         
  -3  13   4      11632.61      11564.46       251.96 o                         
  -2  13   4       8609.11       8838.19       197.95 o                         
  -1  13   4       3173.43       3316.93       115.81 o                         
   0  13   4       4442.07       4187.59       145.31 o                         
   1  13   4        139.04        120.70        38.04 o                         
   2  13   4       6705.54       6634.12       173.29 o                         
   3  13   4        168.46        186.43        41.02 o                         
   4  13   4        746.49        760.55        70.44 o                         
   5  13   4       4770.93       5047.45       170.80 o                         
   6  13   4        331.24        254.49        60.12 o                         
   7  13   4       5011.54       5272.10       222.87 o                         
   8  13   4         43.39         21.03       247.32 o                         
  -7  14   4         17.02          7.18        60.51 o                         
  -6  14   4      14231.92      14095.82       361.57 o                         
  -5  14   4        365.15        358.98        73.29 o                         
  -4  14   4       7083.76       7016.90       231.94 o                         
  -3  14   4         21.80        -36.17        36.17 o                         
  -2  14   4       6310.77       6304.95       188.76 o                         
  -1  14   4       1470.98       1389.57        86.81 o                         
   0  14   4        590.98        509.14        55.85 o                         
   1  14   4         35.56         46.22        47.20 o                         
   2  14   4        245.12        262.11        59.60 o                         
   3  14   4        275.60        392.44        70.92 o                         
   4  14   4       1972.95       2108.40       125.58 o                         
   5  14   4        179.44         64.81        71.95 o                         
   6  14   4       6624.99       7133.31       250.87 o                         
   7  14   4        353.94        187.97        84.62 o                         
  -7  15   4       4498.56       4693.37       453.71 o                         
  -6  15   4        399.06        447.69        86.09 o                         
  -5  15   4      11441.95      11710.34       323.02 o                         
  -4  15   4        435.69        316.70        56.76 o                         
  -3  15   4       1494.46       1565.65       114.40 o                         
  -2  15   4       1188.35       1140.54        97.60 o                         
  -1  15   4       5310.57       5334.04       181.55 o                         
   0  15   4       1551.69       1603.82       108.47 o                         
   1  15   4        343.18        314.94        53.47 o                         
   2  15   4       2320.27       2591.79       150.19 o                         
   3  15   4       3013.56       3031.95       145.97 o                         
   4  15   4       2170.83       2387.22       142.58 o                         
   5  15   4       7564.36       8150.88       286.23 o                         
   6  15   4       1419.26       1430.97       135.71 o                         
   7  15   4       1660.15       1490.34       265.62 o                         
  -6  16   4       3597.19       3432.73       265.60 o                         
  -5  16   4        542.15        590.26        92.23 o                         
  -4  16   4       2068.38       2120.78       163.37 o                         
  -3  16   4       2129.41       2292.89       159.56 o                         
  -2  16   4       2417.90       2415.48       158.39 o                         
  -1  16   4       8819.92       9075.85       317.05 o                         
   0  16   4         30.37        -59.61        59.61 o                         
   1  16   4       4837.07       4741.97       246.39 o                         
   2  16   4        717.87        838.40        94.33 o                         
   3  16   4       4908.07       5076.29       213.68 o                         
   4  16   4       1324.71       1356.92       117.76 o                         
   5  16   4       7682.52       8150.15       294.72 o                         
   6  16   4       3216.41       3616.44       301.45 o                         
  -5  17   4       1022.61        785.39       227.72 o                         
  -4  17   4       2942.48       2935.85       194.77 o                         
  -3  17   4        285.73        151.11        76.63 o                         
  -2  17   4       7924.84       7855.20       334.23 o                         
  -1  17   4         54.36         75.76        96.54 o                         
   0  17   4       5349.88       5443.58       264.30 o                         
   1  17   4       1160.25       1310.86       140.15 o                         
   2  17   4      11785.02      12408.87       417.50 o                         
   3  17   4         57.02         43.05        78.53 o                         
   4  17   4       6659.91       7023.71       304.80 o                         
   5  17   4        766.58        710.99       193.38 o                         
  -5  18   4       3517.03       3583.19       679.22 o                         
  -4  18   4        215.19        -90.26       220.59 o                         
  -3  18   4       2497.49       2457.74       205.74 o                         
  -2  18   4         13.04          5.87        84.64 o                         
  -1  18   4       5468.43       6005.83       305.69 o                         
   0  18   4          7.83        -43.06        93.24 o                         
   1  18   4      10913.33      11277.49       439.11 o                         
   2  18   4          9.31         47.66       101.48 o                         
   3  18   4       7199.25       7339.99       382.72 o                         
   4  18   4         33.94         70.54       111.48 o                         
   5  18   4       4362.52       5253.30       743.05 o                         
  -2  19   4       4547.63       4734.64       470.54 o                         
  -1  19   4         59.33         75.18       145.43 o                         
   0  19   4       2862.17       2924.83       280.60 o                         
   1  19   4          6.38        218.64       135.80 o                         
   2  19   4       9109.19       9430.72       723.41 o                         
   3  19   4        318.91        157.18       133.46 o                         
  -1  20   4       2506.40       2129.05       483.13 o                         
   0  20   4        151.81         80.24       330.79 o                         
 -11   0   5       6723.41       6562.79       742.85 o                         
  -9   0   5       2425.05       2369.27       181.17 o                         
  -7   0   5       1260.43       1315.34       105.83 o                         
  -5   0   5       3593.24       3711.52       142.42 o                         
  -3   0   5       2408.61       2552.15        75.73 o                         
  -1   0   5       6033.55       5805.65        77.32 o                         
   1   0   5      57299.45      56539.52       318.07 o                         
   3   0   5      73131.62      72330.69       535.76 o                         
   5   0   5      29612.91      30192.15       566.56 o                         
   7   0   5      37158.42      36057.27       872.85 o                         
   9   0   5       1497.90       1742.27       156.79 o                         
 -11   1   5       1007.20        972.64       254.24 o                         
 -10   1   5       4425.96       4383.53       209.68 o                         
  -9   1   5        588.77        627.23        67.40 o                         
  -8   1   5        968.73        992.96        77.14 o                         
  -7   1   5       2297.38       2470.39        95.63 o                         
  -6   1   5        203.02        293.06        44.24 o                         
  -5   1   5       4505.48       4672.85       108.30 o                         
  -4   1   5        239.69        248.07        25.91 o                         
  -3   1   5      10036.73      10454.94       100.19 o                         
  -2   1   5       4157.95       4280.50        60.51 o                         
  -1   1   5        130.75        258.70        19.03 o                         
   0   1   5      77789.38      78261.12       384.32 o                         
   1   1   5       2593.88       2531.38        39.85 o                         
   2   1   5      28651.26      28492.59       146.11 o                         
   3   1   5       1121.02       1138.68        45.69 o                         
   4   1   5      68117.38      67013.26       542.81 o                         
   5   1   5       3519.84       3473.61       117.24 o                         
   6   1   5      19724.88      19779.39       285.65 o                         
   7   1   5       2207.90       2177.15       104.29 o                         
   8   1   5       9096.01       9599.39       231.00 o                         
   9   1   5        432.83        526.58        68.15 o                         
  10   1   5       1258.17       1797.47       146.48 o                         
  11   1   5       3873.09       2897.99       543.83 o                         
 -10   2   5       3075.28       2854.90       182.72 o                         
  -9   2   5        118.67         78.31        62.85 o                         
  -8   2   5       3447.85       3357.12       121.34 o                         
  -7   2   5       3257.58       3509.22       116.86 o                         
  -6   2   5      14261.32      14456.00       192.07 o                         
  -5   2   5        934.42        984.08        47.27 o                         
  -4   2   5      32502.46      33361.15       322.63 o                         
  -3   2   5       3896.96       3933.68        60.20 o                         
  -2   2   5       6851.47       6861.05        73.43 o                         
  -1   2   5      10659.94      10975.93        90.59 o                         
   0   2   5      23270.03      23144.80       133.32 o                         
   1   2   5      11585.81      11426.94        91.18 o                         
   2   2   5       1102.29       1112.34        32.24 o                         
   3   2   5      42878.59      41260.83       242.74 o                         
   4   2   5       2275.50       2425.06        80.32 o                         
   5   2   5      12685.27      12726.38       205.35 o                         
   6   2   5       3794.62       3681.88       119.74 o                         
   7   2   5       9794.65      10209.13       235.90 o                         
   8   2   5       9208.07       9290.14       215.87 o                         
   9   2   5       1914.00       2153.28       120.99 o                         
  10   2   5       5790.03       5779.19       274.21 o                         
 -11   3   5        540.06        209.92       265.59 o                         
 -10   3   5        657.89        534.15        92.89 o                         
  -9   3   5       4772.42       4574.04       186.31 o                         
  -8   3   5         11.12          7.49        49.71 o                         
  -7   3   5      31682.74      31625.30       337.49 o                         
  -6   3   5       1390.81       1367.93        63.40 o                         
  -5   3   5       9162.10       9315.73       115.45 o                         
  -4   3   5        869.66        912.61        42.78 o                         
  -3   3   5      45643.32      46336.49       223.29 o                         
  -2   3   5       4536.55       4771.31        72.73 o                         
  -1   3   5      38121.02      38406.05       195.88 o                         
   0   3   5       1079.98       1449.52        40.84 o                         
   1   3   5       2214.92       2206.39        47.25 o                         
   2   3   5        221.04        252.13        21.54 o                         
   3   3   5        942.67       1195.51        47.13 o                         
   4   3   5      11679.08      11929.99       138.00 o                         
   5   3   5        540.53        647.14        45.34 o                         
   6   3   5       1498.68       1476.34        71.56 o                         
   7   3   5      12821.21      12384.56       213.65 o                         
   8   3   5       1072.71       1027.54        71.48 o                         
   9   3   5       7340.93       7108.37       227.91 o                         
  10   3   5         13.35         40.35        59.83 o                         
 -10   4   5       4197.56       4360.31       237.45 o                         
  -9   4   5        283.89        189.81        61.44 o                         
  -8   4   5      10861.65      10995.73       249.20 o                         
  -7   4   5         30.08         53.04        33.03 o                         
  -6   4   5      15530.86      16056.27       223.49 o                         
  -5   4   5         14.90         29.91        32.86 o                         
  -4   4   5      36179.15      36444.59       269.19 o                         
  -3   4   5      23703.84      23565.92       167.54 o                         
  -2   4   5      25290.88      25167.81       174.41 o                         
  -1   4   5       2093.38       2193.59        55.37 o                         
   0   4   5      54850.15      55828.84       317.23 o                         
   1   4   5       6862.43       6800.84        89.10 o                         
   2   4   5       2022.50       2101.74        60.91 o                         
   3   4   5       3469.34       3543.75        75.16 o                         
   4   4   5        142.03        304.34        37.45 o                         
   5   4   5        404.77        444.76        43.78 o                         
   6   4   5       1394.49       1428.18        74.23 o                         
   7   4   5        250.60        180.87        35.61 o                         
   8   4   5       8101.93       7692.31       192.02 o                         
   9   4   5        805.50        696.82        90.40 o                         
  10   4   5       8288.95       7588.30       311.21 o                         
 -10   5   5       1157.91       1397.10       169.52 o                         
  -9   5   5       2347.76       2264.64       139.05 o                         
  -8   5   5       3335.91       3156.00       138.69 o                         
  -7   5   5      11247.44      11414.75       223.07 o                         
  -6   5   5       1222.14       1385.94        68.10 o                         
  -5   5   5      19745.03      20100.25       215.38 o                         
  -4   5   5       2273.04       2269.85        70.71 o                         
  -3   5   5      43591.64      44648.98       266.93 o                         
  -2   5   5      17861.34      17772.16       174.33 o                         
  -1   5   5      13287.45      13250.29       119.90 o                         
   0   5   5      15282.97      14607.04       145.34 o                         
   1   5   5      24851.52      24872.04       186.06 o                         
   2   5   5      12026.36      12234.04       142.27 o                         
   3   5   5       1759.13       1854.67        75.12 o                         
   4   5   5      25383.45      25176.04       291.12 o                         
   5   5   5        534.06        605.96        61.46 o                         
   6   5   5       6316.31       6398.68       171.04 o                         
   7   5   5       4484.90       4420.69       151.96 o                         
   8   5   5        307.12        467.13        65.81 o                         
   9   5   5       1605.67       1542.27       113.99 o                         
  10   5   5       2963.15       2743.32       290.82 o                         
 -10   6   5        488.75        889.15       210.98 o                         
  -9   6   5       6112.69       6144.42       221.52 o                         
  -8   6   5       3000.67       3179.64       176.85 o                         
  -7   6   5       2793.95       2996.55       122.81 o                         
  -6   6   5       5029.55       5406.25       133.16 o                         
  -5   6   5          9.24         57.85        24.70 o                         
  -4   6   5      12863.60      13446.50       158.48 o                         
  -3   6   5      10091.39      10234.60       108.17 o                         
  -2   6   5       8584.48       8572.12       101.15 o                         
  -1   6   5      16547.49      16413.78       172.54 o                         
   0   6   5       8733.49       8828.21       129.38 o                         
   1   6   5      52158.17      50603.42       371.13 o                         
   2   6   5       6667.69       6792.64       111.90 o                         
   3   6   5      18815.44      18556.95       207.25 o                         
   4   6   5       3228.32       3351.41       100.97 o                         
   5   6   5       8757.54       9020.71       183.05 o                         
   6   6   5       2233.71       2318.08       109.57 o                         
   7   6   5      13713.47      13703.55       265.51 o                         
   8   6   5         87.87        211.21       118.29 o                         
   9   6   5       1682.77       1753.60       127.69 o                         
  10   6   5       1444.37       1236.18       177.86 o                         
 -10   7   5       8993.81       9265.61       794.80 o                         
  -9   7   5          1.71         61.06        50.98 o                         
  -8   7   5       6774.93       6886.65       237.72 o                         
  -7   7   5        150.02        275.35        73.49 o                         
  -6   7   5        382.97        381.95        51.87 o                         
  -5   7   5        327.15        323.85        41.47 o                         
  -4   7   5         79.81        131.19        22.97 o                         
  -3   7   5        343.33        361.43        26.49 o                         
  -2   7   5      10543.73      10437.71       116.94 o                         
  -1   7   5        233.25        317.68        34.38 o                         
   0   7   5      38139.62      38170.08       289.00 o                         
   1   7   5      10736.37      10704.38       171.37 o                         
   2   7   5      23760.15      22971.71       232.84 o                         
   3   7   5        381.41        355.86        29.21 o                         
   4   7   5      15918.66      16341.46       278.84 o                         
   5   7   5       3914.21       4032.46       136.13 o                         
   6   7   5      14424.52      14470.06       302.95 o                         
   7   7   5        106.13         93.67        52.77 o                         
   8   7   5       5548.78       5867.71       221.07 o                         
   9   7   5         91.17        -65.10        65.10 o                         
  10   7   5       1291.39        919.76       241.83 o                         
 -10   8   5       2218.45       1864.79       405.29 o                         
  -9   8   5       5192.37       5465.86       231.37 o                         
  -8   8   5         82.60        114.19        52.75 o                         
  -7   8   5       4824.40       5012.27       200.28 o                         
  -6   8   5       6064.44       6122.40       207.36 o                         
  -5   8   5        152.23        190.49        34.43 o                         
  -4   8   5       7857.81       7559.64       165.45 o                         
  -3   8   5       3661.69       3670.12        69.65 o                         
  -2   8   5        941.60        916.93        45.48 o                         
  -1   8   5      10495.35      10187.73       122.05 o                         
   0   8   5       1122.04       1096.19        49.66 o                         
   1   8   5      16446.14      15900.55       202.84 o                         
   2   8   5       1631.15       1652.67        56.29 o                         
   3   8   5      25677.21      25780.74       177.36 o                         
   4   8   5       2283.01       2409.50        95.60 o                         
   5   8   5      14489.52      14805.57       238.69 o                         
   6   8   5         16.73         -4.26        48.55 o                         
   7   8   5       4196.05       4115.67       183.60 o                         
   8   8   5       1279.90       1505.08       128.64 o                         
   9   8   5       2928.04       3387.05       216.51 o                         
  10   8   5        259.40        756.54       294.47 o                         
  -9   9   5       4832.04       5004.91       228.00 o                         
  -8   9   5       1626.15       1590.30       124.51 o                         
  -7   9   5      12247.47      12174.35       311.52 o                         
  -6   9   5       4267.03       4344.58       181.87 o                         
  -5   9   5      15787.73      15358.12       286.42 o                         
  -4   9   5       2309.95       2305.59        99.52 o                         
  -3   9   5      14993.21      14404.99       169.99 o                         
  -2   9   5       5981.36       6009.60       104.99 o                         
  -1   9   5      19381.37      18842.63       159.43 o                         
   0   9   5       6604.78       6403.24       115.42 o                         
   1   9   5        481.66        510.87        40.72 o                         
   2   9   5      12756.47      12781.12       140.30 o                         
   3   9   5       2481.53       2530.85        75.53 o                         
   4   9   5      10022.99      10150.13       186.60 o                         
   5   9   5        720.08        934.33        82.43 o                         
   6   9   5       2340.91       2458.98       128.45 o                         
   7   9   5        807.56        906.29       107.05 o                         
   8   9   5       2464.30       2485.38       168.70 o                         
   9   9   5       2055.79       2560.49       416.11 o                         
  -9  10   5       1237.87       1207.42       309.19 o                         
  -8  10   5       9909.37       9814.78       306.07 o                         
  -7  10   5         26.87         11.85        37.74 o                         
  -6  10   5      26648.15      26573.05       442.89 o                         
  -5  10   5        106.53        137.33        61.80 o                         
  -4  10   5      23241.16      22635.96       311.34 o                         
  -3  10   5        124.09        116.21        42.58 o                         
  -2  10   5      32813.19      31879.93       292.30 o                         
  -1  10   5       5405.81       5294.09       102.26 o                         
   0  10   5      11807.81      11478.29       155.82 o                         
   1  10   5       1411.77       1412.71        67.08 o                         
   2  10   5       1099.27       1086.98        58.85 o                         
   3  10   5        752.97        762.98        65.08 o                         
   4  10   5         43.42        114.12        42.44 o                         
   5  10   5       1538.69       1632.30       103.81 o                         
   6  10   5         83.08         25.68        81.72 o                         
   7  10   5        462.31        370.61        93.91 o                         
   8  10   5       4460.94       4741.49       260.91 o                         
   9  10   5         90.67       1143.74       919.47 o                         
  -9  11   5       6735.08       8253.48       892.50 o                         
  -8  11   5        599.00        717.64        93.00 o                         
  -7  11   5       8870.06       8687.70       261.70 o                         
  -6  11   5          8.24         64.76        51.61 o                         
  -5  11   5      29480.25      29239.21       423.46 o                         
  -4  11   5       1342.27       1220.45        85.28 o                         
  -3  11   5      23774.76      23465.38       294.74 o                         
  -2  11   5        857.42        961.20        57.13 o                         
  -1  11   5      19281.00      18853.44       241.34 o                         
   0  11   5         43.31         77.85        32.59 o                         
   1  11   5       4178.09       4061.75       115.78 o                         
   2  11   5        458.78        508.79        45.70 o                         
   3  11   5       1082.53       1091.28        67.48 o                         
   4  11   5       2014.31       2093.15       108.27 o                         
   5  11   5       1149.03       1304.70        89.42 o                         
   6  11   5        233.46        170.25        51.60 o                         
   7  11   5       1042.91        896.24        86.95 o                         
   8  11   5        141.25        129.42        91.88 o                         
  -8  12   5       5262.17       5330.55       374.18 o                         
  -7  12   5        914.93        839.28        98.71 o                         
  -6  12   5      15388.99      15351.02       335.45 o                         
  -5  12   5        681.63        851.38        92.93 o                         
  -4  12   5      15070.33      15222.06       298.20 o                         
  -3  12   5        397.40        422.62        58.91 o                         
  -2  12   5      12083.20      11941.10       229.00 o                         
  -1  12   5        123.83        125.74        30.93 o                         
   0  12   5       2050.18       2024.60        88.36 o                         
   1  12   5       6149.20       6033.83       159.00 o                         
   2  12   5       3049.47       2880.91        99.59 o                         
   3  12   5       4243.67       4310.51       131.72 o                         
   4  12   5        302.60        327.06        45.94 o                         
   5  12   5       4753.86       5035.89       178.66 o                         
   6  12   5       2205.81       2375.61       130.95 o                         
   7  12   5       3342.36       3422.51       176.93 o                         
   8  12   5        683.00        685.47       152.05 o                         
  -7  13   5       2344.78       2450.62       160.89 o                         
  -6  13   5         14.01         34.59        41.29 o                         
  -5  13   5       8412.65       8343.09       260.28 o                         
  -4  13   5        340.38        256.83        49.69 o                         
  -3  13   5       3026.13       3095.65       145.62 o                         
  -2  13   5       2561.26       2642.27       114.79 o                         
  -1  13   5       1823.12       1805.59        82.69 o                         
   0  13   5       8020.37       8047.56       190.45 o                         
   1  13   5        533.57        557.07        60.96 o                         
   2  13   5      12053.06      12726.76       267.77 o                         
   3  13   5        819.78        789.20        65.75 o                         
   4  13   5       5474.80       5800.24       173.36 o                         
   5  13   5        378.59        430.82       102.69 o                         
   6  13   5      10185.01      10623.02       276.92 o                         
   7  13   5        383.58        299.04       120.90 o                         
   8  13   5       2101.27       1702.44       419.58 o                         
  -7  14   5       1077.66        756.25       173.12 o                         
  -6  14   5        101.75        140.92        63.22 o                         
  -5  14   5        130.35         24.39        41.14 o                         
  -4  14   5        276.78        251.71        72.74 o                         
  -3  14   5       1750.73       1800.03       110.37 o                         
  -2  14   5       1563.97       1487.59        97.72 o                         
  -1  14   5       7395.67       7479.62       194.37 o                         
   0  14   5        940.47        932.80        75.69 o                         
   1  14   5      16541.54      16723.38       382.40 o                         
   2  14   5       1912.22       2163.46       137.84 o                         
   3  14   5      13750.10      14575.38       307.53 o                         
   4  14   5          3.27        -37.89        37.89 o                         
   5  14   5      14564.51      14936.12       320.04 o                         
   6  14   5         31.82         33.58        64.40 o                         
   7  14   5       3484.06       3380.38       249.49 o                         
  -6  15   5        350.15        384.57        79.89 o                         
  -5  15   5        940.56       1052.43       105.26 o                         
  -4  15   5       1067.39       1110.91       101.27 o                         
  -3  15   5       2851.16       2857.97       141.70 o                         
  -2  15   5       9286.04       9361.50       267.95 o                         
  -1  15   5       3866.34       3978.30       169.09 o                         
   0  15   5       2872.62       3242.60       152.75 o                         
   1  15   5       1514.23       1625.47       128.50 o                         
   2  15   5      21352.54      21667.99       463.82 o                         
   3  15   5        953.76        931.00       115.09 o                         
   4  15   5      12047.29      12610.02       324.51 o                         
   5  15   5         25.38        -57.38        57.38 o                         
   6  15   5       9022.40       8624.16       330.36 o                         
  -6  16   5       3491.46       3239.76       411.35 o                         
  -5  16   5        181.53        200.53        68.93 o                         
  -4  16   5       3147.99       2898.97       182.73 o                         
  -3  16   5       1624.90       1677.82       134.68 o                         
  -2  16   5       9705.93       9418.79       331.55 o                         
  -1  16   5       5785.78       6338.14       238.36 o                         
   0  16   5       4897.25       4684.60       200.84 o                         
   1  16   5       8277.17       8140.64       273.28 o                         
   2  16   5        330.28        262.31        76.52 o                         
   3  16   5       5499.13       5499.30       234.32 o                         
   4  16   5        198.40        154.99        72.11 o                         
   5  16   5       7599.03       7774.09       315.14 o                         
   6  16   5        223.22        353.55       186.64 o                         
  -5  17   5       8868.62       9028.68       511.22 o                         
  -4  17   5         12.62        -49.76        87.32 o                         
  -3  17   5       5994.40       5963.37       285.15 o                         
  -2  17   5        724.49        657.26       125.32 o                         
  -1  17   5       6226.91       5653.94       262.51 o                         
   0  17   5       2226.68       2122.98       173.15 o                         
   1  17   5       3674.31       3657.81       249.12 o                         
   2  17   5       3585.66       3687.48       232.14 o                         
   3  17   5        204.26        114.51        88.03 o                         
   4  17   5        142.96         74.04        99.25 o                         
   5  17   5        907.96       1068.77       303.81 o                         
  -4  18   5       7462.27       7457.97       559.46 o                         
  -3  18   5         26.20         77.28       134.61 o                         
  -2  18   5       6456.56       6227.03       312.59 o                         
  -1  18   5        236.66        123.78        90.15 o                         
   0  18   5       2879.92       2776.86       204.70 o                         
   1  18   5        126.20         95.48        98.33 o                         
   2  18   5       2902.51       2841.05       217.73 o                         
   3  18   5        351.30        280.98       162.03 o                         
   4  18   5        188.69         54.60       182.73 o                         
  -2  19   5        287.12        217.26       187.27 o                         
  -1  19   5       4863.58       4868.99       459.57 o                         
   0  19   5       4018.11       4364.53       522.83 o                         
   1  19   5       1257.28       1038.34       247.96 o                         
   2  19   5       2753.08       3690.97       467.64 o                         
   3  19   5        142.94        147.37       286.21 o                         
 -10   0   6        668.28        676.59       155.42 o                         
  -8   0   6       5700.42       5463.26       258.94 o                         
  -6   0   6      22049.07      22357.29       396.56 o                         
  -4   0   6      63405.79      64445.77       596.33 o                         
  -2   0   6      33246.04      33775.07       268.11 o                         
   0   0   6     171682.62     164395.23      1482.38 o                         
   2   0   6      30052.55      29538.83       272.79 o                         
   4   0   6       7507.47       8113.32       193.47 o                         
   6   0   6        661.74        750.68       100.66 o                         
   8   0   6       1673.96       1672.81       151.26 o                         
  10   0   6       7171.04       6647.89       420.82 o                         
 -11   1   6         99.69        310.68       307.47 o                         
 -10   1   6       2994.96       2919.47       174.15 o                         
  -9   1   6        677.49        768.37        81.53 o                         
  -8   1   6        415.59        402.02        54.46 o                         
  -7   1   6      12820.00      12527.90       223.64 o                         
  -6   1   6        100.78        175.38        38.11 o                         
  -5   1   6      12910.20      12941.56       174.34 o                         
  -4   1   6       2723.25       2904.79        73.85 o                         
  -3   1   6      65021.90      64617.91       273.07 o                         
  -2   1   6       1141.10       1096.47        37.52 o                         
  -1   1   6      71891.05      72108.77       281.20 o                         
   0   1   6      12727.80      13032.56       109.10 o                         
   1   1   6      53789.15      53354.78       246.15 o                         
   2   1   6       1117.20       1279.88        34.61 o                         
   3   1   6      17396.84      16711.25       141.99 o                         
   4   1   6      16425.47      16250.54       197.38 o                         
   5   1   6        719.52        931.41        66.83 o                         
   6   1   6       7901.91       7872.98       177.59 o                         
   7   1   6       1255.68       1218.13        85.19 o                         
   8   1   6       1751.21       1766.28       113.53 o                         
   9   1   6       1216.28       1050.37        92.73 o                         
  10   1   6       1727.94       1936.16       155.91 o                         
 -10   2   6        166.30        180.59       100.08 o                         
  -9   2   6       2244.59       2192.76       138.02 o                         
  -8   2   6       1645.70       1568.95        84.89 o                         
  -7   2   6       9814.74      10070.08       195.37 o                         
  -6   2   6        470.83        505.65        47.24 o                         
  -5   2   6       3603.56       3721.89        79.30 o                         
  -4   2   6      20650.45      21184.58       181.56 o                         
  -3   2   6        897.48        987.29        35.58 o                         
  -2   2   6      22808.43      23025.15       158.04 o                         
  -1   2   6       6245.68       6708.64        78.85 o                         
   0   2   6      31024.76      31497.88       165.28 o                         
   1   2   6      20382.05      20228.74       136.60 o                         
   2   2   6       9618.21       9849.52        95.81 o                         
   3   2   6      30141.61      29276.20       201.00 o                         
   4   2   6       9046.17       9070.87       144.56 o                         
   5   2   6      18927.58      19124.70       232.18 o                         
   6   2   6       2317.55       2021.19        88.98 o                         
   7   2   6      21971.48      21973.84       313.26 o                         
   8   2   6       1481.23       1471.16        92.39 o                         
   9   2   6       3530.99       4057.75       216.16 o                         
  10   2   6       1286.16       1210.88       131.26 o                         
 -10   3   6       7497.56       7203.89       298.30 o                         
  -9   3   6        106.10        173.69        75.86 o                         
  -8   3   6      13565.81      13897.73       263.49 o                         
  -7   3   6         60.89        128.98        37.76 o                         
  -6   3   6       5264.18       5352.22       134.76 o                         
  -5   3   6         66.90         85.09        22.92 o                         
  -4   3   6        474.24        523.59        39.27 o                         
  -3   3   6       3646.95       3773.25        65.48 o                         
  -2   3   6         16.57         60.94        14.68 o                         
  -1   3   6        639.55        586.68        32.91 o                         
   0   3   6      11863.43      11705.80       110.92 o                         
   1   3   6       5275.82       5198.39        66.64 o                         
   2   3   6      28412.38      27891.69       229.12 o                         
   3   3   6        314.24        343.59        29.27 o                         
   4   3   6      48972.77      47867.69       385.83 o                         
   5   3   6        554.79        574.41        43.09 o                         
   6   3   6      20569.91      20417.96       265.12 o                         
   7   3   6       1649.67       1665.00        87.64 o                         
   8   3   6      18315.58      17882.87       321.36 o                         
   9   3   6        646.09        649.42        95.22 o                         
  10   3   6       5906.07       6286.34       316.65 o                         
 -10   4   6       2468.44       2348.85       217.83 o                         
  -9   4   6       6515.72       6292.37       244.26 o                         
  -8   4   6        506.52        469.21        68.12 o                         
  -7   4   6      14183.77      14758.18       236.14 o                         
  -6   4   6       2793.55       2797.98       100.90 o                         
  -5   4   6       2724.80       2973.04        92.26 o                         
  -4   4   6       3300.71       3419.03        92.05 o                         
  -3   4   6       3760.77       3723.18        66.92 o                         
  -2   4   6       3951.68       3931.46        68.86 o                         
  -1   4   6       2027.02       2055.99        56.62 o                         
   0   4   6        118.72        162.28        26.04 o                         
   1   4   6      23056.56      23198.25       168.65 o                         
   2   4   6        721.77        794.15        38.35 o                         
   3   4   6      44857.03      44353.62       288.75 o                         
   4   4   6        771.56        796.53        47.74 o                         
   5   4   6      15641.40      15738.76       221.15 o                         
   6   4   6       1125.95       1208.86        70.74 o                         
   7   4   6      21351.39      21419.95       296.64 o                         
   8   4   6        623.31        615.75        66.83 o                         
   9   4   6       6542.32       6166.72       216.70 o                         
  10   4   6        219.91        431.86       137.67 o                         
 -10   5   6       7037.15       7185.12       522.36 o                         
  -9   5   6       2274.68       2315.96       172.72 o                         
  -8   5   6       3635.52       3975.08       170.76 o                         
  -7   5   6       7082.93       7031.75       169.44 o                         
  -6   5   6      10738.05      11046.63       181.68 o                         
  -5   5   6      10689.17      10596.24       161.39 o                         
  -4   5   6       7347.33       7592.89       125.02 o                         
  -3   5   6      28311.13      28065.67       234.76 o                         
  -2   5   6        209.78        236.39        27.71 o                         
  -1   5   6      12056.19      11687.67       131.27 o                         
   0   5   6      10470.30      10936.60       118.55 o                         
   1   5   6       1177.03       1204.75        46.72 o                         
   2   5   6       5273.03       5274.52        89.04 o                         
   3   5   6       8971.68       8306.81       149.64 o                         
   4   5   6      19150.03      19326.47       224.91 o                         
   5   5   6        370.14        351.29        47.04 o                         
   6   5   6      12149.75      11914.59       208.00 o                         
   7   5   6          3.61        160.09        47.27 o                         
   8   5   6       4836.42       4919.48       177.79 o                         
   9   5   6        182.23        165.29        80.05 o                         
  10   5   6       1552.24       1865.39       250.82 o                         
 -10   6   6        668.76        685.46       341.03 o                         
  -9   6   6       1496.00       1754.60       120.95 o                         
  -8   6   6       2100.97       2109.92       130.89 o                         
  -7   6   6       3490.51       3596.30       130.90 o                         
  -6   6   6      25072.77      25592.34       290.13 o                         
  -5   6   6       2793.72       2753.07        87.24 o                         
  -4   6   6      23026.03      23683.05       221.97 o                         
  -3   6   6       3602.59       3666.74        91.13 o                         
  -2   6   6      16957.14      16144.70       169.47 o                         
  -1   6   6       1506.70       1503.44        46.86 o                         
   0   6   6      33754.47      33297.78       248.92 o                         
   1   6   6       1580.80       1648.89        54.67 o                         
   2   6   6      16717.39      16476.36       178.77 o                         
   3   6   6       5497.54       5430.83       119.87 o                         
   4   6   6       1010.66       1168.83        60.13 o                         
   5   6   6       6044.43       5920.07       146.74 o                         
   6   6   6       1840.14       2108.15       101.36 o                         
   7   6   6       3522.32       3380.63       146.10 o                         
   8   6   6        758.04        901.04       118.68 o                         
   9   6   6        114.24        308.36        66.43 o                         
  10   6   6       1520.70        338.87       699.03 o                         
  -9   7   6        743.97       1091.26       112.78 o                         
  -8   7   6        131.60        258.73        95.34 o                         
  -7   7   6      11581.40      11473.85       291.20 o                         
  -6   7   6       2087.77       2293.75       102.65 o                         
  -5   7   6      18669.37      19048.24       234.18 o                         
  -4   7   6        872.68        770.05        43.36 o                         
  -3   7   6      24771.04      24618.56       239.34 o                         
  -2   7   6       4973.44       4842.88       102.39 o                         
  -1   7   6      32769.99      31663.89       263.06 o                         
   0   7   6        276.01        353.19        40.61 o                         
   1   7   6      17775.22      17861.28       228.96 o                         
   2   7   6        891.69        900.75        46.54 o                         
   3   7   6       7255.72       7368.23       138.24 o                         
   4   7   6          0.64         23.62        28.99 o                         
   5   7   6       1167.47       1342.40        80.23 o                         
   6   7   6        231.36        286.76        47.35 o                         
   7   7   6        142.04        192.45        48.03 o                         
   8   7   6        189.19         44.73        74.43 o                         
   9   7   6       1381.24       1606.52       127.76 o                         
 -10   8   6        208.32        135.50       266.41 o                         
  -9   8   6       1388.43       1711.28       170.41 o                         
  -8   8   6       3701.38       3921.24       199.23 o                         
  -7   8   6        449.04        452.88        78.70 o                         
  -6   8   6       5508.23       5971.56       190.95 o                         
  -5   8   6       1823.24       1709.05        86.54 o                         
  -4   8   6      21932.96      22159.35       241.61 o                         
  -3   8   6       4012.91       3988.00       105.74 o                         
  -2   8   6      27738.64      27488.23       269.28 o                         
  -1   8   6         21.66         62.75        14.81 o                         
   0   8   6      11853.35      12095.04       171.73 o                         
   1   8   6       3614.00       3569.77       114.86 o                         
   2   8   6       5484.56       5488.03       124.14 o                         
   3   8   6        189.07        270.36        32.84 o                         
   4   8   6       2685.27       2770.71       109.68 o                         
   5   8   6       5371.26       5470.08       151.46 o                         
   6   8   6          1.71         10.14        42.53 o                         
   7   8   6       1864.63       1761.43       138.39 o                         
   8   8   6        349.19        389.51       112.79 o                         
   9   8   6        553.16        656.34       199.76 o                         
  -9   9   6        646.09        899.50       227.84 o                         
  -8   9   6      10169.67      10704.87       313.82 o                         
  -7   9   6       1797.23       1724.47       125.67 o                         
  -6   9   6       1239.64       1280.79       111.21 o                         
  -5   9   6       5802.69       5691.76       167.75 o                         
  -4   9   6       1025.30       1015.23        71.83 o                         
  -3   9   6       9260.86       9355.96       172.63 o                         
  -2   9   6        382.76        393.90        44.99 o                         
  -1   9   6       5955.66       5834.82        88.20 o                         
   0   9   6       2197.49       2223.12        69.82 o                         
   1   9   6       5609.04       5673.40       147.90 o                         
   2   9   6       6551.82       6419.14       130.27 o                         
   3   9   6       1824.69       1870.86       104.96 o                         
   4   9   6       6151.01       6300.67       179.82 o                         
   5   9   6       1320.06       1435.76        99.31 o                         
   6   9   6       4924.43       5311.00       187.22 o                         
   7   9   6        869.44        750.58       101.32 o                         
   8   9   6       3613.33       3480.03       198.22 o                         
   9   9   6        543.93       1902.64       998.73 o                         
  -9  10   6       9232.78       8077.42       779.99 o                         
  -8  10   6        936.48        885.49       100.78 o                         
  -7  10   6       7646.72       7479.12       287.09 o                         
  -6  10   6       1414.51       1528.32       117.10 o                         
  -5  10   6       5275.56       5180.94       192.36 o                         
  -4  10   6       1866.69       2020.18       108.33 o                         
  -3  10   6         67.19        105.23        42.01 o                         
  -2  10   6       1508.63       1515.60        69.76 o                         
  -1  10   6         68.61        156.59        43.57 o                         
   0  10   6        422.07        459.80        34.62 o                         
   1  10   6       9422.30       9659.91       174.70 o                         
   2  10   6        895.34        960.07        57.71 o                         
   3  10   6       6831.21       7017.69       165.11 o                         
   4  10   6        842.40        869.09        80.84 o                         
   5  10   6       7594.47       8101.93       226.88 o                         
   6  10   6        135.36        156.73        69.24 o                         
   7  10   6       6617.79       6724.43       267.40 o                         
   8  10   6        309.99        600.97       130.54 o                         
   9  10   6       8077.80       9042.98      1372.93 o                         
  -9  11   6         52.89       -213.48       347.95 o                         
  -8  11   6       8652.52       8528.84       296.18 o                         
  -7  11   6        143.83        253.05        74.85 o                         
  -6  11   6       5809.97       5743.49       218.24 o                         
  -5  11   6        379.90        434.60        72.77 o                         
  -4  11   6       1417.78       1355.44        90.08 o                         
  -3  11   6        563.59        555.73        62.58 o                         
  -2  11   6        412.12        439.77        54.97 o                         
  -1  11   6        641.97        628.61        54.18 o                         
   0  11   6       2088.00       2194.68        86.33 o                         
   1  11   6        408.78        374.39        43.74 o                         
   2  11   6       8430.82       8358.22       174.50 o                         
   3  11   6       3010.12       3130.95       104.21 o                         
   4  11   6       6746.34       7086.06       211.85 o                         
   5  11   6        347.82        360.52        65.25 o                         
   6  11   6      12754.17      13312.63       340.68 o                         
   7  11   6        588.94        640.90        93.07 o                         
   8  11   6       4777.62       4827.00       275.06 o                         
  -8  12   6         55.28         85.44       268.08 o                         
  -7  12   6       1268.00       1123.46       137.11 o                         
  -6  12   6       3120.45       2772.07       158.44 o                         
  -5  12   6       3115.28       2966.65       157.37 o                         
  -4  12   6       2790.56       2719.53       133.49 o                         
  -3  12   6         20.24         32.63        38.54 o                         
  -2  12   6       5465.48       5268.15       158.46 o                         
  -1  12   6       4340.66       4531.78       130.91 o                         
   0  12   6       3594.24       3537.09       117.06 o                         
   1  12   6       2723.49       2653.53       118.80 o                         
   2  12   6       4265.36       4190.44       130.09 o                         
   3  12   6       4110.59       4223.31       132.12 o                         
   4  12   6         24.19        114.01        38.13 o                         
   5  12   6      13579.95      14155.29       292.23 o                         
   6  12   6         58.30        122.47        51.11 o                         
   7  12   6       3074.51       3120.46       169.37 o                         
   8  12   6       1344.82       1411.92       223.25 o                         
  -7  13   6       2357.19       2255.80       155.85 o                         
  -6  13   6       1340.99       1316.80       114.24 o                         
  -5  13   6      10452.17      10901.64       299.60 o                         
  -4  13   6        196.31        239.11        50.02 o                         
  -3  13   6       6121.12       5966.13       202.16 o                         
  -2  13   6        455.03        461.32        55.52 o                         
  -1  13   6      18693.48      18450.85       293.76 o                         
   0  13   6       1724.35       1713.91        93.41 o                         
   1  13   6      11424.83      11179.15       226.12 o                         
   2  13   6       4639.40       4748.84       186.29 o                         
   3  13   6       1611.69       1597.13        92.42 o                         
   4  13   6        917.86        964.76        71.13 o                         
   5  13   6         93.05        295.38        61.07 o                         
   6  13   6       3156.01       2933.90       158.76 o                         
   7  13   6         18.72         53.68        68.86 o                         
   8  13   6       3234.33       3420.42       562.71 o                         
  -7  14   6          1.95       -144.10       190.15 o                         
  -6  14   6       7349.70       7671.78       272.50 o                         
  -5  14   6        672.78        854.22        95.46 o                         
  -4  14   6      10340.29      10508.90       284.25 o                         
  -3  14   6       1151.14       1017.82        85.86 o                         
  -2  14   6      24175.37      23532.99       374.46 o                         
  -1  14   6         41.82         53.05        49.12 o                         
   0  14   6       9546.12       9298.77       214.61 o                         
   1  14   6        424.88        324.32        58.03 o                         
   2  14   6      13999.00      14022.34       363.47 o                         
   3  14   6        388.85        161.67        73.28 o                         
   4  14   6       1412.74       1370.73       103.85 o                         
   5  14   6         71.71        108.97        61.86 o                         
   6  14   6         11.45        113.24        71.78 o                         
   7  14   6        107.30         74.50       140.68 o                         
  -6  15   6        898.04       1072.50       144.69 o                         
  -5  15   6      12081.79      12121.89       336.22 o                         
  -4  15   6       1518.76       1402.62       106.86 o                         
  -3  15   6      13404.98      13018.82       349.82 o                         
  -2  15   6        371.29        365.37        76.76 o                         
  -1  15   6      16039.96      15677.70       351.71 o                         
   0  15   6        115.93         37.62        85.80 o                         
   1  15   6       6557.69       6447.27       237.17 o                         
   2  15   6       1099.75       1165.99       114.71 o                         
   3  15   6       6755.00       6422.96       265.43 o                         
   4  15   6       1233.35       1442.60       146.78 o                         
   5  15   6       1133.04       1263.89       119.44 o                         
   6  15   6       1041.41       1360.68       175.31 o                         
  -6  16   6       4140.85       3695.85       406.24 o                         
  -5  16   6       1086.79       1033.29       146.94 o                         
  -4  16   6       4749.17       4542.62       250.28 o                         
  -3  16   6        144.39         94.39        86.09 o                         
  -2  16   6      13852.12      14069.54       367.28 o                         
  -1  16   6         51.47        -16.90        48.38 o                         
   0  16   6       4429.30       4398.59       195.28 o                         
   1  16   6       3062.94       3341.47       180.13 o                         
   2  16   6       5444.63       5103.12       239.26 o                         
   3  16   6       8821.25       9354.55       329.20 o                         
   4  16   6        446.34        635.61       121.09 o                         
   5  16   6       5301.24       5499.34       263.44 o                         
   6  16   6        155.88        179.83       234.75 o                         
  -5  17   6       2448.17       2524.36       353.84 o                         
  -4  17   6        670.46        496.66       134.05 o                         
  -3  17   6        362.19        291.32        94.14 o                         
  -2  17   6         25.72         -8.08        68.37 o                         
  -1  17   6       2652.90       2490.90       194.73 o                         
   0  17   6       2522.90       2689.64       218.33 o                         
   1  17   6       3093.68       2980.40       225.42 o                         
   2  17   6       9988.39      10594.06       384.32 o                         
   3  17   6        205.24         71.41       106.05 o                         
   4  17   6       7738.84       7961.85       516.42 o                         
   5  17   6         70.84        395.78       433.88 o                         
  -4  18   6        300.05        631.20       247.59 o                         
  -3  18   6        222.01        240.82       174.61 o                         
  -2  18   6         75.82        378.77       116.60 o                         
  -1  18   6       2567.06       2689.11       236.00 o                         
   0  18   6        466.14        479.40       114.01 o                         
   1  18   6       3711.59       4245.33       274.97 o                         
   2  18   6         56.35        185.70       112.26 o                         
   3  18   6       7170.01       7997.66       433.08 o                         
   4  18   6         25.54         15.09       230.90 o                         
  -3  19   6       1395.60       1257.33       454.84 o                         
  -2  19   6         99.41       -145.96       358.30 o                         
  -1  19   6       3579.59       4131.88       361.62 o                         
   0  19   6       1074.69       1077.25       334.22 o                         
   1  19   6       4271.55       4603.24       499.90 o                         
  -9   0   7       4883.15       4565.17       234.44 o                         
  -7   0   7      42365.11      42595.61       526.59 o                         
  -5   0   7      23514.48      23577.76       323.77 o                         
  -3   0   7      32155.26      32246.44       313.38 o                         
  -1   0   7       2261.54       2299.55        79.57 o                         
   1   0   7        613.33        756.99        55.43 o                         
   3   0   7      26310.94      25727.31       243.53 o                         
   5   0   7      17777.83      17732.94       325.50 o                         
   7   0   7      21145.11      20977.04       696.45 o                         
   9   0   7       4988.15       4902.30       299.49 o                         
 -10   1   7      10027.24      10114.96       325.90 o                         
  -9   1   7         63.10         40.63        67.50 o                         
  -8   1   7      14369.64      14132.76       279.75 o                         
  -7   1   7       1190.37       1214.77        77.76 o                         
  -6   1   7      24481.16      25282.68       276.72 o                         
  -5   1   7        771.19        796.54        54.05 o                         
  -4   1   7      27569.87      27968.95       228.40 o                         
  -3   1   7      11385.74      11529.02       128.52 o                         
  -2   1   7       4724.92       4938.52        82.20 o                         
  -1   1   7      17221.71      17528.63       132.07 o                         
   0   1   7        141.54        240.00        23.20 o                         
   1   1   7      13114.59      13200.09       132.17 o                         
   2   1   7       6289.00       6325.26        78.76 o                         
   3   1   7       9236.02       9131.54       106.20 o                         
   4   1   7      23451.07      22573.06       197.99 o                         
   5   1   7       6403.52       6608.79       152.19 o                         
   6   1   7       9072.43       9108.42       200.16 o                         
   7   1   7        915.41       1022.73        81.56 o                         
   8   1   7       9658.59       9920.86       260.13 o                         
   9   1   7        199.23        260.41        68.56 o                         
  10   1   7       5363.97       5214.00       267.73 o                         
 -10   2   7        241.46        172.37        85.18 o                         
  -9   2   7       4787.85       5142.26       212.27 o                         
  -8   2   7        384.33        418.66        71.15 o                         
  -7   2   7      12503.61      12693.64       223.14 o                         
  -6   2   7       7569.13       7465.31       161.04 o                         
  -5   2   7       4228.55       4565.75       120.76 o                         
  -4   2   7      17770.76      18005.22       175.14 o                         
  -3   2   7      21648.35      21769.71       163.60 o                         
  -2   2   7      31216.63      31518.48       218.71 o                         
  -1   2   7        272.09        369.41        27.65 o                         
   0   2   7      60368.26      59685.57       243.94 o                         
   1   2   7       3518.56       3508.26        58.24 o                         
   2   2   7      16935.28      16802.52       140.80 o                         
   3   2   7       8889.07       8706.81       104.00 o                         
   4   2   7      20041.12      19515.51       187.98 o                         
   5   2   7       3527.36       3568.22       104.96 o                         
   6   2   7       4848.63       5006.04       133.89 o                         
   7   2   7      11497.44      11417.34       255.98 o                         
   8   2   7        267.50        244.81        59.59 o                         
   9   2   7        532.66        153.80        68.84 o                         
  10   2   7         38.05        104.23        96.98 o                         
 -10   3   7         44.41         32.23        91.92 o                         
  -9   3   7          2.00        -37.35        53.45 o                         
  -8   3   7        407.89        512.90        58.61 o                         
  -7   3   7       1257.94       1172.13        73.65 o                         
  -6   3   7       1606.17       1723.66        83.35 o                         
  -5   3   7      13084.16      12953.33       197.76 o                         
  -4   3   7       2491.93       2799.06        77.50 o                         
  -3   3   7      55037.82      55066.66       284.93 o                         
  -2   3   7       1688.73       1727.83        55.23 o                         
  -1   3   7      36065.10      35989.60       227.32 o                         
   0   3   7       1319.70       1383.85        44.10 o                         
   1   3   7      66830.22      65111.54       370.46 o                         
   2   3   7       1703.07       1522.84        45.50 o                         
   3   3   7      48508.70      47137.70       247.61 o                         
   4   3   7       1963.15       1847.17        65.58 o                         
   5   3   7       3485.39       3686.97       108.35 o                         
   6   3   7       2703.86       2697.04       101.84 o                         
   7   3   7       3337.36       3745.80       146.69 o                         
   8   3   7        776.28        673.65        81.55 o                         
   9   3   7        273.00        300.87        80.43 o                         
  10   3   7         18.98        129.73       114.50 o                         
 -10   4   7        674.21        779.68       163.97 o                         
  -9   4   7       2746.77       2580.02       161.57 o                         
  -8   4   7         61.46        145.88        41.89 o                         
  -7   4   7        386.28        474.98        51.51 o                         
  -6   4   7       3562.00       3707.87       111.74 o                         
  -5   4   7        318.94        293.45        42.83 o                         
  -4   4   7      27794.29      27949.67       252.73 o                         
  -3   4   7       1426.51       1394.55        52.89 o                         
  -2   4   7      25581.49      24839.97       190.61 o                         
  -1   4   7       7177.52       7173.64       109.96 o                         
   0   4   7      75443.65      73491.33       461.52 o                         
   1   4   7       2199.65       2378.57        54.13 o                         
   2   4   7      26218.33      26239.43       185.80 o                         
   3   4   7       4070.71       3983.98        81.11 o                         
   4   4   7      26365.50      26135.62       234.25 o                         
   5   4   7        130.52        230.45        37.40 o                         
   6   4   7       2568.46       2721.71       104.25 o                         
   7   4   7       1288.71       1233.53        89.94 o                         
   8   4   7        208.17        373.04        73.55 o                         
   9   4   7        344.02        299.06        65.59 o                         
  10   4   7        501.20        313.22       133.16 o                         
 -10   5   7       5897.85       5259.10       614.86 o                         
  -9   5   7         67.26         44.40        49.10 o                         
  -8   5   7       6538.44       6385.25       216.27 o                         
  -7   5   7       1452.27       1566.98        85.17 o                         
  -6   5   7       4352.40       4372.23       119.56 o                         
  -5   5   7       1960.32       2000.79        78.01 o                         
  -4   5   7      10040.08       9950.07       153.62 o                         
  -3   5   7      14986.14      14807.48       151.71 o                         
  -2   5   7        321.04        354.41        31.30 o                         
  -1   5   7      37554.52      36349.73       234.18 o                         
   0   5   7        436.37        419.53        30.94 o                         
   1   5   7      26096.84      25886.27       199.14 o                         
   2   5   7        866.76        886.17        43.63 o                         
   3   5   7       5994.85       6100.21       109.21 o                         
   4   5   7       2364.96       2463.56        85.30 o                         
   5   5   7       3905.15       4048.76       117.46 o                         
   6   5   7       3421.16       3373.43       125.80 o                         
   7   5   7        305.47        422.31        61.22 o                         
   8   5   7       7347.91       7207.87       226.69 o                         
   9   5   7        248.59        243.81        68.65 o                         
  10   5   7       2734.59       2543.00       288.45 o                         
  -9   6   7       6014.21       6071.44       236.95 o                         
  -8   6   7        462.47        435.58       116.95 o                         
  -7   6   7      15674.53      15956.91       273.74 o                         
  -6   6   7        275.29        236.91        43.10 o                         
  -5   6   7       9843.86      10075.88       167.78 o                         
  -4   6   7       3015.70       3071.94        98.54 o                         
  -3   6   7        602.67        636.19        53.17 o                         
  -2   6   7       4901.67       4770.76       100.47 o                         
  -1   6   7       2024.45       2033.15        60.31 o                         
   0   6   7       8790.52       8774.78       132.13 o                         
   1   6   7        705.56        748.84        44.28 o                         
   2   6   7       1528.93       1568.31        62.41 o                         
   3   6   7       2432.94       2495.64        79.95 o                         
   4   6   7       3304.27       3369.93       115.91 o                         
   5   6   7      12082.09      11959.16       242.01 o                         
   6   6   7        339.95        381.11        67.74 o                         
   7   6   7       8804.28       8664.44       222.10 o                         
   8   6   7          7.43         15.30        54.69 o                         
   9   6   7       6304.68       5838.35       278.23 o                         
  -9   7   7        941.14        912.53       105.96 o                         
  -8   7   7       7844.58       7411.02       251.15 o                         
  -7   7   7       1156.42       1211.11       130.26 o                         
  -6   7   7      11969.67      12340.11       241.72 o                         
  -5   7   7        702.12        622.14        59.94 o                         
  -4   7   7       6035.01       6161.98       136.19 o                         
  -3   7   7         41.93         31.66        30.22 o                         
  -2   7   7       1147.42       1177.12        56.79 o                         
  -1   7   7        509.32        527.43        31.80 o                         
   0   7   7        630.20        627.75        40.96 o                         
   1   7   7          2.57         11.66        34.15 o                         
   2   7   7       4080.70       4156.15        95.01 o                         
   3   7   7         54.70         64.90        24.68 o                         
   4   7   7      14242.61      14754.99       234.16 o                         
   5   7   7         32.65         37.92        38.99 o                         
   6   7   7       8715.30       8945.20       226.07 o                         
   7   7   7       1018.96       1040.68        94.99 o                         
   8   7   7      11493.81      11560.31       355.86 o                         
   9   7   7        105.86         51.33       104.06 o                         
  -9   8   7       8616.34       9104.04       423.16 o                         
  -8   8   7         45.03        103.22        65.97 o                         
  -7   8   7       5845.23       6232.86       224.26 o                         
  -6   8   7       5418.15       5204.58       182.76 o                         
  -5   8   7       4713.10       4598.23       139.81 o                         
  -4   8   7         62.33        110.43        39.77 o                         
  -3   8   7       8824.35       8598.85       158.38 o                         
  -2   8   7       5711.77       5468.80       118.34 o                         
  -1   8   7         44.62         86.75        22.74 o                         
   0   8   7       1744.93       1710.63        77.12 o                         
   1   8   7       1248.78       1175.53        67.92 o                         
   2   8   7       2229.86       2100.68        83.61 o                         
   3   8   7       3529.62       3816.59       101.83 o                         
   4   8   7       3432.58       3698.42       137.63 o                         
   5   8   7       7629.33       7852.18       226.51 o                         
   6   8   7       5879.29       6181.78       228.05 o                         
   7   8   7      12519.83      12478.06       373.18 o                         
   8   8   7        815.14        664.91       109.06 o                         
   9   8   7       7703.17       9204.90       662.53 o                         
  -9   9   7          7.10        123.36       219.20 o                         
  -8   9   7       4753.37       5175.40       225.39 o                         
  -7   9   7         56.52        121.60        64.58 o                         
  -6   9   7       4259.69       4181.92       182.18 o                         
  -5   9   7       4678.56       4823.88       159.44 o                         
  -4   9   7       1207.40       1291.45        80.94 o                         
  -3   9   7      10558.31      10630.02       214.07 o                         
  -2   9   7       2412.37       2344.53        85.75 o                         
  -1   9   7       3899.77       3634.84       110.68 o                         
   0   9   7        720.02        750.40        56.14 o                         
   1   9   7      10528.05      10385.94       185.60 o                         
   2   9   7       1032.94       1049.31        63.55 o                         
   3   9   7      12210.47      12641.33       244.08 o                         
   4   9   7        735.10        622.38        79.42 o                         
   5   9   7       1870.68       2112.06       126.95 o                         
   6   9   7       7833.99       7523.18       256.71 o                         
   7   9   7        852.82       1080.90       126.21 o                         
   8   9   7       4797.29       5039.56       254.53 o                         
   9   9   7         46.96       2127.43       398.45 o                         
  -8  10   7         56.71         92.11        76.65 o                         
  -7  10   7        769.47        770.46        96.16 o                         
  -6  10   7       4091.90       4011.14       181.90 o                         
  -5  10   7        715.21        721.02        79.64 o                         
  -4  10   7       5467.20       5535.18       167.40 o                         
  -3  10   7         25.93         38.41        38.82 o                         
  -2  10   7      15735.59      15977.53       251.89 o                         
  -1  10   7        202.98        196.62        38.56 o                         
   0  10   7      10169.61      10578.98       193.07 o                         
   1  10   7       2274.78       2260.90       104.32 o                         
   2  10   7      21765.96      22356.98       261.32 o                         
   3  10   7       1331.68       1373.08        92.78 o                         
   4  10   7       3670.47       3852.14       158.68 o                         
   5  10   7        307.28        223.69        59.94 o                         
   6  10   7       1995.42       2226.02       137.58 o                         
   7  10   7        397.98        444.45        87.52 o                         
   8  10   7         73.46         71.68        58.37 o                         
   9  10   7       1424.89       3677.81       558.35 o                         
  -8  11   7        417.36        302.69       162.75 o                         
  -7  11   7       1970.75       1949.96       138.63 o                         
  -6  11   7         37.60         89.67        86.51 o                         
  -5  11   7       5464.61       5542.25       207.03 o                         
  -4  11   7        907.08        908.60        82.63 o                         
  -3  11   7       7104.76       7289.81       198.40 o                         
  -2  11   7         34.73         58.02        37.88 o                         
  -1  11   7      16450.96      16221.90       240.06 o                         
   0  11   7        210.86        301.85        44.73 o                         
   1  11   7      14842.28      14886.04       256.98 o                         
   2  11   7        250.72        184.51        50.24 o                         
   3  11   7      10130.89       9816.98       212.72 o                         
   4  11   7        178.19        188.42        52.65 o                         
   5  11   7       8443.96       9081.53       265.24 o                         
   6  11   7        268.98        323.96       108.54 o                         
   7  11   7       1433.94       1488.86       151.88 o                         
   8  11   7        365.13        568.30       196.70 o                         
  -8  12   7        647.03        556.99       341.42 o                         
  -7  12   7       1496.52       1440.76       123.38 o                         
  -6  12   7       1882.63       1729.56       127.34 o                         
  -5  12   7       3329.14       3262.39       167.59 o                         
  -4  12   7       2840.66       2880.67       147.53 o                         
  -3  12   7        271.46        223.79        50.76 o                         
  -2  12   7      16411.38      15950.89       277.68 o                         
  -1  12   7       1239.66       1060.75        72.92 o                         
   0  12   7       8222.86       8573.02       206.09 o                         
   1  12   7       2262.93       2321.77       107.92 o                         
   2  12   7      11580.12      11457.44       243.16 o                         
   3  12   7       1406.31       1675.34        90.74 o                         
   4  12   7       7091.69       6871.54       234.08 o                         
   5  12   7       5633.86       5690.49       216.64 o                         
   6  12   7       4767.86       4256.23       237.16 o                         
   7  12   7       1663.43       1858.74       169.27 o                         
   8  12   7         30.25         84.69       197.36 o                         
  -7  13   7        501.90        474.70       109.36 o                         
  -6  13   7       8665.18       8305.90       278.73 o                         
  -5  13   7       3040.99       3195.51       168.78 o                         
  -4  13   7       4734.77       4441.83       185.71 o                         
  -3  13   7       2011.98       1947.93       114.10 o                         
  -2  13   7        316.08        411.29        59.38 o                         
  -1  13   7       4683.10       4601.83       164.05 o                         
   0  13   7         75.12         50.75        51.46 o                         
   1  13   7       5473.79       5537.36       169.89 o                         
   2  13   7       3474.31       3608.53       145.38 o                         
   3  13   7       2507.82       2185.02       112.37 o                         
   4  13   7       9875.03      10049.61       278.03 o                         
   5  13   7       3764.61       3673.99       200.28 o                         
   6  13   7       6254.25       6415.34       247.72 o                         
   7  13   7        756.66        805.48       223.00 o                         
  -7  14   7       5751.64       6014.78       791.87 o                         
  -6  14   7        316.85        121.13        74.47 o                         
  -5  14   7      10349.97      10463.73       329.88 o                         
  -4  14   7        870.41        839.07        88.03 o                         
  -3  14   7       2164.51       2001.66       127.47 o                         
  -2  14   7         12.99        101.10        41.50 o                         
  -1  14   7        371.80        197.58        53.32 o                         
   0  14   7        271.38        203.92        77.27 o                         
   1  14   7       1074.42       1326.74       100.45 o                         
   2  14   7       3350.38       3395.76       183.76 o                         
   3  14   7       2011.33       2236.43       128.51 o                         
   4  14   7        478.64        405.69        70.86 o                         
   5  14   7      10438.63      11007.72       347.83 o                         
   6  14   7        268.03        108.16        83.67 o                         
   7  14   7       5676.96       5592.54       542.69 o                         
  -6  15   7       5968.08       5979.85       480.10 o                         
  -5  15   7        182.87        100.59        60.58 o                         
  -4  15   7       4951.15       4617.29       202.18 o                         
  -3  15   7        811.82        900.07       100.39 o                         
  -2  15   7       6337.67       6123.33       241.77 o                         
  -1  15   7       1731.69       1865.39       118.72 o                         
   0  15   7          0.30        -20.56        62.67 o                         
   1  15   7       1636.01       1700.73       125.98 o                         
   2  15   7       2738.02       3309.38       188.81 o                         
   3  15   7        298.22        350.18        88.45 o                         
   4  15   7       1308.00       1467.40       158.38 o                         
   5  15   7        142.56         50.13       105.92 o                         
   6  15   7       8020.55       8090.45       435.92 o                         
  -6  16   7        495.66        289.55       300.85 o                         
  -5  16   7       7058.36       7127.23       582.02 o                         
  -4  16   7       3810.47       3621.63       231.63 o                         
  -3  16   7       2495.43       2275.90       157.30 o                         
  -2  16   7       7091.46       7357.44       274.08 o                         
  -1  16   7       1130.22       1146.00       100.82 o                         
   0  16   7       5412.98       5207.32       234.81 o                         
   1  16   7         92.62         88.98        72.57 o                         
   2  16   7      10806.89      11166.71       379.53 o                         
   3  16   7        846.10        854.03       125.99 o                         
   4  16   7       2113.89       2176.43       207.22 o                         
   5  16   7       3468.98       3431.77       290.33 o                         
  -4  17   7        291.00         85.57       113.24 o                         
  -3  17   7       8423.31       8559.44       346.42 o                         
  -2  17   7         40.61        -75.73        75.73 o                         
  -1  17   7      15438.83      15652.28       469.20 o                         
   0  17   7        259.34         84.19        84.30 o                         
   1  17   7      13758.59      14568.20       425.26 o                         
   2  17   7         28.50          2.93       109.65 o                         
   3  17   7       6865.50       7178.78       330.58 o                         
   4  17   7        353.61        378.02       173.25 o                         
   5  17   7       3445.44       3678.41       757.41 o                         
  -4  18   7       4205.83       4293.04       597.97 o                         
  -3  18   7        634.80       1038.88       245.03 o                         
  -2  18   7      17593.08      17663.99       620.58 o                         
  -1  18   7        337.15        329.38       114.62 o                         
   0  18   7      12820.95      12668.80       494.88 o                         
   1  18   7         10.78        110.64       172.30 o                         
   2  18   7      10992.48      11127.24       539.21 o                         
   3  18   7        277.92        232.64       177.03 o                         
  -1  19   7      11784.80      10832.69       718.91 o                         
 -10   0   8       7275.09       7709.33       522.61 o                         
  -8   0   8       3370.05       3577.44       196.71 o                         
  -6   0   8        534.89        695.54        74.35 o                         
  -4   0   8       9383.89       9398.15       201.44 o                         
  -2   0   8      13453.05      13320.87       222.86 o                         
   0   0   8      54554.12      53152.24       408.10 o                         
   2   0   8      12292.93      11835.18       232.67 o                         
   4   0   8      43689.43      41297.39       707.78 o                         
   6   0   8       4721.98       5104.43       229.76 o                         
   8   0   8       2002.35       2356.14       182.50 o                         
 -10   1   8       1164.36       1433.32       169.55 o                         
  -9   1   8       2013.81       2208.23       125.72 o                         
  -8   1   8       5073.46       5404.44       169.84 o                         
  -7   1   8       2049.92       2166.22        98.97 o                         
  -6   1   8       5869.41       5738.24       138.11 o                         
  -5   1   8        245.14        263.99        46.16 o                         
  -4   1   8       6285.47       6432.14       121.21 o                         
  -3   1   8      18454.54      18536.38       194.75 o                         
  -2   1   8       5231.88       5151.28        97.95 o                         
  -1   1   8      29029.07      29534.70       185.13 o                         
   0   1   8       8584.86       8352.73       104.92 o                         
   1   1   8      35236.04      34968.93       224.63 o                         
   2   1   8        101.56         86.12        19.00 o                         
   3   1   8      31116.91      30489.91       218.64 o                         
   4   1   8        148.20        173.15        18.19 o                         
   5   1   8       5442.81       5573.65       123.17 o                         
   6   1   8        226.16        203.09        39.01 o                         
   7   1   8       6744.24       7226.28       207.66 o                         
   8   1   8       1888.98       1897.56       123.28 o                         
   9   1   8        674.74        547.55        78.84 o                         
  10   1   8       1179.64       1014.39       249.51 o                         
 -10   2   8       3901.94       4406.37       260.63 o                         
  -9   2   8       4663.45       4647.06       191.92 o                         
  -8   2   8        941.78        903.16        98.22 o                         
  -7   2   8      25084.03      25278.26       332.04 o                         
  -6   2   8         91.76         91.57        41.11 o                         
  -5   2   8      14571.97      14204.34       213.35 o                         
  -4   2   8       5110.05       5036.56        97.03 o                         
  -3   2   8      28901.62      29013.25       272.79 o                         
  -2   2   8       8237.71       8288.52       122.14 o                         
  -1   2   8      20731.76      20617.78       172.25 o                         
   0   2   8      50054.23      48986.45       218.19 o                         
   1   2   8       2173.40       2165.17        54.35 o                         
   2   2   8       8805.98       9015.15       115.28 o                         
   3   2   8        383.41        453.88        33.38 o                         
   4   2   8       6895.05       7003.46       127.09 o                         
   5   2   8        898.22        953.73        64.81 o                         
   6   2   8       2246.74       2294.56       100.75 o                         
   7   2   8       5693.18       5518.71       191.06 o                         
   8   2   8       2702.46       2800.94       155.53 o                         
   9   2   8       1331.64       1080.77        99.86 o                         
  10   2   8          8.05        -56.47       136.12 o                         
 -10   3   8       9246.35       8858.88       457.54 o                         
  -9   3   8        414.65        528.91        92.72 o                         
  -8   3   8       9124.77       9275.29       240.59 o                         
  -7   3   8          3.61        -20.39        41.39 o                         
  -6   3   8      25795.41      26090.30       307.06 o                         
  -5   3   8       3269.55       3099.89       101.22 o                         
  -4   3   8      59735.27      59538.72       321.07 o                         
  -3   3   8       1290.94       1308.59        57.37 o                         
  -2   3   8      12139.08      12343.21       144.10 o                         
  -1   3   8       4767.08       4724.87        95.11 o                         
   0   3   8       9359.96       8951.31        97.79 o                         
   1   3   8       2107.68       2108.92        52.67 o                         
   2   3   8       2385.26       2353.43        64.20 o                         
   3   3   8       1554.98       1588.17        56.66 o                         
   4   3   8       1917.99       1926.68        73.68 o                         
   5   3   8        449.41        537.99        53.00 o                         
   6   3   8       3553.70       3539.86       132.89 o                         
   7   3   8        178.94        169.94        61.58 o                         
   8   3   8       4757.24       4642.04       183.20 o                         
   9   3   8         27.50        -21.35        69.18 o                         
  10   3   8       4923.60       4624.65       374.09 o                         
 -10   4   8        111.30         -5.12       125.26 o                         
  -9   4   8       5881.22       5760.23       243.45 o                         
  -8   4   8       1327.57       1222.92        85.92 o                         
  -7   4   8      23374.55      23631.95       320.38 o                         
  -6   4   8       1955.91       2032.76        86.76 o                         
  -5   4   8      15391.24      15608.21       216.38 o                         
  -4   4   8       2716.02       2649.89        83.65 o                         
  -3   4   8      33123.98      32845.09       249.97 o                         
  -2   4   8        317.93        331.33        37.95 o                         
  -1   4   8       9089.88       9158.92       133.80 o                         
   0   4   8       1523.29       1563.27        53.07 o                         
   1   4   8       3466.03       3572.07        65.67 o                         
   2   4   8       1637.79       1667.20        58.20 o                         
   3   4   8        367.38        507.97        42.96 o                         
   4   4   8        421.70        351.47        55.90 o                         
   5   4   8       2866.79       3003.23       119.02 o                         
   6   4   8       3868.20       3943.26       141.18 o                         
   7   4   8       9180.13       8919.69       224.01 o                         
   8   4   8        133.39        202.30        53.37 o                         
   9   4   8       3250.67       3279.32       197.16 o                         
  -9   5   8        581.89        731.74       104.32 o                         
  -8   5   8      10252.07      10614.95       270.14 o                         
  -7   5   8         78.19         59.73        45.15 o                         
  -6   5   8      11432.41      11855.96       195.07 o                         
  -5   5   8         96.38        133.64        30.84 o                         
  -4   5   8      11192.93      11488.01       161.91 o                         
  -3   5   8       2486.21       2510.90        75.22 o                         
  -2   5   8      11255.78      11308.40       144.77 o                         
  -1   5   8        210.96        233.14        37.23 o                         
   0   5   8       5420.14       5539.01        85.96 o                         
   1   5   8      12923.37      12844.45       133.38 o                         
   2   5   8       2845.12       2775.01        69.28 o                         
   3   5   8      16528.10      16316.64       169.87 o                         
   4   5   8       4154.41       4164.50       122.66 o                         
   5   5   8       8146.64       8409.46       194.08 o                         
   6   5   8       4043.77       4118.15       151.51 o                         
   7   5   8       6288.24       6276.97       191.98 o                         
   8   5   8       5488.12       5379.22       202.08 o                         
   9   5   8        316.44        412.65       136.25 o                         
  10   5   8       4612.90       4242.86       713.22 o                         
  -9   6   8        439.51        336.39       111.08 o                         
  -8   6   8       1929.01       1883.00       130.06 o                         
  -7   6   8       5630.80       6003.74       175.18 o                         
  -6   6   8          3.24        -38.24        44.58 o                         
  -5   6   8       3066.32       2971.30       107.75 o                         
  -4   6   8       1019.60       1096.37        68.17 o                         
  -3   6   8       4798.10       4693.81       123.15 o                         
  -2   6   8      16874.62      16311.57       171.82 o                         
  -1   6   8         76.66        113.49        32.15 o                         
   0   6   8      18904.51      19375.12       175.63 o                         
   1   6   8         17.52         48.12        17.53 o                         
   2   6   8      16164.67      16463.49       188.04 o                         
   3   6   8       6070.50       5929.17       129.54 o                         
   4   6   8      27064.86      27765.87       313.78 o                         
   5   6   8        111.38         22.54        50.80 o                         
   6   6   8      11293.62      11688.20       249.67 o                         
   7   6   8       3756.43       3676.48       149.79 o                         
   8   6   8        795.67        622.55       121.06 o                         
   9   6   8       1981.98       1974.00       267.82 o                         
  -9   7   8        364.97        628.18       111.44 o                         
  -8   7   8          1.14         86.82        57.84 o                         
  -7   7   8         19.80         47.46        43.12 o                         
  -6   7   8          6.32         12.23        37.64 o                         
  -5   7   8         90.82         61.93        41.37 o                         
  -4   7   8         22.25         49.43        31.74 o                         
  -3   7   8      12080.59      11903.06       204.50 o                         
  -2   7   8        469.31        487.21        44.29 o                         
  -1   7   8      14419.15      14415.17       182.28 o                         
   0   7   8       2436.95       2421.83        72.53 o                         
   1   7   8      25808.97      25954.91       227.70 o                         
   2   7   8         13.73         43.29        23.57 o                         
   3   7   8      35241.20      35718.14       501.00 o                         
   4   7   8        126.93        215.67        41.60 o                         
   5   7   8      16053.25      16537.20       318.79 o                         
   6   7   8       2064.81       2110.19       121.08 o                         
   7   7   8       6278.02       6686.33       230.51 o                         
   8   7   8        145.41        237.10        90.84 o                         
   9   7   8       1411.60       1463.97       282.48 o                         
  -9   8   8       1141.33       1222.21       326.95 o                         
  -8   8   8        128.74         70.84       103.32 o                         
  -7   8   8       2516.22       2557.31       150.72 o                         
  -6   8   8       1434.96       1415.27        97.57 o                         
  -5   8   8       1599.39       1557.59        88.58 o                         
  -4   8   8       3159.03       2927.58       115.94 o                         
  -3   8   8        611.35        573.63        54.92 o                         
  -2   8   8       3640.98       3600.88        97.82 o                         
  -1   8   8      10565.54      10393.52       178.11 o                         
   0   8   8      25696.03      25949.80       264.01 o                         
   1   8   8        679.79        755.29        58.10 o                         
   2   8   8      28537.76      27789.21       297.11 o                         
   3   8   8       2829.20       2890.39       109.50 o                         
   4   8   8      18673.03      18626.54       350.88 o                         
   5   8   8        395.23        402.04        71.64 o                         
   6   8   8      12031.74      11788.73       318.64 o                         
   7   8   8       1371.73       1619.79       122.34 o                         
   8   8   8       3960.11       4379.32       270.07 o                         
   9   8   8       2551.41       2259.49       414.40 o                         
  -9   9   8       1448.11       1056.29       323.96 o                         
  -8   9   8       1881.49       1868.82       136.71 o                         
  -7   9   8          7.14        -54.99        54.99 o                         
  -6   9   8       5900.02       5635.12       197.93 o                         
  -5   9   8       1841.81       1837.74       106.07 o                         
  -4   9   8      10934.74      10397.35       215.95 o                         
  -3   9   8       1569.89       1394.16        88.13 o                         
  -2   9   8       2221.31       2168.32        84.66 o                         
  -1   9   8      13345.11      13251.60       207.03 o                         
   0   9   8       2449.73       2706.34        94.81 o                         
   1   9   8      15871.03      16010.12       219.75 o                         
   2   9   8       2970.95       2845.78       103.84 o                         
   3   9   8       7947.67       8030.96       196.08 o                         
   4   9   8       2976.60       3384.94       156.08 o                         
   5   9   8       9101.92       9160.61       372.43 o                         
   6   9   8       3418.61       3718.09       194.23 o                         
   7   9   8       3902.62       3897.88       222.35 o                         
   8   9   8       5831.11       6339.62       296.95 o                         
  -8  10   8        434.67        407.50        92.31 o                         
  -7  10   8       4777.91       4744.13       211.60 o                         
  -6  10   8       1187.02       1179.84       105.25 o                         
  -5  10   8      13584.69      13702.39       281.58 o                         
  -4  10   8       1026.88       1134.54        79.95 o                         
  -3  10   8       7650.54       7296.60       197.44 o                         
  -2  10   8        790.51        725.86        62.80 o                         
  -1  10   8       7872.10       7671.51       164.11 o                         
   0  10   8         75.13        116.79        49.84 o                         
   1  10   8        367.56        512.26        51.38 o                         
   2  10   8       2430.82       2319.49        90.67 o                         
   3  10   8          3.60        131.97        43.80 o                         
   4  10   8       3562.57       3553.30       165.61 o                         
   5  10   8      10545.13      10965.29       310.69 o                         
   6  10   8        747.16        662.40        94.47 o                         
   7  10   8       6510.69       6965.28       300.97 o                         
   8  10   8       1079.57       1123.29       211.01 o                         
  -8  11   8       5270.80       5116.31       464.33 o                         
  -7  11   8          9.02        -48.12        48.72 o                         
  -6  11   8       8993.20       9022.00       277.84 o                         
  -5  11   8        159.29        193.91        53.72 o                         
  -4  11   8       6048.14       6165.24       194.86 o                         
  -3  11   8       1703.69       1658.29       101.14 o                         
  -2  11   8      12406.33      12033.40       225.34 o                         
  -1  11   8        982.45        978.19        67.52 o                         
   0  11   8       2892.37       2788.18       125.75 o                         
   1  11   8       3499.36       3504.40       117.38 o                         
   2  11   8         92.16        112.79        38.18 o                         
   3  11   8        106.59        152.61        36.21 o                         
   4  11   8        791.75       1133.09        98.29 o                         
   5  11   8        151.45        168.36        63.71 o                         
   6  11   8       4687.18       5384.80       265.37 o                         
   7  11   8        641.19        860.52       140.65 o                         
   8  11   8       9304.35       8615.80       788.22 o                         
  -7  12   8       4740.91       4564.60       216.71 o                         
  -6  12   8        863.87        876.10        93.70 o                         
  -5  12   8       8077.32       7684.36       251.77 o                         
  -4  12   8        398.29        473.97        72.24 o                         
  -3  12   8       4631.64       4559.19       167.22 o                         
  -2  12   8       7260.37       7553.43       212.32 o                         
  -1  12   8       8672.23       8625.77       222.04 o                         
   0  12   8       4016.28       4083.27       135.75 o                         
   1  12   8       2073.24       2012.82       106.07 o                         
   2  12   8       7308.18       7564.89       202.48 o                         
   3  12   8        123.13        148.83        49.49 o                         
   4  12   8       4409.35       4686.76       196.12 o                         
   5  12   8        573.61        865.22       100.32 o                         
   6  12   8       3242.80       3727.54       226.58 o                         
   7  12   8       2507.54       2537.72       201.65 o                         
  -7  13   8        217.62        261.35       158.74 o                         
  -6  13   8       3069.12       2834.80       167.05 o                         
  -5  13   8        278.95        428.88        78.75 o                         
  -4  13   8       2013.55       1992.16       128.07 o                         
  -3  13   8       7929.22       7888.16       245.16 o                         
  -2  13   8       6702.98       6631.02       203.55 o                         
  -1  13   8       9227.83       9170.08       235.38 o                         
   0  13   8       2259.13       2154.62       117.03 o                         
   1  13   8      10966.44      11589.26       233.30 o                         
   2  13   8       1891.42       1783.60       107.85 o                         
   3  13   8      14315.35      15302.89       328.48 o                         
   4  13   8          4.23         28.17        82.43 o                         
   5  13   8       7861.95       8168.30       328.14 o                         
   6  13   8       1474.63       1622.92       159.84 o                         
   7  13   8        701.32        971.61       172.98 o                         
  -7  14   8        268.94       1240.47       472.60 o                         
  -6  14   8         71.69        211.87        98.75 o                         
  -5  14   8       1152.75       1153.01       127.81 o                         
  -4  14   8       1339.96       1548.20       125.39 o                         
  -3  14   8        488.34        444.41        65.92 o                         
  -2  14   8      11288.03      11208.28       290.13 o                         
  -1  14   8        114.46         33.62        53.50 o                         
   0  14   8      10949.80      11063.33       294.53 o                         
   1  14   8       2597.68       2356.31       128.58 o                         
   2  14   8      20198.70      20638.72       408.95 o                         
   3  14   8       1899.79       1960.81       124.57 o                         
   4  14   8       6742.19       6645.66       242.40 o                         
   5  14   8         68.81         65.60        82.09 o                         
   6  14   8       7916.50       8314.00       376.31 o                         
  -6  15   8        723.71        498.96       283.80 o                         
  -5  15   8        527.45        822.98       118.38 o                         
  -4  15   8       1486.72       1697.78       131.04 o                         
  -3  15   8       1164.94       1240.75       116.57 o                         
  -2  15   8        167.28        318.34       103.74 o                         
  -1  15   8       8287.70       8525.17       250.18 o                         
   0  15   8          9.05         31.25        48.03 o                         
   1  15   8      13829.81      13703.26       357.62 o                         
   2  15   8        647.24        703.57       113.42 o                         
   3  15   8       7096.15       7049.19       304.74 o                         
   4  15   8       1453.71       1466.18       165.53 o                         
   5  15   8       8343.51       8393.26       332.48 o                         
   6  15   8        724.27        555.97       137.55 o                         
  -5  16   8       8242.74       7726.44       616.81 o                         
  -4  16   8        140.80         53.46        78.45 o                         
  -3  16   8       4465.80       4271.37       218.86 o                         
  -2  16   8       2869.08       3119.66       186.59 o                         
  -1  16   8        809.39        656.64        83.13 o                         
   0  16   8       2540.56       2699.72       171.85 o                         
   1  16   8         20.01         66.16       102.13 o                         
   2  16   8      10155.67      10375.77       345.29 o                         
   3  16   8         12.25          9.62        85.72 o                         
   4  16   8       2619.66       2616.51       246.24 o                         
   5  16   8       1406.04       1133.65       306.45 o                         
  -4  17   8       9350.01       8435.13       496.37 o                         
  -3  17   8        417.11        370.09       125.72 o                         
  -2  17   8       5814.93       5698.30       262.33 o                         
  -1  17   8        640.43        717.58       116.60 o                         
   0  17   8       1359.95       1270.55       152.23 o                         
   1  17   8        471.79        434.03       121.92 o                         
   2  17   8        153.43        131.75        95.28 o                         
   3  17   8        852.00        636.70       143.33 o                         
   4  17   8        541.50        814.83       214.46 o                         
  -3  18   8       6009.05       5640.84       722.37 o                         
  -2  18   8          9.61        182.03       157.82 o                         
  -1  18   8       6740.23       6210.56       442.76 o                         
   0  18   8       1302.99       1235.02       272.17 o                         
   1  18   8        682.18        456.63       184.63 o                         
   2  18   8         67.40         96.94       178.66 o                         
  -9   0   9       4683.09       4478.59       242.27 o                         
  -7   0   9      20205.81      19915.65       441.35 o                         
  -5   0   9      12756.93      13080.11       320.22 o                         
  -3   0   9      56582.35      55665.39       506.89 o                         
  -1   0   9      10787.54      10858.75       176.47 o                         
   1   0   9       4535.85       4482.21       151.03 o                         
   3   0   9       5017.71       4819.77       135.39 o                         
   5   0   9       1903.73       1973.44       157.34 o                         
   7   0   9       1570.85       1781.12       161.22 o                         
   9   0   9        972.78        850.91       143.02 o                         
 -10   1   9       1064.98       1235.52       223.48 o                         
  -9   1   9       1272.95       1303.27       103.56 o                         
  -8   1   9       6440.87       6336.85       188.08 o                         
  -7   1   9       3597.77       3804.67       139.35 o                         
  -6   1   9      12963.29      13201.35       215.93 o                         
  -5   1   9         36.80        -22.68        42.67 o                         
  -4   1   9      32034.44      32287.93       274.74 o                         
  -3   1   9         34.07          2.15        41.04 o                         
  -2   1   9      16116.13      16549.56       176.33 o                         
  -1   1   9        475.87        528.66        37.92 o                         
   0   1   9      24647.58      24369.32       236.60 o                         
   1   1   9       3139.92       3078.50        75.71 o                         
   2   1   9       1222.53       1146.28        60.16 o                         
   3   1   9       4728.30       4369.50        84.82 o                         
   4   1   9        993.21       1138.53        70.75 o                         
   5   1   9        227.51        238.35        49.09 o                         
   6   1   9        188.79        149.69        42.41 o                         
   7   1   9       1684.47       1714.52       117.29 o                         
   8   1   9        987.03        938.86       100.63 o                         
   9   1   9       1103.87       1312.51       119.75 o                         
  10   1   9       2208.53       2201.16       481.20 o                         
 -10   2   9       5355.84       5259.67       322.11 o                         
  -9   2   9        245.77        440.75        75.85 o                         
  -8   2   9       7561.03       7693.66       198.33 o                         
  -7   2   9      11379.70      11747.06       224.62 o                         
  -6   2   9       4809.73       4707.64       136.53 o                         
  -5   2   9      10668.50      10735.73       179.20 o                         
  -4   2   9       1099.58       1197.97        60.04 o                         
  -3   2   9      10358.35      10849.12       152.26 o                         
  -2   2   9        933.32        967.71        53.10 o                         
  -1   2   9       5063.77       5157.28        86.98 o                         
   0   2   9       6004.15       5944.69        93.33 o                         
   1   2   9       9525.23       9674.01       132.65 o                         
   2   2   9       5321.28       5440.37       100.48 o                         
   3   2   9         41.03         33.37        31.39 o                         
   4   2   9      17089.97      16954.34       221.33 o                         
   5   2   9         33.07         21.02        38.21 o                         
   6   2   9       4944.43       4730.79       166.86 o                         
   7   2   9        165.95        242.99        62.96 o                         
   8   2   9       2951.57       3083.03       156.44 o                         
   9   2   9        328.33        153.60        85.80 o                         
 -10   3   9         32.30         79.07       164.13 o                         
  -9   3   9       5914.66       5666.17       242.18 o                         
  -8   3   9       2767.71       2771.65       156.66 o                         
  -7   3   9       6760.05       7058.00       169.32 o                         
  -6   3   9       2787.46       2860.98       114.87 o                         
  -5   3   9       3240.63       3379.77       107.58 o                         
  -4   3   9       5166.77       5232.68       116.05 o                         
  -3   3   9        142.47        197.29        44.73 o                         
  -2   3   9         49.54        125.46        33.05 o                         
  -1   3   9       7774.62       7704.72       110.15 o                         
   0   3   9         41.22         52.65        19.98 o                         
   1   3   9      10353.93      10354.73       127.53 o                         
   2   3   9        119.50        215.58        31.97 o                         
   3   3   9      13853.71      13883.70       204.87 o                         
   4   3   9        534.38        588.09        54.08 o                         
   5   3   9      14758.11      14703.40       255.52 o                         
   6   3   9          5.86        -71.58        77.70 o                         
   7   3   9      15321.32      15105.77       318.25 o                         
   8   3   9        136.48        175.24        71.08 o                         
   9   3   9       1240.70       1128.20       157.39 o                         
  -9   4   9        113.77         63.32        62.90 o                         
  -8   4   9       3955.64       4014.08       168.61 o                         
  -7   4   9         86.67        102.49        51.87 o                         
  -6   4   9       1804.01       1899.20        89.27 o                         
  -5   4   9        256.61        268.66        41.36 o                         
  -4   4   9        104.71        182.21        38.95 o                         
  -3   4   9        148.61        183.06        43.92 o                         
  -2   4   9       1388.67       1488.79        64.41 o                         
  -1   4   9       2635.19       2619.53        77.17 o                         
   0   4   9      26861.12      26798.47       186.08 o                         
   1   4   9       1784.95       1870.36        55.48 o                         
   2   4   9      12535.35      12600.11       156.14 o                         
   3   4   9       1567.86       1651.87        81.90 o                         
   4   4   9      23570.48      23308.01       379.54 o                         
   5   4   9       1319.90       1438.72        87.28 o                         
   6   4   9       9601.96      10170.05       282.90 o                         
   7   4   9         10.56        114.94        57.37 o                         
   8   4   9       7979.87       8182.72       270.11 o                         
   9   4   9        462.95        423.31       104.04 o                         
  -9   5   9       2959.08       2747.20       244.20 o                         
  -8   5   9        115.38        245.29        56.03 o                         
  -7   5   9       5134.18       5417.83       168.21 o                         
  -6   5   9       5710.84       5681.14       151.47 o                         
  -5   5   9        217.59        223.08        48.87 o                         
  -4   5   9       8911.86       8894.08       154.60 o                         
  -3   5   9       1234.96       1232.20        69.86 o                         
  -2   5   9       6649.80       6513.16       133.96 o                         
  -1   5   9       6964.80       7095.21       128.24 o                         
   0   5   9      12196.16      12170.25       133.75 o                         
   1   5   9      14088.01      14035.61       145.32 o                         
   2   5   9       4838.03       4713.34       109.67 o                         
   3   5   9      28272.90      28010.91       342.47 o                         
   4   5   9         82.64        194.96        49.95 o                         
   5   5   9       8592.21       8844.60       204.31 o                         
   6   5   9         30.45        161.50        47.37 o                         
   7   5   9       9010.89       9111.95       251.75 o                         
   8   5   9       3371.93       3269.66       188.98 o                         
   9   5   9       3654.51       4045.49       348.08 o                         
  -9   6   9       2753.94       2864.07       276.25 o                         
  -8   6   9        394.87        543.23        99.73 o                         
  -7   6   9       5730.90       5971.75       186.60 o                         
  -6   6   9       1249.45       1273.25        86.46 o                         
  -5   6   9       9264.50       9621.65       195.71 o                         
  -4   6   9       6401.17       6391.06       150.13 o                         
  -3   6   9      32591.21      32143.63       326.04 o                         
  -2   6   9       2189.47       2139.08        79.95 o                         
  -1   6   9      30211.16      29550.80       271.57 o                         
   0   6   9       4611.36       4397.03        91.41 o                         
   1   6   9       8934.40       8931.02       118.94 o                         
   2   6   9       6624.69       6680.45       125.54 o                         
   3   6   9       9396.46       9443.05       171.36 o                         
   4   6   9       6944.18       6680.17       180.77 o                         
   5   6   9        169.79        228.34        59.10 o                         
   6   6   9       3351.76       3389.37       159.30 o                         
   7   6   9       3564.75       3390.81       186.33 o                         
   8   6   9       5173.19       4784.14       368.64 o                         
   9   6   9       2847.13       2853.69       373.46 o                         
  -9   7   9          2.12       -334.94       334.94 o                         
  -8   7   9       6583.73       6594.20       260.71 o                         
  -7   7   9        489.81        245.55        68.17 o                         
  -6   7   9      12529.27      12870.08       263.55 o                         
  -5   7   9        944.24        862.93        70.34 o                         
  -4   7   9      21431.06      21590.15       289.47 o                         
  -3   7   9         16.89         72.03        38.24 o                         
  -2   7   9      35930.36      35219.22       291.86 o                         
  -1   7   9       9139.97       8565.87       146.74 o                         
   0   7   9      22704.45      22649.87       229.56 o                         
   1   7   9        141.89        188.35        30.64 o                         
   2   7   9      10384.68      10780.64       158.50 o                         
   3   7   9         26.60         43.17        25.05 o                         
   4   7   9       1826.00       2169.62       142.45 o                         
   5   7   9        223.16        214.00        64.24 o                         
   6   7   9        966.93       1262.29       103.49 o                         
   7   7   9        111.12          0.33        69.55 o                         
   8   7   9       4421.92       4599.20       280.71 o                         
   9   7   9         62.64        283.92       174.52 o                         
  -9   8   9       2055.28       1618.14       368.24 o                         
  -8   8   9       2667.95       2755.99       164.39 o                         
  -7   8   9       8618.46       8450.37       267.31 o                         
  -6   8   9         41.21          4.07        72.90 o                         
  -5   8   9      18156.08      17866.31       294.46 o                         
  -4   8   9        806.94        661.33        67.93 o                         
  -3   8   9      19194.03      18873.38       290.95 o                         
  -2   8   9        739.99        625.32        56.23 o                         
  -1   8   9      21247.46      21104.97       255.96 o                         
   0   8   9        232.19        341.16        51.07 o                         
   1   8   9      20794.41      21099.98       251.46 o                         
   2   8   9       5883.56       6315.55       141.68 o                         
   3   8   9        781.41        849.80        67.31 o                         
   4   8   9       3754.06       3835.87       168.86 o                         
   5   8   9         12.71        135.82        67.63 o                         
   6   8   9       2006.54       2233.15       139.69 o                         
   7   8   9        868.43        980.87       118.26 o                         
   8   8   9        601.53        745.99       134.56 o                         
  -9   9   9       2192.66       1949.37       417.77 o                         
  -8   9   9       2047.87       2199.91       149.92 o                         
  -7   9   9        593.62        434.53        66.90 o                         
  -6   9   9       5243.00       5339.60       197.83 o                         
  -5   9   9       1489.01       1457.18        94.73 o                         
  -4   9   9       8197.97       8161.47       207.28 o                         
  -3   9   9        689.84        725.66        66.97 o                         
  -2   9   9      12068.74      11986.28       205.64 o                         
  -1   9   9       3770.47       3762.89       121.03 o                         
   0   9   9      11520.48      11740.96       203.81 o                         
   1   9   9      16193.14      16655.75       222.36 o                         
   2   9   9       5076.17       4967.96       131.83 o                         
   3   9   9      10256.17      10784.85       247.57 o                         
   4   9   9        119.21        222.31        75.40 o                         
   5   9   9      17983.91      18708.16       403.29 o                         
   6   9   9        630.73        804.94        90.14 o                         
   7   9   9       6411.48       6590.64       336.40 o                         
   8   9   9        456.07        345.00       208.91 o                         
  -8  10   9       2600.92       2699.96       336.78 o                         
  -7  10   9        244.40        323.68        65.98 o                         
  -6  10   9        638.33        617.22        78.90 o                         
  -5  10   9       1043.88        982.66        82.47 o                         
  -4  10   9        842.88        730.52        71.61 o                         
  -3  10   9       2125.18       2068.91       112.79 o                         
  -2  10   9       4664.83       4884.10       143.40 o                         
  -1  10   9       1264.13       1182.72        82.98 o                         
   0  10   9      10358.51      10731.64       213.58 o                         
   1  10   9       2414.73       2522.72        94.31 o                         
   2  10   9      21714.41      22278.23       348.46 o                         
   3  10   9        307.04        298.95        62.71 o                         
   4  10   9      22898.72      23775.44       511.94 o                         
   5  10   9        571.60        537.26        79.67 o                         
   6  10   9      21586.20      22173.56       473.86 o                         
   7  10   9        838.82        670.07       126.35 o                         
   8  10   9       4229.91       4194.50       581.14 o                         
  -8  11   9         49.52       -114.03       338.97 o                         
  -7  11   9       1523.99       1552.54       125.40 o                         
  -6  11   9       1857.37       1823.62       131.13 o                         
  -5  11   9       1032.88       1067.19       102.28 o                         
  -4  11   9        458.55        483.06        66.84 o                         
  -3  11   9        640.79        709.82        73.01 o                         
  -2  11   9         57.40        197.54        51.17 o                         
  -1  11   9       3617.63       3959.00       142.89 o                         
   0  11   9        874.58        989.88        74.63 o                         
   1  11   9      17182.48      17994.63       254.23 o                         
   2  11   9         17.85         -9.69        42.01 o                         
   3  11   9      21200.99      21853.13       360.31 o                         
   4  11   9       1131.39       1256.64       121.81 o                         
   5  11   9      19085.38      19798.89       493.33 o                         
   6  11   9        170.79        116.12        65.53 o                         
   7  11   9       7022.77       6549.46       715.09 o                         
   8  11   9        175.77        178.05       159.36 o                         
  -7  12   9       2887.31       2720.53       222.22 o                         
  -6  12   9       1978.47       2105.89       144.61 o                         
  -5  12   9       7293.32       7138.59       247.26 o                         
  -4  12   9         54.47         34.15        47.75 o                         
  -3  12   9       4870.59       4812.24       188.84 o                         
  -2  12   9        138.88        279.65        53.40 o                         
  -1  12   9       5063.02       5300.05       178.13 o                         
   0  12   9       2840.85       2807.91       120.34 o                         
   1  12   9        373.47        363.90        48.15 o                         
   2  12   9      18708.36      18967.06       344.18 o                         
   3  12   9       2035.77       2229.84       151.37 o                         
   4  12   9       7310.75       7384.55       251.90 o                         
   5  12   9        165.48         58.70        51.47 o                         
   6  12   9       7162.27       7479.34       417.43 o                         
   7  12   9        447.81        652.01       277.33 o                         
  -7  13   9        384.09        160.79       348.55 o                         
  -6  13   9       6233.85       5963.54       262.36 o                         
  -5  13   9       1646.61       1699.20       135.39 o                         
  -4  13   9      10464.33       9923.24       305.44 o                         
  -3  13   9        663.25        511.54        99.20 o                         
  -2  13   9      18792.08      18377.69       345.01 o                         
  -1  13   9        466.86        638.84        74.79 o                         
   0  13   9       3842.72       3996.14       177.91 o                         
   1  13   9       1319.88       1492.15        94.07 o                         
   2  13   9       3617.98       3869.60       183.32 o                         
   3  13   9       2713.41       2682.37       154.77 o                         
   4  13   9        525.19        531.21       108.23 o                         
   5  13   9       5692.76       5725.82       280.01 o                         
   6  13   9        201.98        229.29       108.80 o                         
   7  13   9        722.79        217.65       163.44 o                         
  -6  14   9        498.15        502.72       165.35 o                         
  -5  14   9      15060.43      15244.57       486.47 o                         
  -4  14   9       1158.72       1092.79       101.53 o                         
  -3  14   9      10272.07       9855.04       285.80 o                         
  -2  14   9        326.50        217.70        50.79 o                         
  -1  14   9      15910.10      15716.06       379.05 o                         
   0  14   9        260.24        173.81        50.29 o                         
   1  14   9       6635.95       6630.28       226.93 o                         
   2  14   9         62.34        111.40        71.81 o                         
   3  14   9       1247.42       1227.93       102.89 o                         
   4  14   9         30.26        -23.74        73.05 o                         
   5  14   9          7.46         42.19        92.22 o                         
   6  14   9        424.73         56.81       131.93 o                         
  -5  15   9        129.20        208.93       103.35 o                         
  -4  15   9       6284.72       6105.48       242.53 o                         
  -3  15   9        696.11        671.15        93.08 o                         
  -2  15   9       9969.96       9675.55       311.34 o                         
  -1  15   9       1889.90       2081.13       140.31 o                         
   0  15   9       4252.97       3959.10       192.54 o                         
   1  15   9       1677.47       1881.29       171.83 o                         
   2  15   9       5024.20       4812.66       217.89 o                         
   3  15   9       1639.84       1759.43       152.55 o                         
   4  15   9         85.63         78.74        69.25 o                         
   5  15   9       1239.15       1614.61       164.61 o                         
  -4  16   9          3.28         83.97        94.25 o                         
  -3  16   9       2559.98       2680.00       180.31 o                         
  -2  16   9       2392.89       2376.87       163.19 o                         
  -1  16   9       5739.31       5605.69       273.65 o                         
   0  16   9       2650.42       2712.16       191.00 o                         
   1  16   9       2424.67       2278.67       193.69 o                         
   2  16   9       3470.16       3794.09       274.89 o                         
   3  16   9        326.43        342.31       116.73 o                         
   4  16   9       2695.25       2896.43       266.81 o                         
  -3  17   9         56.90       -129.64       129.64 o                         
  -2  17   9       3410.47       3170.32       216.78 o                         
  -1  17   9       3453.43       3603.26       266.44 o                         
   0  17   9        184.09         95.50        87.52 o                         
   1  17   9       3098.65       3070.02       256.78 o                         
   2  17   9        582.52        205.78       155.60 o                         
   3  17   9       3647.46       4219.96       394.91 o                         
  -2  18   9        379.19        651.09       451.37 o                         
  -1  18   9         83.67         20.99       215.16 o                         
   0  18   9        898.09        923.78       309.22 o                         
   1  18   9        383.85        386.67       259.38 o                         
   2  18   9       6614.58       5373.00       787.25 o                         
  -8   0  10       8420.77       8802.74       321.59 o                         
  -6   0  10       4113.03       4037.43       199.39 o                         
  -4   0  10       6857.36       7096.94       234.06 o                         
  -2   0  10        341.20        363.91        62.47 o                         
   0   0  10       7304.86       7447.81       168.06 o                         
   2   0  10       2772.34       2850.25       170.06 o                         
   4   0  10      10522.11      10423.42       316.86 o                         
   6   0  10       9305.68       9668.10       330.86 o                         
   8   0  10      16780.80      17731.98       573.09 o                         
 -10   1  10          5.99         84.93       226.31 o                         
  -9   1  10       4780.48       4837.19       195.53 o                         
  -8   1  10        229.18        196.19        68.20 o                         
  -7   1  10      13417.98      13820.77       268.14 o                         
  -6   1  10        836.23        772.97        63.03 o                         
  -5   1  10        757.77        770.97        62.01 o                         
  -4   1  10       6260.66       6281.18       137.59 o                         
  -3   1  10       1911.30       2017.57        78.90 o                         
  -2   1  10        254.87        308.64        43.60 o                         
  -1   1  10         65.14        104.96        27.40 o                         
   0   1  10       3161.10       3125.95        77.10 o                         
   1   1  10       2279.29       2178.33        60.16 o                         
   2   1  10       4015.54       3571.88       101.44 o                         
   3   1  10       7554.40       7126.07       198.59 o                         
   4   1  10       1576.93       1534.08        94.18 o                         
   5   1  10       5045.49       5005.73       163.64 o                         
   6   1  10        201.91        152.05        40.03 o                         
   7   1  10      15973.84      15193.48       359.04 o                         
   8   1  10        257.36        137.74        78.75 o                         
   9   1  10       3365.85       3257.57       200.88 o                         
 -10   2  10       4828.55       6097.27       726.25 o                         
  -9   2  10         30.60         11.28        59.67 o                         
  -8   2  10       2488.70       2821.77       138.98 o                         
  -7   2  10       1299.28       1247.55        80.81 o                         
  -6   2  10       5222.97       5369.44       139.70 o                         
  -5   2  10       2301.56       2237.70        93.89 o                         
  -4   2  10        349.16        355.27        45.23 o                         
  -3   2  10      18356.79      18206.06       223.75 o                         
  -2   2  10        259.15        261.95        38.69 o                         
  -1   2  10       7105.93       7001.15       110.33 o                         
   0   2  10        540.99        620.50        38.24 o                         
   1   2  10       7424.73       7345.90       121.17 o                         
   2   2  10        224.57        184.93        37.93 o                         
   3   2  10       7466.15       7526.85       167.50 o                         
   4   2  10      10339.26       9979.24       207.81 o                         
   5   2  10        119.43        168.83        51.07 o                         
   6   2  10       2575.12       2534.45       135.95 o                         
   7   2  10         40.41        232.18        69.51 o                         
   8   2  10       3009.69       3040.86       178.11 o                         
   9   2  10        241.51        163.11       100.97 o                         
  -9   3  10        209.51        151.34        72.32 o                         
  -8   3  10       1257.37       1211.64        91.15 o                         
  -7   3  10       1814.94       1903.31        90.63 o                         
  -6   3  10       7159.37       7405.07       163.58 o                         
  -5   3  10        159.59        139.28        40.64 o                         
  -4   3  10       8806.42       8962.16       163.05 o                         
  -3   3  10        302.74        314.74        51.34 o                         
  -2   3  10      17503.70      17255.04       183.06 o                         
  -1   3  10       2709.64       2836.62        75.84 o                         
   0   3  10      44433.99      42607.49       239.03 o                         
   1   3  10       1501.29       1466.60        48.39 o                         
   2   3  10       3493.67       3465.93        82.61 o                         
   3   3  10        272.77        360.13        46.33 o                         
   4   3  10       7711.95       8087.44       193.71 o                         
   5   3  10         85.11        121.85        47.18 o                         
   6   3  10       2242.63       2445.45       141.95 o                         
   7   3  10       1575.28       1518.01       113.54 o                         
   8   3  10        820.45        882.67        99.46 o                         
   9   3  10        819.27        666.64       133.72 o                         
  -9   4  10        374.79        208.65       124.09 o                         
  -8   4  10         61.09         81.14        58.44 o                         
  -7   4  10       6387.44       5891.99       184.26 o                         
  -6   4  10        816.80        726.85        63.00 o                         
  -5   4  10       8606.48       8598.17       188.23 o                         
  -4   4  10       2619.95       2574.60        88.81 o                         
  -3   4  10      29856.41      29676.02       307.82 o                         
  -2   4  10        596.85        649.59        48.80 o                         
  -1   4  10      22916.16      22972.36       212.21 o                         
   0   4  10        501.91        463.99        32.34 o                         
   1   4  10      26319.37      25728.45       184.12 o                         
   2   4  10        624.46        723.57        47.54 o                         
   3   4  10      12543.56      12884.71       217.63 o                         
   4   4  10       5799.66       5892.46       158.90 o                         
   5   4  10       4048.28       4503.57       181.98 o                         
   6   4  10         94.26        113.34        65.97 o                         
   7   4  10        283.40        454.19        76.04 o                         
   8   4  10         44.64         91.36        54.84 o                         
   9   4  10        378.48        375.27       159.99 o                         
  -9   5  10       1170.60       1392.49       232.79 o                         
  -8   5  10       2112.85       1966.00       123.88 o                         
  -7   5  10       7441.81       7476.40       201.80 o                         
  -6   5  10       4574.10       4779.91       155.34 o                         
  -5   5  10       7563.97       7479.19       177.86 o                         
  -4   5  10      23314.99      23266.94       300.46 o                         
  -3   5  10        392.80        390.89        54.57 o                         
  -2   5  10      12464.59      12496.37       178.75 o                         
  -1   5  10         15.81         93.95        33.64 o                         
   0   5  10      24320.31      24203.44       194.84 o                         
   1   5  10       6431.33       6230.75       101.39 o                         
   2   5  10      15308.79      15679.94       219.16 o                         
   3   5  10       2729.85       2952.43       113.13 o                         
   4   5  10      10378.35      10682.05       218.72 o                         
   5   5  10       7694.45       8097.39       290.59 o                         
   6   5  10        257.91        273.85        75.35 o                         
   7   5  10       4028.64       4348.46       212.71 o                         
   8   5  10        681.34       1123.06       123.19 o                         
  -9   6  10        249.53       -263.44       263.44 o                         
  -8   6  10       8217.90       7772.86       278.98 o                         
  -7   6  10       1824.98       1814.62       108.05 o                         
  -6   6  10       4638.48       4896.85       164.88 o                         
  -5   6  10       5640.06       5733.39       153.02 o                         
  -4   6  10       8812.79       8767.51       189.86 o                         
  -3   6  10       8177.99       8056.99       172.72 o                         
  -2   6  10        753.21        762.65        56.12 o                         
  -1   6  10       5285.18       4861.53       115.51 o                         
   0   6  10       1599.91       1755.02        61.05 o                         
   1   6  10       9257.15       9214.45       126.73 o                         
   2   6  10       8697.66       8630.91       169.42 o                         
   3   6  10       5199.53       5495.91       152.24 o                         
   4   6  10      15677.35      15964.46       271.83 o                         
   5   6  10       3631.71       3575.82       178.15 o                         
   6   6  10      10652.75      10817.68       355.11 o                         
   7   6  10        353.15        355.72        68.49 o                         
   8   6  10       7201.21       7588.26       339.32 o                         
   9   6  10        167.43        312.76       429.88 o                         
  -8   7  10       2312.10       2499.59       165.49 o                         
  -7   7  10      10861.94      11138.56       301.93 o                         
  -6   7  10          2.27         48.35        55.13 o                         
  -5   7  10       6568.29       6466.57       178.52 o                         
  -4   7  10       1430.36       1384.20        86.94 o                         
  -3   7  10       5264.26       5217.88       143.61 o                         
  -2   7  10         86.09         84.80        46.15 o                         
  -1   7  10        484.67        483.75        44.83 o                         
   0   7  10        222.60        154.83        40.86 o                         
   1   7  10      12155.09      12669.66       169.80 o                         
   2   7  10         47.67        114.68        37.45 o                         
   3   7  10      12218.99      12636.53       249.99 o                         
   4   7  10       2127.97       2121.60       127.63 o                         
   5   7  10      13557.24      13649.62       346.40 o                         
   6   7  10        223.78         93.32        72.84 o                         
   7   7  10      14240.28      14111.06       669.01 o                         
   8   7  10        806.44        858.14       182.32 o                         
  -8   8  10       6997.05       6907.33       275.16 o                         
  -7   8  10         29.96        199.79        61.48 o                         
  -6   8  10      14649.57      14914.12       327.83 o                         
  -5   8  10       1643.39       1752.66       113.22 o                         
  -4   8  10       6906.45       6738.58       189.53 o                         
  -3   8  10       7575.23       7769.06       193.73 o                         
  -2   8  10        501.91        487.65        52.96 o                         
  -1   8  10       2852.75       3026.61        98.60 o                         
   0   8  10       1279.47       1557.35        77.40 o                         
   1   8  10       2153.80       2282.60        98.37 o                         
   2   8  10       6831.45       7111.13       178.99 o                         
   3   8  10       5283.35       5529.88       187.71 o                         
   4   8  10      15494.57      16154.55       336.93 o                         
   5   8  10        679.71        791.09       114.67 o                         
   6   8  10       9110.42       8771.50       306.93 o                         
   7   8  10         12.30        119.22        82.94 o                         
   8   8  10       5884.17       5794.54       630.35 o                         
  -8   9  10         43.20        133.17       166.99 o                         
  -7   9  10       4403.55       4535.45       205.84 o                         
  -6   9  10       7704.16       7713.71       240.15 o                         
  -5   9  10       6034.51       5952.68       191.28 o                         
  -4   9  10       6893.60       7014.46       198.09 o                         
  -3   9  10       1844.19       1761.77       100.33 o                         
  -2   9  10      22307.87      22080.32       296.73 o                         
  -1   9  10        120.42         78.06        43.16 o                         
   0   9  10      20405.78      21098.60       264.93 o                         
   1   9  10         39.74        114.25        36.86 o                         
   2   9  10       9762.18      10158.82       217.71 o                         
   3   9  10       8033.48       7613.90       227.92 o                         
   4   9  10       2486.91       2850.18       156.07 o                         
   5   9  10       7737.27       7970.74       280.66 o                         
   6   9  10       1918.31       2215.47       172.33 o                         
   7   9  10       2520.37       2249.76       230.52 o                         
   8   9  10       1758.47       1284.32       294.31 o                         
  -8  10  10        651.92        712.41       223.29 o                         
  -7  10  10       4010.49       4234.36       205.40 o                         
  -6  10  10       1423.38       1572.70       122.12 o                         
  -5  10  10       8864.14       8930.11       252.95 o                         
  -4  10  10         12.09         36.37        45.52 o                         
  -3  10  10      19994.91      20105.50       324.56 o                         
  -2  10  10       1503.33       1423.50       100.00 o                         
  -1  10  10      37078.38      37530.69       425.45 o                         
   0  10  10        391.76        280.93        45.68 o                         
   1  10  10      23107.63      24020.45       297.96 o                         
   2  10  10       1319.54       1328.41       106.05 o                         
   3  10  10      11092.16      11476.97       289.74 o                         
   4  10  10         61.13        162.27        61.89 o                         
   5  10  10       2782.04       3405.95       190.68 o                         
   6  10  10       1350.42       1165.15       125.17 o                         
   7  10  10        230.91         13.48       138.22 o                         
  -7  11  10        542.41        492.43       157.91 o                         
  -6  11  10       7965.51       8067.74       293.38 o                         
  -5  11  10        480.16        491.77        72.29 o                         
  -4  11  10      13088.32      13083.74       315.36 o                         
  -3  11  10        787.57        918.22        88.94 o                         
  -2  11  10      32298.56      32542.58       443.21 o                         
  -1  11  10        615.78        591.77        63.76 o                         
   0  11  10      20040.58      19952.46       274.08 o                         
   1  11  10        199.00        190.44        41.59 o                         
   2  11  10      22776.51      22672.61       402.86 o                         
   3  11  10         11.99         42.56        48.75 o                         
   4  11  10       3918.87       4095.54       190.55 o                         
   5  11  10        532.84        579.21        80.69 o                         
   6  11  10        796.57        890.22       124.46 o                         
   7  11  10         54.04         17.33       171.93 o                         
  -7  12  10        177.55         43.71       228.11 o                         
  -6  12  10       1341.64       1486.94       136.11 o                         
  -5  12  10       8343.44       8166.87       287.31 o                         
  -4  12  10       2250.29       2093.56       143.57 o                         
  -3  12  10      11954.70      12105.62       287.54 o                         
  -2  12  10         55.05         57.63        46.44 o                         
  -1  12  10      13581.45      13790.04       310.65 o                         
   0  12  10        151.58        215.96        42.80 o                         
   1  12  10      15015.85      14811.73       284.80 o                         
   2  12  10       1968.72       2279.53       121.73 o                         
   3  12  10       6020.43       6084.45       242.13 o                         
   4  12  10       1835.72       2011.75       158.42 o                         
   5  12  10        941.65        940.90       117.22 o                         
   6  12  10       2444.78       2707.22       263.19 o                         
  -6  13  10        183.39        214.57       141.70 o                         
  -5  13  10       2735.81       2773.00       175.87 o                         
  -4  13  10       1164.34       1015.14       102.95 o                         
  -3  13  10       1361.94       1360.03       106.71 o                         
  -2  13  10       5920.48       5684.00       198.62 o                         
  -1  13  10         52.21          3.76        46.22 o                         
   0  13  10       2015.32       1951.97       116.55 o                         
   1  13  10       4667.02       5155.15       185.08 o                         
   2  13  10       3211.34       3115.94       168.58 o                         
   3  13  10       2091.19       2084.81       152.71 o                         
   4  13  10        189.93         27.27        67.01 o                         
   5  13  10       7865.71       8032.69       330.14 o                         
   6  13  10         11.59         87.82       148.42 o                         
  -6  14  10       4925.96       4331.92       715.82 o                         
  -5  14  10        148.36        -11.84        67.87 o                         
  -4  14  10       1884.49       1697.08       128.63 o                         
  -3  14  10        531.98        354.01        68.94 o                         
  -2  14  10         32.64        108.63        61.12 o                         
  -1  14  10        662.01        504.93        77.78 o                         
   0  14  10        228.47        225.85        75.58 o                         
   1  14  10         13.65        -65.23        65.23 o                         
   2  14  10       4085.53       4556.74       203.84 o                         
   3  14  10        561.93        660.74        89.35 o                         
   4  14  10       4668.47       5200.90       369.81 o                         
   5  14  10         11.46       -123.19       123.19 o                         
  -5  15  10       6538.35       6041.18       412.93 o                         
  -4  15  10       1154.03        925.10       121.88 o                         
  -3  15  10        111.42        -13.36        78.96 o                         
  -2  15  10       1221.64       1444.97       156.59 o                         
  -1  15  10          5.78        112.04        81.12 o                         
   0  15  10       1695.41       1703.81       141.60 o                         
   1  15  10        983.32       1201.01       136.66 o                         
   2  15  10        743.40       1132.50       135.08 o                         
   3  15  10       3583.08       3969.43       227.64 o                         
   4  15  10        819.79        837.43       132.51 o                         
   5  15  10       6357.64       6958.83       800.15 o                         
  -4  16  10        819.64        331.11       163.18 o                         
  -3  16  10       2177.98       2208.37       187.46 o                         
  -2  16  10        284.36        185.74       103.08 o                         
  -1  16  10       6523.94       6666.24       302.95 o                         
   0  16  10        120.88        163.64        96.22 o                         
   1  16  10       3363.99       3689.42       238.74 o                         
   2  16  10       2024.70       2138.19       233.85 o                         
   3  16  10       2079.39       2406.57       461.60 o                         
   4  16  10       1482.83       1560.52       292.44 o                         
  -3  17  10         75.36         63.49       173.19 o                         
  -2  17  10       7654.53       7615.68       580.01 o                         
  -1  17  10         34.47        -36.59       142.31 o                         
   0  17  10       4027.84       4466.80       336.26 o                         
   1  17  10        522.16        835.67       226.88 o                         
   2  17  10       4037.07       3816.06       371.64 o                         
  -1  18  10       3943.98       3206.47       613.18 o                         
   1  18  10       3965.20       4137.86       673.99 o                         
  -9   0  11        244.73        154.92       150.88 o                         
  -7   0  11        492.30        538.57        83.91 o                         
  -5   0  11       2823.54       2767.51       170.87 o                         
  -3   0  11       7106.42       7487.77       230.29 o                         
  -1   0  11      13177.31      12847.78       312.95 o                         
   1   0  11      38771.85      37680.50       508.72 o                         
   3   0  11      21656.32      21799.71       565.13 o                         
   5   0  11       5730.19       6333.81       316.95 o                         
   7   0  11       7917.74       9192.21       410.20 o                         
   9   0  11        248.57         86.46       153.60 o                         
  -9   1  11        544.35        507.33       105.26 o                         
  -8   1  11         45.48        -31.42        37.13 o                         
  -7   1  11       1771.25       1722.53       100.23 o                         
  -6   1  11       1178.65       1166.74        76.67 o                         
  -5   1  11       1459.23       1428.26        95.69 o                         
  -4   1  11       7378.85       7300.03       156.24 o                         
  -3   1  11       1733.42       1857.93        84.34 o                         
  -2   1  11       4730.21       4718.59       115.71 o                         
  -1   1  11        354.72        397.39        47.94 o                         
   0   1  11      30374.94      29943.82       252.45 o                         
   1   1  11          4.80         61.87        33.71 o                         
   2   1  11      11105.85      11266.22       233.60 o                         
   3   1  11         14.55         77.25        63.53 o                         
   4   1  11      23558.42      23115.60       401.34 o                         
   5   1  11       4326.14       4190.38       169.38 o                         
   6   1  11       5589.37       5428.83       213.75 o                         
   7   1  11       3983.88       4112.78       195.40 o                         
   8   1  11       1354.40       1792.32       135.51 o                         
   9   1  11        322.59        243.01       134.62 o                         
  -9   2  11         72.76         38.63        80.53 o                         
  -8   2  11       3218.09       3351.83       158.62 o                         
  -7   2  11        126.52         75.56        47.58 o                         
  -6   2  11       4493.52       4411.95       147.12 o                         
  -5   2  11        226.73        140.70        45.65 o                         
  -4   2  11       8613.23       8867.50       169.41 o                         
  -3   2  11       8201.18       7969.39       152.43 o                         
  -2   2  11        779.07        744.31        49.91 o                         
  -1   2  11       6731.18       6735.91       138.13 o                         
   0   2  11        151.82        203.25        42.55 o                         
   1   2  11       4244.83       4454.13       104.70 o                         
   2   2  11        563.52        632.05        57.60 o                         
   3   2  11      16866.87      16569.94       308.32 o                         
   4   2  11       6954.58       6666.52       206.57 o                         
   5   2  11       8921.91       8557.83       239.67 o                         
   6   2  11       5719.28       6052.07       211.39 o                         
   7   2  11       1229.59       1233.95       123.05 o                         
   8   2  11       6975.88       7036.46       265.45 o                         
   9   2  11         73.97        223.67       158.66 o                         
  -9   3  11       2977.44       3060.52       223.91 o                         
  -8   3  11        429.02        499.10        83.98 o                         
  -7   3  11      18435.08      18879.30       323.42 o                         
  -6   3  11        403.79        358.28        47.70 o                         
  -5   3  11       5557.85       5771.37       170.09 o                         
  -4   3  11        794.02        811.24        57.27 o                         
  -3   3  11       9012.56       8902.47       173.49 o                         
  -2   3  11        145.51        142.22        37.26 o                         
  -1   3  11       6118.58       5878.03       117.41 o                         
   0   3  11       1283.73       1260.18        53.97 o                         
   1   3  11        931.74        969.18        62.04 o                         
   2   3  11       1013.09        919.47        68.58 o                         
   3   3  11       6020.62       5957.72       190.71 o                         
   4   3  11       5316.24       5280.05       185.43 o                         
   5   3  11       3087.12       2947.98       147.98 o                         
   6   3  11        607.69        389.36        81.25 o                         
   7   3  11      11754.18      11756.56       352.13 o                         
   8   3  11       1037.18       1271.59       119.94 o                         
   9   3  11       6730.11       6298.43       781.95 o                         
  -9   4  11         83.62         20.05       120.80 o                         
  -8   4  11      10817.91      10617.35       273.98 o                         
  -7   4  11          1.36        -20.34        48.65 o                         
  -6   4  11      11666.01      11867.50       227.90 o                         
  -5   4  11         59.83         35.48        37.92 o                         
  -4   4  11      11604.91      11608.10       193.87 o                         
  -3   4  11       6495.10       6410.63       148.86 o                         
  -2   4  11       6203.16       6550.74       120.87 o                         
  -1   4  11       2153.10       2249.13        78.56 o                         
   0   4  11       3827.00       4052.74        86.36 o                         
   1   4  11        402.74        549.26        45.81 o                         
   2   4  11         13.53         76.80        47.81 o                         
   3   4  11       1305.77       1363.53        87.22 o                         
   4   4  11       5173.80       5232.14       190.32 o                         
   5   4  11         61.95         61.87        49.17 o                         
   6   4  11       5128.19       5176.08       213.20 o                         
   7   4  11        287.28        408.79        72.59 o                         
   8   4  11       8955.90       8798.28       318.57 o                         
   9   4  11          5.19         75.96       305.95 o                         
  -9   5  11       5050.58       3322.44       538.52 o                         
  -8   5  11        664.12        624.15        80.64 o                         
  -7   5  11       9442.48       9461.76       233.31 o                         
  -6   5  11       1371.86       1353.15        92.66 o                         
  -5   5  11       8323.70       8716.54       192.56 o                         
  -4   5  11       2669.97       2762.15       107.94 o                         
  -3   5  11      16158.17      16588.84       249.69 o                         
  -2   5  11      10113.21      10298.62       169.56 o                         
  -1   5  11       2008.22       2095.23        72.24 o                         
   0   5  11      11614.17      11521.44       142.11 o                         
   1   5  11       3396.01       3674.04       102.62 o                         
   2   5  11       6073.33       6053.85       150.15 o                         
   3   5  11        422.70        435.12        57.91 o                         
   4   5  11       4559.06       4735.15       188.43 o                         
   5   5  11       2704.48       2622.26       178.27 o                         
   6   5  11       1579.26       1712.99       153.36 o                         
   7   5  11       6694.43       6558.61       294.32 o                         
   8   5  11        143.52        480.50       105.95 o                         
  -8   6  11       2198.63       2079.89       160.57 o                         
  -7   6  11          3.71        124.37        52.52 o                         
  -6   6  11       5197.01       5573.09       182.37 o                         
  -5   6  11       2545.66       2699.88       114.97 o                         
  -4   6  11       7064.30       7106.13       186.72 o                         
  -3   6  11      15475.58      15379.09       246.03 o                         
  -2   6  11       5250.19       5270.36       143.23 o                         
  -1   6  11      18411.70      18133.79       222.46 o                         
   0   6  11        878.57        893.93        49.82 o                         
   1   6  11      24718.06      24943.74       386.34 o                         
   2   6  11        835.88        846.54        65.75 o                         
   3   6  11      11548.13      11884.88       272.23 o                         
   4   6  11        180.85        222.76        80.45 o                         
   5   6  11       2484.61       2700.06       185.55 o                         
   6   6  11       1763.00       1571.86       147.48 o                         
   7   6  11       2739.25       2975.65       218.11 o                         
   8   6  11        665.80        914.29       201.14 o                         
  -8   7  11       1110.03        943.79       134.37 o                         
  -7   7  11        774.04        838.00        94.12 o                         
  -6   7  11       2056.12       2066.10       115.37 o                         
  -5   7  11         11.85         45.66        48.30 o                         
  -4   7  11       6156.05       6497.31       182.54 o                         
  -3   7  11        553.32        578.51        66.34 o                         
  -2   7  11      15653.20      15366.29       284.59 o                         
  -1   7  11          3.66         -8.53        32.86 o                         
   0   7  11      31321.68      31786.51       325.21 o                         
   1   7  11       6902.07       7084.33       159.13 o                         
   2   7  11      21957.73      22527.44       320.57 o                         
   3   7  11          5.77        150.21        61.88 o                         
   4   7  11       8150.68       8469.01       311.33 o                         
   5   7  11       2048.28       2151.63       168.94 o                         
   6   7  11       4681.01       4894.34       253.74 o                         
   7   7  11         25.56        -68.03        68.03 o                         
   8   7  11        957.08       1014.83       404.00 o                         
  -8   8  11        555.57        631.97       319.07 o                         
  -7   8  11         45.62         78.61        72.16 o                         
  -6   8  11       2205.46       2337.60       143.21 o                         
  -5   8  11       1297.87       1429.55       104.85 o                         
  -4   8  11       7052.47       7280.26       214.13 o                         
  -3   8  11      10055.99       9922.91       223.11 o                         
  -2   8  11         27.82         65.95        42.87 o                         
  -1   8  11      19055.19      19597.03       250.99 o                         
   0   8  11        250.68        339.96        45.81 o                         
   1   8  11      19061.17      19078.28       267.35 o                         
   2   8  11          4.35         37.02        32.32 o                         
   3   8  11      15362.13      15239.82       417.38 o                         
   4   8  11       1202.80       1342.75       128.24 o                         
   5   8  11       8273.92       8024.08       317.80 o                         
   6   8  11        754.78        877.00       120.12 o                         
   7   8  11        977.83        996.02       133.38 o                         
   8   8  11        922.83       1329.50       529.07 o                         
  -8   9  11          4.57        -97.13       195.87 o                         
  -7   9  11      10085.91      10509.64       317.10 o                         
  -6   9  11        280.11        275.71        63.57 o                         
  -5   9  11      11389.57      11195.03       265.26 o                         
  -4   9  11       5271.25       5373.36       178.45 o                         
  -3   9  11       3771.63       3783.75       165.31 o                         
  -2   9  11      12348.10      12042.31       235.00 o                         
  -1   9  11       7162.37       7082.74       176.36 o                         
   0   9  11       9113.85       8976.59       190.96 o                         
   1   9  11        317.42        374.99        51.25 o                         
   2   9  11       8215.69       8142.59       217.89 o                         
   3   9  11        204.68        279.41        83.45 o                         
   4   9  11       6176.21       6304.35       263.96 o                         
   5   9  11       2920.69       2771.99       189.95 o                         
   6   9  11       1036.02        627.04       145.28 o                         
   7   9  11       1601.52       1548.63       244.53 o                         
  -7  10  11         13.01        186.45        91.47 o                         
  -6  10  11      16277.00      16006.71       406.77 o                         
  -5  10  11        770.95        896.22        87.97 o                         
  -4  10  11      11407.89      11295.36       278.20 o                         
  -3  10  11        373.67        387.79        61.09 o                         
  -2  10  11      10380.28      10263.72       250.26 o                         
  -1  10  11       2638.77       2597.75       120.61 o                         
   0  10  11       2455.16       2422.91       105.24 o                         
   1  10  11       1719.74       1630.55        88.72 o                         
   2  10  11        836.49       1093.94       103.83 o                         
   3  10  11        235.22        125.52        65.33 o                         
   4  10  11       3638.97       3795.08       212.46 o                         
   5  10  11        814.43        591.55        91.52 o                         
   6  10  11       2301.65       2450.22       188.59 o                         
   7  10  11        109.03         51.78       162.38 o                         
  -7  11  11       8037.65       7546.31       407.68 o                         
  -6  11  11         72.92         -0.46       110.25 o                         
  -5  11  11      20588.45      20632.26       425.16 o                         
  -4  11  11         19.84         32.35        44.49 o                         
  -3  11  11       8207.49       7976.31       245.47 o                         
  -2  11  11       2161.14       2273.93       131.09 o                         
  -1  11  11       3658.60       3595.09       142.79 o                         
   0  11  11         91.48        164.10        38.57 o                         
   1  11  11         21.84         90.26        45.42 o                         
   2  11  11        111.73        209.44        66.41 o                         
   3  11  11        351.45        513.93        89.57 o                         
   4  11  11        766.55        848.91       128.68 o                         
   5  11  11       3302.89       3554.26       250.15 o                         
   6  11  11        763.05        718.77       163.54 o                         
  -7  12  11         28.76        317.38       370.83 o                         
  -6  12  11       7709.77       7586.49       386.85 o                         
  -5  12  11        465.63        479.87        81.20 o                         
  -4  12  11       9157.59       8891.99       293.12 o                         
  -3  12  11       1806.88       1956.23       120.16 o                         
  -2  12  11       5013.87       4947.10       197.52 o                         
  -1  12  11       3120.44       3322.65       169.37 o                         
   0  12  11         98.59        196.71        41.93 o                         
   1  12  11       4358.97       4585.68       172.32 o                         
   2  12  11         55.85        203.54        56.98 o                         
   3  12  11       4863.69       5945.96       267.52 o                         
   4  12  11       1374.89       1316.42       133.19 o                         
   5  12  11       1919.38       2319.79       212.30 o                         
   6  12  11       4321.86       3977.63       412.45 o                         
  -6  13  11       1919.65       2448.88       356.37 o                         
  -5  13  11       3070.89       3170.31       191.56 o                         
  -4  13  11       2021.33       2047.08       148.42 o                         
  -3  13  11        836.77        720.06        84.80 o                         
  -2  13  11       4199.99       4522.77       221.16 o                         
  -1  13  11        256.36        356.51        81.09 o                         
   0  13  11       8394.07       9136.47       260.88 o                         
   1  13  11         61.15         44.68        48.09 o                         
   2  13  11      15430.10      16486.54       411.45 o                         
   3  13  11       2115.63       2118.99       167.26 o                         
   4  13  11       3123.64       3367.99       197.89 o                         
   5  13  11       1722.01       1877.42       304.01 o                         
  -5  14  11       2004.32       2175.91       226.74 o                         
  -4  14  11        649.43        624.86        92.95 o                         
  -3  14  11       5495.72       5570.24       242.92 o                         
  -2  14  11          6.76         50.43        68.43 o                         
  -1  14  11      11654.20      12195.68       355.99 o                         
   0  14  11        218.22        102.62        56.84 o                         
   1  14  11       9190.36       9838.67       306.13 o                         
   2  14  11       1276.38       1766.15       177.38 o                         
   3  14  11       7603.61       7904.11       325.27 o                         
   4  14  11         50.01         31.76        87.42 o                         
   5  14  11       6001.71       6809.87       750.32 o                         
  -5  15  11        769.25        698.91       192.98 o                         
  -4  15  11       1673.83       1527.70       310.03 o                         
  -3  15  11        665.96        523.82       136.32 o                         
  -2  15  11      12866.44      14053.37       505.25 o                         
  -1  15  11       1344.35       1585.81       151.74 o                         
   0  15  11       4086.71       4397.05       221.89 o                         
   1  15  11        368.54        493.98       123.43 o                         
   2  15  11      10197.57      10367.70       399.61 o                         
   3  15  11         28.74         43.27        79.94 o                         
   4  15  11       4028.72       4099.08       331.11 o                         
  -4  16  11       1507.63       1211.18       419.46 o                         
  -3  16  11       1429.05       1690.86       240.17 o                         
  -2  16  11       1777.90       1855.20       257.27 o                         
  -1  16  11       4019.04       4216.01       367.44 o                         
   0  16  11       1140.71        984.22       180.85 o                         
   1  16  11       4847.40       4817.51       345.44 o                         
   2  16  11         47.18       -151.72       176.48 o                         
   3  16  11       3271.82       3093.96       410.11 o                         
  -2  17  11        481.68        -22.88       308.82 o                         
  -1  17  11       1138.76        780.50       268.33 o                         
   0  17  11        447.24        528.83       471.02 o                         
   1  17  11        101.11        -89.81       282.25 o                         
  -8   0  12       5409.09       5157.78       263.82 o                         
  -6   0  12      14332.77      14750.63       411.87 o                         
  -4   0  12      23123.76      22823.20       387.94 o                         
  -2   0  12       9059.51       9153.26       234.16 o                         
   0   0  12      25279.36      24929.72       413.32 o                         
   2   0  12       2164.42       2083.41       163.90 o                         
   4   0  12        781.16        915.69       148.82 o                         
   6   0  12       1102.19       1333.59       169.35 o                         
   8   0  12       4392.58       3784.19       284.92 o                         
  -9   1  12       1815.18       1625.07       168.76 o                         
  -8   1  12         23.03         97.05        47.72 o                         
  -7   1  12      10461.88      10339.64       252.78 o                         
  -6   1  12        376.02        296.49        46.27 o                         
  -5   1  12       6616.12       6501.87       187.80 o                         
  -4   1  12         90.40        112.96        40.04 o                         
  -3   1  12      25961.06      25977.01       297.61 o                         
  -2   1  12       3534.45       3362.00       108.32 o                         
  -1   1  12      13420.99      13179.77       216.94 o                         
   0   1  12       9856.79       9895.90       155.49 o                         
   1   1  12      10764.29      10791.12       205.08 o                         
   2   1  12        910.77        822.41        81.44 o                         
   3   1  12        457.89        730.32        88.74 o                         
   4   1  12       5402.22       5457.23       215.03 o                         
   5   1  12       1171.71       1129.84       108.69 o                         
   6   1  12       4003.10       4082.56       195.56 o                         
   7   1  12       6377.12       6376.96       248.23 o                         
   8   1  12        736.89        699.79        96.28 o                         
  -9   2  12        611.76        475.86       132.45 o                         
  -8   2  12       2934.43       3007.80       158.36 o                         
  -7   2  12        601.90        391.14        74.40 o                         
  -6   2  12       2414.07       2600.35       131.01 o                         
  -5   2  12        195.14        219.29        65.90 o                         
  -4   2  12       8150.34       8443.84       175.95 o                         
  -3   2  12       4346.16       4237.19       120.30 o                         
  -2   2  12       9850.79       9723.31       173.71 o                         
  -1   2  12       7612.25       7962.42       156.74 o                         
   0   2  12       7952.12       7777.55       155.59 o                         
   1   2  12      19273.43      19471.12       257.76 o                         
   2   2  12       1112.39       1084.60        90.44 o                         
   3   2  12      21984.66      21772.78       366.35 o                         
   4   2  12        870.35       1082.38       109.93 o                         
   5   2  12      11972.14      11983.68       292.51 o                         
   6   2  12       2957.70       2683.03       159.04 o                         
   7   2  12       7943.57       8139.08       302.84 o                         
   8   2  12       4018.47       3713.36       215.97 o                         
  -9   3  12         76.16         23.10       124.51 o                         
  -8   3  12       2073.19       2197.62       140.19 o                         
  -7   3  12        467.41        540.31        67.90 o                         
  -6   3  12        324.82        292.41        49.71 o                         
  -5   3  12         53.74         88.62        42.39 o                         
  -4   3  12       2283.87       2277.33        95.51 o                         
  -3   3  12       2553.72       2569.02        97.72 o                         
  -2   3  12       6904.88       6799.23       135.54 o                         
  -1   3  12        306.19        302.57        43.78 o                         
   0   3  12      18919.12      18249.13       236.52 o                         
   1   3  12       3213.25       3131.21       112.74 o                         
   2   3  12      21883.23      21777.33       334.34 o                         
   3   3  12         62.23         71.80        51.27 o                         
   4   3  12      28752.39      28345.40       581.07 o                         
   5   3  12        404.73        295.10        65.26 o                         
   6   3  12       6273.33       6778.71       266.29 o                         
   7   3  12        687.07        618.77        95.36 o                         
   8   3  12       6293.94       6684.31       340.38 o                         
  -8   4  12        832.34        821.63        87.87 o                         
  -7   4  12       2400.71       2631.55       134.64 o                         
  -6   4  12       1482.34       1390.40        90.52 o                         
  -5   4  12         55.94        138.73        38.10 o                         
  -4   4  12        629.98        601.54        55.75 o                         
  -3   4  12       1524.06       1641.70        83.86 o                         
  -2   4  12        185.80        258.74        36.85 o                         
  -1   4  12       7173.29       6884.62       142.88 o                         
   0   4  12        579.80        479.99        43.71 o                         
   1   4  12      21236.79      20815.36       299.41 o                         
   2   4  12        649.41        585.93        75.08 o                         
   3   4  12      20096.12      20255.57       351.48 o                         
   4   4  12         42.49         93.72        52.43 o                         
   5   4  12       9049.07       9374.27       261.31 o                         
   6   4  12          4.36        -64.08        65.75 o                         
   7   4  12       8884.82       9370.09       354.34 o                         
   8   4  12        887.30        805.45       427.33 o                         
  -8   5  12       1022.58        923.47       138.99 o                         
  -7   5  12       4804.85       4853.00       179.57 o                         
  -6   5  12       1768.37       1844.53       105.07 o                         
  -5   5  12       4479.79       4545.45       151.97 o                         
  -4   5  12         88.99         83.69        46.44 o                         
  -3   5  12       8552.99       8769.10       189.29 o                         
  -2   5  12        455.88        522.15        46.09 o                         
  -1   5  12       2537.95       2439.86        82.08 o                         
   0   5  12      10298.61      10295.96       178.82 o                         
   1   5  12        303.28        446.32        55.09 o                         
   2   5  12       5924.12       6046.20       169.71 o                         
   3   5  12        487.97        444.49        60.62 o                         
   4   5  12      15926.24      16256.05       416.98 o                         
   5   5  12        875.39        909.71       110.70 o                         
   6   5  12       6463.29       6670.26       271.82 o                         
   7   5  12        706.07        831.10       116.60 o                         
   8   5  12       1783.12       1648.22       288.22 o                         
  -8   6  12       2835.63       3010.17       280.23 o                         
  -7   6  12        891.23        914.46        87.87 o                         
  -6   6  12      17611.12      17922.17       333.88 o                         
  -5   6  12        754.36        769.58        91.27 o                         
  -4   6  12      17207.25      17357.38       284.65 o                         
  -3   6  12        610.31        630.91        67.69 o                         
  -2   6  12       8132.18       7812.95       170.75 o                         
  -1   6  12       2229.93       2261.49        85.45 o                         
   0   6  12       7758.89       7411.81       166.53 o                         
   1   6  12        438.13        515.57        60.70 o                         
   2   6  12        841.77        933.78        87.30 o                         
   3   6  12       2804.78       2708.96       147.18 o                         
   4   6  12        820.01        881.04       117.73 o                         
   5   6  12       3157.50       3141.19       203.60 o                         
   6   6  12        197.58        428.87        97.90 o                         
   7   6  12       1079.57        845.00       114.78 o                         
   8   6  12       2184.52       2095.05       432.59 o                         
  -8   7  12         25.53       -103.92       650.88 o                         
  -7   7  12      13006.12      13527.43       374.22 o                         
  -6   7  12       2549.65       2539.08       141.32 o                         
  -5   7  12      19440.17      19908.27       346.11 o                         
  -4   7  12        274.71        189.16        58.91 o                         
  -3   7  12      13292.41      13220.63       260.35 o                         
  -2   7  12       2671.59       2545.96       107.24 o                         
  -1   7  12       9275.35       9274.40       198.56 o                         
   0   7  12         72.04        177.67        45.30 o                         
   1   7  12       4838.73       5133.74       155.39 o                         
   2   7  12         12.18         47.59        43.07 o                         
   3   7  12        403.90        355.79        85.36 o                         
   4   7  12          1.53         76.09        81.83 o                         
   5   7  12        840.14       1037.40       125.72 o                         
   6   7  12        270.55        228.72        65.40 o                         
   7   7  12        723.40        782.30       142.44 o                         
  -8   8  12       7663.14       7464.94       461.37 o                         
  -7   8  12          8.78        -60.74        60.74 o                         
  -6   8  12       8647.69       8626.25       334.08 o                         
  -5   8  12         72.11         79.20        48.55 o                         
  -4   8  12      11520.83      11493.23       291.98 o                         
  -3   8  12       2089.42       2159.14       112.77 o                         
  -2   8  12      15548.84      15558.02       253.81 o                         
  -1   8  12       1928.66       2072.65        98.82 o                         
   0   8  12       3835.79       3644.39       131.90 o                         
   1   8  12       4189.68       4552.55       149.31 o                         
   2   8  12        791.94        846.43        85.53 o                         
   3   8  12        243.85        250.28       102.64 o                         
   4   8  12        188.85        228.76        89.05 o                         
   5   8  12        979.92       1036.71       126.73 o                         
   6   8  12        518.76        436.31       138.26 o                         
   7   8  12       1148.81       1280.19       220.10 o                         
  -8   9  12       3452.28       2805.61       510.39 o                         
  -7   9  12       2825.52       2752.21       249.23 o                         
  -6   9  12         72.94        199.95        62.41 o                         
  -5   9  12       5699.91       5737.40       208.58 o                         
  -4   9  12         59.68         47.25        41.39 o                         
  -3   9  12      11252.19      11126.54       251.04 o                         
  -2   9  12       4417.57       4744.48       178.01 o                         
  -1   9  12       3973.71       3839.62       145.50 o                         
   0   9  12       2786.88       3053.37       131.21 o                         
   1   9  12        963.04        929.48        77.73 o                         
   2   9  12       6589.98       7050.02       249.74 o                         
   3   9  12         39.53         14.61        69.12 o                         
   4   9  12       3638.97       3808.55       240.83 o                         
   5   9  12        156.23         48.20       101.78 o                         
   6   9  12       2767.01       3238.99       221.05 o                         
   7   9  12        871.47        339.39       207.58 o                         
  -7  10  12       3172.47       3191.31       588.53 o                         
  -6  10  12       2031.09       2275.87       180.63 o                         
  -5  10  12          2.38        -53.13        53.13 o                         
  -4  10  12       1045.04        939.77        89.38 o                         
  -3  10  12       2756.83       2784.45       148.30 o                         
  -2  10  12        727.09        587.98        72.26 o                         
  -1  10  12       1532.86       1593.13        97.07 o                         
   0  10  12        122.96         15.34        34.28 o                         
   1  10  12       8801.46       8934.42       214.47 o                         
   2  10  12        233.57          2.98        64.24 o                         
   3  10  12       9291.79       9342.58       327.07 o                         
   4  10  12          1.03        -14.37        80.02 o                         
   5  10  12       5926.59       5836.68       310.28 o                         
   6  10  12        436.89        243.22       122.03 o                         
  -7  11  12         47.10       2709.90       532.95 o                         
  -6  11  12        507.72        392.99       105.84 o                         
  -5  11  12         15.57         71.83        67.68 o                         
  -4  11  12         14.05         54.66        60.23 o                         
  -3  11  12       1099.06       1202.94       129.55 o                         
  -2  11  12       5123.41       5390.33       205.48 o                         
  -1  11  12       1883.48       2099.38       118.07 o                         
   0  11  12       5047.76       5251.03       169.48 o                         
   1  11  12        520.05        329.94        86.97 o                         
   2  11  12       9504.95       9474.35       295.75 o                         
   3  11  12        766.14        886.91       111.14 o                         
   4  11  12       3927.16       3743.59       334.30 o                         
   5  11  12        130.22         12.10        74.83 o                         
   6  11  12       5233.01       5685.04      1011.91 o                         
  -6  12  12       4093.29       4298.79       440.79 o                         
  -5  12  12         62.96        139.93        63.04 o                         
  -4  12  12       2504.13       2408.29       158.56 o                         
  -3  12  12        503.64        548.23        91.93 o                         
  -2  12  12       1895.19       1998.41       136.99 o                         
  -1  12  12       8847.63       9448.71       253.21 o                         
   0  12  12       2602.42       2716.93       154.01 o                         
   1  12  12       6519.42       6898.17       229.55 o                         
   2  12  12       1250.13       1258.27       114.65 o                         
   3  12  12       1856.77       2035.36       160.62 o                         
   4  12  12          5.18        -66.97       101.49 o                         
   5  12  12       5716.83       5328.30       372.49 o                         
  -6  13  12         32.69         43.69       216.61 o                         
  -5  13  12      11343.29      11456.03       488.21 o                         
  -4  13  12       1528.06       1852.64       171.68 o                         
  -3  13  12       4064.06       3839.63       240.18 o                         
  -2  13  12       1829.08       1920.68       154.93 o                         
  -1  13  12       5611.13       5675.84       231.95 o                         
   0  13  12       1717.52       1721.41       136.67 o                         
   1  13  12       4045.50       4112.97       193.30 o                         
   2  13  12       5047.66       5122.60       256.94 o                         
   3  13  12        572.26        492.07        93.51 o                         
   4  13  12       1637.39       1595.44       177.76 o                         
   5  13  12        909.94        866.39       236.66 o                         
  -4  14  12       7714.33       7835.81       470.91 o                         
  -3  14  12       1942.19       2355.00       201.27 o                         
  -2  14  12      13108.03      13627.16       461.99 o                         
  -1  14  12        160.21         31.68        92.26 o                         
   0  14  12       3394.32       3230.88       189.78 o                         
   1  14  12         91.97       -111.36       115.73 o                         
   2  14  12       1152.83       1679.30       162.15 o                         
   3  14  12        506.74        479.38       103.53 o                         
   4  14  12          6.61        -40.24       195.12 o                         
  -3  15  12       5077.87       5074.79       388.53 o                         
  -2  15  12         21.60        159.22       157.76 o                         
  -1  15  12       6258.92       6203.15       318.45 o                         
   0  15  12         86.69         95.37        97.44 o                         
   1  15  12        516.92        907.50       189.92 o                         
   2  15  12       1168.78       1374.65       171.33 o                         
   3  15  12        315.39        288.42       141.79 o                         
  -2  16  12       3883.81       3322.79       411.18 o                         
  -1  16  12        935.22       1149.46       302.67 o                         
   0  16  12        715.53        189.65       148.51 o                         
   1  16  12       2765.52       3352.52       412.38 o                         
   2  16  12        670.45          2.31       193.03 o                         
  -7   0  13      12823.29      12863.67       417.65 o                         
  -5   0  13       4655.54       4925.16       240.48 o                         
  -3   0  13        259.94        393.03        82.42 o                         
  -1   0  13       3660.09       3767.81       151.98 o                         
   1   0  13      10280.00      10406.30       297.64 o                         
   3   0  13      23495.07      23797.35       641.41 o                         
   5   0  13      14901.12      14810.92       509.98 o                         
   7   0  13      12839.58      13226.55       588.99 o                         
  -8   1  13       4070.44       4257.09       239.91 o                         
  -7   1  13       4473.20       4404.51       174.72 o                         
  -6   1  13       5051.99       5198.60       180.35 o                         
  -5   1  13       2675.41       2600.25       116.36 o                         
  -4   1  13       3307.57       3509.20       120.82 o                         
  -3   1  13       6669.37       6634.62       150.64 o                         
  -2   1  13          4.22         31.13        30.68 o                         
  -1   1  13       5905.73       5784.13       146.88 o                         
   0   1  13       6639.42       6762.48       167.05 o                         
   1   1  13       4081.24       4001.82       133.73 o                         
   2   1  13       9584.22       9343.58       231.27 o                         
   3   1  13       1467.61       1673.28       117.58 o                         
   4   1  13      25059.22      23474.86       436.77 o                         
   5   1  13        575.84        538.75        85.93 o                         
   6   1  13       7743.29       7399.69       265.93 o                         
   7   1  13          2.36         90.36        60.26 o                         
   8   1  13       5584.49       5788.77       367.74 o                         
  -8   2  13       1625.64       1636.92       145.53 o                         
  -7   2  13       4623.83       4583.85       185.91 o                         
  -6   2  13       9161.99       9366.15       253.14 o                         
  -5   2  13        317.41        435.82        55.62 o                         
  -4   2  13      15247.09      15451.74       246.44 o                         
  -3   2  13       2341.02       2433.92       100.18 o                         
  -2   2  13      14317.90      14331.65       219.19 o                         
  -1   2  13         34.18         17.76        30.14 o                         
   0   2  13      25092.92      24389.30       309.03 o                         
   1   2  13       4761.85       4410.94       149.70 o                         
   2   2  13       5338.86       5535.30       181.49 o                         
   3   2  13       9663.47       9595.60       255.84 o                         
   4   2  13       3101.97       3465.92       176.58 o                         
   5   2  13       3520.02       3314.83       176.69 o                         
   6   2  13        444.32        466.05        80.27 o                         
   7   2  13       7144.84       6966.79       286.94 o                         
   8   2  13        616.16        602.42       251.91 o                         
  -8   3  13        415.27        270.99       110.23 o                         
  -7   3  13       6114.85       5888.76       230.49 o                         
  -6   3  13       2010.98       1954.79       117.82 o                         
  -5   3  13       9280.18       9348.45       229.30 o                         
  -4   3  13        206.55        151.43        41.29 o                         
  -3   3  13      35999.12      36562.34       401.81 o                         
  -2   3  13        439.71        476.49        50.96 o                         
  -1   3  13      18678.72      18662.27       236.54 o                         
   0   3  13       1340.67       1328.67        78.45 o                         
   1   3  13      17401.58      17026.96       284.44 o                         
   2   3  13        368.27        273.72        57.37 o                         
   3   3  13      11696.57      12025.80       284.77 o                         
   4   3  13        921.87        676.09        86.90 o                         
   5   3  13        108.25        175.21        68.64 o                         
   6   3  13        500.89        574.78        90.65 o                         
   7   3  13        143.39        426.24        94.70 o                         
   8   3  13        301.84         59.31       175.40 o                         
  -8   4  13       1846.27       1816.83       189.11 o                         
  -7   4  13        164.98        275.51        76.88 o                         
  -6   4  13       7252.28       7283.91       212.70 o                         
  -5   4  13        301.38        241.80        48.95 o                         
  -4   4  13      23722.40      23999.94       347.41 o                         
  -3   4  13        873.38        874.30        69.00 o                         
  -2   4  13      15330.00      15380.84       243.06 o                         
  -1   4  13        249.61        183.41        38.14 o                         
   0   4  13      25510.46      24293.79       406.43 o                         
   1   4  13       2596.28       2531.05       115.76 o                         
   2   4  13       6949.97       6907.55       207.70 o                         
   3   4  13        125.86        180.99        54.25 o                         
   4   4  13       2258.64       2707.39       157.56 o                         
   5   4  13        153.66         77.80        63.10 o                         
   6   4  13         22.69         93.39        75.94 o                         
   7   4  13       1658.19       1791.92       167.26 o                         
   8   4  13        606.11        453.24       234.10 o                         
  -8   5  13       3577.35       3994.74       436.99 o                         
  -7   5  13       3943.32       3776.58       173.67 o                         
  -6   5  13        340.92        267.23        56.65 o                         
  -5   5  13       3007.07       2834.44       133.43 o                         
  -4   5  13        726.67        775.73        66.40 o                         
  -3   5  13      10099.05      10122.45       217.17 o                         
  -2   5  13       1655.54       1554.47        84.06 o                         
  -1   5  13      11620.37      11284.08       189.84 o                         
   0   5  13       3302.04       3428.25       128.16 o                         
   1   5  13       9443.40       9239.80       210.38 o                         
   2   5  13       1235.73       1222.42        93.29 o                         
   3   5  13       1142.07       1132.74       107.52 o                         
   4   5  13       3372.45       3550.82       192.99 o                         
   5   5  13        800.77        849.45       119.21 o                         
   6   5  13       3054.87       3473.93       203.17 o                         
   7   5  13        524.95        689.04       119.75 o                         
   8   5  13       2650.70       2334.44       477.15 o                         
  -8   6  13        502.40       -384.65       384.65 o                         
  -7   6  13       3579.51       3603.19       214.84 o                         
  -6   6  13        115.02        160.01        60.14 o                         
  -5   6  13       1811.52       1940.23       126.59 o                         
  -4   6  13        962.32        835.48        79.44 o                         
  -3   6  13        614.32        666.00        62.75 o                         
  -2   6  13       2463.46       2261.04       104.72 o                         
  -1   6  13         58.42         44.43        48.59 o                         
   0   6  13       4406.20       4184.15       154.01 o                         
   1   6  13       3922.72       4006.65       149.16 o                         
   2   6  13        243.93         67.31        42.24 o                         
   3   6  13       6447.31       6678.27       252.59 o                         
   4   6  13        358.66        406.65        92.57 o                         
   5   6  13       8381.22       8943.99       338.26 o                         
   6   6  13        335.41        486.22        91.89 o                         
   7   6  13       5620.18       6163.85       525.55 o                         
  -7   7  13        604.36        348.63       110.25 o                         
  -6   7  13       3463.95       3720.32       195.45 o                         
  -5   7  13          5.62         63.09        59.09 o                         
  -4   7  13        967.33        881.70        85.27 o                         
  -3   7  13        211.33         83.81        56.10 o                         
  -2   7  13       1285.73       1190.60        76.75 o                         
  -1   7  13        352.11        369.13        49.58 o                         
   0   7  13       1703.71       1704.66       104.07 o                         
   1   7  13        350.46        423.41        59.75 o                         
   2   7  13       3743.01       3741.03       171.58 o                         
   3   7  13        702.69        774.87       112.88 o                         
   4   7  13      10285.71      10062.48       351.94 o                         
   5   7  13         37.53          0.54        81.15 o                         
   6   7  13       6137.00       6109.79       298.07 o                         
   7   7  13        702.79        851.81       288.79 o                         
  -7   8  13       4899.58       5103.88       369.87 o                         
  -6   8  13       3819.53       4043.56       210.85 o                         
  -5   8  13       1097.31       1142.62       103.72 o                         
  -4   8  13        358.49        328.46        59.62 o                         
  -3   8  13        256.48        332.55        56.09 o                         
  -2   8  13       2511.00       2537.08       125.58 o                         
  -1   8  13       1065.07       1096.50        76.93 o                         
   0   8  13       2839.41       3009.72       139.85 o                         
   1   8  13       4559.63       4710.77       166.56 o                         
   2   8  13        153.93        198.78        67.29 o                         
   3   8  13       3577.61       3922.93       246.28 o                         
   4   8  13         26.77        -91.25       122.72 o                         
   5   8  13       4140.23       4162.24       261.09 o                         
   6   8  13       1422.70       1567.94       172.74 o                         
   7   8  13       5458.73       5384.75       506.17 o                         
  -7   9  13        985.15        604.00       179.71 o                         
  -6   9  13       1061.49        930.05       106.84 o                         
  -5   9  13       4908.88       5020.14       212.09 o                         
  -4   9  13         33.88         45.50        74.42 o                         
  -3   9  13       7475.26       7637.27       246.41 o                         
  -2   9  13       1094.85       1146.98        87.62 o                         
  -1   9  13       2722.51       2779.72       128.02 o                         
   0   9  13       1038.63        981.01        78.06 o                         
   1   9  13       1460.47       1679.77       104.38 o                         
   2   9  13       2485.10       2491.95       193.41 o                         
   3   9  13       4414.97       4503.02       261.41 o                         
   4   9  13       1214.23        917.76       127.25 o                         
   5   9  13         30.37         39.12        97.68 o                         
   6   9  13       2847.42       2622.68       447.42 o                         
   7   9  13         38.61       -131.33       303.98 o                         
  -6  10  13       5520.55       5292.12       320.89 o                         
  -5  10  13        386.81        386.72        87.48 o                         
  -4  10  13       7277.34       7664.59       278.74 o                         
  -3  10  13          5.44        109.93        46.10 o                         
  -2  10  13       6524.81       6563.74       229.47 o                         
  -1  10  13        962.66        940.26        82.45 o                         
   0  10  13       2550.24       2521.85       125.30 o                         
   1  10  13        228.40        208.59        62.92 o                         
   2  10  13       6914.81       6811.91       315.01 o                         
   3  10  13        808.50        410.46       171.81 o                         
   4  10  13       1188.83       1289.07       149.17 o                         
   5  10  13        503.25        411.25       125.01 o                         
   6  10  13         49.34         -6.33       210.85 o                         
  -6  11  13        441.05        419.58       205.49 o                         
  -5  11  13       6596.66       6982.50       338.51 o                         
  -4  11  13       1228.05       1326.01       129.12 o                         
  -3  11  13       5695.09       5710.48       240.02 o                         
  -2  11  13        214.90         74.81        45.83 o                         
  -1  11  13      11947.88      11793.31       286.49 o                         
   0  11  13         11.83         -1.55        46.41 o                         
   1  11  13       4279.58       4098.56       189.75 o                         
   2  11  13        648.13        677.94        97.38 o                         
   3  11  13       1286.50       1041.37       136.93 o                         
   4  11  13         37.54        208.70        93.42 o                         
   5  11  13        382.94        251.02       183.27 o                         
   6  11  13         37.93       -126.46       251.50 o                         
  -5  12  13       1773.17       1771.03       529.40 o                         
  -4  12  13       3075.73       2887.77       217.01 o                         
  -3  12  13         84.62        -49.14        58.91 o                         
  -2  12  13       9460.33       9290.57       304.50 o                         
  -1  12  13         16.32         24.42        55.18 o                         
   0  12  13       4549.87       4413.26       230.00 o                         
   1  12  13       1719.85       1892.63       131.19 o                         
   2  12  13       2856.78       2914.16       192.26 o                         
   3  12  13       1382.31       1639.62       189.20 o                         
   4  12  13        501.24        701.25       162.60 o                         
   5  12  13       2203.66       2973.25       484.82 o                         
  -4  13  13       1145.26       1175.57       237.76 o                         
  -3  13  13       2112.76       1963.30       162.56 o                         
  -2  13  13        820.19       1189.59       128.15 o                         
  -1  13  13       1556.53       1523.27       123.45 o                         
   0  13  13        337.35        271.14        68.02 o                         
   1  13  13       1844.60       1681.54       139.55 o                         
   2  13  13       2520.85       2898.76       218.41 o                         
   3  13  13       1137.29        659.30       149.06 o                         
   4  13  13       6453.85       6328.95       683.03 o                         
  -4  14  13        577.68        471.04       304.12 o                         
  -3  14  13        123.27         -6.33       124.06 o                         
  -2  14  13        339.99        323.61       119.22 o                         
  -1  14  13        152.95        316.03        88.15 o                         
   0  14  13        228.00        157.64        84.52 o                         
   1  14  13       4122.52       4048.54       296.77 o                         
   2  14  13       1087.98       1127.09       195.47 o                         
   3  14  13       5353.07       5738.57       720.67 o                         
   4  14  13        344.58         73.39       328.36 o                         
  -3  15  13        735.08        949.05       361.42 o                         
  -2  15  13          6.47         42.83       178.21 o                         
  -1  15  13        892.15       1114.96       226.00 o                         
   0  15  13       1704.44       1591.20       296.86 o                         
   1  15  13        259.06        635.46       222.95 o                         
   2  15  13       7321.98       7132.82       837.91 o                         
  -1  16  13        288.18         92.55       450.30 o                         
  -8   0  14        434.91        292.15       204.17 o                         
  -6   0  14        562.68        337.27        96.29 o                         
  -4   0  14      11940.80      12199.12       310.20 o                         
  -2   0  14      22872.86      23254.68       476.99 o                         
   0   0  14      44810.35      43150.00       607.00 o                         
   2   0  14       9797.35      10033.38       351.16 o                         
   4   0  14      11616.80      11774.62       481.43 o                         
   6   0  14        649.65        643.49       130.15 o                         
   8   0  14         72.04        -31.53       245.22 o                         
  -8   1  14       3735.79       4026.54       293.28 o                         
  -7   1  14       1011.08        989.89        89.57 o                         
  -6   1  14       4798.84       4744.56       179.46 o                         
  -5   1  14       4011.79       4079.62       150.15 o                         
  -4   1  14       1234.82       1325.31        80.04 o                         
  -3   1  14      20266.71      19561.98       295.95 o                         
  -2   1  14        760.01        796.89        61.76 o                         
  -1   1  14      18900.72      18297.85       276.33 o                         
   0   1  14       1246.21       1443.40        87.19 o                         
   1   1  14      17884.43      17650.90       300.26 o                         
   2   1  14         90.93         89.69        48.75 o                         
   3   1  14      10379.04      10620.15       278.71 o                         
   4   1  14       2100.77       2112.63       145.28 o                         
   5   1  14       2536.60       2679.10       164.73 o                         
   6   1  14        339.62        115.31        59.03 o                         
   7   1  14        574.65        686.77       127.62 o                         
  -8   2  14         53.98         -1.77       129.19 o                         
  -7   2  14      11539.38      11466.35       294.57 o                         
  -6   2  14       1496.64       1466.57        99.39 o                         
  -5   2  14       6469.33       6540.82       189.70 o                         
  -4   2  14       9343.43       9345.72       222.34 o                         
  -3   2  14       5260.63       5421.04       155.90 o                         
  -2   2  14       4280.03       4312.96       127.87 o                         
  -1   2  14       1523.61       1576.90        88.27 o                         
   0   2  14      14635.93      13872.38       243.91 o                         
   1   2  14        222.31        293.46        55.35 o                         
   2   2  14       4627.06       4634.01       172.56 o                         
   3   2  14       1277.65       1428.84       110.90 o                         
   4   2  14       2805.87       2666.11       157.57 o                         
   5   2  14       1828.57       1703.69       133.07 o                         
   6   2  14        119.90         41.63       101.27 o                         
   7   2  14       4417.03       4122.24       306.92 o                         
  -8   3  14       6657.17       6590.58       445.99 o                         
  -7   3  14         24.81        148.78        52.64 o                         
  -6   3  14       8860.02       9194.65       238.97 o                         
  -5   3  14        286.55        101.42        35.41 o                         
  -4   3  14      16345.40      16513.01       281.72 o                         
  -3   3  14        930.34        893.00        71.20 o                         
  -2   3  14       3360.59       3448.04       122.49 o                         
  -1   3  14       2010.09       1944.18        93.44 o                         
   0   3  14         53.83        219.80        53.67 o                         
   1   3  14       2639.99       2489.82       119.28 o                         
   2   3  14        665.53        791.93        78.48 o                         
   3   3  14         26.09        115.77        46.66 o                         
   4   3  14       5702.04       5818.56       229.47 o                         
   5   3  14         63.17         78.59        64.66 o                         
   6   3  14       5274.48       4971.20       266.15 o                         
   7   3  14        121.27        -79.97       232.76 o                         
  -8   4  14        295.29        394.12       225.84 o                         
  -7   4  14      12527.12      12772.06       353.11 o                         
  -6   4  14       2041.00       2213.36       140.04 o                         
  -5   4  14       6310.20       6553.02       195.16 o                         
  -4   4  14         70.82        107.24        58.52 o                         
  -3   4  14       7566.23       7218.03       189.58 o                         
  -2   4  14        126.72         85.06        46.66 o                         
  -1   4  14        101.36        146.89        41.41 o                         
   0   4  14       1079.48       1189.06        83.09 o                         
   1   4  14        311.82        452.70        60.82 o                         
   2   4  14       2302.12       2339.30       129.27 o                         
   3   4  14       4253.82       4265.20       195.02 o                         
   4   4  14        464.83        534.86        89.25 o                         
   5   4  14       5987.21       5966.79       281.30 o                         
   6   4  14       1798.21       1753.77       169.27 o                         
   7   4  14       7721.05       7672.37       495.05 o                         
  -8   5  14       4521.44       5105.81       758.30 o                         
  -7   5  14        643.18        474.51       105.38 o                         
  -6   5  14       6489.55       6386.89       243.60 o                         
  -5   5  14       1938.24       2067.56       115.85 o                         
  -4   5  14       1360.72       1346.69        88.11 o                         
  -3   5  14       4055.65       4308.86       159.91 o                         
  -2   5  14       1080.11       1175.64        76.34 o                         
  -1   5  14       3020.03       3017.22       132.32 o                         
   0   5  14         87.02        223.00        44.40 o                         
   1   5  14       8573.14       8646.50       231.71 o                         
   2   5  14       3558.49       3325.08       166.66 o                         
   3   5  14       6471.40       6526.60       239.44 o                         
   4   5  14       5231.74       5081.83       234.79 o                         
   5   5  14       1496.01       1601.85       152.37 o                         
   6   5  14       2826.65       2724.81       202.24 o                         
   7   5  14       1791.97       2009.91       326.26 o                         
  -7   6  14       1826.71       2069.35       209.80 o                         
  -6   6  14       2433.40       2346.42       151.85 o                         
  -5   6  14        735.82        735.94        86.92 o                         
  -4   6  14       3650.56       3918.20       158.63 o                         
  -3   6  14        691.52        605.86        65.01 o                         
  -2   6  14      10914.16      10639.97       222.25 o                         
  -1   6  14        359.68        341.75        58.00 o                         
   0   6  14       8370.85       8300.42       221.06 o                         
   1   6  14        146.75         43.79        42.59 o                         
   2   6  14       7452.60       7787.79       250.64 o                         
   3   6  14       5825.11       5806.56       271.58 o                         
   4   6  14       9127.79       9592.76       349.65 o                         
   5   6  14        671.69        382.05       113.63 o                         
   6   6  14       2751.13       3159.94       218.83 o                         
  -7   7  14        981.94        939.96       443.29 o                         
  -6   7  14         31.40        -43.64        43.64 o                         
  -5   7  14       2081.55       2040.55       128.59 o                         
  -4   7  14         28.64         -6.90        60.25 o                         
  -3   7  14      10313.86      10320.85       250.42 o                         
  -2   7  14          2.72        -55.44        57.58 o                         
  -1   7  14      11740.08      12157.65       257.87 o                         
   0   7  14       1382.48       1402.31       102.78 o                         
   1   7  14       7921.52       8008.63       234.31 o                         
   2   7  14         10.63        -34.03        48.46 o                         
   3   7  14       9066.97       9088.41       333.49 o                         
   4   7  14         51.09        -64.03        64.03 o                         
   5   7  14       4959.92       5547.46       282.88 o                         
   6   7  14        558.18        668.16       163.96 o                         
  -7   8  14       1211.69        822.92       301.07 o                         
  -6   8  14       1738.20       1622.73       174.73 o                         
  -5   8  14       1002.30       1107.86       124.00 o                         
  -4   8  14       4882.76       4703.42       219.18 o                         
  -3   8  14         69.31        -39.78        55.45 o                         
  -2   8  14       4530.14       4460.35       168.44 o                         
  -1   8  14       2523.68       2539.38       121.97 o                         
   0   8  14      10542.56      10376.32       284.35 o                         
   1   8  14        466.91        484.48        69.44 o                         
   2   8  14      10056.01      10569.66       318.95 o                         
   3   8  14         19.68         87.90        99.27 o                         
   4   8  14       2934.36       2809.08       200.43 o                         
   5   8  14        907.45       1136.41       140.08 o                         
   6   8  14       1404.49       1456.58       364.27 o                         
  -6   9  14       1335.63       1801.52       361.34 o                         
  -5   9  14       2364.93       2487.75       172.35 o                         
  -4   9  14       2598.47       2802.85       173.00 o                         
  -3   9  14       1136.32       1176.75        92.65 o                         
  -2   9  14        154.00        145.98        70.57 o                         
  -1   9  14       3169.80       3100.62       139.64 o                         
   0   9  14          6.08         78.31        43.53 o                         
   1   9  14       7328.60       7030.90       242.54 o                         
   2   9  14        102.76        121.16        88.55 o                         
   3   9  14       2313.05       2366.75       179.51 o                         
   4   9  14       2673.13       2800.64       199.47 o                         
   5   9  14       1807.34       1782.37       208.09 o                         
   6   9  14       4334.34       3703.69       576.99 o                         
  -5  10  14       4656.00       4551.06       283.45 o                         
  -4  10  14        688.44        493.63        89.59 o                         
  -3  10  14        888.43        819.67        93.09 o                         
  -2  10  14       1172.74        968.23        88.52 o                         
  -1  10  14         56.46         51.38        33.90 o                         
   0  10  14        112.57         41.57        45.13 o                         
   1  10  14       1011.54       1135.02       113.17 o                         
   2  10  14        401.77        552.48        95.45 o                         
   3  10  14        636.65        858.99       117.72 o                         
   4  10  14       1466.85       1369.83       158.05 o                         
   5  10  14       7490.68       7919.04       778.69 o                         
  -5  11  14        322.65        232.55       268.94 o                         
  -4  11  14       1275.88       1157.44       134.94 o                         
  -3  11  14         79.82         -9.69        81.73 o                         
  -2  11  14        936.26       1043.71       124.54 o                         
  -1  11  14        215.25        127.62        68.22 o                         
   0  11  14          7.88        -51.50        51.50 o                         
   1  11  14        529.70        575.75        86.59 o                         
   2  11  14       1795.33       1680.35       165.91 o                         
   3  11  14         75.31        195.23       110.02 o                         
   4  11  14       2579.42       2832.86       340.13 o                         
  -4  12  14        717.71        837.18       183.02 o                         
  -3  12  14        707.40        645.25       100.32 o                         
  -2  12  14       5260.97       5556.55       227.42 o                         
  -1  12  14       1543.31       1445.36       123.00 o                         
   0  12  14       1938.07       1947.47       158.66 o                         
   1  12  14          8.61         74.59        69.47 o                         
   2  12  14       1821.17       2193.02       215.06 o                         
   3  12  14       2118.01       2127.01       294.63 o                         
  -4  13  14        706.12        336.42       228.39 o                         
  -3  13  14       4516.21       4461.70       352.53 o                         
  -2  13  14       1420.71       1246.70       134.39 o                         
  -1  13  14       7254.10       7646.48       355.79 o                         
   0  13  14         61.75          3.66        67.85 o                         
   1  13  14       3976.77       4267.08       287.80 o                         
   2  13  14         51.16        -71.84       289.41 o                         
   3  13  14       4739.12       5028.03       692.32 o                         
  -3  14  14        175.65         45.88       201.71 o                         
  -2  14  14       8586.64       9518.55       942.80 o                         
  -1  14  14         10.29         14.11       132.29 o                         
   0  14  14       5559.40       5670.09       389.77 o                         
   2  14  14      10087.98      11148.44       976.08 o                         
  -1  15  14      10063.43       9999.41       966.81 o                         
   0  15  14        397.29       -270.15       270.15 o                         
  -7   0  15      16857.84      16377.96       507.80 o                         
  -5   0  15       4883.53       4786.40       255.16 o                         
  -3   0  15      26038.14      26435.30       559.25 o                         
  -1   0  15       6114.46       6203.84       238.99 o                         
   1   0  15        134.00        243.75        70.38 o                         
   3   0  15        188.55        284.63       100.19 o                         
   5   0  15        146.36       -124.14       130.46 o                         
   7   0  15       2439.25       2765.35       547.61 o                         
  -7   1  15       1747.10       1784.83       126.69 o                         
  -6   1  15      12452.91      12590.18       301.86 o                         
  -5   1  15         34.67        -35.36        35.36 o                         
  -4   1  15      14527.99      14358.05       284.28 o                         
  -3   1  15       2657.74       2655.78       119.67 o                         
  -2   1  15       5016.73       5082.41       167.60 o                         
  -1   1  15        168.75        213.16        39.45 o                         
   0   1  15       3567.26       3591.31       132.53 o                         
   1   1  15       1383.79       1237.49        89.06 o                         
   2   1  15         11.28         12.64        45.00 o                         
   3   1  15       2178.59       2304.26       138.00 o                         
   4   1  15        396.32        428.23        70.47 o                         
   5   1  15        382.47        273.06        74.44 o                         
   6   1  15        706.13        807.91       121.74 o                         
   7   1  15        621.58        782.41       268.12 o                         
  -7   2  15       7399.45       7363.81       346.71 o                         
  -6   2  15          9.64         38.79        65.21 o                         
  -5   2  15       7891.97       7814.44       226.44 o                         
  -4   2  15        346.26        455.37        63.97 o                         
  -3   2  15       4759.18       4780.36       151.08 o                         
  -2   2  15       2258.43       2368.37       118.24 o                         
  -1   2  15         80.85        102.24        43.14 o                         
   0   2  15       6412.70       6373.26       185.23 o                         
   1   2  15        907.16       1103.19        85.91 o                         
   2   2  15       4615.36       4530.08       174.13 o                         
   3   2  15        419.77        525.03        71.55 o                         
   4   2  15       9428.79       9601.53       302.35 o                         
   5   2  15        744.36        558.47        91.81 o                         
   6   2  15       1513.45       1392.67       145.73 o                         
   7   2  15       1148.38        945.76       296.58 o                         
  -7   3  15        214.22        175.68        79.61 o                         
  -6   3  15        706.31        651.96        82.10 o                         
  -5   3  15         60.70          7.48        35.75 o                         
  -4   3  15        541.08        546.90        58.01 o                         
  -3   3  15       2670.84       2614.39       119.83 o                         
  -2   3  15         20.71         62.31        34.81 o                         
  -1   3  15       8901.77       8592.00       210.51 o                         
   0   3  15        136.81        153.06        50.06 o                         
   1   3  15      14570.17      14070.14       280.55 o                         
   2   3  15        405.88        248.97        46.00 o                         
   3   3  15       7619.42       7381.25       240.52 o                         
   4   3  15        479.93        379.08        78.37 o                         
   5   3  15       4328.82       4763.93       239.75 o                         
   6   3  15        197.74        152.36        66.09 o                         
   7   3  15       4051.54       3683.16       658.68 o                         
  -7   4  15        209.31        282.87       152.31 o                         
  -6   4  15          3.09        -24.73        56.79 o                         
  -5   4  15       1376.95       1428.58        97.22 o                         
  -4   4  15       1847.55       1865.49       104.75 o                         
  -3   4  15        151.47        106.71        64.55 o                         
  -2   4  15       6162.03       5746.00       165.25 o                         
  -1   4  15       1433.64       1506.12        98.16 o                         
   0   4  15      19451.53      18865.15       315.43 o                         
   1   4  15        801.30        801.02        81.42 o                         
   2   4  15       5478.57       5509.73       217.67 o                         
   3   4  15       1276.52       1189.22       112.78 o                         
   4   4  15       9640.83       9876.56       331.34 o                         
   5   4  15        674.83        554.10       110.25 o                         
   6   4  15       4001.18       4343.69       320.72 o                         
  -7   5  15        306.37        116.00       159.90 o                         
  -6   5  15       3173.94       3010.52       165.33 o                         
  -5   5  15       1566.84       1453.12       112.60 o                         
  -4   5  15       3998.20       4158.16       157.69 o                         
  -3   5  15       6218.16       6461.74       201.10 o                         
  -2   5  15       2011.10       2168.83       112.47 o                         
  -1   5  15       5513.65       5225.88       192.05 o                         
   0   5  15       5083.18       5287.40       182.72 o                         
   1   5  15       9103.36       8704.64       239.23 o                         
   2   5  15       1492.25       1413.05       116.54 o                         
   3   5  15      11183.29      11407.28       348.23 o                         
   4   5  15        671.01        716.68       110.28 o                         
   5   5  15       3653.21       3407.60       220.84 o                         
   6   5  15        296.57        341.92       128.84 o                         
  -7   6  15       5908.84       6173.72       573.61 o                         
  -6   6  15         12.53        -89.68       105.22 o                         
  -5   6  15       4988.21       5010.42       204.70 o                         
  -4   6  15       4854.09       5178.90       187.02 o                         
  -3   6  15      10340.76      10241.26       254.12 o                         
  -2   6  15       2360.01       2356.67       135.64 o                         
  -1   6  15       7321.25       7338.16       230.05 o                         
   0   6  15       3864.31       3454.97       160.37 o                         
   1   6  15        161.07        184.24        86.34 o                         
   2   6  15       3862.88       3848.85       187.23 o                         
   3   6  15        512.89        806.72       111.29 o                         
   4   6  15       3540.00       3310.28       217.66 o                         
   5   6  15       1332.79       1189.16       178.27 o                         
  -6   7  15       7601.73       8002.14       448.55 o                         
  -5   7  15        306.53        235.49        88.20 o                         
  -4   7  15       7237.13       7158.97       223.12 o                         
  -3   7  15          0.80         32.06        62.18 o                         
  -2   7  15       7544.41       7597.86       238.91 o                         
  -1   7  15       2133.95       2057.02       118.47 o                         
   0   7  15       3175.22       3489.43       164.29 o                         
   1   7  15          4.24         85.05        53.48 o                         
   2   7  15         23.51        121.84       115.11 o                         
   3   7  15        210.90        385.58       134.34 o                         
   4   7  15        547.80        888.46       145.49 o                         
   5   7  15        237.68         91.31        90.04 o                         
  -6   8  15        256.73        247.64       168.60 o                         
  -5   8  15       5349.30       5421.57       233.99 o                         
  -4   8  15         87.90        -15.02        56.86 o                         
  -3   8  15       5128.00       5250.81       193.74 o                         
  -2   8  15       1392.61       1571.05       110.99 o                         
  -1   8  15       2505.84       2499.48       132.15 o                         
   0   8  15        301.57        386.08        61.47 o                         
   1   8  15       2143.50       2268.26       145.56 o                         
   2   8  15       3123.02       3760.31       218.94 o                         
   3   8  15        274.13        462.66       111.75 o                         
   4   8  15       2034.07       2459.86       210.66 o                         
   5   8  15       2243.05       1666.44       270.87 o                         
  -6   9  15       3443.15       3315.75       680.44 o                         
  -5   9  15        178.15        187.29       204.49 o                         
  -4   9  15       2720.46       2814.20       170.41 o                         
  -3   9  15       1925.14       1873.54       120.06 o                         
  -2   9  15       2466.20       2173.11       132.22 o                         
  -1   9  15       3762.49       4071.10       201.56 o                         
   0   9  15        877.87        839.13        84.09 o                         
   1   9  15       9166.49       9606.05       320.04 o                         
   2   9  15        241.90        238.14        81.35 o                         
   3   9  15       4976.74       5566.99       287.68 o                         
   4   9  15        694.12        942.79       131.81 o                         
   5   9  15       5160.52       6600.64       738.42 o                         
  -5  10  15        434.94        276.00       267.33 o                         
  -4  10  15        343.30        182.05       113.97 o                         
  -3  10  15        536.68        376.78        64.26 o                         
  -2  10  15       7640.81       7545.09       259.74 o                         
  -1  10  15        337.41         61.21        69.32 o                         
   0  10  15       9340.17       9382.78       270.85 o                         
   1  10  15        800.56        779.27        98.93 o                         
   2  10  15      12038.96      12863.34       458.05 o                         
   3  10  15         53.73        213.11        75.63 o                         
   4  10  15       8735.12       8105.46       770.40 o                         
  -5  11  15        421.42        403.19       300.41 o                         
  -4  11  15        471.99        245.92       172.65 o                         
  -3  11  15       2825.50       2724.07       210.42 o                         
  -2  11  15        296.24        206.36        59.73 o                         
  -1  11  15       5478.79       5785.42       246.85 o                         
   0  11  15         74.54         70.49        68.70 o                         
   1  11  15      10279.57      10420.13       345.76 o                         
   2  11  15        207.02        157.13        79.88 o                         
   3  11  15      11128.61      12527.54      1050.49 o                         
   4  11  15       1193.44       1559.80       373.03 o                         
  -4  12  15        690.49        599.16       434.19 o                         
  -3  12  15        819.59        861.68       170.71 o                         
  -2  12  15       2045.74       2419.49       200.67 o                         
  -1  12  15       1008.61        896.88       180.54 o                         
   0  12  15       2714.16       2432.86       234.10 o                         
   1  12  15        347.38        477.05       166.74 o                         
   2  12  15      10577.00      10793.69      1448.02 o                         
  -3  13  15         23.31        -62.14       196.04 o                         
  -2  13  15       3773.62       3927.87       415.80 o                         
  -1  13  15        905.60        768.34       241.69 o                         
   0  13  15        279.83        287.43       175.17 o                         
   1  13  15       1859.49       2088.03       396.44 o                         
   2  13  15         62.06        265.77       336.33 o                         
   0  14  15         53.84       -237.63       307.32 o                         
  -6   0  16        582.96        637.08       164.81 o                         
  -4   0  16        166.24        362.14        77.98 o                         
  -2   0  16         87.09        106.24        41.57 o                         
   0   0  16       7425.06       6952.31       299.10 o                         
   2   0  16       2889.04       3348.27       221.30 o                         
   4   0  16       6128.54       5988.81       351.45 o                         
   6   0  16       2770.77       2486.95       380.92 o                         
  -7   1  16       3231.08       3347.97       363.88 o                         
  -6   1  16        577.72        505.91        75.07 o                         
  -5   1  16        152.95         50.44        52.94 o                         
  -4   1  16       4866.82       4829.23       173.44 o                         
  -3   1  16        125.35        253.65        48.34 o                         
  -2   1  16        679.72        648.58        76.40 o                         
  -1   1  16       1427.65       1368.91        89.88 o                         
   0   1  16        139.80        132.73        42.66 o                         
   1   1  16       3951.91       3967.77       154.57 o                         
   2   1  16        501.56        362.48        73.75 o                         
   3   1  16       5459.68       5232.32       210.01 o                         
   4   1  16        100.61        169.44        62.76 o                         
   5   1  16       2361.71       2515.51       171.29 o                         
   6   1  16        212.96       -243.57       245.48 o                         
  -7   2  16       2996.31       2645.48       559.13 o                         
  -6   2  16       1248.92       1307.30       115.01 o                         
  -5   2  16       2329.56       2247.42       128.71 o                         
  -4   2  16         26.50        -23.08        58.01 o                         
  -3   2  16       7048.03       7161.86       203.12 o                         
  -2   2  16       1701.59       1621.96       100.30 o                         
  -1   2  16       3443.84       3443.54       139.20 o                         
   0   2  16       1931.90       1892.30       104.45 o                         
   1   2  16       2132.33       2084.20       113.69 o                         
   2   2  16        322.64        267.49        55.85 o                         
   3   2  16       1503.77       1748.67       124.18 o                         
   4   2  16       5037.50       5068.48       246.45 o                         
   5   2  16         53.63        111.19        76.98 o                         
   6   2  16       1609.25       1454.42       678.36 o                         
  -7   3  16        210.79        330.27       360.33 o                         
  -6   3  16       7646.31       7874.23       330.04 o                         
  -5   3  16        408.80        420.12        63.80 o                         
  -4   3  16       6602.71       6493.11       211.06 o                         
  -3   3  16        828.65        829.13        77.99 o                         
  -2   3  16       5856.63       5917.78       192.38 o                         
  -1   3  16       1869.48       1768.76       106.84 o                         
   0   3  16      13181.53      13010.18       273.31 o                         
   1   3  16         19.28        -41.40        65.41 o                         
   2   3  16        699.05        556.02        81.07 o                         
   3   3  16        412.95        160.84       123.30 o                         
   4   3  16         49.78        368.69        96.58 o                         
   5   3  16        479.38        546.97       111.04 o                         
   6   3  16         26.74       -109.95       228.97 o                         
  -6   4  16        393.42        137.47       122.48 o                         
  -5   4  16       6115.20       6051.96       213.27 o                         
  -4   4  16       1860.79       1924.34       117.18 o                         
  -3   4  16      15522.27      15240.27       335.65 o                         
  -2   4  16        393.43        361.96        51.60 o                         
  -1   4  16       8070.03       7636.88       237.93 o                         
   0   4  16         75.29         83.93        36.10 o                         
   1   4  16       4545.87       4635.56       181.44 o                         
   2   4  16         15.18        -20.54        51.25 o                         
   3   4  16        400.21        575.49        95.08 o                         
   4   4  16       1041.31       1175.67       133.19 o                         
   5   4  16         72.21        -39.94        80.52 o                         
  -6   5  16       4440.04       4489.52       329.54 o                         
  -5   5  16       1491.89       1458.77       119.62 o                         
  -4   5  16      12560.71      12359.16       295.06 o                         
  -3   5  16        179.58        125.58        50.15 o                         
  -2   5  16       5799.92       5339.19       189.56 o                         
  -1   5  16         60.85        101.03        66.01 o                         
   0   5  16       3963.82       3993.00       178.37 o                         
   1   5  16       2680.38       2638.35       142.82 o                         
   2   5  16       3160.44       3163.26       176.26 o                         
   3   5  16       3144.09       3273.32       197.37 o                         
   4   5  16       1474.10       1470.31       157.32 o                         
   5   5  16       3768.17       4057.59       368.01 o                         
  -6   6  16        291.15        430.38       202.27 o                         
  -5   6  16       2783.10       2740.95       160.84 o                         
  -4   6  16        784.56        861.99        89.03 o                         
  -3   6  16       3880.39       3589.39       180.48 o                         
  -2   6  16         68.26         43.43        53.08 o                         
  -1   6  16       1097.13        878.17        87.02 o                         
   0   6  16       4154.95       4213.80       191.69 o                         
   1   6  16       2576.42       2493.70       154.67 o                         
   2   6  16       8918.22       8660.10       306.82 o                         
   3   6  16        396.61        265.06        69.31 o                         
   4   6  16       8025.97       8055.10       343.24 o                         
   5   6  16        382.89        322.30       263.78 o                         
  -6   7  16        105.92         69.56       186.52 o                         
  -5   7  16        474.29        612.31       176.75 o                         
  -4   7  16         98.33        124.24        67.33 o                         
  -3   7  16        162.81        288.67        80.83 o                         
  -2   7  16        108.70        -30.71        64.28 o                         
  -1   7  16       1990.94       2191.94       126.58 o                         
   0   7  16        104.65         76.84        62.48 o                         
   1   7  16      12055.47      12067.26       349.87 o                         
   2   7  16         62.59         81.22        65.24 o                         
   3   7  16      11086.64      11032.68       389.27 o                         
   4   7  16         63.94         49.11        68.94 o                         
   5   7  16       7227.28       6714.99       744.93 o                         
  -5   8  16        951.96        973.83       240.50 o                         
  -4   8  16          1.83        106.56        83.59 o                         
  -3   8  16       2275.01       2478.91       148.37 o                         
  -2   8  16       1585.54       1630.72       120.04 o                         
  -1   8  16       2819.84       3082.08       158.24 o                         
   0   8  16       5714.23       5669.33       213.83 o                         
   1   8  16        151.13        216.82       107.79 o                         
   2   8  16       6969.94       7125.20       344.04 o                         
   3   8  16        967.65       1005.78       132.79 o                         
   4   8  16      10899.85      11070.95       910.68 o                         
  -5   9  16        583.58        357.39       280.77 o                         
  -4   9  16       5407.66       6566.31       609.43 o                         
  -3   9  16          7.09         -1.93        66.39 o                         
  -2   9  16       6781.85       7339.67       251.49 o                         
  -1   9  16       1610.00       1718.57       137.83 o                         
   0   9  16       5774.92       6002.38       224.55 o                         
   1   9  16       1701.85       1330.33       142.37 o                         
   2   9  16       2099.67       2272.22       200.65 o                         
   3   9  16       5804.81       5748.09       480.74 o                         
   4   9  16         17.67        164.45       166.90 o                         
  -4  10  16         42.46        242.51       416.39 o                         
  -3  10  16       7611.12       7918.10       366.16 o                         
  -2  10  16        218.11        118.56        65.16 o                         
  -1  10  16      13353.64      13908.83       387.97 o                         
   0  10  16        379.90        175.57        91.30 o                         
   1  10  16       4696.90       5169.13       247.53 o                         
   2  10  16       1419.50       1039.42       361.12 o                         
   3  10  16       1787.25       2509.93       525.19 o                         
   4  10  16        452.78        567.96       242.81 o                         
  -4  11  16       8216.92       7976.84       917.92 o                         
  -3  11  16        369.53        390.33       150.37 o                         
  -2  11  16      14271.56      14146.95       522.90 o                         
  -1  11  16         41.45         73.74       126.60 o                         
   0  11  16       6730.69       6596.77       517.65 o                         
   1  11  16        369.35         46.30       161.20 o                         
   2  11  16       4021.38       4292.57      1085.81 o                         
  -2  12  16       1610.25       1877.40       252.55 o                         
   0  12  16       1516.79       1681.29       381.73 o                         
   1  12  16       3489.52       3225.24       505.20 o                         
   2  12  16       3107.65       3250.69       433.31 o                         
  -5   0  17       3293.00       3184.37       258.72 o                         
  -3   0  17       6568.52       6624.53       341.56 o                         
  -1   0  17       3627.43       3085.27       201.49 o                         
   1   0  17      12716.02      12709.66       428.99 o                         
   3   0  17       3677.36       3709.38       276.76 o                         
   5   0  17        308.06        285.40       207.53 o                         
  -6   1  17       2234.68       2063.09       249.10 o                         
  -5   1  17        210.33         74.68        77.50 o                         
  -4   1  17       5186.99       5098.03       222.37 o                         
  -3   1  17        619.07        450.64        71.03 o                         
  -2   1  17       3165.50       3480.05       162.97 o                         
  -1   1  17        295.97        206.41        37.87 o                         
   0   1  17       8206.60       7663.51       229.68 o                         
   1   1  17        743.63        663.80        72.78 o                         
   2   1  17       2196.85       2037.76       128.31 o                         
   3   1  17        290.96        317.76        86.62 o                         
   4   1  17       4008.21       4068.03       214.10 o                         
   5   1  17       2009.13       2114.54       302.10 o                         
   6   1  17        400.68        500.61       268.26 o                         
  -6   2  17       1682.71       1585.18       286.44 o                         
  -5   2  17        752.99        458.22        98.16 o                         
  -4   2  17       1031.50        907.15        85.68 o                         
  -3   2  17       4706.95       4884.76       207.94 o                         
  -2   2  17        181.20        206.24        53.24 o                         
  -1   2  17       2764.41       2740.17       137.42 o                         
   0   2  17        775.01        912.03        76.55 o                         
   1   2  17       1453.66       1269.76        98.06 o                         
   2   2  17       1046.55        873.63        86.57 o                         
   3   2  17       2664.02       2586.72       168.06 o                         
   4   2  17       3685.79       3615.16       216.91 o                         
   5   2  17       2916.31       3314.95       349.40 o                         
  -6   3  17         41.19         36.91       291.81 o                         
  -5   3  17       1068.89        902.07       134.47 o                         
  -4   3  17       1220.40       1245.44        99.52 o                         
  -3   3  17        326.10        458.92        80.99 o                         
  -2   3  17        313.75        470.43        60.95 o                         
  -1   3  17         78.21        103.39        66.63 o                         
   0   3  17        956.98        919.75        87.26 o                         
   1   3  17       1416.32       1472.40       107.77 o                         
   2   3  17        594.43        264.53        74.27 o                         
   3   3  17       6144.80       5916.67       250.52 o                         
   4   3  17       1679.42       1466.72       139.24 o                         
   5   3  17       4111.01       4526.03       496.22 o                         
  -6   4  17       4614.29       5024.12       684.44 o                         
  -5   4  17         99.21        137.01       151.80 o                         
  -4   4  17       1373.98       1258.40       100.91 o                         
  -3   4  17       1104.14       1134.92       106.14 o                         
  -2   4  17        603.71        432.60        64.81 o                         
  -1   4  17       1023.53       1093.79       103.21 o                         
   0   4  17        289.49        358.99        58.01 o                         
   1   4  17         78.15         43.66        49.10 o                         
   2   4  17       2502.35       2516.25       161.97 o                         
   3   4  17         51.29        102.03        73.90 o                         
   4   4  17       7046.42       6927.77       321.61 o                         
  -5   5  17       2019.54       2197.52       340.47 o                         
  -4   5  17       1903.01       2022.06       136.91 o                         
  -3   5  17       2510.83       2807.16       170.08 o                         
  -2   5  17       5389.83       5449.95       212.68 o                         
  -1   5  17        445.39        355.50        99.04 o                         
   0   5  17       3972.20       4104.79       187.31 o                         
   1   5  17        242.28        211.00        73.37 o                         
   2   5  17       1325.13       1370.14       122.72 o                         
   3   5  17        931.41        822.85       108.66 o                         
   4   5  17        276.63        552.78       290.60 o                         
  -4   6  17        509.10        339.58       114.95 o                         
  -3   6  17       6873.19       7130.16       252.67 o                         
  -2   6  17        637.67        629.04        93.16 o                         
  -1   6  17       6614.77       6752.09       225.86 o                         
   0   6  17         16.71         71.84        77.94 o                         
   1   6  17       9540.18      10036.81       314.76 o                         
   2   6  17         30.85         53.80        62.40 o                         
   3   6  17       4027.56       4178.55       249.52 o                         
   4   6  17        405.84       -121.28       186.65 o                         
  -4   7  17       8157.22       7559.62       709.29 o                         
  -3   7  17         74.69        -33.01        60.86 o                         
  -2   7  17      13232.02      13163.75       362.51 o                         
  -1   7  17         41.93        -10.84       103.45 o                         
   0   7  17      13554.87      13197.61       356.59 o                         
   1   7  17       1515.69       1465.30       129.17 o                         
   2   7  17       7370.28       7630.03       365.96 o                         
   3   7  17        393.45        -24.45       115.10 o                         
   4   7  17       1985.05       1947.19       425.48 o                         
  -3   8  17      11731.86      11770.54       398.57 o                         
  -2   8  17         94.22         10.41        63.98 o                         
  -1   8  17      13990.29      14015.54       349.34 o                         
   0   8  17        174.15         91.21        85.52 o                         
   1   8  17       9325.32       9009.46       327.26 o                         
   2   8  17        906.43        811.93       232.13 o                         
   4   8  17       1374.16       1141.67       324.30 o                         
  -2   9  17       6327.85       6112.35       363.32 o                         
  -1   9  17        345.74        546.50       116.59 o                         
   0   9  17       4671.48       4317.87       266.52 o                         
   1   9  17       1827.51       2267.70       260.40 o                         
   2   9  17       4113.51       4640.45       675.88 o                         
  -2  10  17        140.90        270.60       177.43 o                         
  -1  10  17        942.02        298.62       503.98 o                         
   1  10  17       1140.24       1035.39       244.67 o                         
   2  10  17       3139.16       3879.54       645.19 o                         
  -2  11  17        640.67        473.03       352.60 o                         
  -4   0  18       5107.60       4883.91       608.68 o                         
  -2   0  18       1258.63       1151.39       155.62 o                         
   0   0  18       1556.78       1701.06       163.87 o                         
   2   0  18          7.02        -60.47        95.50 o                         
   4   0  18       5049.93       5608.54       521.70 o                         
  -5   1  18       1669.82       1436.97       371.33 o                         
  -4   1  18        292.95        268.62       104.78 o                         
  -3   1  18       4018.96       3982.35       197.91 o                         
  -2   1  18       1329.33       1175.98       112.60 o                         
  -1   1  18        727.84        766.11        85.44 o                         
   0   1  18       4446.02       4362.29       182.33 o                         
   1   1  18        201.93        149.16        93.73 o                         
   2   1  18        497.80        414.57        73.73 o                         
   3   1  18        520.97        547.13       100.53 o                         
   4   1  18       1115.91       1164.22       199.84 o                         
   5   1  18       1916.93       2118.25       397.74 o                         
  -5   2  18       1175.22       1152.91       260.82 o                         
  -4   2  18       1747.81       1829.81       222.75 o                         
  -3   2  18       4734.45       4917.73       209.21 o                         
  -2   2  18       1759.35       1615.95       120.14 o                         
  -1   2  18       4002.45       3639.94       175.31 o                         
   0   2  18        625.33        462.90        79.96 o                         
   1   2  18       6806.10       6592.20       244.76 o                         
   2   2  18         11.80         94.36        66.82 o                         
   3   2  18       5657.97       5848.60       259.29 o                         
   4   2  18        130.70        147.91       117.31 o                         
  -5   3  18         22.74         72.18       184.15 o                         
  -4   3  18       3721.39       3410.30       305.33 o                         
  -3   3  18       1627.48       1392.73       127.36 o                         
  -2   3  18       5372.59       5193.53       230.43 o                         
  -1   3  18        573.10        528.18        75.30 o                         
   0   3  18       9953.72       9551.80       289.41 o                         
   1   3  18       1285.06       1256.91       113.30 o                         
   2   3  18       7650.77       7698.68       286.25 o                         
   3   3  18          1.84        -13.71        90.56 o                         
   4   3  18       9172.21       9832.42       554.34 o                         
  -4   4  18        137.47        308.83       180.39 o                         
  -3   4  18       5480.39       5096.35       236.21 o                         
  -2   4  18          5.08         26.24        70.58 o                         
  -1   4  18       4938.75       4588.84       201.85 o                         
   0   4  18        439.13        332.49        91.31 o                         
   1   4  18       9794.94       9653.79       321.48 o                         
   2   4  18       1752.23       1604.36       138.41 o                         
   3   4  18       7675.95       7873.55       415.69 o                         
   4   4  18        440.87         11.62       242.55 o                         
  -4   5  18        759.82        839.92       236.63 o                         
  -3   5  18       1060.35       1411.67       162.88 o                         
  -2   5  18       1962.89       1734.00       140.21 o                         
  -1   5  18        370.10        195.30        61.15 o                         
   0   5  18       8909.22       8610.47       280.93 o                         
   1   5  18       1516.22       1647.32       172.58 o                         
   2   5  18       2822.28       2913.69       264.97 o                         
   3   5  18        237.27        163.10       189.05 o                         
  -4   6  18       5927.67       5705.66       670.06 o                         
  -3   6  18         75.36        165.43       150.55 o                         
  -2   6  18        275.14        122.92       112.72 o                         
  -1   6  18       1273.02       1213.66       112.14 o                         
   0   6  18        246.41        300.77        91.94 o                         
   1   6  18       1629.77       1611.99       165.33 o                         
   2   6  18         45.66        131.53       228.55 o                         
   3   6  18       1554.90       1070.71       321.20 o                         
  -2   7  18        564.30        901.57       195.86 o                         
  -1   7  18       1642.19       2152.44       229.36 o                         
   0   7  18        200.52        371.07       115.60 o                         
   1   7  18          5.77        206.95       154.37 o                         
   2   7  18         77.17       -112.51       322.34 o                         
  -2   8  18       5669.63       5717.77       691.80 o                         
  -1   8  18       1029.61        861.09       155.77 o                         
   0   8  18        363.60        507.51       181.49 o                         
   1   8  18       1334.59        934.12       393.06 o                         
  -1   9  18        696.87        500.74       224.95 o                         
   0   9  18       2527.77       2021.41       493.52 o                         
   1   9  18         45.23        -31.31       381.19 o                         
  -1  10  18       4714.23       5068.43       705.23 o                         
  -3   0  19       1935.09       2106.94       433.23 o                         
  -1   0  19       4742.39       4214.45       303.70 o                         
   1   0  19       7595.62       7502.19       360.51 o                         
   3   0  19      11654.54      10059.23       925.36 o                         
  -3   1  19       1672.14       1594.56       329.79 o                         
  -2   1  19       1137.61        742.89       183.22 o                         
  -1   1  19       1084.03        877.03       114.20 o                         
   0   1  19       8077.09       7655.49       289.32 o                         
   1   1  19        348.38        328.53        80.20 o                         
   2   1  19       6152.80       5231.16       283.44 o                         
   3   1  19         22.83         86.85       114.76 o                         
  -3   2  19         15.59        -34.35       151.38 o                         
  -2   2  19       3149.25       2646.67       331.52 o                         
  -1   2  19        913.92        925.29       133.39 o                         
   0   2  19       4334.41       4310.88       218.96 o                         
   1   2  19       4166.73       4020.90       231.65 o                         
   2   2  19        580.36        648.32       125.17 o                         
   3   2  19       4300.19       5053.06       398.82 o                         
  -3   3  19      10684.66      10623.85       907.14 o                         
  -2   3  19        452.48        269.91       228.17 o                         
  -1   3  19       3849.44       3540.84       221.70 o                         
   0   3  19        112.45        166.40        82.72 o                         
   1   3  19       1812.35       2526.55       207.74 o                         
   2   3  19        254.97          9.01       117.36 o                         
   3   3  19        576.75        968.94       259.68 o                         
  -4   4  19       8757.29       8379.51       591.01 o                         
  -3   4  19       1090.41        615.07       225.03 o                         
  -2   4  19       6358.86       6286.38       506.45 o                         
  -1   4  19        190.72         91.61        65.80 o                         
   0   4  19       3239.54       3516.54       250.48 o                         
   1   4  19       1625.74       1859.08       197.17 o                         
   2   4  19        597.47        563.67       398.95 o                         
   3   4  19        136.58        512.09       208.40 o                         
  -3   5  19       3938.76       3981.33       620.91 o                         
  -2   5  19       1701.66       1744.84       425.42 o                         
  -1   5  19       3653.30       3269.51       265.94 o                         
   0   5  19       1825.61       1778.80       189.49 o                         
   1   5  19       2809.94       2711.53       266.09 o                         
   2   5  19       2148.88       2362.18       567.72 o                         
  -2   6  19       1044.18       1410.03       414.25 o                         
  -1   6  19       2931.63       3158.65       309.00 o                         
   0   6  19       1461.91       1126.09       164.54 o                         
   1   6  19       3170.03       3201.78       432.19 o                         
   0   7  19       3761.42       3950.00       367.73 o                         
   1   7  19        279.15        166.97       256.12 o                         
  -2   0  20      11392.23      10069.62       641.62 o                         
  -2   1  20          0.95         76.80       211.46 o                         
  -1   1  20       7494.04       6937.59       554.56 o                         
   0   1  20         44.31          4.12       253.98 o                         
   1   1  20       6292.48       5862.83       493.45 o                         
   2   1  20       1007.89       1172.42       258.38 o                         
  -1   2  20        212.19        169.36       226.94 o                         
   0   2  20       4696.73       4222.44       631.06 o                         
   1   2  20       1386.40       1070.79       262.13 o                         
  -1   3  20         90.85        221.20       380.05 o                         
   0   3  20       1964.12       1619.75       270.25 o                         
   0   4  20        376.22        511.51       193.79 o                         
                                                                                
