# Supplementary material for: Crystal structures of ten phosphane chalcogenide complexes of gold(III) chloride and bromide
Source: Acta Crystallogr E Crystallogr Commun. 2024 Mar 12;80(Pt 4):355–69. doi: 10.1107/S2056989024002032 (PMC10993601; doi:10.1107/S2056989024002032)
Supplement: Supplementary file 5 [file e-80-00355-11asup5.hkl]

data_11a                                                                        
_shelx_title ' Eing in P-1'                                                     
_shelx_refln_list_code          4                                               
_shelx_F_calc_maximum      234.34                                               
_exptl_crystal_F_000       504.00                                               
_reflns_d_resolution_high  0.6935                                               
                                                                                
loop_                                                                           
 _space_group_symop_operation_xyz                                               
 'x, y, z'                                                                      
 '-x, -y, -z'                                                                   
                                                                                
_cell_length_a     8.6034                                                       
_cell_length_b     9.7779                                                       
_cell_length_c    11.4231                                                       
_cell_angle_alpha  78.876                                                       
_cell_angle_beta   71.456                                                       
_cell_angle_gamma  72.702                                                       
                                                                                
_shelx_F_squared_multiplier     1.000                                           
                                                                                
loop_                                                                           
 _refln_index_h                                                                 
 _refln_index_k                                                                 
 _refln_index_l                                                                 
 _refln_F_squared_calc                                                          
 _refln_F_squared_meas                                                          
 _refln_F_squared_sigma                                                         
 _refln_observed_status                                                         
   1   0   0      23354.34      23529.19       143.69 o                         
   2   0   0       7263.62       7248.86        38.88 o                         
   3   0   0      20115.15      19515.96       120.17 o                         
   4   0   0      15169.93      14075.11       245.59 o                         
   5   0   0         42.92         67.94         5.83 o                         
   6   0   0         34.16         42.62         5.51 o                         
   7   0   0         46.71         46.11         7.25 o                         
   8   0   0        107.47         96.32        12.13 o                         
   9   0   0        690.08        708.17        29.30 o                         
  10   0   0        600.41        603.23        34.14 o                         
 -10   1   0        556.45        524.84        32.71 o                         
  -9   1   0        492.22        463.53        26.58 o                         
  -8   1   0       1958.40       1982.33        46.12 o                         
  -7   1   0       3948.26       4001.34        56.03 o                         
  -6   1   0       2943.55       2796.48        43.60 o                         
  -5   1   0       1725.10       1649.94        16.20 o                         
  -4   1   0       9755.97       9638.42        62.82 o                         
  -3   1   0      14640.76      14562.59        62.87 o                         
  -2   1   0       2752.04       2693.28        13.87 o                         
  -1   1   0       1935.74       1953.45         9.40 o                         
   1   1   0      15733.47      15512.85        47.49 o                         
   2   1   0       1287.29       1323.88         9.04 o                         
   3   1   0        646.42        731.09        13.70 o                         
   4   1   0         17.58         44.97         4.65 o                         
   5   1   0        932.89        862.26        16.60 o                         
   6   1   0       3945.09       4029.33        40.66 o                         
   7   1   0       6753.32       6929.68        68.23 o                         
   8   1   0       3564.87       3604.78        58.01 o                         
   9   1   0       2013.43       2010.48        48.42 o                         
  10   1   0       1032.85       1025.10        40.16 o                         
  11   1   0       1599.93       1649.67       140.55 o                         
 -10   2   0       1841.48       1873.80        60.32 o                         
  -9   2   0       5545.13       5589.22        97.95 o                         
  -8   2   0       7230.03       7128.45       133.81 o                         
  -7   2   0       7278.68       7062.92        85.24 o                         
  -6   2   0       3739.33       3767.36        27.89 o                         
  -5   2   0       5067.02       5053.03        32.44 o                         
  -4   2   0       2537.75       2430.64        18.31 o                         
  -3   2   0        232.23        189.93         4.28 o                         
  -2   2   0        874.95        897.22         7.84 o                         
  -1   2   0         66.84         77.40         2.43 o                         
   0   2   0       7158.33       7247.05        30.48 o                         
   1   2   0       1427.71       1497.12         9.50 o                         
   2   2   0       1453.07       1444.28         8.77 o                         
   3   2   0      20084.10      19507.83       100.05 o                         
   4   2   0      23742.99      23473.92       186.37 o                         
   5   2   0       6111.47       5589.75        56.02 o                         
   6   2   0       9100.12       8950.19        93.42 o                         
   7   2   0      11532.68      11569.36       152.06 o                         
   8   2   0       6500.66       6513.97        82.10 o                         
   9   2   0       1019.73       1081.62        35.11 o                         
  10   2   0        826.54        789.89        39.77 o                         
  11   2   0        469.77        437.88        45.75 o                         
 -10   3   0        563.73        513.04        41.16 o                         
  -9   3   0       1275.65       1173.48        47.14 o                         
  -8   3   0       2043.85       1956.94        57.02 o                         
  -7   3   0        362.03        352.85        20.49 o                         
  -6   3   0         70.54         65.65         4.65 o                         
  -5   3   0         16.90         30.83         4.89 o                         
  -4   3   0       6035.56       5960.18        36.92 o                         
  -3   3   0       4147.53       3954.53        26.74 o                         
  -2   3   0       6746.11       6632.46        35.80 o                         
  -1   3   0      17403.27      16777.65        76.22 o                         
   0   3   0      34764.77      33826.07       235.00 o                         
   1   3   0       2633.76       2511.20        18.56 o                         
   2   3   0       5801.51       5809.16        26.63 o                         
   3   3   0       5854.39       5569.10        29.86 o                         
   4   3   0      10728.92      10456.98        66.40 o                         
   5   3   0       1189.56       1150.58        11.71 o                         
   6   3   0        581.35        542.63         6.73 o                         
   7   3   0       2015.08       1950.73        31.05 o                         
   8   3   0        541.97        587.51        23.07 o                         
   9   3   0        184.75        185.36        18.38 o                         
  10   3   0        243.17        245.31        26.74 o                         
  11   3   0        644.46        614.44        54.93 o                         
 -10   4   0         20.27        -10.69        46.50 o                         
  -9   4   0         16.18         27.10        18.49 o                         
  -8   4   0        426.90        421.89        31.54 o                         
  -7   4   0        648.79        717.96        40.25 o                         
  -6   4   0       1306.49       1276.62        18.93 o                         
  -5   4   0       6077.62       6177.18        45.84 o                         
  -4   4   0      14534.45      14224.27        83.93 o                         
  -3   4   0      14687.35      14243.16        98.22 o                         
  -2   4   0      12054.55      11576.96        64.17 o                         
  -1   4   0      23371.24      22037.35       132.75 o                         
   0   4   0      21326.73      20815.29       178.61 o                         
   1   4   0      11056.90      10809.42        85.05 o                         
   2   4   0       5177.29       4999.38        37.80 o                         
   3   4   0        596.19        558.65        10.37 o                         
   4   4   0        183.83        223.27         6.54 o                         
   5   4   0          7.89         13.27         3.15 o                         
   6   4   0        556.21        533.08         8.07 o                         
   7   4   0       4092.46       4110.66        59.37 o                         
   8   4   0       1023.75       1018.96        27.54 o                         
   9   4   0        453.53        484.92        27.45 o                         
  10   4   0       2208.35       2241.46       102.41 o                         
  11   4   0       3079.13       2960.58       155.41 o                         
  -9   5   0       2334.00       2420.17       251.28 o                         
  -8   5   0       4316.64       4518.68       119.33 o                         
  -7   5   0       1580.06       1590.25        57.50 o                         
  -6   5   0        833.47        887.53        18.63 o                         
  -5   5   0       5752.99       5627.47        50.07 o                         
  -4   5   0       2754.39       2729.54        38.39 o                         
  -3   5   0       1026.96       1014.51        19.79 o                         
  -2   5   0       3239.06       3188.58        31.38 o                         
  -1   5   0        984.98        949.26        12.55 o                         
   0   5   0        866.21        967.49        15.73 o                         
   1   5   0        852.60        843.50        12.51 o                         
   2   5   0       1530.81       1549.81        24.39 o                         
   3   5   0       8008.99       7873.98        68.02 o                         
   4   5   0      17719.37      17682.88       147.41 o                         
   5   5   0       3135.48       3136.78        36.43 o                         
   6   5   0       2384.79       2317.90        32.78 o                         
   7   5   0       7349.37       7321.41       109.49 o                         
   8   5   0       4482.46       4418.60        89.84 o                         
   9   5   0         88.35         79.06        12.89 o                         
  10   5   0        609.38        582.05        44.97 o                         
  11   5   0       1270.79       1231.16        67.86 o                         
  -8   6   0       3047.76       3040.36       118.40 o                         
  -7   6   0       1753.89       1908.44        66.18 o                         
  -6   6   0        205.63        209.70        23.33 o                         
  -5   6   0        250.83        262.59        11.20 o                         
  -4   6   0         21.35         17.54         6.12 o                         
  -3   6   0         81.46         49.39         6.38 o                         
  -2   6   0       2509.71       2364.44        35.56 o                         
  -1   6   0       1474.95       1419.75        20.75 o                         
   0   6   0       5943.57       5796.56        68.41 o                         
   1   6   0       6038.97       5967.86        58.67 o                         
   2   6   0      10437.83      10253.17        93.90 o                         
   3   6   0      11630.13      11333.84        92.07 o                         
   4   6   0      15665.91      15282.87       155.75 o                         
   5   6   0       9456.71       9246.57       101.46 o                         
   6   6   0       6213.60       6154.14        69.92 o                         
   7   6   0       2730.33       2660.54        49.54 o                         
   8   6   0       1171.54       1231.99        33.65 o                         
   9   6   0        183.21        128.35        14.64 o                         
  10   6   0        205.59        217.12        21.01 o                         
  11   6   0        402.46        312.20        81.42 o                         
  -7   7   0         75.34         42.29        21.57 o                         
  -6   7   0        847.18        830.76        51.45 o                         
  -5   7   0       8438.40       8183.68        95.60 o                         
  -4   7   0       5660.23       5574.51        59.42 o                         
  -3   7   0       2053.24       2050.68        30.72 o                         
  -2   7   0       6405.11       6453.61        71.82 o                         
  -1   7   0      12589.91      12581.45       155.24 o                         
   0   7   0       2691.36       2558.14        66.29 o                         
   1   7   0       1586.94       1630.25        25.13 o                         
   2   7   0       4115.15       3805.34        46.19 o                         
   3   7   0       2330.02       2342.03        25.80 o                         
   4   7   0         98.32         90.16         6.74 o                         
   5   7   0         90.74         82.34         6.89 o                         
   6   7   0        229.15        221.96         9.82 o                         
   7   7   0        957.18        935.73        18.46 o                         
   8   7   0        752.78        697.89        28.03 o                         
   9   7   0        294.95        278.56        19.92 o                         
  10   7   0       1715.87       1690.16        53.00 o                         
  11   7   0       2581.67       2368.06       188.20 o                         
  -7   8   0       1487.72       1597.03       150.00 o                         
  -6   8   0       1694.16       1605.47        73.77 o                         
  -5   8   0       7491.06       7161.00        76.38 o                         
  -4   8   0       9194.53       9117.81        91.13 o                         
  -3   8   0       4164.27       4303.84        54.30 o                         
  -2   8   0       2805.47       2916.67        42.09 o                         
  -1   8   0       5264.81       5436.71        81.38 o                         
   0   8   0        817.82        872.84        26.30 o                         
   1   8   0         67.60         65.03         8.83 o                         
   2   8   0         83.74         94.11         8.50 o                         
   3   8   0        496.12        499.96        14.05 o                         
   4   8   0       2258.91       2235.95        38.86 o                         
   5   8   0        238.29        249.27        10.58 o                         
   6   8   0       2018.52       2005.31        29.04 o                         
   7   8   0       3413.18       3293.83        51.72 o                         
   8   8   0       1952.22       1981.81        51.72 o                         
   9   8   0        973.26       1019.70        43.53 o                         
  10   8   0       2197.56       2118.43        73.98 o                         
  -6   9   0        560.17        553.33        95.42 o                         
  -5   9   0        522.20        460.85        21.42 o                         
  -4   9   0        277.17        260.02        15.51 o                         
  -3   9   0        264.56        245.09        18.40 o                         
  -2   9   0        681.27        683.84        21.60 o                         
  -1   9   0       1545.51       1530.97        31.63 o                         
   0   9   0       2836.08       2865.71        45.72 o                         
   1   9   0       3044.61       3161.41        54.49 o                         
   2   9   0       9532.92       9493.02       156.95 o                         
   3   9   0       9614.97       9645.27       146.01 o                         
   4   9   0       5672.22       5630.07        85.53 o                         
   5   9   0       3619.24       3657.47        46.73 o                         
   6   9   0       3312.37       3360.22        58.04 o                         
   7   9   0       1133.40       1170.70        24.91 o                         
   8   9   0        346.56        348.46        23.67 o                         
   9   9   0        150.28        145.52        21.06 o                         
  10   9   0         15.27         64.02        30.64 o                         
  -4  10   0        451.20        436.90        20.11 o                         
  -3  10   0        273.15        257.67        17.55 o                         
  -2  10   0       1396.94       1406.55        44.13 o                         
  -1  10   0       6727.88       6997.91        79.33 o                         
   0  10   0       3039.08       3217.29        60.77 o                         
   1  10   0       2199.43       2268.01        42.00 o                         
   2  10   0       7926.10       8266.93        93.96 o                         
   3  10   0       6788.55       6910.68       107.28 o                         
   4  10   0       1215.52       1272.67        28.77 o                         
   5  10   0       1235.09       1196.74        27.05 o                         
   6  10   0       1478.89       1484.25        30.48 o                         
   7  10   0          5.30         33.50         8.98 o                         
   8  10   0        107.10         94.62        16.19 o                         
   9  10   0         57.61         28.54        21.57 o                         
  -4  11   0       3802.14       3752.86        81.43 o                         
  -3  11   0       1490.58       1518.26        38.03 o                         
  -2  11   0       1252.38       1329.33        37.94 o                         
  -1  11   0       1924.20       2037.80        42.47 o                         
   0  11   0        592.06        612.26        23.88 o                         
   1  11   0        128.36        114.53        12.52 o                         
   2  11   0         71.24         40.92        10.46 o                         
   3  11   0         43.99         58.87         9.84 o                         
   4  11   0         37.26         45.24         9.85 o                         
   5  11   0        641.96        666.21        22.09 o                         
   6  11   0       2705.03       2630.56        45.61 o                         
   7  11   0       1081.20       1128.93        29.68 o                         
   8  11   0       1700.16       1720.72        88.41 o                         
  -1  12   0        247.95        272.02        19.52 o                         
   0  12   0        129.69        141.95        14.62 o                         
   1  12   0         33.37         41.17        11.35 o                         
   2  12   0       2519.10       2658.47        49.98 o                         
   3  12   0       3378.38       3467.88        53.42 o                         
   4  12   0        320.29        323.52        17.85 o                         
   5  12   0        683.16        704.94        27.02 o                         
   6  12   0       3666.56       3752.53        53.43 o                         
   7  12   0       1615.21       1740.45       127.92 o                         
   8  12   0        307.07        309.34        66.45 o                         
   0  13   0       3213.48       2947.10       200.37 o                         
   1  13   0       2389.39       2436.04       103.72 o                         
   2  13   0       3309.39       3682.78       141.25 o                         
   3  13   0       3295.35       3545.60       111.09 o                         
   4  13   0       1309.75       1467.75        98.63 o                         
   5  13   0        269.39        228.37        20.13 o                         
   6  13   0        328.80        311.52        37.11 o                         
  -5 -13   1        494.77        454.97        47.89 o                         
  -4 -13   1        372.61        382.97        67.61 o                         
  -3 -13   1        317.36        314.44        52.26 o                         
  -2 -13   1          2.88         22.59        25.43 o                         
  -1 -13   1         89.72         43.22        25.10 o                         
   0 -13   1        526.45        513.99        88.64 o                         
  -7 -12   1        569.09        552.63        51.59 o                         
  -6 -12   1         44.95         27.45        12.49 o                         
  -5 -12   1         94.99         97.68        11.97 o                         
  -4 -12   1         81.64         77.34        11.70 o                         
  -3 -12   1        281.03        283.23        17.70 o                         
  -2 -12   1       3641.47       3804.54        63.39 o                         
  -1 -12   1       2344.09       2367.80        47.60 o                         
   0 -12   1       2608.34       2657.55        65.10 o                         
   1 -12   1       5276.64       5342.09        85.17 o                         
  -8 -11   1        964.37        957.84        79.49 o                         
  -7 -11   1       1479.06       1514.39        53.77 o                         
  -6 -11   1       1326.49       1330.85        30.63 o                         
  -5 -11   1       1619.58       1659.25        38.50 o                         
  -4 -11   1       2136.40       2221.78        39.36 o                         
  -3 -11   1       1627.38       1696.60        35.70 o                         
  -2 -11   1       1257.72       1302.06        33.50 o                         
  -1 -11   1       1798.35       1849.10        40.15 o                         
   0 -11   1        871.60        925.82        28.92 o                         
   1 -11   1       1248.19       1283.72        39.72 o                         
   2 -11   1        967.35        975.04        31.73 o                         
   3 -11   1        186.83        187.19        18.74 o                         
   4 -11   1          7.49        -13.54        13.54 o                         
  -9 -10   1        803.49        789.44        72.92 o                         
  -8 -10   1       1376.60       1374.09        50.92 o                         
  -7 -10   1       7054.57       7031.87       148.76 o                         
  -6 -10   1       3910.45       4018.26        67.96 o                         
  -5 -10   1       1519.81       1521.58        30.18 o                         
  -4 -10   1       2153.82       2195.52        47.60 o                         
  -3 -10   1       4588.92       4581.68        63.92 o                         
  -2 -10   1        293.88        311.15        16.90 o                         
  -1 -10   1         76.34         77.85        10.81 o                         
   0 -10   1         45.45         51.40        10.39 o                         
   1 -10   1        111.20        116.64        12.71 o                         
   2 -10   1       1566.33       1587.38        40.30 o                         
   3 -10   1        532.59        564.47        23.66 o                         
   4 -10   1       1310.10       1366.22        37.71 o                         
   5 -10   1       2999.60       2793.23        57.52 o                         
  -9  -9   1        618.15        639.87        49.85 o                         
  -8  -9   1        346.27        332.26        23.01 o                         
  -7  -9   1       1507.26       1496.05        34.42 o                         
  -6  -9   1       1335.58       1315.18        27.06 o                         
  -5  -9   1         21.14         21.66         7.57 o                         
  -4  -9   1       1030.36       1014.14        22.46 o                         
  -3  -9   1        709.80        705.69        18.34 o                         
  -2  -9   1       2889.59       2910.45        41.41 o                         
  -1  -9   1       3491.68       3602.58        50.39 o                         
   0  -9   1       6669.93       6842.71       107.12 o                         
   1  -9   1       5483.27       5808.93        69.09 o                         
   2  -9   1       4346.09       4540.02        59.98 o                         
   3  -9   1       1561.48       1532.03        36.17 o                         
   4  -9   1       2641.98       2570.35        55.89 o                         
   5  -9   1       2521.60       2559.36        45.63 o                         
   6  -9   1        587.34        580.62        98.88 o                         
 -10  -8   1         34.80         43.44        25.07 o                         
  -9  -8   1         89.46         77.48        15.14 o                         
  -8  -8   1         42.80         38.64        11.78 o                         
  -7  -8   1        663.17        696.98        21.75 o                         
  -6  -8   1        596.45        598.87        16.21 o                         
  -5  -8   1        433.47        421.31        14.23 o                         
  -4  -8   1       1756.20       1771.64        26.30 o                         
  -3  -8   1       9940.59       9772.25       104.06 o                         
  -2  -8   1       7301.41       7293.40        70.67 o                         
  -1  -8   1       4629.76       4672.51        51.18 o                         
   0  -8   1      10499.54      10771.86       140.99 o                         
   1  -8   1      14209.24      14231.51       161.90 o                         
   2  -8   1       2788.69       2805.29        40.27 o                         
   3  -8   1       1129.83       1123.73        28.33 o                         
   4  -8   1        997.36        933.50        26.05 o                         
   5  -8   1          7.12          5.39         9.60 o                         
   6  -8   1         32.35         32.00        20.21 o                         
   7  -8   1        183.90         98.44        49.79 o                         
 -10  -7   1       1700.10       1698.05        52.34 o                         
  -9  -7   1       1625.39       1613.28        50.09 o                         
  -8  -7   1       1242.10       1232.12        35.79 o                         
  -7  -7   1       6622.00       6729.16       101.18 o                         
  -6  -7   1       4900.89       4959.11        50.04 o                         
  -5  -7   1       1571.81       1546.55        22.80 o                         
  -4  -7   1       2363.43       2342.27        29.00 o                         
  -3  -7   1       7890.32       7589.36        80.52 o                         
  -2  -7   1       1598.87       1562.61        22.33 o                         
  -1  -7   1        117.22        135.40         6.49 o                         
   0  -7   1        362.86        337.12        10.55 o                         
   1  -7   1        200.02        190.52         8.93 o                         
   2  -7   1       1095.91       1112.31        28.92 o                         
   3  -7   1       1407.11       1455.07        25.90 o                         
   4  -7   1       2937.65       2968.23        46.52 o                         
   5  -7   1       4149.22       4102.01        53.71 o                         
   6  -7   1       4953.82       5095.27       116.66 o                         
   7  -7   1       2150.67       2285.11        87.11 o                         
   8  -7   1       2969.51       2847.97       197.66 o                         
 -10  -6   1       2733.73       2635.87        63.72 o                         
  -9  -6   1       3042.94       3015.59        88.89 o                         
  -8  -6   1       2516.68       2493.18        49.67 o                         
  -7  -6   1       4275.57       4239.09        71.99 o                         
  -6  -6   1       4008.07       3990.45        58.56 o                         
  -5  -6   1        819.15        806.52        19.24 o                         
  -4  -6   1         34.25         47.70         6.16 o                         
  -3  -6   1        157.04        174.80         8.19 o                         
  -2  -6   1         59.61         55.86         7.25 o                         
  -1  -6   1        188.96        183.58         7.03 o                         
   0  -6   1       4804.30       4840.99        38.97 o                         
   1  -6   1       3024.12       2883.25        40.91 o                         
   2  -6   1       2064.29       2145.69        28.47 o                         
   3  -6   1       5740.78       5819.72        68.33 o                         
   4  -6   1      11451.96      11308.44       112.97 o                         
   5  -6   1       6233.36       6032.88        60.41 o                         
   6  -6   1       3912.10       3937.56        76.07 o                         
   7  -6   1       4114.42       4325.08       144.14 o                         
   8  -6   1       1900.50       1834.51        77.82 o                         
 -11  -5   1        788.46        705.04        95.93 o                         
 -10  -5   1        227.38        208.80        22.90 o                         
  -9  -5   1        290.37        263.85        19.28 o                         
  -8  -5   1        436.25        451.57        20.87 o                         
  -7  -5   1        662.17        647.57        21.93 o                         
  -6  -5   1       1379.92       1313.59        20.05 o                         
  -5  -5   1        426.04        417.15        11.33 o                         
  -4  -5   1       6021.88       5840.38        63.97 o                         
  -3  -5   1      30673.58      29975.10       237.70 o                         
  -2  -5   1       7663.87       7278.31        55.47 o                         
  -1  -5   1       5464.07       5066.55        45.50 o                         
   0  -5   1      21083.15      20373.81       145.99 o                         
   1  -5   1      18161.05      17424.36       173.47 o                         
   2  -5   1        751.73        665.27        11.96 o                         
   3  -5   1        600.05        622.32        13.24 o                         
   4  -5   1       3807.14       3658.54        36.60 o                         
   5  -5   1        978.79        963.23        19.96 o                         
   6  -5   1         59.78         60.85         6.22 o                         
   7  -5   1          0.29          4.22        13.59 o                         
   8  -5   1         17.36         53.82        29.50 o                         
   9  -5   1        692.54        701.02        57.52 o                         
 -11  -4   1          8.29         33.71        33.73 o                         
 -10  -4   1        158.42        147.52        20.77 o                         
  -9  -4   1        649.14        653.01        27.45 o                         
  -8  -4   1        147.38        158.38        12.97 o                         
  -7  -4   1       3562.53       3490.31        62.00 o                         
  -6  -4   1       6425.84       6265.64        65.63 o                         
  -5  -4   1       4400.36       4323.22        34.93 o                         
  -4  -4   1       7287.70       7072.35        60.95 o                         
  -3  -4   1      26561.16      26213.55       151.41 o                         
  -2  -4   1      15959.88      15782.92       115.53 o                         
  -1  -4   1       4675.18       4619.31        36.92 o                         
   0  -4   1       4422.88       4078.17        33.78 o                         
   1  -4   1       6627.45       6419.14        53.61 o                         
   2  -4   1        303.31        315.10         8.14 o                         
   3  -4   1        403.78        415.23        10.57 o                         
   4  -4   1       1904.91       1830.92        22.74 o                         
   5  -4   1        805.73        798.01        17.99 o                         
   6  -4   1       1786.14       1748.94        23.35 o                         
   7  -4   1       1980.77       1988.59        52.04 o                         
   8  -4   1       2998.13       3066.45        85.87 o                         
   9  -4   1       1473.91       1501.89        67.47 o                         
  10  -4   1        759.38        642.88        80.14 o                         
 -11  -3   1       2123.05       2303.89       124.63 o                         
 -10  -3   1       2217.89       2252.29        68.27 o                         
  -9  -3   1       2106.93       2168.72        56.33 o                         
  -8  -3   1       4964.90       4946.25        85.45 o                         
  -7  -3   1       4264.60       4342.62        64.65 o                         
  -6  -3   1       1312.76       1279.04        16.56 o                         
  -5  -3   1       3474.20       3363.06        24.43 o                         
  -4  -3   1       2545.80       2581.84        23.32 o                         
  -3  -3   1        499.14        526.16         8.68 o                         
  -2  -3   1        696.61        749.45        10.27 o                         
  -1  -3   1       1215.48       1440.37        14.57 o                         
   0  -3   1       8455.16       8384.60        54.16 o                         
   1  -3   1       8400.12       8054.05        52.45 o                         
   2  -3   1       9448.48       9504.82        53.02 o                         
   3  -3   1      14589.87      14321.50        81.24 o                         
   4  -3   1      23114.26      22421.62       134.41 o                         
   5  -3   1      14665.13      14534.91        81.84 o                         
   6  -3   1       4155.10       4247.22        33.89 o                         
   7  -3   1       4187.29       4274.04        65.35 o                         
   8  -3   1       4160.16       4272.67        80.14 o                         
   9  -3   1        734.70        719.94        45.15 o                         
  10  -3   1         48.98         51.38        18.79 o                         
 -11  -2   1       2611.26       2470.17       127.56 o                         
 -10  -2   1        950.72        983.68        45.09 o                         
  -9  -2   1        477.55        512.52        28.12 o                         
  -8  -2   1       1639.94       1699.93        39.57 o                         
  -7  -2   1        183.68        204.12        11.85 o                         
  -6  -2   1         46.56         51.27         2.48 o                         
  -5  -2   1        354.06        354.48         4.95 o                         
  -4  -2   1        829.29        876.44         8.18 o                         
  -3  -2   1       7903.15       8029.08        43.24 o                         
  -2  -2   1        816.28        789.16         7.29 o                         
  -1  -2   1       5541.99       5507.59        24.19 o                         
   0  -2   1       9012.74       8729.54        36.61 o                         
   1  -2   1      14186.49      13635.04        49.59 o                         
   2  -2   1       2431.14       2289.34        15.44 o                         
   3  -2   1       7790.34       7499.66        35.42 o                         
   4  -2   1      18370.30      17907.24        88.68 o                         
   5  -2   1       6930.39       6796.33        39.45 o                         
   6  -2   1       1433.76       1482.63        15.97 o                         
   7  -2   1       1416.69       1411.45        30.72 o                         
   8  -2   1        409.82        464.00        23.19 o                         
   9  -2   1        143.53        141.73        21.40 o                         
  10  -2   1        452.50        404.47        34.55 o                         
 -10  -1   1         73.42         63.88        14.64 o                         
  -9  -1   1        174.18        144.27        17.72 o                         
  -8  -1   1       1386.74       1450.46        39.33 o                         
  -7  -1   1       6269.90       6306.36        77.04 o                         
  -6  -1   1       5085.93       4373.53        73.30 o                         
  -5  -1   1      13830.62      13243.60       108.14 o                         
  -4  -1   1      28244.85      27700.69       144.00 o                         
  -3  -1   1      24619.91      24598.57        90.10 o                         
  -2  -1   1       9200.25       9336.82        33.14 o                         
  -1  -1   1      15993.36      16436.87        66.03 o                         
   0  -1   1       8576.63       9046.88        32.91 o                         
   1  -1   1      11068.54      11224.31        40.43 o                         
   2  -1   1        202.42        218.97         3.34 o                         
   3  -1   1         24.62         42.35         2.30 o                         
   4  -1   1        448.03        470.06         6.01 o                         
   5  -1   1         97.57         95.63         2.51 o                         
   6  -1   1       1495.27       1295.90        23.40 o                         
   7  -1   1       3500.91       3607.01        49.48 o                         
   8  -1   1       4798.46       4771.50        66.86 o                         
   9  -1   1       1732.39       1678.36        45.91 o                         
  10  -1   1       2035.74       1982.50        55.52 o                         
  11  -1   1       3909.57       3504.76       220.99 o                         
 -10   0   1        205.63        168.57        22.93 o                         
  -9   0   1        456.95        443.61        26.16 o                         
  -8   0   1       5187.42       5324.99        80.29 o                         
  -7   0   1       4653.38       4733.35        60.11 o                         
  -6   0   1       2136.23       1978.58        41.41 o                         
  -5   0   1       8600.39       8206.82        43.32 o                         
  -4   0   1      15175.13      14900.37        57.19 o                         
  -3   0   1      11429.27      11629.64        43.18 o                         
  -2   0   1       2185.92       2206.45        10.83 o                         
  -1   0   1       5667.35       5898.41        20.66 o                         
   1   0   1      10512.97      10643.88        43.94 o                         
   2   0   1       2882.71       2883.47        18.94 o                         
   3   0   1       1521.50       1424.47        19.64 o                         
   4   0   1      15016.72      14804.46       110.29 o                         
   5   0   1       6995.47       7121.19        72.24 o                         
   6   0   1        289.41        316.25        11.84 o                         
   7   0   1       5367.14       5199.60        78.82 o                         
   8   0   1       7748.47       7826.89        88.23 o                         
   9   0   1       1207.02       1302.70        44.35 o                         
  10   0   1        653.53        701.55        39.64 o                         
  11   0   1       1786.67       1843.08       110.50 o                         
 -10   1   1       1130.16       1129.66        47.62 o                         
  -9   1   1        434.89        459.72        30.11 o                         
  -8   1   1       2420.61       2470.38        49.84 o                         
  -7   1   1       1920.23       1932.55        39.16 o                         
  -6   1   1        385.10        394.61         7.22 o                         
  -5   1   1        188.64        200.87         5.03 o                         
  -4   1   1        262.67        294.26         4.75 o                         
  -3   1   1       1504.47       1497.45        10.62 o                         
  -2   1   1       3906.35       4060.91        23.47 o                         
  -1   1   1      19793.58      20126.60        76.75 o                         
   0   1   1       9554.55      10052.74        53.05 o                         
   1   1   1      32824.52      32468.87        99.34 o                         
   2   1   1      28566.70      28234.67       130.40 o                         
   3   1   1      24420.32      23982.53       200.13 o                         
   4   1   1      20837.86      19914.55       212.63 o                         
   5   1   1      10471.10      10149.20       100.98 o                         
   6   1   1       3452.01       3537.70        50.18 o                         
   7   1   1        774.23        794.03        19.68 o                         
   8   1   1        413.89        393.52        16.12 o                         
   9   1   1         81.59        109.19        12.68 o                         
  10   1   1        206.42        222.57        22.87 o                         
  11   1   1        225.35        182.70        33.24 o                         
 -10   2   1        713.62        748.73        56.30 o                         
  -9   2   1         22.92         10.20        14.50 o                         
  -8   2   1       1877.53       1903.41        51.45 o                         
  -7   2   1        942.81        938.54        30.76 o                         
  -6   2   1        316.05        319.12         7.58 o                         
  -5   2   1       6517.89       6566.08        42.46 o                         
  -4   2   1      11236.81      11406.55        58.34 o                         
  -3   2   1       3100.94       3070.98        21.19 o                         
  -2   2   1       1058.36        970.44         8.30 o                         
  -1   2   1      21778.20      21573.70        73.04 o                         
   0   2   1      25415.81      25073.05        90.72 o                         
   1   2   1       6552.67       6465.34        23.06 o                         
   2   2   1       1584.26       1476.38         8.41 o                         
   3   2   1      20316.33      20517.55       105.51 o                         
   4   2   1        413.64        393.63         6.06 o                         
   5   2   1          2.83         30.43         6.25 o                         
   6   2   1          4.25         17.95         5.06 o                         
   7   2   1       1183.98       1113.87        26.07 o                         
   8   2   1       3237.28       3384.50        55.64 o                         
   9   2   1        741.59        747.41        27.61 o                         
  10   2   1       1240.55       1232.74        44.54 o                         
  11   2   1       2828.38       2592.44        84.17 o                         
 -10   3   1        208.54        179.47        51.77 o                         
  -9   3   1        682.39        625.16        35.36 o                         
  -8   3   1       6968.60       6924.75       116.36 o                         
  -7   3   1       9196.71       9314.95       161.02 o                         
  -6   3   1       3658.65       3724.55        33.71 o                         
  -5   3   1       9338.79       9354.64        58.11 o                         
  -4   3   1      23018.97      22849.54       107.20 o                         
  -3   3   1      10866.15      10789.56        55.58 o                         
  -2   3   1        787.53        729.81         9.40 o                         
  -1   3   1       5277.21       4953.15        29.32 o                         
   0   3   1       2212.90       2072.23        17.26 o                         
   1   3   1         99.04        150.21         3.37 o                         
   3   3   1       2489.70       2505.99        14.28 o                         
   4   3   1       4295.82       4125.18        26.64 o                         
   5   3   1       3142.47       2961.37        22.83 o                         
   6   3   1       4842.62       4919.95        53.41 o                         
   7   3   1      11665.40      11395.54       146.65 o                         
   8   3   1      10101.12       9979.28       125.11 o                         
   9   3   1       3903.19       4070.14       118.12 o                         
  10   3   1       2394.92       2444.49        88.39 o                         
  11   3   1       2893.03       2801.24       117.85 o                         
  -9   4   1        998.61       1022.00        46.53 o                         
  -8   4   1       2471.35       2503.23        67.40 o                         
  -7   4   1       3243.26       3301.03        66.99 o                         
  -6   4   1       2411.94       2451.01        30.61 o                         
  -5   4   1         96.83        111.93         6.04 o                         
  -4   4   1        667.57        622.85        11.74 o                         
  -3   4   1         18.58         38.90         3.78 o                         
  -2   4   1        577.14        614.74        12.34 o                         
  -1   4   1       7260.47       7335.70        44.94 o                         
   0   4   1       8354.08       7943.64        65.70 o                         
   1   4   1       5610.58       5563.38        38.56 o                         
   2   4   1       3004.37       2865.92        22.56 o                         
   3   4   1      13868.62      13735.66        72.60 o                         
   4   4   1       8552.87       8393.96        61.71 o                         
   5   4   1       2241.01       2292.68        19.71 o                         
   6   4   1       2280.35       2248.96        19.87 o                         
   7   4   1       3108.73       3194.29        50.56 o                         
   8   4   1       1557.70       1495.28        32.63 o                         
   9   4   1        879.21        881.56        37.03 o                         
  10   4   1        204.34        217.76        25.90 o                         
  11   4   1         45.89         57.08        29.47 o                         
  -9   5   1        152.73        125.63        29.95 o                         
  -8   5   1          2.66          7.34        15.76 o                         
  -7   5   1          1.40          3.74        13.01 o                         
  -6   5   1         99.30        108.67        14.28 o                         
  -5   5   1        938.63        980.50        18.07 o                         
  -4   5   1       7390.00       7187.97        52.88 o                         
  -3   5   1       4376.83       4219.11        36.10 o                         
  -2   5   1       4587.05       4359.24        36.32 o                         
  -1   5   1      34828.16      33447.65       162.64 o                         
   0   5   1      33581.41      31341.68       216.47 o                         
   1   5   1      12827.73      12453.54       123.62 o                         
   2   5   1      10976.13      10575.01        95.41 o                         
   3   5   1      17405.49      16759.39       117.39 o                         
   4   5   1       2287.52       2174.51        21.82 o                         
   5   5   1        411.09        418.00         9.15 o                         
   6   5   1         27.96         21.37         4.69 o                         
   7   5   1          0.65         -6.28         7.95 o                         
   8   5   1        589.11        593.65        24.15 o                         
   9   5   1        565.65        540.31        23.81 o                         
  10   5   1        321.02        356.84        32.45 o                         
  11   5   1       1550.44       1380.79        87.09 o                         
  -8   6   1       2241.79       2249.42        86.47 o                         
  -7   6   1       2357.75       2444.87        76.14 o                         
  -6   6   1       1321.75       1394.61        54.02 o                         
  -5   6   1       2925.77       2903.81        38.37 o                         
  -4   6   1       6805.29       6742.18        61.04 o                         
  -3   6   1       3863.74       3727.49        41.11 o                         
  -2   6   1       1387.65       1350.39        23.15 o                         
  -1   6   1       3538.65       3355.53        34.77 o                         
   0   6   1       6301.72       6033.89        81.35 o                         
   1   6   1       1978.02       1837.80        26.04 o                         
   2   6   1         82.63         87.40         6.31 o                         
   3   6   1        209.74        235.73         8.01 o                         
   4   6   1         86.37        111.89         6.99 o                         
   5   6   1       2071.47       2022.93        23.54 o                         
   6   6   1       5770.28       5683.16        67.00 o                         
   7   6   1       6133.53       6097.69        85.23 o                         
   8   6   1       3063.51       3039.87        64.08 o                         
   9   6   1       1853.10       1841.85        51.42 o                         
  10   6   1       2019.33       1934.32        64.63 o                         
  11   6   1       1099.47       1022.92        92.67 o                         
  -7   7   1       2359.75       2296.71        87.33 o                         
  -6   7   1       3296.66       3312.34        94.29 o                         
  -5   7   1       1952.81       1894.64        32.73 o                         
  -4   7   1        795.91        765.88        20.55 o                         
  -3   7   1        366.02        359.51        13.74 o                         
  -2   7   1       1526.82       1493.48        28.65 o                         
  -1   7   1       1538.81       1504.72        30.95 o                         
   0   7   1       1980.35       1937.02        31.31 o                         
   1   7   1        115.08        128.99         9.58 o                         
   2   7   1       1921.26       1856.36        32.14 o                         
   3   7   1      15140.80      14684.07       133.08 o                         
   4   7   1       6495.77       6428.50        59.93 o                         
   5   7   1       2258.56       2300.31        27.84 o                         
   6   7   1       7868.80       7604.74        64.77 o                         
   7   7   1      11203.05      11090.71       122.32 o                         
   8   7   1       2877.75       2854.36        52.80 o                         
   9   7   1        995.98        920.90        35.87 o                         
  10   7   1       1504.08       1454.22        48.18 o                         
  11   7   1        490.76        474.88        88.35 o                         
  -7   8   1         76.77          5.96        38.06 o                         
  -6   8   1         58.54         57.01        23.06 o                         
  -5   8   1        198.51        175.06        14.29 o                         
  -4   8   1       3210.16       3137.04        49.27 o                         
  -3   8   1       3406.37       3275.97        47.58 o                         
  -2   8   1       2984.58       2955.54        43.71 o                         
  -1   8   1       9327.55       9296.96       112.13 o                         
   0   8   1      10696.75      10701.63       173.75 o                         
   1   8   1       4127.34       4008.22        51.62 o                         
   2   8   1       1022.27       1052.88        24.82 o                         
   3   8   1       5747.31       5559.18        69.62 o                         
   4   8   1       3202.83       3051.08        46.95 o                         
   5   8   1        427.31        430.76        12.74 o                         
   6   8   1        271.16        273.18        10.59 o                         
   7   8   1        890.96        928.94        19.57 o                         
   8   8   1         21.01         40.51        11.41 o                         
   9   8   1         97.15         87.49        15.12 o                         
  10   8   1        190.69        207.98        20.97 o                         
  -6   9   1        943.46        956.26       120.37 o                         
  -5   9   1       3062.81       2978.05        60.19 o                         
  -4   9   1       4062.07       3803.46        57.16 o                         
  -3   9   1       4732.98       4770.86        59.61 o                         
  -2   9   1       8395.26       8449.59        84.44 o                         
  -1   9   1       7337.98       7568.85        99.44 o                         
   0   9   1       6709.32       6915.12        82.06 o                         
   1   9   1       5191.36       5413.22        79.53 o                         
   2   9   1       2292.80       2323.95        39.11 o                         
   3   9   1         20.49         37.98         8.25 o                         
   4   9   1        105.39        114.76         9.23 o                         
   5   9   1         48.90         44.64         7.22 o                         
   6   9   1       1181.46       1169.27        25.98 o                         
   7   9   1       1840.46       1794.89        29.79 o                         
   8   9   1        590.09        559.74        28.68 o                         
   9   9   1        650.20        626.33        34.12 o                         
  10   9   1       1868.79       1896.80       195.83 o                         
  -4  10   1        759.02        773.15        32.53 o                         
  -3  10   1        567.20        605.88        23.33 o                         
  -2  10   1       1287.49       1274.10        41.55 o                         
  -1  10   1          5.45         16.91         9.59 o                         
   0  10   1        101.48         95.27        11.97 o                         
   1  10   1        121.13        105.27        12.29 o                         
   2  10   1       1206.75       1131.14        39.83 o                         
   3  10   1       5974.24       5912.51        72.66 o                         
   4  10   1       3809.57       3843.84        49.96 o                         
   5  10   1       1385.92       1365.35        27.02 o                         
   6  10   1       4189.86       4229.82        56.89 o                         
   7  10   1       5412.47       5355.56        93.98 o                         
   8  10   1        549.58        541.03        33.58 o                         
   9  10   1        450.71        438.57        32.27 o                         
  10  10   1       1175.42        873.26       110.25 o                         
  -4  11   1         74.93         34.64        12.04 o                         
  -3  11   1        200.08        184.23        15.12 o                         
  -2  11   1        411.89        387.75        19.88 o                         
  -1  11   1       1650.87       1786.01        41.00 o                         
   0  11   1       1789.59       1843.21        48.13 o                         
   1  11   1       1731.20       1732.44        38.46 o                         
   2  11   1       2723.53       2925.52        49.90 o                         
   3  11   1       6639.66       6721.56        79.70 o                         
   4  11   1       4487.03       4572.80        65.05 o                         
   5  11   1       3216.51       3284.74        59.83 o                         
   6  11   1       2429.18       2460.63        41.76 o                         
   7  11   1       1602.59       1657.06        44.34 o                         
   8  11   1        587.04        614.09        53.30 o                         
   9  11   1          2.33          1.66        34.04 o                         
  -1  12   1       2932.85       3034.94        54.87 o                         
   0  12   1       1706.22       1787.81        42.73 o                         
   1  12   1       1140.21       1216.23        34.91 o                         
   2  12   1       1785.40       1902.62        43.31 o                         
   3  12   1        122.45        131.94        13.20 o                         
   4  12   1         46.44         40.42        10.81 o                         
   5  12   1        217.08        219.69        15.22 o                         
   6  12   1         18.83         12.29        10.22 o                         
   7  12   1        899.31        880.50        41.89 o                         
   1  13   1          1.69         -9.46        20.72 o                         
   2  13   1          9.11          7.74        19.09 o                         
   3  13   1        413.70        425.97        23.81 o                         
   4  13   1        463.49        494.00        28.55 o                         
   5  13   1        481.43        498.54        26.72 o                         
   6  13   1        855.96        807.92        34.91 o                         
   7  13   1       1201.10       1230.94       132.36 o                         
  -4 -13   2       1229.20       1150.12        88.58 o                         
  -3 -13   2       4037.70       4089.41       242.70 o                         
  -2 -13   2       5085.47       5307.03       281.59 o                         
  -1 -13   2       2249.48       2179.14       120.88 o                         
   0 -13   2       1653.71       1551.53       142.32 o                         
  -6 -12   2       2201.61       2192.14        47.31 o                         
  -5 -12   2       1342.91       1415.53        36.74 o                         
  -4 -12   2        576.98        617.23        24.20 o                         
  -3 -12   2       2290.62       2313.66        46.90 o                         
  -2 -12   2       2023.88       2159.28        51.77 o                         
  -1 -12   2        160.08        167.30        15.72 o                         
   0 -12   2         45.89         68.79        12.19 o                         
   1 -12   2         37.85         -2.14        31.05 o                         
  -8 -11   2        759.44        814.36       106.57 o                         
  -7 -11   2        482.57        490.03        38.30 o                         
  -6 -11   2        926.13        908.80        29.73 o                         
  -5 -11   2         61.56         69.55        10.11 o                         
  -4 -11   2         64.86         61.53        10.05 o                         
  -3 -11   2        130.47        137.61        13.08 o                         
  -2 -11   2         12.84         19.52        10.32 o                         
  -1 -11   2        328.47        323.85        18.45 o                         
   0 -11   2       1705.55       1758.70        39.99 o                         
   1 -11   2       3505.05       3673.73        71.04 o                         
   2 -11   2       2765.52       2860.75        58.72 o                         
   3 -11   2       4089.26       4061.16        93.27 o                         
   4 -11   2       4732.63       4442.06       125.10 o                         
  -9 -10   2          6.05         10.90        28.35 o                         
  -8 -10   2         90.43         83.90        20.60 o                         
  -7 -10   2        125.82        104.18        18.24 o                         
  -6 -10   2       1532.61       1583.96        32.81 o                         
  -5 -10   2        708.68        745.92        23.07 o                         
  -4 -10   2        664.92        652.30        19.92 o                         
  -3 -10   2       4796.63       4866.59        64.49 o                         
  -2 -10   2       4415.65       4518.43        66.23 o                         
  -1 -10   2        659.52        702.36        24.36 o                         
   0 -10   2       1456.36       1507.07        40.01 o                         
   1 -10   2       5618.51       5903.95        75.83 o                         
   2 -10   2       1436.77       1465.66        42.17 o                         
   3 -10   2        221.14        245.78        17.23 o                         
   4 -10   2       1053.27       1015.78        31.72 o                         
   5 -10   2       1314.98       1167.03        48.56 o                         
  -9  -9   2        542.15        528.38        44.50 o                         
  -8  -9   2        520.48        532.26        28.02 o                         
  -7  -9   2       1793.40       1791.15        47.84 o                         
  -6  -9   2       6821.86       6906.36        93.73 o                         
  -5  -9   2       5162.68       5250.31        75.41 o                         
  -4  -9   2       4041.60       4025.79        58.96 o                         
  -3  -9   2       7036.24       6823.17        85.80 o                         
  -2  -9   2       6602.03       6668.32        89.18 o                         
  -1  -9   2       1731.38       1842.66        37.28 o                         
   0  -9   2        542.99        537.95        20.79 o                         
   1  -9   2        711.34        699.57        24.86 o                         
   2  -9   2        536.43        549.05        20.30 o                         
   3  -9   2        253.85        243.19        15.47 o                         
   4  -9   2        349.89        341.71        17.67 o                         
   5  -9   2        582.18        574.48        23.21 o                         
 -10  -8   2       1008.87        915.49       120.40 o                         
  -9  -8   2        404.39        415.43        25.62 o                         
  -8  -8   2       1745.11       1723.04        44.46 o                         
  -7  -8   2       1652.49       1651.74        41.80 o                         
  -6  -8   2       1395.73       1377.90        25.14 o                         
  -5  -8   2        682.75        673.87        17.55 o                         
  -4  -8   2       1860.69       1888.47        33.41 o                         
  -3  -8   2         57.12         59.15         8.95 o                         
  -2  -8   2          8.33         22.62         7.40 o                         
  -1  -8   2        673.93        696.85        18.24 o                         
   0  -8   2       1591.02       1596.40        28.13 o                         
   1  -8   2       5469.97       5694.00        62.90 o                         
   2  -8   2       4974.53       4972.61        87.52 o                         
   3  -8   2       2366.75       2323.89        41.44 o                         
   4  -8   2       3751.65       3759.49        53.92 o                         
   5  -8   2       3989.28       3919.97        55.68 o                         
   6  -8   2        881.46        820.16        65.39 o                         
   7  -8   2        436.09        371.26        80.34 o                         
 -10  -7   2       1173.99       1175.77        55.42 o                         
  -9  -7   2         72.36         75.31        14.27 o                         
  -8  -7   2        405.10        354.58        20.81 o                         
  -7  -7   2        645.90        660.50        24.50 o                         
  -6  -7   2          6.56         11.14         7.08 o                         
  -5  -7   2         73.18         79.60         8.10 o                         
  -4  -7   2        280.77        263.60        10.12 o                         
  -3  -7   2       2868.25       2752.87        34.35 o                         
  -2  -7   2       4805.30       4704.76        58.67 o                         
  -1  -7   2       4570.42       4577.73        50.64 o                         
   0  -7   2       9211.90       9178.17        87.73 o                         
   1  -7   2      18033.52      17983.35       187.57 o                         
   2  -7   2       8900.65       8935.15        97.73 o                         
   3  -7   2       5261.58       5293.07        53.19 o                         
   4  -7   2       6409.59       6399.98        69.48 o                         
   5  -7   2       5002.17       4986.25        59.30 o                         
   6  -7   2        276.67        268.40        30.73 o                         
   7  -7   2          7.06          8.24        47.74 o                         
   8  -7   2         17.18         72.48        56.61 o                         
 -10  -6   2         38.69         35.99        18.35 o                         
  -9  -6   2        135.66        162.74        17.39 o                         
  -8  -6   2       2179.66       2253.92        45.81 o                         
  -7  -6   2       3862.98       3883.65        58.24 o                         
  -6  -6   2       3236.33       3291.29        38.26 o                         
  -5  -6   2       3051.78       3016.43        34.30 o                         
  -4  -6   2       5182.61       5101.71        46.14 o                         
  -3  -6   2       5846.11       5541.55        43.18 o                         
  -2  -6   2       4465.85       4237.50        45.11 o                         
  -1  -6   2       1029.75        944.93        17.29 o                         
   0  -6   2       3641.35       3568.90        38.16 o                         
   1  -6   2       4112.06       3982.57        39.66 o                         
   2  -6   2       1615.05       1620.21        24.13 o                         
   3  -6   2          6.00         11.21         5.49 o                         
   4  -6   2          8.71         11.17         6.68 o                         
   5  -6   2        644.69        672.51        18.52 o                         
   6  -6   2        669.25        644.23        19.67 o                         
   7  -6   2       2385.48       2396.45        83.43 o                         
   8  -6   2       4291.53       4393.44       110.02 o                         
 -10  -5   2       1552.31       1507.74        88.78 o                         
  -9  -5   2        499.66        471.15        23.95 o                         
  -8  -5   2       4387.99       4349.72        60.75 o                         
  -7  -5   2       9151.72       9057.07       104.20 o                         
  -6  -5   2       6384.01       6240.44        61.95 o                         
  -5  -5   2       2056.95       2095.36        25.98 o                         
  -4  -5   2       9222.19       9172.21        79.92 o                         
  -3  -5   2       4794.99       4654.34        47.04 o                         
  -2  -5   2        264.29        257.02         8.75 o                         
  -1  -5   2         13.60         27.59         5.56 o                         
   0  -5   2         80.00        105.05         6.66 o                         
   1  -5   2       3274.55       3232.48        30.45 o                         
   2  -5   2       1405.65       1347.41        21.38 o                         
   3  -5   2        273.96        282.90         9.19 o                         
   4  -5   2       5240.29       5210.21        46.42 o                         
   5  -5   2       7353.62       7341.44        61.47 o                         
   6  -5   2       1850.81       1833.51        28.70 o                         
   7  -5   2       2525.32       2570.09        61.32 o                         
   8  -5   2       7277.43       7368.10       184.07 o                         
   9  -5   2       4014.06       4032.80       160.31 o                         
 -10  -4   2       1782.91       1964.16        65.95 o                         
  -9  -4   2        679.13        657.41        30.22 o                         
  -8  -4   2        673.92        664.79        29.00 o                         
  -7  -4   2       2925.61       2869.75        44.75 o                         
  -6  -4   2       1304.42       1210.00        18.49 o                         
  -5  -4   2        247.47        241.72         7.92 o                         
  -4  -4   2       1361.62       1374.93        21.53 o                         
  -3  -4   2       1839.83       1660.30        17.92 o                         
  -2  -4   2       8786.26       8395.58        54.51 o                         
  -1  -4   2      16008.86      16186.60       118.88 o                         
   0  -4   2      13126.64      12641.11        83.42 o                         
   1  -4   2      21306.63      20301.42       110.78 o                         
   2  -4   2      10304.47      10132.25        77.03 o                         
   3  -4   2       6068.49       6076.21        45.12 o                         
   4  -4   2       5630.21       5664.50        45.33 o                         
   5  -4   2       4805.41       4818.06        44.64 o                         
   6  -4   2        776.52        750.79        20.80 o                         
   7  -4   2         76.80         75.37        12.30 o                         
   8  -4   2        190.22        196.32        20.96 o                         
   9  -4   2        110.01         76.27        25.79 o                         
  10  -4   2         15.94         22.04        34.62 o                         
 -10  -3   2        104.32         46.68        17.18 o                         
  -9  -3   2        162.26        166.91        20.68 o                         
  -8  -3   2        728.25        698.73        27.53 o                         
  -7  -3   2        931.20        914.35        33.99 o                         
  -6  -3   2        139.76        141.28         6.23 o                         
  -5  -3   2        276.26        296.03         7.66 o                         
  -4  -3   2       9458.43       9465.78        60.58 o                         
  -3  -3   2      13813.08      13696.00        76.72 o                         
  -2  -3   2       4969.14       4746.88        29.76 o                         
  -1  -3   2      13229.93      12893.39        79.31 o                         
   0  -3   2      54913.14      55018.08       255.32 o                         
   1  -3   2      14631.42      14303.04        71.92 o                         
   2  -3   2       6745.20       6664.81        39.51 o                         
   3  -3   2       5215.68       4959.46        55.06 o                         
   4  -3   2       1653.56       1670.11        18.79 o                         
   5  -3   2         40.48         46.29         4.26 o                         
   6  -3   2          8.78          4.14         4.61 o                         
   7  -3   2        680.98        708.78        27.34 o                         
   8  -3   2       1888.99       1883.36        51.56 o                         
   9  -3   2        788.78        833.67        44.44 o                         
  10  -3   2        624.14        616.51        51.30 o                         
 -10  -2   2       2029.79       1985.46        59.35 o                         
  -9  -2   2        745.45        802.60        42.42 o                         
  -8  -2   2       4782.62       4898.94        97.43 o                         
  -7  -2   2       9980.67      10088.16       121.29 o                         
  -6  -2   2       5821.26       5740.55        51.18 o                         
  -5  -2   2        805.92        781.63        14.50 o                         
  -4  -2   2       9584.25       9489.90        65.07 o                         
  -3  -2   2       8648.69       8577.67        51.16 o                         
  -2  -2   2        427.92        443.01         7.14 o                         
  -1  -2   2        376.15        440.98         6.40 o                         
   0  -2   2       1088.86       1232.31        11.25 o                         
   1  -2   2         93.90         89.08         3.90 o                         
   2  -2   2       1384.74       1313.94        12.57 o                         
   3  -2   2       2358.12       2353.18        19.32 o                         
   4  -2   2       9267.81       9217.21        53.50 o                         
   5  -2   2       9957.70       9756.76        59.68 o                         
   6  -2   2       5505.83       5530.38        39.76 o                         
   7  -2   2       6388.65       6512.17        78.58 o                         
   8  -2   2       9119.30       9093.76       120.93 o                         
   9  -2   2       3222.06       3271.61        70.36 o                         
  10  -2   2        285.85        240.72        30.34 o                         
  11  -2   2        609.74        737.66       105.28 o                         
 -10  -1   2       3318.01       3352.49        77.62 o                         
  -9  -1   2       2637.45       2667.80        64.93 o                         
  -8  -1   2       2677.49       2747.12        61.92 o                         
  -7  -1   2       6851.90       6836.42        90.87 o                         
  -6  -1   2       2580.18       2468.89        30.06 o                         
  -5  -1   2        640.62        671.00         7.80 o                         
  -4  -1   2          9.42         20.66         2.18 o                         
  -3  -1   2        191.49        250.86         4.45 o                         
  -2  -1   2         65.39         80.55         2.75 o                         
  -1  -1   2        384.68        379.76         4.14 o                         
   0  -1   2      12594.80      13081.82        47.02 o                         
   1  -1   2      13081.11      13139.28        48.45 o                         
   2  -1   2       1219.11       1121.88         9.31 o                         
   3  -1   2      13996.59      13566.65        72.45 o                         
   4  -1   2      17420.06      16682.62        98.32 o                         
   5  -1   2      10607.37      10396.31        65.13 o                         
   6  -1   2       5684.98       5244.06        65.17 o                         
   7  -1   2       3743.13       3874.50        51.69 o                         
   8  -1   2       3819.64       3974.03        66.25 o                         
   9  -1   2       1276.25       1232.26        40.91 o                         
  10  -1   2        113.75         69.66        20.36 o                         
  11  -1   2        113.95        100.23        41.55 o                         
 -10   0   2        246.30        229.64        26.67 o                         
  -9   0   2        796.39        743.87        34.59 o                         
  -8   0   2         22.16         19.90        12.66 o                         
  -7   0   2        389.34        411.08        19.71 o                         
  -6   0   2        260.53        245.53         7.00 o                         
  -5   0   2        768.77        790.14        10.09 o                         
  -4   0   2      18076.67      18258.56        69.27 o                         
  -3   0   2      21620.29      21667.54        81.13 o                         
  -2   0   2      16747.22      17455.15        63.61 o                         
  -1   0   2      22122.72      22728.09        72.48 o                         
   0   0   2      54505.07      54579.71       173.38 o                         
   1   0   2      13250.74      14102.89        47.46 o                         
   2   0   2       5379.86       5547.34        21.44 o                         
   3   0   2       2312.03       2299.46        12.34 o                         
   4   0   2       5274.53       5015.69        42.36 o                         
   5   0   2        231.67        240.13         8.88 o                         
   6   0   2         10.91         16.46         5.34 o                         
   7   0   2        155.04        165.26        11.14 o                         
   8   0   2        679.66        674.56        22.36 o                         
   9   0   2       1252.38       1274.58        32.10 o                         
  10   0   2        566.75        611.41        34.37 o                         
  11   0   2       1630.84       1633.48        80.48 o                         
 -10   1   2        482.39        497.44        45.85 o                         
  -9   1   2        194.74        156.84        20.70 o                         
  -8   1   2       1161.52       1214.22        37.87 o                         
  -7   1   2       3614.82       3719.84        59.69 o                         
  -6   1   2       3470.96       3442.89        27.59 o                         
  -5   1   2       2164.82       2201.52        22.34 o                         
  -4   1   2      14977.22      15117.55        78.91 o                         
  -3   1   2      14732.59      14672.85        60.45 o                         
  -2   1   2       7577.49       8001.82        33.55 o                         
  -1   1   2       7052.23       7364.25        29.06 o                         
   0   1   2       9564.36      10375.85        38.52 o                         
   1   1   2       5517.41       5876.88        23.30 o                         
   2   1   2        388.00        468.33         4.30 o                         
   3   1   2       1712.28       1781.71         9.29 o                         
   4   1   2       1789.48       1828.55        24.00 o                         
   5   1   2       1646.92       1647.75        25.52 o                         
   6   1   2       3346.01       3399.66        50.08 o                         
   7   1   2       4361.36       4635.34        56.97 o                         
   8   1   2       2575.39       2635.38        40.59 o                         
   9   1   2       1529.99       1572.54        35.94 o                         
  10   1   2       1196.33       1186.26        41.68 o                         
  11   1   2       1336.11       1264.63        69.34 o                         
 -10   2   2       1408.92       1403.96        95.82 o                         
  -9   2   2       3353.20       3439.14        92.81 o                         
  -8   2   2       4712.55       4749.12        79.53 o                         
  -7   2   2       2708.23       2821.10        55.57 o                         
  -6   2   2       1712.20       1764.67        19.86 o                         
  -5   2   2       4379.57       4324.92        32.66 o                         
  -4   2   2        295.81        329.91        12.35 o                         
  -3   2   2        478.72        472.54         8.94 o                         
  -2   2   2       3281.53       3501.46        25.15 o                         
  -1   2   2       1431.63       1471.53        10.45 o                         
   0   2   2      14055.94      14721.26        55.89 o                         
   1   2   2      11271.47      11662.28        44.14 o                         
   2   2   2       6898.62       6821.98        24.66 o                         
   3   2   2      37847.65      37233.41       118.36 o                         
   4   2   2      43847.44      42875.80       250.42 o                         
   5   2   2      11754.64      11765.92        96.77 o                         
   6   2   2       5260.94       5114.98        53.27 o                         
   7   2   2      11411.53      11507.57       177.00 o                         
   8   2   2       5402.98       5569.97        63.91 o                         
   9   2   2         68.40         68.36        10.21 o                         
  10   2   2        432.30        423.14        27.18 o                         
  11   2   2        146.08        172.45        31.63 o                         
  12   2   2         92.61        104.01        42.73 o                         
  -9   3   2        866.68        896.74        42.03 o                         
  -8   3   2       1196.74       1216.47        42.86 o                         
  -7   3   2         28.58         40.75        12.42 o                         
  -6   3   2        195.51        216.00         7.83 o                         
  -5   3   2         16.42         31.91         4.65 o                         
  -4   3   2       3215.56       3252.74        29.84 o                         
  -3   3   2       5287.03       5331.02        37.46 o                         
  -2   3   2       3005.47       3215.15        23.91 o                         
  -1   3   2        779.89        696.77         9.46 o                         
   0   3   2      22054.27      21708.55       110.34 o                         
   1   3   2       7005.48       6941.76        40.16 o                         
   2   3   2       2196.17       2269.92        12.29 o                         
   3   3   2       7812.05       7477.04        30.86 o                         
   4   3   2      20890.49      20231.13       104.47 o                         
   5   3   2       5404.09       5353.16        30.69 o                         
   6   3   2       1797.19       1732.80        30.05 o                         
   7   3   2       1848.22       1859.20        31.76 o                         
   8   3   2         69.85         93.83         9.98 o                         
   9   3   2        147.03        152.59        15.03 o                         
  10   3   2        716.75        710.65        37.41 o                         
  11   3   2        925.51        896.15        55.41 o                         
  -9   4   2        169.88        173.92        35.61 o                         
  -8   4   2       1787.83       1842.51        54.25 o                         
  -7   4   2       1808.67       1793.24        54.27 o                         
  -6   4   2       4848.94       4901.20        80.43 o                         
  -5   4   2      11507.59      11786.21        80.20 o                         
  -4   4   2      14419.11      14327.12        94.02 o                         
  -3   4   2      11861.35      11655.67        69.06 o                         
  -2   4   2      13971.51      13854.22        72.72 o                         
  -1   4   2       9783.32       9533.29        52.58 o                         
   0   4   2       6498.98       6014.56        40.28 o                         
   1   4   2       5231.35       5015.44        35.43 o                         
   2   4   2        530.36        512.68         7.86 o                         
   3   4   2          7.10         22.78         2.90 o                         
   4   4   2        161.42        182.26         5.01 o                         
   5   4   2        646.01        668.45         9.01 o                         
   6   4   2       1024.85        962.27        13.39 o                         
   7   4   2       4342.22       4452.66        62.42 o                         
   8   4   2       3236.35       3317.26        67.17 o                         
   9   4   2       1741.31       1763.97        56.76 o                         
  10   4   2       3357.37       3424.35        81.75 o                         
  11   4   2       3600.94       3370.06       131.44 o                         
  -8   5   2       2826.34       2926.71       117.76 o                         
  -7   5   2       1769.05       1822.14        63.51 o                         
  -6   5   2       1559.91       1603.72        55.93 o                         
  -5   5   2       7209.41       7062.44        57.34 o                         
  -4   5   2       5855.99       5783.66        49.32 o                         
  -3   5   2       2598.19       2500.04        26.46 o                         
  -2   5   2       2055.54       2030.15        20.77 o                         
  -1   5   2        705.67        697.63        12.23 o                         
   0   5   2       1403.86       1442.91        18.98 o                         
   1   5   2       2889.72       2999.61        38.65 o                         
   2   5   2       1158.47       1181.02        14.62 o                         
   3   5   2      11251.63      11303.63        66.27 o                         
   4   5   2      11257.10      11149.54        87.17 o                         
   5   5   2        928.61        931.59        12.49 o                         
   6   5   2       2783.14       2799.50        33.76 o                         
   7   5   2       7981.48       7834.36        68.96 o                         
   8   5   2       2639.00       2604.60        54.45 o                         
   9   5   2        369.48        374.90        21.51 o                         
  10   5   2       1675.49       1698.80        70.51 o                         
  11   5   2       1149.94        960.86        89.48 o                         
  -8   6   2       1439.57       1417.90       107.26 o                         
  -7   6   2        674.86        685.12        41.27 o                         
  -6   6   2         74.27         75.56        15.75 o                         
  -5   6   2         34.53         38.74         6.49 o                         
  -4   6   2         90.77         90.70         7.41 o                         
  -3   6   2        183.86        180.48         8.98 o                         
  -2   6   2       2184.20       2129.75        23.15 o                         
  -1   6   2       4661.35       4354.71        37.65 o                         
   0   6   2      14770.27      13859.69       112.98 o                         
   1   6   2      11026.88      10613.65        83.20 o                         
   2   6   2      14041.50      13685.75       132.45 o                         
   3   6   2      20966.71      20094.45       137.57 o                         
   4   6   2      20290.24      19934.51       152.41 o                         
   5   6   2       6202.59       6022.08        62.26 o                         
   6   6   2       2241.66       2331.20        27.56 o                         
   7   6   2       1896.04       1870.22        23.47 o                         
   8   6   2        356.66        367.37        20.83 o                         
   9   6   2          0.98         -0.73        10.94 o                         
  10   6   2        392.39        348.55        31.33 o                         
  11   6   2        128.60         68.76        28.97 o                         
  -7   7   2        251.38        218.24        30.38 o                         
  -6   7   2       1115.43       1114.50        52.04 o                         
  -5   7   2       4110.77       3948.48        48.85 o                         
  -4   7   2       4627.70       4472.44        51.77 o                         
  -3   7   2       1531.43       1491.55        26.90 o                         
  -2   7   2       2115.19       2034.51        31.25 o                         
  -1   7   2       8305.37       7805.34        80.24 o                         
   0   7   2       4964.79       4701.61        48.29 o                         
   1   7   2       1577.61       1503.19        25.69 o                         
   2   7   2       4267.70       4069.60        43.80 o                         
   3   7   2       2684.97       2517.86        31.52 o                         
   4   7   2         44.18         48.10         5.48 o                         
   5   7   2        333.04        346.36        11.61 o                         
   6   7   2         19.69          5.39         5.42 o                         
   7   7   2       2791.70       2795.15        37.12 o                         
   8   7   2       1316.69       1253.52        40.19 o                         
   9   7   2        378.97        358.01        24.79 o                         
  10   7   2       1991.35       1920.11        78.33 o                         
  11   7   2       2591.54       2445.81       192.48 o                         
  -6   8   2       2352.47       2380.60        79.18 o                         
  -5   8   2       7730.14       7632.75        76.14 o                         
  -4   8   2       8206.27       7953.19        98.65 o                         
  -3   8   2       2972.89       2886.36        40.66 o                         
  -2   8   2       1163.62       1191.12        25.45 o                         
  -1   8   2       1730.10       1831.12        32.41 o                         
   0   8   2        337.47        354.08        15.32 o                         
   1   8   2         86.86         80.67         8.71 o                         
   2   8   2        247.77        242.52        11.54 o                         
   3   8   2        951.04        946.33        20.82 o                         
   4   8   2       2484.14       2411.11        39.83 o                         
   5   8   2       2346.62       2305.39        31.58 o                         
   6   8   2       4094.31       3999.49        46.32 o                         
   7   8   2       6447.85       6399.04        80.47 o                         
   8   8   2       6297.42       6193.88       187.79 o                         
   9   8   2       2439.15       2494.21        63.10 o                         
  10   8   2       2136.55       2081.40        65.58 o                         
  -6   9   2        511.21        495.77        86.67 o                         
  -5   9   2        188.91        164.81        15.71 o                         
  -4   9   2        123.83        109.23        11.80 o                         
  -3   9   2        152.14        162.88        12.46 o                         
  -2   9   2        966.78        953.52        24.50 o                         
  -1   9   2       3454.34       3472.38        58.71 o                         
   0   9   2       3756.32       3809.21        68.25 o                         
   1   9   2       1218.10       1227.36        37.05 o                         
   2   9   2       7273.58       7216.91        80.96 o                         
   3   9   2       7873.17       7779.62       108.91 o                         
   4   9   2       1829.60       1908.43        32.12 o                         
   5   9   2       1445.89       1452.29        25.36 o                         
   6   9   2       2479.89       2495.61        34.98 o                         
   7   9   2       1253.28       1238.93        24.69 o                         
   8   9   2        391.40        389.50        27.77 o                         
   9   9   2        699.26        676.96        39.04 o                         
  10   9   2         63.44         43.68        16.79 o                         
  -4  10   2       2333.94       2352.24        44.96 o                         
  -3  10   2        612.20        596.91        24.87 o                         
  -2  10   2       3096.57       3195.83        47.57 o                         
  -1  10   2      13354.54      13717.10       191.75 o                         
   0  10   2       7200.00       7482.11       100.33 o                         
   1  10   2       3899.23       3934.28        60.23 o                         
   2  10   2       6564.55       6788.13       102.46 o                         
   3  10   2       5443.98       5547.61        75.45 o                         
   4  10   2       1211.34       1279.24        28.64 o                         
   5  10   2        279.78        284.23        14.30 o                         
   6  10   2        156.65        133.78        11.08 o                         
   7  10   2        135.64        128.93        10.27 o                         
   8  10   2        269.89        287.85        28.09 o                         
   9  10   2         98.12         81.45        18.41 o                         
  10  10   2        646.74        650.26        65.41 o                         
  -4  11   2       2843.82       2722.00        58.82 o                         
  -3  11   2       1070.93       1071.55        35.25 o                         
  -2  11   2        586.13        607.54        24.21 o                         
  -1  11   2       1700.12       1732.31        37.66 o                         
   0  11   2       1334.79       1400.81        33.64 o                         
   1  11   2        331.15        349.10        28.58 o                         
   2  11   2          5.35          4.69        11.10 o                         
   3  11   2         76.14         71.16        10.58 o                         
   4  11   2        551.09        544.30        20.44 o                         
   5  11   2       1137.98       1172.69        36.03 o                         
   6  11   2       3101.60       3082.91        66.16 o                         
   7  11   2       3213.27       3201.87        63.38 o                         
   8  11   2       2250.56       2155.85        96.83 o                         
   9  11   2       1012.76        901.53       100.57 o                         
  -1  12   2        569.64        584.99        24.33 o                         
   0  12   2        115.81        101.38        14.54 o                         
   1  12   2         55.99         45.75        10.85 o                         
   2  12   2       2690.15       2784.53        73.99 o                         
   3  12   2       2981.63       3034.93        52.75 o                         
   4  12   2       1252.58       1306.77        39.71 o                         
   5  12   2       2210.13       2191.45        53.53 o                         
   6  12   2       4221.99       4368.96       111.24 o                         
   7  12   2       3292.95       3255.84        61.99 o                         
   8  12   2       1091.35       1085.68       127.40 o                         
   1  13   2       1080.45       1074.39        67.73 o                         
   2  13   2       1585.91       1719.73        62.72 o                         
   3  13   2       2123.01       2253.91        44.21 o                         
   4  13   2        521.02        538.96        23.07 o                         
   5  13   2        126.60        125.10        17.10 o                         
   6  13   2        386.44        347.90        22.86 o                         
   7  13   2         77.91         54.63        12.92 o                         
   4  14   2         16.52        -15.59        37.96 o                         
  -6 -12   3          1.54          1.74        13.69 o                         
  -5 -12   3        178.10        192.84        21.19 o                         
  -4 -12   3        742.89        780.01        29.57 o                         
  -3 -12   3       1420.17       1510.94        38.10 o                         
  -2 -12   3       3857.80       4016.18        74.04 o                         
  -1 -12   3       3146.96       3151.79        75.72 o                         
   0 -12   3       2722.67       2779.72        95.21 o                         
   1 -12   3       3796.33       3784.84       163.66 o                         
  -7 -11   3        648.42        769.24       187.91 o                         
  -6 -11   3       1116.39       1098.59        29.24 o                         
  -5 -11   3        716.97        728.19        23.39 o                         
  -4 -11   3        821.16        817.48        24.52 o                         
  -3 -11   3       2023.73       2188.30        42.28 o                         
  -2 -11   3       3210.02       3311.88        65.03 o                         
  -1 -11   3       1641.93       1630.56        38.82 o                         
   0 -11   3       1181.79       1237.72        34.08 o                         
   1 -11   3       1680.88       1717.98        42.45 o                         
   2 -11   3        516.30        550.17        25.48 o                         
   3 -11   3         57.67        117.71        16.78 o                         
  -8 -10   3        760.20        757.01        51.49 o                         
  -7 -10   3       3637.91       3594.60       113.86 o                         
  -6 -10   3       2602.80       2600.71        54.64 o                         
  -5 -10   3       1099.39       1092.20        27.88 o                         
  -4 -10   3        684.67        704.73        21.63 o                         
  -3 -10   3       1668.24       1660.07        30.62 o                         
  -2 -10   3        134.81        118.30        11.61 o                         
  -1 -10   3          8.86         24.34        10.30 o                         
   0 -10   3         13.37         15.80         9.49 o                         
   1 -10   3        788.16        796.65        31.38 o                         
   2 -10   3       2235.79       2295.44        49.20 o                         
   3 -10   3       1074.33       1084.73        39.86 o                         
   4 -10   3       2135.35       2133.04        44.85 o                         
   5 -10   3       6626.99       6427.11        93.87 o                         
  -9  -9   3       1251.41       1308.86       256.18 o                         
  -8  -9   3        115.46        140.40        16.87 o                         
  -7  -9   3        579.94        549.52        28.24 o                         
  -6  -9   3        410.01        409.45        16.62 o                         
  -5  -9   3        269.09        279.53        15.03 o                         
  -4  -9   3        960.53        974.14        24.52 o                         
  -3  -9   3        476.86        492.44        18.02 o                         
  -2  -9   3       2589.12       2669.07        39.03 o                         
  -1  -9   3       1560.99       1547.87        33.05 o                         
   0  -9   3       1535.69       1585.68        33.72 o                         
   1  -9   3       2190.95       2261.06        40.65 o                         
   2  -9   3       3345.86       3474.17        63.93 o                         
   3  -9   3       1434.31       1479.19        35.19 o                         
   4  -9   3       1328.29       1318.51        33.57 o                         
   5  -9   3       2217.43       2252.48        44.33 o                         
   6  -9   3       1895.95       1843.32       158.09 o                         
  -9  -8   3         86.39         58.67        17.30 o                         
  -8  -8   3         34.42         37.52        12.34 o                         
  -7  -8   3       1122.38       1138.38        33.63 o                         
  -6  -8   3       1816.58       1817.67        34.28 o                         
  -5  -8   3       1179.03       1143.01        23.72 o                         
  -4  -8   3       5813.86       5702.50        89.94 o                         
  -3  -8   3      13352.83      13289.95       133.04 o                         
  -2  -8   3       8068.70       7898.11        86.54 o                         
  -1  -8   3       6099.59       6049.08        62.54 o                         
   0  -8   3       7711.33       7660.83        74.14 o                         
   1  -8   3       5402.55       5258.29        59.46 o                         
   2  -8   3        831.75        799.49        23.40 o                         
   3  -8   3        363.01        340.47        17.90 o                         
   4  -8   3         40.33         32.33         9.49 o                         
   5  -8   3         51.85         54.11        10.16 o                         
   6  -8   3        143.19        165.21        24.39 o                         
 -10  -7   3        919.82       1004.68        57.94 o                         
  -9  -7   3        761.02        751.52        33.84 o                         
  -8  -7   3        131.55        131.26        14.85 o                         
  -7  -7   3       3636.32       3744.36        71.86 o                         
  -6  -7   3       3965.87       4031.29        46.51 o                         
  -5  -7   3       1069.70       1064.15        20.59 o                         
  -4  -7   3       1786.34       1779.40        26.89 o                         
  -3  -7   3       7866.10       7666.69        76.91 o                         
  -2  -7   3       2100.89       2149.59        29.70 o                         
  -1  -7   3        162.63        132.43         8.95 o                         
   0  -7   3        360.63        315.50        12.63 o                         
   1  -7   3         61.30         92.74         6.58 o                         
   2  -7   3       1107.63       1146.61        23.03 o                         
   3  -7   3       1611.33       1664.20        31.02 o                         
   4  -7   3       2994.58       3119.39        45.15 o                         
   5  -7   3       4872.09       4938.86        64.06 o                         
   6  -7   3       2945.98       2868.90        75.42 o                         
   7  -7   3       1036.35       1042.65        66.94 o                         
   8  -7   3       1977.19       1943.29       234.43 o                         
 -10  -6   3       2624.26       2671.48        92.24 o                         
  -9  -6   3       1693.93       1669.60        48.09 o                         
  -8  -6   3        923.55        956.35        30.68 o                         
  -7  -6   3       1561.52       1575.89        37.29 o                         
  -6  -6   3        797.29        817.64        18.10 o                         
  -5  -6   3        335.13        335.92        11.36 o                         
  -4  -6   3          3.75         13.17         6.00 o                         
  -3  -6   3         17.23         32.93         5.64 o                         
  -2  -6   3        165.76        183.06         8.90 o                         
  -1  -6   3        254.43        214.80        10.11 o                         
   0  -6   3       4861.73       4725.20        36.68 o                         
   1  -6   3       6607.44       6512.57        58.01 o                         
   2  -6   3       9499.66       9342.59       107.95 o                         
   3  -6   3       8058.82       8034.20        80.31 o                         
   4  -6   3      10171.06      10312.02        90.66 o                         
   5  -6   3      10818.63      10972.99        91.90 o                         
   6  -6   3       4285.48       4217.89        53.15 o                         
   7  -6   3       1700.45       1704.47        57.57 o                         
   8  -6   3        884.75        921.91        50.20 o                         
   9  -6   3        537.69        549.51        65.58 o                         
 -10  -5   3        203.25        203.33        45.62 o                         
  -9  -5   3        105.34         77.41        13.31 o                         
  -8  -5   3         19.72         42.98        11.28 o                         
  -7  -5   3        853.86        863.42        25.96 o                         
  -6  -5   3       2578.91       2491.24        30.26 o                         
  -5  -5   3       1419.78       1381.10        20.79 o                         
  -4  -5   3       4937.82       4788.11        44.33 o                         
  -3  -5   3      13978.10      13557.19        98.46 o                         
  -2  -5   3       6120.68       5929.42        45.23 o                         
  -1  -5   3       2962.38       2906.82        32.53 o                         
   0  -5   3       6858.86       6526.66        49.57 o                         
   1  -5   3       8343.96       7922.02        62.10 o                         
   2  -5   3        953.62        930.76        15.29 o                         
   3  -5   3       1066.53       1064.61        19.94 o                         
   4  -5   3       3065.84       3089.07        34.49 o                         
   5  -5   3        566.33        612.60        16.33 o                         
   6  -5   3         15.75         19.93         5.98 o                         
   7  -5   3          4.04         -0.83        14.00 o                         
   8  -5   3        362.34        348.00        31.73 o                         
   9  -5   3       1965.37       2018.15        74.81 o                         
 -10  -4   3        117.14         96.78        25.20 o                         
  -9  -4   3        480.11        479.39        27.17 o                         
  -8  -4   3        569.93        571.94        23.36 o                         
  -7  -4   3       6255.14       6292.96        75.06 o                         
  -6  -4   3       6750.45       6738.60        55.05 o                         
  -5  -4   3       7684.82       7558.23        76.06 o                         
  -4  -4   3      11038.15      10956.21        66.03 o                         
  -3  -4   3      17085.66      16642.48       111.14 o                         
  -2  -4   3      10712.32      10437.21        57.76 o                         
  -1  -4   3       3329.38       3393.73        30.26 o                         
   0  -4   3       2379.01       2347.62        24.94 o                         
   1  -4   3       3425.70       3370.88        27.31 o                         
   2  -4   3         56.46         59.91         4.28 o                         
   3  -4   3       1246.14       1214.39        20.78 o                         
   4  -4   3        768.43        783.94        19.39 o                         
   5  -4   3       1278.86       1284.46        22.03 o                         
   6  -4   3       3047.05       3101.15        35.79 o                         
   7  -4   3       2978.30       2983.35        58.85 o                         
   8  -4   3       3878.50       3963.48        86.89 o                         
   9  -4   3       3255.52       3396.22        84.10 o                         
  10  -4   3       2340.96       2338.78       192.73 o                         
 -10  -3   3        702.74        663.82        48.92 o                         
  -9  -3   3        694.14        682.12        32.27 o                         
  -8  -3   3       2378.15       2373.74        55.44 o                         
  -7  -3   3       2204.89       2196.06        40.88 o                         
  -6  -3   3       1070.38       1086.20        17.10 o                         
  -5  -3   3       2587.68       2558.61        25.38 o                         
  -4  -3   3       1416.67       1344.26        19.23 o                         
  -3  -3   3        284.31        310.57         7.60 o                         
  -2  -3   3         57.26         65.29         3.50 o                         
  -1  -3   3         92.83         77.70         4.58 o                         
   0  -3   3      11996.26      11900.85        76.12 o                         
   1  -3   3      16274.95      16130.62        85.59 o                         
   2  -3   3       6045.90       6033.45        38.92 o                         
   3  -3   3       6812.62       6671.29        44.83 o                         
   4  -3   3      18188.21      17874.59       127.39 o                         
   5  -3   3       6723.76       6698.48        48.17 o                         
   6  -3   3        376.44        401.68        11.53 o                         
   7  -3   3       3385.07       3421.79        60.97 o                         
   8  -3   3       2735.95       2755.63        58.15 o                         
   9  -3   3        399.19        348.78        26.97 o                         
  10  -3   3         92.73         78.10        25.07 o                         
 -10  -2   3        604.23        553.69        49.04 o                         
  -9  -2   3        133.90        127.77        18.23 o                         
  -8  -2   3        800.75        808.73        38.04 o                         
  -7  -2   3         49.84         62.03        11.32 o                         
  -6  -2   3        157.72        140.99         6.13 o                         
  -5  -2   3        106.80         81.90         4.66 o                         
  -4  -2   3        874.46        843.76        12.10 o                         
  -3  -2   3       7870.30       7963.68        50.25 o                         
  -2  -2   3       5277.46       5186.05        39.72 o                         
  -1  -2   3       4966.36       5084.78        29.36 o                         
   0  -2   3      17765.61      17620.79        80.55 o                         
   1  -2   3      41555.91      41264.46       199.00 o                         
   2  -2   3      12670.47      12543.55        65.89 o                         
   3  -2   3       8186.68       8089.55        43.41 o                         
   4  -2   3      18742.75      18474.12        91.82 o                         
   5  -2   3       7613.83       7400.35        50.32 o                         
   6  -2   3        165.47        173.90         6.90 o                         
   7  -2   3         11.56          6.93         8.08 o                         
   8  -2   3         21.19         30.04        10.75 o                         
   9  -2   3        517.53        495.11        27.90 o                         
  10  -2   3        683.84        633.40        50.35 o                         
 -10  -1   3         35.05         55.48        19.54 o                         
  -9  -1   3        859.94        891.94        46.28 o                         
  -8  -1   3       2558.86       2571.23        62.09 o                         
  -7  -1   3       4819.03       4895.41        70.29 o                         
  -6  -1   3       4232.71       4217.73        33.11 o                         
  -5  -1   3       7871.70       7706.12        66.16 o                         
  -4  -1   3       8147.95       8036.64        47.56 o                         
  -3  -1   3      12441.68      12678.20        90.24 o                         
  -2  -1   3       7112.85       7260.44        47.02 o                         
  -1  -1   3       2798.28       2991.87        18.68 o                         
   0  -1   3      10710.98      11532.25        59.45 o                         
   1  -1   3       6222.04       6705.63        31.22 o                         
   2  -1   3       1016.56       1077.97         9.56 o                         
   3  -1   3         40.23         68.64         2.96 o                         
   4  -1   3        658.25        638.43         7.82 o                         
   5  -1   3       1089.98       1067.16        11.19 o                         
   6  -1   3       1813.20       1772.25        13.73 o                         
   7  -1   3       6304.94       6163.72        78.21 o                         
   8  -1   3       6742.84       6740.87        83.11 o                         
   9  -1   3       2753.31       2669.64        62.00 o                         
  10  -1   3       2717.49       2788.44        84.67 o                         
  11  -1   3       2897.11       2956.62       117.07 o                         
 -10   0   3        339.20        370.88        48.47 o                         
  -9   0   3        805.99        830.31        37.67 o                         
  -8   0   3       6217.17       6378.55       102.66 o                         
  -7   0   3       6801.79       6891.14        93.31 o                         
  -6   0   3       3494.41       3525.15        32.72 o                         
  -5   0   3       6890.29       6818.90        42.62 o                         
  -4   0   3       8725.79       8822.42        53.27 o                         
  -3   0   3       3981.34       4144.40        29.51 o                         
  -2   0   3        170.50        204.18         5.44 o                         
  -1   0   3       1139.15       1238.32         8.29 o                         
   0   0   3       3353.40       3588.61        16.82 o                         
   1   0   3       1244.81       1234.80         8.50 o                         
   2   0   3        106.68        124.07         2.98 o                         
   3   0   3       2486.59       2558.10        14.66 o                         
   4   0   3      10754.71      10484.26        47.89 o                         
   5   0   3       5069.75       4833.31        30.28 o                         
   6   0   3       1396.57       1249.72        20.35 o                         
   7   0   3      10205.88      10045.19       125.70 o                         
   8   0   3       9812.48       9826.63       185.92 o                         
   9   0   3       3149.20       3232.52        81.24 o                         
  10   0   3        812.72        853.23        46.44 o                         
  11   0   3       2110.10       2166.55       108.94 o                         
 -10   1   3       1046.20        944.72       153.40 o                         
  -9   1   3        367.54        312.07        26.90 o                         
  -8   1   3       1201.09       1221.77        42.84 o                         
  -7   1   3       1972.48       2027.98        47.00 o                         
  -6   1   3        318.11        316.66         8.66 o                         
  -5   1   3        448.10        435.44         9.25 o                         
  -4   1   3        452.55        494.30        10.16 o                         
  -3   1   3       7114.56       7407.44        43.91 o                         
  -2   1   3       6977.54       7208.60        40.29 o                         
  -1   1   3      14847.71      15701.88        70.94 o                         
   0   1   3      42981.37      44767.86       154.58 o                         
   1   1   3      39184.38      41045.90       148.76 o                         
   2   1   3       6068.32       6186.61        26.18 o                         
   3   1   3      13465.12      13707.40        54.60 o                         
   4   1   3      18602.95      19043.02        74.54 o                         
   5   1   3       3414.63       3158.49        30.91 o                         
   6   1   3        263.54        265.21        11.89 o                         
   7   1   3         67.26         80.78         7.73 o                         
   8   1   3        418.59        394.68        16.80 o                         
   9   1   3         76.78         65.24        14.35 o                         
  10   1   3        365.08        331.47        26.25 o                         
  11   1   3        500.57        498.68        41.39 o                         
  -9   2   3         29.14         28.54        16.17 o                         
  -8   2   3        638.67        684.12        55.11 o                         
  -7   2   3       1023.96       1019.48        32.13 o                         
  -6   2   3         76.51         84.08         5.78 o                         
  -5   2   3       1376.82       1404.22        19.28 o                         
  -4   2   3       9523.12       9707.49        58.91 o                         
  -3   2   3       8760.62       8866.15        56.36 o                         
  -2   2   3       4291.56       4248.60        41.84 o                         
  -1   2   3      24974.09      25920.23       125.69 o                         
   0   2   3      39039.13      40374.40       184.83 o                         
   1   2   3      16775.40      17418.63        68.31 o                         
   2   2   3      11673.54      12227.55        50.35 o                         
   3   2   3       6061.59       6320.09        32.67 o                         
   4   2   3        119.49        152.63         3.05 o                         
   5   2   3        104.06        108.75         2.46 o                         
   6   2   3         30.70         36.36         4.80 o                         
   7   2   3       2131.03       2163.11        44.34 o                         
   8   2   3       3621.80       3602.36        53.98 o                         
   9   2   3        937.71       1000.54        33.35 o                         
  10   2   3        451.40        364.76        30.07 o                         
  11   2   3       3418.96       3379.94        92.38 o                         
  -9   3   3       1057.56       1014.95        55.59 o                         
  -8   3   3       4847.52       5037.99       105.05 o                         
  -7   3   3       7658.72       7771.32       105.25 o                         
  -6   3   3       2820.87       2899.91        50.45 o                         
  -5   3   3       2475.55       2559.78        32.93 o                         
  -4   3   3       7634.72       7654.18        51.75 o                         
  -3   3   3       4991.09       5054.83        39.15 o                         
  -2   3   3         79.50         92.18         5.71 o                         
  -1   3   3       1028.78        941.45        12.59 o                         
   0   3   3        305.46        322.14         7.91 o                         
   1   3   3         87.84         97.89         4.27 o                         
   2   3   3        478.68        492.81         6.47 o                         
   3   3   3       2542.47       2603.31        17.96 o                         
   4   3   3       9325.18       9111.97        39.36 o                         
   5   3   3      11906.49      11710.10        74.84 o                         
   6   3   3       6290.33       5995.04        71.12 o                         
   7   3   3      11341.44      11293.10       171.54 o                         
   8   3   3      10346.23      10337.67       180.94 o                         
   9   3   3       3986.06       4154.24        74.70 o                         
  10   3   3        508.50        507.60        31.77 o                         
  11   3   3       1244.10       1249.77        73.31 o                         
  -8   4   3       2694.51       2529.19        71.15 o                         
  -7   4   3       2684.99       2667.25        63.07 o                         
  -6   4   3       1937.66       1939.20        48.87 o                         
  -5   4   3        110.61        124.35         7.32 o                         
  -4   4   3         71.81        102.38         6.94 o                         
  -3   4   3        261.78        258.84         8.64 o                         
  -2   4   3         42.72         67.71         5.38 o                         
  -1   4   3       7849.36       8124.99        54.66 o                         
   0   4   3       9159.01       9502.09        61.51 o                         
   1   4   3       1533.48       1578.77        18.75 o                         
   2   4   3       5371.64       5292.66        31.87 o                         
   3   4   3      13484.95      13459.94        59.15 o                         
   4   4   3      10506.29      10552.48        54.74 o                         
   5   4   3       4775.05       4703.62        29.77 o                         
   6   4   3       5306.82       5190.69        54.42 o                         
   7   4   3       3902.47       3937.46        92.63 o                         
   8   4   3       2971.44       2853.76        69.85 o                         
   9   4   3        925.09        951.27        43.97 o                         
  10   4   3        127.40        121.64        21.24 o                         
  11   4   3         46.03         48.19        24.67 o                         
  12   4   3        199.97        262.12        73.00 o                         
  -8   5   3          0.44        -16.77        16.77 o                         
  -7   5   3        158.69        153.00        22.08 o                         
  -6   5   3         63.71         74.03        13.29 o                         
  -5   5   3       1990.20       2018.07        29.93 o                         
  -4   5   3      12776.29      12836.43        82.55 o                         
  -3   5   3       9790.43       9933.11        65.09 o                         
  -2   5   3       6916.09       6646.03        49.37 o                         
  -1   5   3      23633.60      22851.50       138.03 o                         
   0   5   3      28808.45      27803.36       159.52 o                         
   1   5   3       7601.38       7545.17        47.46 o                         
   2   5   3       3066.62       3007.03        26.99 o                         
   3   5   3       7430.35       7225.00        41.59 o                         
   4   5   3       1486.63       1410.52        14.59 o                         
   5   5   3         73.45         85.49         4.91 o                         
   6   5   3        167.39        155.54         5.27 o                         
   7   5   3        112.79        101.32         6.60 o                         
   8   5   3       1655.46       1618.47        32.81 o                         
   9   5   3        542.30        544.85        25.83 o                         
  10   5   3        571.94        489.91        49.52 o                         
  11   5   3       4479.27       4442.56       228.41 o                         
  -8   6   3       1471.23       1487.64       141.56 o                         
  -7   6   3       2405.58       2357.28        76.67 o                         
  -6   6   3        659.42        587.62        37.23 o                         
  -5   6   3       2043.80       2098.26        33.83 o                         
  -4   6   3       6800.60       6630.61        59.77 o                         
  -3   6   3       5975.90       5959.40        50.33 o                         
  -2   6   3       2819.79       2786.08        29.53 o                         
  -1   6   3       4499.87       4172.86        41.40 o                         
   0   6   3       4530.89       4335.86        46.01 o                         
   1   6   3       1846.88       1813.90        25.07 o                         
   2   6   3          3.04         14.32         3.88 o                         
   3   6   3        759.43        745.27        11.72 o                         
   4   6   3       1536.78       1503.03        16.56 o                         
   5   6   3       2929.88       2916.06        25.16 o                         
   6   6   3       2052.26       2015.50        21.70 o                         
   7   6   3       3700.97       3694.63        30.96 o                         
   8   6   3       3218.69       3134.31        47.09 o                         
   9   6   3       1267.61       1339.15        48.38 o                         
  10   6   3        598.48        563.42        55.63 o                         
  11   6   3       1716.90       1653.18       146.02 o                         
  -7   7   3       1340.84       1305.19        79.68 o                         
  -6   7   3       2505.17       2600.72       124.58 o                         
  -5   7   3        575.48        537.33        17.63 o                         
  -4   7   3        215.50        188.06        10.66 o                         
  -3   7   3        462.96        485.51        17.55 o                         
  -2   7   3        408.95        463.34        14.27 o                         
  -1   7   3       2124.46       2053.22        28.93 o                         
   0   7   3       3033.17       2832.41        35.51 o                         
   1   7   3       2174.46       2051.82        28.86 o                         
   2   7   3       6230.80       5923.69        53.50 o                         
   3   7   3      17970.54      17480.07       153.56 o                         
   4   7   3      14939.86      14623.66        87.47 o                         
   5   7   3       5064.88       4968.89        41.50 o                         
   6   7   3       9332.58       9168.28        86.06 o                         
   7   7   3       7715.09       7749.84        62.06 o                         
   8   7   3       1499.25       1381.55        43.05 o                         
   9   7   3        524.84        503.17        40.70 o                         
  10   7   3        695.22        697.27        41.56 o                         
  11   7   3         27.60         -0.61        29.12 o                         
  -6   8   3          4.07         32.42        25.63 o                         
  -5   8   3        431.80        378.63        16.46 o                         
  -4   8   3       2975.49       2892.71        43.42 o                         
  -3   8   3       1787.41       1745.61        31.41 o                         
  -2   8   3       1210.89       1185.00        25.40 o                         
  -1   8   3       4944.69       4796.99        50.31 o                         
   0   8   3       6189.20       5927.71        60.17 o                         
   1   8   3       2062.16       1959.32        29.67 o                         
   2   8   3       2389.74       2302.47        43.93 o                         
   3   8   3       7612.99       7343.05        87.59 o                         
   4   8   3       5242.78       5122.01        48.15 o                         
   5   8   3       1580.70       1522.28        22.68 o                         
   6   8   3       1248.13       1268.31        21.31 o                         
   7   8   3        707.66        743.02        16.43 o                         
   8   8   3          0.56         -0.17        14.40 o                         
   9   8   3        437.62        467.42        32.90 o                         
  10   8   3        422.82        407.08        38.80 o                         
  -5   9   3       5196.65       5194.08       121.38 o                         
  -4   9   3       5288.74       5084.32        62.83 o                         
  -3   9   3       5778.96       5826.63        76.49 o                         
  -2   9   3       5532.59       5408.28        60.73 o                         
  -1   9   3       5007.07       4918.06        57.02 o                         
   0   9   3       3509.02       3523.68        66.45 o                         
   1   9   3       1449.82       1478.48        29.68 o                         
   2   9   3        469.24        455.02        17.07 o                         
   3   9   3         69.32         66.09         7.97 o                         
   4   9   3         89.07         82.14         8.12 o                         
   5   9   3         41.61         20.97         7.10 o                         
   6   9   3        878.14        849.82        19.51 o                         
   7   9   3       3586.15       3651.83        49.39 o                         
   8   9   3        862.89        818.44        48.55 o                         
   9   9   3       1054.63        937.24        42.70 o                         
  10   9   3       3718.92       3608.22       109.16 o                         
  -4  10   3       1762.69       1756.93        41.22 o                         
  -3  10   3        516.66        510.47        20.65 o                         
  -2  10   3       1033.59       1052.69        27.23 o                         
  -1  10   3         25.12         25.75         9.26 o                         
   0  10   3       1012.21       1001.66        27.24 o                         
   1  10   3        517.17        457.92        19.60 o                         
   2  10   3       1406.36       1381.77        32.31 o                         
   3  10   3       6301.09       6245.17        74.18 o                         
   4  10   3       4069.47       4029.09        72.40 o                         
   5  10   3        591.49        599.89        18.47 o                         
   6  10   3       2937.47       2894.95        47.50 o                         
   7  10   3       3493.78       3454.92        74.02 o                         
   8  10   3        864.35        924.30        59.57 o                         
   9  10   3        274.80        298.71        29.55 o                         
  10  10   3        868.17       1005.14        79.31 o                         
  -3  11   3        207.44        170.89        16.49 o                         
  -2  11   3        758.53        757.18        26.84 o                         
  -1  11   3       2072.49       2111.49        40.26 o                         
   0  11   3       4285.38       4356.77        69.87 o                         
   1  11   3       4744.34       4883.43        83.55 o                         
   2  11   3       5776.93       5860.06        72.85 o                         
   3  11   3       9736.38       9907.06       134.36 o                         
   4  11   3       6366.18       6392.27       104.36 o                         
   5  11   3       2951.89       2980.58        46.28 o                         
   6  11   3       1651.16       1660.95        34.55 o                         
   7  11   3        652.34        646.56        22.69 o                         
   8  11   3        167.68        141.45        26.26 o                         
   9  11   3         60.99         88.72        50.97 o                         
  -1  12   3       2372.63       2447.08        51.12 o                         
   0  12   3        685.35        705.57        25.36 o                         
   1  12   3       1098.43       1168.32        32.24 o                         
   2  12   3       1801.49       1951.92        41.01 o                         
   3  12   3         72.12         77.04        11.91 o                         
   4  12   3        231.95        229.78        15.44 o                         
   5  12   3        294.09        305.48        16.47 o                         
   6  12   3        287.46        302.95        18.10 o                         
   7  12   3       1107.29       1090.17        33.34 o                         
   8  12   3        172.87        240.27        68.99 o                         
   0  13   3          4.24        -22.53        37.93 o                         
   1  13   3          6.19         35.00        23.99 o                         
   2  13   3         89.01        107.97        21.66 o                         
   3  13   3        826.11        822.68        27.34 o                         
   4  13   3        955.85        922.26        30.49 o                         
   5  13   3        452.15        412.56        27.82 o                         
   6  13   3       2259.09       2254.49        66.64 o                         
   7  13   3       3260.95       3269.49        86.54 o                         
   3  14   3       2441.84       2554.18       129.87 o                         
  -3 -12   4       1841.28       1871.86       175.42 o                         
  -2 -12   4        877.10        946.44        67.84 o                         
  -1 -12   4         56.33         77.88        35.76 o                         
   0 -12   4          4.70        -32.03        46.68 o                         
   1 -12   4          2.79        -42.69        43.71 o                         
  -6 -11   4        584.42        572.45        26.20 o                         
  -5 -11   4        113.97        102.68        12.86 o                         
  -4 -11   4          0.17          0.01        10.92 o                         
  -3 -11   4        177.89        211.84        16.45 o                         
  -2 -11   4        319.42        352.43        20.05 o                         
  -1 -11   4       1786.08       1904.46        44.75 o                         
   0 -11   4       2743.23       2779.74        52.07 o                         
   1 -11   4       4715.18       4859.65        76.54 o                         
   2 -11   4       4889.16       4871.75        81.28 o                         
  -7 -10   4        112.31        158.38        29.79 o                         
  -6 -10   4        611.71        620.47        23.32 o                         
  -5 -10   4        242.02        232.44        14.46 o                         
  -4 -10   4        278.70        281.06        15.68 o                         
  -3 -10   4       2279.33       2361.14        40.05 o                         
  -2 -10   4       2814.57       2930.02        56.35 o                         
  -1 -10   4       1006.51       1067.92        29.78 o                         
   0 -10   4       2229.24       2352.52        45.59 o                         
   1 -10   4       4797.85       4884.21        67.93 o                         
   2 -10   4       3062.18       3126.80        54.56 o                         
   3 -10   4        738.05        718.30        26.93 o                         
   4 -10   4       1188.29       1168.50        36.38 o                         
   5 -10   4        826.60        773.74        33.67 o                         
  -8  -9   4       1589.93       1528.55        63.86 o                         
  -7  -9   4       2487.90       2528.89        85.55 o                         
  -6  -9   4       4614.45       4600.03        59.12 o                         
  -5  -9   4       3455.32       3548.12        52.01 o                         
  -4  -9   4       1370.91       1378.63        34.41 o                         
  -3  -9   4       2567.12       2541.96        42.00 o                         
  -2  -9   4       3025.54       3031.87        46.93 o                         
  -1  -9   4        379.53        352.25        18.44 o                         
   0  -9   4         23.67         17.59         9.98 o                         
   1  -9   4        658.83        639.54        21.87 o                         
   2  -9   4         79.06         87.19        12.45 o                         
   3  -9   4        724.00        723.34        25.60 o                         
   4  -9   4        791.83        836.24        27.71 o                         
   5  -9   4       1444.35       1494.67        36.64 o                         
   6  -9   4       1591.85       1488.88       143.23 o                         
  -9  -8   4        457.09        485.89        68.80 o                         
  -8  -8   4       1553.12       1588.70        45.48 o                         
  -7  -8   4       2254.11       2320.51        50.02 o                         
  -6  -8   4       1841.40       1814.25        32.70 o                         
  -5  -8   4        914.86        918.85        21.85 o                         
  -4  -8   4        976.81       1029.80        23.13 o                         
  -3  -8   4         23.06         46.32         7.89 o                         
  -2  -8   4        125.08        126.60         9.51 o                         
  -1  -8   4        307.05        314.53        13.95 o                         
   0  -8   4       1779.19       1753.46        32.23 o                         
   1  -8   4       5252.17       5400.29        65.21 o                         
   2  -8   4       1745.52       1777.54        34.86 o                         
   3  -8   4        441.88        422.94        18.88 o                         
   4  -8   4       3563.59       3577.95        54.59 o                         
   5  -8   4       3424.71       3511.24        54.45 o                         
   6  -8   4        855.30        921.53        50.60 o                         
  -9  -7   4        102.96        107.58        25.18 o                         
  -8  -7   4        253.05        226.43        24.36 o                         
  -7  -7   4        192.35        180.51        16.16 o                         
  -6  -7   4          8.58         18.48         7.48 o                         
  -5  -7   4        414.08        429.77        14.98 o                         
  -4  -7   4        701.12        724.98        17.87 o                         
  -3  -7   4       4588.02       4417.25        43.47 o                         
  -2  -7   4      11532.10      11680.50        88.80 o                         
  -1  -7   4       5155.48       5328.68        52.83 o                         
   0  -7   4       6605.11       6480.91        58.73 o                         
   1  -7   4      18597.78      18404.52       127.86 o                         
   2  -7   4       9094.10       9027.81        97.22 o                         
   3  -7   4       1259.35       1256.65        26.56 o                         
   4  -7   4       2778.51       2710.37        42.79 o                         
   5  -7   4       2890.40       2947.99        45.38 o                         
   6  -7   4         81.31         53.16        15.71 o                         
   7  -7   4        135.32        112.14        22.75 o                         
   8  -7   4         12.78         20.73        32.82 o                         
  -9  -6   4        340.07        320.30        23.58 o                         
  -8  -6   4       1135.82       1159.45        42.05 o                         
  -7  -6   4       1393.68       1442.30        35.16 o                         
  -6  -6   4       2088.24       2063.31        30.64 o                         
  -5  -6   4       1329.68       1343.42        24.39 o                         
  -4  -6   4       1412.53       1446.14        23.96 o                         
  -3  -6   4       4812.18       4756.00        43.10 o                         
  -2  -6   4       4934.55       4591.39        42.27 o                         
  -1  -6   4       3197.63       3108.87        36.45 o                         
   0  -6   4       2881.46       2861.31        35.07 o                         
   1  -6   4       2722.08       2541.12        26.32 o                         
   2  -6   4       1459.57       1404.52        26.95 o                         
   3  -6   4          3.18         16.77         7.07 o                         
   4  -6   4        876.33        886.48        21.85 o                         
   5  -6   4       1167.97       1180.96        27.93 o                         
   6  -6   4        540.15        548.84        20.51 o                         
   7  -6   4       2106.24       2109.67        69.65 o                         
   8  -6   4       2085.82       1942.69        86.03 o                         
   9  -6   4       1316.64       1302.21       124.29 o                         
  -9  -5   4       1236.52       1254.52        37.59 o                         
  -8  -5   4       3899.89       3954.41        86.02 o                         
  -7  -5   4       5428.40       5467.56        72.52 o                         
  -6  -5   4       4357.59       4387.53        42.95 o                         
  -5  -5   4       1668.23       1673.87        25.00 o                         
  -4  -5   4       3354.10       3295.09        33.76 o                         
  -3  -5   4       1069.09       1067.44        15.67 o                         
  -2  -5   4        133.83        142.80        10.54 o                         
  -1  -5   4         23.15         19.74         5.76 o                         
   0  -5   4        160.34        168.57         7.90 o                         
   1  -5   4       3765.33       3806.05        35.99 o                         
   2  -5   4       2349.92       2296.98        24.64 o                         
   3  -5   4       1346.32       1379.12        18.81 o                         
   4  -5   4      11365.15      11317.74        94.97 o                         
   5  -5   4      12600.68      12705.95        95.56 o                         
   6  -5   4       5184.14       5273.87        55.31 o                         
   7  -5   4       3634.26       3711.22        76.20 o                         
   8  -5   4       7293.87       7662.76       130.59 o                         
   9  -5   4       2629.58       2648.47        93.34 o                         
 -10  -4   4       2155.16       2205.40       165.94 o                         
  -9  -4   4        501.37        478.55        26.72 o                         
  -8  -4   4        608.25        586.33        25.60 o                         
  -7  -4   4       1427.92       1435.56        34.63 o                         
  -6  -4   4         56.26         55.67         6.34 o                         
  -5  -4   4        390.55        376.01        11.59 o                         
  -4  -4   4        811.61        828.98        15.63 o                         
  -3  -4   4       3981.18       3964.52        33.88 o                         
  -2  -4   4       5518.52       5312.26        36.14 o                         
  -1  -4   4       2015.18       1908.97        23.99 o                         
   0  -4   4       6630.66       6390.33        47.42 o                         
   1  -4   4      11267.75      10975.91        73.65 o                         
   2  -4   4       4451.57       4371.47        35.49 o                         
   3  -4   4       2198.61       2206.45        21.52 o                         
   4  -4   4       3671.65       3559.28        31.40 o                         
   5  -4   4       5836.36       5808.29        55.95 o                         
   6  -4   4       2029.87       2037.13        29.31 o                         
   7  -4   4         52.07         74.39        14.32 o                         
   8  -4   4        366.32        383.68        26.13 o                         
   9  -4   4        240.01        278.01        26.59 o                         
  10  -4   4         53.00         27.02        36.41 o                         
 -10  -3   4          8.62        -26.00        26.00 o                         
  -9  -3   4        173.09        176.22        24.46 o                         
  -8  -3   4        302.22        296.71        22.08 o                         
  -7  -3   4       1531.18       1458.96        34.15 o                         
  -6  -3   4       1331.17       1345.70        21.65 o                         
  -5  -3   4       1803.79       1823.20        23.40 o                         
  -4  -3   4      11418.85      11205.40        78.37 o                         
  -3  -3   4      21802.92      21676.61       144.53 o                         
  -2  -3   4      13734.85      13723.70        69.47 o                         
  -1  -3   4      13044.57      12906.99        66.77 o                         
   0  -3   4      17823.75      18055.74        97.79 o                         
   1  -3   4       9705.51       9582.37        79.90 o                         
   2  -3   4       2392.94       2371.06        27.15 o                         
   3  -3   4       1066.17       1037.10        15.10 o                         
   4  -3   4         47.06         62.60         4.02 o                         
   5  -3   4        451.01        438.13        11.37 o                         
   6  -3   4         17.13         26.35         5.55 o                         
   7  -3   4        202.47        194.80        16.21 o                         
   8  -3   4       2952.71       2984.42        65.37 o                         
   9  -3   4       2292.01       2242.23        65.28 o                         
  10  -3   4        394.42        378.34        34.75 o                         
 -10  -2   4       1874.25       1950.83       115.48 o                         
  -9  -2   4        472.50        478.64        31.11 o                         
  -8  -2   4       1163.06       1198.14        40.80 o                         
  -7  -2   4       5517.15       5622.70        79.66 o                         
  -6  -2   4       4212.00       4180.27        38.62 o                         
  -5  -2   4        639.04        667.51        12.33 o                         
  -4  -2   4       6122.07       6335.55        55.69 o                         
  -3  -2   4       6382.41       6468.54        46.94 o                         
  -2  -2   4       1675.98       1817.39        17.29 o                         
  -1  -2   4        605.85        693.96        10.10 o                         
   0  -2   4        117.02        138.38         5.37 o                         
   1  -2   4        694.71        770.73        12.77 o                         
   2  -2   4       3896.50       3958.79        31.42 o                         
   3  -2   4       3689.11       3740.13        30.15 o                         
   4  -2   4      10157.51      10009.88        52.64 o                         
   5  -2   4      10961.57      10923.45        64.89 o                         
   6  -2   4       6637.88       6644.74        59.91 o                         
   7  -2   4       1660.14       1702.16        40.45 o                         
   8  -2   4       4389.89       4366.76        71.81 o                         
   9  -2   4       2856.34       2897.76        65.49 o                         
  10  -2   4        208.62        231.23        30.09 o                         
  11  -2   4        105.38         37.38        46.87 o                         
 -10  -1   4       2217.54       2368.99       156.28 o                         
  -9  -1   4       1826.74       1853.81        57.89 o                         
  -8  -1   4       1651.23       1657.60        51.44 o                         
  -7  -1   4       1428.68       1530.26        38.95 o                         
  -6  -1   4       1109.05       1112.77        18.25 o                         
  -5  -1   4        501.49        496.36        10.26 o                         
  -4  -1   4         90.54        104.31         4.84 o                         
  -3  -1   4         10.17         16.35         2.85 o                         
  -2  -1   4         53.23         77.67         4.94 o                         
  -1  -1   4       1961.08       1916.30        15.46 o                         
   0  -1   4       8756.10       8830.03        49.43 o                         
   1  -1   4      11086.39      11288.15        64.11 o                         
   2  -1   4      12763.83      12955.15        66.30 o                         
   3  -1   4      19262.49      19178.18        86.57 o                         
   4  -1   4      22449.41      22093.16       125.14 o                         
   5  -1   4      15113.39      15074.03       109.35 o                         
   6  -1   4       7314.05       7122.95        71.06 o                         
   7  -1   4       4363.41       4418.24        60.72 o                         
   8  -1   4       2158.28       2120.54        42.85 o                         
   9  -1   4        235.41        250.03        21.02 o                         
  10  -1   4        199.81        239.86        28.78 o                         
  11  -1   4        310.63        343.56        54.23 o                         
  -9   0   4        335.58        299.82        25.82 o                         
  -8   0   4         27.34         35.66        14.87 o                         
  -7   0   4       1777.84       1818.28        50.60 o                         
  -6   0   4       1454.94       1432.13        20.43 o                         
  -5   0   4       1614.82       1613.32        19.85 o                         
  -4   0   4      14848.98      15109.68        83.25 o                         
  -3   0   4      16954.11      17216.69        90.18 o                         
  -2   0   4       2929.67       3050.02        27.40 o                         
  -1   0   4       6226.31       6625.30        33.51 o                         
   0   0   4      18137.09      19275.88        86.13 o                         
   1   0   4       3183.86       3155.92        23.03 o                         
   2   0   4        270.07        291.96         5.67 o                         
   3   0   4       3134.21       3210.36        23.79 o                         
   4   0   4       3554.06       3469.35        22.60 o                         
   5   0   4         55.45         74.01         3.23 o                         
   6   0   4         52.54         61.84         3.04 o                         
   7   0   4          8.23         36.87         9.42 o                         
   8   0   4       2159.19       2162.51        45.30 o                         
   9   0   4       2279.73       2312.86        71.28 o                         
  10   0   4        863.72        904.19        45.94 o                         
  11   0   4       1923.35       1752.47       112.33 o                         
  -9   1   4         81.65         67.77        17.69 o                         
  -8   1   4       1754.25       1690.27        52.18 o                         
  -7   1   4       5550.95       5633.04        93.33 o                         
  -6   1   4       6277.64       6445.73        49.39 o                         
  -5   1   4       4764.58       4825.01        38.77 o                         
  -4   1   4      14822.93      14743.98        79.46 o                         
  -3   1   4      18536.73      18690.81        99.31 o                         
  -2   1   4      10749.42      11100.13        61.65 o                         
  -1   1   4       1937.94       1937.45        15.00 o                         
   0   1   4       7033.73       7490.22        42.07 o                         
   1   1   4       4426.77       4807.04        31.96 o                         
   2   1   4       2136.48       2386.64        16.85 o                         
   3   1   4        258.58        235.31         5.23 o                         
   4   1   4       3121.85       3243.82        17.72 o                         
   5   1   4       4004.39       4030.68        24.40 o                         
   6   1   4       3498.41       3310.61        24.60 o                         
   7   1   4       2770.58       2802.36        42.87 o                         
   8   1   4       6881.70       7054.81       104.32 o                         
   9   1   4       3502.15       3651.25        76.11 o                         
  10   1   4       2372.40       2384.39       136.78 o                         
  11   1   4       2177.66       2194.07        83.68 o                         
  -9   2   4       1243.54       1248.31        63.31 o                         
  -8   2   4       1436.86       1473.46        58.78 o                         
  -7   2   4       1480.20       1541.73        46.89 o                         
  -6   2   4       1746.48       1784.66        37.41 o                         
  -5   2   4       2491.77       2472.26        27.28 o                         
  -4   2   4        454.08        504.34        10.96 o                         
  -3   2   4        386.41        378.05         9.08 o                         
  -2   2   4        138.95        151.16         5.44 o                         
  -1   2   4       1941.44       2003.30        18.92 o                         
   0   2   4      15881.86      16769.32        85.11 o                         
   1   2   4      16191.80      16801.87        84.02 o                         
   2   2   4       7469.45       7634.79        38.85 o                         
   3   2   4      23170.93      23527.71       118.30 o                         
   4   2   4      22873.76      23064.32       102.85 o                         
   5   2   4       4798.82       4692.23        23.98 o                         
   6   2   4       3578.11       3475.84        26.92 o                         
   7   2   4       5544.54       5684.60       137.32 o                         
   8   2   4       2179.36       2244.40        85.05 o                         
   9   2   4        135.26        138.08        17.31 o                         
  10   2   4        660.74        699.25        36.70 o                         
  11   2   4         30.34        -22.70        23.83 o                         
  12   2   4         18.75        -42.72        42.72 o                         
  -9   3   4        529.59        464.51        79.19 o                         
  -8   3   4        148.83        214.27        27.59 o                         
  -7   3   4         33.10         31.92        13.62 o                         
  -6   3   4         63.33         79.09        10.44 o                         
  -5   3   4        270.97        266.56         8.87 o                         
  -4   3   4       2495.83       2518.28        26.65 o                         
  -3   3   4       3606.60       3608.97        34.77 o                         
  -2   3   4       2211.86       2318.15        24.36 o                         
  -1   3   4       4500.04       4668.23        34.99 o                         
   0   3   4      21641.12      21985.57       121.03 o                         
   1   3   4      17739.30      17953.69        98.31 o                         
   2   3   4       7585.11       7542.88        44.54 o                         
   3   3   4      16993.24      17124.11       105.49 o                         
   4   3   4      22005.59      22230.00       137.91 o                         
   5   3   4       3799.27       3750.45        23.19 o                         
   6   3   4        284.07        273.80         4.60 o                         
   7   3   4        492.00        500.16        19.61 o                         
   8   3   4         90.80         63.44        14.01 o                         
   9   3   4        491.44        512.12        30.21 o                         
  10   3   4        869.34        894.35        38.58 o                         
  11   3   4        581.23        530.45        43.52 o                         
  12   3   4        770.84        820.12       100.02 o                         
  -8   4   4       2909.63       3024.89       113.61 o                         
  -7   4   4       2942.32       2959.42        68.08 o                         
  -6   4   4       3974.12       3955.21        75.30 o                         
  -5   4   4       5547.15       5652.72        49.59 o                         
  -4   4   4      11499.73      11463.61        77.35 o                         
  -3   4   4       7302.42       7024.60        59.01 o                         
  -2   4   4       3446.16       3462.19        35.24 o                         
  -1   4   4       5224.19       5183.71        41.41 o                         
   0   4   4       5615.85       5527.65        40.65 o                         
   1   4   4       1685.20       1568.46        19.41 o                         
   2   4   4        394.34        358.61         8.84 o                         
   3   4   4         96.88        102.19         3.72 o                         
   4   4   4       2608.67       2725.69        23.51 o                         
   5   4   4        197.79        197.37         5.50 o                         
   6   4   4       3136.84       3186.39        38.74 o                         
   7   4   4       9792.31       9857.81       101.85 o                         
   8   4   4       6247.65       6209.67       111.93 o                         
   9   4   4       2170.43       2132.88        70.33 o                         
  10   4   4       4490.01       4543.03       200.21 o                         
  11   4   4       3519.52       3585.90       110.67 o                         
  12   4   4       1260.88       1245.25       138.61 o                         
  -8   5   4       3433.35       3177.90       204.22 o                         
  -7   5   4       3675.05       3590.23        85.75 o                         
  -6   5   4       2475.68       2458.61        66.06 o                         
  -5   5   4       5156.75       5118.66        50.10 o                         
  -4   5   4       4064.73       4175.82        45.49 o                         
  -3   5   4       1688.27       1615.62        24.38 o                         
  -2   5   4        702.67        621.66        14.13 o                         
  -1   5   4          1.07         11.04         4.98 o                         
   0   5   4       1822.33       1864.96        23.85 o                         
   1   5   4       1340.80       1384.46        18.57 o                         
   2   5   4        100.46        129.71         7.62 o                         
   3   5   4       5329.43       5169.26        44.69 o                         
   4   5   4      10456.29      10364.15        60.03 o                         
   5   5   4       1971.26       1997.79        19.08 o                         
   6   5   4       2239.52       2236.53        21.58 o                         
   7   5   4      10493.96      10527.97       109.50 o                         
   8   5   4       8559.76       8698.33       101.03 o                         
   9   5   4       1073.75       1160.70        42.30 o                         
  10   5   4       1887.76       1911.09        90.07 o                         
  11   5   4       1640.36       1618.95        88.22 o                         
  -7   6   4        668.20        642.97        37.78 o                         
  -6   6   4          9.72         12.47        15.15 o                         
  -5   6   4         17.80         17.15         6.87 o                         
  -4   6   4        611.18        638.62        18.62 o                         
  -3   6   4       2829.97       2721.51        31.11 o                         
  -2   6   4       3584.85       3690.34        36.78 o                         
  -1   6   4       8462.91       8322.24        60.60 o                         
   0   6   4      21791.73      21132.91       140.25 o                         
   1   6   4      13672.38      13276.98        80.21 o                         
   2   6   4       8786.51       8637.84        57.11 o                         
   3   6   4      11254.71      10992.03        60.94 o                         
   4   6   4       9239.42       8903.61        62.49 o                         
   5   6   4       2781.14       2747.78        25.59 o                         
   6   6   4        132.82        154.82         6.39 o                         
   7   6   4        228.15        225.99         7.86 o                         
   8   6   4        269.72        237.36        19.70 o                         
   9   6   4         10.42         -0.17        14.04 o                         
  10   6   4        603.08        632.43        38.64 o                         
  11   6   4        107.53         34.10        36.51 o                         
  -7   7   4         96.03         74.57        25.21 o                         
  -6   7   4        281.81        253.95        30.93 o                         
  -5   7   4       2548.79       2566.29        40.53 o                         
  -4   7   4       4062.18       4063.95        51.32 o                         
  -3   7   4       1788.76       1750.89        30.96 o                         
  -2   7   4       5143.94       5050.16        53.91 o                         
  -1   7   4      11281.64      11228.43        80.72 o                         
   0   7   4       6763.30       6588.31        60.83 o                         
   1   7   4       6835.80       6396.82        56.59 o                         
   2   7   4       5442.33       5258.28        41.19 o                         
   3   7   4       1417.35       1327.10        16.66 o                         
   4   7   4         10.65         18.13         4.97 o                         
   5   7   4        319.76        314.04         9.81 o                         
   6   7   4        383.27        397.41        10.10 o                         
   7   7   4       3398.63       3354.85        32.45 o                         
   8   7   4       2176.22       2105.40        46.75 o                         
   9   7   4        231.57        230.88        23.37 o                         
  10   7   4       1918.73       1916.37        75.46 o                         
  11   7   4       2948.63       2966.31       127.86 o                         
  -6   8   4        872.85        857.57        66.53 o                         
  -5   8   4       3579.82       3539.53        53.43 o                         
  -4   8   4       4134.81       4202.57        53.55 o                         
  -3   8   4        698.03        701.59        20.19 o                         
  -2   8   4        422.51        400.08        15.69 o                         
  -1   8   4        989.27        946.68        22.09 o                         
   0   8   4          2.38         16.30         6.93 o                         
   1   8   4         67.27         55.33         7.88 o                         
   2   8   4         30.04         26.11         7.11 o                         
   3   8   4       3497.06       3447.85        36.61 o                         
   4   8   4       6931.12       6861.29        59.47 o                         
   5   8   4       4086.24       4080.74        40.07 o                         
   6   8   4       5379.72       5387.59        60.47 o                         
   7   8   4      10823.55      10826.05        96.21 o                         
   8   8   4       7943.53       7910.09       109.73 o                         
   9   8   4       1342.22       1284.77        47.76 o                         
  10   8   4       1231.97       1185.48        53.83 o                         
  11   8   4       1451.55       1531.03       133.01 o                         
  -5   9   4         11.44         12.49        22.96 o                         
  -4   9   4         86.84         87.39        10.37 o                         
  -3   9   4          6.05          3.00         8.56 o                         
  -2   9   4        643.09        651.16        20.60 o                         
  -1   9   4       3521.89       3406.18        46.69 o                         
   0   9   4       2924.97       2859.98        45.63 o                         
   1   9   4       1308.44       1245.72        27.39 o                         
   2   9   4       2943.51       2904.31        54.84 o                         
   3   9   4       4291.67       4261.83        46.59 o                         
   4   9   4       3433.54       3378.48        49.72 o                         
   5   9   4       2440.88       2360.82        40.80 o                         
   6   9   4       1786.82       1828.41        28.52 o                         
   7   9   4       2629.73       2611.44        41.10 o                         
   8   9   4       1109.74       1113.19        43.38 o                         
   9   9   4       1038.41       1015.72        47.56 o                         
  10   9   4         26.49         24.22        20.54 o                         
  -4  10   4       4636.55       4492.50        65.91 o                         
  -3  10   4       3206.13       3183.61        50.91 o                         
  -2  10   4       4847.34       4805.54        60.30 o                         
  -1  10   4      11249.55      11320.41       100.02 o                         
   0  10   4       7337.41       7296.66        89.42 o                         
   1  10   4       3617.98       3552.80        79.70 o                         
   2  10   4       3100.33       3148.17        60.25 o                         
   3  10   4       2513.13       2508.98        45.09 o                         
   4  10   4        172.41        159.06        11.27 o                         
   5  10   4        204.21        188.71        11.74 o                         
   6  10   4         16.10         11.34         8.14 o                         
   7  10   4        548.19        471.71        17.43 o                         
   8  10   4        928.60        991.47        55.47 o                         
   9  10   4        165.60        193.48        41.94 o                         
  10  10   4       1130.35        968.09        80.35 o                         
  -3  11   4       1748.70       1725.42        45.02 o                         
  -2  11   4       1742.61       1717.26        38.52 o                         
  -1  11   4       1583.71       1651.31        52.91 o                         
   0  11   4       1608.97       1714.13        37.47 o                         
   1  11   4        438.87        407.11        19.92 o                         
   2  11   4          5.56          2.74        10.32 o                         
   3  11   4        444.65        465.81        20.99 o                         
   4  11   4        960.70        928.32        25.62 o                         
   5  11   4       1405.73       1403.92        31.28 o                         
   6  11   4       1861.66       1812.82        36.10 o                         
   7  11   4       2305.86       2340.61        52.31 o                         
   8  11   4       1522.77       1534.01       118.91 o                         
   9  11   4        559.97        560.19        65.21 o                         
  -1  12   4        854.04        859.86        55.73 o                         
   0  12   4        768.46        768.62        25.92 o                         
   1  12   4        346.78        323.99        23.03 o                         
   2  12   4       3614.38       3653.57        57.22 o                         
   3  12   4       6800.59       7028.74       124.20 o                         
   4  12   4       2735.19       2815.86        46.63 o                         
   5  12   4       3147.49       3139.47        55.69 o                         
   6  12   4       5509.13       5617.44       102.80 o                         
   7  12   4       3134.68       3032.61        60.32 o                         
   8  12   4        448.24        468.80        90.84 o                         
   0  13   4       1888.39       2223.62       162.13 o                         
   1  13   4        716.49        673.63        66.12 o                         
   2  13   4       1133.04       1200.55        63.59 o                         
   3  13   4       2956.80       3095.16        57.59 o                         
   4  13   4        911.73        947.74        32.76 o                         
   5  13   4        364.69        347.22        20.82 o                         
   6  13   4        548.30        561.06        27.88 o                         
   7  13   4         82.46         53.33        14.35 o                         
  -2 -12   5       3908.24       4784.92       266.68 o                         
  -1 -12   5       2123.83       2319.02       177.01 o                         
  -6 -11   5        946.69        946.86        39.30 o                         
  -5 -11   5       1614.43       1588.00        44.91 o                         
  -4 -11   5       1695.19       1742.03        43.60 o                         
  -3 -11   5       2086.57       2079.09        43.30 o                         
  -2 -11   5       3989.20       4114.10        71.08 o                         
  -1 -11   5       3028.35       3185.99        57.97 o                         
   0 -11   5        829.85        859.86        31.13 o                         
   1 -11   5        551.96        540.18        33.82 o                         
   2 -11   5        177.13        249.72        60.29 o                         
  -7 -10   5       1353.87       1285.19       125.24 o                         
  -6 -10   5        989.38        963.27        30.46 o                         
  -5 -10   5        401.45        403.71        19.85 o                         
  -4 -10   5        564.74        512.77        21.93 o                         
  -3 -10   5        764.23        722.86        24.45 o                         
  -2 -10   5         23.97          8.42        11.05 o                         
  -1 -10   5         17.73         34.32        10.28 o                         
   0 -10   5         30.52         47.70        11.17 o                         
   1 -10   5       1893.08       1995.80        41.78 o                         
   2 -10   5       2914.19       2952.71        62.97 o                         
   3 -10   5       1828.75       1865.24        46.08 o                         
   4 -10   5       2539.81       2405.82        60.51 o                         
  -8  -9   5         37.53         41.57        40.29 o                         
  -7  -9   5        189.34        193.71        22.74 o                         
  -6  -9   5         10.11          8.66        10.07 o                         
  -5  -9   5        329.65        312.41        16.90 o                         
  -4  -9   5        250.54        240.69        14.64 o                         
  -3  -9   5        354.98        355.96        16.24 o                         
  -2  -9   5        971.36       1008.64        27.21 o                         
  -1  -9   5       1261.21       1334.87        33.11 o                         
   0  -9   5       1082.43       1136.56        30.85 o                         
   1  -9   5       2632.88       2657.51        47.68 o                         
   2  -9   5       4936.15       4982.56        68.32 o                         
   3  -9   5       2754.10       2735.95        50.03 o                         
   4  -9   5       1585.51       1545.85        37.97 o                         
   5  -9   5       2820.85       2798.54        55.06 o                         
  -8  -8   5        126.47        140.89        26.46 o                         
  -7  -8   5       1307.73       1324.97        38.94 o                         
  -6  -8   5       3230.83       3235.24        46.49 o                         
  -5  -8   5       1929.18       2025.03        33.95 o                         
  -4  -8   5       4459.04       4489.36        51.39 o                         
  -3  -8   5       8717.43       8582.60        74.00 o                         
  -2  -8   5       5115.96       5119.70        55.42 o                         
  -1  -8   5       2351.93       2438.84        37.02 o                         
   0  -8   5       2630.33       2638.70        39.74 o                         
   1  -8   5       1993.98       1917.79        37.45 o                         
   2  -8   5        150.17        189.73        13.97 o                         
   3  -8   5        380.30        357.54        18.35 o                         
   4  -8   5          6.11         10.26        10.38 o                         
   5  -8   5        150.94        162.49        13.88 o                         
   6  -8   5        591.06        578.18        41.57 o                         
   7  -8   5        228.33        215.40        57.07 o                         
  -8  -7   5        202.37        203.44        17.64 o                         
  -7  -7   5       2883.98       3058.60        70.12 o                         
  -6  -7   5       3683.04       3782.79        45.10 o                         
  -5  -7   5       2009.37       2055.48        32.62 o                         
  -4  -7   5       1787.68       1784.94        30.63 o                         
  -3  -7   5       3979.17       3998.04        43.79 o                         
  -2  -7   5       1648.72       1607.34        26.16 o                         
  -1  -7   5         14.90         19.29         7.53 o                         
   0  -7   5         24.72         56.67         8.31 o                         
   1  -7   5         14.76         24.60         6.99 o                         
   2  -7   5       1170.91       1182.81        24.34 o                         
   3  -7   5       1663.29       1619.96        33.83 o                         
   4  -7   5        468.43        471.22        18.66 o                         
   5  -7   5       2703.79       2677.73        44.02 o                         
   6  -7   5       2980.64       3000.46        47.17 o                         
   7  -7   5        582.42        639.37        52.95 o                         
   8  -7   5       1287.33       1109.87       115.52 o                         
  -9  -6   5        784.67        680.06       218.79 o                         
  -8  -6   5        373.81        393.56        22.84 o                         
  -7  -6   5        526.68        536.36        23.65 o                         
  -6  -6   5        619.51        606.81        16.82 o                         
  -5  -6   5        182.16        173.74        10.30 o                         
  -4  -6   5         16.65         12.89         6.92 o                         
  -3  -6   5        283.67        315.04        12.24 o                         
  -2  -6   5        834.53        833.69        17.14 o                         
  -1  -6   5       3329.77       3253.76        37.96 o                         
   0  -6   5       9310.97       9497.37        81.44 o                         
   1  -6   5      11441.04      11620.12        79.72 o                         
   2  -6   5       9886.62       9814.91        78.61 o                         
   3  -6   5       8493.56       8440.08        84.15 o                         
   4  -6   5       7169.46       6992.50        96.54 o                         
   5  -6   5       4466.09       4494.97        56.04 o                         
   6  -6   5       1299.97       1313.71        29.28 o                         
   7  -6   5        920.99        970.40        44.90 o                         
   8  -6   5         84.88         45.22        24.00 o                         
  -9  -5   5         54.02         66.29        19.38 o                         
  -8  -5   5          0.82         12.16        11.64 o                         
  -7  -5   5       1071.74       1057.06        31.56 o                         
  -6  -5   5       1109.75       1154.23        22.24 o                         
  -5  -5   5        157.37        162.77         9.25 o                         
  -4  -5   5       2724.87       2661.84        32.31 o                         
  -3  -5   5       7416.57       7368.21        63.42 o                         
  -2  -5   5       2630.01       2619.33        27.88 o                         
  -1  -5   5       1540.68       1529.34        22.83 o                         
   0  -5   5       6962.41       6693.25        53.13 o                         
   1  -5   5      12108.02      12165.09        81.65 o                         
   2  -5   5       2185.14       2187.01        26.61 o                         
   3  -5   5       2144.83       2130.83        26.48 o                         
   4  -5   5       3524.82       3454.80        39.39 o                         
   5  -5   5        614.69        589.95        19.45 o                         
   6  -5   5        395.75        387.13        15.43 o                         
   7  -5   5         57.79         75.23        15.36 o                         
   8  -5   5       1030.15       1045.96        46.61 o                         
   9  -5   5       2216.22       2408.24       130.48 o                         
  -9  -4   5       1023.05       1107.23        46.03 o                         
  -8  -4   5       1149.92       1122.83        41.61 o                         
  -7  -4   5       6446.49       6351.51       119.57 o                         
  -6  -4   5       8026.16       8096.86        84.37 o                         
  -5  -4   5       3356.27       3434.29        38.77 o                         
  -4  -4   5       2788.18       2832.47        33.70 o                         
  -3  -4   5      10214.78       9891.32        77.24 o                         
  -2  -4   5       4908.66       4838.60        39.18 o                         
  -1  -4   5         63.65         59.48         5.56 o                         
   0  -4   5       1233.80       1200.96        18.77 o                         
   1  -4   5       1049.00       1067.40        19.01 o                         
   2  -4   5         10.32         16.87         5.20 o                         
   3  -4   5       1176.05       1151.85        17.67 o                         
   4  -4   5       1450.88       1500.34        21.17 o                         
   5  -4   5       3609.11       3559.46        42.75 o                         
   6  -4   5       3888.45       3915.84        48.92 o                         
   7  -4   5       4578.49       4755.62        84.81 o                         
   8  -4   5       5798.36       6080.91       102.33 o                         
   9  -4   5       4490.39       4852.09       116.54 o                         
  10  -4   5       2818.83       2900.01       193.41 o                         
 -10  -3   5        695.44        969.46       108.05 o                         
  -9  -3   5       1153.48       1229.55        45.75 o                         
  -8  -3   5       1901.76       2026.99        55.08 o                         
  -7  -3   5       1859.33       1874.98        46.47 o                         
  -6  -3   5       2653.06       2672.07        31.45 o                         
  -5  -3   5       2283.97       2277.13        27.96 o                         
  -4  -3   5        180.77        208.26         8.55 o                         
  -3  -3   5        211.01        195.37         6.08 o                         
  -2  -3   5        170.54        166.58         6.39 o                         
  -1  -3   5       1432.86       1444.24        18.59 o                         
   0  -3   5       9097.10       9177.48        58.47 o                         
   1  -3   5       9874.38       9663.22        66.74 o                         
   2  -3   5       2405.83       2312.79        27.96 o                         
   3  -3   5       2507.73       2489.03        27.36 o                         
   4  -3   5       7949.10       7924.26        53.33 o                         
   5  -3   5       4945.53       4988.22        42.59 o                         
   6  -3   5        516.75        555.70        16.19 o                         
   7  -3   5       2747.05       2737.22        59.88 o                         
   8  -3   5       2604.12       2640.10        62.10 o                         
   9  -3   5       1031.92       1101.45        47.41 o                         
  10  -3   5         67.49         90.84        22.53 o                         
  -9  -2   5        217.86        220.82        23.13 o                         
  -8  -2   5        285.40        270.37        22.05 o                         
  -7  -2   5        115.16        118.51        16.47 o                         
  -6  -2   5        149.59        134.00         8.29 o                         
  -5  -2   5        163.73        173.34         7.91 o                         
  -4  -2   5       1396.48       1371.00        19.65 o                         
  -3  -2   5      11220.69      11070.85        75.77 o                         
  -2  -2   5      11216.29      11123.79        59.93 o                         
  -1  -2   5       8099.80       8251.00        58.25 o                         
   0  -2   5      25919.24      26276.20       129.50 o                         
   1  -2   5      38690.77      38871.23       186.87 o                         
   2  -2   5       9651.86       9663.68        62.53 o                         
   3  -2   5       6440.43       6453.53        43.87 o                         
   4  -2   5       7972.26       8013.74        53.31 o                         
   5  -2   5       3239.94       3298.06        31.93 o                         
   6  -2   5         13.82         18.65         5.00 o                         
   7  -2   5        209.80        219.94        17.63 o                         
   8  -2   5        111.71         78.97        18.81 o                         
   9  -2   5        215.29        174.16        21.86 o                         
  10  -2   5       1020.95       1095.45        54.54 o                         
  11  -2   5        872.20        858.75       118.21 o                         
  -9  -1   5        565.51        528.72        35.18 o                         
  -8  -1   5       1536.38       1639.86        53.29 o                         
  -7  -1   5       3214.70       3225.27        60.24 o                         
  -6  -1   5       1362.98       1362.08        21.43 o                         
  -5  -1   5       1573.16       1632.70        23.20 o                         
  -4  -1   5       3995.40       3980.09        38.67 o                         
  -3  -1   5       7285.91       7401.48        47.01 o                         
  -2  -1   5       4836.80       4841.72        31.24 o                         
  -1  -1   5       3442.67       3569.43        26.28 o                         
   0  -1   5       7086.44       7528.41        49.07 o                         
   1  -1   5       3191.38       3399.10        29.55 o                         
   2  -1   5       2747.42       2848.05        26.43 o                         
   3  -1   5        293.05        325.16         8.43 o                         
   4  -1   5       1943.93       1987.94        19.76 o                         
   5  -1   5       1670.19       1607.62        21.53 o                         
   6  -1   5       1189.70       1250.75        19.49 o                         
   7  -1   5       4889.82       4896.27        65.88 o                         
   8  -1   5       6030.24       6012.69        90.71 o                         
   9  -1   5       1822.26       1948.38        58.22 o                         
  10  -1   5        848.98        856.72        47.00 o                         
  11  -1   5       1782.91       1703.04       113.56 o                         
  -9   0   5       1512.07       1580.69        71.86 o                         
  -8   0   5       3963.19       4207.74        86.84 o                         
  -7   0   5       6800.96       6787.51       118.02 o                         
  -6   0   5       3830.06       3834.11        40.69 o                         
  -5   0   5       2016.60       2056.25        23.72 o                         
  -4   0   5       2907.49       2986.36        27.98 o                         
  -3   0   5        558.03        571.68        10.82 o                         
  -2   0   5         20.34         27.91         2.91 o                         
  -1   0   5        378.01        393.37         6.79 o                         
   0   0   5       2287.11       2432.58        21.82 o                         
   1   0   5       7552.71       7689.25        46.74 o                         
   2   0   5        113.25        146.63         5.49 o                         
   3   0   5       3587.40       3671.67        29.78 o                         
   4   0   5      22521.18      22797.19       112.11 o                         
   5   0   5      17201.31      17224.84        89.03 o                         
   6   0   5       3567.36       3572.81        36.27 o                         
   7   0   5      10393.29      10319.92       159.24 o                         
   8   0   5      10347.99      10699.28       148.16 o                         
   9   0   5       3633.69       3698.70       165.72 o                         
  10   0   5         75.76         84.39        16.65 o                         
  11   0   5        583.64        566.22        93.61 o                         
  -9   1   5        583.78        612.33        64.60 o                         
  -8   1   5       1019.39       1078.17        43.53 o                         
  -7   1   5        745.83        803.82        36.02 o                         
  -6   1   5          1.65         19.95        12.15 o                         
  -5   1   5        107.97        130.90         6.86 o                         
  -4   1   5       1495.18       1568.36        19.09 o                         
  -3   1   5       7578.07       7701.33        50.16 o                         
  -2   1   5       5676.05       5810.20        36.80 o                         
  -1   1   5       6565.61       6784.28        43.36 o                         
   0   1   5      13324.15      13699.66        73.48 o                         
   1   1   5      22968.93      24326.04       119.46 o                         
   2   1   5       6901.08       7205.87        41.69 o                         
   3   1   5       2547.83       2594.03        24.40 o                         
   4   1   5       6482.03       6734.38        41.31 o                         
   5   1   5       7803.36       7957.33        56.49 o                         
   6   1   5        599.30        630.71         8.00 o                         
   7   1   5         34.25         51.73         8.91 o                         
   8   1   5        751.92        766.66        31.03 o                         
   9   1   5         61.49         62.76        12.97 o                         
  10   1   5        471.64        495.76        60.10 o                         
  11   1   5        818.47        782.52        83.48 o                         
  -9   2   5         17.35         -3.01        44.60 o                         
  -8   2   5        326.03        276.68        26.48 o                         
  -7   2   5        683.05        691.19        36.19 o                         
  -6   2   5        322.65        347.58        20.36 o                         
  -5   2   5       3481.95       3547.00        34.52 o                         
  -4   2   5      11150.29      11193.74        73.90 o                         
  -3   2   5      11700.87      11843.11        68.79 o                         
  -2   2   5      12450.10      12497.07        66.47 o                         
  -1   2   5      19518.52      20121.62       108.77 o                         
   0   2   5      18409.72      18728.00       106.52 o                         
   1   2   5       4289.05       4422.38        31.43 o                         
   2   2   5       8904.16       9610.22        52.08 o                         
   3   2   5       1218.07       1237.15        16.49 o                         
   4   2   5        110.14        121.40         4.96 o                         
   5   2   5         38.10         41.69         3.75 o                         
   6   2   5        204.12        205.41         4.46 o                         
   7   2   5       1978.05       1884.97        26.56 o                         
   8   2   5       4555.09       4786.98       106.11 o                         
   9   2   5        968.20        916.87        47.79 o                         
  10   2   5        832.73        854.63        34.97 o                         
  11   2   5       4377.55       4376.89       197.65 o                         
  12   2   5       2860.95       3090.31       203.14 o                         
  -8   3   5       3607.15       3852.59       100.30 o                         
  -7   3   5       4556.71       4728.18        95.63 o                         
  -6   3   5        749.17        779.21        28.00 o                         
  -5   3   5       1697.53       1737.45        23.86 o                         
  -4   3   5       5508.69       5438.39        44.04 o                         
  -3   3   5       2266.88       2298.89        26.31 o                         
  -2   3   5        488.71        497.78        11.03 o                         
  -1   3   5       1256.24       1306.86        18.16 o                         
   0   3   5          9.42         24.33         3.95 o                         
   1   3   5       1336.36       1401.00        17.02 o                         
   2   3   5       2179.47       2149.51        17.86 o                         
   3   3   5       7309.71       7276.05        62.90 o                         
   4   3   5      14435.40      14645.64        92.75 o                         
   5   3   5      16806.49      17108.58        97.79 o                         
   6   3   5       2712.01       2714.78        23.10 o                         
   7   3   5       6013.48       6161.47        72.35 o                         
   8   3   5       6458.43       6646.66       144.82 o                         
   9   3   5       1819.95       1915.19       130.44 o                         
  10   3   5         82.83        100.30        21.07 o                         
  11   3   5        940.24        941.00        56.50 o                         
  12   3   5        444.24        475.39        81.92 o                         
  -8   4   5       1096.95       1148.99       126.24 o                         
  -7   4   5       1468.51       1573.92        54.63 o                         
  -6   4   5        941.46        947.66        34.41 o                         
  -5   4   5         38.47         37.36         5.90 o                         
  -4   4   5         53.33         67.87         6.29 o                         
  -3   4   5         40.33         46.70         6.31 o                         
  -2   4   5         67.54         78.19         6.01 o                         
  -1   4   5       2737.37       2892.79        29.97 o                         
   0   4   5       6949.23       7088.79        49.59 o                         
   1   4   5       9291.72       9556.79        63.41 o                         
   2   4   5       6703.79       6742.36        45.33 o                         
   3   4   5      16409.32      16286.58        89.23 o                         
   4   4   5      20845.42      20847.10       115.48 o                         
   5   4   5      10873.26      10901.61       110.85 o                         
   6   4   5       7628.34       7862.82        86.38 o                         
   7   4   5       4580.31       4626.88        57.52 o                         
   8   4   5       1497.23       1468.28        43.37 o                         
   9   4   5        554.60        577.49        79.71 o                         
  10   4   5         34.24         20.17        18.19 o                         
  11   4   5        647.64        622.42        72.89 o                         
  12   4   5        690.40        708.93        71.99 o                         
  -7   5   5       1099.45       1077.68        47.42 o                         
  -6   5   5        396.90        367.97        25.25 o                         
  -5   5   5       2996.73       2951.35        36.40 o                         
  -4   5   5      10521.51      10545.89        75.21 o                         
  -3   5   5       7041.16       7112.79        57.78 o                         
  -2   5   5       4461.15       4436.84        45.88 o                         
  -1   5   5       7514.09       7336.38        57.94 o                         
   0   5   5       9244.54       9055.31        67.26 o                         
   1   5   5       2318.84       2267.66        26.62 o                         
   2   5   5       2045.24       2116.02        23.16 o                         
   3   5   5       2741.93       2642.26        24.15 o                         
   4   5   5       1430.48       1555.21        17.83 o                         
   5   5   5         15.85         31.76         5.99 o                         
   6   5   5        301.95        288.92         8.25 o                         
   7   5   5        222.34        231.81         7.61 o                         
   8   5   5       2804.15       2837.02        54.14 o                         
   9   5   5       1824.29       1816.12        52.21 o                         
  10   5   5        813.85        767.25        58.18 o                         
  11   5   5       3799.01       3829.02       111.94 o                         
  12   5   5       2647.93       2719.47       159.33 o                         
  -7   6   5       2072.08       2000.51        94.48 o                         
  -6   6   5       2462.77       2446.68        70.03 o                         
  -5   6   5       4197.40       4156.79        56.31 o                         
  -4   6   5       7851.37       7732.48        70.22 o                         
  -3   6   5       7789.14       7892.58        66.25 o                         
  -2   6   5       3141.26       3106.12        36.37 o                         
  -1   6   5       3229.30       3094.79        35.03 o                         
   0   6   5       2512.16       2272.73        27.31 o                         
   1   6   5         62.98         74.42         5.97 o                         
   2   6   5        203.34        227.91         6.96 o                         
   3   6   5       1087.30       1051.30        14.23 o                         
   4   6   5       2114.17       2077.00        24.36 o                         
   5   6   5       2812.29       2771.53        26.72 o                         
   6   6   5       1341.38       1355.08        19.59 o                         
   7   6   5       4698.17       4825.27        41.79 o                         
   8   6   5       2546.85       2431.39        51.06 o                         
   9   6   5       2815.50       2842.67        60.89 o                         
  10   6   5       1915.26       1871.67        64.79 o                         
  11   6   5       2256.55       2148.14       137.54 o                         
  -6   7   5       1349.94       1369.46        61.00 o                         
  -5   7   5        720.44        709.15        21.69 o                         
  -4   7   5        190.29        194.37        12.03 o                         
  -3   7   5        379.41        366.41        15.50 o                         
  -2   7   5        102.50        112.93         9.22 o                         
  -1   7   5       3693.33       3623.88        40.40 o                         
   0   7   5       6832.89       6818.02        72.96 o                         
   1   7   5       3448.89       3414.25        35.51 o                         
   2   7   5       7800.02       7660.34        51.44 o                         
   3   7   5      19988.45      19629.77       105.66 o                         
   4   7   5      11401.28      11292.35        72.01 o                         
   5   7   5       2735.03       2746.28        28.55 o                         
   6   7   5       6019.02       5904.84        48.54 o                         
   7   7   5       4386.11       4328.81        49.25 o                         
   8   7   5        573.29        570.22        25.64 o                         
   9   7   5        175.76        218.17        19.22 o                         
  10   7   5        375.88        373.08        31.13 o                         
  11   7   5         23.17         40.11        26.53 o                         
  -6   8   5          8.15         -3.93        40.90 o                         
  -5   8   5        268.54        282.68        36.36 o                         
  -4   8   5       2161.47       2125.72        40.67 o                         
  -3   8   5       1365.61       1384.53        30.56 o                         
  -2   8   5        344.03        363.67        16.00 o                         
  -1   8   5       2965.03       2921.36        40.00 o                         
   0   8   5      12115.76      11852.83        94.78 o                         
   1   8   5       3613.08       3606.32        42.89 o                         
   2   8   5       3398.92       3438.41        37.74 o                         
   3   8   5      11787.07      11636.32        77.33 o                         
   4   8   5       8107.09       7915.83        59.66 o                         
   5   8   5        873.59        929.13        17.98 o                         
   6   8   5        860.77        872.08        17.54 o                         
   7   8   5        154.88        168.99         8.71 o                         
   8   8   5        146.02        149.84        15.36 o                         
   9   8   5        538.47        542.01        30.81 o                         
  10   8   5        318.51        234.25        26.51 o                         
  11   8   5        988.32       1044.12        80.31 o                         
  -5   9   5       3492.42       3434.98       157.96 o                         
  -4   9   5       4305.86       4236.90        62.20 o                         
  -3   9   5       4049.65       3943.66        54.69 o                         
  -2   9   5       2470.74       2524.90        40.57 o                         
  -1   9   5       1632.50       1739.97        34.08 o                         
   0   9   5       1165.42       1128.44        26.58 o                         
   1   9   5       1113.13       1091.44        25.85 o                         
   2   9   5         56.63         51.97         8.39 o                         
   3   9   5        784.19        751.10        20.00 o                         
   4   9   5         95.54        110.74         9.38 o                         
   5   9   5        319.38        325.82        12.59 o                         
   6   9   5       2439.35       2498.25        34.99 o                         
   7   9   5       5571.98       5576.42        55.96 o                         
   8   9   5       2034.98       1996.79        68.44 o                         
   9   9   5       3003.85       3111.22        85.74 o                         
  10   9   5       3165.97       3368.12        93.07 o                         
  -4  10   5       1411.16       1377.50        40.61 o                         
  -3  10   5        472.60        436.52        20.18 o                         
  -2  10   5        400.46        392.58        17.56 o                         
  -1  10   5        181.39        151.91        12.61 o                         
   0  10   5       1141.03       1044.44        28.87 o                         
   1  10   5        225.57        228.47        14.56 o                         
   2  10   5        665.61        670.72        28.43 o                         
   3  10   5       4826.95       4820.55        62.35 o                         
   4  10   5       3230.23       3147.66        44.41 o                         
   5  10   5        472.67        465.19        17.21 o                         
   6  10   5       3646.43       3724.23        48.03 o                         
   7  10   5       5037.27       5179.51        79.93 o                         
   8  10   5       1846.11       1867.89       123.21 o                         
   9  10   5        730.86        750.52        49.98 o                         
  10  10   5       1465.74       1470.91        96.66 o                         
  -3  11   5        320.86        318.56        69.16 o                         
  -2  11   5       1293.60       1256.40        39.61 o                         
  -1  11   5       5396.40       5557.39        68.65 o                         
   0  11   5       7279.00       7297.02       115.94 o                         
   1  11   5       3795.26       3798.78        58.35 o                         
   2  11   5       5709.14       5696.35        69.73 o                         
   3  11   5       6089.97       6145.49        82.04 o                         
   4  11   5       3622.63       3636.76        57.18 o                         
   5  11   5        825.66        807.69        24.73 o                         
   6  11   5        267.29        245.66        15.13 o                         
   7  11   5        179.80        175.36        12.51 o                         
   8  11   5        168.41        143.17        26.45 o                         
   9  11   5         74.79         40.18        28.03 o                         
  -1  12   5       2664.35       3054.72       141.70 o                         
   0  12   5       2213.76       2385.26        45.17 o                         
   1  12   5       2082.54       2208.23        46.12 o                         
   2  12   5       1365.79       1380.17        36.06 o                         
   3  12   5         86.84         90.48        12.08 o                         
   4  12   5        141.75        136.90        13.49 o                         
   5  12   5         57.46         51.08        10.48 o                         
   6  12   5        434.28        432.08        20.77 o                         
   7  12   5       2519.58       2430.68        55.17 o                         
   8  12   5        378.05        352.52        51.90 o                         
   0  13   5         15.84         -6.63        34.21 o                         
   1  13   5         17.84         -4.72        19.66 o                         
   2  13   5        154.36        184.48        28.70 o                         
   3  13   5       1614.27       1563.27        64.83 o                         
   4  13   5       2675.77       2702.07        64.43 o                         
   5  13   5       1389.22       1423.00        38.70 o                         
   6  13   5       3174.17       3203.47        76.59 o                         
   7  13   5       4715.98       4695.79       123.50 o                         
  -5 -11   6        162.51        146.27        51.77 o                         
  -4 -11   6         60.99        -16.59        43.18 o                         
  -3 -11   6        603.08        541.18       171.92 o                         
  -2 -11   6        684.42        682.17        50.12 o                         
  -1 -11   6       1636.95       1810.25        90.59 o                         
   0 -11   6       2576.04       2516.95       167.43 o                         
   1 -11   6       2832.71       2497.48       180.37 o                         
   2 -11   6       1947.18       1905.78       115.13 o                         
  -6 -10   6        412.63        396.42        32.38 o                         
  -5 -10   6        236.12        196.65        17.01 o                         
  -4 -10   6        445.18        442.53        20.93 o                         
  -3 -10   6       2675.97       2701.14        51.94 o                         
  -2 -10   6       4694.48       4916.03        68.51 o                         
  -1 -10   6       1252.49       1303.28        39.08 o                         
   0 -10   6       2697.64       2627.12        56.06 o                         
   1 -10   6       5023.79       5065.54        75.54 o                         
   2 -10   6       2565.32       2614.47        51.83 o                         
   3 -10   6        221.75        194.60        19.38 o                         
  -7  -9   6        928.37        814.82       112.35 o                         
  -6  -9   6       3230.43       3265.87        64.65 o                         
  -5  -9   6       1366.34       1355.62        32.29 o                         
  -4  -9   6        181.69        200.77        15.70 o                         
  -3  -9   6       1235.34       1249.47        30.39 o                         
  -2  -9   6       2658.79       2670.69        43.26 o                         
  -1  -9   6        339.75        339.57        17.76 o                         
   0  -9   6         13.53         27.56         9.42 o                         
   1  -9   6         78.72         85.99        12.04 o                         
   2  -9   6         25.88         29.53        11.72 o                         
   3  -9   6       1283.21       1275.55        35.00 o                         
   4  -9   6       1836.72       1823.93        42.13 o                         
   5  -9   6       2701.27       2668.63        59.63 o                         
  -8  -8   6       1300.84       1208.56       134.26 o                         
  -7  -8   6        815.52        847.91        45.47 o                         
  -6  -8   6       1017.01       1053.43        25.46 o                         
  -5  -8   6        954.23        964.58        24.46 o                         
  -4  -8   6        174.14        192.43        12.78 o                         
  -3  -8   6         92.21        114.45        10.80 o                         
  -2  -8   6        231.53        223.87        12.81 o                         
  -1  -8   6         55.16         73.68         9.01 o                         
   0  -8   6        345.40        361.03        16.08 o                         
   1  -8   6       3225.38       3282.43        48.68 o                         
   2  -8   6       1867.05       1863.86        36.37 o                         
   3  -8   6        612.71        618.77        24.35 o                         
   4  -8   6       3678.85       3727.22        58.33 o                         
   5  -8   6       5421.18       5507.11        72.89 o                         
   6  -8   6       2836.63       2840.30       306.15 o                         
  -8  -7   6        138.74         75.01        26.80 o                         
  -7  -7   6         14.57         24.81        13.87 o                         
  -6  -7   6        769.17        749.66        21.64 o                         
  -5  -7   6       1498.48       1468.92        29.30 o                         
  -4  -7   6       1297.31       1303.79        27.00 o                         
  -3  -7   6       4947.86       5057.76        52.69 o                         
  -2  -7   6       9601.86       9723.18        93.16 o                         
  -1  -7   6       2903.19       2923.65        39.23 o                         
   0  -7   6       3659.58       3723.51        45.23 o                         
   1  -7   6       5568.01       5624.91        56.95 o                         
   2  -7   6       4753.77       4710.58        63.06 o                         
   3  -7   6        352.30        336.97        15.66 o                         
   4  -7   6        431.78        418.93        18.84 o                         
   5  -7   6        857.69        889.81        26.11 o                         
   6  -7   6        209.58        206.62        14.65 o                         
   7  -7   6        235.01        192.98        48.42 o                         
   8  -7   6         76.64         43.15        48.32 o                         
  -8  -6   6        433.75        459.87        32.54 o                         
  -7  -6   6        773.75        803.50        31.33 o                         
  -6  -6   6       1825.79       1814.70        30.59 o                         
  -5  -6   6       1902.75       1923.59        30.66 o                         
  -4  -6   6       3016.49       2999.66        39.26 o                         
  -3  -6   6       6762.12       6795.62        59.47 o                         
  -2  -6   6       6810.41       6773.24        55.57 o                         
  -1  -6   6       4323.92       4281.47        50.45 o                         
   0  -6   6       2127.13       2165.06        36.52 o                         
   1  -6   6        855.90        816.01        18.55 o                         
   2  -6   6        315.89        311.60        12.30 o                         
   3  -6   6         20.14         51.71         7.87 o                         
   4  -6   6        976.51       1006.05        23.63 o                         
   5  -6   6       1818.10       1834.25        36.26 o                         
   6  -6   6        250.89        287.59        14.98 o                         
   7  -6   6        946.83        983.65        45.63 o                         
   8  -6   6       1766.52       1581.78        79.84 o                         
  -9  -5   6        764.60        739.92       100.03 o                         
  -8  -5   6        904.12        944.01        42.38 o                         
  -7  -5   6       2913.95       2972.07        66.22 o                         
  -6  -5   6       1566.31       1530.08        26.72 o                         
  -5  -5   6        616.74        624.29        16.66 o                         
  -4  -5   6       1706.64       1689.22        28.07 o                         
  -3  -5   6        335.49        348.14        12.34 o                         
  -2  -5   6          4.28         22.71         4.83 o                         
  -1  -5   6        129.20        118.63         8.35 o                         
   0  -5   6        423.91        457.89        14.47 o                         
   1  -5   6       6093.85       6125.58        55.85 o                         
   2  -5   6       5667.69       5819.02        50.28 o                         
   3  -5   6       3033.85       3170.94        34.38 o                         
   4  -5   6      10527.85      10543.83        82.72 o                         
   5  -5   6      13744.04      13605.10       150.65 o                         
   6  -5   6       5939.92       5968.31        67.25 o                         
   7  -5   6       1115.46       1109.51        42.16 o                         
   8  -5   6       3379.19       3357.22        84.26 o                         
   9  -5   6       1700.40       1483.05       149.61 o                         
  -9  -4   6        297.70        375.69        70.38 o                         
  -8  -4   6        221.84        205.56        21.63 o                         
  -7  -4   6        167.64        193.69        17.32 o                         
  -6  -4   6        111.62        124.93         9.60 o                         
  -5  -4   6        539.27        541.49        15.81 o                         
  -4  -4   6        345.66        328.70        11.50 o                         
  -3  -4   6        948.72        943.11        16.84 o                         
  -2  -4   6       4181.81       3995.34        33.04 o                         
  -1  -4   6       1252.67       1198.94        18.36 o                         
   0  -4   6       1740.44       1689.35        25.12 o                         
   1  -4   6       6722.03       6583.74        60.71 o                         
   2  -4   6      10159.55      10180.87        71.24 o                         
   3  -4   6       2253.47       2320.46        28.46 o                         
   4  -4   6       3965.21       4040.32        38.37 o                         
   5  -4   6       6430.20       6412.88        56.60 o                         
   6  -4   6       2694.09       2642.25        39.14 o                         
   7  -4   6         97.18         91.16        15.36 o                         
   8  -4   6        113.27        135.63        18.90 o                         
   9  -4   6          2.68         19.38        18.83 o                         
  -9  -3   6          8.69         88.01        42.93 o                         
  -8  -3   6        578.86        594.38        32.16 o                         
  -7  -3   6       2240.28       2282.21        54.22 o                         
  -6  -3   6       2596.06       2647.08        32.83 o                         
  -5  -3   6       4671.40       4707.52        48.03 o                         
  -4  -3   6      12483.27      12303.92        90.15 o                         
  -3  -3   6      12358.87      12304.67        92.89 o                         
  -2  -3   6       6368.35       6125.70        43.22 o                         
  -1  -3   6       9132.33       9231.65        60.70 o                         
   0  -3   6       5380.41       5340.63        41.79 o                         
   1  -3   6       1121.28       1008.05        18.07 o                         
   2  -3   6        961.11        956.05        17.60 o                         
   3  -3   6        519.67        474.05        13.22 o                         
   4  -3   6         49.81         58.82         6.56 o                         
   5  -3   6       1052.22       1031.73        18.42 o                         
   6  -3   6        156.23        201.67        13.32 o                         
   7  -3   6       1148.20       1227.48        40.37 o                         
   8  -3   6       4274.02       4424.12        83.84 o                         
   9  -3   6       4720.91       4943.78       104.28 o                         
  10  -3   6       1298.89       1191.92       129.95 o                         
  -9  -2   6         84.87         91.98        34.94 o                         
  -8  -2   6       1075.13       1135.67        42.63 o                         
  -7  -2   6       5005.77       5029.12        80.55 o                         
  -6  -2   6       2670.58       2643.21        33.94 o                         
  -5  -2   6       1363.99       1388.89        21.66 o                         
  -4  -2   6       5449.44       5411.17        56.86 o                         
  -3  -2   6       6290.09       6267.42        46.66 o                         
  -2  -2   6        930.95        942.18        13.35 o                         
  -1  -2   6         86.94        121.18         5.68 o                         
   0  -2   6        265.89        368.11        10.43 o                         
   1  -2   6        757.99        756.14        13.43 o                         
   2  -2   6       4616.17       4730.81        41.53 o                         
   3  -2   6       1119.36       1122.24        17.52 o                         
   4  -2   6       5041.78       5099.51        39.94 o                         
   5  -2   6       7371.72       7310.25        54.58 o                         
   6  -2   6       2801.20       2824.22        32.53 o                         
   7  -2   6        816.65        806.20        29.13 o                         
   8  -2   6       4733.75       4680.58        93.27 o                         
   9  -2   6       2547.59       2590.12        71.88 o                         
  10  -2   6        823.56        877.56        49.26 o                         
  11  -2   6        599.39        595.83        89.44 o                         
  -9  -1   6        481.36        576.60        66.39 o                         
  -8  -1   6        337.08        368.63        27.90 o                         
  -7  -1   6        582.76        559.07        26.51 o                         
  -6  -1   6        699.45        673.60        25.84 o                         
  -5  -1   6        257.84        246.62        10.40 o                         
  -4  -1   6        209.89        200.22         9.85 o                         
  -3  -1   6        270.30        287.25         9.93 o                         
  -2  -1   6       1036.68        981.07        16.02 o                         
  -1  -1   6       3554.35       3439.36        26.54 o                         
   0  -1   6      18563.39      18672.98       103.24 o                         
   1  -1   6      17466.78      17314.91       100.76 o                         
   2  -1   6      15947.13      16361.29        93.98 o                         
   3  -1   6      12827.06      12821.72        75.45 o                         
   4  -1   6      17027.27      17119.62        93.08 o                         
   5  -1   6       8001.14       8024.29        58.58 o                         
   6  -1   6       3200.97       3236.64        31.73 o                         
   7  -1   6       1164.47       1128.75        31.48 o                         
   8  -1   6        544.78        514.04        27.77 o                         
   9  -1   6         16.95         13.94        15.03 o                         
  10  -1   6         34.06         38.74        20.08 o                         
  11  -1   6        280.71        223.34        41.46 o                         
  -9   0   6        149.56        172.61        65.17 o                         
  -8   0   6        254.30        258.58        24.37 o                         
  -7   0   6       1626.28       1607.57        51.59 o                         
  -6   0   6       1102.56       1134.05        37.78 o                         
  -5   0   6       1223.33       1189.02        20.95 o                         
  -4   0   6       4712.33       4752.13        41.30 o                         
  -3   0   6       8208.14       8303.08        55.73 o                         
  -2   0   6       2552.57       2737.71        31.89 o                         
  -1   0   6       2380.44       2487.69        21.30 o                         
   0   0   6       9095.97       9435.48        55.58 o                         
   1   0   6      12028.37      12495.48        68.78 o                         
   2   0   6       1960.40       2026.01        22.18 o                         
   3   0   6       3614.99       3619.80        32.85 o                         
   4   0   6       4427.97       4492.23        34.66 o                         
   5   0   6         20.35         46.35         4.45 o                         
   6   0   6         91.90        103.50         6.19 o                         
   7   0   6        428.81        428.43        10.91 o                         
   8   0   6       3169.92       3116.37        67.39 o                         
   9   0   6       3162.26       3138.17        79.31 o                         
  10   0   6        764.05        826.37        46.53 o                         
  11   0   6       1317.26       1296.78        65.19 o                         
  -8   1   6       2358.76       2437.01        87.56 o                         
  -7   1   6       5969.32       5962.36       140.27 o                         
  -6   1   6       5315.14       5499.30        85.48 o                         
  -5   1   6       3581.45       3583.99        36.65 o                         
  -4   1   6       8097.55       8218.36        57.11 o                         
  -3   1   6       9688.99       9686.98        57.92 o                         
  -2   1   6       2864.67       2964.65        24.17 o                         
  -1   1   6       1246.62       1315.82        15.93 o                         
   0   1   6       1669.83       1860.92        19.14 o                         
   1   1   6        690.55        808.62        12.39 o                         
   2   1   6        739.43        820.87        12.84 o                         
   3   1   6        773.88        758.74        11.47 o                         
   4   1   6       4395.62       4450.60        38.42 o                         
   5   1   6       3208.55       3202.22        29.79 o                         
   6   1   6       6877.98       6927.73        50.64 o                         
   7   1   6       6471.02       6540.12        68.30 o                         
   8   1   6       9183.89       9166.04       243.94 o                         
   9   1   6       6366.54       6543.58       205.28 o                         
  10   1   6       4048.49       4256.32       209.11 o                         
  11   1   6       1837.48       1919.90        81.82 o                         
  -8   2   6       1221.35       1127.95        68.40 o                         
  -7   2   6       1778.10       1875.03        55.65 o                         
  -6   2   6       2584.89       2649.78        57.29 o                         
  -5   2   6       1191.17       1203.05        21.66 o                         
  -4   2   6         25.06         38.40         5.93 o                         
  -3   2   6          0.13         13.95         5.25 o                         
  -2   2   6        218.19        239.64         7.21 o                         
  -1   2   6       3270.65       3492.40        30.73 o                         
   0   2   6      16093.14      16456.98        91.22 o                         
   1   2   6       5574.18       5502.83        42.58 o                         
   2   2   6       1549.97       1617.00        18.02 o                         
   3   2   6       7670.97       7702.77        69.74 o                         
   4   2   6      14186.73      14606.57        97.08 o                         
   5   2   6       1284.41       1339.20        16.88 o                         
   6   2   6       1382.27       1429.70        18.04 o                         
   7   2   6       4792.08       4844.44        51.54 o                         
   8   2   6       2451.68       2496.74        85.53 o                         
   9   2   6        199.95        153.92        21.65 o                         
  10   2   6        799.97        694.40        45.22 o                         
  11   2   6         18.76        -11.94        26.49 o                         
  -8   3   6        107.59         99.22        47.49 o                         
  -7   3   6        104.48        122.51        22.03 o                         
  -6   3   6         77.58         80.32        12.49 o                         
  -5   3   6         46.33         55.04         6.72 o                         
  -4   3   6       3006.16       3076.72        36.13 o                         
  -3   3   6      12070.06      12029.67        78.20 o                         
  -2   3   6       2894.61       2997.06        28.16 o                         
  -1   3   6       7339.65       7485.44        52.96 o                         
   0   3   6      36839.02      37000.43       273.17 o                         
   1   3   6      28372.82      28915.01       145.49 o                         
   2   3   6       6455.89       6385.70        49.19 o                         
   3   3   6       9070.59       9159.06        60.77 o                         
   4   3   6      11342.68      11476.24        78.67 o                         
   5   3   6       1312.72       1336.82        16.68 o                         
   6   3   6         90.06        102.42         5.25 o                         
   7   3   6        146.51        150.84         6.11 o                         
   8   3   6        135.97        135.71        15.31 o                         
   9   3   6        846.12        896.42        44.12 o                         
  10   3   6        788.72        747.30        68.29 o                         
  11   3   6        703.63        724.19        43.75 o                         
  -7   4   6       1744.71       1751.52        59.62 o                         
  -6   4   6       2303.59       2306.28        59.22 o                         
  -5   4   6       1646.15       1650.32        25.25 o                         
  -4   4   6       2836.98       2849.11        32.45 o                         
  -3   4   6       5064.89       5009.33        46.24 o                         
  -2   4   6       4970.57       5077.07        45.17 o                         
  -1   4   6       2376.76       2389.52        29.74 o                         
   0   4   6       1910.21       1888.58        21.89 o                         
   1   4   6       4658.79       4618.92        38.84 o                         
   2   4   6        545.78        543.71        12.04 o                         
   3   4   6        276.09        290.67         6.80 o                         
   4   4   6       3841.50       3842.88        41.12 o                         
   5   4   6        561.60        569.27        12.11 o                         
   6   4   6       3716.73       3796.01        34.31 o                         
   7   4   6       6832.74       7079.50        90.68 o                         
   8   4   6       7450.12       7287.25       115.48 o                         
   9   4   6       1861.20       1850.50        80.68 o                         
  10   4   6       2047.21       1989.67       101.18 o                         
  11   4   6       2215.21       2369.77       105.85 o                         
  12   4   6       1013.37        954.72       215.75 o                         
  -7   5   6       3271.83       3371.87       209.70 o                         
  -6   5   6       1602.12       1585.40        55.15 o                         
  -5   5   6       2739.95       2765.57        35.53 o                         
  -4   5   6        973.43       1017.94        19.87 o                         
  -3   5   6         41.24         34.05         6.18 o                         
  -2   5   6        201.39        186.46         9.59 o                         
  -1   5   6         36.98         43.78         6.10 o                         
   0   5   6       3647.93       3705.45        39.97 o                         
   1   5   6        999.89       1033.62        17.15 o                         
   2   5   6        200.20        229.72         8.08 o                         
   3   5   6       6510.59       6549.78        45.39 o                         
   4   5   6      15194.51      14998.06        78.46 o                         
   5   5   6       6491.59       6473.54        48.76 o                         
   6   5   6       6106.67       6161.61        58.36 o                         
   7   5   6      10520.14      10596.00       102.54 o                         
   8   5   6       9598.70       9721.37       119.56 o                         
   9   5   6       1483.39       1391.04        53.57 o                         
  10   5   6        914.69        799.38        64.99 o                         
  11   5   6        541.58        476.93        41.80 o                         
  12   5   6         97.56         39.26        43.43 o                         
  -6   6   6         58.18         51.31        23.78 o                         
  -5   6   6        209.30        196.25        14.21 o                         
  -4   6   6       2191.64       2157.22        33.47 o                         
  -3   6   6       4027.77       3996.87        44.14 o                         
  -2   6   6       2875.74       2830.62        35.11 o                         
  -1   6   6       7743.52       7651.28        64.48 o                         
   0   6   6      13404.06      13276.33        93.77 o                         
   1   6   6       9056.19       8939.99        91.77 o                         
   2   6   6       2939.69       2830.95        36.72 o                         
   3   6   6       3718.48       3675.10        32.94 o                         
   4   6   6       5699.09       5534.78        47.79 o                         
   5   6   6       1631.53       1611.09        20.78 o                         
   6   6   6        100.98        105.05         6.71 o                         
   7   6   6        266.71        271.99         9.66 o                         
   8   6   6        136.46        113.60        16.77 o                         
   9   6   6          2.35         -4.07        12.72 o                         
  10   6   6        383.93        356.42        34.83 o                         
  11   6   6       1136.79        983.89        82.46 o                         
  -6   7   6        321.12        236.21        63.31 o                         
  -5   7   6       1693.52       1664.27        64.84 o                         
  -4   7   6       6043.85       6001.51        64.70 o                         
  -3   7   6       5686.25       5669.12        58.91 o                         
  -2   7   6       6584.22       6649.18        64.32 o                         
  -1   7   6       9800.61       9783.83        80.85 o                         
   0   7   6       6330.01       6233.88        54.29 o                         
   1   7   6       5744.29       5612.16        49.88 o                         
   2   7   6       3229.45       3209.00        31.56 o                         
   3   7   6        413.58        402.86        11.07 o                         
   4   7   6        401.45        406.24        10.55 o                         
   5   7   6        351.36        352.71        11.14 o                         
   6   7   6        208.89        225.49         9.92 o                         
   7   7   6       2953.63       2913.55        33.93 o                         
   8   7   6       3463.01       3355.42        62.13 o                         
   9   7   6        280.49        285.90        19.59 o                         
  10   7   6       1679.86       1629.83        62.70 o                         
  11   7   6       3970.34       3954.12       265.05 o                         
  12   7   6       1633.87       1813.08       155.64 o                         
  -5   8   6       1838.95       1818.17        95.51 o                         
  -4   8   6       1218.53       1227.61        30.19 o                         
  -3   8   6        635.30        634.90        21.36 o                         
  -2   8   6        619.70        622.65        21.41 o                         
  -1   8   6        542.21        515.92        18.17 o                         
   0   8   6        106.56        108.84        10.04 o                         
   1   8   6        864.02        834.58        20.52 o                         
   2   8   6        720.18        744.97        18.97 o                         
   3   8   6       3703.41       3788.40        40.05 o                         
   4   8   6      12214.13      12310.11       100.85 o                         
   5   8   6       6570.93       6681.75        58.39 o                         
   6   8   6       2344.81       2364.30        33.93 o                         
   7   8   6       5603.20       5558.00        80.44 o                         
   8   8   6       5718.97       5688.11        85.32 o                         
   9   8   6        348.31        335.98        21.72 o                         
  10   8   6        373.55        348.08        36.14 o                         
  11   8   6        598.10        536.32        59.61 o                         
  -4   9   6         11.89         16.52         9.57 o                         
  -3   9   6         55.05         38.49        10.15 o                         
  -2   9   6        540.11        513.60        20.26 o                         
  -1   9   6       2442.57       2478.09        41.34 o                         
   0   9   6       2061.64       2093.04        36.83 o                         
   1   9   6       2519.26       2575.06        42.96 o                         
   2   9   6       5343.56       5279.30        59.79 o                         
   3   9   6       6637.51       6708.05        64.51 o                         
   4   9   6       5198.85       5153.08        56.34 o                         
   5   9   6       6209.74       6311.58        87.56 o                         
   6   9   6       4833.33       4870.39        51.48 o                         
   7   9   6       1736.93       1744.07        28.93 o                         
   8   9   6        648.89        633.34        30.92 o                         
   9   9   6        833.24        861.11        44.84 o                         
  10   9   6         77.78         93.52        21.26 o                         
  11   9   6        633.62        519.83        59.77 o                         
  -4  10   6       4762.12       4521.66        79.38 o                         
  -3  10   6       2036.08       2008.17        45.62 o                         
  -2  10   6       2803.87       2880.12        49.95 o                         
  -1  10   6       6481.87       6644.21        75.34 o                         
   0  10   6       3162.47       3210.91        51.72 o                         
   1  10   6       1100.82       1076.96        27.88 o                         
   2  10   6       1246.55       1250.29        29.42 o                         
   3  10   6       2389.49       2338.68        38.59 o                         
   4  10   6         21.86         23.44         8.38 o                         
   5  10   6        111.60         91.24         9.55 o                         
   6  10   6         42.52         58.39         9.02 o                         
   7  10   6        617.60        588.37        18.92 o                         
   8  10   6       2168.51       2133.63        62.91 o                         
   9  10   6        322.47        377.58        52.63 o                         
  10  10   6       1598.79       1458.29        77.28 o                         
  -2  11   6       1216.01       1297.80        41.56 o                         
  -1  11   6       1415.54       1483.59        34.82 o                         
   0  11   6        539.87        513.21        21.57 o                         
   1  11   6          5.91          7.19        10.64 o                         
   2  11   6         55.42         46.27        10.60 o                         
   3  11   6       1004.15       1012.02        27.21 o                         
   4  11   6       1239.05       1224.92        30.62 o                         
   5  11   6        566.78        571.02        21.17 o                         
   6  11   6       1166.07       1177.46        29.34 o                         
   7  11   6       1986.52       2021.34        46.76 o                         
   8  11   6       1571.35       1685.73        73.59 o                         
   9  11   6        901.94        892.91       102.99 o                         
  -1  12   6       1437.07       1517.89       145.01 o                         
   0  12   6       1641.68       1823.59        87.92 o                         
   1  12   6       1982.61       1964.53        45.82 o                         
   2  12   6       4679.18       4771.22        69.02 o                         
   3  12   6       6794.44       6808.29        86.98 o                         
   4  12   6       3793.21       3851.51        67.86 o                         
   5  12   6       2960.47       2964.78        58.16 o                         
   6  12   6       3027.94       3014.81        52.56 o                         
   7  12   6       1483.20       1470.86        36.71 o                         
   8  12   6        167.45        187.82        40.26 o                         
   1  13   6       1148.24       1178.52        87.54 o                         
   2  13   6       2730.11       2719.97       133.26 o                         
   3  13   6       4350.93       4235.53       142.38 o                         
   4  13   6        895.29        937.39        66.57 o                         
   5  13   6        869.52        844.28        30.45 o                         
   6  13   6        340.40        328.41        19.72 o                         
   7  13   6          8.89          0.35        12.63 o                         
  -1 -11   7       1182.12       1161.22        92.64 o                         
   0 -11   7        459.27        395.49        81.98 o                         
  -4 -10   7        237.86        225.28        19.34 o                         
  -3 -10   7        225.23        225.02        18.33 o                         
  -2 -10   7        108.73         99.96        12.75 o                         
  -1 -10   7        225.72        239.34        18.72 o                         
   0 -10   7        411.91        408.96        23.15 o                         
   1 -10   7       1424.19       1436.73        44.68 o                         
   2 -10   7       3145.51       3251.91       107.27 o                         
   3 -10   7       1312.99       1416.56       102.10 o                         
  -6  -9   7         30.83          2.96        37.54 o                         
  -5  -9   7        173.96        151.44        14.67 o                         
  -4  -9   7         31.79         32.52        10.99 o                         
  -3  -9   7        239.49        238.86        15.76 o                         
  -2  -9   7       1345.62       1398.21        32.81 o                         
  -1  -9   7       3220.88       3260.73        52.66 o                         
   0  -9   7       2026.87       2143.17        45.74 o                         
   1  -9   7       4326.24       4285.09        60.61 o                         
   2  -9   7       6957.37       6986.60        89.44 o                         
   3  -9   7       3727.80       3641.83        63.21 o                         
   4  -9   7       1203.64       1219.88        37.96 o                         
   5  -9   7       1632.92       1619.32        50.42 o                         
  -7  -8   7       1637.66       1773.85       150.54 o                         
  -6  -8   7       1120.90       1076.04        45.21 o                         
  -5  -8   7       1086.29       1108.01        27.02 o                         
  -4  -8   7       2617.60       2666.73        41.37 o                         
  -3  -8   7       2457.00       2470.63        40.46 o                         
  -2  -8   7       1139.96       1205.32        26.88 o                         
  -1  -8   7       1330.37       1337.69        30.34 o                         
   0  -8   7       1035.01       1050.10        26.73 o                         
   1  -8   7       1166.47       1186.37        30.68 o                         
   2  -8   7        175.10        174.98        13.00 o                         
   3  -8   7        389.71        397.41        19.57 o                         
   4  -8   7          0.40         15.32        11.38 o                         
   5  -8   7        271.96        304.52        18.45 o                         
   6  -8   7       1195.91       1163.07       121.18 o                         
  -7  -7   7       3462.91       3458.09       100.62 o                         
  -6  -7   7       3911.27       4097.35        58.39 o                         
  -5  -7   7        953.23        968.62        24.85 o                         
  -4  -7   7        641.52        631.25        19.78 o                         
  -3  -7   7       2656.65       2703.21        40.20 o                         
  -2  -7   7        403.38        413.55        15.29 o                         
  -1  -7   7         72.53         93.58        10.59 o                         
   0  -7   7          1.30         24.71         8.64 o                         
   1  -7   7         53.64         50.86         8.91 o                         
   2  -7   7        991.12       1019.05        24.25 o                         
   3  -7   7        840.22        776.13        23.49 o                         
   4  -7   7        894.40        905.55        25.54 o                         
   5  -7   7       3093.21       3043.41        55.87 o                         
   6  -7   7       2754.92       2803.81        48.11 o                         
   7  -7   7       1406.55       1453.44        97.25 o                         
  -8  -6   7        306.82        307.05        95.28 o                         
  -7  -6   7        180.78        171.91        17.98 o                         
  -6  -6   7        879.82        860.34        22.80 o                         
  -5  -6   7        224.16        225.75        12.10 o                         
  -4  -6   7        230.77        221.23        11.69 o                         
  -3  -6   7       1864.90       1852.76        31.15 o                         
  -2  -6   7       1882.46       1923.98        29.54 o                         
  -1  -6   7       4498.18       4642.39        49.70 o                         
   0  -6   7       6305.77       6519.95        66.66 o                         
   1  -6   7      10254.77      10278.83        83.59 o                         
   2  -6   7       5582.92       5726.68        56.35 o                         
   3  -6   7       2247.71       2282.85        34.58 o                         
   4  -6   7       2673.50       2700.05        40.29 o                         
   5  -6   7       2642.30       2613.24        41.81 o                         
   6  -6   7        555.44        553.80        22.19 o                         
   7  -6   7        277.84        280.61        26.87 o                         
   8  -6   7         90.82         61.50        50.64 o                         
  -8  -5   7          9.30          5.66        28.69 o                         
  -7  -5   7        301.07        289.44        28.04 o                         
  -6  -5   7        945.36        953.91        23.00 o                         
  -5  -5   7        248.42        266.53        12.94 o                         
  -4  -5   7        667.27        713.86        19.11 o                         
  -3  -5   7       5919.51       5838.92        54.93 o                         
  -2  -5   7       5905.89       5806.82        51.83 o                         
  -1  -5   7       2682.19       2668.83        34.49 o                         
   0  -5   7       5932.53       5961.26        55.60 o                         
   1  -5   7      12055.42      12212.79        89.44 o                         
   2  -5   7       2920.38       2933.26        35.19 o                         
   3  -5   7       2201.24       2231.28        30.56 o                         
   4  -5   7        729.88        728.34        19.82 o                         
   5  -5   7        141.66        151.62        10.63 o                         
   6  -5   7        266.02        277.36        15.91 o                         
   7  -5   7        119.47        165.21        19.20 o                         
   8  -5   7        910.40        926.89        51.26 o                         
   9  -5   7       1112.98        951.60       115.19 o                         
  -8  -4   7       1273.57       1243.37       100.86 o                         
  -7  -4   7       2934.62       2867.74        59.00 o                         
  -6  -4   7       3569.54       3625.44        48.76 o                         
  -5  -4   7       1580.27       1590.03        27.54 o                         
  -4  -4   7        757.66        764.68        17.80 o                         
  -3  -4   7       3365.91       3299.70        35.78 o                         
  -2  -4   7       2473.37       2449.17        27.36 o                         
  -1  -4   7        196.28        206.66         8.90 o                         
   0  -4   7        103.24        135.02         8.53 o                         
   1  -4   7         67.60         53.42         7.47 o                         
   2  -4   7        361.78        401.27        14.20 o                         
   3  -4   7       2486.38       2538.15        31.20 o                         
   4  -4   7       3574.14       3668.61        39.07 o                         
   5  -4   7       5803.29       5822.08        54.78 o                         
   6  -4   7       5448.63       5432.25        55.82 o                         
   7  -4   7       3814.96       3869.03       100.26 o                         
   8  -4   7       3840.26       4013.09        92.80 o                         
   9  -4   7       3135.43       3436.46        97.36 o                         
  -8  -3   7       1393.40       1303.95        54.03 o                         
  -7  -3   7       1452.07       1482.44        44.65 o                         
  -6  -3   7       2159.61       2167.76        49.64 o                         
  -5  -3   7        762.27        786.62        18.64 o                         
  -4  -3   7         36.14         53.78         6.67 o                         
  -3  -3   7        958.58        913.52        17.44 o                         
  -2  -3   7        112.93        107.10         6.66 o                         
  -1  -3   7        160.73        167.14         7.25 o                         
   0  -3   7       4290.56       4241.92        37.64 o                         
   1  -3   7       7070.98       6964.78        52.68 o                         
   2  -3   7        511.23        520.59        14.49 o                         
   3  -3   7       2807.27       2874.81        32.62 o                         
   4  -3   7       9912.18       9756.45        74.53 o                         
   5  -3   7       7014.41       6960.06        59.63 o                         
   6  -3   7       2798.45       2832.55        36.68 o                         
   7  -3   7       4336.55       4346.61        74.03 o                         
   8  -3   7       2421.09       2525.62        70.45 o                         
   9  -3   7        953.49        940.02        45.58 o                         
  10  -3   7         54.11         55.74        31.38 o                         
  -8  -2   7        402.17        380.92        26.91 o                         
  -7  -2   7         99.91         85.78        15.27 o                         
  -6  -2   7       1350.06       1344.84        41.76 o                         
  -5  -2   7        287.11        278.29        12.08 o                         
  -4  -2   7       1970.66       1937.17        26.22 o                         
  -3  -2   7      14616.47      14380.60       101.66 o                         
  -2  -2   7      11471.12      11326.41        71.11 o                         
  -1  -2   7       3742.01       3615.27        30.78 o                         
   0  -2   7       9648.26       9452.37        61.46 o                         
   1  -2   7      22813.15      22810.55       124.19 o                         
   2  -2   7       3706.07       3627.84        34.94 o                         
   3  -2   7        753.24        756.95        15.99 o                         
   4  -2   7       1807.75       1830.58        24.58 o                         
   5  -2   7       2443.21       2426.96        30.92 o                         
   6  -2   7        147.57        136.98         8.07 o                         
   7  -2   7         54.13         44.83        11.42 o                         
   8  -2   7         99.68         93.48        16.51 o                         
   9  -2   7        814.07        830.48        41.89 o                         
  10  -2   7       1034.61        995.92        54.25 o                         
  -8  -1   7        294.31        329.68        32.55 o                         
  -7  -1   7        890.45        854.73        33.40 o                         
  -6  -1   7       2507.65       2536.12        56.89 o                         
  -5  -1   7       2464.09       2485.73        33.06 o                         
  -4  -1   7       2989.85       3040.62        39.73 o                         
  -3  -1   7       7118.51       7183.48        65.82 o                         
  -2  -1   7       9097.76       9211.96        62.16 o                         
  -1  -1   7       5088.55       5249.97        41.09 o                         
   0  -1   7       1725.05       1751.76        22.02 o                         
   1  -1   7        475.64        475.63        11.28 o                         
   2  -1   7       1225.62       1260.22        18.71 o                         
   3  -1   7        365.37        384.69        11.13 o                         
   4  -1   7       3149.96       3189.32        30.34 o                         
   5  -1   7       1971.21       1925.37        28.41 o                         
   6  -1   7        671.56        692.58        15.52 o                         
   7  -1   7       2053.48       2088.96        27.67 o                         
   8  -1   7       3511.27       3574.16        78.93 o                         
   9  -1   7       1888.41       1870.81        59.65 o                         
  10  -1   7        922.52        985.74        45.86 o                         
  11  -1   7        933.16        947.46        79.92 o                         
  -8   0   7       2869.79       2974.88       120.17 o                         
  -7   0   7       2352.02       2409.33        65.66 o                         
  -6   0   7       1026.79       1045.98        36.24 o                         
  -5   0   7       1303.92       1339.75        25.58 o                         
  -4   0   7       1898.86       1948.92        27.73 o                         
  -3   0   7         13.29         32.24         5.52 o                         
  -2   0   7        148.61        177.28         6.33 o                         
  -1   0   7         59.79         81.13         5.46 o                         
   0   0   7       1478.86       1451.77        18.24 o                         
   1   0   7       8732.68       8677.05        54.38 o                         
   2   0   7       5999.65       6144.42        46.81 o                         
   3   0   7       9228.63       9257.58        62.68 o                         
   4   0   7      19988.50      19973.31       109.96 o                         
   5   0   7      22283.30      22241.69       125.63 o                         
   6   0   7       5634.10       5726.92        46.51 o                         
   7   0   7       5075.44       5220.39        66.65 o                         
   8   0   7       5084.33       5176.41        98.31 o                         
   9   0   7       1442.14       1467.81        56.53 o                         
  10   0   7         27.87         36.80        16.00 o                         
  11   0   7        174.03        141.20        36.66 o                         
  -8   1   7        268.33        237.90        47.67 o                         
  -7   1   7         65.47         66.62        22.07 o                         
  -6   1   7        147.52        192.07        19.66 o                         
  -5   1   7        205.20        221.80        10.24 o                         
  -4   1   7       1115.31       1145.65        19.93 o                         
  -3   1   7       3432.45       3532.44        35.62 o                         
  -2   1   7       2141.38       2187.96        23.80 o                         
  -1   1   7       2039.53       2126.97        23.15 o                         
   0   1   7       6225.99       6426.35        44.42 o                         
   1   1   7      10829.52      10913.73        70.50 o                         
   2   1   7       3309.65       3244.98        29.87 o                         
   3   1   7       5825.34       5932.71        43.37 o                         
   4   1   7       6444.89       6501.75        49.59 o                         
   5   1   7       7545.67       7616.36        55.26 o                         
   6   1   7       1613.08       1622.23        24.70 o                         
   7   1   7        673.71        691.99        14.87 o                         
   8   1   7         86.16         87.11        16.04 o                         
   9   1   7          7.81         36.22        13.62 o                         
  10   1   7        359.40        350.77        31.03 o                         
  11   1   7       1110.26       1088.38        90.14 o                         
  -8   2   7        516.48        558.44        93.97 o                         
  -7   2   7       2348.86       2472.09        67.11 o                         
  -6   2   7       1951.88       1922.90        50.65 o                         
  -5   2   7       5139.71       5157.72        49.85 o                         
  -4   2   7      11268.54      11217.73        79.77 o                         
  -3   2   7      10472.31      10510.66        74.02 o                         
  -2   2   7       9227.70       9217.33        62.53 o                         
  -1   2   7       6227.61       6418.46        51.44 o                         
   0   2   7       4589.82       4612.23        37.40 o                         
   1   2   7       1951.24       1989.72        24.03 o                         
   2   2   7       2109.57       2237.69        23.70 o                         
   3   2   7         51.21         55.48         4.32 o                         
   4   2   7        224.92        238.73         7.22 o                         
   5   2   7        736.03        720.78        13.89 o                         
   6   2   7         61.15         66.65         5.36 o                         
   7   2   7       2097.86       2234.34        26.65 o                         
   8   2   7       8033.53       8025.60       160.09 o                         
   9   2   7       2879.33       2848.89       103.10 o                         
  10   2   7       1440.72       1519.15        58.84 o                         
  11   2   7       4422.80       4477.93       223.59 o                         
  -8   3   7       1799.63       1987.99       166.18 o                         
  -7   3   7       2562.20       2763.03        76.87 o                         
  -6   3   7       1629.94       1728.30        58.37 o                         
  -5   3   7       1754.63       1768.39        28.77 o                         
  -4   3   7       5557.29       5615.71        55.63 o                         
  -3   3   7       2311.99       2403.92        30.48 o                         
  -2   3   7        628.77        623.53        13.54 o                         
  -1   3   7        656.42        616.71        13.73 o                         
   0   3   7          6.93         52.45         5.16 o                         
   1   3   7       5683.36       5829.84        44.09 o                         
   2   3   7       2796.70       2837.17        27.27 o                         
   3   3   7       2633.39       2628.75        21.65 o                         
   4   3   7      10369.15      10427.43        65.54 o                         
   5   3   7      11785.87      11773.34        72.95 o                         
   6   3   7        914.05        962.85        17.37 o                         
   7   3   7       2693.54       2853.65        31.14 o                         
   8   3   7       4357.91       4349.95       146.80 o                         
   9   3   7       2709.41       2666.36        75.90 o                         
  10   3   7        229.91        201.33        26.79 o                         
  11   3   7        876.51        869.41        50.91 o                         
  -7   4   7        626.50        426.44        78.06 o                         
  -6   4   7        515.06        466.55        30.70 o                         
  -5   4   7          0.96          5.23         6.52 o                         
  -4   4   7        104.14         99.92         8.25 o                         
  -3   4   7         26.66         36.74         6.21 o                         
  -2   4   7        737.66        773.79        17.03 o                         
  -1   4   7       6616.04       6790.05        54.80 o                         
   0   4   7       7804.00       7964.88        56.34 o                         
   1   4   7      11468.37      11540.85        75.68 o                         
   2   4   7      13642.50      13564.19        78.65 o                         
   3   4   7      18114.02      17936.04        96.45 o                         
   4   4   7      11689.86      11651.72        94.86 o                         
   5   4   7       9048.45       9166.86        62.87 o                         
   6   4   7       4927.45       4963.38        52.29 o                         
   7   4   7       1938.91       1973.46        29.54 o                         
   8   4   7        168.45        180.72        18.01 o                         
   9   4   7        171.82        187.02        23.97 o                         
  10   4   7          1.48        -15.92        18.45 o                         
  11   4   7        685.18        660.06        70.95 o                         
  12   4   7        579.48        565.89        91.53 o                         
  -7   5   7       1345.11       1232.04       130.51 o                         
  -6   5   7        377.15        331.54        30.61 o                         
  -5   5   7       1835.07       1933.64        32.07 o                         
  -4   5   7       7074.35       7158.88        60.42 o                         
  -3   5   7       3733.51       3726.72        41.94 o                         
  -2   5   7        663.01        670.96        18.77 o                         
  -1   5   7       3198.44       3186.27        44.21 o                         
   0   5   7      11175.08      11045.96        93.17 o                         
   1   5   7       1448.87       1477.67        21.92 o                         
   2   5   7       1826.86       1890.43        23.28 o                         
   3   5   7       4595.44       4546.30        36.90 o                         
   4   5   7       1166.71       1141.03        16.49 o                         
   5   5   7        105.37        115.18         8.46 o                         
   6   5   7         12.01         33.00         5.33 o                         
   7   5   7       1347.78       1375.04        22.45 o                         
   8   5   7       4161.70       4238.33        74.63 o                         
   9   5   7       1434.89       1368.68        54.06 o                         
  10   5   7       1073.35       1022.94        50.75 o                         
  11   5   7       2403.19       2534.27        91.73 o                         
  12   5   7       1686.53       1787.53       108.69 o                         
  -6   6   7       2974.76       3137.11       116.40 o                         
  -5   6   7       2557.77       2608.76        64.85 o                         
  -4   6   7       6508.61       6462.30        64.09 o                         
  -3   6   7       5399.38       5430.74        52.89 o                         
  -2   6   7       1849.76       1732.68        27.95 o                         
  -1   6   7        650.84        611.22        15.70 o                         
   0   6   7        647.85        588.14        15.17 o                         
   1   6   7         28.56         15.74         5.57 o                         
   2   6   7        124.13        152.88         7.52 o                         
   3   6   7       1742.34       1739.16        22.14 o                         
   4   6   7       2725.47       2716.32        27.49 o                         
   5   6   7       3393.93       3440.73        35.57 o                         
   6   6   7       2251.24       2235.11        28.05 o                         
   7   6   7       8001.39       8053.27        72.77 o                         
   8   6   7       7290.82       7308.83        95.94 o                         
   9   6   7       5348.74       5294.56        82.57 o                         
  10   6   7       2120.58       2074.99        70.06 o                         
  11   6   7       3089.76       3017.62       101.11 o                         
  12   6   7       1277.82       1379.81       129.81 o                         
  -6   7   7       1222.56       1226.82       135.71 o                         
  -5   7   7        338.97        312.24        31.55 o                         
  -4   7   7         21.91         13.28         8.28 o                         
  -3   7   7          4.68         16.03         8.75 o                         
  -2   7   7        170.11        174.28        10.52 o                         
  -1   7   7       3222.19       3367.71        40.76 o                         
   0   7   7       6870.02       6878.00        62.23 o                         
   1   7   7       3961.16       3942.96        42.10 o                         
   2   7   7       2501.71       2509.53        30.45 o                         
   3   7   7       8792.83       8801.10        65.76 o                         
   4   7   7       5712.21       5755.62        51.63 o                         
   5   7   7       1778.41       1818.88        26.23 o                         
   6   7   7       2474.36       2500.69        31.26 o                         
   7   7   7       2419.38       2453.42        31.08 o                         
   8   7   7        771.09        806.28        37.00 o                         
   9   7   7        628.58        609.90        27.99 o                         
  10   7   7        258.53        279.93        22.69 o                         
  11   7   7          9.52         42.50        27.20 o                         
  -5   8   7        242.90        198.17        46.23 o                         
  -4   8   7       2841.33       2772.53        48.46 o                         
  -3   8   7       1778.00       1708.02        34.48 o                         
  -2   8   7       1587.53       1576.82        32.22 o                         
  -1   8   7       7050.96       7131.96        79.06 o                         
   0   8   7      14718.06      14541.20       152.81 o                         
   1   8   7       6110.20       6005.39        61.90 o                         
   2   8   7       5924.45       5989.03        59.40 o                         
   3   8   7       6250.38       6205.18        54.99 o                         
   4   8   7       4080.69       3992.73        43.86 o                         
   5   8   7        190.18        204.73        10.94 o                         
   6   8   7         16.14         26.42         6.72 o                         
   7   8   7         12.35          8.10         6.50 o                         
   8   8   7        375.20        356.34        23.58 o                         
   9   8   7        578.80        548.72        32.58 o                         
  10   8   7        266.50        232.12        25.95 o                         
  11   8   7        979.63       1046.65        94.35 o                         
  -4   9   7       2723.54       2682.90        55.37 o                         
  -3   9   7       2658.29       2752.04        46.62 o                         
  -2   9   7       1422.31       1444.20        31.69 o                         
  -1   9   7        902.47        900.53        27.40 o                         
   0   9   7       1377.88       1413.04        31.97 o                         
   1   9   7       1307.59       1352.11        27.93 o                         
   2   9   7        106.37        117.98         9.70 o                         
   3   9   7       1196.59       1189.57        24.81 o                         
   4   9   7        573.10        599.49        18.44 o                         
   5   9   7        631.15        623.85        23.41 o                         
   6   9   7       3298.17       3212.87        43.30 o                         
   7   9   7       8060.25       7987.10        95.28 o                         
   8   9   7       2402.59       2318.80        74.17 o                         
   9   9   7       2091.27       2126.11        60.59 o                         
  10   9   7       2257.18       2286.25        86.14 o                         
  11   9   7       1686.78       1635.94        99.72 o                         
  -3  10   7         69.76         45.26        12.37 o                         
  -2  10   7        582.01        610.66        22.19 o                         
  -1  10   7        328.83        318.98        18.60 o                         
   0  10   7       1643.78       1564.38        37.43 o                         
   1  10   7         86.65        101.04        11.90 o                         
   2  10   7        162.89        143.43        12.29 o                         
   3  10   7       5057.51       5042.23        71.62 o                         
   4  10   7       6068.09       6130.69        69.32 o                         
   5  10   7       1746.62       1808.95        33.49 o                         
   6  10   7       3234.27       3321.81        45.46 o                         
   7  10   7       7624.52       7719.23       106.66 o                         
   8  10   7       3905.06       3868.43       130.37 o                         
   9  10   7        629.00        678.95        41.68 o                         
  10  10   7       1036.15       1014.63        64.06 o                         
  -2  11   7       2288.55       2295.38       184.40 o                         
  -1  11   7       3049.93       3154.96        57.06 o                         
   0  11   7       6580.48       6637.99        79.18 o                         
   1  11   7       3470.76       3485.45        58.84 o                         
   2  11   7       1914.15       1899.29        40.55 o                         
   3  11   7       1449.58       1440.16        45.41 o                         
   4  11   7       2105.51       2056.88        39.90 o                         
   5  11   7        478.86        468.56        19.31 o                         
   6  11   7        116.56        118.96        11.59 o                         
   7  11   7         29.01         12.75        10.18 o                         
   8  11   7         55.50         43.85        16.44 o                         
   9  11   7          4.44         10.70        43.53 o                         
  10  11   7        305.78        267.50        60.33 o                         
   0  12   7       1938.80       2072.69        94.53 o                         
   1  12   7       2485.97       2371.56       109.67 o                         
   2  12   7       1235.61       1244.73        34.82 o                         
   3  12   7          7.83         14.44        11.02 o                         
   4  12   7          2.83         -2.40        10.32 o                         
   5  12   7          7.99         12.45        10.73 o                         
   6  12   7        392.50        398.80        19.20 o                         
   7  12   7       2333.53       2378.44        67.16 o                         
   8  12   7        622.19        565.31        84.06 o                         
   9  12   7        549.74        488.11        80.70 o                         
   1  13   7         64.80         41.81        36.00 o                         
   3  13   7       3219.73       3081.39       144.28 o                         
   4  13   7       3932.74       3853.38       161.92 o                         
   5  13   7       1298.57       1338.49        77.90 o                         
   6  13   7       2887.57       2724.64       194.47 o                         
   7  13   7       3938.29       3728.21        69.37 o                         
  -4 -10   8        899.39        768.93       106.87 o                         
  -3 -10   8       2223.21       1971.94       156.02 o                         
  -2 -10   8       4795.73       4551.47       172.26 o                         
  -1 -10   8       2099.03       2068.91       118.66 o                         
   0 -10   8       1594.46       1673.46        86.63 o                         
   1 -10   8       1544.55       1639.16       113.27 o                         
   2 -10   8       1479.70       1431.82       113.19 o                         
  -5  -9   8        943.99       1002.53        38.46 o                         
  -4  -9   8        555.43        562.34        27.82 o                         
  -3  -9   8        995.71        987.77        29.01 o                         
  -2  -9   8       1831.43       1864.93        40.40 o                         
  -1  -9   8        280.02        317.88        18.35 o                         
   0  -9   8         26.34         23.98        11.20 o                         
   1  -9   8         33.99         48.69        12.39 o                         
   2  -9   8        382.58        361.32        20.49 o                         
   3  -9   8       1176.88       1178.43        38.01 o                         
   4  -9   8       1245.47       1138.28       129.64 o                         
  -6  -8   8        155.08        162.71        50.51 o                         
  -5  -8   8        304.60        309.15        29.13 o                         
  -4  -8   8         78.81         71.78        11.12 o                         
  -3  -8   8        179.44        192.86        13.92 o                         
  -2  -8   8        194.57        241.29        15.43 o                         
  -1  -8   8         35.25         40.92         9.84 o                         
   0  -8   8        795.58        767.09        25.08 o                         
   1  -8   8       3561.59       3623.48        56.25 o                         
   2  -8   8       2296.59       2320.12        50.26 o                         
   3  -8   8       2751.11       2677.49        48.86 o                         
   4  -8   8       4556.36       4478.57        73.04 o                         
   5  -8   8       4937.43       4865.05        87.95 o                         
  -7  -7   8         26.67         -0.86        35.09 o                         
  -6  -7   8       1688.99       1622.63        71.73 o                         
  -5  -7   8       1492.66       1523.92        33.26 o                         
  -4  -7   8        464.10        440.56        18.35 o                         
  -3  -7   8       2432.84       2437.12        39.17 o                         
  -2  -7   8       6328.19       6565.95        65.33 o                         
  -1  -7   8        772.88        814.39        23.86 o                         
   0  -7   8        843.75        881.75        24.02 o                         
   1  -7   8       3129.54       3139.58        46.98 o                         
   2  -7   8       3391.00       3519.76        45.89 o                         
   3  -7   8         92.21         84.70        11.24 o                         
   4  -7   8        423.64        421.51        18.60 o                         
   5  -7   8        597.58        590.30        23.66 o                         
   6  -7   8          9.21         21.53        12.07 o                         
   7  -7   8        236.50         88.70        42.90 o                         
  -7  -6   8        626.19        585.28        47.01 o                         
  -6  -6   8       2480.45       2465.53        62.90 o                         
  -5  -6   8       3476.23       3485.06        48.62 o                         
  -4  -6   8       4295.68       4311.11        53.81 o                         
  -3  -6   8       3281.41       3308.63        43.94 o                         
  -2  -6   8       4504.59       4494.88        50.20 o                         
  -1  -6   8       3298.06       3367.25        52.48 o                         
   0  -6   8        471.00        430.01        16.38 o                         
   1  -6   8         34.67         36.76         8.64 o                         
   2  -6   8        231.62        239.70        12.68 o                         
   3  -6   8         23.86         41.43         8.25 o                         
   4  -6   8        374.18        387.28        16.53 o                         
   5  -6   8       1059.28       1067.18        27.36 o                         
   6  -6   8        811.96        774.29        26.70 o                         
   7  -6   8       1277.87       1185.53        55.50 o                         
   8  -6   8       1805.86       1784.47       156.63 o                         
  -7  -5   8       1641.77       1630.17        87.09 o                         
  -6  -5   8        581.00        540.60        27.54 o                         
  -5  -5   8        474.77        473.07        17.80 o                         
  -4  -5   8        760.19        779.22        21.78 o                         
  -3  -5   8        214.01        213.99        11.43 o                         
  -2  -5   8        192.53        207.99        11.64 o                         
  -1  -5   8        374.23        401.38        15.02 o                         
   0  -5   8        766.34        785.74        19.56 o                         
   1  -5   8       5056.17       5170.34        56.76 o                         
   2  -5   8       6178.46       6213.97        62.03 o                         
   3  -5   8       2975.38       2934.07        38.47 o                         
   4  -5   8       4201.12       4273.54        50.48 o                         
   5  -5   8       6046.32       6099.13        65.37 o                         
   6  -5   8       1937.18       1916.43        35.52 o                         
   7  -5   8        449.55        440.59        28.28 o                         
   8  -5   8       1205.57       1085.83        85.85 o                         
  -7  -4   8         21.47         -1.97        14.69 o                         
  -6  -4   8         22.77         44.44        13.27 o                         
  -5  -4   8         27.48         32.50         7.53 o                         
  -4  -4   8        357.65        314.76        13.02 o                         
  -3  -4   8        978.80        973.75        20.62 o                         
  -2  -4   8       2788.81       2695.27        32.62 o                         
  -1  -4   8       2166.82       2121.45        27.72 o                         
   0  -4   8       6685.11       6510.61        56.44 o                         
   1  -4   8       8978.13       8837.02        71.31 o                         
   2  -4   8      11038.29      10992.75        87.39 o                         
   3  -4   8       3400.91       3381.13        41.38 o                         
   4  -4   8       4781.52       4705.53        46.85 o                         
   5  -4   8       3767.81       3823.47        44.30 o                         
   6  -4   8        902.34        943.31        23.65 o                         
   7  -4   8          4.71         18.63        13.21 o                         
   8  -4   8          1.54         10.39        18.70 o                         
   9  -4   8         95.17        109.39        33.68 o                         
  -7  -3   8       2203.16       2266.44        63.64 o                         
  -6  -3   8       2676.06       2652.78        62.04 o                         
  -5  -3   8       2287.94       2291.98        37.00 o                         
  -4  -3   8       3999.64       3929.21        47.74 o                         
  -3  -3   8       4896.42       4820.76        46.46 o                         
  -2  -3   8       3306.86       3243.57        36.37 o                         
  -1  -3   8       1503.44       1498.23        23.28 o                         
   0  -3   8       1923.96       1859.74        24.59 o                         
   1  -3   8       1683.90       1674.89        22.67 o                         
   2  -3   8        709.62        697.75        17.48 o                         
   3  -3   8        388.64        382.47        12.61 o                         
   4  -3   8         31.26         27.39         6.71 o                         
   5  -3   8       2209.81       2286.64        31.17 o                         
   6  -3   8        600.00        589.20        17.32 o                         
   7  -3   8       2174.59       2198.06        68.91 o                         
   8  -3   8       6234.64       6246.00       127.74 o                         
   9  -3   8       4647.61       4826.48       106.39 o                         
  10  -3   8       1049.58       1131.33        89.46 o                         
  -7  -2   8       4475.25       4555.30        96.78 o                         
  -6  -2   8       2695.71       2860.23        64.04 o                         
  -5  -2   8       1366.24       1407.00        26.43 o                         
  -4  -2   8       2384.65       2375.37        32.58 o                         
  -3  -2   8       2501.92       2550.00        31.41 o                         
  -2  -2   8        105.71        120.32         7.29 o                         
  -1  -2   8          4.56         10.01         4.10 o                         
   0  -2   8         49.77         48.24         6.11 o                         
   1  -2   8       1153.97       1131.97        17.94 o                         
   2  -2   8       2574.17       2589.27        28.92 o                         
   3  -2   8        366.74        358.41         9.45 o                         
   4  -2   8       2007.10       2018.64        27.23 o                         
   5  -2   8       6827.34       6808.24        56.00 o                         
   6  -2   8       3559.00       3563.37        40.10 o                         
   7  -2   8       1060.45       1091.78        28.99 o                         
   8  -2   8       5060.00       5095.99        93.19 o                         
   9  -2   8       5286.01       5381.03       109.83 o                         
  10  -2   8       1245.95       1301.03        66.52 o                         
  -7  -1   8        530.31        545.66        31.00 o                         
  -6  -1   8       1168.42       1173.18        40.27 o                         
  -5  -1   8         14.09          7.36         6.63 o                         
  -4  -1   8       1067.43       1038.28        21.76 o                         
  -3  -1   8        830.19        790.31        22.06 o                         
  -2  -1   8       4229.85       4334.62        40.47 o                         
  -1  -1   8       7249.27       7068.20        49.49 o                         
   0  -1   8      14708.14      14507.39        81.38 o                         
   1  -1   8      11094.25      11050.90        72.92 o                         
   2  -1   8      10180.11      10165.80        68.13 o                         
   3  -1   8       5605.34       5550.27        46.65 o                         
   4  -1   8       6091.36       6018.80        49.57 o                         
   5  -1   8       1986.29       1992.77        26.30 o                         
   6  -1   8       1557.66       1564.78        23.37 o                         
   7  -1   8        386.75        407.33        13.43 o                         
   8  -1   8         16.91         12.77        15.82 o                         
   9  -1   8          8.66        -17.08        17.08 o                         
  10  -1   8          5.66         19.66        19.04 o                         
  -8   0   8        116.11        214.15        77.54 o                         
  -7   0   8       1292.56       1288.95        49.93 o                         
  -6   0   8        432.22        387.60        23.95 o                         
  -5   0   8         80.50         99.35         9.09 o                         
  -4   0   8       3234.97       3321.53        39.25 o                         
  -3   0   8       8300.80       8516.30        64.30 o                         
  -2   0   8       2265.48       2356.01        27.81 o                         
  -1   0   8       3910.11       4098.72        38.24 o                         
   0   0   8      15584.15      15838.09        94.26 o                         
   1   0   8      11521.28      11650.31        73.01 o                         
   2   0   8       3636.55       3787.52        35.14 o                         
   3   0   8       3043.67       3048.59        31.91 o                         
   4   0   8       1467.51       1428.54        21.00 o                         
   5   0   8        121.91        125.86         7.38 o                         
   6   0   8        122.85        111.52         7.04 o                         
   7   0   8        843.95        799.13        18.09 o                         
   8   0   8       2024.66       2006.43        52.36 o                         
   9   0   8       2356.96       2281.08        66.12 o                         
  10   0   8        420.56        431.57        31.86 o                         
  11   0   8        930.01       1148.28        89.34 o                         
  -7   1   8       4063.21       4061.42        89.86 o                         
  -6   1   8       3706.53       3767.22        79.52 o                         
  -5   1   8        997.41        991.77        21.52 o                         
  -4   1   8       1320.99       1351.57        24.28 o                         
  -3   1   8       4772.01       4907.26        45.69 o                         
  -2   1   8       1587.74       1669.93        22.75 o                         
  -1   1   8        185.50        209.81         8.52 o                         
   0   1   8        153.47        176.19         7.87 o                         
   1   1   8          5.29         19.16         5.25 o                         
   2   1   8        317.34        307.37         9.46 o                         
   3   1   8       1194.30       1123.15        17.81 o                         
   4   1   8       8198.53       8153.62        55.34 o                         
   5   1   8       7900.27       7995.04        60.92 o                         
   6   1   8       5544.71       5606.55        51.93 o                         
   7   1   8       5488.41       5602.57        54.50 o                         
   8   1   8       9827.44       9909.32       140.22 o                         
   9   1   8       4952.68       5045.51       143.35 o                         
  10   1   8       1300.68       1280.24        66.74 o                         
  11   1   8        598.29        600.48       148.37 o                         
  -7   2   8       1557.81       1476.72        84.75 o                         
  -6   2   8       1256.10       1232.60        42.54 o                         
  -5   2   8        746.62        736.12        21.20 o                         
  -4   2   8        171.56        167.39         9.97 o                         
  -3   2   8        811.60        828.43        17.69 o                         
  -2   2   8        515.11        507.14        13.49 o                         
  -1   2   8        436.61        466.17        11.87 o                         
   0   2   8       8267.11       8211.94        58.92 o                         
   1   2   8       3445.39       3453.90        33.47 o                         
   2   2   8       2084.89       2155.74        24.52 o                         
   3   2   8       3202.66       3278.97        35.21 o                         
   4   2   8       9199.59       8930.53        59.62 o                         
   5   2   8       6108.87       6137.44        83.84 o                         
   6   2   8       4372.97       4493.91        42.49 o                         
   7   2   8       2847.11       3021.02        35.49 o                         
   8   2   8       2385.33       2476.18        86.02 o                         
   9   2   8        849.78        873.18        60.85 o                         
  10   2   8        168.31        225.71        23.57 o                         
  11   2   8         29.19         39.92        23.68 o                         
  -7   3   8        138.93        211.96        59.71 o                         
  -6   3   8        205.57        198.34        21.73 o                         
  -5   3   8        278.87        298.89        13.05 o                         
  -4   3   8       3905.23       3958.22        45.27 o                         
  -3   3   8      10750.50      10847.18        82.30 o                         
  -2   3   8       5899.01       5980.99        58.45 o                         
  -1   3   8       7978.44       8072.52        62.42 o                         
   0   3   8      17375.72      17411.80       130.91 o                         
   1   3   8      14337.00      14696.24        94.82 o                         
   2   3   8       3419.56       3381.31        36.05 o                         
   3   3   8       2459.54       2524.46        27.54 o                         
   4   3   8       3288.37       3221.09        31.22 o                         
   5   3   8        104.30        121.38         7.36 o                         
   6   3   8          5.09          5.31         4.91 o                         
   7   3   8         34.57         37.40         4.86 o                         
   8   3   8        425.15        444.98        27.79 o                         
   9   3   8       1653.64       1576.85        59.14 o                         
  10   3   8        715.08        765.35        51.85 o                         
  11   3   8       1648.75       1757.73       100.44 o                         
  12   3   8       3527.15       3490.58       206.88 o                         
  -6   4   8       1151.94       1172.15        54.66 o                         
  -5   4   8       1301.07       1296.72        25.74 o                         
  -4   4   8       2989.55       2937.89        39.57 o                         
  -3   4   8       5177.49       5187.82        51.02 o                         
  -2   4   8       4925.86       4951.02        48.17 o                         
  -1   4   8       2830.46       2760.99        34.38 o                         
   0   4   8        709.51        725.96        16.77 o                         
   1   4   8       1827.00       1823.63        24.76 o                         
   2   4   8        415.19        480.90        13.97 o                         
   3   4   8       1272.52       1246.99        20.05 o                         
   4   4   8       3368.41       3271.82        29.57 o                         
   5   4   8        437.25        439.21        13.75 o                         
   6   4   8       2136.76       2152.67        28.93 o                         
   7   4   8       3777.47       3946.14        40.95 o                         
   8   4   8       4028.77       3962.53        72.32 o                         
   9   4   8       1131.91       1127.05        44.78 o                         
  10   4   8       1208.92       1182.95        73.68 o                         
  11   4   8       1687.33       1799.30        88.46 o                         
  12   4   8        896.58       1004.58        81.07 o                         
  -6   5   8        823.14        684.96        68.09 o                         
  -5   5   8       1632.91       1606.18        50.57 o                         
  -4   5   8        119.37        114.74        11.30 o                         
  -3   5   8          7.23          1.16         6.73 o                         
  -2   5   8        184.18        182.65         9.69 o                         
  -1   5   8        192.84        184.03         9.83 o                         
   0   5   8       4344.59       4354.67        43.44 o                         
   1   5   8       4641.26       4615.61        43.56 o                         
   2   5   8       2136.02       2168.53        25.10 o                         
   3   5   8       7462.62       7382.25        55.22 o                         
   4   5   8      26840.02      26344.14       140.99 o                         
   5   5   8      11729.90      11559.27        77.85 o                         
   6   5   8       3638.87       3690.52        38.03 o                         
   7   5   8       7473.11       7592.26        72.04 o                         
   8   5   8       5805.77       5953.35       100.27 o                         
   9   5   8        255.38        243.63        26.02 o                         
  10   5   8        190.63        181.92        25.82 o                         
  11   5   8        111.76        109.85        41.88 o                         
  12   5   8         50.54        131.86        51.95 o                         
  -5   6   8        188.62        165.93        18.88 o                         
  -4   6   8        907.15        898.94        23.03 o                         
  -3   6   8       3188.89       3216.15        41.73 o                         
  -2   6   8       1980.74       1998.17        31.27 o                         
  -1   6   8       2261.64       2211.90        33.20 o                         
   0   6   8       4341.98       4211.36        44.05 o                         
   1   6   8       6385.59       6458.67        59.32 o                         
   2   6   8       3204.78       3131.43        33.93 o                         
   3   6   8       2178.71       2172.50        25.84 o                         
   4   6   8       4958.23       4873.41        40.61 o                         
   5   6   8       3641.48       3623.05        37.77 o                         
   6   6   8       1365.22       1305.23        21.82 o                         
   7   6   8        165.36        179.89         8.92 o                         
   8   6   8         48.15         62.75        11.51 o                         
   9   6   8        111.22         75.61        14.72 o                         
  10   6   8        531.24        501.93        36.51 o                         
  11   6   8       1458.56       1359.07        76.16 o                         
  -5   7   8       4378.26       4342.25       174.49 o                         
  -4   7   8       5243.55       5134.67        61.69 o                         
  -3   7   8       4796.45       4805.23        58.15 o                         
  -2   7   8       5414.71       5403.22        58.57 o                         
  -1   7   8       4715.86       4651.65        49.29 o                         
   0   7   8       2030.26       1911.33        29.13 o                         
   1   7   8       1632.00       1608.62        24.69 o                         
   2   7   8        721.20        699.28        16.89 o                         
   3   7   8        190.71        178.53         8.67 o                         
   4   7   8        647.35        636.80        14.95 o                         
   5   7   8         33.81         31.04         6.04 o                         
   6   7   8        291.95        275.60        10.94 o                         
   7   7   8       2707.89       2758.31        34.07 o                         
   8   7   8       4430.06       4359.30        72.34 o                         
   9   7   8       1178.25       1161.66        52.48 o                         
  10   7   8       2794.01       2787.39        74.71 o                         
  11   7   8       3981.79       3902.45       138.22 o                         
  -4   8   8       1731.46       1676.71        40.61 o                         
  -3   8   8        867.01        779.88        23.96 o                         
  -2   8   8        450.67        440.77        18.28 o                         
  -1   8   8        316.61        295.97        14.50 o                         
   0   8   8       1059.31       1080.80        24.85 o                         
   1   8   8       1432.24       1413.40        28.31 o                         
   2   8   8       1259.31       1266.35        25.01 o                         
   3   8   8       5018.76       5097.44        50.39 o                         
   4   8   8       8849.00       8915.04        74.06 o                         
   5   8   8       2412.51       2464.16        34.61 o                         
   6   8   8       1302.63       1306.61        24.88 o                         
   7   8   8       3498.19       3464.54        44.60 o                         
   8   8   8       2617.73       2578.37        59.96 o                         
   9   8   8        340.38        360.25        24.50 o                         
  10   8   8        518.26        496.54        31.93 o                         
  11   8   8        759.55        567.93        93.73 o                         
  -4   9   8          8.36        -11.87        11.87 o                         
  -3   9   8        121.66        101.15        11.60 o                         
  -2   9   8        500.80        497.18        20.53 o                         
  -1   9   8       2234.13       2245.53        40.77 o                         
   0   9   8       4207.88       4300.67        60.24 o                         
   1   9   8       6003.20       5993.81        70.64 o                         
   2   9   8       5740.07       5737.01        62.19 o                         
   3   9   8       8176.15       8236.59        80.17 o                         
   4   9   8       8607.31       8663.34       107.63 o                         
   5   9   8       5034.76       5132.98        74.68 o                         
   6   9   8       2985.33       3038.68        41.05 o                         
   7   9   8        745.34        744.06        20.01 o                         
   8   9   8        239.91        273.94        21.54 o                         
   9   9   8        132.08        115.67        23.04 o                         
  10   9   8        169.85        186.50        24.27 o                         
  -2  10   8        834.63        872.48        28.45 o                         
  -1  10   8       3249.18       3358.44        58.85 o                         
   0  10   8       1808.07       1778.40        38.82 o                         
   1  10   8        778.21        813.08        25.71 o                         
   2  10   8       1628.42       1649.91        36.80 o                         
   3  10   8       1769.57       1799.25        38.25 o                         
   4  10   8         22.55         25.37         9.72 o                         
   5  10   8        101.43         95.50        10.60 o                         
   6  10   8         11.53         27.53         9.05 o                         
   7  10   8       1208.96       1206.43        27.83 o                         
   8  10   8       2566.54       2598.19        75.92 o                         
   9  10   8        633.59        631.26        36.39 o                         
  10  10   8        982.60        925.83        82.45 o                         
  -1  11   8        368.93        360.07        35.74 o                         
   0  11   8        157.25        129.63        17.13 o                         
   1  11   8          8.70         13.27        12.27 o                         
   2  11   8        428.14        435.29        23.33 o                         
   3  11   8        739.66        740.90        26.40 o                         
   4  11   8       1005.43        996.70        39.79 o                         
   5  11   8       1219.44       1242.04        33.06 o                         
   6  11   8       2111.04       2125.04        45.00 o                         
   7  11   8       3098.64       3142.61        59.55 o                         
   8  11   8       3170.54       3275.94        91.70 o                         
   9  11   8       2342.74       2332.26       511.14 o                         
   0  12   8       2492.94       2532.88       180.84 o                         
   1  12   8        913.25        819.23        89.44 o                         
   2  12   8       3085.87       3090.99       204.52 o                         
   3  12   8       5640.93       5695.59       108.26 o                         
   4  12   8       1824.83       1864.86        58.77 o                         
   5  12   8       1041.00       1103.97        34.72 o                         
   6  12   8       1927.52       1917.60        55.41 o                         
   7  12   8        846.49        817.82        39.83 o                         
   8  12   8        219.48        109.22        48.40 o                         
   4  13   8        734.13        636.99        94.22 o                         
   5  13   8        302.23        212.89        59.79 o                         
   6  13   8         15.56        -19.26        48.80 o                         
   0 -10   9        425.49        282.71        74.98 o                         
  -3  -9   9        992.35        899.56       110.86 o                         
  -2  -9   9       2111.80       2271.04       190.05 o                         
  -1  -9   9       3482.71       3518.51       107.83 o                         
   0  -9   9       2260.77       2339.57        72.80 o                         
   1  -9   9       4171.09       4059.93       160.49 o                         
   2  -9   9       4051.11       4154.13       178.93 o                         
   3  -9   9       1264.43       1211.84       119.50 o                         
  -5  -8   9        689.69        726.25        43.25 o                         
  -4  -8   9        461.77        464.80        27.31 o                         
  -3  -8   9       1438.30       1515.05        37.61 o                         
  -2  -8   9       1508.07       1560.01        36.39 o                         
  -1  -8   9       1059.55       1098.48        29.34 o                         
   0  -8   9        798.32        819.02        26.65 o                         
   1  -8   9        767.08        779.08        26.94 o                         
   2  -8   9        186.01        161.74        15.29 o                         
   3  -8   9        215.75        205.19        16.00 o                         
   4  -8   9        190.10        205.64        21.61 o                         
   5  -8   9        890.46        832.24        46.96 o                         
  -5  -7   9        725.72        682.03        29.45 o                         
  -4  -7   9        180.60        161.20        17.14 o                         
  -3  -7   9       1018.50       1061.03        27.93 o                         
  -2  -7   9        124.40        135.78        12.08 o                         
  -1  -7   9          4.24         -4.16         9.15 o                         
   0  -7   9          8.65         17.76         9.06 o                         
   1  -7   9        132.40        147.67        12.64 o                         
   2  -7   9       2784.66       2811.85        43.10 o                         
   3  -7   9       1342.21       1344.47        32.39 o                         
   4  -7   9       1288.10       1284.89        32.08 o                         
   5  -7   9       5511.35       5547.23        72.55 o                         
   6  -7   9       5424.95       5163.60       109.24 o                         
  -6  -6   9        315.30        272.87       141.93 o                         
  -5  -6   9         13.96         20.02         9.93 o                         
  -4  -6   9        463.85        466.33        18.70 o                         
  -3  -6   9       1671.22       1734.41        33.97 o                         
  -2  -6   9       1370.73       1376.67        29.93 o                         
  -1  -6   9       2275.29       2287.22        36.78 o                         
   0  -6   9       2278.92       2368.33        37.90 o                         
   1  -6   9       2544.66       2605.99        40.18 o                         
   2  -6   9       1549.99       1501.59        31.64 o                         
   3  -6   9       1925.87       1980.73        35.79 o                         
   4  -6   9       1331.59       1335.83        29.94 o                         
   5  -6   9        919.64        920.11        26.42 o                         
   6  -6   9       1777.95       1780.73        38.42 o                         
   7  -6   9        659.72        554.35        85.56 o                         
  -7  -5   9        665.31        572.29        83.97 o                         
  -6  -5   9       1251.42       1206.46        55.30 o                         
  -5  -5   9        635.24        649.82        23.59 o                         
  -4  -5   9       1521.84       1553.75        33.28 o                         
  -3  -5   9       7347.89       7235.23        97.91 o                         
  -2  -5   9       5843.58       5759.02        62.69 o                         
  -1  -5   9       2791.23       2787.36        38.98 o                         
   0  -5   9       4222.96       4193.73        52.21 o                         
   1  -5   9       5841.45       5793.05        65.83 o                         
   2  -5   9        877.92        890.96        20.96 o                         
   3  -5   9        454.98        452.43        15.97 o                         
   4  -5   9         71.55         84.75         9.72 o                         
   5  -5   9         15.71         29.68         9.27 o                         
   6  -5   9        484.66        493.65        19.03 o                         
   7  -5   9         52.40         59.30        17.47 o                         
   8  -5   9        649.42        779.69       108.04 o                         
  -7  -4   9        842.81        803.75        70.76 o                         
  -6  -4   9       2438.97       2506.56        78.70 o                         
  -5  -4   9       1072.22       1073.54        30.58 o                         
  -4  -4   9        632.00        587.00        18.10 o                         
  -3  -4   9       2804.89       2785.11        37.94 o                         
  -2  -4   9       1649.85       1653.90        28.66 o                         
  -1  -4   9        636.36        598.44        16.89 o                         
   0  -4   9          2.11          8.63         7.01 o                         
   1  -4   9        424.76        434.62        14.54 o                         
   2  -4   9       1249.40       1271.54        24.99 o                         
   3  -4   9       1896.36       1856.32        31.37 o                         
   4  -4   9       3792.30       3795.71        44.21 o                         
   5  -4   9       5384.38       5400.07        55.71 o                         
   6  -4   9       3835.03       3832.01        50.29 o                         
   7  -4   9       1511.82       1559.08        56.39 o                         
   8  -4   9       1451.47       1450.82        57.03 o                         
   9  -4   9       2345.71       2438.31       183.05 o                         
  -7  -3   9        356.58        472.62        55.86 o                         
  -6  -3   9        380.41        370.23        25.46 o                         
  -5  -3   9        214.20        199.72        11.99 o                         
  -4  -3   9         63.25         55.97         8.89 o                         
  -3  -3   9        526.06        478.53        16.16 o                         
  -2  -3   9         84.32         77.43         7.49 o                         
  -1  -3   9        217.65        209.91        10.19 o                         
   0  -3   9       1002.98        947.81        20.31 o                         
   1  -3   9       4938.35       4875.01        54.34 o                         
   2  -3   9       5098.28       5028.60        50.20 o                         
   3  -3   9       5019.93       5020.44        49.13 o                         
   4  -3   9       7953.22       8037.31        66.29 o                         
   5  -3   9       9480.53       9414.78        78.85 o                         
   6  -3   9       5311.98       5208.17        56.62 o                         
   7  -3   9       2373.73       2398.24        61.69 o                         
   8  -3   9       1238.70       1342.56        85.17 o                         
   9  -3   9        193.49        189.16        30.61 o                         
  -7  -2   9        402.82        438.45        43.52 o                         
  -6  -2   9       1791.16       1880.51        77.00 o                         
  -5  -2   9       1142.24       1183.89        25.51 o                         
  -4  -2   9       1831.98       1858.86        31.33 o                         
  -3  -2   9       7124.01       7042.81        61.64 o                         
  -2  -2   9       4863.94       4883.64        51.68 o                         
  -1  -2   9       1978.52       1957.83        27.59 o                         
   0  -2   9       3345.50       3299.79        32.39 o                         
   1  -2   9       5770.13       5656.49        46.77 o                         
   2  -2   9       1257.52       1252.68        21.34 o                         
   3  -2   9        747.84        748.73        17.27 o                         
   4  -2   9        669.96        682.69        16.70 o                         
   5  -2   9        717.53        747.79        17.77 o                         
   6  -2   9        137.02        142.10        10.43 o                         
   7  -2   9         37.28         32.49         7.55 o                         
   8  -2   9        328.16        334.64        27.85 o                         
   9  -2   9       1796.30       1839.81        58.39 o                         
  10  -2   9       1696.56       1685.39       147.98 o                         
  -7  -1   9       1438.67       1517.33       100.60 o                         
  -6  -1   9       2631.94       2670.60        67.05 o                         
  -5  -1   9       4163.55       4215.51        49.24 o                         
  -4  -1   9       4287.95       4298.13        48.22 o                         
  -3  -1   9       5823.79       5936.34        56.69 o                         
  -2  -1   9       6220.20       6281.43        55.82 o                         
  -1  -1   9       2627.94       2734.28        32.33 o                         
   0  -1   9        175.74        209.45         9.75 o                         
   1  -1   9        361.65        391.51        10.44 o                         
   2  -1   9        135.52        137.05         7.15 o                         
   3  -1   9        484.18        526.54        13.20 o                         
   4  -1   9       1570.84       1522.52        23.88 o                         
   5  -1   9       1511.50       1494.75        23.86 o                         
   6  -1   9        991.98       1019.74        21.55 o                         
   7  -1   9       2432.10       2473.42        37.61 o                         
   8  -1   9       4619.87       4606.96       111.78 o                         
   9  -1   9       2672.17       2857.99        71.91 o                         
  10  -1   9       1953.89       2106.06        83.44 o                         
  -7   0   9       1025.01       1084.84       136.01 o                         
  -6   0   9        543.93        607.40        30.74 o                         
  -5   0   9        729.12        681.25        20.44 o                         
  -4   0   9       1526.43       1582.84        29.92 o                         
  -3   0   9         64.09         47.62         7.76 o                         
  -2   0   9          4.55          8.35         5.99 o                         
  -1   0   9         16.86         35.42         6.41 o                         
   0   0   9       2489.53       2528.12        30.11 o                         
   1   0   9      13278.74      13232.68        87.36 o                         
   2   0   9       5420.48       5346.88        45.82 o                         
   3   0   9       4459.00       4518.09        43.45 o                         
   4   0   9      14558.84      14772.49        93.19 o                         
   5   0   9      10954.13      10759.53        84.01 o                         
   6   0   9       1414.66       1418.48        24.35 o                         
   7   0   9       1394.33       1428.90        25.12 o                         
   8   0   9       2780.57       2745.69        68.63 o                         
   9   0   9        589.42        604.12        40.66 o                         
  10   0   9         25.55         29.12        16.51 o                         
  11   0   9        173.59        182.05        58.00 o                         
  -7   1   9          0.56         -3.05        41.31 o                         
  -6   1   9         81.49         97.63        18.13 o                         
  -5   1   9        254.21        229.71        11.70 o                         
  -4   1   9        307.89        307.01        12.87 o                         
  -3   1   9       1403.24       1425.54        25.49 o                         
  -2   1   9       3156.59       3224.59        36.36 o                         
  -1   1   9       2753.95       2737.91        31.02 o                         
   0   1   9       3632.93       3765.97        37.38 o                         
   1   1   9      13858.88      14016.04        87.54 o                         
   2   1   9       8200.43       8027.87        63.05 o                         
   3   1   9       4255.07       4120.57        39.03 o                         
   4   1   9       5406.52       5599.71        48.81 o                         
   5   1   9       5905.27       5835.28        52.13 o                         
   6   1   9        559.94        571.25        14.91 o                         
   7   1   9        106.18        120.37         9.23 o                         
   8   1   9         35.76         47.44        15.62 o                         
   9   1   9        264.78        267.07        24.61 o                         
  10   1   9        359.44        339.81        32.75 o                         
  11   1   9        811.45        960.49       150.05 o                         
  -6   2   9       2123.35       2198.46        62.70 o                         
  -5   2   9       3665.59       3661.44        46.86 o                         
  -4   2   9       5358.27       5419.89        54.66 o                         
  -3   2   9       4697.52       4767.22        47.15 o                         
  -2   2   9       2527.66       2597.23        32.35 o                         
  -1   2   9       2526.61       2627.53        30.15 o                         
   0   2   9       2372.30       2458.17        29.05 o                         
   1   2   9        792.81        876.25        16.98 o                         
   2   2   9        977.98       1068.35        19.53 o                         
   3   2   9        185.28        169.17         8.19 o                         
   4   2   9        749.59        794.44        15.80 o                         
   5   2   9       1670.14       1601.12        25.17 o                         
   6   2   9       1069.53       1121.94        20.88 o                         
   7   2   9       5493.69       5585.63        53.55 o                         
   8   2   9       8077.84       8137.97       213.17 o                         
   9   2   9       3670.77       3679.66       128.01 o                         
  10   2   9       2773.28       2778.85        76.37 o                         
  11   2   9       2725.24       2920.49       269.61 o                         
  -6   3   9       1869.55       1842.54        78.64 o                         
  -5   3   9       1381.92       1358.34        27.99 o                         
  -4   3   9       2957.66       3056.18        41.58 o                         
  -3   3   9        936.66        961.04        21.26 o                         
  -2   3   9        445.36        428.39        13.49 o                         
  -1   3   9          1.00          6.19         5.36 o                         
   0   3   9        227.39        249.76         9.85 o                         
   1   3   9       2640.54       2695.50        31.38 o                         
   2   3   9        776.29        781.22        15.33 o                         
   3   3   9       1106.82       1096.54        18.47 o                         
   4   3   9       6584.28       6787.12        62.31 o                         
   5   3   9       5035.18       5092.02        46.76 o                         
   6   3   9        968.75        979.08        18.83 o                         
   7   3   9       3712.67       3845.71        42.41 o                         
   8   3   9       7653.19       7813.11       182.51 o                         
   9   3   9       3286.60       3284.00       150.27 o                         
  10   3   9        848.79        848.65        47.22 o                         
  11   3   9       1454.99       1455.37        70.25 o                         
  -6   4   9        305.87        338.13        75.88 o                         
  -5   4   9          1.15          6.13        13.91 o                         
  -4   4   9        336.28        329.61        14.92 o                         
  -3   4   9       1715.51       1717.35        32.03 o                         
  -2   4   9       2613.37       2685.35        39.42 o                         
  -1   4   9       5213.51       5365.31        56.72 o                         
   0   4   9      11642.61      11710.50        82.52 o                         
   1   4   9      13808.55      13700.78       114.21 o                         
   2   4   9       5591.51       5726.14        54.23 o                         
   3   4   9       7760.10       7670.94        62.25 o                         
   4   4   9       5126.08       5149.45        50.59 o                         
   5   4   9       4163.17       4253.91        45.17 o                         
   6   4   9       1237.70       1254.24        22.09 o                         
   7   4   9         84.04         83.99         6.90 o                         
   8   4   9          6.82         22.74        11.89 o                         
   9   4   9        142.84        148.57        27.36 o                         
  10   4   9         55.80         47.70        18.88 o                         
  11   4   9       1079.74       1135.43        71.30 o                         
  -5   5   9        504.27        623.62        40.05 o                         
  -4   5   9       3248.27       3229.03        49.60 o                         
  -3   5   9       3202.82       3270.66        44.95 o                         
  -2   5   9       1742.32       1764.08        29.38 o                         
  -1   5   9       4663.21       4665.38        49.88 o                         
   0   5   9       9173.81       9154.12        73.85 o                         
   1   5   9       4608.09       4611.50        49.66 o                         
   2   5   9       3773.03       3844.28        39.66 o                         
   3   5   9       2346.79       2323.84        33.52 o                         
   4   5   9        141.97        145.38         7.92 o                         
   5   5   9        491.56        529.04        15.40 o                         
   6   5   9         83.37         76.68         7.84 o                         
   7   5   9        971.11        979.29        20.88 o                         
   8   5   9       4497.86       4603.94        91.74 o                         
   9   5   9       1668.46       1647.18        79.28 o                         
  10   5   9        256.88        245.39        33.77 o                         
  11   5   9       1570.85       1590.86        83.76 o                         
  -5   6   9        607.56        675.83        75.02 o                         
  -4   6   9       2545.97       2492.95        41.57 o                         
  -3   6   9       2169.23       2131.01        33.77 o                         
  -2   6   9        738.33        682.80        19.79 o                         
  -1   6   9        119.44         86.30         8.63 o                         
   0   6   9        189.67        174.97        11.78 o                         
   1   6   9          9.28         33.86         6.56 o                         
   2   6   9        177.69        193.08        10.76 o                         
   3   6   9       2031.25       2031.89        27.89 o                         
   4   6   9       4051.54       4163.84        44.37 o                         
   5   6   9       5219.90       5174.69        50.63 o                         
   6   6   9       5688.58       5697.86        53.94 o                         
   7   6   9       7467.66       7404.75        68.73 o                         
   8   6   9       7188.80       7289.94       106.99 o                         
   9   6   9       5413.90       5612.16       131.16 o                         
  10   6   9       1565.02       1624.90        57.67 o                         
  11   6   9        855.68        864.19        81.29 o                         
  -5   7   9        192.99        142.01        60.67 o                         
  -4   7   9        575.75        545.15        20.19 o                         
  -3   7   9        334.80        339.04        16.29 o                         
  -2   7   9         46.85         43.79         8.96 o                         
  -1   7   9       2698.07       2662.76        39.27 o                         
   0   7   9       4802.27       4947.80        52.04 o                         
   1   7   9       1563.60       1588.78        27.98 o                         
   2   7   9        877.60        848.19        20.31 o                         
   3   7   9       5211.41       5214.08        48.28 o                         
   4   7   9       4467.39       4534.74        48.13 o                         
   5   7   9       2667.00       2713.88        36.05 o                         
   6   7   9       2048.32       2094.04        31.38 o                         
   7   7   9       2809.16       2756.75        36.54 o                         
   8   7   9       1160.37       1149.34        40.43 o                         
   9   7   9        395.79        356.34        26.56 o                         
  10   7   9        295.22        259.65        28.79 o                         
  11   7   9        118.57         61.05        46.15 o                         
  -4   8   9       3403.51       3170.78        57.54 o                         
  -3   8   9       4961.54       4824.32        64.75 o                         
  -2   8   9       2843.71       2813.97        45.62 o                         
  -1   8   9       5757.26       5742.71        68.51 o                         
   0   8   9      12322.40      12557.17       121.97 o                         
   1   8   9       5124.85       5179.86        61.13 o                         
   2   8   9       2558.37       2509.13        38.54 o                         
   3   8   9       2019.43       2033.60        33.64 o                         
   4   8   9        942.10        938.78        22.75 o                         
   5   8   9         23.51         19.36         7.80 o                         
   6   8   9         32.40         24.72         7.71 o                         
   7   8   9        150.02        143.74        10.11 o                         
   8   8   9       1214.19       1196.80        48.90 o                         
   9   8   9        457.58        480.25        31.56 o                         
  10   8   9        484.99        496.07        54.09 o                         
  -3   9   9       2216.84       2105.44        52.70 o                         
  -2   9   9       2436.44       2346.60        45.45 o                         
  -1   9   9        759.33        731.09        25.18 o                         
   0   9   9        817.17        851.83        26.12 o                         
   1   9   9        824.01        816.44        24.84 o                         
   2   9   9          6.58          9.63         8.73 o                         
   3   9   9        743.54        784.04        25.88 o                         
   4   9   9       1102.61       1159.94        28.08 o                         
   5   9   9       1586.89       1586.22        32.59 o                         
   6   9   9       1651.30       1621.67        32.67 o                         
   7   9   9       3048.50       3069.05        43.70 o                         
   8   9   9       2676.86       2732.84        71.48 o                         
   9   9   9       1478.18       1447.82        53.38 o                         
  10   9   9        825.60        879.90        46.76 o                         
  -1  10   9        225.35        198.25        15.19 o                         
   0  10   9       1505.72       1539.90        35.63 o                         
   1  10   9        860.80        881.46        28.46 o                         
   2  10   9       1061.83       1046.78        32.08 o                         
   3  10   9       7475.77       7793.30       108.70 o                         
   4  10   9       7576.27       7730.19        82.48 o                         
   5  10   9       3507.84       3503.60        85.06 o                         
   6  10   9       4354.80       4492.77        76.15 o                         
   7  10   9       5217.77       5218.13        71.60 o                         
   8  10   9       1380.72       1450.99        94.59 o                         
   9  10   9        403.82        417.19        37.67 o                         
  10  10   9        607.73        512.17        86.63 o                         
  -1  11   9       1737.25       1543.84       144.55 o                         
   0  11   9       3269.15       3361.89       145.20 o                         
   1  11   9       1887.53       1998.44        55.60 o                         
   2  11   9       1264.07       1347.18        40.39 o                         
   3  11   9       1211.71       1195.60        35.73 o                         
   4  11   9       2392.25       2449.61        50.80 o                         
   5  11   9        897.74        925.07        29.54 o                         
   6  11   9        295.46        322.91        18.71 o                         
   7  11   9         94.75         88.45        11.82 o                         
   8  11   9          1.08          0.64        19.67 o                         
   9  11   9        105.11        178.04        39.29 o                         
   4  12   9        256.71        418.54        79.25 o                         
   5  12   9         22.78         10.65        12.47 o                         
   6  12   9        221.72        216.91        17.43 o                         
   7  12   9       2818.60       2842.80        66.31 o                         
   0  -9  10         22.01         29.53        38.90 o                         
   1  -9  10        119.99        187.35        60.72 o                         
  -3  -8  10         83.75        158.19        53.65 o                         
  -2  -8  10        527.84        400.05        74.90 o                         
  -1  -8  10        790.69        889.61        87.11 o                         
   0  -8  10       1382.88       1323.14        42.45 o                         
   1  -8  10       3670.72       3531.54        72.41 o                         
   2  -8  10       3943.70       3975.35       188.81 o                         
   3  -8  10       3397.92       3315.59       108.32 o                         
  -4  -7  10        281.28        279.80        25.09 o                         
  -3  -7  10        904.63        884.75        27.74 o                         
  -2  -7  10       2001.59       1996.23        39.54 o                         
  -1  -7  10       1105.05       1087.36        29.72 o                         
   0  -7  10       1270.32       1273.84        34.84 o                         
   1  -7  10       2506.72       2539.00        47.32 o                         
   2  -7  10       3020.14       3118.25        50.70 o                         
   3  -7  10        332.46        351.83        19.87 o                         
   4  -7  10        548.35        523.91        22.86 o                         
   5  -7  10        472.50        440.11        23.84 o                         
  -5  -6  10       2036.29       1958.67        50.33 o                         
  -4  -6  10       1748.66       1733.29        37.42 o                         
  -3  -6  10        981.15        974.40        28.02 o                         
  -2  -6  10       1860.18       1822.42        36.26 o                         
  -1  -6  10        509.70        506.62        20.27 o                         
   0  -6  10         48.85         30.76        11.17 o                         
   1  -6  10         21.91         28.21         8.78 o                         
   2  -6  10        106.18        105.01        11.53 o                         
   3  -6  10         19.67         22.10         9.11 o                         
   4  -6  10        840.47        871.66        25.21 o                         
   5  -6  10       1467.85       1462.35        33.95 o                         
   6  -6  10       1138.66       1059.07        35.76 o                         
  -5  -5  10        452.59        411.96        23.58 o                         
  -4  -5  10        330.05        347.68        18.32 o                         
  -3  -5  10         19.19         51.91        11.46 o                         
  -2  -5  10        638.26        669.41        22.89 o                         
  -1  -5  10        310.49        334.15        18.44 o                         
   0  -5  10        655.34        677.24        22.85 o                         
   1  -5  10       4795.36       4865.72        77.72 o                         
   2  -5  10       3333.55       3389.54        50.56 o                         
   3  -5  10        577.37        567.01        19.27 o                         
   4  -5  10       1340.03       1349.96        29.58 o                         
   5  -5  10       4378.53       4490.78        58.26 o                         
   6  -5  10        913.68        910.56        27.16 o                         
   7  -5  10        150.72        151.10        29.48 o                         
  -6  -4  10         11.94         23.93        24.11 o                         
  -5  -4  10        159.77        130.45        11.55 o                         
  -4  -4  10        275.07        258.08        14.41 o                         
  -3  -4  10       1160.39       1121.92        27.65 o                         
  -2  -4  10       6426.12       6318.75        68.26 o                         
  -1  -4  10       4476.26       4427.86        53.98 o                         
   0  -4  10       4547.35       4440.84        53.01 o                         
   1  -4  10       8549.67       8360.19        76.80 o                         
   2  -4  10       9149.56       8991.43        77.14 o                         
   3  -4  10       1957.26       1937.02        33.56 o                         
   4  -4  10       1579.74       1527.50        30.13 o                         
   5  -4  10       1373.26       1351.74        31.82 o                         
   6  -4  10        530.03        519.95        20.21 o                         
   7  -4  10          7.74        -11.60        17.98 o                         
   8  -4  10        230.24        263.74        64.03 o                         
  -6  -3  10       1180.28       1176.37        66.80 o                         
  -5  -3  10        667.41        657.99        20.87 o                         
  -4  -3  10       1539.85       1500.87        30.06 o                         
  -3  -3  10       1526.15       1465.28        29.06 o                         
  -2  -3  10       1885.86       1867.65        31.86 o                         
  -1  -3  10       1689.71       1612.58        30.23 o                         
   0  -3  10       1596.34       1554.20        27.98 o                         
   1  -3  10        888.04        848.37        24.91 o                         
   2  -3  10        735.45        681.43        18.54 o                         
   3  -3  10        117.13        113.31         9.08 o                         
   4  -3  10        630.27        627.37        21.03 o                         
   5  -3  10       1930.63       1968.99        33.37 o                         
   6  -3  10       1121.06       1176.71        27.75 o                         
   7  -3  10       1688.63       1678.74        58.05 o                         
   8  -3  10       2941.15       3045.38        82.66 o                         
   9  -3  10       2223.59       2162.77       177.04 o                         
  -6  -2  10       1769.00       1628.02        78.44 o                         
  -5  -2  10        696.07        682.18        20.66 o                         
  -4  -2  10        610.91        617.71        19.12 o                         
  -3  -2  10        731.85        769.15        20.82 o                         
  -2  -2  10          8.50         44.44         8.07 o                         
  -1  -2  10         12.21         14.44         6.91 o                         
   0  -2  10         12.58         21.57         6.41 o                         
   1  -2  10       2405.17       2383.60        32.92 o                         
   2  -2  10       1608.71       1594.96        32.69 o                         
   3  -2  10        861.91        827.73        19.01 o                         
   4  -2  10       4879.00       4871.98        49.13 o                         
   5  -2  10       9799.39       9586.88        75.37 o                         
   6  -2  10       4377.48       4335.15        57.02 o                         
   7  -2  10       2592.47       2542.02        40.18 o                         
   8  -2  10       5109.63       5112.69       105.06 o                         
   9  -2  10       3589.60       3621.25        91.96 o                         
  -6  -1  10        108.11         97.89        25.07 o                         
  -5  -1  10          4.54         22.10         8.06 o                         
  -4  -1  10        837.47        804.86        23.26 o                         
  -3  -1  10       2563.71       2506.83        36.76 o                         
  -2  -1  10       3924.68       3916.25        45.40 o                         
  -1  -1  10       2437.62       2458.98        33.27 o                         
   0  -1  10       5215.62       5245.22        49.09 o                         
   1  -1  10       4976.07       4977.68        46.52 o                         
   2  -1  10       4831.76       4911.46        49.28 o                         
   3  -1  10       1682.50       1701.16        25.67 o                         
   4  -1  10       1774.41       1710.52        27.68 o                         
   5  -1  10       2762.13       2781.93        35.04 o                         
   6  -1  10       2184.35       2163.10        33.43 o                         
   7  -1  10        187.17        188.44        12.40 o                         
   8  -1  10         12.99         25.87        15.81 o                         
   9  -1  10         20.55         26.56        18.76 o                         
  10  -1  10         59.25         63.09        51.66 o                         
  -6   0  10       1001.30        993.10        74.33 o                         
  -5   0  10        362.94        346.02        14.98 o                         
  -4   0  10       2703.47       2645.30        41.28 o                         
  -3   0  10       7189.18       7285.34        71.05 o                         
  -2   0  10       5425.38       5534.55        54.96 o                         
  -1   0  10       4436.60       4547.26        44.98 o                         
   0   0  10       8221.88       8337.96        64.76 o                         
   1   0  10       4946.33       4989.36        46.46 o                         
   2   0  10       1340.43       1388.63        24.79 o                         
   3   0  10       1406.65       1417.18        23.54 o                         
   4   0  10         94.90         89.51         8.53 o                         
   5   0  10        810.68        808.60        19.51 o                         
   6   0  10        111.05        104.39         8.34 o                         
   7   0  10         46.54         43.00         6.98 o                         
   8   0  10       1626.47       1593.13        55.73 o                         
   9   0  10       3012.06       3031.52        93.47 o                         
  10   0  10        519.92        571.99        45.58 o                         
  -6   1  10       1658.46       1519.89        98.65 o                         
  -5   1  10        913.49        925.80        24.78 o                         
  -4   1  10       1051.21       1092.12        24.29 o                         
  -3   1  10       2284.52       2355.43        34.84 o                         
  -2   1  10       1334.08       1450.17        25.05 o                         
  -1   1  10        220.65        239.63        10.20 o                         
   0   1  10         26.88         40.75         6.51 o                         
   1   1  10        369.41        391.11        12.46 o                         
   2   1  10       1623.28       1679.80        25.57 o                         
   3   1  10       4263.42       4330.45        44.43 o                         
   4   1  10       4638.47       4586.59        44.10 o                         
   5   1  10       7469.16       7565.71        70.08 o                         
   6   1  10       6587.19       6707.76        68.38 o                         
   7   1  10       2300.04       2338.79        35.44 o                         
   8   1  10       2859.86       3039.39       100.45 o                         
   9   1  10       2770.78       2888.03       124.18 o                         
  10   1  10        697.18        747.78        46.61 o                         
  -6   2  10        357.75        400.84        56.79 o                         
  -5   2  10        342.06        317.70        25.44 o                         
  -4   2  10        203.58        209.00        12.37 o                         
  -3   2  10        400.31        360.78        14.80 o                         
  -2   2  10         74.45         75.02         8.29 o                         
  -1   2  10        119.22        132.94         8.47 o                         
   0   2  10       4373.47       4306.04        42.28 o                         
   1   2  10       3898.65       4019.15        39.89 o                         
   2   2  10       3691.28       3881.11        38.58 o                         
   3   2  10       6844.62       7019.15        57.92 o                         
   4   2  10      13243.05      13044.89        91.03 o                         
   5   2  10       8082.46       8189.76        77.67 o                         
   6   2  10       4789.53       4917.70        51.47 o                         
   7   2  10       4317.46       4388.83        56.43 o                         
   8   2  10        888.88        923.33        45.39 o                         
   9   2  10        166.50        201.12        25.02 o                         
  10   2  10         98.23         98.14        22.38 o                         
  -6   3  10       1041.47       1067.22       126.24 o                         
  -5   3  10        405.43        426.27        29.18 o                         
  -4   3  10       3609.68       3645.59        47.93 o                         
  -3   3  10       7278.29       7540.76        71.04 o                         
  -2   3  10       3341.05       3496.22        42.92 o                         
  -1   3  10       2483.36       2517.02        34.53 o                         
   0   3  10       5386.56       5490.98        51.54 o                         
   1   3  10       4619.06       4634.54        45.81 o                         
   2   3  10       1009.69        997.47        20.10 o                         
   3   3  10        720.06        741.94        16.62 o                         
   4   3  10       1180.56       1176.37        21.91 o                         
   5   3  10         97.60        100.75         8.24 o                         
   6   3  10          1.16         -1.88         6.22 o                         
   7   3  10         10.38          5.57         6.34 o                         
   8   3  10       1084.49       1124.95        49.88 o                         
   9   3  10       2891.89       2765.77        90.58 o                         
  10   3  10        929.00       1008.72        51.91 o                         
  11   3  10       1529.70       1808.33       150.53 o                         
  -5   4  10       2700.85       2685.51       105.47 o                         
  -4   4  10       2714.96       2623.20        40.84 o                         
  -3   4  10       5376.43       5339.46        58.78 o                         
  -2   4  10       3916.99       3874.01        45.78 o                         
  -1   4  10        924.77        903.59        22.24 o                         
   0   4  10        432.84        448.28        14.82 o                         
   1   4  10        178.70        215.60        10.92 o                         
   2   4  10         42.43         62.22         7.57 o                         
   3   4  10        459.93        466.30        14.81 o                         
   4   4  10       1663.35       1668.41        25.53 o                         
   5   4  10       1964.24       2046.10        29.56 o                         
   6   4  10       1444.85       1485.86        24.94 o                         
   7   4  10       2168.53       2317.41        40.66 o                         
   8   4  10       3749.28       3805.27        84.01 o                         
   9   4  10       2363.56       2321.42        67.53 o                         
  10   4  10       2249.56       2220.47        77.01 o                         
  11   4  10       1434.35       1559.62       165.25 o                         
  -5   5  10       1163.54       1218.46       109.36 o                         
  -4   5  10        154.19        144.62        11.45 o                         
  -3   5  10         15.28         12.92         8.81 o                         
  -2   5  10         64.28         36.85         8.69 o                         
  -1   5  10         60.50         70.79         9.11 o                         
   0   5  10       5404.95       5495.63        57.39 o                         
   1   5  10       5162.27       5168.30        56.44 o                         
   2   5  10       4969.69       4974.31        59.21 o                         
   3   5  10       8857.03       8760.58        71.25 o                         
   4   5  10      14438.78      14478.50       108.15 o                         
   5   5  10       5849.48       5723.23        62.11 o                         
   6   5  10       2106.61       2102.17        32.41 o                         
   7   5  10       3673.33       3757.69        42.98 o                         
   8   5  10       1460.71       1444.64        45.52 o                         
   9   5  10        164.50        118.79        18.55 o                         
  10   5  10        100.52         89.19        36.00 o                         
  11   5  10        194.21        230.08        83.44 o                         
  -4   6  10        540.62        458.46        22.53 o                         
  -3   6  10       1522.33       1522.12        34.81 o                         
  -2   6  10       1235.55       1244.52        26.52 o                         
  -1   6  10       1289.95       1295.30        27.01 o                         
   0   6  10       4576.66       4565.85        51.30 o                         
   1   6  10       6953.73       7040.54        70.66 o                         
   2   6  10       2950.11       2965.57        41.84 o                         
   3   6  10       3741.81       3739.60        45.49 o                         
   4   6  10       6038.70       5991.41        60.42 o                         
   5   6  10       2611.82       2668.33        38.17 o                         
   6   6  10        757.25        754.31        20.34 o                         
   7   6  10         16.63         24.00         7.43 o                         
   8   6  10         28.84         63.35        15.90 o                         
   9   6  10        170.04        135.83        22.68 o                         
  10   6  10        744.63        784.84        52.88 o                         
  11   6  10       1114.75       1057.68       125.24 o                         
  -4   7  10       3734.55       3469.91        76.69 o                         
  -3   7  10       2599.58       2543.25        43.57 o                         
  -2   7  10       1799.28       1756.44        34.86 o                         
  -1   7  10       1914.06       1841.67        36.46 o                         
   0   7  10        725.80        707.33        21.28 o                         
   1   7  10        459.72        432.54        15.25 o                         
   2   7  10        875.59        845.14        21.74 o                         
   3   7  10          0.59          8.74         8.33 o                         
   4   7  10       1523.05       1479.83        28.65 o                         
   5   7  10        352.13        349.79        13.95 o                         
   6   7  10        842.73        789.36        21.47 o                         
   7   7  10       5269.13       5207.30        68.39 o                         
   8   7  10       6400.29       6411.65       102.28 o                         
   9   7  10       2079.71       2058.84        79.14 o                         
  10   7  10       2154.68       2152.96        75.61 o                         
  11   7  10       3365.55       3314.38       142.76 o                         
  -3   8  10        717.45        700.06        27.65 o                         
  -2   8  10         44.46         28.60        10.15 o                         
  -1   8  10         45.39         71.20        10.80 o                         
   0   8  10        945.45        997.42        27.37 o                         
   1   8  10       1661.72       1714.89        33.76 o                         
   2   8  10        675.84        726.89        22.53 o                         
   3   8  10       1407.86       1455.76        32.71 o                         
   4   8  10       5364.13       5346.58        72.56 o                         
   5   8  10       2214.50       2212.12        38.47 o                         
   6   8  10        770.17        741.31        20.88 o                         
   7   8  10       3538.42       3475.20        46.07 o                         
   8   8  10       3934.51       3858.98        85.51 o                         
   9   8  10       1661.77       1636.77        56.73 o                         
  10   8  10        724.95        663.80        64.95 o                         
  11   8  10       1005.90        883.53       103.46 o                         
  -2   9  10       1036.83       1019.95        80.11 o                         
  -1   9  10       3644.38       3696.17        63.30 o                         
   0   9  10       5399.37       5452.73        69.63 o                         
   1   9  10       5363.44       5350.76        74.98 o                         
   2   9  10       5072.69       5160.48        68.24 o                         
   3   9  10       4447.90       4505.44        62.38 o                         
   4   9  10       3568.55       3569.84        54.31 o                         
   5   9  10       2607.34       2656.23        50.52 o                         
   6   9  10        797.26        791.99        23.67 o                         
   7   9  10         23.20         10.71         8.25 o                         
   8   9  10        115.97         83.48        22.17 o                         
   9   9  10         16.02        -12.31        14.49 o                         
  10   9  10        275.66        185.72        32.00 o                         
  -1  10  10       2944.48       2867.75       201.25 o                         
   0  10  10       2603.03       2622.41        57.85 o                         
   1  10  10       1704.50       1750.57        41.56 o                         
   2  10  10       1901.51       2002.83        47.36 o                         
   3  10  10        666.02        673.23        26.36 o                         
   4  10  10        115.89        127.76        13.28 o                         
   5  10  10          1.78          4.67        10.07 o                         
   6  10  10         96.00         71.93        10.63 o                         
   7  10  10       2154.49       2161.94        44.81 o                         
   8  10  10       2415.11       2245.13       173.34 o                         
   9  10  10        231.83        206.53        29.49 o                         
  10  10  10        656.21        614.26        91.33 o                         
   0  11  10          7.06        -26.70        37.51 o                         
   2  11  10        106.25         60.29        38.55 o                         
   3  11  10       1038.14       1099.75        34.97 o                         
   4  11  10       2491.40       2594.46        53.28 o                         
   5  11  10       2572.73       2615.38        52.72 o                         
   6  11  10       2513.69       2460.16        50.45 o                         
   7  11  10       4795.43       4757.79       110.60 o                         
   8  11  10       5190.65       5083.44       148.12 o                         
   4  12  10       1697.25       1812.06       156.08 o                         
   5  12  10       1057.39       1054.91       122.52 o                         
   7  12  10        767.96        726.25        34.21 o                         
   2  -8  11         21.44         43.28        41.15 o                         
  -3  -7  11        593.00        669.49       102.34 o                         
  -2  -7  11          1.42        -18.88        26.05 o                         
  -1  -7  11          5.14         14.22        17.12 o                         
   0  -7  11         46.26         51.52        14.10 o                         
   1  -7  11        868.83        849.65        28.69 o                         
   2  -7  11       2810.07       2840.99        51.81 o                         
   3  -7  11       1971.17       1807.35        69.10 o                         
   4  -7  11       2048.46       2163.24       205.79 o                         
   5  -7  11       3988.00       3985.36       185.79 o                         
  -3  -6  11        610.28        546.93        26.61 o                         
  -2  -6  11        740.39        744.97        25.29 o                         
  -1  -6  11        934.86       1008.51        28.22 o                         
   0  -6  11        501.22        523.01        22.25 o                         
   1  -6  11       1282.12       1270.75        32.64 o                         
   2  -6  11       2165.44       2211.38        41.83 o                         
   3  -6  11       2085.14       2089.50        41.13 o                         
   4  -6  11       1240.49       1185.44        30.43 o                         
   5  -6  11       1283.27       1279.43        36.58 o                         
   6  -6  11       1420.27       1382.09        46.45 o                         
  -5  -5  11       1311.38       1303.00        48.45 o                         
  -4  -5  11       1563.36       1500.93        46.02 o                         
  -3  -5  11       4520.12       4622.68        66.15 o                         
  -2  -5  11       3164.98       3191.09        56.50 o                         
  -1  -5  11       1668.91       1570.16        38.20 o                         
   0  -5  11       2088.30       2018.70        41.06 o                         
   1  -5  11       1257.39       1259.04        31.46 o                         
   2  -5  11        201.08        210.04        15.93 o                         
   3  -5  11        107.05         96.22        10.87 o                         
   4  -5  11         59.24         38.21         9.07 o                         
   5  -5  11        200.05        221.95        14.63 o                         
   6  -5  11        984.82        931.81        30.64 o                         
   7  -5  11        244.09        220.47        61.97 o                         
  -5  -4  11       1556.59       1392.62        42.61 o                         
  -4  -4  11        777.27        796.49        24.96 o                         
  -3  -4  11       1576.85       1521.52        33.55 o                         
  -2  -4  11       1032.20       1042.71        27.30 o                         
  -1  -4  11         52.56         73.00        10.46 o                         
   0  -4  11        211.62        245.30        14.19 o                         
   1  -4  11         50.11         64.61         9.63 o                         
   2  -4  11       1172.65       1172.02        27.50 o                         
   3  -4  11       1764.05       1784.35        33.96 o                         
   4  -4  11        788.52        813.02        26.25 o                         
   5  -4  11       1690.01       1645.57        33.91 o                         
   6  -4  11       2188.64       2152.96        41.23 o                         
   7  -4  11       1364.21       1413.38        79.94 o                         
   8  -4  11        699.77        604.70        96.30 o                         
  -5  -3  11        148.78        130.87        13.45 o                         
  -4  -3  11         13.49          7.68         9.00 o                         
  -3  -3  11        578.62        568.82        20.25 o                         
  -2  -3  11        200.83        203.88        12.82 o                         
  -1  -3  11        609.07        598.05        19.68 o                         
   0  -3  11       3458.05       3376.56        46.32 o                         
   1  -3  11       6998.82       6794.13        68.01 o                         
   2  -3  11       4915.22       4815.75        55.51 o                         
   3  -3  11       5566.79       5475.67        54.91 o                         
   4  -3  11       6962.42       6846.71        66.91 o                         
   5  -3  11       3809.57       3807.27        51.50 o                         
   6  -3  11       1551.95       1493.49        32.43 o                         
   7  -3  11        785.06        724.46        40.02 o                         
   8  -3  11        312.26        327.65        42.92 o                         
  -5  -2  11        447.65        409.79        19.91 o                         
  -4  -2  11        618.59        578.13        19.68 o                         
  -3  -2  11       3002.65       3017.50        44.35 o                         
  -2  -2  11       2935.68       2902.58        41.20 o                         
  -1  -2  11        861.32        843.99        22.28 o                         
   0  -2  11       1971.26       1917.38        33.15 o                         
   1  -2  11       5626.02       5538.94        58.31 o                         
   2  -2  11       1732.29       1680.87        28.94 o                         
   3  -2  11        443.60        401.73        14.41 o                         
   4  -2  11       1245.17       1247.80        25.75 o                         
   5  -2  11        185.06        183.02        11.66 o                         
   6  -2  11        375.01        354.08        15.48 o                         
   7  -2  11        126.41        113.13        11.44 o                         
   8  -2  11        772.17        704.93        40.03 o                         
  -6  -1  11       3147.73       3009.07       181.07 o                         
  -5  -1  11       2652.32       2634.66        56.87 o                         
  -4  -1  11       1439.57       1426.16        29.70 o                         
  -3  -1  11       2656.45       2782.35        40.66 o                         
  -2  -1  11       2052.26       2145.20        39.03 o                         
  -1  -1  11        604.26        600.50        18.44 o                         
   0  -1  11         36.32         41.99         7.61 o                         
   1  -1  11        192.19        187.09        10.80 o                         
   2  -1  11         44.48         43.04         7.28 o                         
   3  -1  11        158.01        155.81         9.59 o                         
   4  -1  11       1015.65        991.21        22.47 o                         
   5  -1  11       2155.68       2172.66        33.67 o                         
   6  -1  11       2422.76       2347.53        36.66 o                         
   7  -1  11       4391.02       4348.05        54.18 o                         
   8  -1  11       4165.90       4332.13       111.81 o                         
   9  -1  11       4521.55       4476.79       142.06 o                         
  10  -1  11       2798.55       2874.06       205.91 o                         
  -5   0  11        684.38        705.65        65.85 o                         
  -4   0  11        205.44        221.26        13.12 o                         
  -3   0  11        230.94        229.79        13.76 o                         
  -2   0  11        198.78        219.30        13.09 o                         
  -1   0  11        614.18        631.17        18.32 o                         
   0   0  11       2663.67       2640.36        36.28 o                         
   1   0  11       7338.06       7323.38        65.13 o                         
   2   0  11       2988.64       3032.70        39.67 o                         
   3   0  11       1284.65       1237.19        25.22 o                         
   4   0  11       5178.35       5170.47        53.05 o                         
   5   0  11       3468.42       3444.65        43.66 o                         
   6   0  11        504.64        495.33        16.44 o                         
   7   0  11        789.60        771.75        20.67 o                         
   8   0  11       2121.88       2162.66        66.55 o                         
   9   0  11        430.63        434.29        35.45 o                         
  10   0  11        100.20         50.84        46.18 o                         
  -5   1  11         96.06        109.41        24.56 o                         
  -4   1  11        331.35        357.56        16.99 o                         
  -3   1  11       3035.65       3105.14        49.07 o                         
  -2   1  11       4604.84       4698.83        57.86 o                         
  -1   1  11       3425.06       3491.06        41.01 o                         
   0   1  11       7314.33       7386.42        61.84 o                         
   1   1  11      12042.39      12015.71        84.27 o                         
   2   1  11       6765.05       6867.57        57.83 o                         
   3   1  11       2996.60       3024.16        36.66 o                         
   4   1  11       2186.98       2197.31        35.62 o                         
   5   1  11       2225.55       2290.82        36.96 o                         
   6   1  11        292.60        329.00        13.57 o                         
   7   1  11        265.88        276.75        13.49 o                         
   8   1  11        283.00        252.37        27.05 o                         
   9   1  11        177.23        158.63        31.33 o                         
  10   1  11        596.45        611.89       104.58 o                         
  -5   2  11        958.54        955.21        64.86 o                         
  -4   2  11       1401.85       1429.80        30.52 o                         
  -3   2  11       2108.12       2178.81        36.76 o                         
  -2   2  11       1661.65       1715.97        31.60 o                         
  -1   2  11       2021.99       2134.82        32.97 o                         
   0   2  11       1367.46       1463.98        25.87 o                         
   1   2  11        941.71       1058.70        21.73 o                         
   2   2  11        944.42       1021.53        21.00 o                         
   3   2  11         90.30         93.57         8.06 o                         
   4   2  11       1820.87       1846.15        28.11 o                         
   5   2  11       3395.48       3436.95        42.54 o                         
   6   2  11        779.74        753.35        21.06 o                         
   7   2  11       3324.76       3494.30        45.79 o                         
   8   2  11       6668.85       6704.12       131.33 o                         
   9   2  11       2974.71       3162.56       107.41 o                         
  10   2  11        500.49        513.30        52.29 o                         
  -5   3  11        447.61        438.66        55.40 o                         
  -4   3  11       1045.94       1064.90        26.80 o                         
  -3   3  11         69.84         73.19         9.54 o                         
  -2   3  11          3.04         -8.20         8.20 o                         
  -1   3  11         43.59         43.08         8.00 o                         
   0   3  11        256.24        252.16        12.23 o                         
   1   3  11       2879.36       2907.06        36.82 o                         
   2   3  11        691.63        649.09        16.80 o                         
   3   3  11        614.29        562.09        16.37 o                         
   4   3  11       6068.86       6158.89        57.53 o                         
   5   3  11       7793.21       7917.80        69.73 o                         
   6   3  11       3942.80       4050.96        59.43 o                         
   7   3  11       2879.21       2936.75        40.76 o                         
   8   3  11       6881.64       7032.14       165.93 o                         
   9   3  11       4065.86       4138.79       149.09 o                         
  10   3  11        478.04        519.75        39.58 o                         
  -5   4  11         81.33         35.94        34.19 o                         
  -4   4  11        923.60        943.86        25.56 o                         
  -3   4  11       2224.01       2215.80        37.98 o                         
  -2   4  11       3349.94       3370.83        44.33 o                         
  -1   4  11       4052.90       4002.21        47.42 o                         
   0   4  11       4544.01       4524.29        49.58 o                         
   1   4  11       6108.82       6217.06        57.71 o                         
   2   4  11       4499.44       4569.49        50.64 o                         
   3   4  11       2012.88       1990.94        31.56 o                         
   4   4  11       1626.70       1672.11        27.82 o                         
   5   4  11       2932.57       2867.76        38.65 o                         
   6   4  11        967.05       1048.22        22.92 o                         
   7   4  11         20.44         29.92         7.03 o                         
   8   4  11          2.55         17.66        15.97 o                         
   9   4  11          6.01         -8.41        16.03 o                         
  10   4  11         83.25         63.69        21.93 o                         
  11   4  11       1418.06       1593.44       145.88 o                         
  -4   5  11       3014.54       2764.44        50.48 o                         
  -3   5  11       3841.02       3880.49        52.15 o                         
  -2   5  11       2679.52       2700.25        57.49 o                         
  -1   5  11       6243.18       6196.15        88.04 o                         
   0   5  11       5839.43       5708.23        61.55 o                         
   1   5  11       2090.96       2214.06        36.28 o                         
   2   5  11       2471.50       2447.52        38.86 o                         
   3   5  11        960.75        984.94        24.11 o                         
   4   5  11        209.29        213.24        13.22 o                         
   5   5  11        476.60        498.92        15.96 o                         
   6   5  11         64.75         68.08         7.88 o                         
   7   5  11        716.11        743.83        18.93 o                         
   8   5  11       3073.35       3160.76        70.33 o                         
   9   5  11       1331.59       1356.98        86.45 o                         
  10   5  11        332.65        324.42        29.10 o                         
  -4   6  11       1197.72       1103.00        35.28 o                         
  -3   6  11        897.14        850.95        27.08 o                         
  -2   6  11        638.30        619.79        22.06 o                         
  -1   6  11         60.58         44.54        10.01 o                         
   0   6  11          0.10          2.40         8.05 o                         
   1   6  11        507.85        515.00        18.96 o                         
   2   6  11       1224.63       1156.71        27.90 o                         
   3   6  11       1667.92       1663.23        32.48 o                         
   4   6  11       5882.55       5904.70        68.59 o                         
   5   6  11       7787.16       7862.39        79.60 o                         
   6   6  11       3675.85       3693.17        50.95 o                         
   7   6  11       2485.01       2481.91        37.94 o                         
   8   6  11       5150.24       5068.86        99.72 o                         
   9   6  11       2120.16       2233.56        68.15 o                         
  10   6  11        307.19        284.76        30.26 o                         
  -3   7  11        319.77        306.29        43.73 o                         
  -2   7  11         75.79         73.81        12.14 o                         
  -1   7  11        655.40        639.40        22.69 o                         
   0   7  11       2557.50       2568.89        49.14 o                         
   1   7  11       2419.16       2478.75        42.06 o                         
   2   7  11       2213.82       2348.80        38.14 o                         
   3   7  11       5778.11       5778.53        65.65 o                         
   4   7  11       5877.93       5915.71        63.65 o                         
   5   7  11       4648.76       4596.23        54.64 o                         
   6   7  11       4049.12       4106.54        51.09 o                         
   7   7  11       2128.19       2120.35        51.07 o                         
   8   7  11        351.14        273.35        24.72 o                         
   9   7  11        130.48         92.85        18.57 o                         
  10   7  11        228.84        204.51        33.36 o                         
  11   7  11        469.55        416.19        79.59 o                         
  -2   8  11       2495.40       2384.33       123.60 o                         
  -1   8  11       2777.32       2665.75        50.32 o                         
   0   8  11       3648.19       3534.52        61.97 o                         
   1   8  11       2165.60       2142.63        40.46 o                         
   2   8  11        829.25        829.10        26.33 o                         
   3   8  11        710.00        707.13        24.01 o                         
   4   8  11        660.34        596.92        22.03 o                         
   5   8  11          3.23          4.36         8.93 o                         
   6   8  11         35.97         44.37         8.88 o                         
   7   8  11         42.43         31.71         8.59 o                         
   8   8  11       1455.90       1410.74        51.57 o                         
   9   8  11       1649.57       1688.22        61.09 o                         
  10   8  11        982.99       1120.09        85.66 o                         
  -1   9  11        518.09        409.45        43.93 o                         
   0   9  11        210.89        202.62        15.07 o                         
   1   9  11         45.81         21.60         9.77 o                         
   2   9  11         21.12         23.91        11.21 o                         
   3   9  11        739.17        762.99        26.26 o                         
   4   9  11       1474.34       1471.23        35.30 o                         
   5   9  11        601.88        573.44        22.40 o                         
   6   9  11       1320.04       1293.57        32.37 o                         
   7   9  11       2187.22       2126.93        46.34 o                         
   8   9  11       1629.13       1550.82        55.02 o                         
   9   9  11       1218.03       1159.15        52.76 o                         
  10   9  11       1578.23       1584.79        97.77 o                         
   1  10  11       2240.78       2414.09       178.41 o                         
   2  10  11       2326.69       2341.06        70.05 o                         
   3  10  11       7353.24       7674.62       107.03 o                         
   4  10  11       7035.84       7224.25       101.27 o                         
   5  10  11       2415.45       2415.08        47.32 o                         
   6  10  11       2091.79       2121.60        43.63 o                         
   7  10  11       2601.34       2541.78        47.21 o                         
   8  10  11        536.47        527.24        49.16 o                         
   3  11  11       2255.46       2431.91       182.89 o                         
   4  11  11       2703.65       2861.50       200.64 o                         
   5  11  11        942.97        981.26        41.30 o                         
   6  11  11        313.39        330.06        21.96 o                         
   7  11  11         11.63         -1.47        12.20 o                         
   8  11  11         59.01         52.05        44.89 o                         
  -1  -7  12       1215.18       1188.31        74.41 o                         
   0  -7  12        931.79        935.27       116.90 o                         
   1  -7  12       2753.91       2929.85       142.50 o                         
   2  -7  12       1836.17       1726.17        90.99 o                         
   3  -7  12        207.03        218.04        45.42 o                         
  -1  -6  12        397.20        491.72        42.22 o                         
   0  -6  12          6.62        -10.28        16.37 o                         
   1  -6  12          0.02         13.38        20.24 o                         
   2  -6  12         16.37         44.11        20.46 o                         
   3  -6  12        284.27        279.93        29.41 o                         
   4  -6  12       1553.15       1477.44        62.40 o                         
  -2  -5  12        587.21        580.46        26.22 o                         
  -1  -5  12         91.58         98.59        13.07 o                         
   0  -5  12        161.31        186.70        14.76 o                         
   1  -5  12       2206.60       2064.91        46.34 o                         
   2  -5  12       1805.88       1800.34        39.34 o                         
   3  -5  12        528.18        523.75        21.79 o                         
   4  -5  12       1536.27       1484.61        34.60 o                         
   5  -5  12       3328.10       3323.63        58.33 o                         
   6  -5  12       1870.60       1792.97        46.96 o                         
  -4  -4  12        704.66        621.41        30.55 o                         
  -3  -4  12       2042.95       1992.41        47.79 o                         
  -2  -4  12       4373.98       4371.62        59.37 o                         
  -1  -4  12       3324.95       3318.24        50.46 o                         
   0  -4  12       1924.78       1943.15        37.66 o                         
   1  -4  12       2620.22       2605.02        45.03 o                         
   2  -4  12       3409.05       3322.60        48.79 o                         
   3  -4  12        789.98        780.38        25.52 o                         
   4  -4  12        177.97        149.86        14.55 o                         
   5  -4  12        441.82        461.16        25.79 o                         
   6  -4  12        407.75        354.83        19.25 o                         
   7  -4  12         37.26         10.97        41.57 o                         
  -4  -3  12       1221.46       1131.36        36.47 o                         
  -3  -3  12       1814.29       1802.79        36.90 o                         
  -2  -3  12       2109.14       2000.19        38.12 o                         
  -1  -3  12       1862.10       1804.32        35.59 o                         
   0  -3  12       1489.53       1466.51        31.42 o                         
   1  -3  12        109.68        116.16        11.08 o                         
   2  -3  12          3.10         20.00         8.98 o                         
   3  -3  12        101.51         89.66         9.88 o                         
   4  -3  12       1041.94       1040.94        25.65 o                         
   5  -3  12       2276.03       2230.28        51.04 o                         
   6  -3  12        848.73        826.32        28.68 o                         
   7  -3  12        230.02        198.65        36.99 o                         
  -5  -2  12        391.72        424.50        69.89 o                         
  -4  -2  12        574.63        519.21        24.68 o                         
  -3  -2  12        310.16        317.81        16.10 o                         
  -2  -2  12          3.06         -6.40         9.43 o                         
  -1  -2  12         12.96         14.25         8.61 o                         
   0  -2  12         46.41         34.64         8.73 o                         
   1  -2  12       2290.69       2313.97        38.01 o                         
   2  -2  12       4447.92       4429.12        53.55 o                         
   3  -2  12       2651.03       2610.37        40.64 o                         
   4  -2  12       3352.57       3266.73        44.59 o                         
   5  -2  12       9577.60       9478.03        83.33 o                         
   6  -2  12       6560.65       6360.46        71.29 o                         
   7  -2  12       1249.69       1216.54        37.83 o                         
   8  -2  12       2042.47       2095.10       120.35 o                         
  -5  -1  12        336.05        154.89        50.52 o                         
  -4  -1  12        491.05        460.38        20.41 o                         
  -3  -1  12        778.91        758.60        22.50 o                         
  -2  -1  12       1520.29       1516.19        30.41 o                         
  -1  -1  12       1263.39       1253.89        28.17 o                         
   0  -1  12        987.75        968.03        23.95 o                         
   1  -1  12       1614.55       1579.22        30.90 o                         
   2  -1  12       3725.52       3729.68        49.21 o                         
   3  -1  12       2620.42       2617.06        37.07 o                         
   4  -1  12       1597.74       1541.43        29.31 o                         
   5  -1  12       2077.37       1982.84        33.76 o                         
   6  -1  12       2201.46       2160.19        38.80 o                         
   7  -1  12        389.48        372.39        16.71 o                         
   8  -1  12         60.72         49.15        19.14 o                         
   9  -1  12         30.82         11.40        43.00 o                         
  -4   0  12       4323.75       4335.96        60.34 o                         
  -3   0  12       4403.46       4467.62        56.79 o                         
  -2   0  12       2712.27       2771.09        45.76 o                         
  -1   0  12       3231.61       3244.06        48.58 o                         
   0   0  12       2913.82       2955.87        42.16 o                         
   1   0  12        769.12        804.52        20.65 o                         
   2   0  12        153.84        145.57        11.88 o                         
   3   0  12        414.44        401.70        15.64 o                         
   4   0  12         19.33         16.03         8.48 o                         
   5   0  12        680.72        608.83        19.99 o                         
   6   0  12        521.12        517.04        17.96 o                         
   7   0  12         93.62         91.32         9.59 o                         
   8   0  12       2588.81       2556.78        74.64 o                         
   9   0  12       3870.23       3469.64       227.70 o                         
  -4   1  12       1107.80       1042.38        31.50 o                         
  -3   1  12       2169.08       2159.05        41.37 o                         
  -2   1  12        527.61        573.62        19.65 o                         
  -1   1  12          3.88         18.61         8.44 o                         
   0   1  12          8.81         30.45         8.29 o                         
   1   1  12        875.35        869.55        21.06 o                         
   2   1  12       2213.94       2185.36        32.86 o                         
   3   1  12       1691.28       1767.91        30.29 o                         
   4   1  12       2339.22       2341.89        37.79 o                         
   5   1  12       4820.56       4854.74        58.95 o                         
   6   1  12       2804.07       2833.24        42.11 o                         
   7   1  12       1046.13       1050.98        26.54 o                         
   8   1  12       1860.16       1831.74        67.48 o                         
   9   1  12       1713.35       1732.24        74.85 o                         
  -4   2  12         50.41         36.35        10.00 o                         
  -3   2  12        265.65        224.71        13.73 o                         
  -2   2  12        123.76        108.41        10.48 o                         
  -1   2  12        685.87        679.40        20.60 o                         
   0   2  12       3967.18       4004.48        48.86 o                         
   1   2  12       5832.57       5985.74        58.25 o                         
   2   2  12       6461.77       6418.14        60.16 o                         
   3   2  12       6669.92       6752.01        64.76 o                         
   4   2  12       7962.75       8058.60        74.72 o                         
   5   2  12       4937.58       5077.48        55.80 o                         
   6   2  12       2116.01       2098.29        36.95 o                         
   7   2  12       1630.98       1603.58        31.28 o                         
   8   2  12        182.29        174.23        26.33 o                         
   9   2  12          2.16         24.14        18.54 o                         
  -4   3  12       1420.90       1297.15        34.79 o                         
  -3   3  12       2941.59       2984.55        46.01 o                         
  -2   3  12       2081.49       2119.15        43.23 o                         
  -1   3  12        903.08        922.02        22.93 o                         
   0   3  12       2656.19       2849.12        39.71 o                         
   1   3  12       3478.74       3538.43        43.29 o                         
   2   3  12        615.94        591.88        17.77 o                         
   3   3  12       1114.19       1155.77        29.72 o                         
   4   3  12        811.10        846.79        21.53 o                         
   5   3  12          7.94         21.03         7.63 o                         
   6   3  12        219.83        225.91        12.30 o                         
   7   3  12        189.11        193.13        12.81 o                         
   8   3  12       1835.14       1769.30        62.67 o                         
   9   3  12       2370.55       2353.75        79.47 o                         
  10   3  12       1625.80       1601.99       138.30 o                         
  -4   4  12       1824.63       1697.13        41.72 o                         
  -3   4  12       2325.45       2302.35        40.77 o                         
  -2   4  12       1556.16       1573.18        35.43 o                         
  -1   4  12        324.66        328.83        16.42 o                         
   0   4  12         48.67         50.90         8.54 o                         
   1   4  12         80.85        110.02        10.02 o                         
   2   4  12         27.94         34.29         7.45 o                         
   3   4  12        674.15        706.04        20.04 o                         
   4   4  12       1536.55       1517.65        30.04 o                         
   5   4  12       1670.77       1644.42        30.44 o                         
   6   4  12       2632.51       2680.45        39.20 o                         
   7   4  12       4379.03       4529.21        62.22 o                         
   8   4  12       5175.60       5076.69       104.39 o                         
   9   4  12       3443.70       3398.42        87.12 o                         
  10   4  12       3148.53       3209.38       150.45 o                         
  -3   5  12         87.37         77.16        11.18 o                         
  -2   5  12         61.71         53.59        10.04 o                         
  -1   5  12        320.68        344.38        16.32 o                         
   0   5  12       5249.25       5245.95        64.22 o                         
   1   5  12       5564.55       5613.45        62.36 o                         
   2   5  12       1286.11       1272.97        28.71 o                         
   3   5  12       2875.57       2898.28        49.48 o                         
   4   5  12       7090.30       7111.97        75.95 o                         
   5   5  12       1748.95       1786.70        32.04 o                         
   6   5  12        381.91        392.36        15.55 o                         
   7   5  12       2282.89       2327.48        36.75 o                         
   8   5  12       1022.18        942.34        64.33 o                         
   9   5  12        335.95        327.80        29.32 o                         
  10   5  12        171.57        113.82        33.95 o                         
  -2   6  12       2171.14       2079.16        41.31 o                         
  -1   6  12       1834.26       1754.04        37.09 o                         
   0   6  12       5423.05       5400.78        69.86 o                         
   1   6  12       8723.09       8653.89       101.07 o                         
   2   6  12       3560.81       3520.39        50.02 o                         
   3   6  12       1959.70       1952.06        38.19 o                         
   4   6  12       2409.72       2309.89        43.16 o                         
   5   6  12       1715.50       1711.45        31.87 o                         
   6   6  12          5.36          9.73         7.77 o                         
   7   6  12        125.17        136.91        10.13 o                         
   8   6  12        166.49        177.32        20.96 o                         
   9   6  12        441.78        478.19        33.87 o                         
  10   6  12        737.39        658.24        98.95 o                         
  -2   7  12       1630.66       1516.18        96.32 o                         
  -1   7  12       1212.41       1202.05        34.43 o                         
   0   7  12        586.61        563.16        23.54 o                         
   1   7  12        569.08        506.62        22.39 o                         
   2   7  12        898.21        863.73        26.68 o                         
   3   7  12         98.41         99.11        11.49 o                         
   4   7  12       2081.77       2106.30        37.67 o                         
   5   7  12       1156.24       1143.03        29.58 o                         
   6   7  12       1314.80       1274.71        31.18 o                         
   7   7  12       4877.72       4861.48        58.45 o                         
   8   7  12       5198.26       5317.71       106.57 o                         
   9   7  12       1493.15       1355.18        83.55 o                         
  10   7  12       1513.92       1490.22       139.89 o                         
  -1   8  12          4.36         24.19        28.74 o                         
   0   8  12       1051.23       1042.38        31.30 o                         
   1   8  12        739.84        739.70        27.21 o                         
   2   8  12        237.25        217.57        15.81 o                         
   3   8  12       1182.70       1221.57        32.52 o                         
   4   8  12       4033.58       3974.99        62.69 o                         
   5   8  12       3571.22       3542.16        52.48 o                         
   6   8  12       1726.39       1680.68        38.80 o                         
   7   8  12       4053.71       4031.77        66.36 o                         
   8   8  12       4640.43       4459.98       131.46 o                         
   9   8  12       2210.92       2101.51       112.38 o                         
   1   9  12       4031.34       4048.36       176.62 o                         
   2   9  12       1811.69       1826.75        40.47 o                         
   3   9  12       1554.58       1579.42        38.36 o                         
   4   9  12       1421.87       1472.06        42.27 o                         
   5   9  12       1174.99       1166.45        32.28 o                         
   6   9  12        318.78        308.77        17.83 o                         
   7   9  12          8.92         12.75         9.21 o                         
   8   9  12         31.62        -34.47        34.47 o                         
   9   9  12         16.13        -34.00        34.00 o                         
   2  10  12       1527.13       1510.19       147.01 o                         
   3  10  12         84.04         81.62        47.98 o                         
   4  10  12        299.17        258.68        19.22 o                         
   5  10  12         90.74         73.66        14.95 o                         
   6  10  12         37.02         40.87        12.05 o                         
   7  10  12       1022.83        962.11        33.36 o                         
   7  11  12       2901.92       2749.16       192.74 o                         
   0  -6  13       1378.86       1247.48        92.09 o                         
   1  -6  13       1484.27       1717.22       153.65 o                         
   3  -6  13       3414.23       2900.86       197.34 o                         
  -1  -5  13        477.87        348.81        71.64 o                         
   0  -5  13       1045.04        996.30        56.83 o                         
   1  -5  13        710.75        636.07        38.14 o                         
   2  -5  13         93.39         86.98        25.73 o                         
   3  -5  13         17.53         25.32        17.44 o                         
   4  -5  13        103.02         95.20        26.43 o                         
  -2  -4  13        212.68        257.09        62.47 o                         
  -1  -4  13         29.13         43.01        18.87 o                         
   0  -4  13        163.57        164.40        14.03 o                         
   1  -4  13         87.80         89.59        13.19 o                         
   2  -4  13        388.59        376.13        18.17 o                         
   3  -4  13        581.79        590.16        24.29 o                         
   4  -4  13        420.11        399.66        21.85 o                         
   5  -4  13       1428.47       1374.07        40.65 o                         
   6  -4  13       1687.11       1645.60        49.57 o                         
  -3  -3  13        653.24        593.40        85.15 o                         
  -2  -3  13       1087.48       1074.35        37.03 o                         
  -1  -3  13       1612.54       1566.42        35.97 o                         
   0  -3  13       2691.40       2775.94        47.21 o                         
   1  -3  13       6180.45       6142.39        69.95 o                         
   2  -3  13       3980.23       3903.15        53.84 o                         
   3  -3  13       2039.98       1980.18        37.12 o                         
   4  -3  13       2131.82       2006.08        38.59 o                         
   5  -3  13       1529.99       1512.64        39.23 o                         
   6  -3  13        287.62        264.04        19.16 o                         
   7  -3  13        254.46        133.04        48.02 o                         
  -3  -2  13       1698.91       1659.65        46.82 o                         
  -2  -2  13       2819.87       2761.32        45.86 o                         
  -1  -2  13       1372.74       1391.00        31.89 o                         
   0  -2  13       2318.33       2262.02        41.22 o                         
   1  -2  13       3413.94       3354.33        48.63 o                         
   2  -2  13       2223.65       2208.73        40.17 o                         
   3  -2  13        485.49        467.64        18.75 o                         
   4  -2  13        391.50        377.75        17.31 o                         
   5  -2  13         26.74         39.12         9.31 o                         
   6  -2  13        138.23        119.79        12.09 o                         
   7  -2  13        369.12        436.95       113.45 o                         
  -3  -1  13        569.39        509.81        25.28 o                         
  -2  -1  13        905.80        928.77        27.35 o                         
  -1  -1  13        298.10        310.69        16.34 o                         
   0  -1  13          8.16         15.00         9.49 o                         
   1  -1  13         11.90          1.89         9.24 o                         
   2  -1  13         10.43          8.53         9.16 o                         
   3  -1  13        524.90        546.67        20.09 o                         
   4  -1  13       2241.42       2291.55        39.02 o                         
   5  -1  13       3887.88       3808.10        49.91 o                         
   6  -1  13       2577.92       2546.55        42.09 o                         
   7  -1  13       4155.55       4175.88        68.19 o                         
   8  -1  13       2959.98       2925.31       203.38 o                         
  -4   0  13         65.57         37.37        36.13 o                         
  -3   0  13        718.09        677.38        26.08 o                         
  -2   0  13        481.17        466.95        19.26 o                         
  -1   0  13         57.35         69.67        10.98 o                         
   0   0  13       1475.07       1485.69        36.21 o                         
   1   0  13       4733.70       4693.56        59.44 o                         
   2   0  13        910.93        913.50        24.55 o                         
   3   0  13        625.75        609.30        19.34 o                         
   4   0  13       3359.15       3360.92        45.60 o                         
   5   0  13       3575.23       3606.87        49.12 o                         
   6   0  13       1382.85       1351.99        41.22 o                         
   7   0  13       1200.59       1170.78        30.08 o                         
   8   0  13       1712.85       1691.73       166.85 o                         
   9   0  13        549.10        543.67        97.69 o                         
  -3   1  13       3102.10       3101.59        68.46 o                         
  -2   1  13       6343.28       6375.63        75.94 o                         
  -1   1  13       2412.23       2356.61        41.59 o                         
   0   1  13       2512.90       2443.30        41.05 o                         
   1   1  13       5965.24       6102.44        61.75 o                         
   2   1  13       4437.38       4479.36        59.40 o                         
   3   1  13        455.84        484.42        19.69 o                         
   4   1  13        616.03        572.75        20.15 o                         
   5   1  13        847.73        822.64        23.04 o                         
   6   1  13         89.18         78.99         9.65 o                         
   7   1  13        111.78        109.33        10.94 o                         
   8   1  13        227.28        245.04        25.92 o                         
   9   1  13        689.06        510.47        95.38 o                         
  -3   2  13       1156.23       1197.94        33.74 o                         
  -2   2  13       1844.85       1865.63        36.46 o                         
  -1   2  13       2996.81       3008.23        45.75 o                         
   0   2  13        606.76        673.62        20.28 o                         
   1   2  13         22.27         54.69         9.31 o                         
   2   2  13        300.43        319.44        15.15 o                         
   3   2  13         35.81         40.17         8.56 o                         
   4   2  13       1978.41       1969.66        34.59 o                         
   5   2  13       2556.52       2625.49        43.75 o                         
   6   2  13        520.64        548.95        20.40 o                         
   7   2  13       1367.35       1365.61        30.55 o                         
   8   2  13       1761.54       1900.92        71.19 o                         
   9   2  13       1947.00       1804.44       109.82 o                         
  -3   3  13         24.16         12.85        10.88 o                         
  -2   3  13          0.66         -3.23         9.47 o                         
  -1   3  13          6.09         -9.41         9.41 o                         
   0   3  13        254.77        232.61        13.47 o                         
   1   3  13       2706.74       2626.30        41.73 o                         
   2   3  13       2683.68       2825.03        42.74 o                         
   3   3  13       2101.96       2124.55        35.60 o                         
   4   3  13       6530.62       6519.16        69.57 o                         
   5   3  13       9581.72       9684.67        86.18 o                         
   6   3  13       4516.70       4578.80        55.12 o                         
   7   3  13       2350.61       2372.25        43.65 o                         
   8   3  13       3418.98       3415.93        86.96 o                         
   9   3  13       1226.57       1276.73        93.42 o                         
  -3   4  13       1480.27       1410.14       135.98 o                         
  -2   4  13       1280.23       1317.78        32.16 o                         
  -1   4  13        902.71        917.79        26.40 o                         
   0   4  13       1984.86       1995.96        36.36 o                         
   1   4  13       2375.53       2484.68        40.96 o                         
   2   4  13       2900.46       2948.75        44.19 o                         
   3   4  13       1830.63       1779.66        32.12 o                         
   4   4  13       1817.78       1896.99        37.68 o                         
   5   4  13       2122.85       2085.30        36.34 o                         
   6   4  13       1551.87       1505.85        40.06 o                         
   7   4  13         91.41        111.82        11.18 o                         
   8   4  13         42.47          1.42        17.51 o                         
   9   4  13        114.83        161.43        49.78 o                         
  10   4  13        110.13        197.49        60.63 o                         
  -2   5  13       2803.64       2783.06       117.08 o                         
  -1   5  13       2738.84       2737.74        46.23 o                         
   0   5  13       1524.96       1536.10        32.50 o                         
   1   5  13        522.59        539.92        20.03 o                         
   2   5  13        315.90        346.17        16.93 o                         
   3   5  13        226.76        249.21        14.14 o                         
   4   5  13         67.57         73.55         9.40 o                         
   5   5  13       1108.74       1092.73        26.38 o                         
   6   5  13         39.78         37.63         8.49 o                         
   7   5  13        337.20        358.85        16.89 o                         
   8   5  13       3090.70       3241.38        84.79 o                         
   9   5  13       3072.58       2971.67       149.76 o                         
  -2   6  13        165.50        154.34        56.36 o                         
  -1   6  13         16.37         -8.44        16.52 o                         
   0   6  13         22.40         42.31         9.79 o                         
   1   6  13       1233.42       1225.87        30.12 o
[truncated: 20,010 more chars]
