# Supplementary material for: Crystal structures of ten phosphane chalcogenide complexes of gold(III) chloride and bromide
Source: Acta Crystallogr E Crystallogr Commun. 2024 Mar 12;80(Pt 4):355–69. doi: 10.1107/S2056989024002032 (PMC10993601; doi:10.1107/S2056989024002032)
Supplement: Supplementary file 6 [file e-80-00355-11aasup6.hkl]

data_11aa                                                                       
_shelx_title ' Irene in P-1'                                                    
_shelx_refln_list_code          4                                               
_shelx_F_calc_maximum      298.02                                               
_exptl_crystal_F_000       620.00                                               
_reflns_d_resolution_high  0.6912                                               
                                                                                
loop_                                                                           
 _space_group_symop_operation_xyz                                               
 'x, y, z'                                                                      
 '-x, -y, -z'                                                                   
                                                                                
_cell_length_a     9.6382                                                       
_cell_length_b    10.2787                                                       
_cell_length_c    11.8483                                                       
_cell_angle_alpha  75.115                                                       
_cell_angle_beta   68.875                                                       
_cell_angle_gamma  89.728                                                       
                                                                                
_shelx_F_squared_multiplier     1.000                                           
                                                                                
loop_                                                                           
 _refln_index_h                                                                 
 _refln_index_k                                                                 
 _refln_index_l                                                                 
 _refln_F_squared_calc                                                          
 _refln_F_squared_meas                                                          
 _refln_F_squared_sigma                                                         
 _refln_observed_status                                                         
   1   0   0       1332.31       1350.96        13.12 o                         
   2   0   0      11973.62      12490.34        48.24 o                         
   3   0   0       6136.33       6265.71        34.95 o                         
   4   0   0        557.00        570.03         9.55 o                         
   5   0   0        858.46        903.24        14.14 o                         
   6   0   0         75.73         89.66         7.69 o                         
   7   0   0      14667.81      14631.40        98.25 o                         
   8   0   0        627.91        616.90        18.52 o                         
   9   0   0       9789.83       9919.40        94.45 o                         
  10   0   0       2184.75       2266.86        48.99 o                         
  11   0   0        168.22        195.38        21.82 o                         
  12   0   0       2193.66       2132.26        64.40 o                         
 -12   1   0        161.68        127.73        16.88 o                         
 -11   1   0       3208.97       3263.89        62.31 o                         
 -10   1   0        204.10        206.19        15.59 o                         
  -9   1   0       4672.24       4680.25        59.63 o                         
  -8   1   0       6615.38       6523.70        67.90 o                         
  -7   1   0      13688.51      13682.69        99.32 o                         
  -6   1   0       7667.78       7728.59        59.78 o                         
  -5   1   0       3250.16       3366.91        30.12 o                         
  -4   1   0       3928.69       3833.62        27.85 o                         
  -3   1   0        223.61        233.42         5.77 o                         
  -2   1   0       4319.55       4371.03        19.37 o                         
  -1   1   0       6813.59       7174.64        23.93 o                         
   1   1   0      10560.81      11228.16        46.09 o                         
   2   1   0      13582.83      14264.55        53.24 o                         
   3   1   0      19345.00      19387.56        84.88 o                         
   4   1   0         10.71         29.83         3.55 o                         
   5   1   0       2431.07       2461.85        24.43 o                         
   6   1   0       5534.28       5492.57        44.93 o                         
   7   1   0       2993.75       2982.45        35.11 o                         
   8   1   0       5469.33       5529.18        59.48 o                         
   9   1   0        228.37        251.35        15.42 o                         
  10   1   0       3775.92       3818.09        59.69 o                         
  11   1   0        115.52         94.19        17.92 o                         
  12   1   0       2612.65       2629.27        76.27 o                         
 -12   2   0         78.81         98.72        17.21 o                         
 -11   2   0       1364.43       1318.83        36.78 o                         
 -10   2   0        648.07        627.17        25.00 o                         
  -9   2   0        644.26        646.71        23.79 o                         
  -8   2   0      21947.08      21860.80       158.90 o                         
  -7   2   0        272.17        293.03        13.84 o                         
  -6   2   0      12638.25      12686.46        80.91 o                         
  -5   2   0       2903.09       2857.97        27.55 o                         
  -4   2   0       9692.97       9779.09        57.12 o                         
  -3   2   0        492.04        528.18         7.24 o                         
  -2   2   0         72.81        109.57         2.91 o                         
  -1   2   0      21274.08      21159.67        75.74 o                         
   0   2   0       6649.29       6820.91        31.98 o                         
   1   2   0      34775.13      34945.12       137.09 o                         
   2   2   0        827.62        860.83        10.27 o                         
   3   2   0       1155.04       1019.60        13.74 o                         
   4   2   0      12680.63      12637.44        69.81 o                         
   5   2   0       4117.20       4002.45        33.81 o                         
   6   2   0      11846.57      11645.67        75.23 o                         
   7   2   0       3104.78       3084.90        36.34 o                         
   8   2   0       9373.35       9331.83        85.54 o                         
   9   2   0       1000.31       1005.31        29.91 o                         
  10   2   0        125.69        126.93        15.50 o                         
  11   2   0       1165.84       1187.07        41.71 o                         
 -12   3   0       1636.44       1524.11        44.47 o                         
 -11   3   0        132.07        132.93        14.41 o                         
 -10   3   0       1395.13       1443.38        36.96 o                         
  -9   3   0         25.10         30.81        10.46 o                         
  -8   3   0       4317.16       4359.81        59.06 o                         
  -7   3   0       9597.00       9587.36        74.94 o                         
  -6   3   0       6066.58       5925.34        49.44 o                         
  -5   3   0      10924.83      11041.70        75.66 o                         
  -4   3   0        750.96        742.04        10.73 o                         
  -3   3   0       8579.96       8650.74        38.81 o                         
  -2   3   0         61.21         94.02         3.52 o                         
  -1   3   0       8729.88       8760.98        36.53 o                         
   0   3   0      18310.76      17749.38       105.66 o                         
   1   3   0       3258.14       3348.24        22.91 o                         
   2   3   0      17510.94      17541.14        81.37 o                         
   3   3   0        199.08        190.90         6.99 o                         
   4   3   0       9819.41       9859.61        60.09 o                         
   5   3   0       2376.91       2408.20        27.44 o                         
   6   3   0       7731.52       7757.51        58.48 o                         
   7   3   0      11040.04      11258.76        86.64 o                         
   8   3   0       4175.65       4332.72        56.92 o                         
   9   3   0       6628.42       6624.97        88.12 o                         
  10   3   0        333.11        369.86        24.24 o                         
  11   3   0       1454.19       1510.06        45.81 o                         
 -12   4   0       3652.24       3494.57        69.21 o                         
 -11   4   0       1048.29       1014.40        33.15 o                         
 -10   4   0        554.15        511.60        23.39 o                         
  -9   4   0       5329.70       5384.83        70.86 o                         
  -8   4   0        350.13        367.04        17.07 o                         
  -7   4   0       3085.17       3132.65        50.04 o                         
  -6   4   0        375.69        374.81        10.77 o                         
  -5   4   0       4356.60       4351.92        47.88 o                         
  -4   4   0       6874.76       7165.79        44.96 o                         
  -3   4   0      11954.92      11960.31        54.19 o                         
  -2   4   0      29985.62      30368.06       115.65 o                         
  -1   4   0       7346.27       7543.00        42.22 o                         
   0   4   0      47746.95      46448.54       284.05 o                         
   1   4   0        789.28        850.50        13.82 o                         
   2   4   0       1390.63       1356.14        19.71 o                         
   3   4   0       1073.59        988.77        15.07 o                         
   4   4   0       1296.02       1215.03        19.09 o                         
   5   4   0       3729.10       3691.86        34.73 o                         
   6   4   0         87.41         91.66         6.22 o                         
   7   4   0      11103.23      11003.40        96.59 o                         
   8   4   0       3717.02       3651.48        59.29 o                         
   9   4   0       4519.99       4490.00        74.15 o                         
  10   4   0       1189.67       1230.74        41.54 o                         
  11   4   0         79.95         66.26        16.14 o                         
 -12   5   0         47.53         52.61        32.42 o                         
 -11   5   0       3953.93       3921.23       104.58 o                         
 -10   5   0         18.06         24.64        10.46 o                         
  -9   5   0       6853.76       6874.64        81.36 o                         
  -8   5   0       5214.06       5180.05        62.23 o                         
  -7   5   0       5046.25       4987.97        56.72 o                         
  -6   5   0       7142.93       7201.87        62.42 o                         
  -5   5   0          9.62         16.32         4.65 o                         
  -4   5   0       2809.02       2897.33        26.77 o                         
  -3   5   0        193.91        223.35         6.10 o                         
  -2   5   0      18099.06      18493.05        86.61 o                         
  -1   5   0       4571.04       4363.67        32.21 o                         
   0   5   0       9070.59       8788.83        76.13 o                         
   1   5   0      32440.05      32252.84       161.89 o                         
   2   5   0         19.17         36.77         5.03 o                         
   3   5   0       6311.78       6249.08        53.47 o                         
   4   5   0        927.54        953.89        16.03 o                         
   5   5   0       2101.88       1944.16        25.09 o                         
   6   5   0       2708.09       2701.68        40.59 o                         
   7   5   0       1510.74       1529.61        37.12 o                         
   8   5   0       7679.73       7686.56        97.87 o                         
   9   5   0          5.99          0.71        14.05 o                         
  10   5   0       5120.24       5127.00        92.37 o                         
  11   5   0        893.70        927.93        61.70 o                         
 -11   6   0       1398.52       1480.50        64.99 o                         
 -10   6   0       2965.07       3002.09        87.25 o                         
  -9   6   0         31.50         32.61        10.37 o                         
  -8   6   0      10178.58      10379.30        94.17 o                         
  -7   6   0        113.41        125.27        10.37 o                         
  -6   6   0       2946.35       3001.89        38.63 o                         
  -5   6   0       2456.18       2545.20        30.34 o                         
  -4   6   0       2939.90       2815.21        28.50 o                         
  -3   6   0       1393.16       1348.64        17.07 o                         
  -2   6   0        141.63        148.33         5.99 o                         
  -1   6   0       8445.69       8055.17        61.85 o                         
   0   6   0       2047.51       2063.50        28.32 o                         
   1   6   0      13957.77      13886.19        97.58 o                         
   2   6   0       2992.74       2983.31        34.57 o                         
   3   6   0       1805.85       1804.18        28.35 o                         
   4   6   0      11740.97      11345.43        91.74 o                         
   5   6   0       1269.83       1286.95        29.37 o                         
   6   6   0       4017.98       4034.69        67.14 o                         
   7   6   0       1753.27       1767.06        41.47 o                         
   8   6   0       2444.56       2508.45        61.60 o                         
   9   6   0       1332.94       1289.70        43.83 o                         
  10   6   0        261.00        235.47        24.05 o                         
  11   6   0       2386.90       2181.26       216.87 o                         
 -11   7   0        133.35        156.09        32.58 o                         
 -10   7   0       4168.31       4141.66       113.78 o                         
  -9   7   0       1215.37       1228.96        58.17 o                         
  -8   7   0       3032.72       3121.68        82.48 o                         
  -7   7   0      10756.47      10768.27       105.10 o                         
  -6   7   0        182.14        188.76        10.19 o                         
  -5   7   0       4251.86       4275.32        42.21 o                         
  -4   7   0       1136.88       1053.18        17.75 o                         
  -3   7   0       7625.48       7832.45        66.19 o                         
  -2   7   0       1088.34       1125.45        20.02 o                         
  -1   7   0       5001.40       5076.20        48.87 o                         
   0   7   0       8353.77       8352.25        92.38 o                         
   1   7   0        388.03        352.87        11.79 o                         
   2   7   0      10823.41      10710.91        95.75 o                         
   3   7   0       1520.80       1479.23        31.72 o                         
   4   7   0       7869.22       7806.35        84.31 o                         
   5   7   0       3225.73       3135.52        49.44 o                         
   6   7   0       7101.97       6987.21        89.08 o                         
   7   7   0       4997.15       5165.46        76.95 o                         
   8   7   0         33.79         21.19        13.34 o                         
   9   7   0       2145.61       2061.84        58.25 o                         
  10   7   0       1088.26       1117.78       168.31 o                         
 -11   8   0        747.23        677.16        86.10 o                         
 -10   8   0         78.81         72.55        25.96 o                         
  -9   8   0       1376.94       1280.62        81.21 o                         
  -8   8   0        185.17        188.10        28.13 o                         
  -7   8   0       4606.56       4809.88       158.69 o                         
  -6   8   0       1607.10       1638.09        46.79 o                         
  -5   8   0       3088.65       3027.34        55.86 o                         
  -4   8   0      12563.92      12786.03        85.84 o                         
  -3   8   0       2848.44       2757.46        35.31 o                         
  -2   8   0      10585.90      10437.87        77.99 o                         
  -1   8   0        221.92        226.61        16.15 o                         
   0   8   0       8165.60       8061.41        71.45 o                         
   1   8   0         99.43         94.58        13.73 o                         
   2   8   0        494.34        473.72        20.59 o                         
   3   8   0       3895.57       3895.90        59.70 o                         
   4   8   0        415.72        411.72        20.65 o                         
   5   8   0       9420.71       9121.86        99.06 o                         
   6   8   0         18.59         40.25        12.43 o                         
   7   8   0       5440.74       5605.57        94.52 o                         
   8   8   0       1642.14       1588.75        52.17 o                         
   9   8   0       1367.64       1200.23        52.00 o                         
  10   8   0       1214.75       1093.48       145.56 o                         
 -10   9   0        285.43        303.41        58.21 o                         
  -9   9   0       2936.27       3128.59       110.12 o                         
  -8   9   0       3434.36       3434.10       102.57 o                         
  -7   9   0        280.89        249.64        27.62 o                         
  -6   9   0        623.14        704.67        41.53 o                         
  -5   9   0        120.06        115.92        19.40 o                         
  -4   9   0       3338.29       3425.22        64.26 o                         
  -3   9   0       2425.32       2493.32        58.96 o                         
  -2   9   0      13847.45      14018.28       103.35 o                         
  -1   9   0       6009.44       6102.10        65.41 o                         
   0   9   0        832.73        822.64        25.90 o                         
   1   9   0       4193.75       4207.77        64.57 o                         
   2   9   0       1306.94       1285.41        36.28 o                         
   3   9   0        326.09        380.07        21.62 o                         
   4   9   0        783.56        746.87        30.25 o                         
   5   9   0       3326.10       3375.59        65.51 o                         
   6   9   0       5151.95       5075.52        88.96 o                         
   7   9   0       1666.86       1681.14        53.99 o                         
   8   9   0       4834.49       4702.79        94.49 o                         
   9   9   0        634.77        867.16       140.74 o                         
  -9  10   0        123.24        139.26        74.33 o                         
  -8  10   0       5475.77       5567.97       139.82 o                         
  -7  10   0         27.51         42.22        26.99 o                         
  -6  10   0        760.38        757.32        44.68 o                         
  -5  10   0       1955.10       1915.69        66.39 o                         
  -4  10   0        118.79        121.43        17.66 o                         
  -3  10   0       3742.38       3647.42        88.92 o                         
  -2  10   0          7.46         32.87        17.26 o                         
  -1  10   0      12587.92      12738.43       167.53 o                         
   0  10   0        958.23        960.29        34.52 o                         
   1  10   0       6356.91       6479.08        89.67 o                         
   2  10   0       2678.82       2616.20        63.03 o                         
   3  10   0         48.53         54.31        14.48 o                         
   4  10   0       5206.27       5063.38        83.04 o                         
   5  10   0        110.78         79.00        16.29 o                         
   6  10   0       2230.87       2151.87        57.81 o                         
   7  10   0        491.54        513.11        34.63 o                         
   8  10   0       2277.59       2245.19       250.38 o                         
  -8  11   0        826.98        786.97       123.42 o                         
  -7  11   0       3937.75       3924.03       131.23 o                         
  -6  11   0         68.13         99.31        24.19 o                         
  -5  11   0        149.36        164.45        24.57 o                         
  -4  11   0        644.28        688.78        51.31 o                         
  -3  11   0       2947.07       2934.00        79.65 o                         
  -2  11   0       2874.35       2988.83        80.63 o                         
  -1  11   0       2048.50       1996.31        74.94 o                         
   0  11   0       5095.51       5244.27       133.45 o                         
   1  11   0         15.46         16.90        21.66 o                         
   2  11   0       3983.03       3990.62       125.51 o                         
   3  11   0        584.32        560.85        34.51 o                         
   4  11   0       2899.96       2882.78        67.23 o                         
   5  11   0       3025.33       2764.72        67.80 o                         
   6  11   0       1733.37       1668.26        65.39 o                         
   7  11   0       2609.46       2456.65        93.31 o                         
  -6  12   0       2093.63       2108.04        99.38 o                         
  -5  12   0        483.97        477.54        44.95 o                         
  -4  12   0       4258.46       4375.52       125.56 o                         
  -3  12   0         82.88        108.11        25.64 o                         
  -2  12   0       2862.74       2836.84        83.12 o                         
  -1  12   0        296.97        290.09        41.79 o                         
   0  12   0       5150.88       5032.61       125.56 o                         
   1  12   0        869.40        767.59        60.67 o                         
   2  12   0         46.43         51.49        24.24 o                         
   3  12   0       2439.49       2259.69        96.78 o                         
   4  12   0         12.99         32.04        24.43 o                         
   5  12   0       4223.53       4481.83       322.59 o                         
  -5  13   0          6.23         22.92        61.02 o                         
  -4  13   0       2337.02       2030.55       149.15 o                         
  -3  13   0       2910.74       2890.54       105.15 o                         
  -2  13   0       2850.07       2855.52       100.03 o                         
  -1  13   0       2338.08       2223.12       114.89 o                         
   0  13   0          4.77          9.46        25.21 o                         
   1  13   0        705.26        755.40        57.59 o                         
   2  13   0         21.67        -10.37        34.71 o                         
   3  13   0       1323.13       1274.91       237.59 o                         
   4  13   0       1947.92       1757.13       177.73 o                         
  -4  14   0         45.02        -15.12        60.11 o                         
  -2  14   0         46.87        124.60        59.36 o                         
  -1  14   0       5728.65       5626.78       328.07 o                         
   0  14   0       1950.69       1757.89       222.81 o                         
  -1 -13   1        955.25       1024.79        76.70 o                         
   0 -13   1       3913.28       3940.68       133.16 o                         
   1 -13   1        524.93        622.25        49.61 o                         
   2 -13   1       2628.18       2735.68        99.36 o                         
   3 -13   1       1520.28       1570.59       156.09 o                         
   4 -13   1       1898.08       1644.53       187.35 o                         
   5 -13   1       1603.66       1467.87       184.13 o                         
  -4 -12   1       5066.63       4807.23       225.20 o                         
  -3 -12   1         24.39         15.43        31.88 o                         
  -2 -12   1       3728.03       3935.18       127.21 o                         
  -1 -12   1        294.73        222.54        33.95 o                         
   0 -12   1       1854.22       1971.74        94.54 o                         
   1 -12   1       1674.15       1871.70        78.89 o                         
   2 -12   1       1025.56        946.55        51.41 o                         
   3 -12   1        918.87        831.82        46.05 o                         
   4 -12   1        464.58        472.71        53.88 o                         
   5 -12   1       3574.41       3519.49       125.82 o                         
   6 -12   1        446.93        499.63        57.89 o                         
  -6 -11   1       1734.39       1583.27        69.32 o                         
  -5 -11   1         36.65         24.22        18.76 o                         
  -4 -11   1       2048.87       1933.37        71.29 o                         
  -3 -11   1       1477.95       1444.93        52.05 o                         
  -2 -11   1       1322.86       1278.37        45.22 o                         
  -1 -11   1      10776.03      10773.46       187.23 o                         
   0 -11   1         87.96         86.35        25.10 o                         
   1 -11   1       2729.70       2681.62        80.98 o                         
   2 -11   1        291.48        257.89        28.74 o                         
   3 -11   1        901.96        875.31        45.15 o                         
   4 -11   1        318.52        296.10        32.23 o                         
   5 -11   1        682.49        633.10        70.45 o                         
   6 -11   1       5872.75       6170.42       164.17 o                         
   7 -11   1        336.81        324.31        36.44 o                         
   8 -11   1       6070.49       6008.26       330.56 o                         
   9 -11   1        655.67        630.32       120.43 o                         
  -7 -10   1       2236.17       2180.37        72.82 o                         
  -6 -10   1       1324.72       1283.76        52.89 o                         
  -5 -10   1       1043.80       1007.59        41.50 o                         
  -4 -10   1         97.00         94.94        17.98 o                         
  -3 -10   1       1956.14       1830.79        55.67 o                         
  -2 -10   1        142.31        134.20        16.95 o                         
  -1 -10   1       5101.52       5301.24        83.53 o                         
   0 -10   1       7735.32       7817.51        99.53 o                         
   1 -10   1       5388.48       5271.77        74.09 o                         
   2 -10   1       6376.28       6388.55       115.51 o                         
   3 -10   1        104.83        102.10        21.81 o                         
   4 -10   1        499.38        507.82        29.40 o                         
   5 -10   1        656.55        579.75        35.70 o                         
   6 -10   1       2186.05       2198.14        80.28 o                         
   7 -10   1       1015.96        999.57        57.24 o                         
   8 -10   1       1025.55       1104.89        70.69 o                         
   9 -10   1       5949.99       5966.83       340.34 o                         
  -8  -9   1        101.66        104.73        38.45 o                         
  -7  -9   1       3886.88       3824.27        84.58 o                         
  -6  -9   1         91.32         97.48        18.16 o                         
  -5  -9   1       2937.32       2949.06        66.73 o                         
  -4  -9   1         68.53         68.04        13.74 o                         
  -3  -9   1        901.60        897.60        36.61 o                         
  -2  -9   1       5569.13       5525.30        91.78 o                         
  -1  -9   1         11.69         14.08        13.11 o                         
   0  -9   1      13972.23      13920.71       130.33 o                         
   1  -9   1       1826.87       1803.30        38.37 o                         
   2  -9   1       7445.21       7337.26        71.87 o                         
   3  -9   1       1919.53       1948.53        33.09 o                         
   4  -9   1       2166.51       2122.79        55.18 o                         
   5  -9   1       3009.96       2997.49        74.92 o                         
   6  -9   1        167.56        177.66        27.51 o                         
   7  -9   1       4024.71       4000.41        97.71 o                         
   8  -9   1        483.46        493.04        41.07 o                         
   9  -9   1       1600.84       1599.63        82.38 o                         
  10  -9   1        434.68        583.85       122.22 o                         
  -9  -8   1       2809.07       2643.59       169.27 o                         
  -8  -8   1       4890.44       4857.18        95.85 o                         
  -7  -8   1       5233.89       5121.99        94.09 o                         
  -6  -8   1       7750.04       7714.75       106.18 o                         
  -5  -8   1         39.86         44.59        13.65 o                         
  -4  -8   1       2972.05       2876.12        57.34 o                         
  -3  -8   1        119.89         85.01        13.88 o                         
  -2  -8   1       4442.97       4365.25        72.24 o                         
  -1  -8   1       2409.91       2373.76        50.20 o                         
   0  -8   1       2745.01       2827.69        46.77 o                         
   1  -8   1       9734.06       9678.78        87.17 o                         
   2  -8   1       1957.01       1948.02        29.89 o                         
   3  -8   1       2117.24       2243.44        32.05 o                         
   4  -8   1        773.00        839.91        18.70 o                         
   5  -8   1       7950.28       8023.75        74.35 o                         
   6  -8   1       2960.11       2931.40        63.72 o                         
   7  -8   1       2840.52       2929.00        77.76 o                         
   8  -8   1       7324.58       7340.89       147.07 o                         
   9  -8   1          3.33         39.13        21.58 o                         
  10  -8   1       1274.91       1204.70        70.75 o                         
  11  -8   1         70.18         62.02        55.80 o                         
  -9  -7   1        741.73        712.11        37.31 o                         
  -8  -7   1       2577.53       2523.34        64.34 o                         
  -7  -7   1        140.72        121.04        16.28 o                         
  -6  -7   1       9752.89       9621.44       100.01 o                         
  -5  -7   1        718.75        746.77        24.87 o                         
  -4  -7   1       3964.55       3891.22        54.18 o                         
  -3  -7   1       5659.22       5444.83        70.13 o                         
  -2  -7   1         27.27         35.33         9.54 o                         
  -1  -7   1       7495.51       7457.72        72.72 o                         
   0  -7   1        238.34        231.59        10.27 o                         
   1  -7   1       8199.75       8020.92        62.82 o                         
   2  -7   1       1189.57       1146.76        19.39 o                         
   3  -7   1       3143.41       3084.25        33.51 o                         
   4  -7   1       2876.81       2936.61        34.58 o                         
   5  -7   1         16.79         23.79         5.50 o                         
   6  -7   1       9830.59      10090.21        82.42 o                         
   7  -7   1       1662.81       1660.59        31.01 o                         
   8  -7   1       7289.38       7239.12        95.53 o                         
   9  -7   1        364.42        370.68        33.38 o                         
  10  -7   1        992.97       1082.71        57.15 o                         
  11  -7   1        491.25        501.33        46.64 o                         
  12  -7   1          5.39         -7.98        33.08 o                         
 -10  -6   1       3302.35       3262.05       151.04 o                         
  -9  -6   1       1376.44       1414.22        46.06 o                         
  -8  -6   1       1907.80       1848.31        51.31 o                         
  -7  -6   1       5487.30       5691.81        79.89 o                         
  -6  -6   1        798.22        799.26        27.26 o                         
  -5  -6   1        856.09        859.27        24.55 o                         
  -4  -6   1          2.33         22.14         7.49 o                         
  -3  -6   1      11094.12      10694.34        89.78 o                         
  -2  -6   1       1594.19       1674.57        27.19 o                         
  -1  -6   1       7873.80       7583.85        65.34 o                         
   0  -6   1      34824.09      34324.54       193.72 o                         
   1  -6   1       1196.76       1209.88        17.93 o                         
   2  -6   1       3616.38       3557.57        35.29 o                         
   3  -6   1        105.37        111.79         6.56 o                         
   4  -6   1       1181.46       1195.14        17.69 o                         
   5  -6   1       1981.85       2075.16        27.12 o                         
   6  -6   1       6617.50       6716.51        65.04 o                         
   7  -6   1      10684.79      10832.22        92.39 o                         
   8  -6   1        219.66        265.08        14.99 o                         
   9  -6   1      13820.54      13861.75       123.03 o                         
  10  -6   1         77.18         55.77        29.54 o                         
  11  -6   1        516.56        442.07        43.59 o                         
  12  -6   1        431.93        348.27        63.85 o                         
 -11  -5   1       2012.43       2155.81       122.26 o                         
 -10  -5   1        659.00        630.73        37.94 o                         
  -9  -5   1       3295.42       3224.41        73.12 o                         
  -8  -5   1         10.31         31.00        15.39 o                         
  -7  -5   1       7001.63       6835.19        97.76 o                         
  -6  -5   1       1275.05       1302.85        37.56 o                         
  -5  -5   1       5111.16       5041.80        54.00 o                         
  -4  -5   1        751.22        736.90        17.49 o                         
  -3  -5   1        664.19        688.30        17.21 o                         
  -2  -5   1      16382.03      16060.35        96.55 o                         
  -1  -5   1        820.24        879.63        16.84 o                         
   0  -5   1      27378.97      27012.97       153.60 o                         
   1  -5   1       8454.30       8076.56        53.24 o                         
   2  -5   1      17418.69      17362.94        96.45 o                         
   3  -5   1       2798.98       2814.36        26.82 o                         
   4  -5   1       1052.34       1059.10        16.85 o                         
   5  -5   1        823.45        893.22        18.44 o                         
   6  -5   1        266.79        257.93        11.84 o                         
   7  -5   1       6141.60       6204.63        64.47 o                         
   8  -5   1       2069.41       2083.49        37.86 o                         
   9  -5   1       5510.47       5532.75        68.64 o                         
  10  -5   1       2650.23       2658.27        49.25 o                         
  11  -5   1        893.39        903.15        32.19 o                         
  12  -5   1       3573.47       3555.33       137.94 o                         
 -11  -4   1       2254.08       2148.83       146.28 o                         
 -10  -4   1        478.49        463.09        31.42 o                         
  -9  -4   1       4822.71       4874.94        80.55 o                         
  -8  -4   1      11199.02      11162.55       122.22 o                         
  -7  -4   1       1978.30       1929.38        40.08 o                         
  -6  -4   1       7170.14       7152.96        65.38 o                         
  -5  -4   1       1004.85       1056.35        21.84 o                         
  -4  -4   1       4102.16       4147.12        52.68 o                         
  -3  -4   1         50.95         53.85         6.06 o                         
  -2  -4   1       7155.89       6884.73        49.06 o                         
  -1  -4   1       3945.59       3725.77        32.32 o                         
   0  -4   1        583.01        610.24        11.60 o                         
   1  -4   1      39469.30      39137.31       150.29 o                         
   2  -4   1       1714.05       1659.44        16.23 o                         
   3  -4   1       5730.05       5581.91        37.16 o                         
   4  -4   1       3592.61       3630.71        29.35 o                         
   5  -4   1      11468.82      11648.79        73.26 o                         
   6  -4   1       4988.29       4983.64        43.86 o                         
   7  -4   1         39.09         46.99         7.55 o                         
   8  -4   1       6752.03       6761.20        72.16 o                         
   9  -4   1        598.91        551.50        21.68 o                         
  10  -4   1       2255.36       2297.36        47.38 o                         
  11  -4   1        112.46        113.28        13.51 o                         
  12  -4   1       1683.18       1687.22        53.18 o                         
 -11  -3   1        825.32        775.64        47.91 o                         
 -10  -3   1       2042.92       2142.23        57.35 o                         
  -9  -3   1       1461.16       1487.64        40.15 o                         
  -8  -3   1       7019.76       6957.00        81.47 o                         
  -7  -3   1       4966.68       4845.46        57.20 o                         
  -6  -3   1      12820.99      12510.74        88.15 o                         
  -5  -3   1       3950.30       3971.36        39.64 o                         
  -4  -3   1       1588.54       1609.51        24.58 o                         
  -3  -3   1       3775.66       3620.13        38.95 o                         
  -2  -3   1       2283.38       2484.29        27.52 o                         
  -1  -3   1      10278.11      10344.97        59.26 o                         
   0  -3   1       6344.86       6426.65        47.53 o                         
   1  -3   1      11296.55      11304.97        50.42 o                         
   2  -3   1      16028.73      16080.54        60.22 o                         
   3  -3   1       7878.21       8295.74        46.29 o                         
   4  -3   1      13473.60      13662.48        72.54 o                         
   5  -3   1        469.65        494.61        11.86 o                         
   6  -3   1      11746.76      11841.64        82.67 o                         
   7  -3   1       1105.43       1098.49        22.39 o                         
   8  -3   1       6871.28       6800.98        68.71 o                         
   9  -3   1       3120.47       3164.61        50.64 o                         
  10  -3   1        102.91        125.92        14.31 o                         
  11  -3   1       2307.55       2285.08        49.04 o                         
  12  -3   1         48.41         33.17        12.91 o                         
  13  -3   1       2546.68       2434.30        74.58 o                         
 -11  -2   1         27.83         55.99        18.46 o                         
 -10  -2   1       2474.57       2510.02        53.02 o                         
  -9  -2   1       1634.95       1586.07        42.67 o                         
  -8  -2   1       1117.95       1091.59        29.67 o                         
  -7  -2   1       5648.70       5689.06        59.78 o                         
  -6  -2   1        852.96        888.57        18.35 o                         
  -5  -2   1       8329.13       8209.29        61.65 o                         
  -4  -2   1       1607.46       1614.01        21.15 o                         
  -3  -2   1      28338.81      28213.94       132.55 o                         
  -2  -2   1       9608.43       9589.44        56.78 o                         
  -1  -2   1       2256.33       2215.60        18.00 o                         
   0  -2   1      15908.37      15841.94        95.10 o                         
   1  -2   1        282.31        300.81         4.68 o                         
   2  -2   1       3146.22       3018.29        16.04 o                         
   3  -2   1        156.07        175.23         4.76 o                         
   4  -2   1       8996.86       9011.30        57.73 o                         
   5  -2   1      14341.12      14437.12        85.40 o                         
   6  -2   1      12395.06      12258.64        82.86 o                         
   7  -2   1      10824.14      10846.38        79.74 o                         
   8  -2   1        943.01        930.55        25.44 o                         
   9  -2   1       4706.20       4741.63        67.62 o                         
  10  -2   1         33.42         39.59        12.31 o                         
  11  -2   1        761.55        745.43        28.74 o                         
  12  -2   1       1239.16       1240.98        37.58 o                         
 -11  -1   1       2375.74       2391.70        59.64 o                         
 -10  -1   1       1161.77       1236.88        40.22 o                         
  -9  -1   1       5260.92       5297.31        68.97 o                         
  -8  -1   1         38.12         33.76         7.90 o                         
  -7  -1   1       3130.46       3127.43        39.09 o                         
  -6  -1   1       5565.96       5572.22        45.72 o                         
  -5  -1   1       4224.45       4206.65        37.24 o                         
  -4  -1   1       6825.73       7013.15        46.78 o                         
  -3  -1   1        440.89        515.34         9.70 o                         
  -2  -1   1      73186.15      73511.17       336.61 o                         
  -1  -1   1        327.81        360.28         6.47 o                         
   0  -1   1      29631.86      28467.27       167.05 o                         
   1  -1   1      28250.28      28233.91       106.92 o                         
   2  -1   1       5175.53       5245.64        24.22 o                         
   3  -1   1       1468.76       1531.77        13.45 o                         
   4  -1   1         77.78         96.21         4.96 o                         
   5  -1   1       7662.73       7750.32        53.57 o                         
   6  -1   1         26.51         38.60         4.91 o                         
   7  -1   1      16921.86      16796.04       128.86 o                         
   8  -1   1       7869.29       7870.25        78.23 o                         
   9  -1   1       2966.02       2987.77        50.26 o                         
  10  -1   1       6301.40       6383.28        82.18 o                         
  11  -1   1        261.23        234.93        17.64 o                         
  12  -1   1       1816.41       1792.81        49.01 o                         
 -12   0   1         18.50         31.03        35.20 o                         
 -11   0   1       4851.36       4807.39        83.65 o                         
 -10   0   1       2852.99       2871.83        57.01 o                         
  -9   0   1       5449.41       5488.14        74.31 o                         
  -8   0   1       7646.95       7722.20        65.58 o                         
  -7   0   1       1793.10       1770.44        28.94 o                         
  -6   0   1       2726.35       2605.80        32.90 o                         
  -5   0   1        136.08        154.33         8.64 o                         
  -4   0   1       4150.77       4040.07        36.68 o                         
  -3   0   1       4651.94       4710.87        33.66 o                         
  -2   0   1      27587.06      28547.27       103.89 o                         
  -1   0   1      11996.53      12296.98        46.29 o                         
   1   0   1      25027.99      26540.18       129.66 o                         
   2   0   1       1421.66       1449.07        10.30 o                         
   3   0   1       2519.21       2558.29        17.56 o                         
   4   0   1      14956.31      15189.70        69.11 o                         
   5   0   1       8710.00       9002.07        58.10 o                         
   6   0   1       5743.04       5779.72        49.79 o                         
   7   0   1        222.94        224.31        10.93 o                         
   8   0   1       4366.69       4387.68        54.10 o                         
   9   0   1        183.88        202.57        14.22 o                         
  10   0   1       5378.68       5382.06        69.18 o                         
  11   0   1        970.82       1056.42        35.37 o                         
  12   0   1       2337.81       2305.84        57.96 o                         
 -12   1   1        154.82        164.01        21.86 o                         
 -11   1   1        833.14        853.81        32.44 o                         
 -10   1   1       8704.88       8627.29        97.83 o                         
  -9   1   1        214.25        239.23        15.73 o                         
  -8   1   1       8867.84       8917.13        76.09 o                         
  -7   1   1       5109.74       5067.33        50.07 o                         
  -6   1   1       3965.22       3852.04        39.93 o                         
  -5   1   1       1282.13       1361.58        21.75 o                         
  -4   1   1         91.41         98.42         7.48 o                         
  -3   1   1       8121.44       8117.38        52.59 o                         
  -2   1   1          4.37         26.70         2.64 o                         
  -1   1   1      48083.93      48852.81       179.37 o                         
   0   1   1      12954.48      13102.69       111.75 o                         
   1   1   1       2413.05       2543.75        12.76 o                         
   2   1   1      32960.37      34246.93       123.47 o                         
   3   1   1       2289.17       2343.45        18.69 o                         
   4   1   1       9809.70       9816.44        56.56 o                         
   5   1   1        188.91        236.27         7.34 o                         
   6   1   1      17666.28      17771.08       104.84 o                         
   7   1   1       2624.63       2562.20        33.32 o                         
   8   1   1        799.07        818.92        21.85 o                         
   9   1   1       3069.52       3105.13        49.92 o                         
  10   1   1        248.05        240.32        16.84 o                         
  11   1   1       2621.30       2492.54        57.56 o                         
  12   1   1         76.64         89.78        17.62 o                         
 -12   2   1       1116.40       1105.48        43.84 o                         
 -11   2   1        274.39        243.35        18.91 o                         
 -10   2   1       1770.27       1791.70        40.89 o                         
  -9   2   1       3849.51       3871.91        54.48 o                         
  -8   2   1       3404.07       3289.39        46.14 o                         
  -7   2   1      11518.57      11619.09        80.57 o                         
  -6   2   1         53.81         80.07         6.89 o                         
  -5   2   1       6823.49       6617.97        48.02 o                         
  -4   2   1       7190.19       7259.67        48.37 o                         
  -3   2   1       9134.71       9253.75        42.62 o                         
  -2   2   1      10996.10      11154.22        45.02 o                         
  -1   2   1       9115.04       9326.38        43.53 o                         
   0   2   1       8386.84       8431.53        58.68 o                         
   1   2   1       1357.85       1420.78         9.18 o                         
   2   2   1      18881.44      19579.62        96.23 o                         
   3   2   1      10138.90      10445.30        59.92 o                         
   4   2   1       6362.30       6574.00        47.44 o                         
   5   2   1      29950.08      30304.85       155.06 o                         
   6   2   1      11313.47      11248.54        71.93 o                         
   7   2   1       5558.12       5534.04        54.28 o                         
   8   2   1         35.64         39.27         7.68 o                         
   9   2   1       3957.36       4011.50        57.67 o                         
  10   2   1        765.44        829.06        31.11 o                         
  11   2   1        411.55        409.50        22.84 o                         
  12   2   1       4220.08       4399.75        90.19 o                         
 -12   3   1        316.49        260.35        23.71 o                         
 -11   3   1       2435.39       2378.94        49.94 o                         
 -10   3   1        335.26        348.60        18.82 o                         
  -9   3   1       6725.11       6600.19        78.27 o                         
  -8   3   1        908.74        929.00        26.32 o                         
  -7   3   1       2071.89       2139.27        31.20 o                         
  -6   3   1       3875.04       3839.27        38.71 o                         
  -5   3   1       4713.98       4868.77        34.42 o                         
  -4   3   1      12591.48      12971.30        66.28 o                         
  -3   3   1        663.94        751.79         8.93 o                         
  -2   3   1      76510.68      78477.69       359.08 o                         
  -1   3   1       3043.40       3118.14        24.79 o                         
   0   3   1       2786.43       2727.92        16.42 o                         
   1   3   1       1358.24       1331.05        10.83 o                         
   2   3   1        123.33        201.91         5.40 o                         
   3   3   1        244.47        300.28         8.84 o                         
   4   3   1        762.51        846.69        15.36 o                         
   5   3   1      24246.36      24158.99       134.08 o                         
   6   3   1       5548.44       5592.04        50.16 o                         
   7   3   1      14934.71      14964.16       100.54 o                         
   8   3   1       4715.98       4753.46        56.46 o                         
   9   3   1         28.37         32.91        11.21 o                         
  10   3   1        817.00        831.91        30.82 o                         
  11   3   1         95.31         95.46        15.69 o                         
 -12   4   1        357.92        363.91        96.02 o                         
 -11   4   1       2508.82       2466.94        50.67 o                         
 -10   4   1       2746.36       2750.09        51.77 o                         
  -9   4   1       3322.22       3285.63        52.94 o                         
  -8   4   1       5113.64       5024.23        62.31 o                         
  -7   4   1       2278.33       2385.33        39.99 o                         
  -6   4   1       3268.50       3192.05        34.66 o                         
  -5   4   1        652.66        638.20        11.48 o                         
  -4   4   1       2343.57       2399.08        23.41 o                         
  -3   4   1       9466.32       9408.08        43.21 o                         
  -2   4   1      17706.41      18216.07        90.06 o                         
  -1   4   1      31605.70      31457.31       140.13 o                         
   0   4   1       3837.03       3840.75        34.59 o                         
   1   4   1      19382.03      19334.14        79.98 o                         
   2   4   1        594.94        632.02         9.88 o                         
   3   4   1        160.94        210.34         7.84 o                         
   4   4   1      13385.45      13512.32        81.14 o                         
   5   4   1       1646.08       1579.78        24.84 o                         
   6   4   1      13677.68      13427.17        89.09 o                         
   7   4   1       1451.03       1401.77        27.84 o                         
   8   4   1       9578.09       9631.08        94.66 o                         
   9   4   1       1247.29       1320.08        35.25 o                         
  10   4   1       2663.16       2679.19        59.09 o                         
  11   4   1       1495.77       1539.35        48.07 o                         
  12   4   1         78.55         54.32        34.11 o                         
 -12   5   1        954.06        933.29       138.41 o                         
 -11   5   1         46.43         41.89        20.26 o                         
 -10   5   1      10694.10      10491.11       107.91 o                         
  -9   5   1        182.74        194.69        14.44 o                         
  -8   5   1       3477.89       3425.58        56.03 o                         
  -7   5   1       2063.50       2051.85        36.90 o                         
  -6   5   1       1877.94       1871.72        29.05 o                         
  -5   5   1        164.65        175.12         7.92 o                         
  -4   5   1         30.59         38.66         4.08 o                         
  -3   5   1      13698.08      13349.13        63.93 o                         
  -2   5   1       7477.55       7709.26        53.48 o                         
  -1   5   1      27788.89      27384.19       123.50 o                         
   0   5   1       4564.23       4240.78        31.99 o                         
   1   5   1       4282.60       4149.32        34.37 o                         
   2   5   1       7815.36       7753.64        50.14 o                         
   3   5   1       1523.09       1609.77        20.09 o                         
   4   5   1       2705.66       2570.73        24.08 o                         
   5   5   1       2573.67       2515.06        31.82 o                         
   6   5   1       7317.99       7411.68        67.37 o                         
   7   5   1       3555.67       3570.03        47.55 o                         
   8   5   1       1338.09       1301.29        35.25 o                         
   9   5   1       2249.87       2293.89        52.24 o                         
  10   5   1         98.97        116.99        17.11 o                         
  11   5   1       4169.38       4210.00       102.92 o                         
 -11   6   1        367.77        322.94        35.95 o                         
 -10   6   1       2280.66       2352.64        78.75 o                         
  -9   6   1       9425.74       9517.39       157.12 o                         
  -8   6   1        723.27        686.85        23.20 o                         
  -7   6   1      10612.81      10539.45        88.56 o                         
  -6   6   1         57.13         48.29         6.99 o                         
  -5   6   1        862.86        876.85        23.65 o                         
  -4   6   1       1076.80       1062.53        13.89 o                         
  -3   6   1       2847.28       2906.90        26.13 o                         
  -2   6   1      10371.61      10309.12        60.85 o                         
  -1   6   1       1140.78       1111.69        14.64 o                         
   0   6   1      31528.42      31108.21       145.25 o                         
   1   6   1       2110.28       2153.30        29.28 o                         
   2   6   1       5318.85       5182.69        47.18 o                         
   3   6   1       3095.78       3081.48        44.65 o                         
   4   6   1       1860.47       1769.56        24.81 o                         
   5   6   1      12361.06      11982.93        92.34 o                         
   6   6   1       1496.89       1549.85        30.90 o                         
   7   6   1       6065.78       5976.71        64.70 o                         
   8   6   1       1123.60       1128.92        32.50 o                         
   9   6   1       1583.77       1606.98        42.58 o                         
  10   6   1       1410.77       1380.79        42.60 o                         
  11   6   1        250.36        227.92        31.22 o                         
 -11   7   1       1708.16       1639.60       105.14 o                         
 -10   7   1        154.53        154.67        33.53 o                         
  -9   7   1       3636.46       3658.15        94.48 o                         
  -8   7   1        821.54        857.35        44.64 o                         
  -7   7   1       4638.03       4516.65        88.23 o                         
  -6   7   1       8826.27       9063.03        87.88 o                         
  -5   7   1       3705.17       3674.71        36.09 o                         
  -4   7   1       6041.78       6151.43        46.88 o                         
  -3   7   1       2372.18       2366.24        21.77 o                         
  -2   7   1       9918.87       9697.33        53.73 o                         
  -1   7   1        638.83        625.71        11.58 o                         
   0   7   1       2085.84       2022.32        31.34 o                         
   1   7   1       1805.80       1812.49        30.30 o                         
   2   7   1       3811.85       3750.31        43.58 o                         
   3   7   1      11421.93      11148.29        88.74 o                         
   4   7   1         42.14         61.59        10.28 o                         
   5   7   1      10089.59      10206.82        95.95 o                         
   6   7   1       6850.86       6857.22        78.74 o                         
   7   7   1       4051.38       3942.60        58.53 o                         
   8   7   1       2205.54       2349.58        48.39 o                         
   9   7   1          9.41         -0.70        14.21 o                         
  10   7   1       1216.62       1202.38        41.74 o                         
 -10   8   1       1684.66       1752.34        86.74 o                         
  -9   8   1       1124.37       1140.50        68.35 o                         
  -8   8   1       4815.66       4861.89       108.29 o                         
  -7   8   1        136.35        121.25        18.72 o                         
  -6   8   1       2123.84       2235.67        59.61 o                         
  -5   8   1        184.68        213.55        16.32 o                         
  -4   8   1       4600.00       4873.78        66.98 o                         
  -3   8   1       6835.84       7025.02        52.54 o                         
  -2   8   1       2834.63       2824.29        31.46 o                         
  -1   8   1      12873.50      12857.95        93.25 o                         
   0   8   1       1512.98       1579.27        30.29 o                         
   1   8   1       3404.47       3364.02        49.00 o                         
   2   8   1        709.57        680.62        23.43 o                         
   3   8   1        110.07         88.39        10.62 o                         
   4   8   1       4076.61       4038.50        56.44 o                         
   5   8   1       2481.05       2511.76        44.36 o                         
   6   8   1      11099.91      11034.16       109.23 o                         
   7   8   1         35.82         16.26        13.14 o                         
   8   8   1       4059.56       4122.56        76.86 o                         
   9   8   1       1102.22       1074.77        47.73 o                         
  10   8   1        409.71        315.17       158.49 o                         
 -10   9   1       3540.49       3430.43       187.44 o                         
  -9   9   1         18.91         78.28        27.13 o                         
  -8   9   1        684.61        747.17        53.17 o                         
  -7   9   1       1615.14       1564.71        60.79 o                         
  -6   9   1       1060.15        956.40        46.20 o                         
  -5   9   1       2904.28       2884.67        71.44 o                         
  -4   9   1          5.45          2.74        11.63 o                         
  -3   9   1       9218.25       9192.45       117.46 o                         
  -2   9   1       2775.17       2680.76        55.06 o                         
  -1   9   1      11773.22      11907.28        91.64 o                         
   0   9   1       4983.38       4942.61        59.93 o                         
   1   9   1        327.31        381.45        27.09 o                         
   2   9   1       5542.47       5605.30        75.68 o                         
   3   9   1        127.90        116.10        13.07 o                         
   4   9   1       2343.21       2288.01        47.65 o                         
   5   9   1       1704.29       1639.78        40.27 o                         
   6   9   1       2763.97       2795.73        56.99 o                         
   7   9   1       4706.65       4651.72        86.60 o                         
   8   9   1        940.15        876.62        38.08 o                         
   9   9   1       4025.04       4338.78       312.30 o                         
  -9  10   1       5401.48       5815.48       242.25 o                         
  -8  10   1          2.37        -18.10        25.57 o                         
  -7  10   1       1183.87       1187.69        63.10 o                         
  -6  10   1         60.35         27.98        22.09 o                         
  -5  10   1       1223.16       1303.95        71.29 o                         
  -4  10   1        997.98       1001.58        42.02 o                         
  -3  10   1       2252.35       2285.76        59.27 o                         
  -2  10   1       8335.87       8411.45       119.29 o                         
  -1  10   1        158.58        209.84        22.72 o                         
   0  10   1       7596.03       7669.60       127.90 o                         
   1  10   1       1119.77       1130.78        33.08 o                         
   2  10   1       2752.39       2712.17        61.72 o                         
   3  10   1       1134.01       1157.19        36.54 o                         
   4  10   1       1304.94       1315.28        40.15 o                         
   5  10   1       4475.92       4489.29        74.46 o                         
   6  10   1         97.68         78.43        16.25 o                         
   7  10   1       2432.27       2350.42        67.39 o                         
   8  10   1       1605.64       1568.07        68.04 o                         
  -8  11   1       1899.76       1824.68       185.78 o                         
  -7  11   1        664.32        729.89        59.18 o                         
  -6  11   1       6562.92       6431.01       149.26 o                         
  -5  11   1        147.37        147.54        31.10 o                         
  -4  11   1       1032.63       1025.11        50.57 o                         
  -3  11   1        248.23        289.69        27.68 o                         
  -2  11   1       4365.39       4497.63        98.57 o                         
  -1  11   1        566.00        564.11        46.49 o                         
   0  11   1        974.50       1039.75        53.32 o                         
   1  11   1       7457.67       7363.45       145.16 o                         
   2  11   1          1.81         13.80        19.55 o                         
   3  11   1       7783.72       7824.97       154.95 o                         
   4  11   1        359.14        429.14        35.80 o                         
   5  11   1       2245.68       2221.17        56.77 o                         
   6  11   1       1966.81       1900.97        58.27 o                         
   7  11   1        239.78        215.79        34.43 o                         
  -8  12   1       1652.38       1804.13       187.01 o                         
  -7  12   1         23.88         13.12        47.81 o                         
  -6  12   1       1720.46       1577.29        96.25 o                         
  -5  12   1        987.87       1021.13        62.06 o                         
  -4  12   1       3433.13       3388.57       109.58 o                         
  -3  12   1       3623.21       3692.66       103.77 o                         
  -2  12   1        199.94        116.45        26.53 o                         
  -1  12   1       1936.87       1995.65        78.39 o                         
   0  12   1        874.70        842.41        51.15 o                         
   1  12   1        800.95        812.50        50.75 o                         
   2  12   1        836.09        796.51        51.45 o                         
   3  12   1       1928.51       1931.00        78.64 o                         
   4  12   1       5982.37       5928.05       142.52 o                         
   5  12   1       1457.38       1301.63        96.91 o                         
   6  12   1       4715.70       5016.49       368.95 o                         
  -6  13   1         14.21        101.30        72.83 o                         
  -5  13   1       3815.27       3690.51       203.89 o                         
  -4  13   1        101.49         83.25        34.04 o                         
  -3  13   1       4971.23       5099.03       154.98 o                         
  -2  13   1       1391.65       1389.01        74.97 o                         
  -1  13   1       2441.61       2437.38       127.68 o                         
   0  13   1        946.47       1027.22        61.08 o                         
   1  13   1        755.39        770.23        57.34 o                         
   2  13   1       1874.47       1829.03        79.53 o                         
   3  13   1         92.53         34.48        26.12 o                         
   4  13   1       1862.86       1813.37       117.99 o                         
  -2  14   1       5335.19       5380.10       306.88 o                         
  -1  14   1         44.37         -9.86        40.03 o                         
   0  14   1       1959.78       1683.75       211.59 o                         
   1  14   1        439.18        516.40       120.87 o                         
  -1 -13   2       1275.06       1534.57       203.98 o                         
   0 -13   2        913.40        941.94        89.02 o                         
   1 -13   2       2360.31       2371.09       185.72 o                         
   2 -13   2         15.63          5.54        32.69 o                         
   3 -13   2       4020.60       4356.33       494.14 o                         
   5 -13   2       1472.38       1242.62       169.57 o                         
  -4 -12   2        728.39        738.75       118.16 o                         
  -3 -12   2       3166.83       3057.61       235.89 o                         
  -2 -12   2        167.91        167.93        36.68 o                         
  -1 -12   2       3581.62       3583.83       137.68 o                         
   0 -12   2       2312.10       2362.10        99.88 o                         
   1 -12   2        564.26        560.88        50.86 o                         
   2 -12   2        888.16        928.79        63.51 o                         
   3 -12   2       1077.97       1142.60        58.19 o                         
   4 -12   2        852.21        868.05        58.08 o                         
   5 -12   2         35.83         29.31        30.06 o                         
   6 -12   2       6291.21       5944.90       363.28 o                         
  -6 -11   2         11.16         -2.77        53.01 o                         
  -5 -11   2       3166.45       2917.72       154.60 o                         
  -4 -11   2         37.59         40.26        20.78 o                         
  -3 -11   2       2607.25       2667.38        73.46 o                         
  -2 -11   2       3824.45       3935.42        86.84 o                         
  -1 -11   2       1284.79       1307.66        71.39 o                         
   0 -11   2       6291.45       6448.98       175.83 o                         
   1 -11   2        149.61        228.73        35.33 o                         
   2 -11   2       2888.25       2917.66        86.88 o                         
   3 -11   2        437.32        406.90        52.65 o                         
   4 -11   2       1097.00       1137.92        61.75 o                         
   5 -11   2        594.36        540.30        50.25 o                         
   6 -11   2        214.65        197.34        40.87 o                         
   7 -11   2       5273.24       5213.06       154.04 o                         
   8 -11   2          7.53        106.11        46.93 o                         
   9 -11   2       3898.70       3716.59       267.31 o                         
  -7 -10   2       1238.22       1353.31       127.22 o                         
  -6 -10   2        227.79        212.31        26.27 o                         
  -5 -10   2       1282.17       1169.07        48.07 o                         
  -4 -10   2       1143.70       1096.83        44.55 o                         
  -3 -10   2        452.21        463.06        32.25 o                         
  -2 -10   2       8314.91       8323.49       119.27 o                         
  -1 -10   2       1016.67       1064.17        38.68 o                         
   0 -10   2       3196.99       3240.00        64.27 o                         
   1 -10   2       5938.16       5964.20        79.50 o                         
   2 -10   2       2172.96       2175.56        56.64 o                         
   3 -10   2       1178.12       1204.09        53.13 o                         
   4 -10   2        917.48        940.97        46.97 o                         
   5 -10   2       4017.95       4018.97        98.33 o                         
   6 -10   2        660.82        660.14        45.94 o                         
   7 -10   2       1955.69       2054.06        81.93 o                         
   8 -10   2       1710.05       1769.52        80.33 o                         
   9 -10   2        237.73         71.37        49.30 o                         
  -7  -9   2         18.22         11.73        18.64 o                         
  -6  -9   2       4936.83       4689.61        95.05 o                         
  -5  -9   2        103.30        111.25        18.10 o                         
  -4  -9   2       1463.45       1482.26        47.52 o                         
  -3  -9   2         67.83         75.23        18.57 o                         
  -2  -9   2       1921.32       1823.91        53.44 o                         
  -1  -9   2       6210.24       6358.03        91.78 o                         
   0  -9   2        926.60        922.11        31.32 o                         
   1  -9   2       7834.16       7887.18        87.44 o                         
   2  -9   2       2086.39       2145.06        44.45 o                         
   3  -9   2       5340.66       5468.88        62.48 o                         
   4  -9   2       2267.53       2230.80        38.45 o                         
   5  -9   2       1772.82       1874.75        62.95 o                         
   6  -9   2       2841.94       2876.34        79.63 o                         
   7  -9   2        188.88        151.82        34.31 o                         
   8  -9   2       3417.45       3464.80       103.81 o                         
   9  -9   2        326.23        340.67        41.85 o                         
  10  -9   2        626.85        628.67       117.06 o                         
  -8  -8   2       2676.10       2820.36       128.78 o                         
  -7  -8   2        771.29        698.52        37.02 o                         
  -6  -8   2       2761.26       2835.06        65.07 o                         
  -5  -8   2       2536.44       2540.98        61.61 o                         
  -4  -8   2        892.90        905.53        38.20 o                         
  -3  -8   2       9613.97       9299.18       116.01 o                         
  -2  -8   2        185.47        192.50        19.57 o                         
  -1  -8   2       3578.37       3582.28        64.27 o                         
   0  -8   2        919.15        941.58        30.01 o                         
   1  -8   2       1178.08       1199.63        28.50 o                         
   2  -8   2       4734.00       4758.17        61.06 o                         
   3  -8   2       2371.69       2479.62        38.49 o                         
   4  -8   2      10262.51      10222.00        88.95 o                         
   5  -8   2       1279.42       1316.62        25.80 o                         
   6  -8   2      10410.69      10372.32        88.16 o                         
   7  -8   2       1043.46       1025.42        42.45 o                         
   8  -8   2        135.94        143.89        19.94 o                         
   9  -8   2        692.51        640.58        55.24 o                         
  10  -8   2         71.89         23.00        41.50 o                         
  11  -8   2       1642.78       1622.59       173.63 o                         
  -9  -7   2       2764.34       2902.59       146.78 o                         
  -8  -7   2        699.95        777.74        38.35 o                         
  -7  -7   2       2823.87       2906.38        62.56 o                         
  -6  -7   2       1069.90       1047.85        36.41 o                         
  -5  -7   2       4263.84       4228.17        71.70 o                         
  -4  -7   2        275.96        314.58        20.01 o                         
  -3  -7   2       4113.50       4145.80        61.22 o                         
  -2  -7   2      11792.67      11559.50       107.30 o                         
  -1  -7   2       3747.09       3721.52        52.80 o                         
   0  -7   2       7919.15       8000.51        75.48 o                         
   1  -7   2        343.46        327.65        12.43 o                         
   2  -7   2        288.56        314.29        14.25 o                         
   3  -7   2       1285.03       1350.81        24.50 o                         
   4  -7   2       3001.38       2993.64        40.49 o                         
   5  -7   2       6949.25       6831.98        61.83 o                         
   6  -7   2       1984.57       2045.65        32.89 o                         
   7  -7   2      17251.38      17702.20       131.50 o                         
   8  -7   2        162.17        154.57        11.92 o                         
   9  -7   2       2150.43       2114.85        72.98 o                         
  10  -7   2       1253.33       1291.74        64.85 o                         
  11  -7   2         98.61         83.81        25.47 o                         
  12  -7   2       1301.23       1286.78       151.15 o                         
 -10  -6   2          1.52        -31.08        31.08 o                         
  -9  -6   2       3771.54       3668.62        85.87 o                         
  -8  -6   2        174.90        159.18        23.88 o                         
  -7  -6   2       3212.33       3225.04        62.32 o                         
  -6  -6   2        838.41        878.29        29.76 o                         
  -5  -6   2       1223.15       1201.43        33.36 o                         
  -4  -6   2       9528.33       9188.86        83.38 o                         
  -3  -6   2       1417.49       1377.93        29.12 o                         
  -2  -6   2      21911.30      21272.90       144.98 o                         
  -1  -6   2       2616.82       2516.47        38.57 o                         
   0  -6   2       7014.71       6912.40        64.96 o                         
   1  -6   2       4160.16       4164.35        41.18 o                         
   2  -6   2       1989.91       1929.26        25.99 o                         
   3  -6   2       2562.24       2522.50        32.60 o                         
   4  -6   2        378.77        345.94        12.49 o                         
   5  -6   2       8564.44       8788.69        68.02 o                         
   6  -6   2       3308.04       3413.95        41.54 o                         
   7  -6   2       8416.24       8435.06        79.85 o                         
   8  -6   2       2982.73       3000.80        47.60 o                         
   9  -6   2        382.33        430.79        19.88 o                         
  10  -6   2       4782.47       4871.33        70.27 o                         
  11  -6   2         19.67        -22.26        23.73 o                         
  12  -6   2       1530.54       1564.12       100.50 o                         
 -10  -5   2       4809.05       4944.34       181.95 o                         
  -9  -5   2       1656.68       1700.68        53.20 o                         
  -8  -5   2       6541.10       6576.85       101.01 o                         
  -7  -5   2         21.22         27.14        14.56 o                         
  -6  -5   2        819.20        824.70        30.65 o                         
  -5  -5   2        359.65        369.04        16.79 o                         
  -4  -5   2       3724.47       3727.33        47.84 o                         
  -3  -5   2       1793.57       1806.79        34.36 o                         
  -2  -5   2       2789.43       2640.37        33.75 o                         
  -1  -5   2      42420.94      40777.11       221.80 o                         
   0  -5   2       1275.07       1298.81        21.77 o                         
   1  -5   2       5933.54       5974.79        51.56 o                         
   2  -5   2       2188.91       2233.39        27.38 o                         
   3  -5   2       5020.89       5105.41        42.06 o                         
   4  -5   2       3258.37       3297.35        34.02 o                         
   5  -5   2        664.35        660.59        14.70 o                         
   6  -5   2      13137.69      12872.30        83.77 o                         
   7  -5   2         14.85         24.88         7.84 o                         
   8  -5   2       4426.80       4627.55        59.95 o                         
   9  -5   2        226.82        208.29        15.07 o                         
  10  -5   2       1026.02       1012.92        31.29 o                         
  11  -5   2       2287.23       2284.87        48.55 o                         
  12  -5   2        990.30       1054.62        72.27 o                         
 -10  -4   2       3594.05       3565.26        83.13 o                         
  -9  -4   2        740.75        804.96        37.85 o                         
  -8  -4   2       9707.93       9682.41       120.21 o                         
  -7  -4   2       3788.92       3797.20        68.02 o                         
  -6  -4   2       1439.97       1406.90        30.24 o                         
  -5  -4   2       3000.73       2973.82        42.64 o                         
  -4  -4   2        237.58        269.23        13.66 o                         
  -3  -4   2       5333.08       5226.77        54.77 o                         
  -2  -4   2       2347.32       2258.40        27.85 o                         
  -1  -4   2      18452.94      17796.23        97.59 o                         
   0  -4   2       6367.20       6331.11        60.65 o                         
   1  -4   2       5001.77       4767.08        39.29 o                         
   2  -4   2      18931.16      18728.16        89.51 o                         
   3  -4   2        122.05        146.85         6.44 o                         
   4  -4   2       5052.78       4905.12        37.88 o                         
   5  -4   2       4533.65       4489.09        38.32 o                         
   6  -4   2      12107.44      12311.20        83.92 o                         
   7  -4   2       1245.50       1276.32        24.49 o                         
   8  -4   2        783.58        771.69        20.82 o                         
   9  -4   2       2861.02       2876.97        47.88 o                         
  10  -4   2        101.62         76.16        12.10 o                         
  11  -4   2       3608.89       3531.80        60.62 o                         
  12  -4   2       1629.85       1688.87        46.41 o                         
  13  -4   2       2449.59       2357.13        72.03 o                         
 -11  -3   2        337.58        328.32        93.42 o                         
 -10  -3   2        855.64        939.25        44.69 o                         
  -9  -3   2       7473.30       7602.69       119.30 o                         
  -8  -3   2        153.83        123.68        14.94 o                         
  -7  -3   2       3882.87       3866.44        55.89 o                         
  -6  -3   2         15.27         30.72         8.26 o                         
  -5  -3   2      13836.92      13661.58       103.83 o                         
  -4  -3   2        973.79        964.68        22.54 o                         
  -3  -3   2       2175.10       2131.30        32.17 o                         
  -2  -3   2      25603.37      24906.90       150.87 o                         
  -1  -3   2         48.55         80.80         5.67 o                         
   0  -3   2      10884.07      10607.75        78.57 o                         
   1  -3   2        492.52        534.08        11.24 o                         
   2  -3   2       1037.31        967.34        12.81 o                         
   3  -3   2       5052.54       4993.03        34.85 o                         
   4  -3   2       9500.35       9552.34        59.03 o                         
   5  -3   2      27041.88      27530.47       142.76 o                         
   6  -3   2        393.05        428.69        13.47 o                         
   7  -3   2      20715.95      21022.91       127.17 o                         
   8  -3   2        183.22        173.14        10.77 o                         
   9  -3   2        240.86        264.18        15.87 o                         
  10  -3   2        260.91        261.29        17.38 o                         
  11  -3   2        281.37        293.47        19.44 o                         
  12  -3   2       3246.16       3229.39        63.97 o                         
  13  -3   2        213.39        201.12        27.66 o                         
 -11  -2   2       1696.53       1730.58        96.17 o                         
 -10  -2   2          1.89         13.37        16.30 o                         
  -9  -2   2       4682.83       4574.06        74.00 o                         
  -8  -2   2       2703.66       2733.54        47.83 o                         
  -7  -2   2       4599.15       4615.72        54.44 o                         
  -6  -2   2       4931.79       4937.45        50.66 o                         
  -5  -2   2         83.23         89.56         7.30 o                         
  -4  -2   2       9892.45       9666.39        72.99 o                         
  -3  -2   2       1831.09       1836.82        29.55 o                         
  -2  -2   2      26146.09      26117.16       153.81 o                         
  -1  -2   2      11514.73      11417.99        77.40 o                         
   0  -2   2       9738.65       9287.97        55.89 o                         
   1  -2   2       1607.44       1551.27        12.70 o                         
   2  -2   2       1911.39       2018.22        14.80 o                         
   3  -2   2       6864.25       6963.94        40.74 o                         
   4  -2   2       1066.28       1148.84        14.96 o                         
   5  -2   2      13926.65      14301.56        86.00 o                         
   6  -2   2      15664.14      15949.12       100.86 o                         
   7  -2   2      14515.83      14810.46        99.42 o                         
   8  -2   2       7029.04       7110.20        68.39 o                         
   9  -2   2         18.50         17.34         9.16 o                         
  10  -2   2       3322.13       3341.70        56.94 o                         
  11  -2   2        112.49         93.73        14.36 o                         
  12  -2   2        410.86        390.93        29.45 o                         
  13  -2   2       2153.89       2183.25        82.41 o                         
 -11  -1   2       2006.25       1974.94        56.03 o                         
 -10  -1   2       5804.27       5896.28        92.39 o                         
  -9  -1   2        650.88        631.73        25.97 o                         
  -8  -1   2       4418.68       4465.89        54.22 o                         
  -7  -1   2        349.38        377.92        14.70 o                         
  -6  -1   2       3591.44       3504.06        38.45 o                         
  -5  -1   2        150.67        168.84         7.83 o                         
  -4  -1   2      12074.60      11906.74        72.24 o                         
  -3  -1   2      12090.23      11710.01        72.93 o                         
  -2  -1   2        391.54        433.92        11.73 o                         
  -1  -1   2      88814.54      86301.73       400.26 o                         
   0  -1   2        954.09        989.93        13.30 o                         
   1  -1   2      10072.59      10152.51        43.79 o                         
   2  -1   2       5891.77       5999.26        30.40 o                         
   3  -1   2       1781.75       1741.10        18.09 o                         
   4  -1   2       1485.14       1435.03        16.32 o                         
   5  -1   2         70.38         93.17         6.03 o                         
   6  -1   2      19484.08      19695.10       120.81 o                         
   7  -1   2        887.36        878.44        17.94 o                         
   8  -1   2      10493.45      10663.76        95.30 o                         
   9  -1   2        182.08        206.50        14.38 o                         
  10  -1   2       2607.46       2623.77        49.63 o                         
  11  -1   2       3412.45       3427.53        64.29 o                         
  12  -1   2        117.91        126.21        16.81 o                         
 -12   0   2       1277.29       1401.70       173.38 o                         
 -11   0   2        139.06        126.54        18.43 o                         
 -10   0   2       6561.59       6608.19        92.13 o                         
  -9   0   2       4003.73       4115.27        63.75 o                         
  -8   0   2       3890.50       3891.50        47.58 o                         
  -7   0   2       2603.87       2620.82        36.35 o                         
  -6   0   2        586.82        635.73        16.84 o                         
  -5   0   2        808.36        812.92        18.18 o                         
  -4   0   2        145.19        154.42         6.43 o                         
  -3   0   2      15813.93      15649.23        86.30 o                         
  -2   0   2      11276.93      11123.92        61.96 o                         
  -1   0   2      23120.16      23435.37       105.14 o                         
   0   0   2      41225.64      39448.45       194.79 o                         
   1   0   2       2415.70       2483.35        15.47 o                         
   2   0   2       9216.06       9338.77        39.41 o                         
   3   0   2       2421.67       2603.26        19.09 o                         
   4   0   2       4452.61       4564.06        30.31 o                         
   5   0   2       3548.32       3563.56        31.44 o                         
   6   0   2       5629.78       5637.50        44.38 o                         
   7   0   2       9669.74       9531.34        72.37 o                         
   8   0   2         30.38         42.30         7.17 o                         
   9   0   2       6895.61       6932.29        79.51 o                         
  10   0   2        939.03        950.52        30.50 o                         
  11   0   2       3490.57       3485.40        62.80 o                         
  12   0   2        592.70        578.56        30.67 o                         
  13   0   2       1643.55       1764.96       196.47 o                         
 -12   1   2       1264.74       1417.96       178.12 o                         
 -11   1   2       1586.51       1602.25        44.62 o                         
 -10   1   2        222.08        222.07        18.01 o                         
  -9   1   2       9413.17       9590.04        91.14 o                         
  -8   1   2        168.27        161.23        10.99 o                         
  -7   1   2       9605.16       9525.61        74.90 o                         
  -6   1   2       2772.64       2705.76        33.88 o                         
  -5   1   2      10861.70      10778.64        72.66 o                         
  -4   1   2       1179.36       1211.38        19.43 o                         
  -3   1   2        112.87        124.73         6.47 o                         
  -2   1   2      12072.64      11823.21        48.37 o                         
  -1   1   2       3620.70       3776.80        17.30 o                         
   0   1   2      23249.83      23665.73        89.13 o                         
   1   1   2        120.43        151.11         3.18 o                         
   2   1   2      14128.58      14611.18        53.21 o                         
   3   1   2      34402.41      35549.24       151.01 o                         
   4   1   2       8810.47       8994.03        51.97 o                         
   5   1   2      12279.23      12485.42        68.56 o                         
   6   1   2       3587.40       3702.05        32.30 o                         
   7   1   2       9252.08       9147.16        61.78 o                         
   8   1   2        188.99        209.94        12.02 o                         
   9   1   2       1543.39       1573.13        37.84 o                         
  10   1   2       2543.13       2560.95        47.42 o                         
  11   1   2       1810.03       1801.66        45.50 o                         
  12   1   2       7712.61       7787.60       109.57 o                         
  13   1   2         79.18        121.75        51.46 o                         
 -12   2   2        783.56        724.41        40.32 o                         
 -11   2   2       2699.09       2669.50        57.36 o                         
 -10   2   2        224.91        238.07        16.62 o                         
  -9   2   2       4526.40       4438.33        56.92 o                         
  -8   2   2       6499.58       6458.27        65.90 o                         
  -7   2   2       1483.29       1493.23        24.45 o                         
  -6   2   2       5988.95       6062.40        52.11 o                         
  -5   2   2        235.88        243.39         9.23 o                         
  -4   2   2      17897.59      17527.04        96.59 o                         
  -3   2   2        406.27        397.25         7.44 o                         
  -2   2   2      14690.99      14799.36        55.59 o                         
  -1   2   2       5270.01       5293.22        21.93 o                         
   0   2   2       1983.08       2076.41        16.55 o                         
   1   2   2      14347.26      14697.73        53.57 o                         
   2   2   2         46.68         70.08         2.66 o                         
   3   2   2      20520.18      20706.66        94.61 o                         
   4   2   2        335.23        313.85         7.26 o                         
   5   2   2      21893.17      22078.61       114.99 o                         
   6   2   2      15039.99      14977.20        86.08 o                         
   7   2   2       1147.83       1191.18        18.77 o                         
   8   2   2       3216.58       3314.44        44.22 o                         
   9   2   2       1157.32       1203.82        30.31 o                         
  10   2   2       1337.59       1367.90        38.84 o                         
  11   2   2         42.83         52.70        14.49 o                         
  12   2   2       1756.90       1771.16        51.65 o                         
 -12   3   2        887.77        781.05       238.94 o                         
 -11   3   2        814.18        824.40        33.62 o                         
 -10   3   2       2744.30       2672.77        51.14 o                         
  -9   3   2        410.58        402.42        17.61 o                         
  -8   3   2       2657.38       2690.20        40.58 o                         
  -7   3   2        227.07        231.02        11.52 o                         
  -6   3   2       4707.63       4617.09        41.01 o                         
  -5   3   2       7887.81       7842.37        48.77 o                         
  -4   3   2      11943.03      11936.44        61.57 o                         
  -3   3   2      14420.82      14531.26        63.56 o                         
  -2   3   2        476.98        530.09         6.55 o                         
  -1   3   2      29553.03      29822.78       167.07 o                         
   0   3   2        812.35        809.21        12.32 o                         
   1   3   2        341.62        350.33         5.06 o                         
   2   3   2       7134.46       7184.25        32.74 o                         
   3   3   2       3762.50       3761.31        30.43 o                         
   4   3   2      13107.31      13433.50        76.04 o                         
   5   3   2        475.55        473.35        12.31 o                         
   6   3   2      13541.19      13404.02        85.89 o                         
   7   3   2       1542.21       1560.82        23.90 o                         
   8   3   2      10245.13      10130.06        81.93 o                         
   9   3   2       2687.87       2657.26        48.70 o                         
  10   3   2         67.47         74.01        13.39 o                         
  11   3   2       4495.01       4541.94        78.09 o                         
  12   3   2         29.67         58.28        15.79 o                         
 -11   4   2         14.48         15.33        20.09 o                         
 -10   4   2       4045.57       3851.64        61.47 o                         
  -9   4   2       2508.91       2541.74        48.08 o                         
  -8   4   2       1338.74       1317.35        29.86 o                         
  -7   4   2        567.84        586.36        18.41 o                         
  -6   4   2         68.43         61.19         7.04 o                         
  -5   4   2       7499.57       7431.23        47.94 o                         
  -4   4   2        757.35        799.11        12.67 o                         
  -3   4   2      32554.98      32889.61       123.61 o                         
  -2   4   2      14251.95      14067.54        63.98 o                         
  -1   4   2       6742.94       6798.70        76.21 o                         
   0   4   2       9645.42       9500.72        49.25 o                         
   1   4   2         14.49         25.38         2.47 o                         
   2   4   2       3067.86       2871.75        23.77 o                         
   3   4   2         24.22         37.28         3.73 o                         
   4   4   2      11184.64      11148.46        69.56 o                         
   5   4   2       5867.04       5758.67        49.06 o                         
   6   4   2       3152.79       3215.06        36.20 o                         
   7   4   2       8166.41       8265.85        74.31 o                         
   8   4   2        567.86        634.39        21.03 o                         
   9   4   2       3895.92       4010.99        62.47 o                         
  10   4   2        237.42        249.27        20.19 o                         
  11   4   2       6311.56       6341.72        96.25 o                         
  12   4   2       1243.98       1143.52       112.29 o                         
 -11   5   2       2427.83       2382.94        83.58 o                         
 -10   5   2        471.12        478.18        35.29 o                         
  -9   5   2       9538.79       9463.36        97.58 o                         
  -8   5   2         30.12         36.31         9.16 o                         
  -7   5   2       1520.44       1578.31        30.07 o                         
  -6   5   2       3390.99       3442.97        39.46 o                         
  -5   5   2       2053.59       2023.82        23.72 o                         
  -4   5   2       1691.13       1687.20        17.60 o                         
  -3   5   2       1484.06       1504.29        13.70 o                         
  -2   5   2      16568.81      16004.24       118.56 o                         
  -1   5   2        211.04        238.67        11.56 o                         
   0   5   2      19566.78      19669.63       118.89 o                         
   1   5   2      10139.03      10257.06        54.41 o                         
   2   5   2        763.65        781.00        12.26 o                         
   3   5   2      21753.47      22081.95       116.51 o                         
   4   5   2       2031.95       2041.49        27.33 o                         
   5   5   2       5231.26       5096.31        49.40 o                         
   6   5   2        364.07        368.37        13.83 o                         
   7   5   2       6027.86       6028.87        61.90 o                         
   8   5   2       2353.55       2323.91        43.41 o                         
   9   5   2        834.94        861.52        30.20 o                         
  10   5   2       5557.57       5585.41        86.82 o                         
  11   5   2         79.42        102.53        17.01 o                         
  12   5   2       4617.48       4551.86       271.38 o                         
 -11   6   2       4293.02       4218.42       149.90 o                         
 -10   6   2       1962.52       2066.68        75.60 o                         
  -9   6   2       2743.61       2794.94        82.39 o                         
  -8   6   2       5136.78       5091.99       107.23 o                         
  -7   6   2        924.15        915.89        23.26 o                         
  -6   6   2       2546.09       2648.14        35.38 o                         
  -5   6   2        274.11        275.06        10.78 o                         
  -4   6   2      14455.67      14426.11        71.02 o                         
  -3   6   2       3186.77       3208.74        20.60 o                         
  -2   6   2       5784.53       5782.07        56.13 o                         
  -1   6   2       3553.22       3401.05        26.64 o                         
   0   6   2        463.59        503.17        10.87 o                         
   1   6   2       7411.91       7559.03        48.54 o                         
   2   6   2         40.92         46.50         5.64 o                         
   3   6   2      24645.92      24244.53       130.19 o                         
   4   6   2       7515.03       7343.41        53.90 o                         
   5   6   2       9874.70       9816.94        81.22 o                         
   6   6   2       4689.89       4754.17        51.33 o                         
   7   6   2         15.76         27.21         9.06 o                         
   8   6   2        369.63        385.96        19.03 o                         
   9   6   2        419.03        441.06        22.11 o                         
  10   6   2       3507.38       3532.83        63.31 o                         
  11   6   2       1219.68       1149.59        61.10 o                         
 -11   7   2       1014.88        775.85       118.09 o                         
 -10   7   2       2571.44       2575.58        85.56 o                         
  -9   7   2        160.84        156.56        23.70 o                         
  -8   7   2       4171.68       4175.85       104.23 o                         
  -7   7   2        648.21        584.83        33.07 o                         
  -6   7   2       1392.18       1442.38        56.14 o                         
  -5   7   2       8345.95       8379.35        68.68 o                         
  -4   7   2       4531.96       4670.30        39.52 o                         
  -3   7   2       7714.37       7433.32        87.76 o                         
  -2   7   2         87.13         86.45         5.38 o                         
  -1   7   2      11735.47      11459.46        57.17 o                         
   0   7   2        567.57        575.09        10.57 o                         
   1   7   2        410.53        442.28        15.02 o                         
   2   7   2       6403.99       6274.19        56.46 o                         
   3   7   2       1214.11       1114.45        18.02 o                         
   4   7   2      14363.00      14057.02       103.04 o                         
   5   7   2        651.18        685.86        20.83 o                         
   6   7   2      11788.71      11925.53       100.15 o                         
   7   7   2       2222.86       2181.39        41.32 o                         
   8   7   2        658.99        704.52        26.28 o                         
   9   7   2        967.44        997.00        34.03 o                         
  10   7   2        465.81        501.85        25.78 o                         
  11   7   2       2389.16       2301.19       125.73 o                         
 -10   8   2        813.19        898.18        86.22 o                         
  -9   8   2       1119.14       1213.97        71.56 o                         
  -8   8   2       1154.38       1114.94        52.81 o                         
  -7   8   2       1011.45       1086.28        49.36 o                         
  -6   8   2         87.54         97.24        16.64 o                         
  -5   8   2       7916.06       7796.08       115.01 o                         
  -4   8   2       5711.90       5824.85        74.70 o                         
  -3   8   2      13697.98      13454.16       205.06 o                         
  -2   8   2       5998.60       5633.78        43.08 o                         
  -1   8   2       2444.57       2518.69        26.99 o                         
   0   8   2       1103.07       1197.45        19.44 o                         
   1   8   2         39.31         34.67         7.62 o                         
   2   8   2       2711.73       2696.25        39.06 o                         
   3   8   2       4092.13       4003.82        55.81 o                         
   4   8   2       5652.00       5562.96        67.18 o                         
   5   8   2      10203.08      10300.61        97.50 o                         
   6   8   2       2827.07       2915.23        49.91 o                         
   7   8   2       4479.02       4472.09        64.79 o                         
   8   8   2        174.91        189.13        16.84 o                         
   9   8   2       3087.31       3087.32        73.08 o                         
  10   8   2       1409.20       1310.68       115.71 o                         
 -10   9   2        139.63        145.25        57.65 o                         
  -9   9   2       4767.63       4849.15       145.90 o                         
  -8   9   2         71.15         86.58        26.10 o                         
  -7   9   2        116.58        125.47        25.43 o                         
  -6   9   2        279.22        230.25        25.43 o                         
  -5   9   2       1575.48       1607.93        58.50 o                         
  -4   9   2       6996.98       6961.15       116.05 o                         
  -3   9   2        175.42        173.68        20.24 o                         
  -2   9   2      18173.38      18169.67       169.57 o                         
  -1   9   2       3025.65       3041.66        58.42 o                         
   0   9   2       4009.15       3970.84        48.27 o                         
   1   9   2        859.64        896.80        29.62 o                         
   2   9   2        142.21        121.96        12.03 o                         
   3   9   2       4822.02       4773.89        72.18 o                         
   4   9   2        868.59        907.92        29.30 o                         
   5   9   2       7882.39       7840.66        89.00 o                         
   6   9   2       1868.15       1921.23        45.81 o                         
   7   9   2       4022.59       4026.35        70.03 o                         
   8   9   2       1381.52       1189.40        43.64 o                         
   9   9   2        421.23        354.61        33.63 o                         
  -9  10   2       1240.59       1283.59       127.20 o                         
  -8  10   2       3121.29       3085.36       104.76 o                         
  -7  10   2        851.93        835.54        53.22 o                         
  -6  10   2        648.62        599.66        40.75 o                         
  -5  10   2       1706.25       1675.27        78.73 o                         
  -4  10   2       2395.58       2341.26        62.37 o                         
  -3  10   2       1619.01       1605.19        45.94 o                         
  -2  10   2       4313.41       4425.46        83.07 o                         
  -1  10   2       7311.68       7476.05       113.81 o                         
   0  10   2        838.33        814.63        40.45 o                         
   1  10   2       7716.67       7761.88       129.32 o                         
   2  10   2       1355.46       1389.01        38.70 o                         
   3  10   2       3270.52       3234.79        56.78 o                         
   4  10   2       4761.38       4746.37        71.79 o                         
   5  10   2        705.61        679.58        29.32 o                         
   6  10   2       1931.91       1882.21        52.44 o                         
   7  10   2         46.75         70.20        16.46 o                         
   8  10   2       1291.32       1190.75        48.69 o                         
  -8  11   2       2317.75       2017.06       198.34 o                         
  -7  11   2        521.13        464.75        49.74 o                         
  -6  11   2        880.36        750.79        54.57 o                         
  -5  11   2       2374.70       2485.25       101.13 o                         
  -4  11   2        944.20        996.82        58.54 o                         
  -3  11   2       4329.41       4239.58       101.01 o                         
  -2  11   2       2264.67       2253.32        73.20 o                         
  -1  11   2       2904.86       3036.65        82.40 o                         
   0  11   2        400.30        346.44        45.02 o                         
   1  11   2        801.05        814.38        47.22 o                         
   2  11   2       3481.23       3581.97        98.36 o                         
   3  11   2       1227.37       1210.81        71.60 o                         
   4  11   2       8884.25       8743.68       165.16 o                         
   5  11   2        237.47        258.65        31.06 o                         
   6  11   2       3113.03       3090.15        71.13 o                         
   7  11   2       2064.07       1911.63        65.00 o                         
   8  11   2        100.63         36.77        24.28 o                         
  -7  12   2       2901.65       2710.06       220.61 o                         
  -6  12   2         68.00         14.88        24.59 o                         
  -5  12   2       2671.27       2627.25       109.77 o                         
  -4  12   2       2354.55       2350.16        90.68 o                         
  -3  12   2       3413.45       3466.84       103.74 o                         
  -2  12   2       1493.38       1542.45        68.71 o                         
  -1  12   2         66.91         40.56        22.75 o                         
   0  12   2       2209.87       2233.25        79.92 o                         
   1  12   2        213.37        222.56        28.88 o                         
   2  12   2       1161.77       1183.51        60.17 o                         
   3  12   2       1993.34       2005.25        79.12 o                         
   4  12   2       2535.11       2685.02        92.78 o                         
   5  12   2       5678.52       5655.55       157.54 o                         
   6  12   2        239.68        191.60        47.29 o                         
  -6  13   2       1583.96       1199.77       161.73 o                         
  -5  13   2        793.75        736.05        96.12 o                         
  -4  13   2       5392.47       5875.60       167.50 o                         
  -3  13   2        185.19        245.60        44.37 o                         
  -2  13   2       3551.06       3633.86       119.78 o                         
  -1  13   2       1602.56       1660.05        88.98 o                         
   0  13   2        997.01       1058.16        64.24 o                         
   1  13   2        444.23        529.63        43.93 o                         
   2  13   2        198.00        133.17        30.75 o                         
   3  13   2       4977.49       4917.40       131.36 o                         
   4  13   2          5.54        -12.99        32.51 o                         
   5  13   2       3388.26       3669.08       308.93 o                         
  -2  14   2       1308.15       1352.28       150.01 o                         
  -1  14   2       4441.16       4405.71       237.18 o                         
   0  14   2        274.77        281.07        64.84 o                         
   1  14   2       1922.47       1611.96       114.30 o                         
   2  14   2        280.96        261.72        44.26 o                         
   3  14   2        294.21        228.94        58.63 o                         
  -1 -13   3       1480.92       1739.76       212.31 o                         
   0 -13   3       1504.92       1326.61       184.61 o                         
   1 -13   3        343.64        360.71       116.82 o                         
   2 -13   3        291.90        238.52        49.34 o                         
   3 -13   3          2.77        -95.90        95.90 o                         
  -2 -12   3       4841.68       4318.15       290.48 o                         
  -1 -12   3        128.43        113.29        30.69 o                         
   0 -12   3       2211.81       2227.96       103.59 o                         
   1 -12   3         49.11         59.34        26.19 o                         
   2 -12   3       1191.94       1232.53        73.30 o                         
   3 -12   3        616.90        698.09        60.47 o                         
   4 -12   3        203.78        133.77        28.72 o                         
   5 -12   3       5225.96       5414.20       197.47 o                         
   6 -12   3        277.60        277.12        82.11 o                         
  -5 -11   3        184.87        255.06        81.60 o                         
  -4 -11   3       2859.06       2726.87        93.18 o                         
  -3 -11   3        379.03        391.70        34.14 o                         
  -2 -11   3       3579.47       3862.62        88.92 o                         
  -1 -11   3       6644.85       6730.09       115.92 o                         
   0 -11   3       2239.08       2232.23        94.28 o                         
   1 -11   3        951.09       1004.45        62.85 o                         
   2 -11   3        563.53        594.12        49.61 o                         
   3 -11   3        975.01        963.05        51.04 o                         
   4 -11   3        179.81        190.45        45.84 o                         
   5 -11   3       4052.47       3991.90       118.15 o                         
   6 -11   3       2891.34       2908.86       111.97 o                         
   7 -11   3        992.41        940.93        66.69 o                         
   8 -11   3       3790.77       3853.37       267.56 o                         
   9 -11   3        414.67        479.72       106.40 o                         
  -6 -10   3       1474.03       1200.62       175.90 o                         
  -5 -10   3         46.47          6.23        23.79 o                         
  -4 -10   3        894.41        883.44        53.02 o                         
  -3 -10   3       2630.99       2513.78        71.50 o                         
  -2 -10   3        150.58        164.35        22.04 o                         
  -1 -10   3      10354.31      10571.45       145.23 o                         
   0 -10   3        589.74        502.32        30.35 o                         
   1 -10   3       6182.31       6241.66        97.11 o                         
   2 -10   3       2464.88       2551.39        53.56 o                         
   3 -10   3        771.16        736.83        43.15 o                         
   4 -10   3        774.72        843.33        58.45 o                         
   5 -10   3        153.53         97.86        25.53 o                         
   6 -10   3       3010.50       3035.55        97.94 o                         
   7 -10   3         53.12         94.10        25.83 o                         
   8 -10   3       3078.76       3269.63       105.32 o                         
   9 -10   3        747.46        546.55        70.97 o                         
  -7  -9   3       1130.68       1043.17       150.22 o                         
  -6  -9   3       1164.25       1171.07        45.71 o                         
  -5  -9   3       2620.36       2512.33        68.98 o                         
  -4  -9   3         36.77         46.57        17.69 o                         
  -3  -9   3       3288.59       3337.65        81.54 o                         
  -2  -9   3       2607.07       2504.02        62.41 o                         
  -1  -9   3       1259.01       1265.83        43.43 o                         
   0  -9   3       5760.79       5946.23        92.70 o                         
   1  -9   3       2767.61       2761.47        54.14 o                         
   2  -9   3       2192.94       2131.78        48.82 o                         
   3  -9   3         14.84         24.02        10.69 o                         
   4  -9   3      11340.61      11279.01       102.99 o                         
   5  -9   3       3398.84       3548.91        57.13 o                         
   6  -9   3        822.73        780.30        43.14 o                         
   7  -9   3       4096.88       4150.64       110.44 o                         
   8  -9   3          8.25         32.96        22.29 o                         
   9  -9   3        649.24        710.13        57.25 o                         
  10  -9   3         12.61        -47.39        58.06 o                         
  -8  -8   3        315.13        368.85       102.41 o                         
  -7  -8   3       4842.15       4817.98        98.00 o                         
  -6  -8   3        836.44        806.88        40.10 o                         
  -5  -8   3       1888.62       1765.24        53.19 o                         
  -4  -8   3       2010.55       2045.59        55.44 o                         
  -3  -8   3        852.29        917.16        38.13 o                         
  -2  -8   3       4732.46       4764.88        91.49 o                         
  -1  -8   3        215.88        238.44        20.09 o                         
   0  -8   3       3415.90       3415.80        61.57 o                         
   1  -8   3       1064.75       1043.20        30.98 o                         
   2  -8   3       2243.07       2280.75        44.48 o                         
   3  -8   3       3667.92       3752.34        52.70 o                         
   4  -8   3        406.08        390.95        17.06 o                         
   5  -8   3       7656.68       7698.62        81.26 o                         
   6  -8   3        907.65        915.07        26.17 o                         
   7  -8   3       9446.20       9662.43       113.09 o                         
   8  -8   3        959.29        954.86        52.59 o                         
   9  -8   3        503.07        540.51        52.51 o                         
  10  -8   3        736.83        844.26        85.02 o                         
  -9  -7   3       1395.08       1357.54       167.96 o                         
  -8  -7   3       1599.94       1619.26        56.00 o                         
  -7  -7   3       1325.36       1262.95        47.72 o                         
  -6  -7   3       2120.36       2044.68        52.31 o                         
  -5  -7   3          2.23         -4.66        13.73 o                         
  -4  -7   3      12152.33      11706.13       185.72 o                         
  -3  -7   3       2665.04       2612.00        50.42 o                         
  -2  -7   3       2611.38       2616.29        57.87 o                         
  -1  -7   3      10082.88       9851.83       101.88 o                         
   0  -7   3       2852.31       2737.21        48.22 o                         
   1  -7   3       2966.79       2963.40        45.67 o                         
   2  -7   3        375.54        389.69        18.14 o                         
   3  -7   3       6227.99       6077.75        65.83 o                         
   4  -7   3       3333.72       3313.54        43.08 o                         
   5  -7   3       7649.27       7780.21        74.61 o                         
   6  -7   3       7886.47       7924.23        72.34 o                         
   7  -7   3        174.04        163.86        11.80 o                         
   8  -7   3       6162.24       6346.49        73.27 o                         
   9  -7   3        589.36        628.92        24.57 o                         
  10  -7   3       1716.16       1708.09        76.82 o                         
  11  -7   3        929.62        970.78        62.22 o                         
  12  -7   3        549.06        550.62       110.82 o                         
  -9  -6   3          8.21         -1.62        32.22 o                         
  -8  -6   3       1626.77       1531.67        58.59 o                         
  -7  -6   3        156.20        147.03        20.65 o                         
  -6  -6   3       2091.67       1999.46        54.89 o                         
  -5  -6   3        175.69        166.17        17.23 o                         
  -4  -6   3       2933.53       2814.45        44.58 o                         
  -3  -6   3      12742.47      12308.97       100.54 o                         
  -2  -6   3        222.85        218.09        12.55 o                         
  -1  -6   3      15839.69      15590.07       129.71 o                         
   0  -6   3       6212.74       6123.86        65.78 o                         
   1  -6   3       2463.32       2459.42        36.73 o                         
   2  -6   3        432.45        406.14        15.37 o                         
   3  -6   3       2481.44       2456.56        31.80 o                         
   4  -6   3       1865.10       1924.79        29.67 o                         
   5  -6   3        295.31        287.30        11.33 o                         
   6  -6   3       9236.50       9330.38        74.16 o                         
   7  -6   3       3359.51       3394.23        46.07 o                         
   8  -6   3       4659.96       4696.64        61.63 o                         
   9  -6   3       3139.68       3163.41        52.49 o                         
  10  -6   3        435.30        449.82        21.98 o                         
  11  -6   3       2728.55       2728.77        60.96 o                         
  12  -6   3        152.56        120.87        44.08 o                         
  -9  -5   3       2758.99       2757.32        74.32 o                         
  -8  -5   3       2215.79       2160.58        59.32 o                         
  -7  -5   3       2947.04       3010.53        63.45 o                         
  -6  -5   3        223.65        249.92        21.49 o                         
  -5  -5   3       4201.76       4121.06        62.13 o                         
  -4  -5   3       1265.37       1252.58        32.75 o                         
  -3  -5   3       5784.71       5620.47        75.72 o                         
  -2  -5   3       4376.30       4084.35        45.88 o                         
  -1  -5   3        886.30        875.41        16.59 o                         
   0  -5   3      17591.86      17105.64       131.67 o                         
   1  -5   3       3737.53       3774.96        42.72 o                         
   2  -5   3       9542.04       9233.56        69.89 o                         
   3  -5   3       7259.79       7089.41        51.47 o                         
   4  -5   3       8659.63       8579.55        64.98 o                         
   5  -5   3       1753.05       1785.24        25.27 o                         
   6  -5   3         58.48         57.05         7.24 o                         
   7  -5   3       3472.17       3489.31        45.21 o                         
   8  -5   3         22.02         15.66         9.52 o                         
   9  -5   3       4844.24       5008.48        67.09 o                         
  10  -5   3        918.58        954.95        30.82 o                         
  11  -5   3       4270.70       4320.32        69.62 o                         
  12  -5   3       4357.36       4300.68        82.31 o                         
 -10  -4   3        412.39        505.59        75.19 o                         
  -9  -4   3       4944.40       4822.65        87.61 o                         
  -8  -4   3       1371.43       1301.90        42.00 o                         
  -7  -4   3       3580.64       3676.47        75.26 o                         
  -6  -4   3        332.83        375.77        22.58 o                         
  -5  -4   3       3643.54       3643.35        49.75 o                         
  -4  -4   3       4853.71       4788.33        79.03 o                         
  -3  -4   3       2536.74       2511.67        48.51 o                         
  -2  -4   3      10336.16       9963.85        83.81 o                         
  -1  -4   3       1223.15       1149.80        19.70 o                         
   0  -4   3       3047.20       3015.11        37.67 o                         
   1  -4   3       8339.40       8287.85        65.28 o                         
   2  -4   3       5427.38       5243.73        43.01 o                         
   3  -4   3      16746.26      16545.25        92.12 o                         
   4  -4   3       3073.00       3124.62        31.64 o                         
   5  -4   3      24454.88      24697.98       129.92 o                         
   6  -4   3       2726.90       2719.26        31.25 o                         
   7  -4   3       2523.62       2579.20        35.86 o                         
   8  -4   3       1268.31       1348.00        28.69 o                         
   9  -4   3        246.20        272.28        16.65 o                         
  10  -4   3       3144.45       3252.78        54.54 o                         
  11  -4   3        625.76        682.95        27.02 o                         
  12  -4   3       6574.85       6494.17        89.09 o                         
  13  -4   3        265.84        196.18        24.93 o                         
 -10  -3   3        884.46        988.52        46.15 o                         
  -9  -3   3       1969.53       2039.70        63.80 o                         
  -8  -3   3       4203.78       4124.03        70.57 o                         
  -7  -3   3        316.68        288.93        18.38 o                         
  -6  -3   3       6000.60       5890.39        66.30 o                         
  -5  -3   3       2929.59       2852.74        42.74 o                         
  -4  -3   3      11637.38      11088.04        91.99 o                         
  -3  -3   3       3025.11       2856.31        41.17 o                         
  -2  -3   3       5129.09       4996.03        57.71 o                         
  -1  -3   3       7369.07       7223.64        61.57 o                         
   0  -3   3       1231.86       1187.37        19.61 o                         
   1  -3   3       6594.01       6327.47        46.78 o                         
   2  -3   3       1143.30       1111.67        16.44 o                         
   3  -3   3      11594.14      11492.93        66.04 o                         
   4  -3   3      16897.93      16755.09       100.32 o                         
   5  -3   3      20586.13      20716.81       114.04 o                         
   6  -3   3       4080.37       4183.60        43.61 o                         
   7  -3   3         38.76         44.74         7.61 o                         
   8  -3   3       5553.59       5606.61        56.68 o                         
   9  -3   3        165.45        157.86        12.42 o                         
  10  -3   3        272.89        303.91        17.87 o                         
  11  -3   3       2785.60       2818.91        53.70 o                         
  12  -3   3       1889.71       1938.19        47.38 o                         
  13  -3   3       2810.13       2667.53        74.25 o                         
 -10  -2   3       3612.62       3703.06        88.72 o                         
  -9  -2   3          3.88         -6.62        16.71 o                         
  -8  -2   3       1268.05       1298.82        39.57 o                         
  -7  -2   3         97.26         92.40        10.80 o                         
  -6  -2   3       6364.75       6297.96        69.21 o                         
  -5  -2   3       7985.50       7865.55        75.23 o                         
  -4  -2   3       2021.97       1969.03        32.18 o                         
  -3  -2   3      51475.42      49592.57       332.23 o                         
  -2  -2   3        216.25        252.75        10.86 o                         
  -1  -2   3       3927.42       3956.38        47.60 o                         
   0  -2   3        977.36        978.64        20.34 o                         
   1  -2   3        929.82        926.73        17.20 o                         
   2  -2   3       1411.89       1397.38        18.84 o                         
   3  -2   3       1593.24       1593.35        19.34 o                         
   4  -2   3      30005.33      29694.93       160.04 o                         
   5  -2   3        472.02        497.79        12.25 o                         
   6  -2   3      16425.87      16394.92       101.11 o                         
   7  -2   3       4388.03       4362.72        47.23 o                         
   8  -2   3       1784.52       1867.64        33.40 o                         
   9  -2   3       2330.85       2411.81        40.63 o                         
  10  -2   3         59.28         42.74        12.23 o                         
  11  -2   3       5902.23       5920.08        79.86 o                         
  12  -2   3        236.61        219.19        19.14 o                         
  13  -2   3       1506.96       1596.47        54.68 o                         
 -10  -1   3       3248.60       3359.15        88.39 o                         
  -9  -1   3       3930.37       3931.68        75.14 o                         
  -8  -1   3       1154.11       1150.69        30.03 o                         
  -7  -1   3        894.68        893.72        23.84 o                         
  -6  -1   3        185.47        178.18        12.45 o                         
  -5  -1   3       1749.72       1748.15        27.27 o                         
  -4  -1   3       2571.17       2498.71        32.36 o                         
  -3  -1   3      22230.13      21451.46       136.90 o                         
  -2  -1   3      15637.31      15130.13       103.38 o                         
  -1  -1   3       6982.92       6858.31        65.85 o                         
   0  -1   3      22873.48      22282.83       126.28 o                         
   1  -1   3        439.39        480.96        12.58 o                         
   2  -1   3        750.98        924.75        13.83 o                         
   3  -1   3       9478.12       9556.42        69.61 o                         
   4  -1   3      10148.17      10402.74        66.46 o                         
   5  -1   3       8077.98       8353.30        55.07 o                         
   6  -1   3       2658.54       2656.84        30.06 o                         
   7  -1   3       9225.83       9141.46        71.27 o                         
   8  -1   3        736.85        744.59        20.99 o                         
   9  -1   3       5819.41       5888.41        69.44 o                         
  10  -1   3       2660.75       2709.30        48.53 o                         
  11  -1   3       1653.26       1717.86        43.27 o                         
  12  -1   3       4902.36       4969.82        82.83 o                         
  13  -1   3       1346.77       1319.38        50.88 o                         
 -11   0   3       7381.85       7190.04       149.20 o                         
 -10   0   3          3.97         16.19        15.76 o                         
  -9   0   3       4666.25       4621.67        71.03 o                         
  -8   0   3        457.65        490.13        25.15 o                         
  -7   0   3       4704.71       4668.52        52.43 o                         
  -6   0   3        529.04        548.99        16.82 o                         
  -5   0   3        721.55        683.67        18.48 o                         
  -4   0   3      16880.14      16704.64       108.91 o                         
  -3   0   3       1729.33       1834.51        27.39 o                         
  -2   0   3      18228.91      17755.51        99.38 o                         
  -1   0   3       1788.39       1865.92        22.52 o                         
   0   0   3       4830.51       4658.15        33.90 o                         
   1   0   3      23394.15      23275.48        92.48 o                         
   2   0   3       3545.50       3591.10        24.56 o                         
   3   0   3      28907.84      29905.78       149.27 o                         
   4   0   3       2796.29       3047.76        29.82 o                         
   5   0   3      21404.58      22047.76       124.14 o                         
   6   0   3       1410.76       1404.05        20.73 o                         
   7   0   3       1824.96       1790.67        26.73 o                         
   8   0   3       1193.94       1246.62        27.94 o                         
   9   0   3       1014.26       1003.88        28.71 o                         
  10   0   3       7540.78       7566.70        85.84 o                         
  11   0   3          2.98          3.09        11.95 o                         
  12   0   3       9465.04       9658.65       120.82 o                         
  13   0   3       1300.38       1181.99       116.60 o                         
 -11   1   3       3352.78       3300.21        84.42 o                         
 -10   1   3       3964.34       3965.56        69.32 o                         
  -9   1   3       1327.07       1391.04        33.97 o                         
  -8   1   3       7156.15       7226.68        75.44 o                         
  -7   1   3        243.22        240.38        12.28 o                         
  -6   1   3       1742.25       1812.70        29.22 o                         
  -5   1   3       1069.09       1105.72        21.96 o                         
  -4   1   3      11608.38      11378.79        77.48 o                         
  -3   1   3       6116.46       5795.29        42.79 o                         
  -2   1   3      10435.83      10724.95        58.71 o                         
  -1   1   3      27022.78      27324.14        99.59 o                         
   0   1   3       3518.58       3593.00        21.64 o                         
   1   1   3      11674.99      11800.74        48.67 o                         
   2   1   3        784.64        801.16         8.50 o                         
   3   1   3      14319.57      14501.30        75.37 o                         
   4   1   3      34352.73      35575.48       178.03 o                         
   5   1   3      16931.29      17409.42       102.91 o                         
   6   1   3       6532.70       6588.45        57.55 o                         
   7   1   3        277.93        285.87        10.45 o                         
   8   1   3       1709.76       1757.20        31.45 o                         
   9   1   3        267.60        258.35        14.89 o                         
  10   1   3        315.00        303.68        19.09 o                         
  11   1   3       5199.32       5358.14        80.64 o                         
  12   1   3       2213.26       2368.76        57.90 o                         
  13   1   3       5952.09       5926.82       354.22 o                         
 -11   2   3         74.41         93.80        17.93 o                         
 -10   2   3       2503.24       2452.95        53.34 o                         
  -9   2   3          9.77         23.28        10.09 o                         
  -8   2   3       4969.69       4892.88        58.54 o                         
  -7   2   3       3446.48       3373.53        43.16 o                         
  -6   2   3       3949.22       3880.59        39.69 o                         
  -5   2   3      10320.87      10125.27        70.00 o                         
  -4   2   3        799.82        784.45        16.92 o                         
  -3   2   3      28588.44      28076.81       128.14 o                         
  -2   2   3        284.72        326.33         6.04 o                         
  -1   2   3       1451.14       1362.05        11.90 o                         
   0   2   3        228.81        231.05         4.77 o                         
   1   2   3        683.20        663.14         7.43 o                         
   2   2   3       5226.32       5306.27        25.74 o                         
   3   2   3         22.67         27.90         3.07 o                         
   4   2   3      29858.68      30661.26       153.14 o                         
   5   2   3       5536.42       5734.33        43.32 o                         
   6   2   3      18022.52      18305.24       107.70 o                         
   7   2   3       2740.17       2695.11        32.77 o                         
   8   2   3        685.73        687.01        19.92 o                         
   9   2   3       2356.01       2393.68        39.45 o                         
  10   2   3        227.25        233.62        18.21 o                         
  11   2   3       3722.02       3838.23        68.96 o                         
  12   2   3       1711.59       1715.10        49.08 o                         
  13   2   3       2018.45       1865.61       192.32 o                         
 -11   3   3       1548.68       1466.38        50.49 o                         
 -10   3   3       1452.56       1504.45        38.56 o                         
  -9   3   3       3046.43       3156.92        49.13 o                         
  -8   3   3        255.89        243.98        14.17 o                         
  -7   3   3       1300.80       1380.01        28.19 o                         
  -6   3   3        365.64        347.84        12.66 o                         
  -5   3   3      10922.93      10658.04        64.44 o                         
  -4   3   3      15419.93      15202.82        78.91 o                         
  -3   3   3      14096.05      13822.92        71.00 o                         
  -2   3   3      24272.66      23842.19        99.43 o                         
  -1   3   3        245.19        265.84         4.63 o                         
   0   3   3       9312.68       9441.59        41.39 o                         
   1   3   3       2581.08       2739.77        17.39 o                         
   2   3   3        296.20        383.89         5.82 o                         
   3   3   3      11006.20      11333.95        60.30 o                         
   4   3   3       8165.97       8057.08        50.70 o                         
   5   3   3      31961.32      32684.26       166.77 o                         
   6   3   3         89.17        108.31         6.00 o                         
   7   3   3      10942.65      10827.85        75.07 o                         
   8   3   3        994.29       1022.82        25.94 o                         
   9   3   3       2801.40       2813.01        44.12 o                         
  10   3   3        572.56        571.94        25.72 o                         
  11   3   3        812.10        855.50        33.50 o                         
  12   3   3       5935.51       6081.22       108.16 o                         
 -11   4   3       5776.90       5803.91       201.70 o                         
 -10   4   3         82.65         97.02        13.55 o                         
  -9   4   3       2460.10       2401.68        42.44 o                         
  -8   4   3       1107.16       1140.21        27.45 o                         
  -7   4   3       2627.38       2616.41        38.73 o                         
  -6   4   3        526.15        549.53        16.15 o                         
  -5   4   3         90.40         92.33         5.52 o                         
  -4   4   3       8950.26       8745.93        56.21 o                         
  -3   4   3        788.95        793.10        10.20 o                         
  -2   4   3      24227.80      23905.70       105.90 o                         
  -1   4   3       7437.66       7524.20        57.24 o                         
   0   4   3       5508.51       5390.30        51.84 o                         
   1   4   3      14954.34      15432.45        65.55 o                         
   2   4   3       1742.35       1855.02        14.37 o                         
   3   4   3       7475.51       7620.24        45.49 o                         
   4   4   3       2705.68       2714.29        29.81 o                         
   5   4   3       7944.09       7979.07        59.74 o                         
   6   4   3       2365.18       2265.00        25.88 o                         
   7   4   3       6906.33       6913.62        56.33 o                         
   8   4   3       5887.61       5909.08        65.39 o                         
   9   4   3        698.43        765.14        25.66 o                         
  10   4   3       7563.05       7575.20        97.07 o                         
  11   4   3        491.65        554.02        29.51 o                         
  12   4   3       1647.85       1728.55        90.84 o                         
 -11   5   3       1995.67       2075.28       119.58 o                         
 -10   5   3       5781.71       5842.33       121.50 o                         
  -9   5   3        134.37        143.09        24.50 o                         
  -8   5   3       4473.42       4375.58        55.86 o                         
  -7   5   3        162.95        168.36        11.93 o                         
  -6   5   3       2611.09       2581.13        34.14 o                         
  -5   5   3        796.12        831.43        16.68 o                         
  -4   5   3       7647.53       7613.90        47.08 o                         
  -3   5   3      14497.16      14586.82        65.84 o                         
  -2   5   3        121.01        129.92        10.10 o                         
  -1   5   3      24603.06      24832.81       223.00 o                         
   0   5   3         24.35         43.69         6.51 o                         
   1   5   3      15614.00      15991.34        69.22 o                         
   2   5   3        816.05        823.74        12.59 o                         
   3   5   3       4714.31       4539.74        37.20 o                         
   4   5   3      12940.86      12920.59        86.71 o                         
   5   5   3       1031.82        999.18        19.59 o                         
   6   5   3       3679.10       3699.63        40.19 o                         
   7   5   3       2238.94       2340.31        35.14 o                         
   8   5   3       2021.11       2055.71        37.89 o                         
   9   5   3        320.47        322.67        18.35 o                         
  10   5   3       3364.47       3267.37        63.91 o                         
  11   5   3       6157.10       6319.22        93.20 o                         
  12   5   3        536.73        584.18        55.35 o                         
 -11   6   3        134.40        137.52        41.96 o                         
 -10   6   3       4615.41       4463.36       106.87 o                         
  -9   6   3        603.91        621.70        38.27 o                         
  -8   6   3       2342.96       2459.92        69.49 o                         
  -7   6   3       5374.02       5363.85        93.89 o                         
  -6   6   3       3699.90       3630.50        41.70 o                         
  -5   6   3       3227.43       3222.59        35.64 o                         
  -4   6   3        347.54        324.66         7.28 o                         
  -3   6   3       9022.56       8139.67       100.77 o                         
  -2   6   3         66.92         73.34         6.75 o                         
  -1   6   3       1346.03       1332.34        25.41 o                         
   0   6   3       7932.69       7557.02        44.93 o                         
   1   6   3       2764.82       2739.73        22.14 o                         
   2   6   3      15158.38      15133.55        92.29 o                         
   3   6   3        303.76        340.29        10.48 o                         
   4   6   3      15262.44      15139.47       101.36 o                         
   5   6   3       4496.71       4482.26        47.63 o                         
   6   6   3       3351.24       3377.32        42.75 o                         
   7   6   3       3794.41       3793.56        48.69 o                         
   8   6   3         92.43         68.64        10.62 o                         
   9   6   3       2952.81       2976.20        52.48 o                         
  10   6   3        173.30        198.10        16.95 o                         
  11   6   3       2698.20       2773.49        60.23 o                         
  12   6   3        511.07        418.72        91.42 o                         
 -10   7   3        247.78        200.63        35.49 o                         
  -9   7   3       1534.62       1536.73        67.92 o                         
  -8   7   3          1.23        -17.92        18.74 o                         
  -7   7   3       5831.83       6013.28       109.25 o                         
  -6   7   3       1080.43       1077.97        35.60 o                         
  -5   7   3       7370.65       7292.21        92.69 o                         
  -4   7   3       8918.10       9089.77       108.12 o                         
  -3   7   3       1951.24       1963.09        33.90 o                         
  -2   7   3       3164.09       3214.48        39.96 o                         
  -1   7   3       1273.32       1276.50        27.74 o                         
   0   7   3       2955.57       2965.31        20.94 o                         
   1   7   3         42.21         53.65         5.28 o                         
   2   7   3       5045.51       5150.27        49.93 o                         
   3   7   3      15409.70      15091.25       104.50 o                         
   4   7   3       2900.41       3006.58        39.11 o                         
   5   7   3      12479.93      12513.14        96.33 o                         
   6   7   3        459.08        497.76        17.76 o                         
   7   7   3       3102.87       3098.32        47.88 o                         
   8   7   3        716.28        705.67        25.37 o                         
   9   7   3       2880.23       2902.05        54.07 o                         
  10   7   3       1937.04       1955.98        47.10 o                         
  11   7   3        518.97        511.99        61.97 o                         
 -10   8   3         14.08         18.28        39.35 o                         
  -9   8   3        589.91        532.60        44.19 o                         
  -8   8   3       1249.31       1289.63        58.37 o                         
  -7   8   3        422.78        424.26        33.58 o                         
  -6   8   3       2504.36       2499.34        66.37 o                         
  -5   8   3        561.24        604.78        31.68 o                         
  -4   8   3      14580.54      14606.01       154.87 o                         
  -3   8   3       1473.92       1506.32        38.77 o                         
  -2   8   3      11471.25      11340.42        94.46 o                         
  -1   8   3       4957.53       4847.19        81.24 o                         
   0   8   3        298.11        310.99         8.08 o                         
   1   8   3       8647.61       8490.39        81.45 o                         
   2   8   3        390.79        407.24        16.43 o                         
   3   8   3       5129.76       5042.15        63.41 o                         
   4   8   3        103.09        117.52        11.05 o                         
   5   8   3      10818.78      10759.11        91.43 o                         
   6   8   3       5686.44       5654.88        63.39 o                         
   7   8   3        808.64        817.25        25.93 o                         
   8   8   3       4946.57       5038.68        69.37 o                         
   9   8   3         23.13         30.55        13.53 o                         
  10   8   3       2906.02       2962.41        70.80 o                         
  -9   9   3        125.30        117.38        31.93 o                         
  -8   9   3        646.36        667.62        50.00 o                         
  -7   9   3         28.96          7.89        21.71 o                         
  -6   9   3       3202.27       3256.56        88.19 o                         
  -5   9   3       2851.50       2869.90       108.17 o                         
  -4   9   3       3082.76       3008.77        81.82 o                         
  -3   9   3       7803.14       7794.35       110.45 o                         
  -2   9   3        213.78        190.72        17.12 o                         
  -1   9   3       5792.42       5896.12        90.21 o                         
   0   9   3        341.14        349.25        23.24 o                         
   1   9   3       6710.62       6738.50        76.25 o                         
   2   9   3       2046.59       2059.93        39.18 o                         
   3   9   3       1271.96       1308.03        32.13 o                         
   4   9   3       5758.73       5909.47        70.44 o                         
   5   9   3         58.15         60.81        11.51 o                         
   6   9   3        692.21        713.09        34.37 o                         
   7   9   3       1112.59       1112.63        39.40 o                         
   8   9   3       4238.91       4307.68        81.39 o                         
   9   9   3       2816.69       2777.18        80.55 o                         
  10   9   3       1376.10       1010.20       139.54 o                         
  -9  10   3        993.60        915.60       144.36 o                         
  -8  10   3        237.54        290.05        36.83 o                         
  -7  10   3       2620.72       2743.03        96.78 o                         
  -6  10   3        575.61        641.69        41.81 o                         
  -5  10   3       2034.07       1957.72        73.65 o                         
  -4  10   3        234.17        250.28        28.28 o                         
  -3  10   3       7315.41       7389.93       143.81 o                         
  -2  10   3        916.64        908.92        35.04 o                         
  -1  10   3        165.35        140.75        19.15 o                         
   0  10   3       5620.65       5433.90       104.58 o                         
   1  10   3         86.59         50.66        18.84 o                         
   2  10   3      11632.27      11564.43       164.72 o                         
   3  10   3         13.61         33.39        11.13 o                         
   4  10   3       6447.54       6555.66        83.09 o                         
   5  10   3       2846.46       2755.70        65.80 o                         
   6  10   3         82.24         76.15        14.30 o                         
   7  10   3       1383.21       1421.55        42.83 o                         
   8  10   3        398.56        387.14        27.14 o                         
   9  10   3       2804.38       2665.34        91.02 o                         
  -8  11   3         13.73        110.32        65.98 o                         
  -7  11   3       2570.21       2640.12       110.19 o                         
  -6  11   3       1934.20       1889.32        79.21 o                         
  -5  11   3       2290.57       2305.07        85.95 o                         
  -4  11   3       1830.61       1781.25        74.72 o                         
  -3  11   3        858.68        892.23        44.68 o                         
  -2  11   3       1267.37       1268.92        58.66 o                         
  -1  11   3         79.43        102.17        24.40 o                         
   0  11   3       2872.19       2755.55        77.25 o                         
   1  11   3       3640.78       3690.23        90.50 o                         
   2  11   3       2283.00       2244.51        70.87 o                         
   3  11   3       9182.54       9509.50       156.20 o                         
   4  11   3       1127.04       1213.26        58.40 o                         
   5  11   3       3932.01       4059.04       108.43 o                         
   6  11   3         31.92         58.90        26.02 o                         
   7  11   3        751.91        728.40        47.12 o                         
   8  11   3       1605.12       1492.18        66.99 o                         
  -7  12   3        186.06        117.20        56.86 o                         
  -6  12   3       4455.57       4267.86       126.13 o                         
  -5  12   3          8.77         48.49        23.18 o                         
  -4  12   3       8157.88       8322.33       220.55 o                         
  -3  12   3       3154.04       3282.50       100.17 o                         
  -2  12   3        957.08        996.44        56.16 o                         
  -1  12   3        150.57        164.29        29.73 o                         
   0  12   3        475.93        487.63        41.23 o                         
   1  12   3       3243.02       3309.24        96.99 o                         
   2  12   3        214.86        213.84        28.69 o                         
   3  12   3       9434.70       9694.69       178.92 o                         
   4  12   3       2224.49       2362.17        85.39 o                         
   5  12   3       4026.81       4107.87       131.27 o                         
   6  12   3       2175.31       2092.25       226.27 o                         
  -5  13   3       3050.85       2709.08       238.52 o                         
  -4  13   3       2132.01       1992.46       132.24 o                         
  -3  13   3       4963.33       4937.08       150.76 o                         
  -2  13   3        147.13        146.50        38.89 o                         
  -1  13   3       2973.27       2963.43       107.38 o                         
   0  13   3        599.12        627.44        50.14 o                         
   1  13   3        177.11        178.91        28.27 o                         
   2  13   3       1268.25       1133.75        62.18 o                         
   3  13   3        265.20        228.61        34.95 o                         
   4  13   3       3605.48       3754.85       156.13 o                         
  -2  14   3       1094.26       1011.82       132.96 o                         
  -1  14   3        411.50        378.97        66.90 o                         
   0  14   3       1563.42       1623.89       159.81 o                         
   1  14   3          0.78        -25.43        25.43 o                         
   2  14   3       4559.41       4533.92       159.98 o                         
   3  14   3        740.25        990.91       265.04 o                         
   0 -12   4          4.70        -47.39        47.39 o                         
   1 -12   4        503.99        460.49        86.02 o                         
   2 -12   4         49.22         71.01        35.98 o                         
   3 -12   4       2932.42       2878.66       144.02 o                         
   4 -12   4        992.57       1173.49       102.67 o                         
   5 -12   4       1532.84       1663.23       101.10 o                         
   6 -12   4       4504.79       4217.14       299.25 o                         
  -3 -11   4       5626.21       5626.02       145.09 o                         
  -2 -11   4         49.37         91.96        19.31 o                         
  -1 -11   4       2780.75       2785.19        71.96 o                         
   0 -11   4       1590.06       1589.34        52.98 o                         
   1 -11   4       1876.57       1906.65        88.05 o                         
   2 -11   4       1264.10       1398.15        74.93 o                         
   3 -11   4         35.28         36.97        20.61 o                         
   4 -11   4       2360.58       2356.76        90.27 o                         
   5 -11   4         91.87         83.65        24.82 o                         
   6 -11   4       2083.87       2050.02        94.47 o                         
   7 -11   4        862.78        862.17        72.11 o                         
  -5 -10   4       2179.06       2227.54       203.08 o                         
  -4 -10   4        475.95        471.90        38.68 o                         
  -3 -10   4       1432.37       1484.79        56.48 o                         
  -2 -10   4       5068.61       5214.65       104.04 o                         
  -1 -10   4        536.89        596.51        35.04 o                         
   0 -10   4       2572.25       2562.58        65.40 o                         
   1 -10   4         29.50         44.95        15.84 o                         
   2 -10   4       4671.45       4746.30        78.17 o                         
   3 -10   4       1308.99       1331.60        37.81 o                         
   4 -10   4       2979.16       2957.51        86.14 o                         
   5 -10   4       4595.10       4369.94       132.70 o                         
   6 -10   4         11.07         30.94        20.94 o                         
   7 -10   4       1433.61       1412.76        67.38 o                         
   8 -10   4         13.21         -2.09        24.82 o                         
   9 -10   4       1016.69       1142.11       101.35 o                         
  -6  -9   4       1084.57       1049.53       161.15 o                         
  -5  -9   4        189.22        188.05        25.86 o                         
  -4  -9   4       3117.32       3192.82        92.11 o                         
  -3  -9   4          7.35          2.34        21.08 o                         
  -2  -9   4       4092.67       4343.12        91.47 o                         
  -1  -9   4        522.73        522.42        31.99 o                         
   0  -9   4        982.42        977.49        38.88 o                         
   1  -9   4       3717.69       3870.82        75.72 o                         
   2  -9   4        370.06        367.07        22.66 o                         
   3  -9   4       6425.76       6403.04        92.00 o                         
   4  -9   4       1325.67       1296.80        34.90 o                         
   5  -9   4       9923.28       9995.33       106.59 o                         
   6  -9   4         94.50        108.57        16.42 o                         
   7  -9   4        701.13        737.14        43.73 o                         
   8  -9   4        993.58        946.38        55.34 o                         
   9  -9   4         72.34         25.04        26.89 o                         
  10  -9   4       1646.90       1744.50       189.00 o                         
  -7  -8   4         21.91         51.17        63.56 o                         
  -6  -8   4       4988.38       5005.68        94.44 o                         
  -5  -8   4        804.76        741.69        38.61 o                         
  -4  -8   4       2900.94       2863.26        70.72 o                         
  -3  -8   4       8794.46       8688.64       167.41 o                         
  -2  -8   4       1197.56       1185.82        42.93 o                         
  -1  -8   4       2643.25       2690.89        62.24 o                         
   0  -8   4        600.38        586.49        28.84 o                         
   1  -8   4       2306.95       2322.25        49.03 o                         
   2  -8   4        803.11        809.77        30.44 o                         
   3  -8   4       6740.81       6767.30        77.35 o                         
   4  -8   4      11356.06      11335.29       104.20 o                         
   5  -8   4       1117.90       1059.65        28.54 o                         
   6  -8   4       9697.33       9609.55        94.36 o                         
   7  -8   4         42.77         39.10         9.44 o                         
   8  -8   4        628.74        657.41        25.25 o                         
   9  -8   4         57.04         72.91        27.01 o                         
  10  -8   4        410.91        427.38        52.00 o                         
  -8  -7   4       1925.17       1801.73       137.86 o                         
  -7  -7   4        307.75        313.42        26.45 o                         
  -6  -7   4        764.78        798.44        35.60 o                         
  -5  -7   4       3922.85       3962.83        75.73 o                         
  -4  -7   4          3.02         24.97        15.38 o                         
  -3  -7   4      15327.09      15177.23       141.08 o                         
  -2  -7   4       1219.69       1215.90        38.59 o                         
  -1  -7   4       3938.78       3970.92        70.34 o                         
   0  -7   4        952.49        946.30        29.58 o                         
   1  -7   4        576.54        581.99        23.35 o                         
   2  -7   4        256.22        282.44        17.07 o                         
   3  -7   4          9.20         19.67         9.32 o                         
   4  -7   4       8473.13       8356.87        82.83 o                         
   5  -7   4       2212.65       2171.49        37.15 o                         
   6  -7   4      12447.07      12489.90       107.76 o                         
   7  -7   4       3042.13       3121.64        47.09 o                         
   8  -7   4        245.79        225.82        14.80 o                         
   9  -7   4       4132.29       4237.41        66.12 o                         
  10  -7   4          1.04         35.15        18.57 o                         
  11  -7   4        802.98        823.60        59.20 o                         
  -9  -6   4       1508.41       1652.47       135.19 o                         
  -8  -6   4        430.29        468.57        52.39 o                         
  -7  -6   4       1409.75       1341.77        51.95 o                         
  -6  -6   4         16.41         -2.30        17.65 o                         
  -5  -6   4       3491.69       3501.28        76.27 o                         
  -4  -6   4       3947.54       3891.44        68.01 o                         
  -3  -6   4        430.03        459.83        22.43 o                         
  -2  -6   4      17362.76      17043.94       151.29 o                         
  -1  -6   4       1755.08       1737.53        36.41 o                         
   0  -6   4       5268.49       5289.96        69.71 o                         
   1  -6   4        447.41        431.81        19.35 o                         
   2  -6   4       5834.35       5576.41        65.72 o                         
   3  -6   4       4537.64       4443.09        53.54 o                         
   4  -6   4         73.24         79.19         8.23 o                         
   5  -6   4      10840.98      10810.96        88.40 o                         
   6  -6   4         99.46        129.94         9.33 o                         
   7  -6   4       3755.64       3743.15        49.94 o                         
   8  -6   4         30.77         34.22         9.70 o                         
   9  -6   4       3525.92       3591.98        59.08 o                         
  10  -6   4       3385.09       3400.80        60.53 o                         
  11  -6   4        785.93        776.46        31.07 o                         
  12  -6   4       5578.83       5547.08       228.94 o                         
  -9  -5   4       3274.22       3431.81       158.01 o                         
  -8  -5   4        889.57        881.09        41.10 o                         
  -7  -5   4       1565.90       1500.74        49.76 o                         
  -6  -5   4        432.84        480.00        26.60 o                         
  -5  -5   4        279.71        294.14        17.89 o                         
  -4  -5   4       5414.92       5380.65        73.85 o                         
  -3  -5   4        910.70        943.03        28.84 o                         
  -2  -5   4      11263.23      10908.14       103.29 o                         
  -1  -5   4       6081.91       5819.09        61.09 o                         
   0  -5   4       2821.89       2695.64        41.63 o                         
   1  -5   4       8090.03       8051.90        98.38 o                         
   2  -5   4       1675.25       1552.17        28.60 o                         
   3  -5   4       7977.64       7721.99        57.56 o                         
   4  -5   4       3013.29       3015.66        34.36 o                         
   5  -5   4      15392.41      15135.78       100.54 o                         
   6  -5   4       2121.45       2074.38        29.32 o                         
   7  -5   4       1136.31       1177.81        25.16 o                         
   8  -5   4       3204.67       3227.70        46.33 o                         
   9  -5   4        190.58        150.72        12.63 o                         
  10  -5   4       4916.01       5032.49        71.69 o                         
  11  -5   4        343.39        365.10        22.39 o                         
  12  -5   4       4573.52       4486.97        83.33 o                         
  -9  -4   4        389.47        453.68        32.98 o                         
  -8  -4   4       3989.95       4004.48        75.27 o                         
  -7  -4   4        326.02        352.34        23.89 o                         
  -6  -4   4       6701.74       6465.44        87.34 o                         
  -5  -4   4       1181.61       1149.79        31.47 o                         
  -4  -4   4       1442.11       1366.97        32.58 o                         
  -3  -4   4       9406.85       8900.53        93.00 o                         
  -2  -4   4        286.73        318.99        16.98 o                         
  -1  -4   4       7731.85       7604.03        65.51 o                         
   0  -4   4        428.19        444.34        14.10 o                         
   1  -4   4       9689.63       9346.21        78.13 o                         
   2  -4   4       7519.58       7308.30        60.95 o                         
   3  -4   4       7541.72       7209.83        53.23 o                         
   4  -4   4       9147.25       9062.04        62.90 o                         
   5  -4   4        149.33        181.75        10.64 o                         
   6  -4   4       8976.16       9160.61        72.01 o                         
   7  -4   4        327.83        315.19        13.63 o                         
   8  -4   4       1005.65       1032.17        24.30 o                         
   9  -4   4        991.18        978.09        26.70 o                         
  10  -4   4        511.11        517.78        23.18 o                         
  11  -4   4       4748.20       4795.81        73.77 o                         
  12  -4   4          2.98         12.32        13.86 o                         
  13  -4   4       4389.52       4302.31        99.07 o                         
 -10  -3   4       2506.59       3072.57       251.20 o                         
  -9  -3   4        969.55        976.65        45.03 o                         
  -8  -3   4       2396.01       2391.38        55.83 o                         
  -7  -3   4       1572.79       1561.70        41.00 o                         
  -6  -3   4       2599.89       2625.81        45.57 o                         
  -5  -3   4      12651.35      12434.18       106.48 o                         
  -4  -3   4        587.06        576.80        21.57 o                         
  -3  -3   4      12531.53      11984.90       159.94 o                         
  -2  -3   4       3301.43       3089.93        36.87 o                         
  -1  -3   4       1284.72       1260.49        24.73 o                         
   0  -3   4        852.87        885.61        21.92 o                         
   1  -3   4       2576.73       2459.88        36.61 o                         
   2  -3   4       7230.11       7020.42        57.27 o                         
   3  -3   4         10.82         33.53         6.18 o                         
   4  -3   4      28849.70      28952.76       154.47 o                         
   5  -3   4      24634.86      24805.05       134.01 o                         
   6  -3   4       6474.28       6539.56        55.29 o                         
   7  -3   4       4215.58       4190.57        51.33 o                         
   8  -3   4        183.26        168.88        11.73 o                         
   9  -3   4       3138.43       3252.51        46.04 o                         
  10  -3   4        278.83        249.15        16.41 o                         
  11  -3   4       2104.18       2114.14        46.51 o                         
  12  -3   4       3425.78       3584.85        64.88 o                         
  13  -3   4       1573.96       1589.59        58.77 o                         
 -10  -2   4        962.88        933.28        52.36 o                         
  -9  -2   4       1365.68       1331.79        50.09 o                         
  -8  -2   4         10.11         15.72        12.64 o                         
  -7  -2   4       3156.87       3179.24        50.41 o                         
  -6  -2   4       1218.63       1241.31        29.90 o                         
  -5  -2   4       4897.85       4782.83        56.94 o                         
  -4  -2   4       4886.58       4745.67        57.61 o                         
  -3  -2   4        771.33        775.48        20.52 o                         
  -2  -2   4      24877.65      23617.53       156.11 o                         
  -1  -2   4        639.84        647.29        19.17 o                         
   0  -2   4       5543.41       5409.23        61.19 o                         
   1  -2   4       4648.68       4485.91        41.09 o                         
   2  -2   4       4119.33       4026.59        38.37 o                         
   3  -2   4       2841.90       2820.01        30.45 o                         
   4  -2   4         67.22         75.89         6.87 o                         
   5  -2   4      10363.68      10140.74        76.71 o                         
   6  -2   4          6.53         13.37         5.54 o                         
   7  -2   4      18153.39      18276.48       115.27 o                         
   8  -2   4       1495.02       1558.08        29.49 o                         
   9  -2   4       3386.83       3413.94        47.05 o                         
  10  -2   4       4512.14       4568.82        61.23 o                         
  11  -2   4        289.89        306.71        19.18 o                         
  12  -2   4       2388.09       2522.36        53.94 o                         
  13  -2   4        271.81        274.97        26.61 o                         
 -10  -1   4       1250.57       1257.12        50.81 o                         
  -9  -1   4       1671.85       1789.23        50.86 o                         
  -8  -1   4        347.28        371.06        21.17 o                         
  -7  -1   4       1332.70       1343.71        33.82 o                         
  -6  -1   4       2222.36       2196.92        38.69 o                         
  -5  -1   4        135.65        119.81        11.60 o                         
  -4  -1   4      18989.90      18261.57       121.56 o                         
  -3  -1   4      10591.88      10401.64        81.96 o                         
  -2  -1   4       7052.64       6890.86        67.70 o                         
  -1  -1   4      13647.04      13465.41        97.28 o                         
   0  -1   4       1013.45        951.52        17.75 o                         
   1  -1   4      17300.58      17167.36       101.64 o                         
   2  -1   4       1080.81       1048.63        16.38 o                         
   3  -1   4      17698.49      18017.77       108.93 o                         
   4  -1   4       7286.59       7469.63        61.68 o                         
   5  -1   4       5939.39       6003.28        51.04 o                         
   6  -1   4       6151.99       6316.37        50.95 o                         
   7  -1   4         82.85         97.41         7.22 o                         
   8  -1   4       6793.22       6983.13        68.70 o                         
   9  -1   4         83.88         86.15        11.82 o                         
  10  -1   4      12561.85      12840.57       112.61 o                         
  11  -1   4        991.28       1024.05        33.82 o                         
  12  -1   4        884.45        954.63        34.99 o                         
  13  -1   4       2419.11       2344.24        66.80 o                         
 -10   0   4       5666.87       5592.81        94.46 o                         
  -9   0   4         83.23         64.79        15.33 o                         
  -8   0   4       2461.88       2521.77        50.27 o                         
  -7   0   4       1521.70       1480.51        33.53 o                         
  -6   0   4       7171.17       7077.81        73.22 o                         
  -5   0   4        762.66        765.21        18.81 o                         
  -4   0   4       2960.56       2918.58        35.12 o                         
  -3   0   4      10765.65      10403.30        77.94 o                         
  -2   0   4       1296.97       1350.83        22.63 o                         
  -1   0   4      21751.50      21648.37       152.86 o                         
   0   0   4       2746.31       2667.52        30.30 o                         
   1   0   4      13078.49      12736.76        71.37 o                         
   2   0   4       9816.54       9435.08        56.43 o                         
   3   0   4      26007.42      27159.44       155.44 o                         
   4   0   4       5335.63       5412.61        46.41 o                         
   5   0   4        337.03        362.23        10.82 o                         
   6   0   4       7188.46       7120.70        60.45 o                         
   7   0   4       1092.84       1093.94        21.13 o                         
   8   0   4       1325.78       1294.91        28.74 o                         
   9   0   4       5802.43       5836.88        68.01 o                         
  10   0   4       2438.83       2493.91        48.34 o                         
  11   0   4       7975.01       8094.00        94.29 o                         
  12   0   4        227.57        231.88        20.74 o                         
  13   0   4       4451.03       4494.40       229.44 o                         
 -11   1   4        298.78        300.43        30.05 o                         
 -10   1   4       2752.56       2768.97        67.27 o                         
  -9   1   4       1277.27       1321.83        46.01 o                         
  -8   1   4       3000.56       2934.44        63.33 o                         
  -7   1   4       6402.10       6373.66        68.97 o                         
  -6   1   4        173.97        180.46        12.72 o                         
  -5   1   4      12745.64      12330.05        96.04 o                         
  -4   1   4       1568.26       1540.88        22.17 o                         
  -3   1   4       3109.27       3018.12        31.94 o                         
  -2   1   4        109.98        155.63         7.24 o                         
  -1   1   4        137.45        144.81         6.61 o                         
   0   1   4       3916.35       3666.22        27.45 o                         
   1   1   4        487.82        477.39         8.21 o                         
   2   1   4      54264.54      55023.30       263.33 o                         
   3   1   4      13304.99      14158.16        77.16 o                         
   4   1   4      16718.81      16649.28       106.01 o                         
   5   1   4       7245.64       7254.91        61.19 o                         
   6   1   4        627.49        647.47        17.56 o                         
   7   1   4        484.64        542.46        16.73 o                         
   8   1   4        573.40        598.30        19.48 o                         
   9   1   4       6656.79       6680.34        74.06 o                         
  10   1   4        315.95        309.08        18.26 o                         
  11   1   4       5273.88       5378.11        77.71 o                         
  12   1   4       3478.26       3635.96        74.10 o                         
  13   1   4        578.86        595.21        68.07 o                         
 -11   2   4       2223.47       2107.77        69.03 o                         
 -10   2   4        315.41        276.13        23.42 o                         
  -9   2   4       1502.25       1555.11        39.82 o                         
  -8   2   4        310.63        353.31        19.30 o                         
  -7   2   4       1934.76       1987.31        36.47 o                         
  -6   2   4       3550.78       3602.32        46.38 o                         
  -5   2   4      15300.04      14966.18       114.04 o                         
  -4   2   4      12707.53      12389.25        82.37 o                         
  -3   2   4        363.40        397.79        11.15 o                         
  -2   2   4      22600.55      22571.52       105.73 o                         
  -1   2   4        501.53        535.98         9.10 o                         
   0   2   4       1247.91       1328.53        15.07 o                         
   1   2   4      11438.25      11615.85        58.57 o                         
   2   2   4      10456.65      10695.42        54.59 o                         
   3   2   4      20504.45      21103.31       101.34 o                         
   4   2   4       5263.12       5525.77        42.15 o                         
   5   2   4      27340.00      27630.66       147.31 o                         
   6   2   4       3213.04       3334.64        35.20 o                         
   7   2   4       5451.62       5484.96        50.22 o                         
   8   2   4       2582.33       2690.82        41.08 o                         
   9   2   4        265.16        276.30        14.11 o                         
  10   2   4       6739.67       6763.69        83.89 o                         
  11   2   4        383.72        383.26        22.63 o                         
  12   2   4       3707.24       3646.02        70.94 o                         
  13   2   4        565.40        545.05       102.97 o                         
 -11   3   4       1506.30       1438.45       168.35 o                         
 -10   3   4        326.55        355.98        22.21 o                         
  -9   3   4       1987.68       2005.40        43.24 o                         
  -8   3   4        259.10        280.72        16.61 o                         
  -7   3   4         93.00        102.28        11.25 o                         
  -6   3   4       9485.10       9437.98        84.71 o                         
  -5   3   4       2489.53       2396.26        32.49 o                         
  -4   3   4      15128.97      14941.51        95.64 o                         
  -3   3   4       6043.65       6004.66        42.61 o                         
  -2   3   4       8633.65       8554.76        43.30 o                         
  -1   3   4       1984.01       1820.52        16.04 o                         
   0   3   4         36.03         60.42         3.58 o                         
   1   3   4      12190.92      12222.67        56.34 o                         
   2   3   4        891.93        879.18        11.11 o                         
   3   3   4      17265.45      18206.52        83.85 o                         
   4   3   4       6328.86       6268.88        44.54 o                         
   5   3   4      11528.95      11547.60        72.12 o                         
   6   3   4       3051.23       3003.04        29.47 o                         
   7   3   4        405.91        380.30        12.93 o                         
   8   3   4       8656.08       8692.61        80.02 o                         
   9   3   4       1036.99       1061.42        27.27 o                         
  10   3   4       7142.58       7275.54        91.67 o                         
  11   3   4       1525.24       1512.54        43.23 o                         
  12   3   4        545.05        492.15        27.82 o                         
 -10   4   4       5184.61       5273.96       102.25 o                         
  -9   4   4         26.80          9.26        11.20 o                         
  -8   4   4        307.12        337.46        17.89 o                         
  -7   4   4        734.85        704.49        21.35 o                         
  -6   4   4       6424.64       6399.66        61.45 o                         
  -5   4   4       6898.40       6696.70        65.62 o                         
  -4   4   4       2360.95       2360.77        28.78 o                         
  -3   4   4      27465.38      27134.12       105.19 o                         
  -2   4   4        174.71        191.68         5.00 o                         
  -1   4   4      10482.40      10810.42        51.02 o                         
   0   4   4       1002.23       1001.43        10.07 o                         
   1   4   4       2264.65       2243.25        16.94 o                         
   2   4   4      18092.36      18759.16        86.63 o                         
   3   4   4       4589.83       4564.70        30.64 o                         
   4   4   4       8315.40       8466.25        49.40 o                         
   5   4   4       2254.54       2217.43        27.06 o                         
   6   4   4       3906.82       3805.94        36.57 o                         
   7   4   4       1689.95       1638.05        29.38 o                         
   8   4   4        841.93        823.33        24.25 o                         
   9   4   4       7064.90       7177.66        77.33 o                         
  10   4   4       1216.09       1225.89        36.23 o                         
  11   4   4      10969.59      11052.75       122.95 o                         
  12   4   4         53.44         38.96        18.29 o                         
  13   4   4       1113.21       1112.78       146.00 o                         
 -10   5   4       3581.10       3623.28       127.68 o                         
  -9   5   4       2974.57       3128.46        82.33 o                         
  -8   5   4       1502.87       1443.11        45.61 o                         
  -7   5   4       1529.37       1631.90        33.97 o                         
  -6   5   4        365.09        396.76        15.34 o                         
  -5   5   4       4409.30       4408.29        44.37 o                         
  -4   5   4         78.58         88.35         6.82 o                         
  -3   5   4       7057.72       6912.32        38.90 o                         
  -2   5   4       3010.71       2844.70        20.53 o                         
  -1   5   4       3444.12       3445.28        35.29 o                         
   0   5   4       9847.82       9704.85        88.17 o                         
   1   5   4       1659.09       1703.04        14.50 o                         
   2   5   4      23731.20      24063.93        97.48 o                         
   3   5   4       7439.86       7602.45        48.90 o                         
   4   5   4      11066.31      11186.64        68.74 o                         
   5   5   4       4063.96       4174.62        40.35 o                         
   6   5   4       1286.62       1271.78        24.19 o                         
   7   5   4        791.47        811.91        21.14 o                         
   8   5   4        967.62       1001.31        24.17 o                         
   9   5   4       7712.82       7804.93        78.89 o                         
  10   5   4       2462.61       2460.64        50.03 o                         
  11   5   4       4334.45       4327.74        75.23 o                         
  12   5   4       3251.14       3234.47       113.21 o                         
 -10   6   4          1.64        -14.20        21.63 o                         
  -9   6   4       1886.01       1963.65        60.70 o                         
  -8   6   4         43.54         40.17        16.19 o                         
  -7   6   4       2958.09       2823.76        65.25 o                         
  -6   6   4       8322.65       8361.24       115.25 o                         
  -5   6   4       4150.25       4140.51        44.85 o                         
  -4   6   4       8614.01       8461.33        62.86 o                         
  -3   6   4       2433.88       2165.32        37.87 o                         
  -2   6   4       4529.46       4482.35        56.80 o                         
  -1   6   4        360.54        373.13        14.08 o                         
   0   6   4        197.05        215.02        10.20 o                         
   1   6   4      10988.92      10945.51        52.05 o                         
   2   6   4       5775.69       5685.55        41.04 o                         
   3   6   4      27964.78      28335.56       143.82 o                         
   4   6   4         61.98         58.82         6.63 o                         
   5   6   4       9644.99       9678.37        74.57 o                         
   6   6   4       1542.86       1518.68        26.66 o                         
   7   6   4        656.62        658.29        19.99 o                         
   8   6   4        414.63        413.37        17.06 o                         
   9   6   4        104.18        108.57        13.15 o                         
  10   6   4       7398.23       7377.63        92.49 o                         
  11   6   4          3.49         -3.12        13.55 o                         
  12   6   4       5449.73       5606.43       400.86 o                         
 -10   7   4       1165.85       1130.29        79.91 o                         
  -9   7   4        956.18        927.62        48.93 o                         
  -8   7   4       1406.48       1436.44        50.22 o                         
  -7   7   4          4.11         30.91        13.94 o                         
  -6   7   4       6628.33       6607.78        93.71 o                         
  -5   7   4       2196.37       2126.72        44.68 o                         
  -4   7   4      12427.18      12271.76       125.73 o                         
  -3   7   4       4924.49       4681.17        56.56 o                         
  -2   7   4       3615.44       3488.68        45.75 o                         
  -1   7   4       4282.53       4262.58        54.31 o                         
   0   7   4          1.19         16.66         5.92 o                         
   1   7   4       3863.16       3957.90        25.59 o                         
   2   7   4       2095.91       2130.36        25.26 o                         
   3   7   4      13047.80      13003.09        87.71 o                         
   4   7   4      10884.33      10926.93        83.27 o                         
   5   7   4       7798.26       7669.67        65.30 o                         
   6   7   4       6808.17       6687.55        62.89 o                         
   7   7   4          0.55         -6.10         8.12 o                         
   8   7   4       2777.07       2919.43        49.18 o                         
   9   7   4       1725.52       1748.30        45.72 o                         
  10   7   4       1243.02       1201.62        37.41 o                         
  11   7   4       1650.17       1613.48        51.83 o                         
  -9   8   4        147.92        133.51        27.22 o                         
  -8   8   4        950.65        916.48        46.94 o                         
  -7   8   4       1305.46       1300.88        53.09 o                         
  -6   8   4       2694.89       2662.42        58.85 o                         
  -5   8   4       8926.60       9112.03       110.25 o                         
  -4   8   4        155.83        151.81        16.93 o                         
  -3   8   4      10539.58      10502.12       118.25 o                         
  -2   8   4        667.75        689.29        20.19 o                         
  -1   8   4       4344.87       4567.08        54.28 o                         
   0   8   4        239.22        240.99        13.31 o                         
   1   8   4        478.61        477.70        12.66 o                         
   2   8   4       8346.76       8245.29        71.95 o                         
   3   8   4        330.06        328.73        13.39 o                         
   4   8   4       4471.49       4619.00        53.28 o                         
   5   8   4       3250.11       3278.57        45.15 o                         
   6   8   4       5522.44       5703.16        60.37 o                         
   7   8   4       1089.84       1124.71        28.58 o                         
   8   8   4       2025.09       1960.13        42.45 o                         
   9   8   4       4875.34       4880.31        75.34 o                         
  10   8   4         34.27         28.68        16.07 o                         
  -9   9   4       1946.20       1983.10       262.03 o                         
  -8   9   4        435.60        468.32        41.44 o                         
  -7   9   4        239.85        215.81        30.71 o                         
  -6   9   4         27.82         -3.28        20.87 o                         
  -5   9   4       4974.46       4966.24       109.45 o                         
  -4   9   4       2421.49       2345.01        77.88 o                         
  -3   9   4       2623.63       2712.35        74.88 o                         
  -2   9   4       9715.26       9662.99       126.30 o                         
  -1   9   4        270.81        273.91        17.41 o                         
   0   9   4       8088.91       7970.78       103.28 o                         
   1   9   4        905.80        956.21        36.04 o                         
   2   9   4       4135.49       4200.35        51.41 o                         
   3   9   4       3678.34       3547.63        52.15 o                         
   4   9   4       1576.90       1520.12        36.02 o                         
   5   9   4       5241.16       5116.32        64.19 o                         
   6   9   4          3.85          1.10        10.24 o                         
   7   9   4       2330.60       2338.63        47.12 o                         
   8   9   4        528.84        534.43        26.49 o                         
   9   9   4       4798.65       4920.86        82.66 o                         
  10   9   4       1262.88       1159.27        49.11 o                         
  -8  10   4        477.86        337.25        49.51 o                         
  -7  10   4       1449.46       1391.20        71.28 o                         
  -6  10   4       3178.33       3268.13       105.01 o                         
  -5  10   4        398.64        321.70        34.30 o                         
  -4  10   4       1148.96       1150.81        52.89 o                         
  -3  10   4        420.57        399.04        30.26 o                         
  -2  10   4       4331.93       4304.13        89.23 o                         
  -1  10   4        698.58        680.23        29.15 o                         
   0  10   4       4021.53       4031.55       102.66 o                         
   1  10   4       8652.00       8586.35       122.66 o                         
   2  10   4       1713.10       1685.31        57.19 o                         
   3  10   4       8905.10       8754.61       151.37 o                         
   4  10   4        380.55        420.05        20.57 o                         
   5  10   4        821.71        821.29        28.42 o                         
   6  10   4       1293.85       1275.14        39.09 o                         
   7  10   4       2243.63       2190.24        53.40 o                         
   8  10   4       2272.20       2254.05        59.99 o                         
   9  10   4        109.04        104.08        28.97 o                         
  -8  11   4       2315.60       2286.12       224.93 o                         
  -7  11   4          0.55          1.82        30.85 o                         
  -6  11   4       4169.34       4119.03       154.06 o                         
  -5  11   4       1541.19       1527.95        64.18 o                         
  -4  11   4       3416.53       3260.62        97.73 o                         
  -3  11   4       2484.41       2553.15        75.39 o                         
  -2  11   4        395.78        411.92        33.23 o                         
  -1  11   4       2082.85       2198.80        69.90 o                         
   0  11   4         17.76         -1.12        15.79 o                         
   1  11   4       4997.56       5057.61       106.69 o                         
   2  11   4       1142.36       1118.20        50.08 o                         
   3  11   4       7180.35       7194.00       132.30 o                         
   4  11   4       6463.17       6571.31       127.33 o                         
   5  11   4        130.29        168.07        27.38 o                         
   6  11   4       2168.79       2215.08        77.03 o                         
   7  11   4        659.44        750.78        50.55 o                         
   8  11   4        502.10        554.08       112.37 o                         
  -6  12   4       1819.44       1582.70       124.43 o                         
  -5  12   4       4991.90       4993.03       145.98 o                         
  -4  12   4         41.01         56.88        28.63 o                         
  -3  12   4       1878.33       1834.12        92.03 o                         
  -2  12   4        193.94        179.40        31.58 o                         
  -1  12   4       1716.09       1815.12        84.33 o                         
   0  12   4       1307.42       1286.66        59.39 o                         
   1  12   4        197.41        171.22        24.20 o                         
   2  12   4       5890.80       6007.75       124.28 o                         
   3  12   4         74.09         71.60        22.71 o                         
   4  12   4       2837.62       2827.83        92.26 o                         
   5  12   4       2060.29       2085.20       101.93 o                         
   6  12   4       2337.79       2351.92        89.73 o                         
   7  12   4       2710.50       2359.14       206.62 o                         
  -5  13   4       3315.38       3282.92       257.43 o                         
  -4  13   4       2447.41       2486.00       157.51 o                         
  -3  13   4        420.97        374.23        56.48 o                         
  -2  13   4       2547.00       2425.62       109.05 o                         
  -1  13   4        302.93        202.25        31.31 o                         
   0  13   4       2300.69       2337.96       100.96 o                         
   1  13   4         71.14         57.88        26.39 o                         
   2  13   4       2193.03       2274.93        85.65 o                         
   3  13   4       2582.52       2562.51       120.50 o                         
   4  13   4        288.30        283.32        39.68 o                         
   5  13   4       1564.84       1506.50       192.26 o                         
  -2  14   4       2498.76       2742.34       242.48 o                         
  -1  14   4       2714.29       3066.44       171.23 o                         
   0  14   4        482.39        449.34        56.02 o                         
   1  14   4       4170.97       4178.24       165.03 o                         
   2  14   4        174.66        195.97        41.70 o                         
   3  14   4       1958.48       2001.72       114.52 o                         
   2 -12   5       1587.27       1593.54       127.26 o                         
   3 -12   5        581.91        693.52        91.18 o                         
   4 -12   5       1672.16       1788.80       180.58 o                         
   5 -12   5       2162.47       2271.76       147.81 o                         
   6 -12   5        705.76        632.77       119.97 o                         
  -2 -11   5       5540.45       5710.41       152.99 o                         
  -1 -11   5        555.95        596.27        41.92 o                         
   0 -11   5       1950.57       1984.49        63.99 o                         
   1 -11   5        487.89        394.51        30.17 o                         
   2 -11   5       2061.87       2054.36        92.53 o                         
   3 -11   5       1066.03       1060.46        61.03 o                         
   4 -11   5         18.85         60.34        27.99 o                         
   5 -11   5       3205.18       3283.77       108.80 o                         
   6 -11   5        186.70        263.12        40.26 o                         
   7 -11   5       1876.71       1712.80       174.93 o                         
  -4 -10   5       1722.15       1676.66       181.52 o                         
  -3 -10   5        621.37        593.72        49.34 o                         
  -2 -10   5       1248.75       1290.49        53.07 o                         
  -1 -10   5       3568.84       3862.45        89.78 o                         
   0 -10   5       2019.78       2136.35        61.45 o                         
   1 -10   5       4020.40       3987.47        82.62 o                         
   2 -10   5        543.95        572.37        30.23 o                         
   3 -10   5       4783.29       4775.43        80.09 o                         
   4 -10   5        534.96        495.09        25.00 o                         
   5 -10   5        878.71        774.89        72.23 o                         
   6 -10   5       1928.79       1982.85        82.08 o                         
   7 -10   5        356.07        384.11        38.62 o                         
   8 -10   5       1893.94       1895.20       123.31 o                         
   9 -10   5         51.12         -6.31        31.03 o                         
  -5  -9   5       3068.00       2712.45       225.17 o                         
  -4  -9   5        548.55        493.90        39.38 o                         
  -3  -9   5       3358.57       3253.07        83.95 o                         
  -2  -9   5         58.90         71.97        19.07 o                         
  -1  -9   5       1024.33       1131.40        47.05 o                         
   0  -9   5         83.57         74.70        17.86 o                         
   1  -9   5       4521.50       4507.89        85.30 o                         
   2  -9   5       4032.12       3890.42        94.22 o                         
   3  -9   5       3158.05       3158.91        59.12 o                         
   4  -9   5       8897.37       8933.24       103.02 o                         
   5  -9   5       1103.72       1157.30        34.37 o                         
   6  -9   5       1980.12       1920.27        48.25 o                         
   7  -9   5         74.08         91.74        22.11 o                         
   8  -9   5        288.87        344.42        36.43 o                         
   9  -9   5       1214.92       1159.17        76.42 o                         
  10  -9   5        974.43        979.68       138.99 o                         
  -6  -8   5          4.06          4.93        45.97 o                         
  -5  -8   5       4711.59       4758.58       105.45 o                         
  -4  -8   5        101.83        119.05        24.89 o                         
  -3  -8   5       3100.06       3261.42        90.44 o                         
  -2  -8   5       2373.08       2388.55        67.08 o                         
  -1  -8   5       1342.27       1340.72        49.64 o                         
   0  -8   5       1328.91       1449.77        51.12 o                         
   1  -8   5          0.60          2.31        14.60 o                         
   2  -8   5       4256.80       4107.57        95.36 o                         
   3  -8   5       2243.56       2247.25        47.58 o                         
   4  -8   5       6969.62       7070.09        82.33 o                         
   5  -8   5       3295.09       3235.64        53.13 o                         
   6  -8   5        785.84        779.51        28.87 o                         
   7  -8   5       5906.72       6000.95        75.58 o                         
   8  -8   5         80.93         96.42        13.04 o                         
   9  -8   5       1158.21       1160.83        64.97 o                         
  10  -8   5        550.14        622.42        66.95 o                         
  -7  -7   5       1791.94       1871.51        97.27 o                         
  -6  -7   5        903.49        953.62        41.99 o                         
  -5  -7   5       1674.65       1541.96        50.61 o                         
  -4  -7   5      11034.38      10897.69       136.69 o                         
  -3  -7   5          5.02          4.35        12.94 o                         
  -2  -7   5       3612.01       3602.31        65.50 o                         
  -1  -7   5        241.65        272.82        20.18 o                         
   0  -7   5       2622.54       2661.98        53.40 o                         
   1  -7   5       1739.23       1709.44        44.47 o                         
   2  -7   5       2092.87       2199.07        58.38 o                         
   3  -7   5       6439.81       6242.10        71.76 o                         
   4  -7   5         25.31         30.43         9.75 o                         
   5  -7   5       5362.59       5412.63        64.56 o                         
   6  -7   5       1053.62       1123.87        32.57 o                         
   7  -7   5       3012.83       3026.48        50.41 o                         
   8  -7   5       1937.05       1885.73        42.71 o                         
   9  -7   5       1098.08       1142.47        38.77 o                         
  10  -7   5       6720.93       6807.21       100.50 o                         
  11  -7   5          3.16        106.84        42.42 o                         
  -8  -6   5        702.11        774.62        97.23 o                         
  -7  -6   5        122.71         97.05        20.52 o                         
  -6  -6   5       2373.61       2332.46        68.09 o                         
  -5  -6   5        151.86        151.70        20.25 o                         
  -4  -6   5       6697.35       6921.81       101.05 o                         
  -3  -6   5       3976.78       3943.65        68.39 o                         
  -2  -6   5       1723.56       1746.75        49.27 o                         
  -1  -6   5       9027.00       9115.47       104.05 o                         
   0  -6   5        558.89        599.84        23.14 o                         
   1  -6   5       2819.26       2865.77        47.33 o                         
   2  -6   5       1347.32       1290.43        31.14 o                         
   3  -6   5      12982.93      12476.79       104.73 o                         
   4  -6   5       1685.69       1658.75        33.22 o                         
   5  -6   5       1308.30       1351.89        29.80 o                         
   6  -6   5       4034.93       4104.47        49.12 o                         
   7  -6   5         19.40         18.87         8.69 o                         
   8  -6   5       5286.59       5477.94        67.85 o                         
   9  -6   5        896.95        869.54        28.39 o                         
  10  -6   5       5099.03       5262.42        78.36 o                         
  11  -6   5       2555.45       2717.11        58.15 o                         
  12  -6   5       2687.17       2567.92        68.44 o                         
  -8  -5   5       3294.02       3497.88       134.65 o                         
  -7  -5   5        832.68        790.01        37.44 o                         
  -6  -5   5       1739.27       1735.92        54.49 o                         
  -5  -5   5       5021.32       5009.81        86.92 o                         
  -4  -5   5        422.74        390.62        23.61 o                         
  -3  -5   5       5284.53       5246.57        75.60 o                         
  -2  -5   5        280.45        300.70        19.14 o                         
  -1  -5   5       4423.86       4412.75        56.60 o                         
   0  -5   5       2831.87       2782.39        48.79 o                         
   1  -5   5       6609.96       6564.74        68.68 o                         
   2  -5   5      18415.38      17554.61       153.33 o                         
   3  -5   5        224.50        240.60         8.33 o                         
   4  -5   5       7913.47       7903.33        74.56 o                         
   5  -5   5         17.25         34.09         7.89 o                         
   6  -5   5        723.44        752.95        18.54 o                         
   7  -5   5        140.94        137.52        10.24 o                         
   8  -5   5        515.72        541.40        20.53 o                         
   9  -5   5       6805.65       6732.68        80.63 o                         
  10  -5   5        356.16        414.34        22.41 o                         
  11  -5   5       9703.45       9738.45       115.03 o                         
  12  -5   5        314.21        344.36        25.48 o                         
  13  -5   5        901.96        819.14        60.39 o                         
  -8  -4   5        487.01        447.26        32.19 o                         
  -7  -4   5       1989.24       1987.57        52.45 o                         
  -6  -4   5         11.47         16.00        13.44 o                         
  -5  -4   5       9554.68       9366.34       106.47 o                         
  -4  -4   5       1341.17       1376.00        34.79 o                         
  -3  -4   5       2219.40       2165.86        42.06 o                         
  -2  -4   5       2964.23       2890.24        51.97 o                         
  -1  -4   5        627.34        669.71        20.07 o                         
   0  -4   5       1990.71       1953.00        34.73 o                         
   1  -4   5        390.87        407.73        12.71 o                         
   2  -4   5      14453.26      13804.40        98.55 o                         
   3  -4   5      15155.06      14811.51        95.69 o                         
   4  -4   5      20621.00      20391.71       150.37 o                         
   5  -4   5       7787.31       7736.70        59.68 o                         
   6  -4   5         53.46         63.29         7.45 o                         
   7  -4   5       2551.88       2581.28        37.84 o                         
   8  -4   5          7.68         17.21         8.10 o                         
   9  -4   5        618.26        653.17        22.01 o                         
  10  -4   5       3576.60       3607.13        60.05 o                         
  11  -4   5       4864.87       4934.52        78.33 o                         
  12  -4   5       4265.32       4289.67        76.70 o                         
  13  -4   5        348.56        356.41        30.30 o                         
  -9  -3   5       1833.95       1988.57        75.86 o                         
  -8  -3   5        121.87        109.71        19.72 o                         
  -7  -3   5       2550.94       2505.24        54.98 o                         
  -6  -3   5       6580.31       6454.37        83.27 o                         
  -5  -3   5        378.50        384.28        18.63 o                         
  -4  -3   5      17452.62      17051.27       199.85 o                         
  -3  -3   5         85.37        105.50        13.56 o                         
  -2  -3   5       4957.63       4760.59        62.57 o                         
  -1  -3   5         71.10         82.18        11.74 o                         
   0  -3   5       1491.48       1375.65        26.52 o                         
   1  -3   5       4600.17       4494.77        57.99 o                         
   2  -3   5        516.87        538.28        15.33 o                         
   3  -3   5      22887.93      21976.45       131.63 o                         
   4  -3   5         54.52         56.36         6.00 o                         
   5  -3   5      14259.94      14041.89       101.21 o                         
   6  -3   5        195.65        202.55        10.94 o                         
   7  -3   5       4139.94       4060.13        48.44 o                         
   8  -3   5       3373.78       3417.60        43.91 o                         
   9  -3   5         33.31         45.29         9.64 o                         
  10  -3   5       7139.34       7163.67        83.56 o                         
  11  -3   5        276.02        278.00        19.53 o                         
  12  -3   5       1862.86       1794.55        49.75 o                         
  13  -3   5        573.59        522.67        34.21 o                         
  -9  -2   5        618.65        601.81        36.15 o                         
  -8  -2   5        298.14        297.59        22.85 o                         
  -7  -2   5        219.76        182.61        18.77 o                         
  -6  -2   5       5917.72       5979.90        71.62 o                         
  -5  -2   5       3845.97       3714.92        52.97 o                         
  -4  -2   5      10008.73       9662.51       117.86 o                         
  -3  -2   5      10974.96      10491.86       116.32 o                         
  -2  -2   5       1509.67       1428.69        28.03 o                         
  -1  -2   5       7804.63       8040.12        78.73 o                         
   0  -2   5       2464.15       2440.57        34.90 o                         
   1  -2   5       1322.59       1343.46        21.84 o                         
   2  -2   5       7687.83       7679.46        66.67 o                         
   3  -2   5      14283.79      13936.97        98.46 o                         
   4  -2   5      15912.45      15891.98       106.32 o                         
   5  -2   5       1496.23       1477.21        24.86 o                         
   6  -2   5       9513.75       9598.47        79.17 o                         
   7  -2   5         28.20         40.60         7.90 o                         
   8  -2   5       4947.22       5125.87        57.00 o                         
   9  -2   5        696.85        728.46        22.83 o                         
  10  -2   5       2985.87       3157.72        52.21 o                         
  11  -2   5       7820.07       7984.47        94.60 o                         
  12  -2   5        728.99        761.22        30.67 o                         
  13  -2   5        798.53        809.27        39.91 o                         
 -10  -1   5       3235.37       3351.51       275.33 o                         
  -9  -1   5        301.88        324.82        27.85 o                         
  -8  -1   5       2862.85       2847.32        60.72 o                         
  -7  -1   5        506.33        492.55        21.69 o                         
  -6  -1   5        425.23        430.65        19.06 o                         
  -5  -1   5       8493.34       8001.45        90.39 o                         
  -4  -1   5        298.48        286.03        15.09 o                         
  -3  -1   5      17220.37      16540.08       115.44 o                         
  -2  -1   5        484.64        460.75        17.24 o                         
  -1  -1   5       9921.91       9933.22        90.87 o                         
   0  -1   5       5104.13       4824.16        52.28 o                         
   1  -1   5       2873.51       2930.77        34.72 o                         
   2  -1   5      10897.58      10787.15        78.75 o                         
   3  -1   5         52.95         76.88         6.80 o                         
   4  -1   5      10381.83      10581.89        79.79 o                         
   5  -1   5         98.61         95.62         8.80 o                         
   6  -1   5       6740.65       6688.40        62.20 o                         
   7  -1   5       3283.67       3265.60        37.56 o                         
   8  -1   5       1388.82       1464.62        31.14 o                         
   9  -1   5      12127.18      12324.91       100.97 o                         
  10  -1   5         55.91         60.44        11.31 o                         
  11  -1   5       7928.37       7999.00        89.54 o                         
  12  -1   5        354.85        373.11        23.65 o                         
  13  -1   5       1511.88       1552.41        49.72 o                         
 -10   0   5        886.30        881.53        47.43 o                         
  -9   0   5       2590.89       2540.75        59.40 o                         
  -8   0   5       1714.28       1677.62        42.14 o                         
  -7   0   5       2476.18       2471.98        50.74 o                         
  -6   0   5        299.05        331.68        16.94 o                         
  -5   0   5       6525.33       6362.16        69.97 o                         
  -4   0   5       3002.53       2950.23        39.46 o                         
  -3   0   5        217.01        207.84        10.82 o                         
  -2   0   5       7540.87       7403.91        71.53 o                         
  -1   0   5       2574.45       2555.72        39.36 o                         
   0   0   5      14261.48      13860.84        95.32 o                         
   1   0   5       1865.80       1926.39        22.47 o                         
   2   0   5      17304.88      16879.93        94.87 o                         
   3   0   5      37687.82      38530.57       208.30 o                         
   4   0   5       2961.21       2935.73        32.96 o                         
   5   0   5       3107.84       3180.17        38.69 o                         
   6   0   5        195.25        188.44        10.15 o                         
   7   0   5       1765.54       1844.66        29.64 o                         
   8   0   5        700.82        744.91        22.47 o                         
   9   0   5       3941.85       4065.70        54.23 o                         
  10   0   5       8627.89       8966.78        93.99 o                         
  11   0   5       2127.80       2259.59        45.64 o                         
  12   0   5       7198.82       7281.12        98.17 o                         
  13   0   5          6.03         15.12        18.34 o                         
 -10   1   5        138.01        135.98        21.52 o                         
  -9   1   5       2064.39       2017.10        52.12 o                         
  -8   1   5       1843.18       1854.43        43.58 o                         
  -7   1   5       2547.00       2550.97        44.93 o                         
  -6   1   5       5736.99       5684.38        66.64 o                         
  -5   1   5         16.45         32.77         9.10 o                         
  -4   1   5      14691.70      14237.96       103.38 o                         
  -3   1   5         19.39         26.41         6.24 o                         
  -2   1   5       4219.70       4226.68        41.94 o                         
  -1   1   5       4932.71       4993.60        50.67 o                         
   0   1   5       2633.49       2656.71        33.99 o                         
   1   1   5       8698.42       8603.73        60.08 o                         
   2   1   5       1589.13       1613.65        19.03 o                         
   3   1   5      33259.55      33772.46       185.90 o                         
   4   1   5       1287.28       1322.52        19.21 o                         
   5   1   5      19214.93      19659.69       111.14 o                         
   6   1   5       5870.91       5899.24        56.68 o                         
   7   1   5        603.79        595.36        19.77 o                         
   8   1   5       4318.16       4442.82        57.92 o                         
   9   1   5        238.81        209.09        14.91 o                         
  10   1   5       5225.60       5254.29        72.58 o                         
  11   1   5        658.73        660.06        27.50 o                         
  12   1   5       4517.23       4578.46        75.91 o                         
  13   1   5       2834.27       2887.85       140.55 o                         
 -10   2   5        535.11        468.53        30.45 o                         
  -9   2   5        670.44        682.90        28.19 o                         
  -8   2   5       3871.24       3747.01        68.47 o                         
  -7   2   5          2.22         11.98        10.42 o                         
  -6   2   5       9458.93       9347.58        89.23 o                         
  -5   2   5       9012.29       8794.84        77.75 o                         
  -4   2   5       5968.67       5985.44        54.74 o                         
  -3   2   5       5727.96       5554.55        53.29 o                         
  -2   2   5         54.09         78.03         8.44 o                         
  -1   2   5       6828.53       6756.58        47.84 o                         
   0   2   5       6913.51       7187.20        52.62 o                         
   1   2   5       6470.08       6300.46        47.59 o                         
   2   2   5      18517.69      18654.48       108.67 o                         
   3   2   5       9044.53       8901.69        59.05 o                         
   4   2   5      15357.59      15288.13       100.05 o                         
   5   2   5        280.42        294.84        10.66 o                         
   6   2   5      10596.47      10365.38        76.27 o                         
   7   2   5        112.48        113.51         9.84 o                         
   8   2   5       8222.00       8504.45        78.09 o                         
   9   2   5        762.12        799.54        23.54 o                         
  10   2   5        743.83        711.92        25.24 o                         
  11   2   5       5309.07       5428.63        78.68 o                         
  12   2   5         70.86         38.28        14.37 o                         
  13   2   5       1452.72       1383.36       272.84 o                         
 -10   3   5       1091.57        855.25        68.30 o                         
  -9   3   5        635.11        588.08        26.81 o                         
  -8   3   5       1678.23       1678.83        39.05 o                         
  -7   3   5        604.55        608.86        22.69 o                         
  -6   3   5       1288.31       1255.55        31.21 o                         
  -5   3   5      16255.59      15854.26       188.06 o                         
  -4   3   5         77.48         71.17         6.18 o                         
  -3   3   5      14557.79      14210.53        95.12 o                         
  -2   3   5       3319.43       3239.36        30.67 o                         
  -1   3   5       2663.99       2675.73        24.48 o                         
   0   3   5       6106.71       6013.35        39.81 o                         
   1   3   5       3357.58       3340.02        26.50 o                         
   2   3   5       6945.39       6972.83        44.57 o                         
   3   3   5        203.24        248.48         7.59 o                         
   4   3   5      12068.45      12159.15        68.20 o                         
   5   3   5       9466.58       9492.71        67.73 o                         
   6   3   5       2094.83       2153.76        32.87 o                         
   7   3   5       8399.18       8404.36        67.60 o                         
   8   3   5       1154.97       1158.27        26.40 o                         
   9   3   5      10144.80      10247.57        93.32 o                         
  10   3   5          9.67         13.58        10.31 o                         
  11   3   5       2884.99       3043.85        60.45 o                         
  12   3   5       1990.97       1944.80        51.96 o                         
  13   3   5         61.42        118.76        45.29 o                         
 -10   4   5        676.59        700.57        51.94 o                         
  -9   4   5       2067.39       2022.42        61.48 o                         
  -8   4   5        279.48        272.08        16.81 o                         
  -7   4   5       2922.46       2776.99        45.77 o                         
  -6   4   5       1032.60       1030.75        26.28 o                         
  -5   4   5       2557.61       2541.10        40.78 o                         
  -4   4   5       1984.06       1983.46        27.29 o                         
  -3   4   5       1375.01       1376.30        20.86 o                         
  -2   4   5      14541.84      14103.82        71.28 o                         
  -1   4   5        216.13        250.69         6.08 o                         
   0   4   5      28366.75      28385.95       197.26 o                         
   1   4   5       4128.41       4014.66        27.75 o                         
   2   4   5       4025.98       3959.93        31.95 o                         
   3   4   5       8727.41       8926.28        59.47 o                         
   4   4   5       2005.55       2052.42        19.66 o                         
   5   4   5        444.36        471.38        10.84 o                         
   6   4   5        134.10        148.23         6.95 o                         
   7   4   5      15663.77      15845.15       109.44 o                         
   8   4   5       1543.41       1628.24        31.12 o                         
   9   4   5       6176.72       6260.80        67.81 o                         
  10   4   5       7798.01       8007.83        88.00 o                         
  11   4   5        462.77        512.04        24.95 o                         
  12   4   5       2715.24       2746.70        61.38 o                         
  13   4   5        168.21        304.05        60.05 o                         
 -10   5   5        345.66        388.39        63.92 o                         
  -9   5   5        822.12        880.87        41.89 o                         
  -8   5   5       2241.68       2170.45        57.89 o                         
  -7   5   5       3317.86       3377.86        68.92 o                         
  -6   5   5       4577.56       4615.69        56.13 o                         
  -5   5   5         63.63         87.52         9.12 o                         
  -4   5   5      11873.54      11631.11        81.12 o                         
  -3   5   5        853.57        844.91        12.69 o                         
  -2   5   5        255.28        292.74         7.67 o                         
  -1   5   5       5842.41       5664.93        38.69 o                         
   0   5   5       6315.02       6209.86        44.80 o                         
   1   5   5      21522.64      21706.61        94.60 o                         
   2   5   5       1035.47       1027.08        15.61 o                         
   3   5   5      22219.91      22375.47       134.39 o                         
   4   5   5       3761.51       3832.96        33.34 o                         
   5   5   5        249.55        273.25         8.98 o                         
   6   5   5       3445.37       3570.13        44.94 o                         
   7   5   5        367.15        370.95        15.59 o                         
   8   5   5       4758.04       4693.33        58.89 o                         
   9   5   5        205.63        195.19        15.20 o                         
  10   5   5      10627.19      10693.22        99.39 o                         
  11   5   5        712.49        705.50        30.58 o                         
  12   5   5       1653.86       1657.67        74.24 o                         
 -10   6   5       1583.89       1710.13        92.22 o                         
  -9   6   5          4.66          3.32        18.54 o                         
  -8   6   5       5820.73       5808.25        98.65 o                         
  -7   6   5       1439.25       1460.12        48.91 o                         
  -6   6   5       5747.03       5814.50        85.48 o                         
  -5   6   5       3574.24       3563.93        58.55 o                         
  -4   6   5       3467.00       3452.79        37.17 o                         
  -3   6   5        824.22        820.36        16.21 o                         
  -2   6   5          9.02         20.27         5.69 o                         
  -1   6   5       9783.99       9664.68        85.26 o                         
   0   6   5       1554.53       1612.96        35.45 o                         
   1   6   5       9833.75       9972.25        50.01 o                         
   2   6   5      14717.10      15011.11        82.96 o                         
   3   6   5      10728.00      10690.86        75.41 o                         
   4   6   5      10009.12      10030.65        64.38 o                         
   5   6   5          7.49         10.79         7.00 o                         
   6   6   5       3768.61       3680.18        46.99 o                         
   7   6   5       1873.15       1895.52        35.19 o                         
   8   6   5       4639.32       4663.70        56.38 o                         
   9   6   5       2743.06       2728.23        48.31 o                         
  10   6   5        612.89        621.06        24.94 o                         
  11   6   5       4519.32       4492.09        79.93 o                         
  12   6   5         58.88         43.68        54.13 o                         
 -10   7   5        300.75        403.12        94.43 o                         
  -9   7   5        266.96        246.91        28.45 o                         
  -8   7   5       1945.66       1991.46        60.83 o                         
  -7   7   5       5264.02       5147.36        94.51 o                         
  -6   7   5        363.49        380.47        26.01 o                         
  -5   7   5      14125.94      13986.74       138.89 o                         
  -4   7   5        778.46        749.90        26.72 o                         
  -3   7   5       3795.33       3780.65        56.17 o                         
  -2   7   5         94.95        108.21         9.72 o                         
  -1   7   5        103.25        103.73         8.64 o                         
   0   7   5       6076.91       6103.44        62.95 o                         
   1   7   5       1732.57       1699.47        15.84 o                         
   2   7   5      13228.58      13283.93        83.00 o                         
   3   7   5       2181.03       2187.90        25.55 o                         
   4   7   5       7030.20       7070.47        61.27 o                         
   5   7   5       1598.92       1635.01        28.61 o                         
   6   7   5        702.59        723.26        19.71 o                         
   7   7   5       5680.77       5644.85        61.61 o                         
   8   7   5        128.52        138.96        13.18 o                         
   9   7   5       7580.58       7506.71        86.26 o                         
  10   7   5        197.11        203.30        17.71 o                         
  11   7   5       1462.99       1428.22        49.97 o                         
  -9   8   5        359.60        411.88        68.48 o                         
  -8   8   5         34.97         18.96        16.82 o                         
  -7   8   5       1487.81       1440.92        47.79 o                         
  -6   8   5       1133.51       1038.21        38.48 o                         
  -5   8   5       5860.48       5708.71        83.54 o                         
  -4   8   5       8460.81       8343.95       103.37 o                         
  -3   8   5        262.98        264.70        18.50 o                         
  -2   8   5       7049.80       6843.17        68.50 o                         
  -1   8   5       2949.40       3035.39        46.61 o                         
   0   8   5       4416.72       4465.01        58.63 o                         
   1   8   5       2373.54       2300.27        26.51 o                         
   2   8   5       2229.34       2216.60        29.98 o                         
   3   8   5       6795.85       6836.77        59.06 o                         
   4   8   5       2158.12       2173.57        34.14 o                         
   5   8   5       3134.38       3087.69        43.38 o                         
   6   8   5       2812.77       2901.69        46.15 o                         
   7   8   5       5925.58       5984.85        71.78 o                         
   8   8   5       3595.95       3654.55        59.19 o                         
   9   8   5       1686.52       1560.17        42.51 o                         
  10   8   5       4755.24       4896.16        99.53 o                         
  -9   9   5        865.03        864.61       161.16 o                         
  -8   9   5       2224.98       2280.04        93.52 o                         
  -7   9   5        428.79        377.33        36.03 o                         
  -6   9   5       3514.35       3412.07        83.96 o                         
  -5   9   5       1186.25       1141.43        45.84 o                         
  -4   9   5       4421.97       4357.43        79.99 o                         
  -3   9   5         50.64         67.80        16.05 o                         
  -2   9   5       1780.18       1816.63        46.40 o                         
  -1   9   5       4300.69       4311.06        61.25 o                         
   0   9   5       1448.66       1436.04        37.34 o                         
   1   9   5      17228.08      17143.94       169.79 o                         
   2   9   5        273.63        293.16        19.72 o                         
   3   9   5       4737.05       4773.24        58.90 o                         
   4   9   5       1657.20       1735.93        32.33 o                         
   5   9   5        225.83        252.63        14.15 o                         
   6   9   5        556.89        623.47        23.16 o                         
   7   9   5         52.23         83.69        12.56 o                         
   8   9   5      10401.91      10474.75       112.58 o                         
   9   9   5         87.54         91.50        15.56 o                         
  10   9   5       8348.03       8145.21       182.30 o                         
  -8  10   5       1703.06       1708.39       134.13 o                         
  -7  10   5        513.94        507.17        46.72 o                         
  -6  10   5       3031.15       3233.92       105.40 o                         
  -5  10   5       2294.08       2223.84        91.65 o                         
  -4  10   5        783.04        752.15        41.88 o                         
  -3  10   5       2089.36       2137.83        69.05 o                         
  -2  10   5        393.16        408.77        27.43 o                         
  -1  10   5       3497.19       3524.04        81.37 o                         
   0  10   5       2401.21       2428.58        53.53 o                         
   1  10   5       5219.34       5230.43        85.74 o                         
   2  10   5       9791.88       9996.48       137.70 o                         
   3  10   5       1848.73       1840.61        56.11 o                         
   4  10   5       4375.16       4239.58        82.93 o                         
   5  10   5         62.00         50.49        14.96 o                         
   6  10   5        315.60        327.01        19.32 o                         
   7  10   5       1489.59       1398.30        38.69 o                         
   8  10   5       1192.48       1141.63        38.50 o                         
   9  10   5       2084.65       1983.04        58.79 o                         
  -7  11   5       4415.74       4256.81       142.54 o                         
  -6  11   5         31.65         56.80        26.99 o                         
  -5  11   5       3928.62       3904.53       103.87 o                         
  -4  11   5        257.39        287.70        27.42 o                         
  -3  11   5       1852.99       1801.59        59.92 o                         
  -2  11   5         90.03         74.10        17.18 o                         
  -1  11   5         35.22         34.02        15.00 o                         
   0  11   5       6172.16       6112.98       110.14 o                         
   1  11   5          0.38         22.80        15.94 o                         
   2  11   5       9425.88       9422.87       140.03 o                         
   3  11   5       2738.38       2649.42        72.56 o                         
   4  11   5       4470.64       4334.57        88.45 o                         
   5  11   5       1588.38       1545.07        62.61 o                         
   6  11   5        350.17        337.43        33.15 o                         
   7  11   5       2350.80       2306.63        80.26 o                         
   8  11   5        322.47        393.88        60.84 o                         
  -6  12   5       3263.24       3187.55       250.54 o                         
  -5  12   5       1373.65       1417.96        70.90 o                         
  -4  12   5       4842.73       4578.36       123.19 o                         
  -3  12   5        246.15        271.01        30.74 o                         
  -2  12   5        983.87        967.14        57.21 o                         
  -1  12   5         92.74        127.56        28.46 o                         
   0  12   5       1013.23        898.20        54.61 o                         
   1  12   5       1305.05       1283.20        50.90 o                         
   2  12   5       1184.18       1237.76        51.17 o                         
   3  12   5       6391.89       6632.81       122.22 o                         
   4  12   5         28.58         51.74        19.09 o                         
   5  12   5       2940.96       2878.45        95.83 o                         
   6  12   5        759.40        854.01        55.20 o                         
   7  12   5       1570.44       1916.69       186.81 o                         
  -5  13   5        641.20        615.08        83.96 o                         
  -4  13   5       4040.66       4042.76       162.27 o                         
  -3  13   5        922.93        929.69        66.32 o                         
  -2  13   5       1550.17       1673.12        89.34 o                         
  -1  13   5       3672.89       3785.02       123.59 o                         
   0  13   5         24.70         32.26        24.19 o                         
   1  13   5       3342.57       3505.10       124.47 o                         
   2  13   5        661.20        694.27        46.86 o                         
   3  13   5        657.40        704.43        47.41 o                         
   4  13   5       2061.07       2103.28        84.06 o                         
   5  13   5        885.51        828.37        94.42 o                         
  -2  14   5        290.02        429.38       106.96 o                         
  -1  14   5       3345.85       3374.81       178.16 o                         
   0  14   5        564.53        602.49       109.45 o                         
   1  14   5       2371.89       2205.80       130.29 o                         
   2  14   5       3871.12       4117.71       206.49 o                         
   3  14   5          2.32         45.49        44.22 o                         
   4  14   5        873.39        675.44       113.20 o                         
   3 -12   6       3000.62       2835.00       230.69 o                         
  -1 -11   6       1823.91       1811.69        83.00 o                         
   0 -11   6         33.16          8.28        22.40 o                         
   1 -11   6       4223.21       4092.05       119.28 o                         
   2 -11   6       1791.94       1838.60       141.91 o                         
   3 -11   6        715.25        851.95        97.13 o                         
   4 -11   6       1800.20       1732.98       118.22 o                         
   5 -11   6        254.68        292.62        61.08 o                         
   6 -11   6       1379.88       1277.35       112.36 o                         
   7 -11   6         86.98        207.66        70.84 o                         
  -2 -10   6        344.88        289.86        34.88 o                         
  -1 -10   6        932.03        998.40        55.44 o                         
   0 -10   6       1147.78       1143.88        49.57 o                         
   1 -10   6       1125.37       1150.40        49.02 o                         
   2 -10   6       4167.97       3998.64        80.44 o                         
   3 -10   6        297.20        276.83        21.89 o                         
   4 -10   6       7663.67       7503.43       105.14 o                         
   5 -10   6        188.04        153.95        37.93 o                         
   6 -10   6        139.07        110.10        27.91 o                         
   7 -10   6        218.29        224.32        32.70 o                         
   8 -10   6        355.42        333.03        46.62 o                         
  -4  -9   6       1491.93       1386.12       166.16 o                         
  -3  -9   6       1186.51       1274.08        54.40 o                         
  -2  -9   6       1486.81       1658.91        60.71 o                         
  -1  -9   6        567.01        573.70        36.09 o                         
   0  -9   6       3165.65       3214.92        79.77 o                         
   1  -9   6       1896.29       1900.08        56.69 o                         
   2  -9   6       3398.83       3395.33        78.28 o                         
   3  -9   6       5891.98       5894.12       127.79 o                         
   4  -9   6        680.47        656.07        29.37 o                         
   5  -9   6       4683.64       4675.86        74.02 o                         
   6  -9   6        702.18        735.35        31.88 o                         
   7  -9   6       1799.04       1614.45        41.02 o                         
   8  -9   6        194.99        262.30        30.72 o                         
   9  -9   6        317.80        252.28        37.02 o                         
  10  -9   6       2177.47       2143.77       205.30 o                         
  -5  -8   6         62.75         -8.30        40.75 o                         
  -4  -8   6       6349.35       6413.55       206.64 o                         
  -3  -8   6        819.97        899.73        45.90 o                         
  -2  -8   6       1078.06       1140.45        45.70 o                         
  -1  -8   6         76.47         88.82        18.48 o                         
   0  -8   6       2068.04       2158.66        59.15 o                         
   1  -8   6        995.06       1086.08        41.58 o                         
   2  -8   6         74.83         78.83        14.50 o                         
   3  -8   6       9227.81       8989.17       105.24 o                         
   4  -8   6       2824.03       2895.75        55.97 o                         
   5  -8   6       5671.10       5816.53        76.72 o                         
   6  -8   6        881.45        843.11        31.07 o                         
   7  -8   6        398.43        399.43        24.42 o                         
   8  -8   6       2877.35       2857.36        56.76 o                         
   9  -8   6        109.97        158.54        16.19 o                         
  10  -8   6       1806.90       1761.34       110.64 o                         
  -6  -7   6       2186.94       2074.54       121.39 o                         
  -5  -7   6       1569.75       1637.62        68.29 o                         
  -4  -7   6       1588.51       1628.03        61.07 o                         
  -3  -7   6       8022.94       8405.16       135.82 o                         
  -2  -7   6        645.17        704.91        33.24 o                         
  -1  -7   6       3892.39       3904.65        74.14 o                         
   0  -7   6        563.75        610.29        29.62 o                         
   1  -7   6       2695.76       2791.46        64.06 o                         
   2  -7   6       1351.05       1316.04        39.59 o                         
   3  -7   6        546.83        548.14        22.21 o                         
   4  -7   6       6409.13       6395.98        75.40 o                         
   5  -7   6         71.66         84.57        11.34 o                         
   6  -7   6       8208.48       8339.61       122.52 o                         
   7  -7   6        237.66        257.94        16.55 o                         
   8  -7   6       3932.88       3849.74        66.91 o                         
   9  -7   6       1751.60       1728.43        43.71 o                         
  10  -7   6       1068.64       1150.71        40.80 o                         
  11  -7   6       2438.58       2384.13       153.53 o                         
  -7  -6   6        828.41        817.86        61.08 o                         
  -6  -6   6        270.51        246.51        25.25 o                         
  -5  -6   6       5154.70       5110.52       104.60 o                         
  -4  -6   6        648.31        707.80        38.72 o                         
  -3  -6   6       2930.08       3010.20        66.57 o                         
  -2  -6   6        648.50        675.62        29.23 o                         
  -1  -6   6       5964.30       6070.99        85.19 o                         
   0  -6   6       6489.81       6627.44       101.78 o                         
   1  -6   6       2281.82       2250.48        48.52 o                         
   2  -6   6       7776.31       7524.61        88.19 o                         
   3  -6   6       2764.27       2686.89        45.67 o                         
   4  -6   6       3471.27       3495.47        51.65 o                         
   5  -6   6        214.03        257.10        15.56 o                         
   6  -6   6        978.98        968.02        27.76 o                         
   7  -6   6       2637.47       2545.59        45.81 o                         
   8  -6   6       1421.88       1399.06        34.03 o                         
   9  -6   6       9967.52      10136.77       103.24 o                         
  10  -6   6        771.15        725.54        30.72 o                         
  11  -6   6       2414.15       2416.86        57.70 o                         
  12  -6   6       2122.92       2114.99        62.97 o                         
  -8  -5   6         52.52         32.74        39.04 o                         
  -7  -5   6       2864.62       2934.24        80.63 o                         
  -6  -5   6        101.46        111.09        18.78 o                         
  -5  -5   6       1818.74       1879.29        55.92 o                         
  -4  -5   6       2979.55       3035.14        62.85 o                         
  -3  -5   6        393.96        382.35        27.27 o                         
  -2  -5   6       4759.57       4826.53        86.62 o                         
  -1  -5   6        565.60        578.72        26.88 o                         
   0  -5   6       4989.15       5169.31        67.53 o                         
   1  -5   6       3505.37       3486.43        49.24 o                         
   2  -5   6       9261.25       8745.63        92.13 o                         
   3  -5   6       5779.89       5743.34        83.61 o                         
   4  -5   6         83.18         85.09         9.15 o                         
   5  -5   6       5663.02       5568.81        61.95 o                         
   6  -5   6         25.18         23.85         9.14 o                         
   7  -5   6       1438.70       1431.63        31.43 o                         
   8  -5   6       1181.41       1196.78        30.87 o                         
   9  -5   6       2309.49       2316.34        43.23 o                         
  10  -5   6       4198.51       4133.68        72.12 o                         
  11  -5   6        283.82        265.26        23.14 o                         
  12  -5   6       4771.07       4757.53        90.84 o                         
  -8  -4   6       2557.99       2423.52       164.29 o                         
  -7  -4   6       1020.19       1020.29        42.09 o                         
  -6  -4   6       7686.61       7813.57       124.67 o                         
  -5  -4   6        630.73        620.80        25.53 o                         
  -4  -4   6       4793.51       4743.87        83.96 o                         
  -3  -4   6         78.26         85.11        14.16 o                         
  -2  -4   6       1392.73       1428.63        38.71 o                         
  -1  -4   6       1726.86       1711.36        40.24 o                         
   0  -4   6       4170.63       4107.24        52.88 o                         
   1  -4   6      14856.58      14592.22       123.60 o                         
   2  -4   6        611.73        601.41        20.45 o                         
   3  -4   6      13618.65      13252.63       103.94 o                         
   4  -4   6       4636.49       4511.27        49.80 o                         
   5  -4   6       4052.05       4065.43        49.71 o                         
   6  -4   6       1896.22       1876.67        30.86 o                         
   7  -4   6         49.49         48.56         8.44 o                         
   8  -4   6       6971.28       7091.42        72.19 o                         
   9  -4   6          2.70         10.35         9.89 o                         
  10  -4   6       2831.03       2832.26        57.88 o                         
  11  -4   6       2419.46       2427.88        59.56 o                         
  12  -4   6       1937.51       1915.54        53.37 o                         
  -8  -3   6       1506.54       1459.17        50.07 o                         
  -7  -3   6        254.53        224.09        20.89 o                         
  -6  -3   6       7268.13       7373.96       103.86 o                         
  -5  -3   6       5742.45       5645.08        71.57 o                         
  -4  -3   6        646.46        662.41        23.98 o                         
  -3  -3   6       5867.38       5692.28        76.23 o                         
  -2  -3   6        142.20        149.13        15.22 o                         
  -1  -3   6        938.21        989.03        25.43 o                         
   0  -3   6       1345.55       1342.49        26.09 o                         
   1  -3   6       9875.15       9751.97        80.81 o                         
   2  -3   6       6326.18       6200.28        61.76 o                         
   3  -3   6       2649.55       2586.71        36.14 o                         
   4  -3   6      13959.57      13686.05       104.83 o                         
   5  -3   6        701.18        731.46        16.03 o                         
   6  -3   6       8113.10       8191.04        72.35 o                         
   7  -3   6        697.61        718.50        19.63 o                         
   8  -3   6       5552.60       5693.98        59.63 o                         
   9  -3   6       3942.77       3985.67        55.39 o                         
  10  -3   6       1762.92       1768.58        38.51 o                         
  11  -3   6       2397.55       2504.90        55.18 o                         
  12  -3   6        337.52        352.05        23.55 o                         
  13  -3   6       1172.38       1168.64        66.70 o                         
  -9  -2   6        508.45        351.37        92.01 o                         
  -8  -2   6        855.45        894.20        39.32 o                         
  -7  -2   6       3762.36       3697.88        75.24 o                         
  -6  -2   6         28.42         43.10        12.05 o                         
  -5  -2   6       7604.95       7550.15        92.29 o                         
  -4  -2   6        720.76        702.03        24.39 o                         
  -3  -2   6      10324.95       9832.48       103.35 o                         
  -2  -2   6       4340.44       4237.74        53.51 o                         
  -1  -2   6       1065.68       1092.26        26.57 o                         
   0  -2   6      12839.70      12724.38       102.63 o                         
   1  -2   6        153.98        169.23         9.15 o                         
   2  -2   6       6611.61       6582.03        71.78 o                         
   3  -2   6       1919.22       2024.61        32.65 o                         
   4  -2   6       7001.25       6884.17        64.97 o                         
   5  -2   6        671.75        655.48        16.36 o                         
   6  -2   6       1642.44       1655.67        28.08 o                         
   7  -2   6      15047.81      14919.25       108.68 o                         
   8  -2   6        113.80        144.63        11.33 o                         
   9  -2   6      13622.96      13868.95       117.66 o                         
  10  -2   6        806.02        788.64        25.72 o                         
  11  -2   6        755.28        767.00        28.42 o                         
  12  -2   6        767.94        799.11        32.48 o                         
  13  -2   6        190.65        201.26        23.63 o                         
  -9  -1   6        393.33        411.07        35.45 o                         
  -8  -1   6          8.23         10.27        14.80 o                         
  -7  -1   6       6019.78       5917.40        89.01 o                         
  -6  -1   6        912.63        919.94        28.58 o                         
  -5  -1   6       1979.22       1947.33        39.25 o                         
  -4  -1   6       8549.80       8427.06        97.91 o                         
  -3  -1   6         63.52         79.06        12.56 o                         
  -2  -1   6       3497.28       3427.10        43.31 o                         
  -1  -1   6        657.49        638.64        23.72 o                         
   0  -1   6      13753.84      13483.98       114.66 o                         
   1  -1   6      15178.81      14702.99       104.44 o                         
   2  -1   6      13389.71      13055.51        94.80 o                         
   3  -1   6       6669.94       6434.46        55.97 o                         
   4  -1   6          8.42          6.64         5.94 o                         
   5  -1   6       2163.92       2193.09        32.97 o                         
   6  -1   6        668.25        679.06        19.24 o                         
   7  -1   6       1734.14       1788.82        32.99 o                         
   8  -1   6       5718.84       5883.78        70.17 o                         
   9  -1   6       6762.27       6698.41        78.40 o                         
  10  -1   6      12482.25      12516.38       111.12 o                         
  11  -1   6         71.75         86.99        13.16 o                         
  12  -1   6       1838.39       1844.02        49.66 o                         
  13  -1   6        977.23        958.04        42.48 o                         
  -9   0   6       1017.69        975.29        39.16 o                         
  -8   0   6       3739.70       3670.15        66.24 o                         
  -7   0   6         12.95         31.21        11.85 o                         
  -6   0   6       5587.04       5415.53       110.19 o                         
  -5   0   6        366.18        351.00        17.39 o                         
  -4   0   6       4445.98       4339.83        58.35 o                         
  -3   0   6        122.30        132.21         9.60 o                         
  -2   0   6       1830.71       1801.13        27.30 o                         
  -1   0   6       6422.00       6295.59        66.40 o                         
   0   0   6         96.90         92.55         9.34 o                         
   1   0   6      31222.07      30495.41       169.13 o                         
   2   0   6       2670.65       2567.64        29.16 o                         
   3   0   6      16875.17      17010.22       102.59 o                         
   4   0   6       3827.85       3941.10        44.15 o                         
   5   0   6       1324.94       1287.21        22.92 o                         
   6   0   6        488.46        521.86        15.82 o                         
   7   0   6       1666.37       1665.01        28.06 o                         
   8   0   6      12814.24      12621.57       113.83 o                         
   9   0   6       1347.14       1395.57        32.44 o                         
  10   0   6       7786.51       7831.20        83.97 o                         
  11   0   6       2471.72       2467.33        49.53 o                         
  12   0   6       3700.43       3810.29        64.08 o                         
  13   0   6       2357.15       2280.11       106.34 o                         
 -10   1   6        884.08        734.51        44.01 o                         
  -9   1   6         90.58         45.79        22.57 o                         
  -8   1   6       4462.14       4434.31        72.07 o                         
  -7   1   6       4438.42       4265.62        64.67 o                         
  -6   1   6       7417.53       7136.77        84.69 o                         
  -5   1   6       5862.91       5765.02        87.27 o                         
  -4   1   6        151.38        153.69        10.89 o                         
  -3   1   6       5253.48       5105.27        50.68 o                         
  -2   1   6       1275.53       1264.66        27.14 o                         
  -1   1   6        771.27        779.95        20.50 o                         
   0   1   6      12982.78      12979.47        97.70 o                         
   1   1   6      16951.62      16675.52       102.88 o                         
   2   1   6      29953.13      29463.93       153.96 o                         
   3   1   6       1104.55       1139.27        19.69 o                         
   4   1   6      15996.64      15728.15        97.64 o                         
   5   1   6         44.88         77.03         7.07 o                         
   6   1   6       3909.57       3984.71        40.81 o                         
   7   1   6        706.70        723.26        22.87 o                         
   8   1   6       2510.43       2598.19        42.46 o                         
   9   1   6       9568.00       9838.68        94.66 o                         
  10   1   6        646.08        601.51        22.90 o                         
  11   1   6       4567.94       4583.34        68.90 o                         
  12   1   6        352.49        338.50        20.82 o                         
  13   1   6        872.47        888.99        87.26 o                         
 -10   2   6        716.64        636.39        40.14 o                         
  -9   2   6        280.55        288.32        20.95 o                         
  -8   2   6        190.15        181.52        16.67 o                         
  -7   2   6       5371.60       5308.43        74.21 o                         
  -6   2   6         65.97         77.13        11.69 o                         
  -5   2   6      13126.47      12798.92       140.09 o                         
  -4   2   6       3736.70       3609.04        43.86 o                         
  -3   2   6       6192.61       6223.20        79.62 o                         
  -2   2   6        629.82        598.39        19.80 o                         
  -1   2   6         39.44         46.44         5.95 o                         
   0   2   6       4513.69       4502.91        41.63 o                         
   1   2   6         55.41         75.95         6.66 o                         
   2   2   6      12954.31      12792.33        82.17 o                         
   3   2   6       6233.79       6276.91        52.72 o                         
   4   2   6      21763.68      22255.92       127.87 o                         
   5   2   6       7001.46       7191.65        56.92 o                         
   6   2   6         27.80         45.42         7.16 o                         
   7   2   6       7079.45       7154.26        65.21 o                         
   8   2   6       1926.38       1901.33        34.29 o                         
   9   2   6       5521.70       5658.32        69.47 o                         
  10   2   6       1424.57       1435.41        36.84 o                         
  11   2   6       1192.70       1133.97        35.34 o                         
  12   2   6       1904.79       1910.31        55.82 o                         
  13   2   6        109.15         52.42        28.87 o                         
  -9   3   6       1023.21        991.29        34.88 o                         
  -8   3   6        633.13        629.67        26.82 o                         
  -7   3   6       3835.07       3865.39        67.88 o                         
  -6   3   6       5704.91       5650.75        69.56 o                         
  -5   3   6        355.40        358.17        16.92 o                         
  -4   3   6      10981.87      10845.88        97.35 o                         
  -3   3   6         51.80         50.32         8.15 o                         
  -2   3   6       9230.16       8925.19        88.04 o                         
  -1   3   6        627.03        627.70        13.88 o                         
   0   3   6       3961.97       3832.20        40.27 o                         
   1   3   6      22094.24      22193.99       124.43 o                         
   2   3   6       2649.32       2709.26        29.51 o                         
   3   3   6       4579.29       4759.91        40.87 o                         
   4   3   6        746.14        743.30        14.56 o                         
   5   3   6       6170.64       6001.92        47.61 o                         
   6   3   6         70.70         95.28         8.62 o                         
   7   3   6       7254.96       7262.68        64.42 o                         
   8   3   6      14727.42      14822.23       108.27 o                         
   9   3   6        956.92       1057.55        26.41 o                         
  10   3   6      10011.41      10235.96        97.43 o                         
  11   3   6        330.08        350.77        20.60 o                         
  12   3   6        626.83        582.58        28.52 o                         
  13   3   6        380.32        393.96        46.26 o                         
 -10   4   6       1366.55       1306.50        99.97 o                         
  -9   4   6        675.14        669.24        41.05 o                         
  -8   4   6        875.70        833.32        42.33 o                         
  -7   4   6         44.57         66.30        12.59 o                         
  -6   4   6       5247.67       5244.06        66.23 o                         
  -5   4   6        414.84        437.83        18.27 o                         
  -4   4   6       4990.87       4887.11        52.01 o                         
  -3   4   6       4363.05       4237.80        42.74 o                         
  -2   4   6       3521.80       3515.92        34.72 o                         
  -1   4   6       7448.06       7339.64        53.03 o                         
   0   4   6         22.15         42.68         4.50 o                         
   1   4   6      19547.90      19631.04       114.19 o                         
   2   4   6       3392.94       3434.79        31.48 o                         
   3   4   6       5588.09       5535.62        42.38 o                         
   4   4   6       8558.68       8669.54        58.29 o                         
   5   4   6        610.44        669.79        13.72 o                         
   6   4   6       1092.40       1156.65        20.46 o                         
   7   4   6        943.53        919.41        19.22 o                         
   8   4   6      10960.21      11006.22        92.86 o                         
   9   4   6        973.26        977.01        26.07 o                         
  10   4   6       8294.78       8420.30        88.10 o                         
  11   4   6       5917.60       5998.58        86.13 o                         
  12   4   6        886.77        911.19        35.74 o                         
  13   4   6        988.10        953.66        94.70 o                         
 -10   5   6       2317.96       2382.84       127.15 o                         
  -9   5   6        143.84        124.92        22.28 o                         
  -8   5   6       3016.07       3060.39        82.69 o                         
  -7   5   6       4964.08       5221.99        95.36 o                         
  -6   5   6       1728.20       1789.01        52.28 o                         
  -5   5   6       1747.24       1721.24        33.06 o                         
  -4   5   6        151.32        169.70        10.62 o                         
  -3   5   6       5648.64       5459.48        54.86 o                         
  -2   5   6        111.45        131.26         5.66 o                         
  -1   5   6       4465.23       4358.05        27.95 o                         
   0   5   6      17501.31      17807.32        86.98 o                         
   1   5   6       6955.04       6965.49        42.12 o                         
   2   5   6      19931.51      20150.58       105.94 o                         
   3   5   6         22.40         33.78         5.24 o                         
   4   5   6       6800.90       6830.89        51.58 o                         
   5   5   6         64.15         70.03         5.40 o                         
   6   5   6       5756.15       5826.61        63.06 o                         
   7   5   6       1740.22       1766.77        32.13 o                         
   8   5   6        517.20        507.69        19.04 o                         
   9   5   6       9767.33       9661.14        91.50 o                         
  10   5   6         22.28         24.28        10.63 o                         
  11   5   6       3878.07       3943.52        75.35 o                         
  12   5   6        544.19        566.35        33.73 o                         
  -9   6   6       1428.72       1316.77        71.07 o                         
  -8   6   6        547.11        523.49        39.08 o                         
  -7   6   6       8088.38       8022.12       126.96 o                         
  -6   6   6        595.44        621.64        32.42 o                         
  -5   6   6       7253.27       7281.04        99.79 o                         
  -4   6   6       3012.07       3021.40        53.85 o                         
  -3   6   6        467.64        505.38        13.65 o                         
  -2   6   6        781.12        767.45        16.40 o                         
  -1   6   6       1653.61       1693.08        30.78 o                         
   0   6   6       7633.62       7352.92        42.66 o                         
   1   6   6        734.70        731.47        10.35 o                         
   2   6   6      15537.45      15978.96        91.79 o                         
   3   6   6      13263.25      13537.46        88.43 o                         
   4   6   6       2262.23       2269.20        26.73 o                         
   5   6   6       5181.26       5329.61        48.11 o                         
   6   6   6        100.45         94.95         9.94 o                         
   7   6   6       2145.83       2198.69        40.44 o                         
   8   6   6        279.08        308.48        16.77 o                         
   9   6   6       4146.65       4112.93        59.24 o                         
  10   6   6       2793.74       2846.93        51.86 o                         
  11   6   6        206.70        206.59        20.08 o                         
  12   6   6       3559.25       3970.04       274.92 o                         
  -9   7   6        569.70        594.60        89.41 o                         
  -8   7   6       1522.40       1450.73        59.39 o                         
  -7   7   6       1995.12       1937.64        62.28 o                         
  -6   7   6       4663.91       4614.20       101.37 o                         
  -5   7   6        286.20        275.57        19.50 o                         
  -4   7   6       5993.40       6010.58       113.87 o                         
  -3   7   6        273.13        265.96        17.21 o                         
  -2   7   6       6144.91       6112.28        64.66 o                         
  -1   7   6       1432.14       1418.97        32.28 o                         
   0   7   6        234.14        246.99        16.76 o                         
   1   7   6       7036.90       6917.64        54.45 o                         
   2   7   6       2168.89       2186.82        24.66 o                         
   3   7   6       3626.56       3710.57        39.59 o                         
   4   7   6       1915.37       1929.74        25.49 o                         
   5   7   6      13487.02      13471.65       103.77 o                         
   6   7   6       4536.82       4603.81        56.32 o                         
   7   7   6       2323.82       2414.93        46.89 o                         
   8   7   6       6856.71       7042.86        81.52 o                         
   9   7   6         22.89         23.94        10.74 o                         
  10   7   6       1757.43       1684.97        42.80 o                         
  11   7   6        582.32        624.33        32.54 o                         
  12   7   6        823.50        932.06       135.02 o                         
  -8   8   6       1983.84       2035.66        67.80 o                         
  -7   8   6         46.59         74.19        18.94 o                         
  -6   8   6       5421.44       5567.03        97.86 o                         
  -5   8   6       2160.64       2233.59        54.16 o                         
  -4   8   6       1285.39       1240.49        38.16 o                         
  -3   8   6       4568.45       4537.44        77.72 o                         
  -2   8   6       1102.47       1068.72        37.90 o                         
  -1   8   6       8227.74       8393.88        87.10 o                         
   0   8   6         48.42         48.92         9.26 o                         
   1   8   6       8602.70       8572.56        88.93 o                         
   2   8   6       4965.09       4937.41        43.58 o                         
   3   8   6         93.35        127.15         8.20 o                         
   4   8   6       3371.15       3391.71        40.96 o                         
   5   8   6        144.19        165.37        17.91 o                         
   6   8   6       5992.39       6024.45        70.37 o                         
   7   8   6         34.06         24.52        10.19 o                         
   8   8   6      14690.41      14616.79       164.91 o                         
   9   8   6       1806.21       1796.93        44.94 o                         
  10   8   6       1921.67       1840.15        48.33 o                         
  11   8   6       2848.52       2603.00        92.64 o                         
  -8   9   6        705.25        606.62        93.19 o                         
  -7   9   6       1191.28       1074.37        54.55 o                         
  -6   9   6       1678.01       1556.11        61.59 o                         
  -5   9   6       1404.04       1377.07        51.22 o                         
  -4   9   6        299.56        289.03        22.62 o                         
  -3   9   6       5320.06       5262.67        93.14 o                         
  -2   9   6       2262.86       2266.41        56.45 o                         
  -1   9   6       3934.02       3978.74        62.39 o                         
   0   9   6      10225.04      10189.41       111.21 o                         
   1   9   6       3189.71       3218.42        53.04 o                         
   2   9   6       5519.09       5582.93        75.77 o                         
   3   9   6        122.20        120.87        15.94 o                         
   4   9   6        976.84       1011.67        24.80 o                         
   5   9   6       3273.16       3263.04        49.52 o                         
   6   9   6       2071.13       2005.56        40.76 o                         
   7   9   6       2670.29       2629.32        53.88 o                         
   8   9   6        704.56        691.01        28.38 o                         
   9   9   6       6422.09       6221.97        93.27 o                         
  10   9   6          4.92         15.62        17.30 o                         
  -7  10   6       4753.44       4564.68       205.44 o                         
  -6  10   6        866.56        918.70        49.78 o                         
  -5  10   6        655.22        647.90        40.79 o                         
  -4  10   6        123.55        112.53        21.06 o                         
  -3  10   6        161.45        170.20        20.18 o                         
  -2  10   6       3470.22       3514.28        69.46 o                         
  -1  10   6         92.19        124.14        16.37 o                         
   0  10   6      12157.70      12654.09       127.24 o                         
   1  10   6       2256.62       2363.65        52.87 o                         
   2  10   6       4859.41       4930.27        92.73 o                         
   3  10   6       3334.08       3295.12        76.62 o                         
   4  10   6         48.59         55.95        17.20 o                         
   5  10   6       1340.62       1369.54        69.21 o                         
   6  10   6         69.96         67.99        20.08 o                         
   7  10   6       4751.17       4773.01        70.93 o                         
   8  10   6       1583.90       1590.83        42.34 o                         
   9  10   6       2632.17       2465.90        64.42 o                         
  10  10   6       2271.27       2220.67        70.90 o                         
  -7  11   6       2304.44       2308.32       246.44 o                         
  -6  11   6       4531.37       4435.19       142.89 o                         
  -5  11   6         40.31         48.01        24.10 o                         
  -4  11   6       1663.34       1644.34        91.95 o                         
  -3  11   6        872.05        795.72        41.61 o                         
  -2  11   6        222.79        225.34        30.72 o                         
  -1  11   6        636.89        612.57        33.12 o                         
   0  11   6       1666.08       1665.27        56.92 o                         
   1  11   6       9360.40       9262.16       126.69 o                         
   2  11   6       1028.36        993.57        43.69 o                         
   3  11   6       4321.12       4338.82        93.53 o                         
   4  11   6       2447.64       2364.02        68.00 o                         
   5  11   6       1282.92       1204.94        63.81 o                         
   6  11   6       3032.57       2869.87        87.12 o                         
   7  11   6        368.73        317.61        53.29 o                         
   8  11   6       2140.07       2270.78       105.26 o                         
   9  11   6         60.47         84.51        65.36 o                         
  -5  12   6        686.25        661.24        45.91 o                         
  -4  12   6        958.88        928.10        52.74 o                         
  -3  12   6       1787.54       1703.89        76.47 o                         
  -2  12   6         21.75         27.04        17.36 o                         
  -1  12   6       4755.69       4767.22       121.07 o                         
   0  12   6       1199.01       1245.80        65.09 o                         
   1  12   6       1528.18       1654.79        75.42 o                         
   2  12   6       2025.57       2010.71        77.78 o                         
   3  12   6        604.02        579.01        39.55 o                         
   4  12   6       2283.28       2379.88        72.43 o                         
   5  12   6         46.70         26.84        22.29 o                         
   6  12   6       6280.49       6094.79       135.19 o                         
   7  12   6        773.89        699.68        88.47 o                         
  -5  13   6       2301.72       2279.22       208.86 o                         
  -4  13   6        766.23        592.73        63.61 o                         
  -3  13   6       2121.69       1939.38        86.26 o                         
  -2  13   6       1130.52       1216.30        67.85 o                         
  -1  13   6       1003.27        991.24        67.22 o                         
   0  13   6       4334.22       4448.73       150.01 o                         
   1  13   6        984.61       1121.18        74.77 o                         
   2  13   6       2844.99       2919.37       109.20 o                         
   3  13   6         36.58         71.18        20.90 o                         
   4  13   6        289.59        288.86        35.02 o                         
   5  13   6       1291.65       1285.50        93.75 o                         
  -2  14   6       3261.74       3057.39       172.04 o                         
  -1  14   6        191.76        276.01        61.26 o                         
   0  14   6       4453.53       4940.52       300.73 o                         
   1  14   6       1593.50       1713.80       176.48 o                         
   4  14   6          6.84         17.63        39.68 o                         
   1 -11   7          4.29        -19.30        26.07 o                         
   2 -11   7       3844.87       3833.49       109.14 o                         
   3 -11   7        105.12        113.82        60.51 o                         
   6 -11   7        207.45        810.37       155.49 o                         
  -1 -10   7        196.18        189.12        32.24 o                         
   0 -10   7       3599.45       3618.77       107.06 o                         
   1 -10   7       4904.65       5055.86       122.43 o                         
   2 -10   7        930.58        915.70        44.15 o                         
   3 -10   7       3530.43       3416.53        80.12 o                         
   4 -10   7          1.63          5.80        15.93 o                         
   5 -10   7       1224.06       1149.48        43.46 o                         
   6 -10   7         21.84         29.72        25.97 o                         
   7 -10   7        575.12        596.40        71.14 o                         
   8 -10   7       2850.87       2496.63       247.90 o                         
  -2  -9   7        771.16        851.07        50.70 o                         
  -1  -9   7        437.44        518.04        36.09 o                         
   0  -9   7        251.46        244.97        29.23 o                         
   1  -9   7       4876.46       4831.75       100.69 o                         
   2  -9   7       1173.43       1213.32        52.27 o                         
   3  -9   7       6576.76       6773.69       106.09 o                         
   4  -9   7       2257.55       2249.92        56.14 o                         
   5  -9   7         80.57         97.67        16.39 o                         
   6  -9   7       1380.28       1356.95        43.34 o                         
   7  -9   7        165.34        132.92        20.54 o                         
   8  -9   7       1322.61       1144.62        79.85 o                         
   9  -9   7        563.91        531.98        63.45 o                         
  -4  -8   7        495.25        696.87       121.33 o                         
  -3  -8   7       3099.22       3273.31        86.82 o                         
  -2  -8   7         41.67         54.84        19.40 o                         
  -1  -8   7       1262.16       1370.82        53.74 o                         
   0  -8   7       2738.36       2875.27        95.46 o                         
   1  -8   7        546.01        550.84        34.29 o                         
   2  -8   7       5099.79       5084.46       138.24 o                         
   3  -8   7         82.54         94.78        15.17 o                         
   4  -8   7       4662.40       4628.59        87.66 o                         
   5  -8   7         24.86         30.50        12.75 o                         
   6  -8   7       5119.17       5188.19        78.75 o                         
   7  -8   7       3131.89       3051.55        57.47 o                         
   8  -8   7        435.19        451.29        23.77 o                         
   9  -8   7       4525.77       4456.87        76.12 o                         
  10  -8   7        158.70        131.31        51.67 o                         
  -5  -7   7       3601.68       3565.97       663.30 o                         
  -4  -7   7       2141.48       2283.46        75.79 o                         
  -3  -7   7       1196.82       1221.16        64.93 o                         
  -2  -7   7       1652.09       1786.32        50.69 o                         
  -1  -7   7       2207.47       2400.34        60.05 o                         
   0  -7   7       3462.03       3499.93        71.62 o                         
   1  -7   7        342.43        383.55        30.81 o                         
   2  -7   7       8485.89       8572.54       105.05 o                         
   3  -7   7       1325.40       1285.76        36.37 o                         
   4  -7   7       1165.12       1182.17        33.36 o                         
   5  -7   7       1543.58       1531.21        39.54 o                         
   6  -7   7        291.08        300.91        19.18 o                         
   7  -7   7       3746.03       3761.74        63.47 o                         
   8  -7   7        173.80        216.05        17.68 o                         
   9  -7   7       6232.52       6263.07        89.14 o                         
  10  -7   7       4363.80       4287.73        78.43 o                         
  11  -7   7        999.55        946.08        45.10 o                         
  -6  -6   7       1884.06       2130.70       108.11 o                         
  -5  -6   7        350.97        327.30        39.76 o                         
  -4  -6   7       3365.98       3536.53       102.61 o                         
  -3  -6   7        105.61        116.91        18.10 o                         
  -2  -6   7       3421.16       3474.26        72.04 o                         
  -1  -6   7       2540.10       2654.94        64.74 o                         
   0  -6   7       1567.91       1518.75        49.78 o                         
   1  -6   7       6697.16       6691.73       124.51 o                         
   2  -6   7        428.32        414.36        21.28 o                         
   3  -6   7       4476.93       4453.09        68.28 o                         
   4  -6   7         66.02         66.23        11.43 o                         
   5  -6   7       1691.44       1721.44        37.65 o                         
   6  -6   7        270.51        306.40        17.23 o                         
   7  -6   7        414.98        385.04        20.88 o                         
   8  -6   7       7151.93       7124.21        91.45 o                         
   9  -6   7        222.77        223.67        19.21 o                         
  10  -6   7       6932.91       6916.42        95.73 o                         
  11  -6   7         27.22         39.98        14.15 o                         
  12  -6   7       1908.49       1811.89        59.53 o                         
  -7  -5   7        125.11        133.99        36.27 o                         
  -6  -5   7       4464.53       4505.60       103.19 o                         
  -5  -5   7        444.40        527.46        32.71 o                         
  -4  -5   7        750.39        771.39        39.50 o                         
  -3  -5   7        747.58        843.38        41.81 o                         
  -2  -5   7       3297.24       3412.53        65.17 o                         
  -1  -5   7       4044.36       4189.67        76.07 o                         
   0  -5   7         45.86         49.41        13.03 o                         
   1  -5   7      15469.29      15444.88       143.35 o                         
   2  -5   7      11645.65      11338.30       113.57 o                         
   3  -5   7       4828.05       4592.83        66.60 o                         
   4  -5   7       1865.10       1828.86        37.25 o                         
   5  -5   7        247.03        265.01        15.17 o                         
   6  -5   7       2279.11       2249.30        41.24 o                         
   7  -5   7        112.57        126.70        13.22 o                         
   8  -5   7       3488.55       3505.42        57.61 o                         
   9  -5   7       6208.74       6057.24        88.44 o                         
  10  -5   7       4118.99       4066.56        67.26 o                         
  11  -5   7       4336.03       4380.80        79.09 o                         
  12  -5   7        724.63        665.39        36.74 o                         
  -8  -4   7       1534.14       1696.76       192.12 o                         
  -7  -4   7       2133.72       2078.65       105.31 o                         
  -6  -4   7        969.59        941.98        42.26 o                         
  -5  -4   7       6925.52       7176.49       106.90 o                         
  -4  -4   7         19.67         14.72        13.84 o                         
  -3  -4   7       2364.12       2450.45        64.85 o                         
  -2  -4   7        132.85        163.06        15.29 o                         
  -1  -4   7        569.09        663.66        24.69 o                         
   0  -4   7       2490.04       2585.77        45.26 o                         
   1  -4   7       1692.67       1723.05        32.84 o                         
   2  -4   7      15188.54      14889.01       166.84 o                         
   3  -4   7         79.68         64.72         8.57 o                         
   4  -4   7      16852.11      16644.85       129.11 o                         
   5  -4   7        615.46        640.47        21.17 o                         
   6  -4   7       2598.43       2653.05        42.34 o                         
   7  -4   7        805.55        772.98        23.44 o                         
   8  -4   7        317.93        329.47        16.27 o                         
   9  -4   7       4924.68       5001.51        68.47 o                         
  10  -4   7         10.44         10.72        10.91 o                         
  11  -4   7       2802.15       2740.85        58.84 o                         
  12  -4   7        851.71        854.45        36.52 o                         
  -8  -3   7         23.13         -9.63        33.74 o                         
  -7  -3   7       5304.88       5382.64       102.38 o                         
  -6  -3   7       2448.21       2496.63        57.13 o                         
  -5  -3   7       3861.99       3884.89        74.62 o                         
  -4  -3   7       2071.48       2132.00        44.19 o                         
  -3  -3   7       2265.87       2296.36        52.70 o                         
  -2  -3   7       5704.45       5701.59        79.49 o                         
  -1  -3   7       2641.33       2727.26        46.14 o                         
   0  -3   7       4291.72       4354.79        58.06 o                         
   1  -3   7       6211.98       6158.27        82.28 o                         
   2  -3   7       5313.86       5187.25        84.09 o                         
   3  -3   7       3622.95       3519.92        50.78 o                         
   4  -3   7       1229.49       1248.85        28.48 o                         
   5  -3   7       7261.07       7228.50        92.11 o                         
   6  -3   7        910.73        888.10        26.29 o                         
   7  -3   7       9662.87       9685.49       110.25 o                         
   8  -3   7       2337.80       2371.61        39.74 o                         
   9  -3   7        686.37        721.07        24.34 o                         
  10  -3   7       4683.86       4821.73        70.90 o                         
  11  -3   7        319.74        332.69        22.86 o                         
  12  -3   7        765.43        756.72        35.16 o                         
  -8  -2   7         45.64         65.91        25.96 o                         
  -7  -2   7       1393.65       1325.00        44.60 o                         
  -6  -2   7       5811.56       5772.59       114.06 o                         
  -5  -2   7        138.98        161.41        14.43 o                         
  -4  -2   7       6769.98       6582.78       109.20 o                         
  -3  -2   7        655.55        701.12        28.28 o                         
  -2  -2   7       4332.96       4429.46        70.60 o                         
  -1  -2   7       1102.54       1149.10        36.09 o                         
   0  -2   7       4103.65       4165.23        61.49 o                         
   1  -2   7       7817.37       7674.48        79.11 o                         
   2  -2   7        260.06        272.65        15.41 o                         
   3  -2   7       7516.84       7204.52        73.82 o                         
   4  -2   7       1655.71       1694.18        32.08 o                         
   5  -2   7       5084.26       5021.74        55.94 o                         
   6  -2   7       2346.72       2306.81        32.09 o                         
   7  -2   7       3079.89       3140.75        40.30 o                         
   8  -2   7      12062.40      12164.42        97.32 o                         
   9  -2   7        265.90        294.58        17.45 o                         
  10  -2   7       7505.25       7690.68        91.11 o                         
  11  -2   7       1084.58       1054.25        36.18 o                         
  12  -2   7        536.60        579.00        30.46 o                         
  13  -2   7       1075.01       1140.33       156.61 o                         
  -8  -1   7       2491.66       2453.69        65.16 o                         
  -7  -1   7        630.84        587.34        26.50 o                         
  -6  -1   7       2282.12       2204.59        47.78 o                         
  -5  -1   7        157.89        146.45        14.19 o                         
  -4  -1   7       1101.50       1094.80        30.17 o                         
  -3  -1   7       6418.94       6217.58        75.79 o                         
  -2  -1   7       1231.78       1290.45        35.33 o                         
  -1  -1   7      15902.11      15828.57       138.39 o                         
   0  -1   7       2234.32       2326.92        46.20 o                         
   1  -1   7       6783.69       6565.00        66.80 o                         
   2  -1   7       8098.71       7865.40        78.04 o                         
   3  -1   7       1484.74       1431.11        24.21 o                         
   4  -1   7        900.05        927.54        19.45 o                         
   5  -1   7        166.63        223.70        11.62 o                         
   6  -1   7      10400.24      10292.13        84.31 o                         
   7  -1   7         23.59         36.36         8.14 o                         
   8  -1   7       6811.52       7070.60        81.66 o                         
   9  -1   7       6675.20       6684.78        90.87 o                         
  10  -1   7       2955.31       2945.88        51.25 o                         
  11  -1   7       4388.14       4365.50        67.31 o                         
  12  -1   7        229.73        251.70        22.17 o                         
  13  -1   7       1897.26       1856.06       193.07 o                         
  -9   0   7        388.59        324.81        32.03 o                         
  -8   0   7       3960.45       3860.36        77.23 o                         
  -7   0   7       4156.46       4006.46        66.95 o                         
  -6   0   7        112.44        109.74        15.60 o                         
  -5   0   7       6448.43       6421.90        78.52 o                         
  -4   0   7         40.64         58.06        10.71 o                         
  -3   0   7        642.34        668.23        23.47 o                         
  -2   0   7       1139.13       1185.74        31.27 o                         
  -1   0   7      10793.11      10517.30        95.60 o                         
   0   0   7      17509.79      17267.58       127.86 o                         
   1   0   7       1985.70       1978.72        34.01 o                         
   2   0   7      30266.63      29627.20       187.19 o                         
   3   0   7        661.73        650.57        16.67 o                         
   4   0   7       5630.20       5718.02        53.50 o                         
   5   0   7       1750.56       1714.87        30.45 o                         
   6   0   7       3253.72       3439.41        41.92 o                         
   7   0   7       3596.24       3808.54        45.73 o                         
   8   0   7        630.17        655.73        22.33 o                         
   9   0   7      10198.61      10211.32       109.88 o                         
  10   0   7        499.06        478.57        22.03 o                         
  11   0   7       1766.57       1878.17        45.22 o                         
  12   0   7       2503.22       2604.83        54.82 o                         
  13   0   7        977.61       1050.18       109.56 o                         
  -9   1   7       2502.48       2283.31        70.91 o                         
  -8   1   7         93.47        110.12        18.11 o                         
  -7   1   7       5295.74       5065.16        74.55 o                         
  -6   1   7       1656.97       1634.44        41.27 o                         
  -5   1   7       5424.63       5226.74        73.04 o                         
  -4   1   7        956.24        925.70        25.30 o                         
  -3   1   7         85.09        111.45        10.06 o                         
  -2   1   7       7017.59       6778.30        68.79 o                         
  -1   1   7        426.97        454.73        18.43 o                         
   0   1   7       3049.80       2909.26        42.41 o                         
   1   1   7       3655.91       3407.38        35.97 o                         
   2   1   7      14767.68      14338.70        99.61 o                         
   3   1   7       4520.36       4369.05        42.84 o                         
   4   1   7        195.85        204.58        10.66 o                         
   5   1   7      11233.54      11026.76        80.05 o                         
   6   1   7        507.76        544.85        14.77 o                         
   7   1   7       7584.86       7526.22        64.08 o                         
   8   1   7       1240.95       1218.97        31.82 o                         
   9   1   7        581.25        601.58        22.66 o                         
  10   1   7       2693.47       2606.95        48.71 o                         
  11   1   7        532.64        589.88        25.16 o                         
  12   1   7       3438.97       3420.07        61.30 o                         
  13   1   7        342.65        293.71        42.29 o                         
  -9   2   7       3136.72       2909.30        79.21 o                         
  -8   2   7       2485.87       2392.84        54.61 o                         
  -7   2   7        487.29        496.82        24.63 o                         
  -6   2   7       9996.96       9953.84       115.02 o                         
  -5   2   7        133.78        131.90        14.15 o                         
  -4   2   7       3906.51       3696.92        50.06 o                         
  -3   2   7        318.85        344.06        15.22 o                         
  -2   2   7       2616.69       2531.51        36.75 o                         
  -1   2   7       6486.23       6347.87        63.84 o                         
   0   2   7       3849.02       3727.66        38.57 o                         
   1   2   7      14704.29      14498.89       111.43 o                         
   2   2   7        950.83        959.73        20.21 o                         
   3   2   7       6163.77       6164.11        56.22 o                         
   4   2   7       2561.57       2624.55        33.45 o                         
   5   2   7       3334.95       3344.61        38.10 o                         
   6   2   7      10623.76      10723.71        71.26 o                         
   7   2   7       3112.87       3043.52        45.13 o                         
   8   2   7      15915.47      16044.92       131.25 o                         
   9   2   7         17.84         39.68        10.43 o                         
  10   2   7       2366.04       2384.21        43.88 o                         
  11   2   7       1157.63       1212.08        34.69 o                         
  12   2   7         99.05         92.03        13.64 o                         
  13   2   7       1821.30       1894.20        84.27 o                         
  -9   3   7         24.35         37.07        23.66 o                         
  -8   3   7       1399.15       1354.82        40.80 o                         
  -7   3   7         78.85        100.80        14.28 o                         
  -6   3   7       5771.84       5543.21        82.82 o                         
  -5   3   7       1938.45       1872.05        39.03 o                         
  -4   3   7       1234.59       1232.99        34.51 o                         
  -3   3   7       7313.42       7598.50        83.22 o                         
  -2   3   7         76.88         87.31         8.33 o                         
  -1   3   7      17451.39      17503.12       106.99 o                         
   0   3   7       1649.69       1621.72        27.11 o                         
   1   3   7       4728.25       4570.24        44.47 o                         
   2   3   7       5292.89       5275.77        47.43 o                         
   3   3   7       3701.53       3883.34        38.56 o                         
   4   3   7        829.98        854.76        18.54 o                         
   5   3   7       2380.38       2437.20        30.38 o                         
   6   3   7      20571.34      20509.77       136.31 o                         
   7   3   7       1314.83       1357.17        28.67 o                         
   8   3   7      11415.52      11508.92        98.34 o                         
   9   3   7       7159.72       7212.44        78.23 o                         
  10   3   7       2070.84       2160.57        41.87 o                         
  11   3   7       1702.16       1718.52        43.11 o                         
  12   3   7        209.13        221.13        17.63 o                         
  13   3   7        919.75        959.33        61.36 o                         
  -9   4   7       1777.56       1640.63        91.56 o                         
  -8   4   7       1258.30       1310.54        54.66 o                         
  -7   4   7       3232.45       3324.41        83.54 o                         
  -6   4   7        309.47        293.33        18.42 o                         
  -5   4   7       3425.62       3438.54        52.61 o                         
  -4   4   7         54.39         54.51         9.91 o                         
  -3   4   7       1688.54       1658.39        32.06 o                         
  -2   4   7       8983.36       8685.59        73.46 o                         
  -1   4   7       4628.36       4578.25        42.43 o                         
   0   4   7      23536.23      23233.69       130.79 o                         
   1   4   7        243.88        265.82         9.82 o                         
   2   4   7      12954.33      13136.31        86.40 o                         
   3   4   7         29.97         52.26         5.37 o                         
   4   4   7        413.98        449.16        12.51 o                         
   5   4   7        558.55        571.57        16.17 o                         
   6   4   7       1023.10       1058.08        23.81 o                         
   7   4   7      14033.54      14170.18       103.89 o                         
   8   4   7         13.51         25.10         9.42 o                         
   9   4   7      11089.06      11159.44        98.72 o                         
  10   4   7        276.86        282.55        17.65 o                         
  11   4   7        719.88        690.19        28.95 o                         
  12   4   7       1006.21       1017.88        38.40 o                         
  13   4   7        265.62        205.73        46.69 o                         
  -9   5   7       3391.87       3594.44       135.78 o                         
  -8   5   7        146.79        190.54        26.46 o                         
  -7   5   7       6997.48       6982.54       127.46 o                         
  -6   5   7       2232.29       2255.73        63.81 o                         
  -5   5   7       3050.96       3047.79        98.50 o                         
  -4   5   7        443.97        438.44        19.15 o                         
  -3   5   7         17.36         15.86         6.80 o                         
  -2   5   7       4483.40       4613.43        43.68 o                         
  -1   5   7         19.85         25.78         4.80 o                         
   0   5   7      15829.45      15789.76        91.63 o                         
   1   5   7      12992.62      12866.06        78.50 o                         
   2   5   7      10922.95      10940.65        70.64 o                         
   3   5   7       7792.90       7975.51        60.38 o                         
   4   5   7        128.12        140.33         8.98 o                         
   5   5   7       1368.85       1371.93        23.92 o                         
   6   5   7       3436.06       3475.71        41.20 o                         
   7   5   7       4274.98       4355.82        55.39 o                         
   8   5   7       1700.15       1764.69        35.41 o                         
   9   5   7       3149.89       3196.18        50.93 o                         
  10   5   7       9112.35       9265.75        93.92 o                         
  11   5   7        241.61        221.15        23.66 o                         
  12   5   7       2353.97       2252.58        63.20 o                         
  -9   6   7       1132.00       1572.51       171.03 o                         
  -8   6   7       3424.69       3604.06        95.61 o                         
  -7   6   7         12.04         10.95        17.90 o                         
  -6   6   7       5202.42       5513.72        98.42 o                         
  -5   6   7          7.92         -4.28        13.57 o                         
  -4   6   7       2176.79       2140.43        61.57 o                         
  -3   6   7         98.90        103.11        15.36 o                         
  -2   6   7        419.36        416.32        10.59 o                         
  -1   6   7       9116.49       9221.84        58.75 o                         
   0   6   7        106.31        119.64         5.35 o                         
   1   6   7      10401.42      10458.64        59.25 o                         
   2   6   7       1019.55       1016.90        17.64 o                         
   3   6   7      10285.73      10476.49        71.29 o                         
   4   6   7        488.99        517.54        13.79 o                         
   5   6   7       2493.94       2549.85        33.88 o                         
   6   6   7       8516.62       8591.12        79.65 o                         
   7   6   7          6.10          3.60         8.38 o                         
   8   6   7       9199.77       9400.32        93.14 o                         
   9   6   7       1142.44       1144.61        33.79 o                         
  10   6   7       1087.55       1129.53        35.47 o                         
  11   6   7        223.51        209.09        20.83 o                         
  12   6   7        637.49        687.24       115.08 o                         
  -8   7   7       3252.99       3162.85       102.63 o                         
  -7   7   7       2151.07       2043.05        65.96 o                         
  -6   7   7       4764.24       4785.08        86.84 o                         
  -5   7   7       5451.29       5591.10        90.59 o                         
  -4   7   7        210.26        201.99        17.82 o                         
  -3   7   7       4041.96       4053.09        68.51 o                         
  -2   7   7        507.98        517.67        20.52 o                         
  -1   7   7       5053.62       5067.96        62.58 o                         
   0   7   7       2243.90       2218.21        47.94 o                         
   1   7   7       2891.60       2960.73        27.98 o                         
   2   7   7      10883.76      10973.44        71.82 o                         
   3   7   7       1045.21       1106.63        19.76 o                         
   4   7   7       3122.05       3231.56        37.25 o                         
   5   7   7        886.13        881.65        21.20 o                         
   6   7   7      11713.10      11884.71       108.43 o                         
   7   7   7       2461.60       2456.45        47.33 o                         
   8   7   7       4635.51       4568.66        69.41 o                         
   9   7   7       6213.28       6243.13        86.79 o                         
  10   7   7         43.90         57.37        12.55 o                         
  11   7   7       1216.46       1098.83        44.31 o                         
  -8   8   7        361.68        196.67        75.52 o                         
  -7   8   7       1417.63       1523.93        63.57 o                         
  -6   8   7        225.01        213.22        25.89 o                         
  -5   8   7       5252.20       5057.36        96.48 o                         
  -4   8   7        181.65        150.79        20.61 o                         
  -3   8   7       3369.32       3381.91        68.66 o                         
  -2   8   7       5964.49       6101.14        92.26 o                         
  -1   8   7       1441.52       1464.92        37.86 o                         
   0   8   7       9432.46       9568.21       100.01 o                         
   1   8   7          5.29         23.20        10.54 o                         
   2   8   7       3694.96       3782.26        59.41 o                         
   3   8   7        217.69        233.63         9.86 o                         
   4   8   7       3394.60       3475.64        43.17 o                         
   5   8   7       2186.58       2276.36        42.00 o                         
   6   8   7         41.53         55.23        10.07 o                         
   7   8   7       9640.85       9545.31        99.86 o                         
   8   8   7        201.20        239.51        16.69 o                         
   9   8   7       5092.76       5012.87        76.11 o                         
  10   8   7        629.20        634.21        28.75 o                         
  11   8   7        734.40        746.43        42.71 o                         
  -7   9   7       1560.97       1518.56        65.06 o                         
  -6   9   7       1613.23       1576.02        63.60 o                         
  -5   9   7        331.58        338.11        27.61 o                         
  -4   9   7        501.75        476.82        31.09 o                         
  -3   9   7         10.21         -1.55        15.09 o                         
  -2   9   7       7299.26       7369.73       123.67 o                         
  -1   9   7        963.92       1001.20        40.10 o                         
   0   9   7       6540.53       6674.37        83.59 o                         
   1   9   7      10568.61      10682.60       118.38 o                         
   2   9   7         75.03         94.07        15.13 o                         
   3   9   7       1415.45       1514.88        40.75 o                         
   4   9   7        110.56        101.00        23.19 o                         
   5   9   7        623.07        669.15        22.68 o                         
   6   9   7        585.45        568.33        22.00 o                         
   7   9   7       6772.29       6731.28        98.99 o                         
   8   9   7       6015.59       5956.48        79.35 o                         
   9   9   7        226.96        248.66        19.01 o                         
  10   9   7       6582.79       6496.12       112.81 o                         
  -7  10   7         92.35        105.06        50.89 o                         
  -6  10   7       2651.97       2634.24       109.36 o                         
  -5  10   7        127.25         84.33        20.30 o                         
  -4  10   7       1615.09       1614.51        60.54 o                         
  -3  10   7        692.94        654.59        35.17 o                         
  -2  10   7        170.65        148.67        18.37 o                         
  -1  10   7       6345.15       6308.42       109.12 o                         
   0  10   7        145.47        194.74        20.79 o                         
   1  10   7       8477.70       8704.82       116.50 o                         
   2  10   7       1616.59       1651.76        45.28 o                         
   3  10   7       6422.99       6334.09       110.13 o                         
   4  10   7       3343.24       3350.12        79.85 o                         
   5  10   7        323.54        319.57        28.83 o                         
   6  10   7       2227.72       2266.67        72.78 o                         
   7  10   7        240.66        254.76        27.69 o                         
   8  10   7       2969.37       2977.09        96.05 o                         
   9  10   7        392.97        420.70        27.25 o                         
  10  10   7       1995.61       1971.90        65.01 o                         
  -6  11   7        417.43        266.99        56.17 o                         
  -5  11   7       1337.18       1256.00        62.84 o                         
  -4  11   7          8.36         41.13        19.81 o                         
  -3  11   7       1248.10       1258.35        46.26 o                         
  -2  11   7        114.81         53.35        15.13 o                         
  -1  11   7       3312.11       3212.67        82.72 o                         
   0  11   7       2469.00       2382.48        60.49 o                         
   1  11   7        431.41        487.49        51.60 o                         
   2  11   7       5215.98       5394.13       101.51 o                         
   3  11   7        135.69        112.91        23.68 o                         
   4  11   7       4138.84       4394.20       103.52 o                         
   5  11   7        271.02        277.94        29.82 o                         
   6  11   7       7082.08       6970.57       139.46 o                         
   7  11   7       2101.94       2047.83        75.51 o                         
   8  11   7        246.68        227.70        42.61 o                         
  -5  12   7       4290.97       4099.48       157.38 o                         
  -4  12   7       1525.21       1357.49        68.46 o                         
  -3  12   7        682.22        749.70        47.82 o                         
  -2  12   7       2569.95       2663.25        77.90 o                         
  -1  12   7        801.39        815.16        43.18 o                         
   0  12   7       3251.80       3489.45       109.31 o                         
   1  12   7         68.10         58.37        26.70 o                         
   2  12   7       1454.69       1388.43        71.46 o                         
   3  12   7       2615.46       2611.90        81.39 o                         
   4  12   7        890.12        947.96        50.92 o                         
   5  12   7       2916.37       2909.19        90.33 o                         
   6  12   7        203.64        187.70        29.55 o                         
   7  12   7       4308.18       4160.75       211.53 o                         
   8  12   7        119.87        103.75        79.16 o                         
  -4  13   7       1571.55       1467.47        85.61 o                         
  -3  13   7         69.90         80.84        32.67 o                         
  -2  13   7       6019.03       5770.01       170.41 o                         
  -1  13   7       1621.79       1657.92        74.19 o                         
   0  13   7        633.17        705.42        56.96 o                         
   1  13   7       1087.53       1022.09        71.36 o                         
   2  13   7          6.50         30.83        33.09 o                         
   3  13   7        515.52        542.76        41.62 o                         
   4  13   7        305.58        336.02        35.42 o                         
   5  13   7       3546.11       3565.33       159.48 o                         
  -2  14   7        231.82        220.19        70.90 o                         
  -1  14   7       6444.18       6280.92       211.41 o                         
   0  14   7         47.62         47.34        37.14 o                         
   1  14   7       3395.75       2915.75       277.48 o                         
   4  14   7        836.78        886.51        96.16 o                         
   1 -10   8       3773.81       3636.46       130.52 o                         
   2 -10   8       2550.95       2460.56        83.04 o                         
   3 -10   8        485.97        425.80        36.67 o                         
   4 -10   8       2322.08       2194.86        75.40 o                         
   5 -10   8         75.88         64.12        21.75 o                         
   7 -10   8         15.11        -17.44        46.74 o                         
  -1  -9   8       1343.03       1456.16        77.46 o                         
   0  -9   8       2448.78       2605.68        76.71 o                         
   1  -9   8         38.26         53.47        20.38 o                         
   2  -9   8       4420.00       4581.11       105.29 o                         
   3  -9   8        385.72        403.11        30.38 o                         
   4  -9   8       4385.96       4254.63        89.34 o                         
   5  -9   8        568.99        571.63        35.09 o                         
   6  -9   8       1368.07       1220.42        42.48 o                         
   7  -9   8       3782.01       3717.20        78.07 o                         
   8  -9   8          6.83         -9.01        15.04 o                         
  -2  -8   8       1534.98       1491.10        59.51 o                         
  -1  -8   8         52.50         56.83        20.78 o                         
   0  -8   8       3818.32       4013.71       103.86 o                         
   1  -8   8        782.22        822.30        48.79 o                         
   2  -8   8       1511.46       1492.17        57.82 o                         
   3  -8   8       2566.96       2545.85        83.67 o                         
   4  -8   8         13.33         21.20        14.96 o                         
   5  -8   8       3729.38       3697.89        68.71 o                         
   6  -8   8         57.32         65.11        15.88 o                         
   7  -8   8       3794.58       3705.54        74.35 o                         
   8  -8   8       1263.83       1266.63        40.44 o                         
   9  -8   8       1629.81       1625.10        49.51 o                         
  10  -8   8       1912.75       1936.39        58.96 o                         
  -4  -7   8       2416.68       2470.12       164.92 o                         
  -3  -7   8        722.27        655.64        40.57 o                         
  -2  -7   8       2036.57       2146.23        63.09 o                         
  -1  -7   8       3925.09       4159.85        83.41 o                         
   0  -7   8        391.93        420.63        29.79 o                         
   1  -7   8       2659.78       2751.74        82.41 o                         
   2  -7   8        442.80        407.41        33.94 o                         
   3  -7   8       1946.43       1919.86        50.47 o                         
   4  -7   8        102.04        110.55        13.98 o                         
   5  -7   8       1200.62       1222.11        35.06 o                         
   6  -7   8       5648.49       5679.59        83.14 o                         
   7  -7   8        518.36        503.22        27.84 o                         
   8  -7   8       7379.31       7424.41       100.23 o                         
   9  -7   8        117.03         79.11        16.08 o                         
  10  -7   8       1199.34       1182.79        42.52 o                         
  11  -7   8        350.14        390.74        30.03 o                         
  -5  -6   8       1207.90       1381.26       121.78 o                         
  -4  -6   8        464.80        500.52        42.52 o                         
  -3  -6   8       1376.50       1431.83        51.47 o                         
  -2  -6   8          5.84          3.40        15.84 o                         
  -1  -6   8       8669.01       9145.90       123.80 o                         
   0  -6   8       3955.84       4134.25        79.12 o                         
   1  -6   8       5885.46       6082.10        96.43 o                         
   2  -6   8       3678.52       3577.49        72.81 o                         
   3  -6   8         69.52         73.57        12.96 o                         
   4  -6   8        921.46        847.96        29.49 o                         
   5  -6   8          2.93          4.22        10.82 o                         
   6  -6   8       3331.30       3382.92        57.87 o                         
   7  -6   8       1551.35       1475.42        46.65 o                         
   8  -6   8       6639.97       6670.45        88.16 o                         
   9  -6   8       7477.58       7406.73       100.37 o                         
  10  -6   8        300.55        296.01        23.20 o                         
  11  -6   8       2218.10       2135.39        61.46 o                         
  -6  -5   8          5.74         13.01        32.07 o                         
  -5  -5   8       2546.72       2693.77        78.72 o                         
  -4  -5   8         21.09         29.84        16.64 o                         
  -3  -5   8        772.94        868.65        42.57 o                         
  -2  -5   8       2683.87       2666.81        64.19 o                         
  -1  -5   8       1024.29       1057.33        40.26 o                         
   0  -5   8       6945.97       7275.36       129.36 o                         
   1  -5   8         27.80         14.95        13.66 o                         
   2  -5   8      11097.34      10959.16       118.27 o                         
   3  -5   8        342.10        390.49        20.35 o                         
   4  -5   8       4170.06       4080.16        61.88 o                         
   5  -5   8       1177.11       1152.18        32.54 o                         
   6  -5   8         32.50         45.59        10.62 o                         
   7  -5   8       5131.93       5236.87        73.80 o                         
   8  -5   8         25.23         40.39        12.01 o                         
   9  -5   8       1952.65       1944.51        46.25 o                         
  10  -5   8        182.38        181.62        20.25 o                         
  11  -5   8       3378.59       3182.48        79.57 o                         
  12  -5   8       1525.34       1400.35        56.79 o                         
  -7  -4   8       3143.33       3110.72       259.22 o                         
  -6  -4   8       2460.87       2623.51        76.93 o                         
  -5  -4   8        884.19        948.66        43.09 o                         
  -4  -4   8       1423.03       1534.59        48.58 o                         
  -3  -4   8       1362.98       1401.63        43.64 o                         
  -2  -4   8       1517.08       1530.47        48.90 o                         
  -1  -4   8        850.42        887.92        37.06 o                         
   0  -4   8       9386.23       9571.53       119.64 o                         
   1  -4   8       7730.44       7638.22       108.47 o                         
   2  -4   8        741.74        769.71        28.65 o                         
   3  -4   8       3995.03       3968.09        60.97 o                         
   4  -4   8         20.87         36.46        11.78 o                         
   5  -4   8       3293.97       3348.65        55.61 o                         
   6  -4   8       1090.52       1117.33        29.21 o                         
   7  -4   8       5003.12       5012.65        75.17 o                         
   8  -4   8       6648.56       6642.87        74.40 o                         
   9  -4   8        760.80        733.16        26.91 o                         
  10  -4   8       2145.77       2145.85        48.67 o                         
  11  -4   8         96.01         92.40        17.77 o                         
  12  -4   8        902.18        888.65        41.16 o                         
  -7  -3   8        182.86        163.82        44.04 o                         
  -6  -3   8       4659.76       4648.84       105.35 o                         
  -5  -3   8        398.43        401.54        24.41 o                         
  -4  -3   8       3526.32       3583.42        79.89 o                         
  -3  -3   8        722.53        770.22        32.81 o                         
  -2  -3   8        512.78        578.51        25.18 o                         
  -1  -3   8       5483.45       5719.49        78.17 o                         
   0  -3   8        345.34        346.70        20.35 o                         
   1  -3   8       4671.38       4621.86        83.43 o                         
   2  -3   8        734.66        771.20        26.49 o                         
   3  -3   8      10822.07      10405.47       100.95 o                         
   4  -3   8       1616.84       1583.08        34.15 o                         
   5  -3   8        688.89        710.03        24.67 o                         
   6  -3   8      10789.63      10485.53        97.84 o                         
   7  -3   8        143.48        161.99        14.77 o                         
   8  -3   8      11482.92      11414.85       102.15 o                         
   9  -3   8        234.48        200.45        15.32 o                         
  10  -3   8       2008.63       1978.42        44.37 o                         
  11  -3   8        755.42        786.46        33.57 o                         
  12  -3   8        191.92        207.36        21.74 o                         
  -8  -2   8       2335.29       2440.85       238.95 o                         
  -7  -2   8       1057.91       1023.89        42.59 o                         
  -6  -2   8        691.63        649.79        35.14 o                         
  -5  -2   8       2904.23       2977.34        58.49 o                         
  -4  -2   8       1310.74       1326.12        40.97 o                         
  -3  -2   8       5107.72       5061.03        99.14 o                         
  -2  -2   8       1016.40       1092.10        34.01 o                         
  -1  -2   8       7405.50       7611.99        93.44 o                         
   0  -2   8      10170.71      10111.76       107.47 o                         
   1  -2   8       2511.97       2602.29        51.64 o                         
   2  -2   8       1723.92       1673.47        33.90 o                         
   3  -2   8        289.41        324.46        16.79 o                         
   4  -2   8       1626.36       1662.40        33.99 o                         
   5  -2   8         36.78         28.79         8.58 o                         
   6  -2   8       7947.88       7923.88        83.85 o                         
   7  -2   8      13702.06      13900.26       111.48 o                         
   8  -2   8       3049.96       2965.81        48.93 o                         
   9  -2   8       7550.25       7656.68        83.26 o                         
  10  -2   8        468.18        484.68        22.35 o                         
  11  -2   8        676.85        689.02        30.43 o                         
  12  -2   8         25.54         17.92        16.76 o                         
  -8  -1   8        357.99        383.23        50.16 o                         
  -7  -1   8       3735.99       3697.66        77.07 o                         
  -6  -1   8        190.51        180.43        17.48 o                         
  -5  -1   8       2404.98       2369.23        49.17 o                         
  -4  -1   8        570.08        627.18        29.05 o                         
  -3  -1   8       1393.19       1434.33        37.97 o                         
  -2  -1   8       3386.38       3505.88        55.10 o                         
  -1  -1   8       2399.25       2397.13        46.39 o                         
   0  -1   8      23476.58      23256.62       181.51 o                         
   1  -1   8        366.16        359.09        16.88 o                         
   2  -1   8      13837.30      13374.84       107.94 o                         
   3  -1   8       3596.47       3501.18        47.95 o                         
   4  -1   8       2082.91       2015.51        39.90 o                         
   5  -1   8        165.94        157.44        10.51 o                         
   6  -1   8        234.60        217.31        12.19 o                         
   7  -1   8      10983.72      11050.92       112.11 o                         
   8  -1   8         30.04         54.95        10.29 o                         
   9  -1   8      10571.11      10657.12       124.04 o                         
  10  -1   8       5330.43       5316.02        75.45 o                         
  11  -1   8       2340.88       2352.43        49.65 o                         
  12  -1   8       1181.37       1146.00        40.55 o                         
  13  -1   8         12.35        -23.36        42.41 o                         
  -8   0   8       2123.36       2105.78        66.42 o                         
  -7   0   8       2560.03       2397.34        53.94 o                         
  -6   0   8       1084.50       1053.23        36.78 o                         
  -5   0   8       1054.57       1082.37        35.45 o                         
  -4   0   8       2536.49       2531.44        51.24 o                         
  -3   0   8       1904.39       1920.84        43.30 o                         
  -2   0   8       2512.16       2485.19        45.02 o                         
  -1   0   8       9265.90       9072.85        94.88 o                         
   0   0   8       5052.32       5104.32        60.93 o                         
   1   0   8       7214.11       6953.65        72.90 o                         
   2   0   8       1134.73       1123.02        19.93 o                         
   3   0   8       6687.52       6506.24        58.55 o                         
   4   0   8        695.64        641.03        19.62 o                         
   5   0   8       3506.71       3479.73        46.93 o                         
   6   0   8       2407.48       2498.06        37.02 o                         
   7   0   8       1411.74       1374.08        27.76 o                         
   8   0   8       8560.35       8386.96       104.78 o                         
   9   0   8        393.26        394.23        20.03 o                         
  10   0   8       4298.75       4326.69        66.52 o                         
  11   0   8        156.94        165.82        14.79 o                         
  12   0   8       4235.46       4199.17        73.71 o                         
  13   0   8       1290.06       1012.54       149.34 o                         
  -8   1   8       4601.44       4467.61        81.39 o                         
  -7   1   8         59.34         66.82        14.97 o                         
  -6   1   8       4829.18       4875.86        99.56 o                         
  -5   1   8       1498.37       1480.44        41.00 o                         
  -4   1   8       1519.51       1416.76        36.05 o                         
  -3   1   8        307.60        311.42        21.10 o                         
  -2   1   8        901.69        861.01        26.09 o                         
  -1   1   8       7884.94       7738.14        81.50 o                         
   0   1   8         30.96         44.92         9.83 o                         
   1   1   8      13322.69      13072.32       109.66 o                         
   2   1   8      11697.73      11493.68        86.23 o                         
   3   1   8       8075.99       7830.92        68.73 o                         
   4   1   8       4216.60       4236.59        47.07 o                         
   5   1   8       2260.99       2395.91        34.20 o                         
   6   1   8       9000.85       9322.29        78.13 o                         
   7   1   8        453.36        456.92        14.57 o                         
   8   1   8       5981.56       5892.35        71.71 o                         
   9   1   8       2456.22       2493.88        49.12 o                         
  10   1   8        362.44        332.73        21.54 o                         
  11   1   8       2583.44       2569.48        55.42 o                         
  12   1   8        585.03        598.85        28.34 o                         
  13   1   8       1892.37       1989.29       114.37 o                         
  -8   2   8       2030.03       1989.04        58.76 o                         
  -7   2   8       1948.38       1829.50        47.46 o                         
  -6   2   8       1179.71       1144.42        36.10 o                         
  -5   2   8       7099.47       7145.76       114.88 o                         
  -4   2   8        121.93        151.66        16.74 o                         
  -3   2   8       7034.24       7134.71        79.87 o                         
  -2   2   8        954.49       1021.31        26.42 o                         
  -1   2   8       1772.57       1754.60        33.67 o                         
   0   2   8       5228.36       5189.63        58.31 o                         
   1   2   8       4439.13       4390.96        52.33 o                         
   2   2   8       2827.38       2747.01        39.06 o                         
   3   2   8          4.01         15.96         6.73 o                         
   4   2   8      18436.52      18354.25       131.15 o                         
   5   2   8        938.07        957.84        21.62 o                         
   6   2   8       6734.85       6747.75        67.11 o                         
   7   2   8      10360.92      10095.95        95.37 o                         
   8   2   8       2381.15       2428.46        46.43 o                         
   9   2   8       5123.54       5216.50        70.46 o                         
  10   2   8         20.10         10.20        12.42 o                         
  11   2   8       1753.47       1803.01        44.93 o                         
  12   2   8        507.50        543.33        27.79 o                         
  13   2   8       1877.29       1785.85        82.71 o                         
  -9   3   8       2177.87       1868.07       144.39 o                         
  -8   3   8          4.44         -2.84        21.41 o                         
  -7   3   8       2526.55       2477.31        54.36 o                         
  -6   3   8        673.59        678.92        28.72 o                         
  -5   3   8       1359.13       1310.35        39.67 o                         
  -4   3   8       1548.76       1492.64        40.54 o                         
  -3   3   8       5567.59       5398.11        66.90 o                         
  -2   3   8      11608.92      11298.13        94.36 o                         
  -1   3   8        393.67        417.16        15.08 o                         
   0   3   8      15762.15      15430.34       108.47 o                         
   1   3   8       2554.28       2553.88        34.81 o                         
   2   3   8        326.85        356.16        13.35 o                         
   3   3   8       1984.71       1936.27        31.92 o                         
   4   3   8       2406.12       2422.34        33.68 o                         
   5   3   8       2114.33       2164.61        32.16 o                         
   6   3   8        110.93        117.19         9.47 o                         
   7   3   8      18736.97      18932.71       144.44 o                         
   8   3   8       1551.31       1646.62        33.98 o                         
   9   3   8       2107.19       2091.46        42.40 o                         
  10   3   8       3903.28       3859.03        63.67 o                         
  11   3   8        435.55        488.38        24.16 o                         
  12   3   8       1063.04       1020.64        37.00 o                         
  13   3   8         15.60        -25.33        25.33 o                         
  -8   4   8        756.98        743.28        44.08 o                         
  -7   4   8       3276.60       3271.84        86.15 o                         
  -6   4   8       1383.19       1343.89        52.56 o                         
  -5   4   8         49.88         31.72        13.25 o                         
  -4   4   8       4371.43       4376.05        71.95 o                         
  -3   4   8         12.81         16.87         9.01 o                         
  -2   4   8       3794.18       3778.92        44.11 o                         
  -1   4   8       7425.99       7434.79        64.86 o                         
   0   4   8       9000.17       8814.67        67.11 o                         
   1   4   8       8626.15       8453.86        70.67 o                         
   2   4   8        129.81        146.86         8.66 o                         
   3   4   8       4800.32       4767.77        44.13 o                         
   4   4   8       2078.13       2026.73        27.83 o                         
   5   4   8       5135.83       5335.46        53.04 o                         
   6   4   8       3118.62       3260.05        45.07 o                         
   7   4   8       2297.45       2295.28        39.50 o                         
   8   4   8      10733.66      10752.20       101.15 o                         
   9   4   8        533.02        553.72        21.88 o                         
  10   4   8       5924.09       6069.46        76.06 o                         
  11   4   8       1459.87       1436.66        38.10 o                         
  12   4   8       2814.84       2814.06        61.13 o                         
  13   4   8       1831.89       2084.16       151.54 o                         
  -8   5   8       4633.60       4701.52       130.47 o                         
  -7   5   8        312.70        286.50        30.83 o                         
  -6   5   8        652.87        594.45        42.22 o                         
  -5   5   8         92.83        128.60        20.49 o                         
  -4   5   8        897.08        924.86        29.23 o                         
  -3   5   8       2493.05       2466.46        40.16 o                         
  -2   5   8        472.65        495.63        14.91 o                         
  -1   5   8      13612.04      13625.12        96.02 o                         
   0   5   8       1134.02       1089.33        20.33 o                         
   1   5   8       7130.90       7317.63        60.92 o                         
   2   5   8       4393.80       4515.50        41.81 o                         
   3   5   8       2225.67       2321.75        30.86 o                         
   4   5   8       4380.80       4551.18        46.05 o                         
   5   5   8       1285.46       1263.04        25.66 o                         
   6   5   8       6929.21       7110.44        68.35 o                         
   7   5   8        488.38        508.37        19.71 o                         
   8   5   8       3314.10       3398.71        52.91 o                         
   9   5   8       1281.37       1268.12        33.00 o                         
  10   5   8         83.04        109.16        14.96 o                         
  11   5   8       3944.84       3957.11        69.67 o                         
  12   5   8       1004.69        992.14        44.12 o                         
  -8   6   8       3372.26       3403.85       117.85 o                         
  -7   6   8       4172.85       3969.91        95.74 o                         
  -6   6   8        206.94        274.74        26.66 o                         
  -5   6   8       4431.67       4553.18       113.35 o                         
  -4   6   8        298.82        312.35        22.64 o                         
  -3   6   8       2187.73       2121.16        43.37 o                         
  -2   6   8        576.38        616.63        21.27 o                         
  -1   6   8       3271.34       3300.75        33.59 o                         
   0   6   8       9463.01       9536.96        70.48 o                         
   1   6   8       2764.89       2815.35        32.01 o                         
   2   6   8       5125.56       5126.50        44.68 o                         
   3   6   8       2655.71       2669.70        32.52 o                         
   4   6   8      11103.01      11148.55        83.61 o                         
   5   6   8       4385.58       4442.77        47.43 o                         
   6   6   8       4341.32       4481.63        50.97 o                         
   7   6   8       6666.41       6651.68        76.91 o                         
   8   6   8        517.18        560.08        22.84 o                         
   9   6   8       2006.16       2023.64        45.04 o                         
  10   6   8        568.10        555.75        28.10 o                         
  11   6   8        742.18        731.65        33.87 o                         
  -8   7   8         12.74        172.44        72.81 o                         
  -7   7   8       2734.78       2831.53        87.75 o                         
  -6   7   8        250.99        272.73        29.15 o                         
  -5   7   8       2358.04       2324.61        63.40 o                         
  -4   7   8       3376.57       3342.18        73.83 o                         
  -3   7   8       1742.48       1761.76        45.72 o                         
  -2   7   8       9715.13       9835.65       106.48 o                         
  -1   7   8          5.87         29.22        10.86 o                         
   0   7   8       4176.38       4172.99        93.87 o                         
   1   7   8         81.31        101.95         8.15 o                         
   2   7   8        899.36        955.19        17.70 o                         
   3   7   8       2082.51       2140.84        28.59 o                         
   4   7   8       1194.20       1227.30        23.31 o                         
   5   7   8      12059.97      12331.23        93.52 o                         
   6   7   8         99.31        105.27        11.26 o                         
   7   7   8      13538.46      13711.71       122.19 o                         
   8   7   8       1037.90       1086.72        32.01 o                         
   9   7   8        471.57        461.46        23.90 o                         
  10   7   8        843.90        837.72        33.41 o                         
  11   7   8         16.58         11.58        14.04 o                         
  -8   8   8       2017.43       1966.19       197.78 o                         
  -7   8   8        843.68        821.67       125.64 o                         
  -6   8   8        754.52        778.32        57.78 o                         
  -5   8   8        143.44        108.41        18.59 o                         
  -4   8   8       3205.65       3202.31        78.69 o                         
  -3   8   8        401.29        400.21        25.49 o                         
  -2   8   8       3489.65       3626.33        68.11 o                         
  -1   8   8       9173.73       8941.04       117.74 o                         
   0   8   8       2797.64       2828.94        61.98 o                         
   1   8   8       4205.08       4361.04        80.33 o                         
   2   8   8        447.17        455.22        21.57 o                         
   3   8   8        171.38        216.02        17.31 o                         
   4   8   8       2194.38       2289.10        33.65 o                         
   5   8   8       3971.84       4128.05        53.73 o                         
   6   8   8       5664.28       5811.51        74.08 o                         
   7   8   8       2993.79       3081.39        55.22 o                         
   8   8   8      11669.02      11482.82       121.28 o                         
   9   8   8         28.47         15.83        11.22 o                         
  10   8   8        912.34        830.67        32.84 o                         
  11   8   8       1484.75       1472.54        52.99 o                         
  -6   9   8        906.65        983.84        64.11 o                         
  -5   9   8        391.73        420.86        35.03 o                         
  -4   9   8        353.26        342.61        28.64 o                         
  -3   9   8       5369.62       5412.11       105.99 o                         
  -2   9   8         16.81         18.19        18.90 o                         
  -1   9   8      13411.21      13429.62       181.03 o                         
   0   9   8       1142.64       1140.53        37.64 o                         
   1   9   8       4831.72       4941.13        80.38 o                         
   2   9   8       1205.96       1325.01        39.45 o                         
   3   9   8       1159.33       1159.42        39.00 o                         
   4   9   8       3278.20       3263.96        80.99 o                         
   5   9   8        363.77        350.35        31.65 o                         
   6   9   8       6134.07       6336.87        76.78 o                         
   7   9   8       1473.43       1450.79        37.21 o                         
   8   9   8       3445.09       3391.65        58.45 o                         
   9   9   8       1452.99       1426.51        41.42 o                         
  10   9   8        573.86        496.18        28.66 o                         
  11   9   8       3509.70       3172.99       238.56 o                         
  -6  10   8          7.88        -67.29        77.37 o                         
  -5  10   8        365.72        386.36        34.08 o                         
  -4  10   8         17.19         42.53        19.19 o                         
  -3  10   8       1231.13       1298.88        54.31 o                         
  -2  10   8       1231.72       1225.12        47.17 o                         
  -1  10   8       1561.46       1561.38        60.17 o                         
   0  10   8      10876.62      10809.78       156.75 o                         
   1  10   8        883.20        930.64        36.34 o                         
   2  10   8       2994.21       3060.84        62.65 o                         
   3  10   8        982.07       1046.84        38.64 o                         
   4  10   8       1687.54       1794.58        62.66 o                         
   5  10   8       1487.62       1518.31        64.80 o                         
   6  10   8       1480.05       1632.18        63.05 o                         
   7  10   8       5198.45       5173.16       115.70 o                         
   8  10   8          0.24         33.82        22.50 o                         
   9  10   8       1890.20       1738.89        92.50 o                         
  -5  11   8        983.43        964.79        85.53 o                         
  -4  11   8       2346.52       2286.47        88.77 o                         
  -3  11   8         78.31         68.73        18.02 o                         
  -2  11   8       2713.98       2742.71        68.66 o                         
  -1  11   8        195.92        147.54        18.75 o                         
   0  11   8       3464.74       3520.75        86.72 o                         
   1  11   8       1338.54       1253.20        55.59 o                         
   2  11   8       1295.08       1351.86        43.82 o                         
   3  11   8       3970.13       3947.57        98.31 o                         
   4  11   8         53.06         25.30        16.24 o                         
   5  11   8       5195.39       5067.90       107.31 o                         
   6  11   8       1115.08       1127.57        51.86 o                         
   7  11   8       3105.56       3050.49        92.37 o                         
   8  11   8        778.32        798.42        58.83 o                         
  -5  12   8         24.27        -41.21        64.45 o                         
  -4  12   8       2807.35       2570.89        89.41 o                         
  -3  12   8        347.89        269.33        29.99 o                         
  -2  12   8       1052.98       1051.43        44.19 o                         
  -1  12   8       4525.52       4461.20       103.00 o                         
   0  12   8          9.38         23.04        18.83 o                         
   1  12   8        830.40        907.07        67.07 o                         
   2  12   8         10.82        -12.98        25.77 o                         
   3  12   8       1181.25       1196.31        50.97 o                         
   4  12   8       1088.27       1126.66        50.98 o                         
   5  12   8       4710.29       4683.54       115.47 o                         
   6  12   8       7081.70       7132.38       147.88 o                         
   7  12   8        119.93        175.59        52.54 o                         
   8  12   8       4448.81       3650.43       266.31 o                         
  -4  13   8         12.51         81.40        75.67 o                         
  -3  13   8       3905.02       3707.21       155.26 o                         
  -2  13   8         36.38         94.48        37.11 o                         
  -1  13   8       3991.35       3796.14       148.75 o                         
   0  13   8        892.73        961.66        81.89 o                         
   1  13   8       1265.65       1385.72        83.52 o                         
   2  13   8       1710.86       1817.35        97.00 o                         
   3  13   8         36.17         46.18        26.18 o                         
   4  13   8        948.36        855.61       110.23 o                         
   5  13   8        145.22        130.41        41.31 o                         
   6  13   8       2935.76       2790.55       278.95 o                         
   0  14   8       5719.70       6409.19       439.03 o                         
   1  14   8         19.24         50.33        64.78 o                         
   2  14   8       1084.72        918.88       164.91 o                         
   3  14   8        413.44         70.33        76.39 o                         
   4 -10   9        839.04        552.07       104.26 o                         
   5 -10   9       1174.69        892.01       109.06 o                         
   0  -9   9       1046.14        622.29       114.35 o                         
   1  -9   9       2692.71       2660.55       113.27 o                         
   2  -9   9        126.57        145.81        25.60 o                         
   3  -9   9       3683.99       3617.67        95.61 o                         
   4  -9   9          8.65         16.42        22.20 o                         
   5  -9   9       1372.90       1334.91        54.84 o                         
   6  -9   9        716.03        682.30        41.01 o                         
   7  -9   9        852.50        793.55        43.15 o                         
   8  -9   9       3500.54       3415.68        92.68 o                         
  -1  -8   9       2130.23       2007.35       201.31 o                         
   0  -8   9        513.39        543.18        34.92 o                         
   1  -8   9       2250.07       2243.11        70.93 o                         
   2  -8   9        258.85        238.19        28.72 o                         
   3  -8   9       1824.55       1829.07        75.16 o                         
   4  -8   9       1945.91       1943.95        63.23 o                         
   5  -8   9        999.09        990.74        40.85 o                         
   6  -8   9       6207.54       6125.01       122.01 o                         
   7  -8   9        698.58        643.00        37.03 o                         
   8  -8   9       1644.89       1617.30        47.93 o                         
   9  -8   9        999.16        976.62        42.49 o                         
  -2  -7   9        294.64        267.30        27.59 o                         
  -1  -7   9       2940.39       3088.30        74.17 o                         
   0  -7   9       4518.09       4620.93        90.58 o                         
   1  -7   9        319.40        358.68        31.09 o                         
   2  -7   9       2010.86       2124.13        65.46 o                         
   3  -7   9          0.91         17.20        16.32 o                         
   4  -7   9       1551.33       1477.29        47.55 o                         
   5  -7   9         63.68         43.71        15.71 o                         
   6  -7   9       1485.42       1497.04        47.61 o                         
   7  -7   9       6089.87       6170.74        98.77 o                         
   8  -7   9        861.67        838.08        35.27 o                         
   9  -7   9       6837.87       6919.74       103.13 o                         
  10  -7   9        156.01        104.17        21.91 o                         
  -4  -6   9        977.80       1048.87       109.70 o                         
  -3  -6   9       1739.15       1753.69        59.69 o                         
  -2  -6   9       4583.08       4733.73        91.45 o                         
  -1  -6   9        200.60        225.47        22.65 o                         
   0  -6   9       6198.70       6524.40       105.11 o                         
   1  -6   9       1352.53       1372.35        47.40 o                         
   2  -6   9       3332.53       3361.06        75.03 o                         
   3  -6   9        891.90        911.53        35.74 o                         
   4  -6   9        580.91        556.33        28.29 o                         
   5  -6   9       2790.37       2779.27        60.14 o                         
   6  -6   9         46.67         53.15        13.02 o                         
   7  -6   9       2721.17       2695.72        61.45 o                         
   8  -6   9       2009.02       1964.45        48.53 o                         
   9  -6   9       2385.02       2409.51        55.41 o                         
  10  -6   9       1544.30       1459.06        47.52 o                         
  11  -6   9       1671.56       1697.71        62.79 o                         
  -5  -5   9        158.12        114.17        49.74 o                         
  -4  -5   9        860.79        821.27        42.26 o                         
  -3  -5   9        116.90        108.43        19.71 o                         
  -2  -5   9       2680.79       2798.50        68.25 o                         
  -1  -5   9       2929.43       2949.99        68.10 o                         
   0  -5   9       1159.13       1222.84        41.93 o                         
   1  -5   9       7332.69       7437.69       114.22 o                         
   2  -5   9         58.42         59.82        15.31 o                         
   3  -5   9       3809.91       3851.56        67.57 o                         
   4  -5   9         51.23         49.94        14.49 o                         
   5  -5   9       3532.65       3457.23        76.64 o                         
   6  -5   9       1672.50       1622.99        39.00 o                         
   7  -5   9        397.89        430.16        22.38 o                         
   8  -5   9       5758.75       5874.56        77.70 o                         
   9  -5   9         28.61         31.38        14.41 o                         
  10  -5   9       2022.97       2058.15        53.51 o                         
  11  -5   9       1057.77        947.49        46.27 o                         
  -5  -4   9        796.04        828.92        40.89 o                         
  -4  -4   9        420.70        460.01        32.82 o                         
  -3  -4   9       2985.74       3160.56        72.47 o                         
  -2  -4   9        381.31        404.91        26.57 o                         
  -1  -4   9       2372.51       2470.78        58.54 o                         
   0  -4   9       1324.71       1365.84        45.32 o                         
   1  -4   9       6345.46       6482.46       102.52 o                         
   2  -4   9       1633.86       1721.42        56.02 o                         
   3  -4   9       1515.04       1418.23        54.98 o                         
   4  -4   9       9810.16       9371.80       105.29 o                         
   5  -4   9        307.34        289.80        18.78 o                         
   6  -4   9       6536.75       6698.03        85.42 o                         
   7  -4   9        258.48        266.03        18.05 o                         
   8  -4   9       1162.00       1184.10        32.85 o                         
   9  -4   9        996.61        977.67        33.61 o                         
  10  -4   9        504.63        536.72        27.42 o                         
  11  -4   9       1939.07       1886.44        53.64 o                         
  -6  -3   9        101.80         70.71        33.31 o                         
  -5  -3   9       2503.11       2560.96        67.21 o                         
  -4  -3   9          4.35         21.77        16.62 o                         
  -3  -3   9       5459.68       5643.46        95.71 o                         
  -2  -3   9       1717.49       1782.01        49.83 o                         
  -1  -3   9       2476.48       2564.96        56.56 o                         
   0  -3   9       4785.17       4885.63        80.45 o                         
   1  -3   9         59.79         62.45        13.56 o                         
   2  -3   9       1227.43       1194.99        45.25 o                         
   3  -3   9        159.77        176.10        16.26 o                         
   4  -3   9       5952.55       5827.54        80.08 o                         
   5  -3   9       3005.51       3069.22        50.90 o                         
   6  -3   9       4959.21       4915.13        63.90 o                         
   7  -3   9      14267.86      14465.86       121.40 o                         
   8  -3   9          7.85         16.33         9.90 o                         
   9  -3   9       1980.13       1979.02        44.30 o                         
  10  -3   9        279.89        275.60        19.77 o                         
  11  -3   9        259.27        289.72        22.14 o                         
  12  -3   9        600.05        606.31        35.31 o                         
  13  -3   9       1846.99       1577.17       184.63 o                         
  -7  -2   9       2573.46       2903.82       175.42 o                         
  -6  -2   9        335.07        364.22        31.63 o                         
  -5  -2   9        650.70        646.33        32.67 o                         
  -4  -2   9       3029.60       3184.55        78.55 o                         
  -3  -2   9        487.68        540.70        24.57 o                         
  -2  -2   9       9383.86       9636.84       136.60 o                         
  -1  -2   9        153.04        176.13        17.73 o                         
   0  -2   9       7408.22       7642.77       109.61 o                         
   1  -2   9       1753.34       1698.56        48.17 o                         
   2  -2   9       2378.55       2313.56        51.60 o                         
   3  -2   9        796.52        775.74        25.29 o                         
   4  -2   9        406.29        431.74        19.27 o                         
   5  -2   9      10526.71      10481.83        95.73 o                         
   6  -2   9         27.05         20.86        10.11 o                         
   7  -2   9       8422.40       8616.90        85.86 o                         
   8  -2   9       2545.64       2564.44        47.16 o                         
   9  -2   9       4961.20       5003.48        72.69 o                         
  10  -2   9       3291.87       3330.11        58.94 o                         
  11  -2   9         59.94         71.54        15.28 o                         
  12  -2   9       2450.50       2391.86        59.10 o                         
  -7  -1   9        212.31        184.00        31.30 o                         
  -6  -1   9       1204.37       1276.09        45.84 o                         
  -5  -1   9        671.28        656.35        30.73 o                         
  -4  -1   9       2017.15       2101.44        53.17 o                         
  -3  -1   9       1384.68       1486.05        38.48 o                         
  -2  -1   9       5477.67       5501.61        76.00 o                         
  -1  -1   9      10063.47      10133.48       105.35 o                         
   0  -1   9        385.95        414.17        20.74 o                         
   1  -1   9       7334.89       7387.01        83.87 o                         
   2  -1   9         81.41         65.40        12.52 o                         
   3  -1   9       1122.60       1110.55        28.01 o                         
   4  -1   9        625.49        677.85        22.33 o                         
   5  -1   9       4791.46       4808.12        62.63 o                         
   6  -1   9       8363.35       8289.63        89.65 o                         
   7  -1   9        124.88        111.23        11.37 o                         
   8  -1   9       9333.26       9094.63       101.55 o                         
   9  -1   9         23.81         23.71        13.24 o                         
  10  -1   9       1066.78       1049.40        35.15 o                         
  11  -1   9        773.36        785.64        32.42 o                         
  12  -1   9       2640.81       2812.21        75.18 o                         
  -7   0   9        608.99        573.99        32.99 o                         
  -6   0   9       1595.45       1486.88        46.69 o                         
  -5   0   9        250.60        311.10        23.67 o                         
  -4   0   9         32.50         46.22        15.17 o                         
  -3   0   9       3160.01       3188.64        55.31 o                         
  -2   0   9        192.12        201.70        17.74 o                         
  -1   0   9       8820.23       8812.76        97.41 o                         
   0   0   9       4805.06       4857.19        64.44 o                         
   1   0   9      12292.08      11972.55       122.56 o                         
   2   0   9       3755.59       3542.98        52.47 o                         
   3   0   9         78.93         86.68         9.88 o                         
   4   0   9       6068.01       5937.48        72.03 o                         
   5   0   9        294.89        279.02        14.49 o                         
   6   0   9       7692.31       7861.17        77.57 o                         
   7   0   9        567.57        627.33        21.16 o                         
   8   0   9       2421.79       2485.94        46.09 o                         
   9   0   9       3704.90       3719.24        62.72 o                         
  10   0   9         94.27        100.26        15.63 o                         
  11   0   9       2635.01       2708.77        58.34 o                         
  12   0   9        773.61        798.58        34.94 o                         
  13   0   9       6110.04       6002.37       333.79 o                         
  -8   1   9        436.65        345.47        38.31 o                         
  -7   1   9       4426.12       4323.13        84.45 o                         
  -6   1   9         64.59         67.12        15.67 o                         
  -5   1   9       3402.48       3362.62        81.05 o                         
  -4   1   9         95.91         76.63        15.38 o                         
  -3   1   9       2778.94       2793.75        48.90 o                         
  -2   1   9       4558.33       4659.25        64.18 o                         
  -1   1   9        872.54        866.83        27.37 o                         
   0   1   9       4603.31       4580.68        61.33 o                         
   1   1   9        405.04        393.52        18.77 o                         
   2   1   9       7544.50       7258.47        71.82 o                         
   3   1   9        364.02        366.00        14.78 o                         
   4   1   9       6900.44       6717.04        69.00 o                         
   5   1   9      14395.64      14366.48       113.34 o                         
   6   1   9       1098.35       1037.48        26.38 o                         
   7   1   9      10327.56      10016.52        97.20 o                         
   8   1   9         11.92         23.52        10.02 o                         
   9   1   9       1840.27       1780.11        40.72 o                         
  10   1   9        179.09        248.80        18.23 o                         
  11   1   9       1354.17       1340.73        41.21 o                         
  12   1   9       4671.57       4684.17        82.43 o                         
  13   1   9       1231.00       1403.39        94.26 o                         
  -8   2   9        529.57        586.45       103.10 o                         
  -7   2   9       2739.55       2570.75        60.60 o                         
  -6   2   9        700.83        695.88        44.83 o                         
  -5   2   9        960.80        947.24        36.57 o                         
  -4   2   9       3191.23       3303.58        64.70 o                         
  -3   2   9        290.24        293.55        17.48 o                         
  -2   2   9      11397.33      11242.71       101.04 o                         
  -1   2   9        847.79        886.18        25.83 o                         
   0   2   9       5562.32       5609.19        64.59 o                         
   1   2   9       5209.64       5091.85        69.33 o                         
   2   2   9        665.35        617.03        19.79 o                         
   3   2   9        194.31        229.70        16.01 o                         
   4   2   9        154.26        146.26        11.61 o                         
   5   2   9      19316.31      19184.44       159.83 o                         
   6   2   9        554.57        584.88        20.07 o                         
   7   2   9      11842.82      11695.23       103.40 o                         
   8   2   9       7603.14       7661.67        97.27 o                         
   9   2   9        756.84        737.26        28.19 o                         
  10   2   9        436.30        434.20        22.30 o                         
  11   2   9        457.74        492.23        25.23 o                         
  12   2   9        582.69        647.50        31.16 o                         
  13   2   9        664.05        719.59        70.20 o                         
  -8   3   9        884.88        763.28        94.97 o                         
  -7   3   9        227.52        187.24        25.58 o                         
  -6   3   9       2801.42       2594.83        61.72 o                         
  -5   3   9          9.80          6.42        14.29 o                         
  -4   3   9       2690.42       2632.53        55.73 o                         
  -3   3   9       5234.31       5353.08        73.09 o                         
  -2   3   9       1973.33       1970.23        39.26 o                         
  -1   3   9       8408.76       8320.28        81.80 o                         
   0   3   9        195.96        189.23        11.95 o                         
   1   3   9       5171.90       5098.19        59.52 o                         
   2   3   9        410.07        452.83        16.24 o                         
   3   3   9       3733.57       3656.91        43.75 o                         
   4   3   9       3987.13       4030.20        47.40 o                         
   5   3   9        683.66        731.41        20.13 o                         
   6   3   9      14097.37      13825.24       102.51 o                         
   7   3   9         37.66         54.87        10.04 o                         
   8   3   9      12967.49      12919.75       113.75 o                         
   9   3   9         25.70         34.96        11.92 o                         
  10   3   9       2552.01       2547.80        52.06 o                         
  11   3   9       1228.43       1258.00        38.81 o                         
  12   3   9        236.81        277.28        23.28 o                         
  13   3   9       3560.93       3467.64       118.43 o                         
  -8   4   9       2305.17       2582.39       224.58 o                         
  -7   4   9        969.10        991.22        50.77 o                         
  -6   4   9        602.04        568.57        37.88 o                         
  -5   4   9         99.34        110.53        21.10 o                         
  -4   4   9        220.86        209.69        16.38 o                         
  -3   4   9       8404.52       8257.47        91.08 o                         
  -2   4   9        325.41        315.60        16.15 o                         
  -1   4   9      11549.13      11598.79        92.34 o                         
   0   4   9      10800.19      10727.43        81.75 o                         
   1   4   9       4626.64       4684.20        52.69 o                         
   2   4   9       1700.01       1736.41        30.55 o                         
   3   4   9        338.28        382.18        15.30 o                         
   4   4   9       1363.12       1484.06        26.72 o                         
   5   4   9        473.92        490.50        16.50 o                         
   6   4   9       8358.37       8420.50        73.97 o                         
   7   4   9       3927.63       3938.98        56.14 o                         
   8   4   9        752.89        736.30        25.98 o                         
   9   4   9       5622.29       5745.38        74.54 o                         
  10   4   9       1190.38       1137.77        34.33 o                         
  11   4   9       2772.89       2736.23        57.47 o                         
  12   4   9        527.10        536.06        29.25 o                         
  13   4   9       4114.40       4248.94       217.26 o                         
  -8   5   9        137.59        118.51        59.68 o                         
  -7   5   9       3818.03       3916.25        98.54 o                         
  -6   5   9          2.99          0.01        19.81 o                         
  -5   5   9       1705.43       1597.97        57.21 o                         
  -4   5   9        226.43        223.98        23.35 o                         
  -3   5   9        801.37        787.85        34.35 o                         
  -2   5   9       2998.29       2955.43        40.61 o                         
  -1   5   9       1523.01       1535.69        28.29 o                         
   0   5   9      12052.75      11954.83        85.71 o                         
   1   5   9        677.95        669.07        17.15 o                         
   2   5   9      11634.76      11514.67        87.18 o                         
   3   5   9       2711.34       2644.02        35.11 o                         
   4   5   9       1748.55       1828.81        29.41 o                         
   5   5   9       5656.18       5703.78        55.94 o                         
   6   5   9         39.63         56.34         8.87 o                         
   7   5   9       5995.10       6034.45        72.88 o                         
   8   5   9        235.39        254.87        16.73 o                         
   9   5   9       4801.76       4775.45        70.33 o                         
  10   5   9       1314.14       1232.36        37.24 o                         
  11   5   9       1288.53       1232.32        38.00 o                         
  12   5   9       3374.29       3350.80        73.53 o                         
  -7   6   9       2087.24       2086.58       192.48 o                         
  -6   6   9        979.43        881.18        49.92 o                         
  -5   6   9       1340.28       1368.20        53.23 o                         
  -4   6   9       4354.05       4500.80       121.84 o                         
  -3   6   9         15.70         27.51        15.30 o                         
  -2   6   9       5937.16       6105.00        84.83 o                         
  -1   6   9       2303.92       2356.71        47.89 o                         
   0   6   9        378.94        382.64        13.22 o                         
   1   6   9       2274.78       2380.54        31.70 o                         
   2   6   9       3744.38       3764.06        39.84 o                         
   3   6   9       4623.42       4695.06        47.88 o                         
   4   6   9          4.90         17.95         6.81 o                         
   5   6   9      18439.29      18488.79       128.44 o                         
   6   6   9       2570.87       2571.19        40.11 o                         
   7   6   9       1679.98       1696.34        43.24 o                         
   8   6   9       3273.02       3307.65        55.91 o                         
   9   6   9         27.83         38.21        11.28 o                         
  10   6   9        957.33        954.41        33.90 o                         
  11   6   9         65.79         78.25        14.24 o                         
  12   6   9       3567.65       3276.75       270.48 o                         
  -7   7   9         92.38         22.35        46.62 o                         
  -6   7   9       3309.96       3258.26       121.55 o                         
  -5   7   9        408.09        351.66        33.09 o                         
  -4   7   9       1261.55       1227.33        54.12 o                         
  -3   7   9       2679.27       2636.79        67.87 o                         
  -2   7   9       2507.77       2634.16        54.88 o                         
  -1   7   9       3983.66       4090.80        75.60 o                         
   0   7   9         44.06         52.88        12.96 o                         
   1   7   9       3243.43       3242.13        64.32 o                         
   2   7   9       2126.69       2126.91        30.75 o                         
   3   7   9       1892.25       1993.49        30.24 o                         
   4   7   9       3528.99       3658.24        51.18 o                         
   5   7   9       1637.45       1593.59        30.41 o                         
   6   7   9      10481.61      10397.34        96.34 o                         
   7   7   9         48.54         50.05        10.71 o                         
   8   7   9       4327.30       4349.44        63.82 o                         
   9   7   9       1064.13        992.60        31.66 o                         
  10   7   9        503.95        461.49        23.98 o                         
  11   7   9       1290.12       1256.43        43.92 o                         
  -7   8   9        426.69        165.75        76.01 o                         
  -6   8   9        868.92        893.04        58.94 o                         
  -5   8   9       1451.40       1368.14        78.44 o                         
  -4   8   9         14.46         12.78        20.48 o                         
  -3   8   9      11624.88      11825.84       158.81 o                         
  -2   8   9       1281.52       1319.01        44.18 o                         
  -1   8   9       3591.64       3657.13        70.15 o                         
   0   8   9       3395.57       3488.12        84.90 o                         
   1   8   9        960.61       1014.99        35.27 o                         
   2   8   9        977.77       1032.51        39.26 o                         
   3   8   9         39.96         27.77        12.54 o                         
   4   8   9       5351.80       5543.25        88.79 o                         
   5   8   9       1661.96       1697.76        33.69 o                         
   6   8   9       6648.42       6803.06        75.93 o                         
   7   8   9       3692.86       3736.90        57.11 o                         
   8   8   9        343.35        367.04        19.95 o                         
   9   8   9       5954.39       6044.60        87.99 o                         
  10   8   9          2.97         14.34        14.40 o                         
  11   8   9       3429.00       3261.17        86.18 o                         
  -5   9   9        694.50        696.41        54.41 o                         
  -4   9   9        297.61        199.50        37.75 o                         
  -3   9   9       2015.58       1962.17        71.57 o                         
  -2   9   9       7855.78       7965.79       136.37 o                         
  -1   9   9        380.62        425.10        31.86 o                         
   0   9   9       5855.32       5839.91       118.37 o                         
   1   9   9       2294.51       2225.15        70.89 o                         
   2   9   9       1740.31       1684.17        50.83 o                         
   3   9   9       1369.17       1427.42        44.65 o                         
   4   9   9       1193.19       1186.24        43.66 o                         
   5   9   9       2994.50       3068.26        81.81 o                         
   6   9   9        225.63        195.67        27.64 o                         
   7   9   9       4603.08       4757.86       126.87 o                         
   8   9   9        587.66        633.70        26.54 o                         
   9   9   9       1733.22       1661.56        46.18 o                         
  10   9   9       1873.39       1768.62        52.79 o                         
  11   9   9       1369.72       1407.87       161.71 o                         
  -5  10   9         37.27         66.12        60.34 o                         
  -4  10   9       1550.70       1515.87        81.65 o                         
  -3  10   9        515.83        482.39        35.52 o                         
  -2  10   9       3173.54       3205.97        89.62 o                         
  -1  10   9        586.23        623.80        35.24 o                         
   0  10   9       1316.31       1366.26        58.29 o                         
   1  10   9       4366.88       4527.76       102.69 o                         
   2  10   9        766.86        813.74        39.93 o                         
   3  10   9       6037.77       6133.15       118.44 o                         
   4  10   9       1775.84       1700.89        62.01 o                         
   5  10   9       6304.33       6408.09       176.75 o                         
   6  10   9       1236.27       1213.25        55.38 o                         
   7  10   9         87.82         61.47        22.75 o                         
   8  10   9        886.83        812.98        47.79 o                         
   9  10   9        101.31         86.81        28.27 o                         
  -4  11   9       1123.35       1025.06       116.34 o                         
  -3  11   9       2890.90       2652.54       122.95 o                         
  -2  11   9        694.99        674.95        38.66 o                         
  -1  11   9       2220.07       2224.16        71.03 o                         
   0  11   9        265.98        259.51        32.23 o                         
   1  11   9        774.40        750.55        49.19 o                         
   2  11   9       1578.54       1657.56        53.60 o                         
   3  11   9       2205.88       2230.03        66.82 o                         
   4  11   9       4801.57       4940.68       131.05 o                         
   5  11   9       1576.90       1569.23        59.71 o                         
   6  11   9       7035.59       6984.47       131.25 o                         
   7  11   9        183.87        143.56        26.77 o                         
   8  11   9        625.51        544.92        91.61 o                         
  -4  12   9        420.48        405.47       101.94 o                         
  -3  12   9       4115.65       3636.00       125.23 o                         
  -2  12   9        730.24        680.39        52.40 o                         
  -1  12   9       1439.50       1460.24        67.92 o                         
   0  12   9        763.32        722.47        50.60 o                         
   1  12   9         45.99         91.09        40.40 o                         
   2  12   9        901.29        943.01        69.47 o                         
   3  12   9        483.67        545.84        43.73 o                         
   4  12   9       4039.37       4197.28        98.83 o                         
   5  12   9       2961.52       2989.17        85.20 o                         
   6  12   9       3688.85       3643.16       120.45 o                         
   7  12   9       1635.90       1681.59       137.61 o                         
  -3  13   9        700.25        817.55       103.34 o                         
  -2  13   9       7467.99       6890.10       377.50 o                         
  -1  13   9          3.62         69.33        45.26 o                         
   0  13   9       1067.81        901.46        75.16 o                         
   1  13   9        543.61        646.42       163.99 o                         
   2  13   9        459.65        513.21        63.65 o                         
   3  13   9        917.03       1411.90       209.55 o                         
   4  13   9        577.82        673.88       235.97 o                         
   5  13   9       5268.54       5441.66       168.20 o                         
   4  -9  10       3358.25       3255.40       254.42 o                         
   0  -8  10       1516.14       1787.17       198.55 o                         
   1  -8  10         20.71         74.48        62.90 o                         
   2  -8  10       1738.39       1686.54        70.59 o                         
   3  -8  10        264.83        248.02        27.09 o                         
   4  -8  10        307.54        348.65        33.55 o                         
   5  -8  10       3371.60       3357.76        82.56 o                         
   6  -8  10        710.06        718.96        39.43 o                         
   7  -8  10       5189.68       5240.61       112.35 o                         
   8  -8  10          4.16         13.65        30.54 o                         
  -1  -7  10       2437.05       2606.04       159.92 o                         
   0  -7  10       1844.30       2003.74        70.00 o                         
   1  -7  10        727.85        767.74        41.11 o                         
   2  -7  10        952.50       1046.84        48.78 o                         
   3  -7  10        650.75        650.50        35.88 o                         
   4  -7  10         91.80        102.01        19.76 o                         
   5  -7  10       5088.22       5059.35        89.47 o                         
   6  -7  10       2448.83       2421.65        67.58 o                         
   7  -7  10       3184.47       3098.90        79.40 o                         
   8  -7  10       2821.27       2960.37        69.70 o                         
   9  -7  10       1161.30       1133.54        49.31 o                         
  10  -7  10        653.93        632.95       120.50 o                         
  -3  -6  10        627.95        671.56       119.23 o                         
  -2  -6  10       1725.17       1801.13        85.90 o                         
  -1  -6  10       5082.18       5339.13        98.95 o                         
   0  -6  10          4.39         -6.81        18.28 o                         
   1  -6  10       4263.16       4516.35       109.02 o                         
   2  -6  10         64.59         98.21        18.87 o                         
   3  -6  10       1267.23       1309.21        47.08 o                         
   4  -6  10        194.01        200.62        19.78 o                         
   5  -6  10        191.30        187.28        19.87 o                         
   6  -6  10       5165.88       5043.15        85.91 o                         
   7  -6  10         39.20         24.63        15.36 o                         
   8  -6  10       3466.23       3554.59        68.93 o                         
   9  -6  10        791.76        780.73        35.04 o                         
  10  -6  10       1817.41       1772.60        57.07 o                         
  -4  -5  10        404.00        288.49        63.96 o                         
  -3  -5  10       1690.33       1742.25        57.09 o                         
  -2  -5  10       1728.00       1810.34        57.11 o                         
  -1  -5  10       2934.11       3069.51        72.78 o                         
   0  -5  10       2074.12       2293.17        59.50 o                         
   1  -5  10       2423.84       2509.21        63.94 o                         
   2  -5  10       4477.43       4734.26        95.76 o                         
   3  -5  10        297.92        270.57        22.22 o                         
   4  -5  10       3208.54       3164.87        65.67 o                         
   5  -5  10       1577.66       1516.29        45.15 o                         
   6  -5  10       1581.58       1562.08        44.03 o                         
   7  -5  10       2101.46       2127.95        49.36 o                         
   8  -5  10        783.86        840.27        30.59 o                         
   9  -5  10       1451.53       1437.68        45.73 o                         
  10  -5  10        422.08        460.44        28.08 o                         
  11  -5  10       2927.91       2913.82       178.18 o                         
  -4  -4  10         48.75         84.53        24.70 o                         
  -3  -4  10       1953.82       2098.26        56.85 o                         
  -2  -4  10       3647.83       3797.79        80.70 o                         
  -1  -4  10        412.82        440.43        28.00 o                         
   0  -4  10       3032.01       3246.64        71.50 o                         
   1  -4  10       1087.21       1172.21        42.66 o                         
   2  -4  10       3498.59       3559.42        84.76 o                         
   3  -4  10        162.89        206.75        22.89 o                         
   4  -4  10       2623.22       2624.83        61.25 o                         
   5  -4  10       9830.43       9240.78       125.89 o                         
   6  -4  10        176.36        147.17        16.04 o                         
   7  -4  10       7801.38       7881.03        98.11 o                         
   8  -4  10        626.94        605.08        27.84 o                         
   9  -4  10       1183.83       1161.03        38.46 o                         
  10  -4  10        380.66        368.62        24.70 o                         
  11  -4  10        776.76        734.59        37.38 o                         
  -5  -3  10        373.63        330.58        55.31 o                         
  -4  -3  10       3401.44       3446.85        75.97 o                         
  -3  -3  10        552.61        591.31        36.26 o                         
  -2  -3  10       2554.10       2623.54        62.89 o                         
  -1  -3  10       2507.63       2638.95        63.87 o                         
   0  -3  10       1905.81       2032.01        57.75 o                         
   1  -3  10        999.04        995.62        39.71 o                         
   2  -3  10        858.03        839.57        38.61 o                         
   3  -3  10       4418.62       4200.90        79.98 o                         
   4  -3  10         45.53         40.76        14.56 o                         
   5  -3  10       5186.50       5257.91        80.34 o                         
   6  -3  10       4795.08       4852.99        72.38 o                         
   7  -3  10       3783.91       3851.99        66.11 o                         
   8  -3  10       3807.65       3819.76        68.22 o                         
   9  -3  10        454.31        477.31        24.78 o                         
  10  -3  10        997.93       1013.14        37.57 o                         
  11  -3  10         54.17         61.05        16.54 o                         
  12  -3  10        949.99        948.02       150.35 o                         
  -6  -2  10        894.85        706.27        90.55 o                         
  -5  -2  10         23.32          8.83        17.79 o                         
  -4  -2  10       3351.97       3540.03        76.40 o                         
  -3  -2  10       4857.17       5024.27        87.69 o                         
  -2  -2  10       1015.92       1000.30        34.43 o                         
  -1  -2  10       8636.67       8997.83       108.42 o                         
   0  -2  10         78.29         99.45        15.23 o                         
   1  -2  10       2425.88       2561.59        58.38 o                         
   2  -2  10        489.42        474.65        25.72 o                         
   3  -2  10       3098.94       2994.58        59.06 o                         
   4  -2  10       1031.79       1034.51        32.21 o                         
   5  -2  10         69.87         66.76        11.27 o                         
   6  -2  10      13603.76      13552.59       124.98 o                         
   7  -2  10        373.72        396.41        20.05 o                         
   8  -2  10       2994.88       2980.36        56.03 o                         
   9  -2  10       2237.00       2213.49        49.05 o                         
  10  -2  10       3285.64       3215.69        61.74 o                         
  11  -2  10        872.88        819.72        33.09 o                         
  12  -2  10        234.77        375.13        54.83 o                         
  -6  -1  10        172.53        141.09        21.75 o                         
  -5  -1  10       1149.81       1194.44        41.56 o                         
  -4  -1  10        178.20        168.48        18.59 o                         
  -3  -1  10       1995.32       2118.67        50.41 o                         
  -2  -1  10       2226.94       2333.34        48.84 o                         
  -1  -1  10       6805.33       7107.16        88.00 o                         
   0  -1  10       5487.44       5534.71        79.01 o                         
   1  -1  10        557.01        581.56        25.88 o                         
   2  -1  10       4224.33       4248.13        76.43 o                         
   3  -1  10        123.51         91.86        13.72 o                         
   4  -1  10       2585.95       2622.56        45.77 o                         
   5  -1  10        803.82        829.84        27.13 o                         
   6  -1  10       1982.04       1940.85        42.00 o                         
   7  -1  10       4191.40       4145.30        60.59 o                         
   8  -1  10       1067.23       1006.35        32.02 o                         
   9  -1  10       7283.91       7240.58        94.51 o                         
  10  -1  10        167.04        173.92        17.38 o                         
  11  -1  10       4452.07       4471.45        75.93 o                         
  12  -1  10       1494.20       1597.47        49.49 o                         
  -6   0  10         12.91         -8.15        19.70 o                         
  -5   0  10       2543.16       2570.14        58.22 o                         
  -4   0  10       1268.52       1316.20        42.59 o                         
  -3   0  10        882.02        857.84        30.61 o                         
  -2   0  10       6758.69       6888.90        90.99 o                         
  -1   0  10         63.19         63.51        13.22 o                         
   0   0  10       3141.84       3214.60        58.96 o                         
   1   0  10       1898.66       1847.96        38.48 o                         
   2   0  10       6847.23       6651.08        85.40 o                         
   3   0  10       4947.48       4838.85        64.43 o                         
   4   0  10       2692.30       2613.87        43.99 o                         
   5   0  10      11203.12      11064.01       109.82 o                         
   6   0  10        247.39        264.42        19.16 o                         
   7   0  10       3346.14       3207.77        53.52 o                         
   8   0  10        568.89        587.87        25.79 o                         
   9   0  10        370.57        390.09        22.40 o                         
  10   0  10       1892.82       1841.81        47.05 o                         
  11   0  10       4900.86       4878.90        84.56 o                         
  12   0  10       5265.55       5119.92        87.78 o                         
  13   0  10         29.92         53.81        55.22 o                         
  -7   1  10        440.50        363.26        37.90 o                         
  -6   1  10       2639.03       2713.55        70.42 o                         
  -5   1  10        158.03        193.30        19.50 o                         
  -4   1  10       2715.24       2776.17        58.56 o                         
  -3   1  10         78.46         90.22        15.13 o                         
  -2   1  10       3456.27       3644.18        58.90 o                         
  -1   1  10       2619.08       2641.51        49.81 o                         
   0   1  10       2891.74       2876.97        50.30 o                         
   1   1  10       2400.13       2322.67        45.35 o                         
   2   1  10          7.51         38.47        10.94 o                         
   3   1  10      11330.59      11194.78       101.59 o                         
   4   1  10        187.45        200.60        13.59 o                         
   5   1  10       9139.54       9256.44        97.90 o                         
   6   1  10       5222.75       5189.08        61.63 o                         
   7   1  10       2432.09       2368.27        46.01 o
[truncated: 108,462 more chars]
