# Supplementary material for: Crystal structures of ten phosphane chalcogenide complexes of gold(III) chloride and bromide
Source: Acta Crystallogr E Crystallogr Commun. 2024 Mar 12;80(Pt 4):355–69. doi: 10.1107/S2056989024002032 (PMC10993601; doi:10.1107/S2056989024002032)
Supplement: Supplementary file 7 [file e-80-00355-12asup7.hkl]

data_12a                                                                        
_shelx_title ' Lars in P-1'                                                     
_shelx_refln_list_code          4                                               
_shelx_F_calc_maximum      248.00                                               
_exptl_crystal_F_000       604.00                                               
_reflns_d_resolution_high  0.6875                                               
                                                                                
loop_                                                                           
 _space_group_symop_operation_xyz                                               
 'x, y, z'                                                                      
 '-x, -y, -z'                                                                   
                                                                                
_cell_length_a     8.4202                                                       
_cell_length_b    11.2194                                                       
_cell_length_c    11.8355                                                       
_cell_angle_alpha  98.398                                                       
_cell_angle_beta  101.174                                                       
_cell_angle_gamma  95.991                                                       
                                                                                
_shelx_F_squared_multiplier     1.000                                           
                                                                                
loop_                                                                           
 _refln_index_h                                                                 
 _refln_index_k                                                                 
 _refln_index_l                                                                 
 _refln_F_squared_calc                                                          
 _refln_F_squared_meas                                                          
 _refln_F_squared_sigma                                                         
 _refln_observed_status                                                         
   1   0   0      33952.86      33141.71       170.61 o                         
   2   0   0      20725.39      20830.09        77.32 o                         
   3   0   0      21321.47      21822.50        88.10 o                         
   4   0   0      15446.18      15875.17       106.83 o                         
   5   0   0       1516.67       1492.24        23.66 o                         
   6   0   0       1775.76       1734.96        30.41 o                         
   7   0   0         41.91         54.41        12.35 o                         
   8   0   0        109.41        100.28        13.82 o                         
   9   0   0        978.96       1017.03        30.74 o                         
  10   0   0       1126.19       1172.11        37.87 o                         
  11   0   0       1376.86       1305.94        45.34 o                         
 -11   1   0        124.42        138.63        18.92 o                         
 -10   1   0         17.47         21.60        14.85 o                         
  -9   1   0        531.94        598.47        24.46 o                         
  -8   1   0       1552.63       1535.46        35.28 o                         
  -7   1   0       4931.09       4885.93        58.72 o                         
  -6   1   0       3484.74       3649.11        42.67 o                         
  -5   1   0      15066.36      14878.87        98.17 o                         
  -4   1   0      19538.49      19659.14       117.99 o                         
  -3   1   0       7385.62       7494.27        39.12 o                         
  -2   1   0       5305.73       5454.44        29.37 o                         
  -1   1   0      13795.17      14517.88        58.02 o                         
   1   1   0      18673.90      18569.29        69.72 o                         
   2   1   0       1333.47       1393.38        12.35 o                         
   3   1   0        422.76        451.31         9.14 o                         
   4   1   0       3507.11       3443.50        34.08 o                         
   5   1   0       6905.68       6820.69        57.03 o                         
   6   1   0       8718.34       8595.34        74.62 o                         
   7   1   0       4966.88       5010.34        64.14 o                         
   8   1   0       9490.21       9274.57        94.59 o                         
   9   1   0       2704.80       2735.35        51.42 o                         
  10   1   0       1762.42       1756.29        46.64 o                         
  11   1   0       3221.97       3173.59        69.50 o                         
 -12   2   0       1489.45       1283.08       159.16 o                         
 -11   2   0        696.35        602.58        30.57 o                         
 -10   2   0        541.77        531.51        26.98 o                         
  -9   2   0       2794.12       2736.89        50.50 o                         
  -8   2   0       5235.82       5194.93        64.42 o                         
  -7   2   0        905.77        883.73        23.32 o                         
  -6   2   0       4855.66       4886.26        52.26 o                         
  -5   2   0       4738.51       4661.13        45.98 o                         
  -4   2   0       3207.45       3103.64        32.92 o                         
  -3   2   0        784.99        798.68        11.05 o                         
  -2   2   0        149.50        173.47         5.32 o                         
  -1   2   0      11387.20      11992.72        51.99 o                         
   0   2   0       4641.22       4619.43        23.78 o                         
   1   2   0       8557.79       8540.74        38.89 o                         
   2   2   0       1116.41       1085.21        11.53 o                         
   3   2   0      11620.45      11598.36        73.00 o                         
   4   2   0      15777.09      15394.81        95.66 o                         
   5   2   0       9225.04       9026.16        70.34 o                         
   6   2   0       6141.02       6159.92        61.15 o                         
   7   2   0      11043.33      11073.62       102.60 o                         
   8   2   0       4217.68       4207.17        64.71 o                         
   9   2   0        564.69        600.23        24.76 o                         
  10   2   0        328.18        342.27        22.55 o                         
  11   2   0         98.92         82.89        20.35 o                         
 -12   3   0       2182.99       2056.12       135.95 o                         
 -11   3   0       1048.91       1060.15        38.00 o                         
 -10   3   0       2077.27       1960.51        50.44 o                         
  -9   3   0       1420.12       1419.00        37.59 o                         
  -8   3   0        203.46        171.95        15.59 o                         
  -7   3   0        329.83        355.75        20.05 o                         
  -6   3   0        160.89        157.48        12.35 o                         
  -5   3   0        721.14        807.55        20.54 o                         
  -4   3   0         49.21         59.45         8.38 o                         
  -3   3   0        817.56        866.67        15.66 o                         
  -2   3   0       2084.32       2080.96        17.92 o                         
  -1   3   0      19982.83      20424.15        85.93 o                         
   0   3   0      17308.49      16772.28        71.16 o                         
   1   3   0        616.32        582.16         9.32 o                         
   2   3   0       4493.18       4299.69        38.05 o                         
   3   3   0      10471.49      10319.04        69.83 o                         
   4   3   0        797.66        747.33        16.29 o                         
   5   3   0        177.23        208.23        11.58 o                         
   6   3   0       1268.40       1234.70        27.53 o                         
   7   3   0         36.62         49.38        12.62 o                         
   8   3   0        488.83        489.13        22.26 o                         
   9   3   0         12.42         25.64        13.77 o                         
  10   3   0        809.50        845.83        33.54 o                         
  11   3   0       1039.02        989.51        44.57 o                         
 -11   4   0        267.64        246.31        22.01 o                         
 -10   4   0         94.58         74.18        16.48 o                         
  -9   4   0        675.68        694.51        25.92 o                         
  -8   4   0       1562.91       1529.98        36.07 o                         
  -7   4   0       7136.35       7073.16        72.07 o                         
  -6   4   0      10327.94      10280.46        86.33 o                         
  -5   4   0      20239.11      20329.59       140.23 o                         
  -4   4   0      15983.53      15869.10       108.34 o                         
  -3   4   0       6081.39       6261.43        51.54 o                         
  -2   4   0      29931.20      30535.02       178.73 o                         
  -1   4   0      21328.18      20826.48        90.74 o                         
   0   4   0       7945.58       7810.62        47.67 o                         
   1   4   0       6220.77       5892.13        49.38 o                         
   2   4   0       5295.08       5213.28        46.03 o                         
   3   4   0          6.42         28.15         8.83 o                         
   4   4   0        127.64        146.45         9.59 o                         
   5   4   0       2576.55       2554.78        36.15 o                         
   6   4   0       2169.22       2091.53        36.56 o                         
   7   4   0       2312.00       2315.91        42.83 o                         
   8   4   0       1112.14       1050.96        31.69 o                         
   9   4   0        282.32        294.78        21.31 o                         
  10   4   0       1111.83       1101.70        40.32 o                         
 -11   5   0        662.12        654.82        31.95 o                         
 -10   5   0       1770.02       1668.59        45.38 o                         
  -9   5   0       6337.61       6137.58        81.93 o                         
  -8   5   0       2627.12       2654.77        46.31 o                         
  -7   5   0       3926.48       3781.50        51.27 o                         
  -6   5   0      17019.63      16948.46       122.73 o                         
  -5   5   0      16231.06      16224.74       118.23 o                         
  -4   5   0       3522.61       3451.99        40.22 o                         
  -3   5   0       5387.40       5374.57        55.79 o                         
  -2   5   0        141.95        132.79         9.51 o                         
  -1   5   0        389.10        407.39        11.89 o                         
   0   5   0       1939.86       2053.85        28.83 o                         
   1   5   0       1299.03       1273.91        23.31 o                         
   2   5   0       7777.65       7517.81        59.04 o                         
   3   5   0       8003.52       7973.15        67.00 o                         
   4   5   0       8983.65       8719.06        74.17 o                         
   5   5   0       3204.41       3134.63        41.28 o                         
   6   5   0      10946.46      10961.91        95.50 o                         
   7   5   0       9621.39       9508.76        96.97 o                         
   8   5   0       1591.98       1566.73        39.75 o                         
   9   5   0        513.15        483.02        25.05 o                         
  10   5   0        677.06        647.57        37.97 o                         
 -11   6   0       1208.46       1184.63        44.71 o                         
 -10   6   0       3169.04       3063.47        64.76 o                         
  -9   6   0       1937.66       1888.28        45.61 o                         
  -8   6   0        573.40        596.90        23.72 o                         
  -7   6   0        164.78        183.08        14.11 o                         
  -6   6   0         55.31         69.90        11.42 o                         
  -5   6   0        167.16        152.58        12.42 o                         
  -4   6   0        422.55        440.63        17.26 o                         
  -3   6   0       5621.56       5842.54        58.38 o                         
  -2   6   0       9184.84       9130.75        72.00 o                         
  -1   6   0      19469.73      18793.59       119.79 o                         
   0   6   0      13034.65      12687.02        96.67 o                         
   1   6   0      18583.49      18034.42       117.14 o                         
   2   6   0      21227.76      20569.56       124.67 o                         
   3   6   0      22220.49      22107.14       143.20 o                         
   4   6   0       2119.99       2140.43        36.18 o                         
   5   6   0       6114.10       6087.89        69.89 o                         
   6   6   0       2860.18       2832.25        47.41 o                         
   7   6   0       1855.29       1847.16        41.60 o                         
   8   6   0        538.56        548.98        25.92 o                         
   9   6   0          0.79          0.32        15.61 o                         
  10   6   0        603.28        610.67       188.14 o                         
 -11   7   0        680.03        661.82        37.40 o                         
 -10   7   0         16.77         -5.42        16.41 o                         
  -9   7   0        529.24        519.66        24.65 o                         
  -8   7   0         17.84         17.25        12.94 o                         
  -7   7   0       1299.15       1273.76        33.40 o                         
  -6   7   0       3087.20       3125.15        51.65 o                         
  -5   7   0       2292.17       2372.92        40.58 o                         
  -4   7   0       2129.65       2232.32        36.11 o                         
  -3   7   0       1169.32       1136.19        26.24 o                         
  -2   7   0      11986.98      11726.67        91.82 o                         
  -1   7   0       5731.33       5546.27        53.25 o                         
   0   7   0       2968.59       2877.02        40.64 o                         
   1   7   0       7968.86       7869.17        69.74 o                         
   2   7   0       6127.17       6005.44        58.78 o                         
   3   7   0        234.47        248.54        14.55 o                         
   4   7   0        385.12        427.47        19.21 o                         
   5   7   0        646.62        675.89        24.59 o                         
   6   7   0        632.69        688.25        27.45 o                         
   7   7   0       1074.60       1081.09        34.97 o                         
   8   7   0        664.80        745.21        31.69 o                         
   9   7   0       1067.45       1095.97        46.12 o                         
 -11   8   0       1036.93        940.65       125.56 o                         
 -10   8   0       1359.72       1291.84        44.41 o                         
  -9   8   0       1361.30       1315.40        42.20 o                         
  -8   8   0        440.91        430.64        22.99 o                         
  -7   8   0       4213.65       4125.16        65.21 o                         
  -6   8   0       7924.43       7936.31        87.44 o                         
  -5   8   0       5074.96       5135.88        62.12 o                         
  -4   8   0       2659.51       2706.88        43.23 o                         
  -3   8   0       6105.57       5993.06        62.67 o                         
  -2   8   0         52.46         52.96         9.32 o                         
  -1   8   0        897.72        885.60        21.93 o                         
   0   8   0        383.76        382.43        17.83 o                         
   1   8   0        184.82        197.49        13.02 o                         
   2   8   0        468.00        477.79        16.19 o                         
   3   8   0         69.08         71.43        13.68 o                         
   4   8   0       1759.91       1868.10        38.88 o                         
   5   8   0       2649.90       2692.79        49.09 o                         
   6   8   0       5448.64       5466.79        77.83 o                         
   7   8   0       2685.70       2718.45        56.90 o                         
   8   8   0       1322.45       1373.23        42.91 o                         
   9   8   0       1787.13       1939.96       162.64 o                         
 -10   9   0       4229.61       4069.54        86.22 o                         
  -9   9   0       1607.50       1510.83        44.98 o                         
  -8   9   0       1180.27       1148.30        36.34 o                         
  -7   9   0       1711.29       1708.88        40.75 o                         
  -6   9   0        974.85        932.52        28.15 o                         
  -5   9   0        605.56        690.40        24.05 o                         
  -4   9   0        417.90        414.80        18.99 o                         
  -3   9   0        619.77        636.27        23.20 o                         
  -2   9   0       1186.89       1206.52        29.23 o                         
  -1   9   0       2169.13       2058.81        34.94 o                         
   0   9   0       3975.31       3930.75        54.40 o                         
   1   9   0       7993.93       8242.55        84.42 o                         
   2   9   0       7125.45       7011.34        77.26 o                         
   3   9   0       1127.33       1227.58        32.43 o                         
   4   9   0        769.42        776.19        27.63 o                         
   5   9   0       4481.17       4583.85        66.58 o                         
   6   9   0       2042.30       2056.37        48.07 o                         
   7   9   0        617.30        667.76        29.70 o                         
   8   9   0        571.04        599.20        40.00 o                         
 -10  10   0        272.46        229.27        26.84 o                         
  -9  10   0        281.51        260.89        21.62 o                         
  -8  10   0        118.53        103.75        16.77 o                         
  -7  10   0       2118.36       2152.83        46.82 o                         
  -6  10   0       2928.73       2978.14        52.49 o                         
  -5  10   0       4131.81       4196.46        60.76 o                         
  -4  10   0       8717.46       8576.14        92.10 o                         
  -3  10   0       8442.61       8222.11        91.44 o                         
  -2  10   0      12429.21      12287.43       107.87 o                         
  -1  10   0       6077.85       6080.28        70.35 o                         
   0  10   0       7911.78       7888.94        79.96 o                         
   1  10   0      15415.29      15476.65       134.97 o                         
   2  10   0       5096.68       5190.19        67.87 o                         
   3  10   0        783.42        780.12        28.61 o                         
   4  10   0        371.55        463.33        24.38 o                         
   5  10   0          4.24         20.21        16.24 o                         
   6  10   0        298.64        294.72        22.21 o                         
   7  10   0         51.49         76.91        19.29 o                         
   8  10   0        489.44        318.46        95.80 o                         
  -9  11   0        476.33        441.70        28.30 o                         
  -8  11   0       2189.34       2150.69        54.29 o                         
  -7  11   0       3731.90       3696.74        64.24 o                         
  -6  11   0       6975.82       7064.84        85.59 o                         
  -5  11   0       4478.91       4329.43        66.71 o                         
  -4  11   0       7371.20       7422.64        88.22 o                         
  -3  11   0       7044.51       6888.42        87.44 o                         
  -2  11   0       2120.65       2122.92        44.90 o                         
  -1  11   0       1263.27       1335.09        35.04 o                         
   0  11   0        182.16        183.55        16.59 o                         
   1  11   0        248.21        240.60        18.57 o                         
   2  11   0         49.07         57.37        15.69 o                         
   3  11   0        277.71        248.24        19.70 o                         
   4  11   0       3199.17       3343.58        62.39 o                         
   5  11   0       3631.66       3855.87        68.69 o                         
   6  11   0       3515.28       3561.21        70.76 o                         
   7  11   0       2720.09       2648.91       287.99 o                         
  -9  12   0        453.01        290.21        80.36 o                         
  -8  12   0       1653.12       1641.26        51.97 o                         
  -7  12   0       2159.30       2154.72        52.61 o                         
  -6  12   0        487.09        527.69        26.22 o                         
  -5  12   0       1107.91       1099.66        36.06 o                         
  -4  12   0        240.98        240.58        21.42 o                         
  -3  12   0          0.81         -7.20        15.73 o                         
  -2  12   0         34.14         31.59        15.68 o                         
  -1  12   0        780.19        773.40        30.79 o                         
   0  12   0       5938.02       6071.66        79.50 o                         
   1  12   0       5787.46       5983.69        85.68 o                         
   2  12   0       4074.08       4293.91        69.62 o                         
   3  12   0       1758.85       1765.59        46.98 o                         
   4  12   0       4697.53       4722.83        78.12 o                         
   5  12   0       4383.23       4634.99        78.46 o                         
   6  12   0       1928.16       1826.77       206.06 o                         
  -7  13   0        151.45        109.93        21.44 o                         
  -6  13   0         14.30         15.09        16.14 o                         
  -5  13   0        893.31        803.01        33.28 o                         
  -4  13   0       1329.08       1336.94        40.65 o                         
  -3  13   0        925.11        937.98        34.87 o                         
  -2  13   0        718.50        763.60        31.95 o                         
  -1  13   0       2007.07       2051.51        48.76 o                         
   0  13   0       3272.02       3378.04        65.71 o                         
   1  13   0       4035.39       4188.76        73.52 o                         
   2  13   0       1429.66       1430.76        42.94 o                         
   3  13   0       1212.39       1228.94        42.79 o                         
   4  13   0        833.59        871.30        51.54 o                         
   5  13   0         36.26         45.29        64.52 o                         
  -6  14   0       2699.57       2549.19        70.67 o                         
  -5  14   0       2304.53       2156.25        54.70 o                         
  -4  14   0       4747.92       4876.51        82.29 o                         
  -3  14   0       2227.00       2305.91        57.93 o                         
  -2  14   0        686.19        701.03        31.08 o                         
  -1  14   0        544.18        563.88        31.46 o                         
   0  14   0        803.65        813.93        34.25 o                         
   1  14   0         11.86         50.58        17.98 o                         
   2  14   0        347.48        364.40        25.11 o                         
   3  14   0          4.32         -7.32        61.58 o                         
   4  14   0        422.67        676.80       176.71 o                         
  -5  15   0       1501.89       1502.75       244.54 o                         
  -4  15   0        802.08        738.90       100.24 o                         
  -3  15   0        157.50        158.98        25.50 o                         
  -2  15   0          0.10          8.79        18.57 o                         
  -1  15   0        776.35        798.10        88.71 o                         
   0  15   0       1746.69       1843.90       128.29 o                         
   1  15   0        676.77        724.67       157.83 o                         
   2  15   0       1154.76        920.88       292.22 o                         
   1 -16   1       2124.92       1858.17       198.48 o                         
   2 -16   1       2059.16       2046.31       205.04 o                         
  -2 -15   1        955.35       1695.20       287.14 o                         
  -1 -15   1       2379.56       2431.48       142.50 o                         
   0 -15   1       5227.37       5453.11       129.83 o                         
   1 -15   1       3510.26       3665.25        78.23 o                         
   2 -15   1       2439.59       2490.58        61.88 o                         
   3 -15   1       4265.97       4341.14        88.63 o                         
   4 -15   1       2678.78       2590.47        69.52 o                         
   5 -15   1        552.74        883.69       207.39 o                         
  -4 -14   1       2739.96       3090.21       363.85 o                         
  -3 -14   1        777.56        751.58        93.20 o                         
  -2 -14   1        740.21        785.91        34.32 o                         
  -1 -14   1       1666.95       1686.52        46.27 o                         
   0 -14   1        930.19        999.90        37.15 o                         
   1 -14   1        115.92        132.20        19.43 o                         
   2 -14   1        179.67        201.25        19.48 o                         
   3 -14   1         71.75         90.75        18.00 o                         
   4 -14   1         58.46         62.53        16.76 o                         
   5 -14   1        307.04        292.93        23.65 o                         
   6 -14   1       1149.39       1127.11        44.63 o                         
   7 -14   1       1596.08       1569.26       105.97 o                         
  -5 -13   1       1907.82       2128.34       151.29 o                         
  -4 -13   1        807.45        902.69        36.57 o                         
  -3 -13   1        608.64        665.97        31.40 o                         
  -2 -13   1          9.17         20.25        17.69 o                         
  -1 -13   1         30.41         43.32        17.14 o                         
   0 -13   1        122.56        117.18        18.06 o                         
   1 -13   1        489.57        493.78        25.15 o                         
   2 -13   1       1642.45       1662.75        44.88 o                         
   3 -13   1        458.91        478.02        25.73 o                         
   4 -13   1       1348.19       1339.79        39.56 o                         
   5 -13   1        616.54        621.34        27.98 o                         
   6 -13   1        520.05        496.56        27.57 o                         
   7 -13   1       2168.83       2126.18        61.01 o                         
   8 -13   1       1702.61       1626.21        61.45 o                         
  -6 -12   1         42.03         40.87        50.89 o                         
  -5 -12   1        133.67        118.73        18.62 o                         
  -4 -12   1         85.64        113.12        17.83 o                         
  -3 -12   1        843.96        842.93        32.14 o                         
  -2 -12   1        946.60        944.57        33.42 o                         
  -1 -12   1       3820.59       3920.33        67.44 o                         
   0 -12   1       3856.74       3872.63        65.20 o                         
   1 -12   1       2378.96       2316.78        48.68 o                         
   2 -12   1       3284.58       3272.51        58.13 o                         
   3 -12   1       8770.66       8659.06       103.32 o                         
   4 -12   1        645.10        630.78        26.70 o                         
   5 -12   1        424.39        423.08        23.85 o                         
   6 -12   1        319.40        317.99        22.33 o                         
   7 -12   1        229.91        189.42        24.95 o                         
   8 -12   1        132.35        105.64        18.85 o                         
   9 -12   1         60.10       -116.65       116.65 o                         
  -7 -11   1        467.87        437.73        84.78 o                         
  -6 -11   1       2501.87       2585.48        59.65 o                         
  -5 -11   1       4876.11       5048.57        78.87 o                         
  -4 -11   1       6160.22       6198.19        86.16 o                         
  -3 -11   1       4044.22       4048.29        66.07 o                         
  -2 -11   1       7791.67       7880.72        89.49 o                         
  -1 -11   1       6692.14       6754.91        84.52 o                         
   0 -11   1       3074.75       3069.80        50.22 o                         
   1 -11   1       2484.22       2513.69        46.97 o                         
   2 -11   1       3530.20       3536.29        57.41 o                         
   3 -11   1       1276.23       1293.57        36.29 o                         
   4 -11   1        609.88        644.89        25.88 o                         
   5 -11   1        567.00        566.45        24.55 o                         
   6 -11   1        882.80        874.14        28.50 o                         
   7 -11   1        838.59        885.36        32.54 o                         
   8 -11   1       1299.33       1295.40        40.23 o                         
   9 -11   1       1244.68       1147.97        43.48 o                         
  -8 -10   1       1021.34        919.04       145.82 o                         
  -7 -10   1        823.09        826.16        33.30 o                         
  -6 -10   1       3826.97       3933.46        70.22 o                         
  -5 -10   1       5938.62       6105.78        83.93 o                         
  -4 -10   1       1763.14       1823.07        43.94 o                         
  -3 -10   1       4717.35       4815.41        69.22 o                         
  -2 -10   1       2913.61       2906.34        49.54 o                         
  -1 -10   1        277.98        280.01        18.85 o                         
   0 -10   1         81.06         66.87        13.02 o                         
   1 -10   1        528.90        513.45        19.76 o                         
   2 -10   1       3194.57       3229.61        48.75 o                         
   3 -10   1       1773.12       1822.57        40.49 o                         
   4 -10   1       3679.29       3647.07        56.04 o                         
   5 -10   1       3028.67       3135.29        49.41 o                         
   6 -10   1       7435.74       7398.73        83.46 o                         
   7 -10   1       7612.56       7716.92        94.98 o                         
   8 -10   1       3287.92       3202.60        63.09 o                         
   9 -10   1       2066.04       2061.92        51.66 o                         
  10 -10   1       2611.63       2473.36       336.29 o                         
  -8  -9   1        317.22        321.40        25.18 o                         
  -7  -9   1        602.13        626.11        29.06 o                         
  -6  -9   1        387.08        404.54        23.78 o                         
  -5  -9   1          5.10         28.68        16.25 o                         
  -4  -9   1          1.62         16.79        14.43 o                         
  -3  -9   1        362.31        385.20        19.31 o                         
  -2  -9   1        349.88        398.37        18.33 o                         
  -1  -9   1       1032.59       1071.28        25.06 o                         
   0  -9   1       4077.50       4176.22        53.73 o                         
   1  -9   1       4480.17       4420.72        52.49 o                         
   2  -9   1      15175.40      14771.16       107.31 o                         
   3  -9   1      11887.72      11974.85       105.47 o                         
   4  -9   1       1261.11       1392.10        30.69 o                         
   5  -9   1       3515.89       3519.01        52.42 o                         
   6  -9   1       6183.42       6122.63        73.13 o                         
   7  -9   1       1522.36       1518.90        37.44 o                         
   8  -9   1        756.58        713.63        29.71 o                         
   9  -9   1        360.69        346.65        22.86 o                         
  10  -9   1          0.82         40.65        57.17 o                         
  -9  -8   1         86.88         -9.49        49.99 o                         
  -8  -8   1          5.77         -0.90        17.98 o                         
  -7  -8   1        533.89        506.73        26.89 o                         
  -6  -8   1       1004.25       1022.38        32.95 o                         
  -5  -8   1       1726.82       1790.09        41.17 o                         
  -4  -8   1       4467.78       4466.48        59.82 o                         
  -3  -8   1       3665.93       3587.50        48.96 o                         
  -2  -8   1       7108.11       6845.09        65.32 o                         
  -1  -8   1       2879.58       2923.38        38.60 o                         
   0  -8   1        492.73        509.35        16.89 o                         
   1  -8   1       5531.19       5410.33        54.59 o                         
   2  -8   1       5983.33       5841.18        56.10 o                         
   3  -8   1       3630.28       3580.64        44.58 o                         
   4  -8   1        544.72        530.98        19.64 o                         
   5  -8   1          1.50         25.58        11.70 o                         
   6  -8   1         44.45         80.16        13.42 o                         
   7  -8   1         74.24         67.93        13.47 o                         
   8  -8   1       1710.49       1674.48        44.56 o                         
   9  -8   1        821.96        786.69        32.23 o                         
  10  -8   1        984.13       1009.80        41.82 o                         
 -10  -7   1       1655.91       1606.00       180.45 o                         
  -9  -7   1        985.22        995.82        36.07 o                         
  -8  -7   1       1372.00       1411.53        41.20 o                         
  -7  -7   1       3665.92       3754.06        62.87 o                         
  -6  -7   1       8673.15       8762.58        93.07 o                         
  -5  -7   1       2448.51       2446.25        43.90 o                         
  -4  -7   1       3748.14       3846.85        52.91 o                         
  -3  -7   1      10863.46      10490.42        88.80 o                         
  -2  -7   1       5334.34       5157.85        54.79 o                         
  -1  -7   1        156.30        157.11        11.69 o                         
   0  -7   1        935.48        952.28        22.19 o                         
   1  -7   1       1007.19       1004.46        20.72 o                         
   2  -7   1        773.42        819.48        17.00 o                         
   3  -7   1        117.70        106.35         9.03 o                         
   4  -7   1        178.09        188.61        12.46 o                         
   5  -7   1       2811.16       2795.26        43.11 o                         
   6  -7   1       2992.43       3033.80        49.60 o                         
   7  -7   1       3207.38       3103.34        51.23 o                         
   8  -7   1       1621.78       1654.10        40.62 o                         
   9  -7   1       3161.75       3198.28        62.83 o                         
  10  -7   1       2016.29       1969.88        51.20 o                         
 -10  -6   1       4304.13       4543.23       264.09 o                         
  -9  -6   1       2404.39       2332.21        53.21 o                         
  -8  -6   1       2198.77       2241.41        50.23 o                         
  -7  -6   1       5737.08       5742.17        74.70 o                         
  -6  -6   1       1578.91       1614.44        35.14 o                         
  -5  -6   1        411.78        446.43        19.53 o                         
  -4  -6   1         79.55         83.73        13.25 o                         
  -3  -6   1        118.03        118.59        12.69 o                         
  -2  -6   1        668.80        680.38        18.30 o                         
  -1  -6   1        758.83        775.39        17.94 o                         
   0  -6   1      13322.68      12608.04        86.09 o                         
   1  -6   1      13798.87      13519.30        87.94 o                         
   2  -6   1      25292.09      24722.52       141.83 o                         
   3  -6   1       8975.42       8978.88        74.72 o                         
   4  -6   1       6308.92       6258.70        60.19 o                         
   5  -6   1       7697.91       7532.95        72.58 o                         
   6  -6   1       6284.33       6330.98        64.05 o                         
   7  -6   1        138.41        126.06        12.27 o                         
   8  -6   1       1887.73       1803.20        39.06 o                         
   9  -6   1        652.47        628.45        26.97 o                         
  10  -6   1        173.38        156.36        17.25 o                         
  11  -6   1          0.99        -47.18        55.37 o                         
 -10  -5   1        426.54        429.82        28.46 o                         
  -9  -5   1        513.63        491.42        25.73 o                         
  -8  -5   1        901.21        920.15        31.67 o                         
  -7  -5   1        729.16        715.07        26.63 o                         
  -6  -5   1        251.43        264.34        15.81 o                         
  -5  -5   1       4784.57       4756.87        53.84 o                         
  -4  -5   1       7590.30       7483.02        73.52 o                         
  -3  -5   1      18391.28      18185.42       124.63 o                         
  -2  -5   1      15142.33      14738.91       104.23 o                         
  -1  -5   1      11641.38      11348.90        76.28 o                         
   0  -5   1      11154.75      10715.87        69.77 o                         
   1  -5   1      45825.50      44243.70       253.75 o                         
   2  -5   1      11515.37      11352.41        74.98 o                         
   3  -5   1       4869.40       4680.27        47.06 o                         
   4  -5   1       8814.76       8991.32        75.95 o                         
   5  -5   1       2326.92       2443.36        35.76 o                         
   6  -5   1        231.46        236.87        13.69 o                         
   7  -5   1        449.72        433.36        17.59 o                         
   8  -5   1       2146.46       2104.94        41.73 o                         
   9  -5   1        902.89        877.86        31.19 o                         
  10  -5   1        911.96        891.32        33.10 o                         
  11  -5   1        736.34        672.81        99.31 o                         
 -10  -4   1        371.57        383.59        24.24 o                         
  -9  -4   1        568.94        527.39        25.50 o                         
  -8  -4   1       1717.45       1674.40        39.58 o                         
  -7  -4   1       3160.21       3123.51        49.93 o                         
  -6  -4   1       5592.69       5517.01        59.10 o                         
  -5  -4   1       2401.46       2404.54        33.61 o                         
  -4  -4   1      16829.13      16630.72       114.01 o                         
  -3  -4   1      19220.55      19187.26       123.19 o                         
  -2  -4   1       9987.75       9742.17        72.86 o                         
  -1  -4   1       1400.59       1296.96        18.09 o                         
   0  -4   1       8332.76       8228.84        41.15 o                         
   1  -4   1        104.56        161.69         5.41 o                         
   2  -4   1        826.81        939.86        12.00 o                         
   3  -4   1        822.82        878.90        15.95 o                         
   4  -4   1       2516.99       2443.18        31.92 o                         
   5  -4   1       4309.82       4261.49        46.52 o                         
   6  -4   1       3737.88       3752.04        46.04 o                         
   7  -4   1       8280.01       8167.02        79.89 o                         
   8  -4   1       7048.02       7007.36        79.62 o                         
   9  -4   1       8790.89       8630.25        96.44 o                         
  10  -4   1       2991.27       2968.88        59.29 o                         
  11  -4   1        707.66        644.13        40.11 o                         
 -11  -3   1       1334.67       1350.81        56.14 o                         
 -10  -3   1       1538.93       1484.58        41.67 o                         
  -9  -3   1       2320.72       2262.49        49.07 o                         
  -8  -3   1       3189.43       3153.96        53.30 o                         
  -7  -3   1       4047.88       4055.10        56.88 o                         
  -6  -3   1         99.97        122.27        11.85 o                         
  -5  -3   1        377.77        360.25        15.08 o                         
  -4  -3   1       1383.32       1482.56        25.09 o                         
  -3  -3   1       1972.84       2051.65        27.50 o                         
  -2  -3   1        650.72        711.57        14.91 o                         
  -1  -3   1         26.51         40.33         4.03 o                         
   0  -3   1      10605.09      10481.56        46.15 o                         
   1  -3   1       2800.62       2628.12        17.51 o                         
   2  -3   1       3510.38       3586.17        22.25 o                         
   3  -3   1       8434.09       8374.53        45.10 o                         
   4  -3   1      11294.73      11487.57        78.40 o                         
   5  -3   1      11755.28      11721.37        88.71 o                         
   6  -3   1       2456.58       2393.65        37.65 o                         
   7  -3   1       1300.12       1384.03        30.57 o                         
   8  -3   1       5969.60       5883.27        71.76 o                         
   9  -3   1       3085.85       2983.94        53.99 o                         
  10  -3   1        746.40        686.07        30.51 o                         
  11  -3   1        129.40         79.07        16.91 o                         
 -11  -2   1        667.48        604.60        31.87 o                         
 -10  -2   1        105.20        105.72        16.90 o                         
  -9  -2   1       1881.24       1804.14        42.54 o                         
  -8  -2   1        720.61        693.62        28.80 o                         
  -7  -2   1        369.97        362.93        19.13 o                         
  -6  -2   1          3.66         20.69        10.86 o                         
  -5  -2   1       3767.57       3890.29        43.91 o                         
  -4  -2   1      12202.63      12211.60        86.34 o                         
  -3  -2   1       4517.65       4450.71        39.51 o                         
  -2  -2   1        489.74        448.43         8.10 o                         
  -1  -2   1      12351.79      12247.06        51.05 o                         
   0  -2   1       9290.52       8936.13        36.42 o                         
   1  -2   1      20490.98      20690.16        75.97 o                         
   2  -2   1        286.06        303.74         5.70 o                         
   3  -2   1       7794.83       8187.62        43.91 o                         
   4  -2   1      13209.91      13536.02        83.44 o                         
   5  -2   1        513.24        527.67        15.35 o                         
   6  -2   1         16.91         25.62         8.36 o                         
   7  -2   1         11.71          3.99        10.78 o                         
   8  -2   1        380.49        376.61        17.71 o                         
   9  -2   1        226.17        209.25        16.77 o                         
  10  -2   1         38.65         64.82        16.04 o                         
  11  -2   1        696.62        640.87        32.91 o                         
 -11  -1   1         31.39         49.04        17.56 o                         
 -10  -1   1         96.50        104.98        16.49 o                         
  -9  -1   1       1941.37       1852.64        42.63 o                         
  -8  -1   1       2536.82       2526.26        45.14 o                         
  -7  -1   1       2673.07       2738.12        46.91 o                         
  -6  -1   1       3312.11       3278.00        42.43 o                         
  -5  -1   1      11174.32      11197.32        84.97 o                         
  -4  -1   1      24643.25      24575.14       141.41 o                         
  -3  -1   1      32668.58      32911.94       171.39 o                         
  -2  -1   1       1378.72       1330.05        12.22 o                         
  -1  -1   1      12774.91      12980.31        49.76 o                         
   0  -1   1       4489.01       4739.47        49.53 o                         
   1  -1   1        165.67        196.26         3.16 o                         
   2  -1   1       2084.35       2267.79        15.23 o                         
   3  -1   1        322.75        352.81         6.87 o                         
   4  -1   1       1383.36       1382.56        20.22 o                         
   5  -1   1         45.63         50.63         6.26 o                         
   6  -1   1       1101.27       1125.11        23.32 o                         
   7  -1   1       3575.77       3481.63        48.08 o                         
   8  -1   1       3302.35       3370.98        50.69 o                         
   9  -1   1       2687.46       2523.91        47.61 o                         
  10  -1   1        987.14        981.39        35.22 o                         
  11  -1   1        574.40        454.17        28.82 o                         
 -11   0   1        856.60        875.28        36.16 o                         
 -10   0   1       2671.03       2579.83        53.82 o                         
  -9   0   1       6760.40       6614.79        80.86 o                         
  -8   0   1      10985.15      10804.29       101.48 o                         
  -7   0   1       5042.28       5028.33        64.15 o                         
  -6   0   1       2299.73       2290.11        33.47 o                         
  -5   0   1       8707.73       8644.44        68.26 o                         
  -4   0   1      13728.34      13760.01        89.97 o                         
  -3   0   1        861.39        882.28        11.59 o                         
  -2   0   1       5950.23       5971.61        30.39 o                         
  -1   0   1        231.56        252.11         5.31 o                         
   1   0   1      10521.94      10462.98        39.90 o                         
   2   0   1       5546.30       5469.71        26.68 o                         
   3   0   1      26715.97      26334.88       103.77 o                         
   4   0   1      16851.17      16969.15       103.21 o                         
   5   0   1       8215.88       7920.16        65.98 o                         
   6   0   1       1589.20       1587.74        28.22 o                         
   7   0   1       9042.76       9135.91        84.95 o                         
   8   0   1       6655.61       6641.83        77.38 o                         
   9   0   1       1238.38       1309.91        34.83 o                         
  10   0   1        308.86        324.82        27.00 o                         
  11   0   1        781.68        791.47        35.95 o                         
 -11   1   1        894.46        918.45        36.03 o                         
 -10   1   1       1037.01       1046.44        33.01 o                         
  -9   1   1       4103.29       4014.39        61.93 o                         
  -8   1   1       1691.61       1698.82        37.15 o                         
  -7   1   1       1336.04       1245.07        28.21 o                         
  -6   1   1        222.17        205.28        12.76 o                         
  -5   1   1        384.82        439.09        13.72 o                         
  -4   1   1       5387.98       5441.29        47.59 o                         
  -3   1   1        117.54        169.08         6.05 o                         
  -2   1   1      26581.32      27610.95       105.38 o                         
  -1   1   1       6293.30       6818.78        31.32 o                         
   0   1   1      14092.59      14378.99        61.07 o                         
   1   1   1      22055.86      21691.25        75.94 o                         
   2   1   1      37970.58      37897.76       132.92 o                         
   3   1   1      28096.85      28047.65       112.84 o                         
   4   1   1      28715.63      28273.32       157.72 o                         
   5   1   1       2345.10       2307.25        31.45 o                         
   6   1   1       1683.28       1733.35        33.12 o                         
   7   1   1       1593.32       1540.82        34.53 o                         
   8   1   1         74.77         89.58        13.59 o                         
   9   1   1          9.60          3.46        12.89 o                         
  10   1   1        152.06        137.87        16.79 o                         
  11   1   1        633.44        588.13        30.85 o                         
 -12   2   1         36.86        205.43       136.50 o                         
 -11   2   1          4.20          8.46        16.93 o                         
 -10   2   1          0.20          0.48        14.68 o                         
  -9   2   1        903.81        888.01        30.25 o                         
  -8   2   1        115.63         91.42        13.00 o                         
  -7   2   1         66.66         73.00        11.72 o                         
  -6   2   1       2932.85       2952.34        39.11 o                         
  -5   2   1       9737.59       9715.43        75.79 o                         
  -4   2   1       6362.07       6524.95        58.89 o                         
  -3   2   1      16160.55      16764.35       103.10 o                         
  -2   2   1       5470.19       5644.35        32.37 o                         
  -1   2   1      42312.80      43142.09       168.12 o                         
   0   2   1       2310.82       2261.19        15.40 o                         
   1   2   1       4358.40       4290.23        22.70 o                         
   2   2   1       3127.75       3261.93        21.20 o                         
   3   2   1       4827.46       4860.60        40.73 o                         
   4   2   1        101.39        114.84         8.68 o                         
   5   2   1       1583.60       1656.54        26.92 o                         
   6   2   1       2872.47       2922.70        39.37 o                         
   7   2   1       5082.48       5135.71        62.80 o                         
   8   2   1       3386.03       3344.75        54.12 o                         
   9   2   1       2918.45       2884.53        51.92 o                         
  10   2   1       3282.51       3194.42        64.28 o                         
  11   2   1       2256.69       2127.78        61.72 o                         
 -11   3   1        417.79        381.11        25.44 o                         
 -10   3   1       4235.11       4201.03        70.36 o                         
  -9   3   1       3593.55       3568.27        60.68 o                         
  -8   3   1       2773.93       2865.58        51.40 o                         
  -7   3   1        954.22        930.94        27.16 o                         
  -6   3   1       4388.31       4427.02        52.47 o                         
  -5   3   1       8393.91       8400.90        73.28 o                         
  -4   3   1       2177.77       2085.50        30.97 o                         
  -3   3   1        175.96        178.03         9.90 o                         
  -2   3   1      13811.34      14580.57        68.93 o                         
  -1   3   1        490.31        549.62         8.74 o                         
   0   3   1        600.33        678.75         9.53 o                         
   1   3   1         53.08         83.58         4.38 o                         
   2   3   1       4558.79       4563.77        36.58 o                         
   3   3   1      10669.99      10459.20        69.42 o                         
   4   3   1        558.65        597.52        16.13 o                         
   5   3   1       1153.34       1164.47        23.24 o                         
   6   3   1       3620.05       3667.29        47.56 o                         
   7   3   1       7547.22       7599.72        79.68 o                         
   8   3   1       3109.73       3114.15        52.58 o                         
   9   3   1       1295.43       1308.59        37.90 o                         
  10   3   1       2358.62       2253.07        54.88 o                         
  11   3   1       1127.53        981.47        50.74 o                         
 -11   4   1       1744.59       1695.48        48.51 o                         
 -10   4   1       3610.72       3488.40        62.16 o                         
  -9   4   1       5725.93       5693.06        77.10 o                         
  -8   4   1       2465.62       2429.29        44.65 o                         
  -7   4   1       1461.42       1447.43        31.64 o                         
  -6   4   1        700.96        695.45        20.89 o                         
  -5   4   1         73.27         78.71        10.84 o                         
  -4   4   1        367.15        393.41        15.05 o                         
  -3   4   1        709.11        810.75        18.16 o                         
  -2   4   1       9676.61       9942.60        75.69 o                         
  -1   4   1       2287.70       2241.29        26.07 o                         
   0   4   1       2777.82       2648.11        28.23 o                         
   1   4   1       7153.44       6911.28        51.80 o                         
   2   4   1      17483.09      16790.34       103.02 o                         
   3   4   1      11283.63      11152.58        81.03 o                         
   4   4   1       7667.00       7634.28        64.02 o                         
   5   4   1        946.02        967.48        23.45 o                         
   6   4   1       2791.06       2724.57        41.94 o                         
   7   4   1        678.16        660.22        23.78 o                         
   8   4   1         21.15         28.80        12.87 o                         
   9   4   1         41.53         36.33        14.56 o                         
  10   4   1          7.86         14.15        19.95 o                         
 -11   5   1        137.00        123.64        19.51 o                         
 -10   5   1        283.54        303.36        23.29 o                         
  -9   5   1         75.17         87.22        15.35 o                         
  -8   5   1         79.43         75.33        12.76 o                         
  -7   5   1        243.65        269.86        15.86 o                         
  -6   5   1       9311.63       9143.73        83.86 o                         
  -5   5   1       9536.80       9544.83        82.24 o                         
  -4   5   1      10098.69      10194.85        82.38 o                         
  -3   5   1      20360.02      20289.11       139.81 o                         
  -2   5   1      37009.78      37105.35       224.17 o                         
  -1   5   1      25969.80      26191.52       154.55 o                         
   0   5   1      12788.58      12970.62        92.81 o                         
   1   5   1       4747.69       4564.67        45.67 o                         
   2   5   1      14253.02      14007.89        91.23 o                         
   3   5   1       2268.00       2288.41        32.39 o                         
   4   5   1        671.93        675.15        18.63 o                         
   5   5   1       1384.22       1364.39        30.61 o                         
   6   5   1        481.15        460.03        19.27 o                         
   7   5   1       1796.97       1868.61        40.43 o                         
   8   5   1        726.60        713.22        27.80 o                         
   9   5   1       1637.34       1579.82        43.98 o                         
  10   5   1       1811.22       1758.18        60.34 o                         
 -11   6   1       1365.72       1329.30        59.30 o                         
 -10   6   1       3117.73       3105.99        65.68 o                         
  -9   6   1       1535.58       1444.78        39.42 o                         
  -8   6   1       4290.17       4257.23        61.76 o                         
  -7   6   1       7058.35       7159.91        78.60 o                         
  -6   6   1       7690.90       7707.50        76.71 o                         
  -5   6   1      11182.64      11088.71        96.83 o                         
  -4   6   1       7132.05       7123.89        74.05 o                         
  -3   6   1       9899.37      10477.27        90.06 o                         
  -2   6   1      14085.45      14245.63       104.52 o                         
  -1   6   1       3690.20       3809.10        42.43 o                         
   0   6   1         14.35         16.10        11.21 o                         
   1   6   1        194.73        203.17        11.94 o                         
   2   6   1       8903.61       8883.23        74.88 o                         
   3   6   1       2792.30       2772.30        36.36 o                         
   4   6   1       4080.79       3799.83        50.72 o                         
   5   6   1       8676.15       8616.36        87.50 o                         
   6   6   1       7732.02       7724.60        87.46 o                         
   7   6   1       3763.51       3743.32        62.58 o                         
   8   6   1       4042.25       3934.35        69.26 o                         
   9   6   1       3020.60       3029.26        66.37 o                         
 -11   7   1       1163.43       1155.15        50.31 o                         
 -10   7   1       2112.13       2082.08        53.69 o                         
  -9   7   1       1742.74       1756.68        42.36 o                         
  -8   7   1       2424.99       2414.07        46.22 o                         
  -7   7   1       2799.92       2786.36        50.25 o                         
  -6   7   1       1639.55       1651.39        37.57 o                         
  -5   7   1        102.83         91.92        13.73 o                         
  -4   7   1        225.20        257.12        15.56 o                         
  -3   7   1        706.49        738.22        22.28 o                         
  -2   7   1       1588.88       1543.85        27.78 o                         
  -1   7   1       1059.73       1079.23        24.01 o                         
   0   7   1       1977.97       1958.13        34.85 o                         
   1   7   1      19756.60      19473.89       126.09 o                         
   2   7   1      10498.09      10472.63        87.32 o                         
   3   7   1      11219.25      10798.21        87.04 o                         
   4   7   1       6952.92       6870.58        72.52 o                         
   5   7   1       9512.06       9446.11        96.99 o                         
   6   7   1       5093.35       5154.49        72.79 o                         
   7   7   1        802.77        760.33        29.77 o                         
   8   7   1        218.96        212.81        19.80 o                         
   9   7   1        608.89        596.41        37.38 o                         
 -11   8   1        266.84        153.33        51.06 o                         
 -10   8   1        153.14        115.96        18.76 o                         
  -9   8   1          5.88        -10.80        15.65 o                         
  -8   8   1        113.88        120.85        15.90 o                         
  -7   8   1         16.06         28.07        14.38 o                         
  -6   8   1       1219.98       1266.17        33.93 o                         
  -5   8   1         99.82         90.06        13.50 o                         
  -4   8   1       2369.35       2450.64        42.57 o                         
  -3   8   1      10549.85      10424.78        93.56 o                         
  -2   8   1       6156.57       6288.36        68.34 o                         
  -1   8   1       1004.24        998.39        23.89 o                         
   0   8   1       3314.34       3267.42        48.52 o                         
   1   8   1       2924.51       2859.72        45.04 o                         
   2   8   1       5467.58       5431.04        63.18 o                         
   3   8   1        500.43        511.07        20.74 o                         
   4   8   1       1803.66       1777.75        38.36 o                         
   5   8   1        274.84        278.19        17.49 o                         
   6   8   1          4.07         -5.88        14.73 o                         
   7   8   1        370.71        392.82        23.03 o                         
   8   8   1        264.80        203.12        20.11 o                         
   9   8   1       2296.86       1979.57       292.50 o                         
 -10   9   1        518.50        438.28        29.92 o                         
  -9   9   1       1059.07       1038.08        38.99 o                         
  -8   9   1       3731.56       3617.22        62.18 o                         
  -7   9   1       5080.46       5118.39        73.25 o                         
  -6   9   1       1289.72       1308.16        33.53 o                         
  -5   9   1       3543.01       3689.90        56.06 o                         
  -4   9   1       2535.79       2652.84        45.86 o                         
  -3   9   1       8354.17       8421.93        88.95 o                         
  -2   9   1       8010.04       8147.23        83.54 o                         
  -1   9   1       1206.20       1221.57        30.24 o                         
   0   9   1        271.04        305.48        19.75 o                         
   1   9   1        494.46        527.02        22.13 o                         
   2   9   1        414.50        417.73        20.06 o                         
   3   9   1         42.81         63.44        13.54 o                         
   4   9   1        308.29        314.96        20.25 o                         
   5   9   1       1739.93       1698.20        40.22 o                         
   6   9   1        548.51        531.49        25.56 o                         
   7   9   1        249.60        273.00        21.46 o                         
   8   9   1       1638.30       1665.34       191.03 o                         
 -10  10   1       1898.75       1878.14        60.24 o                         
  -9  10   1       3169.00       3075.11        65.35 o                         
  -8  10   1       4898.47       4898.58        74.40 o                         
  -7  10   1       4921.85       4961.70        73.40 o                         
  -6  10   1       2555.95       2616.49        48.93 o                         
  -5  10   1        177.40        161.44        16.19 o                         
  -4  10   1        525.41        589.27        23.35 o                         
  -3  10   1        114.12        134.82        15.19 o                         
  -2  10   1         52.43         56.58        13.29 o                         
  -1  10   1         59.69         55.70        12.79 o                         
   0  10   1       2324.28       2345.26        44.19 o                         
   1  10   1       6524.53       6597.85        81.22 o                         
   2  10   1       2593.33       2600.56        49.34 o                         
   3  10   1       4984.52       5058.36        69.50 o                         
   4  10   1       5075.04       5088.41        75.01 o                         
   5  10   1       3814.07       3968.87        66.14 o                         
   6  10   1       1200.89       1221.94        42.44 o                         
   7  10   1        426.48        453.29        29.94 o                         
  -9  11   1        312.38        287.64        24.13 o                         
  -8  11   1        137.10        121.26        18.31 o                         
  -7  11   1         41.26         39.93        16.11 o                         
  -6  11   1         26.08         39.82        14.66 o                         
  -5  11   1        508.62        500.85        23.33 o                         
  -4  11   1       7526.62       7679.19        93.57 o                         
  -3  11   1       8940.09       9053.11       105.77 o                         
  -2  11   1       5209.33       5228.51        71.32 o                         
  -1  11   1       8464.26       8483.64        94.44 o                         
   0  11   1       9434.55       9810.27       101.13 o                         
   1  11   1       6151.85       6270.74        82.73 o                         
   2  11   1       5043.64       5181.02        74.17 o                         
   3  11   1       4730.35       4954.65        74.62 o                         
   4  11   1       2610.31       2696.76        56.50 o                         
   5  11   1       1359.97       1415.95        41.33 o                         
   6  11   1        157.98        144.74        21.05 o                         
   7  11   1          0.04        -76.02        96.92 o                         
  -8  12   1       1808.72       1768.53        55.32 o                         
  -7  12   1       1152.01       1175.40        36.85 o                         
  -6  12   1        340.34        349.17        21.33 o                         
  -5  12   1       2960.84       2838.03        58.00 o                         
  -4  12   1       5145.45       5107.56        78.11 o                         
  -3  12   1       5276.25       5255.61        80.09 o                         
  -2  12   1       3656.99       3596.81        62.96 o                         
  -1  12   1       2765.92       2855.73        57.49 o                         
   0  12   1       2420.26       2462.62        50.92 o                         
   1  12   1        445.99        473.85        25.10 o                         
   2  12   1        144.21        142.77        17.17 o                         
   3  12   1         69.13         83.42        18.25 o                         
   4  12   1        621.69        649.45        29.64 o                         
   5  12   1       1509.79       1602.96        59.11 o                         
  -8  13   1       1501.37       1420.02       238.03 o                         
  -7  13   1       1618.65       1546.37        52.28 o                         
  -6  13   1        879.25        859.19        34.32 o                         
  -5  13   1        680.73        677.47        30.64 o                         
  -4  13   1        866.97        933.41        34.72 o                         
  -3  13   1        556.89        529.88        27.70 o                         
  -2  13   1         80.11         53.71        16.62 o                         
  -1  13   1        209.67        225.98        19.86 o                         
   0  13   1        260.13        246.94        21.38 o                         
   1  13   1        287.30        329.51        22.70 o                         
   2  13   1        705.87        732.32        31.90 o                         
   3  13   1       3578.34       3698.45        73.59 o                         
   4  13   1       3822.09       3976.02       158.16 o                         
  -6  14   1         81.87        179.10        65.16 o                         
  -5  14   1         94.37         75.80        17.95 o                         
  -4  14   1        735.80        750.24        33.76 o                         
  -3  14   1        472.94        488.23        30.14 o                         
  -2  14   1        469.81        517.90        28.42 o                         
  -1  14   1       2523.66       2723.76        59.58 o                         
   0  14   1       1601.78       1640.23        48.65 o                         
   1  14   1        830.33        879.03        36.53 o                         
   2  14   1       1152.55       1157.75        71.45 o                         
   3  14   1       1787.38       1683.16       186.29 o                         
  -5  15   1       3742.06       3468.55       217.35 o                         
  -4  15   1       4103.07       4248.59       210.82 o                         
  -3  15   1       2501.65       2373.65       156.99 o                         
  -2  15   1       4130.85       4090.40       185.91 o                         
  -1  15   1       3036.70       3099.30       181.88 o                         
   0  15   1       2607.23       2726.20       530.90 o                         
   0 -16   2       3483.65       3781.12       439.47 o                         
   1 -16   2        832.90        994.94       143.85 o                         
  -2 -15   2        224.15        164.56        60.53 o                         
  -1 -15   2        274.56        267.62        54.92 o                         
   0 -15   2         50.45         77.09        19.99 o                         
   1 -15   2        198.97        173.98        20.96 o                         
   2 -15   2       1274.73       1286.28        43.20 o                         
   3 -15   2       3574.68       3677.28        80.65 o                         
   4 -15   2       3182.14       3137.17        77.65 o                         
   5 -15   2       2954.17       2705.23        72.37 o                         
  -4 -14   2        322.25        257.68       121.42 o                         
  -3 -14   2        363.48        335.38        58.11 o                         
  -2 -14   2       2096.02       2193.07        57.52 o                         
  -1 -14   2       2881.16       2969.12        62.07 o                         
   0 -14   2       2075.34       2112.09        52.00 o                         
   1 -14   2       2293.11       2302.17        54.73 o                         
   2 -14   2       3453.62       3511.70        64.91 o                         
   3 -14   2       4409.85       4465.50        80.93 o                         
   4 -14   2       5282.74       5152.52        85.95 o                         
   5 -14   2       1543.21       1525.68        46.91 o                         
   6 -14   2       1797.34       1628.83        52.58 o                         
  -5 -13   2        802.39        818.04        97.74 o                         
  -4 -13   2       1274.94       1365.33        42.34 o                         
  -3 -13   2       1341.49       1345.24        44.41 o                         
  -2 -13   2       2287.84       2420.84        56.44 o                         
  -1 -13   2       3277.29       3289.25        64.55 o                         
   0 -13   2       2251.82       2341.57        52.32 o                         
   1 -13   2        128.48        119.60        16.09 o                         
   2 -13   2        381.79        409.98        23.26 o                         
   3 -13   2        156.83        150.87        17.67 o                         
   4 -13   2          3.94         22.74        16.10 o                         
   5 -13   2          5.64         26.47        15.94 o                         
   6 -13   2        138.65        155.23        18.12 o                         
   7 -13   2        302.42        332.48        26.63 o                         
  -6 -12   2       3560.00       3624.01       180.75 o                         
  -5 -12   2       3341.21       3444.60        68.75 o                         
  -4 -12   2       1040.59       1030.04        35.87 o                         
  -3 -12   2        647.77        693.87        28.73 o                         
  -2 -12   2       1801.24       1921.93        46.11 o                         
  -1 -12   2       1344.60       1430.64        41.42 o                         
   0 -12   2          6.82         10.67        13.98 o                         
   1 -12   2          2.56         -0.03        14.66 o                         
   2 -12   2       1101.58       1134.50        33.89 o                         
   3 -12   2       2034.26       2036.23        46.62 o                         
   4 -12   2       1031.11       1030.80        32.61 o                         
   5 -12   2       1613.63       1578.84        43.08 o                         
   6 -12   2       2812.17       2798.00        59.03 o                         
   7 -12   2       1228.54       1205.23        41.26 o                         
   8 -12   2        404.00        394.66        56.36 o                         
  -7 -11   2       1618.03       1795.05       171.75 o                         
  -6 -11   2       3262.26       3363.40        67.86 o                         
  -5 -11   2        137.55        141.30        18.93 o                         
  -4 -11   2         56.49         61.63        16.38 o                         
  -3 -11   2        521.22        504.03        24.52 o                         
  -2 -11   2       2168.74       2247.08        46.05 o                         
  -1 -11   2       3923.72       4067.49        63.16 o                         
   0 -11   2        968.64        990.65        30.02 o                         
   1 -11   2       7568.02       7351.23        82.59 o                         
   2 -11   2       5358.47       5371.95        70.97 o                         
   3 -11   2       6181.79       6085.41        76.94 o                         
   4 -11   2       3631.33       3561.78        58.25 o                         
   5 -11   2       2738.56       2681.64        50.22 o                         
   6 -11   2       2984.45       2868.04        55.09 o                         
   7 -11   2       1565.07       1559.20        43.61 o                         
   8 -11   2        116.61        104.31        17.15 o                         
   9 -11   2         61.82         22.32        65.84 o                         
  -8 -10   2        156.00        214.76       119.23 o                         
  -7 -10   2        323.19        316.40        22.39 o                         
  -6 -10   2       1584.12       1629.67        45.10 o                         
  -5 -10   2       1727.09       1762.90        45.59 o                         
  -4 -10   2       3537.14       3603.40        60.13 o                         
  -3 -10   2       9577.14       9751.17       102.36 o                         
  -2 -10   2      16525.55      16347.14       135.07 o                         
  -1 -10   2      14804.01      14804.33       124.99 o                         
   0 -10   2       9736.24       9941.29        96.05 o                         
   1 -10   2       4061.03       4057.77        52.28 o                         
   2 -10   2      11155.24      10932.56       100.41 o                         
   3 -10   2       1733.88       1728.98        37.62 o                         
   4 -10   2        381.41        369.12        18.62 o                         
   5 -10   2        277.64        273.81        16.31 o                         
   6 -10   2         19.07         21.64        12.55 o                         
   7 -10   2        551.19        591.93        26.10 o                         
   8 -10   2        316.84        350.45        22.17 o                         
   9 -10   2       2468.70       2468.12       151.38 o                         
  10 -10   2       2077.40       1763.65       196.98 o                         
  -9  -9   2        408.72        490.72       155.79 o                         
  -8  -9   2        985.00       1009.11        39.56 o                         
  -7  -9   2       4998.63       5036.09        80.22 o                         
  -6  -9   2       3344.54       3415.08        64.65 o                         
  -5  -9   2       2453.64       2512.64        51.53 o                         
  -4  -9   2        841.42        898.22        29.13 o                         
  -3  -9   2       3375.59       3372.92        51.74 o                         
  -2  -9   2       5437.16       5363.29        62.76 o                         
  -1  -9   2       2612.33       2585.44        43.78 o                         
   0  -9   2        109.52        112.24        10.50 o                         
   1  -9   2        415.24        405.28        17.12 o                         
   2  -9   2       1270.84       1292.22        27.87 o                         
   3  -9   2       1569.88       1625.11        34.61 o                         
   4  -9   2       3158.97       3246.54        48.06 o                         
   5  -9   2       5805.93       5941.65        67.18 o                         
   6  -9   2       5980.08       5923.85        72.96 o                         
   7  -9   2       2122.49       2150.61        44.65 o                         
   8  -9   2       2229.83       2204.55        49.53 o                         
   9  -9   2       2931.42       2880.02       130.12 o                         
  10  -9   2       3179.14       2904.77       175.62 o                         
  -9  -8   2        771.07        822.89       185.53 o                         
  -8  -8   2       1152.86       1121.06        40.42 o                         
  -7  -8   2       2075.92       2201.21        50.36 o                         
  -6  -8   2       2512.99       2543.33        50.48 o                         
  -5  -8   2        131.56        130.71        16.20 o                         
  -4  -8   2         10.45         -1.09        13.37 o                         
  -3  -8   2        112.51        109.30        14.01 o                         
  -2  -8   2       1616.20       1593.16        28.63 o                         
  -1  -8   2        879.97        844.81        18.57 o                         
   0  -8   2        807.11        781.29        18.83 o                         
   1  -8   2       6415.57       6261.98        57.15 o                         
   2  -8   2       2028.04       2010.79        30.29 o                         
   3  -8   2       4067.75       3986.62        48.20 o                         
   4  -8   2       7380.65       7247.89        71.48 o                         
   5  -8   2       6905.25       7021.98        73.02 o                         
   6  -8   2       4149.50       4223.85        59.45 o                         
   7  -8   2       2109.26       2020.22        42.52 o                         
   8  -8   2         65.23         83.89        15.49 o                         
   9  -8   2        664.55        602.86        28.30 o                         
  10  -8   2        300.06        225.41        68.87 o                         
 -10  -7   2        516.97        422.82        99.69 o                         
  -9  -7   2         24.67         46.76        17.33 o                         
  -8  -7   2         46.71         44.39        16.09 o                         
  -7  -7   2         13.29         35.78        15.70 o                         
  -6  -7   2       1049.83       1051.66        30.36 o                         
  -5  -7   2         87.09         81.45        13.94 o                         
  -4  -7   2        976.70       1017.76        28.64 o                         
  -3  -7   2       9238.20       9143.68        87.25 o                         
  -2  -7   2       5120.83       4937.77        51.01 o                         
  -1  -7   2       3545.68       3362.20        36.77 o                         
   0  -7   2       5228.69       5038.59        49.34 o                         
   1  -7   2       6891.53       6595.30        55.00 o                         
   2  -7   2       1692.43       1674.28        26.68 o                         
   3  -7   2        127.93        144.33        10.49 o                         
   4  -7   2        478.95        492.86        17.20 o                         
   5  -7   2       3634.38       3631.88        48.52 o                         
   6  -7   2         20.97         15.03        11.12 o                         
   7  -7   2          9.04         -3.08        10.94 o                         
   8  -7   2         15.77         34.74        13.41 o                         
   9  -7   2       1270.08       1277.80        41.85 o                         
  10  -7   2        645.90        558.97        56.62 o                         
 -10  -6   2        496.89        454.27        59.15 o                         
  -9  -6   2        849.28        890.34        33.51 o                         
  -8  -6   2       5636.21       5742.37        80.34 o                         
  -7  -6   2       8289.83       8321.92        93.42 o                         
  -6  -6   2       5565.75       5710.92        70.65 o                         
  -5  -6   2       6899.32       6965.65        75.12 o                         
  -4  -6   2       9230.62       9325.73        87.43 o                         
  -3  -6   2      13334.03      13036.74       107.27 o                         
  -2  -6   2      12417.49      12115.81        87.82 o                         
  -1  -6   2       2108.51       2015.40        26.94 o                         
   0  -6   2       5560.87       5368.68        46.05 o                         
   1  -6   2       6707.91       6747.30        52.61 o                         
   2  -6   2          1.92         13.22         6.85 o                         
   3  -6   2       2019.63       1959.12        28.97 o                         
   4  -6   2       1419.44       1456.75        24.14 o                         
   5  -6   2       4371.93       4453.31        51.97 o                         
   6  -6   2        526.91        541.21        19.72 o                         
   7  -6   2        572.86        590.83        20.30 o                         
   8  -6   2       2018.93       1878.34        41.74 o                         
   9  -6   2       2515.58       2542.92        52.96 o                         
  10  -6   2       1423.25       1531.53        83.29 o                         
  11  -6   2        588.11        430.99       102.02 o                         
 -11  -5   2       1293.87       1431.29       248.28 o                         
 -10  -5   2        957.42       1013.39        37.91 o                         
  -9  -5   2       3072.73       3001.43        59.61 o                         
  -8  -5   2       6619.13       6705.29        83.57 o                         
  -7  -5   2       9002.04       9178.92        96.34 o                         
  -6  -5   2       5367.08       5347.68        63.41 o                         
  -5  -5   2       3812.21       3675.86        46.77 o                         
  -4  -5   2       2904.34       2889.79        43.06 o                         
  -3  -5   2       2010.52       2047.65        32.50 o                         
  -2  -5   2       1612.86       1571.55        25.95 o                         
  -1  -5   2        466.06        511.81        12.69 o                         
   0  -5   2       7240.01       7110.68        49.66 o                         
   1  -5   2       5393.29       5322.42        40.04 o                         
   2  -5   2       7072.56       7000.59        50.56 o                         
   3  -5   2       7704.10       7810.11        59.70 o                         
   4  -5   2      27956.37      27696.88       175.80 o                         
   5  -5   2      11579.98      11797.76        85.56 o                         
   6  -5   2       8323.05       8455.72        73.90 o                         
   7  -5   2       1900.46       1883.10        35.07 o                         
   8  -5   2       1986.36       1936.20        41.39 o                         
   9  -5   2       1536.55       1499.26        39.04 o                         
  10  -5   2        136.78         97.13        30.94 o                         
  11  -5   2          3.44        -51.00        51.00 o                         
 -11  -4   2       1135.99       1100.47        95.94 o                         
 -10  -4   2        714.48        687.84        33.93 o                         
  -9  -4   2         79.32         78.08        15.91 o                         
  -8  -4   2        881.22        879.15        29.51 o                         
  -7  -4   2        151.37        161.71        15.63 o                         
  -6  -4   2          9.24         25.20        10.81 o                         
  -5  -4   2         57.98         61.45         9.62 o                         
  -4  -4   2       4479.22       4424.08        46.24 o                         
  -3  -4   2      17439.76      17350.58       117.09 o                         
  -2  -4   2       4326.00       4185.32        39.65 o                         
  -1  -4   2      25790.37      24904.73       127.17 o                         
   0  -4   2      48028.36      47660.00       175.73 o                         
   1  -4   2      22820.96      22645.34        91.64 o                         
   2  -4   2       9299.03       9620.23        49.96 o                         
   3  -4   2      11747.86      12183.21        60.79 o                         
   4  -4   2       7093.70       7045.20        54.31 o                         
   5  -4   2      10738.99      10756.12        81.40 o                         
   6  -4   2        689.64        686.68        18.81 o                         
   7  -4   2        755.19        797.91        23.13 o                         
   8  -4   2         60.67         64.98        11.97 o                         
   9  -4   2       1037.62       1053.91        32.18 o                         
  10  -4   2       1233.50       1265.83        37.97 o                         
  11  -4   2        788.56        867.43        96.87 o                         
 -11  -3   2        242.60        183.09        32.26 o                         
 -10  -3   2          2.84         33.17        15.91 o                         
  -9  -3   2        151.17        140.20        17.22 o                         
  -8  -3   2       4059.07       4100.62        63.13 o                         
  -7  -3   2        779.69        826.18        26.94 o                         
  -6  -3   2       1219.19       1162.96        25.87 o                         
  -5  -3   2       4030.67       3989.59        47.37 o                         
  -4  -3   2      11736.27      11692.26        88.01 o                         
  -3  -3   2       2282.58       2311.54        29.05 o                         
  -2  -3   2      12220.12      12410.46        73.59 o                         
  -1  -3   2       1769.36       1715.91        13.66 o                         
   0  -3   2      22595.94      22491.94        82.04 o                         
   1  -3   2       8133.01       8503.78        39.03 o                         
   2  -3   2         24.54         49.53         3.39 o                         
   3  -3   2        175.59        194.35         5.75 o                         
   4  -3   2         81.69         76.79         6.81 o                         
   5  -3   2       3074.96       3039.30        36.12 o                         
   6  -3   2        178.57        194.35        12.02 o                         
   7  -3   2       2421.73       2417.73        40.46 o                         
   8  -3   2       4376.73       4366.43        61.15 o                         
   9  -3   2       1930.84       1839.68        43.76 o                         
  10  -3   2       1998.81       1970.41        47.50 o                         
  11  -3   2       2974.64       2966.56       176.60 o                         
 -11  -2   2        743.48        685.73        31.45 o                         
 -10  -2   2        546.91        529.65        26.78 o                         
  -9  -2   2       5000.92       4992.78        72.52 o                         
  -8  -2   2       7247.85       7315.41        85.60 o                         
  -7  -2   2       4572.81       4473.89        58.87 o                         
  -6  -2   2       4413.39       4431.97        54.72 o                         
  -5  -2   2       9084.64       9275.51        77.31 o                         
  -4  -2   2       2702.74       2665.09        33.59 o                         
  -3  -2   2         52.08         90.82         8.67 o                         
  -2  -2   2        596.46        615.19         9.05 o                         
  -1  -2   2       5341.94       5496.83        26.43 o                         
   0  -2   2       3991.39       4122.66        20.10 o                         
   1  -2   2        966.86        885.64         7.60 o                         
   2  -2   2         92.48        117.29         3.58 o                         
   3  -2   2       6791.11       6819.91        36.40 o                         
   4  -2   2      15357.93      15562.95        91.46 o                         
   5  -2   2       2117.97       2240.10        30.92 o                         
   6  -2   2       5031.40       4973.58        53.11 o                         
   7  -2   2       5076.55       5090.37        57.93 o                         
   8  -2   2       3526.11       3496.00        51.37 o                         
   9  -2   2        434.28        448.91        23.99 o                         
  10  -2   2        216.08        188.83        19.35 o                         
  11  -2   2        720.26        658.84        88.36 o                         
 -11  -1   2       2446.51       2373.48        57.60 o                         
 -10  -1   2       2133.51       2156.82        49.13 o                         
  -9  -1   2       1140.67       1098.56        32.53 o                         
  -8  -1   2       3188.41       3147.43        50.84 o                         
  -7  -1   2        825.26        766.93        24.06 o                         
  -6  -1   2        220.59        211.27        14.52 o                         
  -5  -1   2        103.48        101.22        10.42 o                         
  -4  -1   2        642.31        657.10        16.67 o                         
  -3  -1   2      11933.57      12553.63        76.68 o                         
  -2  -1   2       4289.46       4604.53        25.63 o                         
  -1  -1   2      33609.76      33522.48       116.78 o                         
   0  -1   2      24570.42      24294.02       153.81 o                         
   1  -1   2       5890.11       6061.45        54.22 o                         
   2  -1   2       6432.72       6325.29        28.67 o                         
   3  -1   2       9189.07       9568.81        45.39 o                         
   4  -1   2       6999.36       7090.49        51.42 o                         
   5  -1   2       3335.52       3340.78        37.07 o                         
   6  -1   2       1236.01       1293.82        25.42 o                         
   7  -1   2       1115.55       1050.68        25.64 o                         
   8  -1   2        629.21        622.94        22.21 o                         
   9  -1   2        207.20        201.82        16.44 o                         
  10  -1   2        232.70        225.86        18.69 o                         
  11  -1   2        379.64        256.75        55.08 o                         
 -12   0   2       1032.27       1401.80       238.31 o                         
 -11   0   2        201.65        177.53        18.90 o                         
 -10   0   2          0.57         12.81        16.10 o                         
  -9   0   2        555.40        567.01        24.93 o                         
  -8   0   2       2951.26       2967.80        49.77 o                         
  -7   0   2       4164.41       3901.26        51.43 o                         
  -6   0   2       8798.59       8746.31        78.08 o                         
  -5   0   2      30412.89      30086.89       179.33 o                         
  -4   0   2      13997.38      13947.45        94.18 o                         
  -3   0   2       9960.25      10125.25        64.47 o                         
  -2   0   2      52125.88      53460.28       189.93 o                         
  -1   0   2      41254.60      42038.08       148.77 o                         
   0   0   2      39823.07      40692.84       144.10 o                         
   1   0   2       4626.44       4484.48        19.81 o                         
   2   0   2         87.07        105.37         3.63 o                         
   3   0   2       1112.11       1148.82        12.82 o                         
   4   0   2          6.37         19.80         5.69 o                         
   5   0   2       2213.58       2252.11        30.92 o                         
   6   0   2        559.81        602.15        18.77 o                         
   7   0   2       2671.44       2669.01        43.26 o                         
   8   0   2       2887.29       2966.75        49.37 o                         
   9   0   2        303.81        306.34        19.24 o                         
  10   0   2       2207.96       2258.31        50.64 o                         
  11   0   2       3418.14       3172.28       213.06 o                         
 -12   1   2        253.51        364.60       131.44 o                         
 -11   1   2         79.26         73.65        16.79 o                         
 -10   1   2       1446.54       1360.84        38.44 o                         
  -9   1   2       5738.70       5733.22        75.65 o                         
  -8   1   2       2916.01       2736.20        46.19 o                         
  -7   1   2       6221.97       6147.55        66.93 o                         
  -6   1   2      21721.32      21628.30       162.80 o                         
  -5   1   2      12476.16      12157.04        98.78 o                         
  -4   1   2       9117.18       8946.96        68.67 o                         
  -3   1   2        835.71        777.13        14.75 o                         
  -2   1   2       3634.07       3731.43        24.30 o                         
  -1   1   2        623.54        687.70         8.17 o                         
   0   1   2         44.39         74.57         2.85 o                         
   1   1   2       1444.54       1446.16        10.67 o                         
   2   1   2       2739.52       2702.11        17.36 o                         
   3   1   2      23718.48      24076.90       103.28 o                         
   4   1   2       7691.11       7646.91        58.07 o                         
   5   1   2       9481.26       9387.60        75.17 o                         
   6   1   2      13944.83      13917.44       109.86 o                         
   7   1   2       8791.52       8669.47        86.10 o                         
   8   1   2       1770.00       1755.65        36.73 o                         
   9   1   2       1640.21       1638.85        40.45 o                         
  10   1   2        741.82        641.32        28.47 o                         
  11   1   2       1014.13        990.12       148.54 o                         
 -12   2   2        782.91        658.39       186.68 o                         
 -11   2   2       1216.02       1129.20        39.17 o                         
 -10   2   2       1786.56       1780.18        45.10 o                         
  -9   2   2       2083.97       1977.46        44.59 o                         
  -8   2   2       1230.57       1223.65        30.33 o                         
  -7   2   2        932.61        899.60        26.16 o                         
  -6   2   2        500.88        477.82        18.30 o                         
  -5   2   2       2223.61       2127.32        34.64 o                         
  -4   2   2        268.52        307.97        13.48 o                         
  -3   2   2        157.72        177.41        10.31 o                         
  -2   2   2      13527.06      14459.12        67.39 o                         
  -1   2   2      26081.46      27470.26       110.38 o                         
   0   2   2      11321.81      11258.97        47.22 o                         
   1   2   2       2243.73       2057.12        14.80 o                         
   2   2   2      24102.34      23556.26        91.85 o                         
   3   2   2      12505.25      12436.27        77.03 o                         
   4   2   2       6812.64       6508.88        54.75 o                         
   5   2   2       7365.39       7321.92        62.10 o                         
   6   2   2       7145.80       7156.40        67.86 o                         
   7   2   2       2051.96       2071.40        38.15 o                         
   8   2   2        564.24        599.21        23.56 o                         
   9   2   2         30.00         48.40        14.34 o                         
  10   2   2         24.13         28.53        16.53 o                         
 -11   3   2        377.65        337.96        23.18 o                         
 -10   3   2        169.85        168.08        18.33 o                         
  -9   3   2          3.79         -5.49        15.26 o                         
  -8   3   2        237.50        200.12        15.89 o                         
  -7   3   2       1121.31       1041.49        28.11 o                         
  -6   3   2       1936.11       2008.59        36.14 o                         
  -5   3   2       7730.95       7720.15        72.34 o                         
  -4   3   2        638.16        664.94        19.21 o                         
  -3   3   2       3388.73       3386.57        38.47 o                         
  -2   3   2      16718.70      16785.27       103.65 o                         
  -1   3   2      23771.32      24494.92       101.50 o                         
   0   3   2        297.64        322.16         6.71 o                         
   1   3   2      14285.80      14060.99        61.89 o                         
   2   3   2       2254.48       2115.37        23.57 o                         
   3   3   2       4370.70       4453.86        41.59 o                         
   4   3   2        132.88        135.09         9.86 o                         
   5   3   2         32.83         34.44         9.28 o                         
   6   3   2        143.74        133.94        12.33 o                         
   7   3   2        131.67        133.64        13.43 o                         
   8   3   2        232.26        214.70        16.27 o                         
   9   3   2        183.46        187.55        18.94 o                         
  10   3   2       2729.18       2645.15        60.18 o                         
 -11   4   2        355.38        312.79        25.15 o                         
 -10   4   2       2012.22       2027.21        47.98 o                         
  -9   4   2       3165.73       3055.83        56.13 o                         
  -8   4   2       2659.93       2640.48        45.45 o                         
  -7   4   2      10282.98      10362.60        98.19 o                         
  -6   4   2      15416.97      15232.22       116.72 o                         
  -5   4   2       3685.36       3731.36        49.90 o                         
  -4   4   2       8025.95       8296.67        73.40 o                         
  -3   4   2       2194.86       2214.88        30.88 o                         
  -2   4   2       1178.56       1017.65        19.67 o                         
  -1   4   2       1575.91       1518.83        20.82 o                         
   0   4   2        563.75        528.50        11.92 o                         
   1   4   2        852.28        944.93        16.30 o                         
   2   4   2        843.55        843.67        16.60 o                         
   3   4   2       2564.08       2477.89        30.41 o                         
   4   4   2       1097.23       1060.90        22.76 o                         
   5   4   2       5238.78       5178.42        58.18 o                         
   6   4   2       4983.38       4891.68        57.97 o                         
   7   4   2       1289.23       1318.21        31.93 o                         
   8   4   2        365.19        375.05        20.19 o                         
   9   4   2       1909.54       1784.25        48.13 o                         
  10   4   2       1060.41       1000.72        44.57 o                         
 -11   5   2       4111.97       3982.79        75.45 o                         
 -10   5   2       3600.33       3624.01        66.91 o                         
  -9   5   2       2588.41       2585.86        53.16 o                         
  -8   5   2       2979.08       2986.27        49.73 o                         
  -7   5   2       4784.51       4640.65        58.77 o                         
  -6   5   2       3910.58       3875.91        51.51 o                         
  -5   5   2       3336.41       3256.98        45.59 o                         
  -4   5   2          8.95         35.06         8.95 o                         
  -3   5   2          7.38         28.57        11.21 o                         
  -2   5   2       6432.80       6389.60        60.87 o                         
  -1   5   2       5840.75       5897.36        51.87 o                         
   0   5   2       2873.51       2665.42        31.59 o                         
   1   5   2       8224.26       7893.56        63.90 o                         
   2   5   2      18405.98      17926.74       110.29 o                         
   3   5   2       1319.78       1256.28        22.58 o                         
   4   5   2       3463.35       3427.98        46.59 o                         
   5   5   2       8636.14       8813.40        85.82 o                         
   6   5   2       4937.60       4951.60        62.31 o                         
   7   5   2       1549.67       1579.97        38.29 o                         
   8   5   2        424.46        355.98        22.56 o                         
   9   5   2        122.84         91.35        17.92 o                         
  10   5   2          2.40         29.79        22.07 o                         
 -11   6   2       1728.69       1606.75        54.70 o                         
 -10   6   2        896.24        919.35        35.33 o                         
  -9   6   2        393.42        398.10        22.56 o                         
  -8   6   2        232.79        247.52        17.67 o                         
  -7   6   2       1122.23       1170.55        31.11 o                         
  -6   6   2       1260.76       1360.51        30.78 o                         
  -5   6   2       1447.78       1439.70        27.44 o                         
  -4   6   2       4448.16       4523.95        57.35 o                         
  -3   6   2      19032.20      19190.69       138.23 o                         
  -2   6   2      21915.41      21186.10       142.49 o                         
  -1   6   2       9017.02       8784.86        77.05 o                         
   0   6   2      17232.33      16880.81       119.98 o                         
   1   6   2      23767.32      22858.40       142.30 o                         
   2   6   2       7889.70       7588.06        67.26 o                         
   3   6   2       3608.44       3596.08        40.72 o                         
   4   6   2        227.33        249.54        15.09 o                         
   5   6   2        164.79        144.37        15.77 o                         
   6   6   2        126.24        121.47        15.22 o                         
   7   6   2         22.86         25.61        14.37 o                         
   8   6   2        212.14        241.72        20.37 o                         
   9   6   2        849.24        861.97        40.45 o                         
 -11   7   2         56.47         49.98        22.27 o                         
 -10   7   2         82.04         93.24        20.10 o                         
  -9   7   2        251.87        235.53        18.02 o                         
  -8   7   2       1301.63       1324.64        35.70 o                         
  -7   7   2       8507.89       8410.48        94.26 o                         
  -6   7   2       7219.47       7254.00        85.75 o                         
  -5   7   2       2209.83       2314.20        43.12 o                         
  -4   7   2       8711.06       8781.71        83.78 o                         
  -3   7   2      11286.27      11394.64       101.57 o                         
  -2   7   2       2850.37       2847.33        39.58 o                         
  -1   7   2       6855.90       6743.96        66.31 o                         
   0   7   2       2305.85       2249.85        37.43 o                         
   1   7   2       2214.53       2260.33        34.92 o                         
   2   7   2        300.17        285.62        14.97 o                         
   3   7   2        157.22        145.74        11.08 o                         
   4   7   2       1944.14       1912.72        37.19 o                         
   5   7   2       3997.22       4004.77        57.56 o                         
   6   7   2       5334.18       5309.62        72.39 o                         
   7   7   2       1127.93       1137.53        36.58 o                         
   8   7   2       2133.14       2207.12        56.22 o                         
   9   7   2       3198.20       3051.23        82.38 o                         
 -10   8   2        939.29        872.27        36.51 o                         
  -9   8   2        322.65        281.07        20.94 o                         
  -8   8   2       2308.50       2372.78        50.19 o                         
  -7   8   2       2774.67       2733.34        53.30 o                         
  -6   8   2       3507.31       3619.78        55.55 o                         
  -5   8   2       2212.54       2303.58        42.68 o                         
  -4   8   2        472.70        527.34        22.15 o                         
  -3   8   2        109.52        136.49        12.94 o                         
  -2   8   2         22.97         24.27        10.52 o                         
  -1   8   2       1221.47       1210.83        26.51 o                         
   0   8   2        328.06        397.31        18.51 o                         
   1   8   2       5662.81       5566.95        63.76 o                         
   2   8   2       2661.30       2638.66        43.40 o                         
   3   8   2        944.70        990.85        28.30 o                         
   4   8   2       5166.85       5101.51        66.87 o                         
   5   8   2       9080.92       8925.58        92.81 o                         
   6   8   2       2760.19       2783.88        52.99 o                         
   7   8   2       2814.05       2765.96        57.61 o                         
   8   8   2       1868.03       1790.72        55.53 o                         
 -10   9   2       1302.16       1245.02        55.86 o                         
  -9   9   2        376.34        357.02        26.05 o                         
  -8   9   2        197.22        223.19        19.09 o                         
  -7   9   2          3.36         -9.57        14.13 o                         
  -6   9   2         16.32         18.52        13.43 o                         
  -5   9   2        222.57        246.42        18.01 o                         
  -4   9   2       1727.99       1760.72        38.70 o                         
  -3   9   2       1411.30       1266.74        33.07 o                         
  -2   9   2       2457.29       2396.52        40.30 o                         
  -1   9   2       2281.03       2272.13        41.10 o                         
   0   9   2      11372.95      11536.95       106.14 o                         
   1   9   2       4311.51       4324.38        58.17 o                         
   2   9   2       2596.79       2606.09        48.76 o                         
   3   9   2        931.94       1043.27        30.43 o                         
   4   9   2       1621.14       1622.04        38.92 o                         
   5   9   2        627.74        656.44        26.83 o                         
   6   9   2       1021.17       1067.60        36.55 o                         
   7   9   2         37.93         46.47        16.62 o                         
   8   9   2          6.09        147.18       118.29 o                         
  -9  10   2        703.00        698.19        31.16 o                         
  -8  10   2       2689.57       2735.27        57.49 o                         
  -7  10   2       6718.02       6720.21        88.11 o                         
  -6  10   2       3861.25       3874.05        62.09 o                         
  -5  10   2       5332.36       5291.94        71.53 o                         
  -4  10   2      11382.59      11425.52       110.71 o                         
  -3  10   2       4091.03       4199.75        65.98 o                         
  -2  10   2       1038.77       1058.19        30.97 o                         
  -1  10   2       5938.66       6115.15        77.15 o                         
   0  10   2       2878.67       2998.32        51.82 o                         
   1  10   2       1423.02       1428.62        37.02 o                         
   2  10   2        341.25        335.37        21.26 o                         
   3  10   2          3.86         30.34        13.73 o                         
   4  10   2        897.46        950.49        31.75 o                         
   5  10   2        499.11        494.84        25.68 o                         
   6  10   2        912.49        956.73        37.32 o                         
   7  10   2        464.68        583.28        81.29 o                         
  -9  11   2       2241.05       2240.98        60.81 o                         
  -8  11   2       6133.41       6035.63        91.51 o                         
  -7  11   2       3314.37       3367.14        63.77 o                         
  -6  11   2       5159.58       5174.30        74.16 o                         
  -5  11   2       4641.42       4700.41        70.20 o                         
  -4  11   2       2479.34       2558.58        53.74 o                         
  -3  11   2        827.14        903.59        32.75 o                         
  -2  11   2         75.97         50.89        14.56 o                         
  -1  11   2       1445.82       1469.30        39.02 o                         
   0  11   2       1062.99       1135.76        34.13 o                         
   1  11   2       1837.68       1823.96        42.56 o                         
   2  11   2        963.25       1014.65        34.34 o                         
   3  11   2       2499.41       2568.81        54.37 o                         
   4  11   2       6026.67       6071.13        85.47 o                         
   5  11   2       3595.26       3752.82        69.63 o                         
   6  11   2       1362.94       1368.81        96.99 o                         
  -8  12   2        310.54        370.64        35.25 o                         
  -7  12   2        350.58        299.03        21.82 o                         
  -6  12   2         31.07         40.27        15.77 o                         
  -5  12   2        375.59        390.04        23.65 o                         
  -4  12   2        505.18        498.97        26.91 o                         
  -3  12   2       1211.27       1196.13        38.53 o                         
  -2  12   2       2586.73       2576.91        55.13 o                         
  -1  12   2       7297.80       7348.40        94.66 o                         
   0  12   2      12759.69      13171.93       130.18 o                         
   1  12   2       5234.31       5351.18        81.66 o                         
   2  12   2       2663.70       2733.31        57.56 o                         
   3  12   2       4151.68       4299.79        74.08 o                         
   4  12   2       2739.15       2853.01        62.78 o                         
   5  12   2        919.51        863.18        68.08 o                         
  -8  13   2        254.79        101.83        77.52 o                         
  -7  13   2        667.52        687.98        52.25 o                         
  -6  13   2       1016.55       1066.84        38.52 o                         
  -5  13   2       3135.19       3213.75        66.07 o                         
  -4  13   2       2749.50       2735.04        60.28 o                         
  -3  13   2        964.52       1024.90        38.63 o                         
  -2  13   2       1518.10       1556.55        46.49 o                         
  -1  13   2       3828.72       4068.11        72.42 o                         
   0  13   2       2284.31       2289.92        53.60 o                         
   1  13   2       1605.64       1736.07        48.04 o                         
   2  13   2       1211.74       1299.63        40.27 o                         
   3  13   2          8.90         43.57        19.85 o                         
   4  13   2          5.01          7.41        45.02 o                         
  -6  14   2       1332.37       1221.07       102.07 o                         
  -5  14   2       1909.35       1940.80        73.92 o                         
  -4  14   2        809.65        792.69        34.88 o                         
  -3  14   2        719.25        729.16        35.02 o                         
  -2  14   2         91.36         79.62        20.25 o                         
  -1  14   2        176.38        167.11        18.86 o                         
   0  14   2          2.45         16.16        19.19 o                         
   1  14   2         11.16         18.55        27.58 o                         
   2  14   2        197.21        365.86        86.49 o                         
   3  14   2        516.18        691.93       179.57 o                         
  -4  15   2         91.08         89.52        52.25 o                         
  -3  15   2        108.36        149.04        64.19 o                         
  -2  15   2        676.91        985.79       149.15 o                         
  -1  15   2       1871.64       1668.37       269.88 o                         
   0  15   2       1498.60       1548.08       266.45 o                         
   0 -16   3       3648.98       3920.38       398.15 o                         
   2 -16   3       2670.31       2465.35       313.32 o                         
  -2 -15   3       2737.29       2977.14       199.52 o                         
  -1 -15   3       3964.29       3936.32        83.47 o                         
   0 -15   3       3357.08       3277.32        69.48 o                         
   1 -15   3       3239.75       3380.87        71.28 o                         
   2 -15   3       1222.95       1202.22        44.86 o                         
   3 -15   3       2211.20       2193.85        64.41 o                         
   4 -15   3        382.42        352.28        27.99 o                         
   5 -15   3        308.50        255.36        25.57 o                         
  -4 -14   3       1189.68       1125.57       249.09 o                         
  -3 -14   3       1014.28       1100.85        44.59 o                         
  -2 -14   3       1086.54       1145.36        41.68 o                         
  -1 -14   3        256.41        298.00        22.38 o                         
   0 -14   3          9.33         11.75        16.73 o                         
   1 -14   3        122.21         92.01        16.92 o                         
   2 -14   3         40.15         55.03        15.97 o                         
   3 -14   3        558.07        577.20        30.92 o                         
   4 -14   3        769.89        745.10        32.81 o                         
   5 -14   3       1724.83       1664.52        47.74 o                         
   6 -14   3       4709.18       4417.34       303.09 o                         
  -6 -13   3        224.25        283.67       131.82 o                         
  -5 -13   3        667.61        762.65        82.41 o                         
  -4 -13   3         23.88         47.79        17.52 o                         
  -3 -13   3          4.83         33.55        18.39 o                         
  -2 -13   3         78.49        109.05        18.81 o                         
  -1 -13   3        688.95        785.36        32.31 o                         
   0 -13   3       1596.99       1540.82        42.32 o                         
   1 -13   3        938.07        918.00        32.18 o                         
   2 -13   3       4622.78       4700.43        71.16 o                         
   3 -13   3       2162.82       2182.25        52.33 o                         
   4 -13   3        715.56        701.26        29.96 o                         
   5 -13   3       1504.67       1470.18        41.96 o                         
   6 -13   3       1895.60       1907.23        48.90 o                         
   7 -13   3       2012.72       2099.18       158.56 o                         
  -6 -12   3        825.67        823.96        86.40 o                         
  -5 -12   3       1255.61       1312.51        42.92 o                         
  -4 -12   3        611.91        705.12        29.90 o                         
  -3 -12   3       1298.01       1268.07        38.18 o                         
  -2 -12   3       4722.11       4791.72        70.86 o                         
  -1 -12   3       1457.94       1507.40        41.15 o                         
   0 -12   3       1098.80       1121.65        34.32 o                         
   1 -12   3       3120.92       3137.34        56.08 o                         
   2 -12   3       2753.05       2686.29        50.34 o                         
   3 -12   3       2117.03       2075.43        46.34 o                         
   4 -12   3         40.62         30.34        14.04 o                         
   5 -12   3        149.62        140.00        16.00 o                         
   6 -12   3          8.04         10.92        14.61 o                         
   7 -12   3         63.64         61.03        27.59 o                         
   8 -12   3        182.23        188.55        56.95 o                         
  -7 -11   3       2509.30       2922.12       210.48 o                         
  -6 -11   3       6221.57       6374.38        94.75 o                         
  -5 -11   3       4198.85       4377.23        74.82 o                         
  -4 -11   3       3734.70       3701.37        63.69 o                         
  -3 -11   3       6179.38       6362.15        83.08 o                         
  -2 -11   3       3370.45       3294.94        56.79 o                         
  -1 -11   3       1825.97       1766.78        41.11 o                         
   0 -11   3        134.65        131.73        15.89 o                         
   1 -11   3        453.29        445.53        20.08 o                         
   2 -11   3        267.77        256.31        16.62 o                         
   3 -11   3         33.49         60.50        13.08 o                         
   4 -11   3        480.19        490.88        20.81 o                         
   5 -11   3        947.40        988.33        32.07 o                         
   6 -11   3       3267.70       3406.56        61.52 o                         
   7 -11   3       1336.93       1293.26        38.66 o                         
   8 -11   3       1158.04       1153.58        95.96 o                         
   9 -11   3       1375.75       1395.71       168.33 o                         
  -8 -10   3       1708.54       1833.95       271.91 o                         
  -7 -10   3       1779.43       1860.02        50.67 o                         
  -6 -10   3       2693.57       2785.75        58.53 o                         
  -5 -10   3       2270.39       2309.71        50.69 o                         
  -4 -10   3       1047.66       1097.07        34.43 o                         
  -3 -10   3         76.71         91.62        16.17 o                         
  -2 -10   3        206.99        223.03        16.36 o                         
  -1 -10   3       2574.36       2566.92        43.98 o                         
   0 -10   3       3259.77       3262.36        49.01 o                         
   1 -10   3       6689.12       6656.38        70.58 o                         
   2 -10   3       8730.05       8784.25        86.72 o                         
   3 -10   3       5934.63       5825.12        70.81 o                         
   4 -10   3       3532.91       3518.70        52.65 o                         
   5 -10   3       7484.63       7555.53        83.82 o                         
   6 -10   3       4511.56       4510.17        67.16 o                         
   7 -10   3       2479.85       2440.11        48.52 o                         
   8 -10   3       1553.10       1596.46        93.14 o                         
   9 -10   3        608.43        744.26       170.75 o                         
  -9  -9   3        677.89        461.48       147.73 o                         
  -8  -9   3        253.32        247.36        25.86 o                         
  -7  -9   3          0.69         34.18        17.43 o                         
  -6  -9   3        280.74        287.98        25.61 o                         
  -5  -9   3        686.49        689.08        28.74 o                         
  -4  -9   3       1554.75       1575.93        37.05 o                         
  -3  -9   3       4079.70       4228.98        60.01 o                         
  -2  -9   3       8592.86       8720.35        86.00 o                         
  -1  -9   3       1698.06       1726.52        33.81 o                         
   0  -9   3      16676.86      16447.80       125.81 o                         
   1  -9   3      21311.96      21026.39       139.16 o                         
   2  -9   3      13150.96      12951.51       106.15 o                         
   3  -9   3       4239.40       4191.40        54.10 o                         
   4  -9   3       5459.37       5422.92        63.87 o                         
   5  -9   3        952.15        944.37        24.82 o                         
   6  -9   3       1529.23       1473.02        35.45 o                         
   7  -9   3         31.61         51.88        13.22 o                         
   8  -9   3        145.79        103.46        32.60 o                         
   9  -9   3        148.46        207.24        50.66 o                         
  10  -9   3        579.38        554.21        98.22 o                         
  -9  -8   3        320.08        385.61        62.45 o                         
  -8  -8   3        150.38        134.45        18.92 o                         
  -7  -8   3       2544.61       2607.10        54.96 o                         
  -6  -8   3       2830.57       2832.91        53.24 o                         
  -5  -8   3       2066.45       2107.04        45.98 o                         
  -4  -8   3       7172.48       7187.40        80.46 o                         
  -3  -8   3       9213.98       9168.75        88.36 o                         
  -2  -8   3       1180.24       1184.34        26.29 o                         
  -1  -8   3       1861.36       1866.84        32.19 o                         
   0  -8   3        887.09        892.68        21.57 o                         
   1  -8   3       3193.70       3122.40        39.83 o                         
   2  -8   3        954.54        992.17        21.34 o                         
   3  -8   3         11.24         21.25         8.99 o                         
   4  -8   3       1211.12       1276.41        26.74 o                         
   5  -8   3       1000.15       1031.49        25.75 o                         
   6  -8   3       4486.58       4448.62        63.19 o                         
   7  -8   3       2622.92       2670.14        50.11 o                         
   8  -8   3       5073.11       4959.38        72.43 o                         
   9  -8   3       4382.83       4191.83       155.69 o                         
  10  -8   3       1387.79       1170.39       111.11 o                         
 -10  -7   3       1525.81       1300.74       239.20 o                         
  -9  -7   3        978.86        972.73        36.41 o                         
  -8  -7   3       3630.19       3698.50        66.86 o                         
  -7  -7   3       2826.23       2768.92        53.47 o                         
  -6  -7   3       1638.41       1679.48        38.89 o                         
  -5  -7   3       1312.64       1364.16        33.42 o                         
  -4  -7   3       3184.69       3202.27        51.96 o                         
  -3  -7   3       1908.60       1892.31        34.81 o                         
  -2  -7   3        780.48        798.95        19.46 o                         
  -1  -7   3       1392.14       1335.80        24.53 o                         
   0  -7   3        511.41        497.74        15.21 o                         
   1  -7   3       5570.74       5380.89        51.04 o                         
   2  -7   3       2596.15       2558.06        32.34 o                         
   3  -7   3        689.95        670.28        18.71 o                         
   4  -7   3       2684.87       2695.91        36.27 o                         
   5  -7   3       9108.62       9039.75        82.22 o                         
   6  -7   3       1260.13       1272.44        27.98 o                         
   7  -7   3       2186.38       2176.61        44.35 o                         
   8  -7   3       3838.02       3915.22        63.96 o                         
   9  -7   3       1676.83       1436.57        84.92 o                         
  10  -7   3        298.62        236.55        71.43 o                         
 -10  -6   3       1028.76       1154.11        90.92 o                         
  -9  -6   3       1852.40       1830.66        46.99 o                         
  -8  -6   3        683.04        706.81        28.53 o                         
  -7  -6   3        269.33        299.67        20.57 o                         
  -6  -6   3         28.17         21.73        13.44 o                         
  -5  -6   3       2145.82       2130.07        38.72 o                         
  -4  -6   3       2573.70       2526.40        41.92 o                         
  -3  -6   3       2913.36       2776.40        40.37 o                         
  -2  -6   3       2866.70       2749.08        35.41 o                         
  -1  -6   3       4368.06       4197.89        42.40 o                         
   0  -6   3      17369.22      16464.79       100.65 o                         
   1  -6   3      18201.56      17877.79       107.24 o                         
   2  -6   3       4595.44       4818.90        42.81 o                         
   3  -6   3       4441.00       4431.18        43.59 o                         
   4  -6   3       3743.88       3766.56        40.63 o                         
   5  -6   3        619.25        615.13        19.07 o                         
   6  -6   3        335.06        351.79        15.52 o                         
   7  -6   3        246.79        235.59        15.62 o                         
   8  -6   3          0.45          2.72        11.87 o                         
   9  -6   3         31.90         54.08        34.47 o                         
  10  -6   3        248.14        321.96        47.96 o                         
  11  -6   3        621.34        575.76       114.96 o                         
 -10  -5   3          4.86         12.43        17.94 o                         
  -9  -5   3        334.14        343.75        23.19 o                         
  -8  -5   3        632.06        604.12        26.82 o                         
  -7  -5   3       4651.23       4754.75        68.47 o                         
  -6  -5   3       5098.58       5274.24        65.46 o                         
  -5  -5   3      12267.93      12087.94        92.24 o                         
  -4  -5   3      30051.94      29527.62       190.86 o                         
  -3  -5   3      19601.23      19383.12       125.82 o                         
  -2  -5   3       8533.84       8334.27        63.22 o                         
  -1  -5   3      21716.17      21311.85       122.80 o                         
   0  -5   3      13934.07      13551.91        78.43 o                         
   1  -5   3       3934.05       3741.30        26.73 o                         
   2  -5   3       7916.13       7939.14        45.19 o                         
   3  -5   3        104.81        123.14         7.35 o                         
   4  -5   3        178.77        197.96        10.00 o                         
   5  -5   3        540.83        537.98        15.19 o                         
   6  -5   3       2974.01       2963.40        38.79 o                         
   7  -5   3       3583.62       3641.47        50.92 o                         
   8  -5   3       2730.61       2726.10        47.68 o                         
   9  -5   3       1792.11       1763.65       107.20 o                         
  10  -5   3        225.45        250.04        69.41 o                         
  11  -5   3       1023.51        774.31       106.66 o                         
 -11  -4   3       1346.68       1139.35        90.97 o                         
 -10  -4   3        604.94        568.49        27.65 o                         
  -9  -4   3       3484.66       3592.41        64.24 o                         
  -8  -4   3       6521.35       6501.79        84.39 o                         
  -7  -4   3       3049.62       2992.98        49.76 o                         
  -6  -4   3       2832.33       2853.74        41.90 o                         
  -5  -4   3      13115.86      13014.52        99.22 o                         
  -4  -4   3       6957.23       6877.55        59.32 o                         
  -3  -4   3       5384.23       5339.67        48.99 o                         
  -2  -4   3       1319.61       1246.92        19.11 o                         
  -1  -4   3         40.69         53.42         5.17 o                         
   0  -4   3       4919.92       5053.93        28.97 o                         
   1  -4   3       8216.67       8757.92        42.54 o                         
   2  -4   3       9889.53      10073.06        49.77 o                         
   3  -4   3       6055.04       6222.93        36.64 o                         
   4  -4   3      20216.86      20106.65       113.68 o                         
   5  -4   3       7419.39       7410.67        59.68 o                         
   6  -4   3       4655.35       4783.96        51.11 o                         
   7  -4   3      11811.56      11688.04        97.61 o                         
   8  -4   3       8897.50       8590.90        89.09 o                         
   9  -4   3       1201.44       1167.02        33.14 o                         
  10  -4   3        608.61        705.62        61.87 o                         
  11  -4   3        200.60         39.85       168.28 o                         
 -11  -3   3        737.27        631.47        70.83 o                         
 -10  -3   3       1436.24       1424.33        42.84 o                         
  -9  -3   3       3458.56       3442.91        63.54 o                         
  -8  -3   3       1591.06       1554.39        39.59 o                         
  -7  -3   3        295.74        312.25        19.09 o                         
  -6  -3   3         58.47         76.96        13.86 o                         
  -5  -3   3        506.15        479.84        18.58 o                         
  -4  -3   3         85.00         97.85        10.91 o                         
  -3  -3   3        511.86        472.33        14.49 o                         
  -2  -3   3       3160.69       3249.51        30.53 o                         
  -1  -3   3      14211.18      13954.30        58.78 o                         
   0  -3   3      15364.97      14808.32        58.09 o                         
   1  -3   3      23880.66      24130.08       112.15 o                         
   2  -3   3       7423.26       7661.77        36.85 o                         
   3  -3   3      36223.53      36306.64       146.62 o                         
   4  -3   3      10501.07      10512.44        53.12 o                         
   5  -3   3       3794.63       3841.15        39.51 o                         
   6  -3   3        664.60        699.13        22.64 o                         
   7  -3   3       1852.46       1868.88        34.46 o                         
   8  -3   3        775.11        728.73        25.70 o                         
   9  -3   3        534.21        511.50        24.04 o                         
  10  -3   3        290.00        283.03        38.93 o                         
  11  -3   3        423.10        494.12        86.33 o                         
 -11  -2   3        136.86        149.79        20.81 o                         
 -10  -2   3         14.73         40.41        16.64 o                         
  -9  -2   3         72.92         65.09        15.07 o                         
  -8  -2   3         48.02         66.03        15.26 o                         
  -7  -2   3        290.80        286.37        17.69 o                         
  -6  -2   3       3153.08       3266.27        47.09 o                         
  -5  -2   3       4118.32       4157.89        48.72 o                         
  -4  -2   3      14306.38      14046.32        93.94 o                         
  -3  -2   3        234.01        283.20        11.15 o                         
  -2  -2   3       2329.28       2205.92        17.57 o                         
  -1  -2   3      21882.19      21678.41        80.71 o                         
   0  -2   3       1775.85       1670.41        11.07 o                         
   1  -2   3        547.77        701.29        13.39 o                         
   2  -2   3       8533.55       8904.82        39.54 o                         
   3  -2   3       1354.23       1436.80        13.03 o                         
   4  -2   3       1099.95       1134.32        14.73 o                         
   5  -2   3        128.64        139.43         9.14 o                         
   6  -2   3       1505.83       1472.16        29.01 o                         
   7  -2   3       2607.89       2658.76        39.85 o                         
   8  -2   3       1555.49       1565.93        35.93 o                         
   9  -2   3       1388.95       1394.70        39.81 o                         
  10  -2   3        461.62        493.06        49.94 o                         
  11  -2   3       2238.99       2144.17       150.43 o                         
 -11  -1   3       1045.22        982.08        37.58 o                         
 -10  -1   3       2599.53       2584.63        54.33 o                         
  -9  -1   3       4922.89       4881.17        69.19 o                         
  -8  -1   3       3580.23       3477.62        54.06 o                         
  -7  -1   3       2470.32       2473.84        41.59 o                         
  -6  -1   3       6327.12       6376.95        64.91 o                         
  -5  -1   3      21226.06      21146.77       143.08 o                         
  -4  -1   3       6933.05       7173.62        62.54 o                         
  -3  -1   3      18357.62      18776.01       105.47 o                         
  -2  -1   3       1730.28       1699.82        14.30 o                         
  -1  -1   3       2728.74       2877.53        17.35 o                         
   0  -1   3       2221.98       2353.28        11.97 o                         
   1  -1   3        242.43        295.16         7.75 o                         
   2  -1   3       3814.52       3770.40        19.59 o                         
   3  -1   3         70.57        103.87         4.00 o                         
   4  -1   3       3225.30       3316.37        25.33 o                         
   5  -1   3        342.96        385.40        12.37 o                         
   6  -1   3       2211.38       2262.85        34.14 o                         
   7  -1   3       6090.60       6189.09        67.14 o                         
   8  -1   3       3169.84       3164.05        52.08 o                         
   9  -1   3        710.00        708.41        27.80 o                         
  10  -1   3       1389.84       1425.37        80.84 o                         
  11  -1   3        293.97        122.07        47.27 o                         
 -12   0   3       1118.37        950.48       200.18 o                         
 -11   0   3       1589.25       1488.53        43.79 o                         
 -10   0   3       8123.21       8084.89        98.96 o                         
  -9   0   3       7859.39       7737.49        92.48 o                         
  -8   0   3       2938.32       2978.59        50.45 o                         
  -7   0   3       2204.39       2147.15        40.11 o                         
  -6   0   3       1542.41       1531.23        31.65 o                         
  -5   0   3         12.58          9.11        11.20 o                         
  -4   0   3       1992.17       2088.89        32.39 o                         
  -3   0   3        291.81        253.13         8.99 o                         
  -2   0   3       6891.91       7267.81        36.33 o                         
  -1   0   3      16579.50      17298.86        69.45 o                         
   0   0   3       9866.25      10151.99        40.63 o                         
   1   0   3      13313.43      13303.43        50.74 o                         
   2   0   3      30575.56      29935.64       121.11 o                         
   3   0   3      26439.08      26192.74       112.77 o                         
   4   0   3       4374.58       4382.33        38.64 o                         
   5   0   3       1922.32       1972.25        30.20 o                         
   6   0   3       3687.36       3791.35        49.75 o                         
   7   0   3       1736.10       1731.84        34.18 o                         
   8   0   3        457.69        462.79        20.10 o                         
   9   0   3        346.20        316.35        18.92 o                         
  10   0   3          3.00         12.03        27.77 o                         
  11   0   3         10.72         26.81        80.15 o                         
 -12   1   3        317.80        247.92       121.90 o                         
 -11   1   3        991.60       1073.85        37.66 o                         
 -10   1   3       1085.80        997.82        33.71 o                         
  -9   1   3        318.50        335.72        20.38 o                         
  -8   1   3        284.11        283.38        17.73 o                         
  -7   1   3        176.73        227.96        17.41 o                         
  -6   1   3       6458.08       6633.51        72.48 o                         
  -5   1   3      11345.65      11451.24        89.59 o                         
  -4   1   3      19301.90      19160.22       122.98 o                         
  -3   1   3      14386.14      14649.44        90.08 o                         
  -2   1   3      61502.05      63871.18       240.73 o                         
  -1   1   3      46103.54      48348.36       182.90 o                         
   0   1   3      14393.59      14710.72        57.19 o                         
   1   1   3      24924.74      24831.07        88.74 o                         
   2   1   3      51083.61      51465.75       180.94 o                         
   3   1   3       6547.33       6464.80        37.27 o                         
   4   1   3       2031.61       1955.49        26.01 o                         
   5   1   3        806.33        796.06        18.95 o                         
   6   1   3        888.47        893.07        23.47 o                         
   7   1   3        590.96        591.76        20.86 o                         
   8   1   3       1130.44       1151.78        31.83 o                         
   9   1   3       1368.72       1354.63        37.37 o                         
  10   1   3       1520.10       1608.74        86.22 o                         
  11   1   3        939.62        578.68       158.30 o                         
 -12   2   3         36.70         33.17        99.15 o                         
 -11   2   3        677.21        684.81        31.02 o                         
 -10   2   3       1071.36        991.53        34.68 o                         
  -9   2   3        701.86        727.09        27.32 o                         
  -8   2   3       1922.30       1885.04        41.17 o                         
  -7   2   3       1212.21       1241.25        32.79 o                         
  -6   2   3       9746.45       9688.70        86.99 o                         
  -5   2   3      12307.94      12378.05        97.66 o                         
  -4   2   3       7806.83       8024.45        69.03 o                         
  -3   2   3      13517.67      14061.67        93.16 o                         
  -2   2   3      15063.59      15954.55        87.66 o                         
  -1   2   3       1078.21       1112.39        12.31 o                         
   0   2   3        663.28        680.97         8.30 o                         
   1   2   3       1616.28       1663.27        13.64 o                         
   2   2   3       1890.11       1835.97        15.97 o                         
   3   2   3       1030.00        988.29        15.73 o                         
   4   2   3       3690.08       3667.10        39.49 o                         
   5   2   3       6167.84       6370.18        59.17 o                         
   6   2   3       8279.83       8350.41        74.66 o                         
   7   2   3      11054.22      11048.44        95.97 o                         
   8   2   3       3573.43       3495.43        60.10 o                         
   9   2   3       3472.35       3422.17        62.30 o                         
  10   2   3       3997.38       3853.40       144.23 o                         
 -11   3   3       2270.89       2193.23        53.47 o                         
 -10   3   3       6203.24       6150.19        87.20 o                         
  -9   3   3       2289.14       2214.03        48.63 o                         
  -8   3   3       1203.18       1199.50        33.51 o                         
  -7   3   3       6130.65       6055.30        69.79 o                         
  -6   3   3       2008.59       1965.43        37.05 o                         
  -5   3   3       1079.29       1043.42        24.55 o                         
  -4   3   3       1487.10       1522.72        29.37 o                         
  -3   3   3        527.51        521.59        16.25 o                         
  -2   3   3         36.67         59.87         8.11 o                         
  -1   3   3       1070.64       1270.01        17.88 o                         
   0   3   3       4213.82       4304.11        28.85 o                         
   1   3   3       9246.37       9337.10        54.99 o                         
   2   3   3      23465.32      23254.83       123.51 o                         
   3   3   3       7717.28       7564.24        59.50 o                         
   4   3   3       2423.24       2423.26        34.46 o                         
   5   3   3       5036.10       5052.65        52.28 o                         
   6   3   3      10271.90      10275.99        88.07 o                         
   7   3   3       1144.16       1101.44        28.47 o                         
   8   3   3       1532.17       1506.32        39.91 o                         
   9   3   3        789.31        773.32        32.32 o                         
  10   3   3        350.12        367.41        80.35 o                         
 -11   4   3       1398.04       1428.53        42.85 o                         
 -10   4   3       1330.23       1210.24        39.00 o                         
  -9   4   3        644.98        649.23        26.87 o                         
  -8   4   3        798.80        773.33        26.58 o                         
  -7   4   3        536.15        568.70        22.16 o                         
  -6   4   3        280.55        294.05        16.80 o                         
  -5   4   3       1826.02       1925.01        36.19 o                         
  -4   4   3       4077.51       4229.49        50.19 o                         
  -3   4   3      14823.94      15440.32       111.93 o                         
  -2   4   3       4637.66       4828.37        45.84 o                         
  -1   4   3       4300.92       4296.34        38.68 o                         
   0   4   3       1247.91       1198.20        17.97 o                         
   1   4   3      16536.04      16204.84        92.28 o                         
   2   4   3       8411.99       8145.47        60.82 o                         
   3   4   3       2863.79       2809.28        33.13 o                         
   4   4   3       1870.83       1842.50        30.84 o                         
   5   4   3        536.76        512.43        19.28 o                         
   6   4   3         88.85         90.06        12.14 o                         
   7   4   3         10.19         25.77        12.67 o                         
   8   4   3        406.88        358.82        21.41 o                         
   9   4   3        667.25        608.63        31.68 o                         
  10   4   3        266.34        267.90        60.27 o                         
 -11   5   3       1303.70       1260.37        43.48 o                         
 -10   5   3        921.50        892.34        34.29 o                         
  -9   5   3        819.05        835.45        30.04 o                         
  -8   5   3       4711.68       4637.87        65.68 o                         
  -7   5   3       8101.48       8255.75        86.49 o                         
  -6   5   3      14928.79      14825.59       123.14 o                         
  -5   5   3       9191.57       9223.03        86.80 o                         
  -4   5   3      15602.51      15825.23       120.74 o                         
  -3   5   3      25341.49      25641.77       165.61 o                         
  -2   5   3      23548.66      24183.85       154.74 o                         
  -1   5   3        528.30        496.79        14.20 o                         
   0   5   3       7890.91       7756.87        60.25 o                         
   1   5   3         35.56         48.95         8.24 o                         
   2   5   3         29.67         35.19         8.18 o                         
   3   5   3         47.31         56.47         9.27 o                         
   4   5   3         31.78         37.59        10.99 o                         
   5   5   3       2660.89       2687.16        44.42 o                         
   6   5   3       1775.16       1766.33        37.30 o                         
   7   5   3       2166.30       2165.73        45.80 o                         
   8   5   3       1360.52       1362.52        42.20 o                         
   9   5   3       2829.65       2766.66        65.30 o                         
 -11   6   3       3927.49       3891.01        87.07 o                         
 -10   6   3       4604.34       4484.47        78.47 o                         
  -9   6   3       3087.72       3036.84        58.74 o                         
  -8   6   3       5390.10       5184.60        70.17 o                         
  -7   6   3      11180.73      11206.48       104.27 o                         
  -6   6   3       2180.62       2241.28        42.21 o                         
  -5   6   3       1754.21       1693.18        32.02 o                         
  -4   6   3       2355.06       2339.34        38.32 o                         
  -3   6   3         78.04         85.81        10.60 o                         
  -2   6   3         85.39        102.23        10.29 o                         
  -1   6   3         87.42         90.11        10.60 o                         
   0   6   3      13425.75      13113.95        95.84 o                         
   1   6   3      11989.26      11454.68        87.95 o                         
   2   6   3      13434.74      13020.80        98.02 o                         
   3   6   3       7568.13       7414.64        68.08 o                         
   4   6   3       7438.54       7355.00        73.89 o                         
   5   6   3       7935.67       7776.36        81.07 o                         
   6   6   3       3713.48       3743.75        58.87 o                         
   7   6   3        531.39        550.76        25.79 o                         
   8   6   3       2083.30       2030.30        53.03 o                         
   9   6   3       1268.02       1287.29        50.77 o                         
 -11   7   3       1730.69       1564.30       144.14 o                         
 -10   7   3       1552.44       1610.64        44.17 o                         
  -9   7   3       1601.53       1566.66        42.32 o                         
  -8   7   3       1373.05       1385.07        37.08 o                         
  -7   7   3         51.62         50.29        14.98 o                         
  -6   7   3          1.04         20.88        14.24 o                         
  -5   7   3       1609.72       1653.33        36.69 o                         
  -4   7   3       5757.05       6055.34        69.48 o                         
  -3   7   3       7192.58       7280.64        78.42 o                         
  -2   7   3       5893.16       5977.46        63.10 o                         
  -1   7   3       9636.08       9635.04        86.07 o                         
   0   7   3      11556.56      11198.62        94.66 o                         
   1   7   3      20871.20      20529.66       141.35 o                         
   2   7   3       7347.46       7205.57        73.19 o                         
   3   7   3       6855.69       6596.50        68.47 o                         
   4   7   3       7154.32       7059.48        77.50 o                         
   5   7   3       1916.17       1950.54        39.62 o                         
   6   7   3         18.73          8.74        14.34 o                         
   7   7   3          9.20          4.92        15.11 o                         
   8   7   3        275.38        225.69        21.51 o                         
   9   7   3        263.10        119.91        65.17 o                         
 -10   8   3         33.79          5.14        17.16 o                         
  -9   8   3         32.03         45.64        16.34 o                         
  -8   8   3       1015.74       1070.04        35.05 o                         
  -7   8   3        574.72        561.42        26.72 o                         
  -6   8   3        679.36        732.42        25.81 o                         
  -5   8   3       3464.58       3496.78        54.14 o                         
  -4   8   3       6632.00       6684.87        75.47 o                         
  -3   8   3      10776.27      10832.20       104.90 o                         
  -2   8   3       2425.89       2480.61        41.51 o                         
  -1   8   3       2057.53       2035.69        33.49 o                         
   0   8   3       3360.13       3390.94        50.42 o                         
   1   8   3        631.91        658.86        22.74 o                         
   2   8   3         64.69         66.83        12.60 o                         
   3   8   3        326.16        340.86        18.34 o                         
   4   8   3        173.94        167.33        16.19 o                         
   5   8   3        781.23        820.30        28.77 o                         
   6   8   3        438.32        438.62        23.07 o                         
   7   8   3       1841.52       1834.64        48.02 o                         
   8   8   3       2834.34       2855.44        78.64 o                         
 -10   9   3       1726.10       1613.67        52.38 o                         
  -9   9   3       3654.43       3736.58        72.20 o                         
  -8   9   3       4170.31       4184.51        68.43 o                         
  -7   9   3       3128.59       3173.65        57.76 o                         
  -6   9   3        677.54        698.13        26.79 o                         
  -5   9   3       2176.27       2245.06        45.44 o                         
  -4   9   3       4121.03       4186.60        61.48 o                         
  -3   9   3       1255.57       1221.98        32.92 o                         
  -2   9   3       2694.69       2649.87        43.97 o                         
  -1   9   3         52.95         44.43        12.71 o                         
   0   9   3       1089.00       1066.61        29.40 o                         
   1   9   3        205.52        229.08        16.12 o                         
   2   9   3        180.77        180.31        16.76 o                         
   3   9   3       3966.20       3873.95        57.95 o                         
   4   9   3       2119.36       2083.53        44.68 o                         
   5   9   3       1662.40       1657.77        41.86 o                         
   6   9   3        685.40        717.41        30.54 o                         
   7   9   3       1152.53       1162.93        42.20 o                         
 -10  10   3        681.99        614.23       160.01 o                         
  -9  10   3       2793.24       2692.57        59.49 o                         
  -8  10   3       1930.74       1916.94        50.91 o                         
  -7  10   3        189.79        122.28        16.95 o                         
  -6  10   3         12.11         32.73        14.34 o                         
  -5  10   3        368.81        390.61        22.04 o                         
  -4  10   3       3229.21       3296.04        55.08 o                         
  -3  10   3        577.48        605.83        26.67 o                         
  -2  10   3       1242.56       1301.36        34.62 o                         
  -1  10   3       2527.79       2550.80        49.25 o                         
   0  10   3       6302.30       6372.64        77.12 o                         
   1  10   3       2809.74       2895.33        51.09 o                         
   2  10   3       2272.60       2281.57        48.37 o                         
   3  10   3       3899.34       3978.70        63.29 o                         
   4  10   3       4786.19       4828.06        74.12 o                         
   5  10   3        240.78        263.37        20.16 o                         
   6  10   3        194.69        168.17        19.44 o                         
  -9  11   3        560.63        468.17        60.51 o                         
  -8  11   3        728.29        702.47        32.17 o                         
  -7  11   3        490.85        511.79        27.60 o                         
  -6  11   3       2876.18       3023.35        59.17 o                         
  -5  11   3       8195.82       8305.93       101.63 o                         
  -4  11   3      10160.18      10122.83       113.80 o                         
  -3  11   3      10460.25      10669.47       119.31 o                         
  -2  11   3       5188.24       5271.76        74.56 o                         
  -1  11   3       6587.71       6761.98        87.23 o                         
   0  11   3       3927.84       3926.75        63.62 o                         
   1  11   3       1784.56       1811.25        43.72 o                         
   2  11   3        568.33        592.96        27.59 o                         
   3  11   3       1137.04       1139.80        36.76 o                         
   4  11   3         26.66         80.35        18.98 o                         
   5  11   3         21.03         48.40        17.31 o                         
   6  11   3        207.21        306.43        64.36 o                         
  -8  12   3       2628.68       2748.62       147.20 o                         
  -7  12   3       2066.20       2070.69        51.47 o                         
  -6  12   3       2344.31       2279.72        52.65 o                         
  -5  12   3       3422.99       3387.26        66.10 o                         
  -4  12   3       4292.72       4272.45        75.24 o                         
  -3  12   3       1752.52       1762.11        48.37 o                         
  -2  12   3       1583.65       1603.33        44.24 o                         
  -1  12   3        131.37        125.54        18.20 o                         
   0  12   3        209.78        210.91        18.51 o                         
   1  12   3        377.09        348.67        23.06 o                         
   2  12   3       2023.58       2026.49        49.62 o                         
   3  12   3       4442.37       4605.06        79.54 o                         
   4  12   3       1542.07       1477.68        49.33 o                         
   5  12   3       1452.66       1123.61        97.45 o                         
  -7  13   3        796.42        948.48        77.60 o                         
  -6  13   3        829.60        908.78        37.13 o                         
  -5  13   3         23.38         58.56        17.90 o                         
  -4  13   3        183.99        161.85        18.55 o                         
  -3  13   3         30.19         23.95        19.59 o                         
  -2  13   3       1098.43       1127.53        41.77 o                         
  -1  13   3       1911.26       1882.54        51.55 o                         
   0  13   3       1281.73       1318.60        41.52 o                         
   1  13   3       2419.30       2479.06        59.13 o                         
   2  13   3       5470.60       5646.40        88.96 o                         
   3  13   3       5085.06       5356.65       182.18 o                         
   4  13   3       2920.37       2384.53       333.92 o                         
  -6  14   3        836.27        637.17        98.50 o                         
  -5  14   3       1038.16       1127.46        97.58 o                         
  -4  14   3        988.59        924.38        88.55 o                         
  -3  14   3       2170.58       2270.73        60.05 o                         
  -2  14   3       2622.23       2691.82        66.48 o                         
  -1  14   3       2331.39       2365.24        58.10 o                         
   0  14   3       1353.77       1314.87        85.67 o                         
   1  14   3        553.17        624.24        76.08 o                         
   2  14   3       1296.53       1401.17       173.61 o                         
  -4  15   3       1520.96       1968.80       292.96 o                         
  -3  15   3       1126.23       1117.73       214.75 o                         
  -2  15   3       2048.80       1858.00       283.33 o                         
  -1  15   3        742.04        673.66       185.44 o                         
   0  15   3         89.72        229.97       123.40 o                         
  -3 -15   4        137.01         65.05       130.90 o                         
  -2 -15   4        582.22        447.76        76.89 o                         
  -1 -15   4        234.55        228.98        24.17 o                         
   0 -15   4        918.32        895.12        40.40 o                         
   1 -15   4       2896.41       2957.79        71.81 o                         
   2 -15   4       4333.72       4375.99        87.26 o                         
   3 -15   4       5023.14       4960.76        99.00 o                         
   4 -15   4       3377.14       3227.45       131.87 o                         
  -4 -14   4       1251.81       1457.28       194.67 o                         
  -3 -14   4       2914.90       3033.19        73.07 o                         
  -2 -14   4       4346.01       4462.56        80.93 o                         
  -1 -14   4       5398.30       5478.69        84.21 o                         
   0 -14   4       1030.03       1048.85        35.90 o                         
   1 -14   4       2624.52       2702.33        61.75 o                         
   2 -14   4       4574.77       4474.61        79.59 o                         
   3 -14   4       1340.64       1299.88        43.41 o                         
   4 -14   4        814.62        745.05        31.35 o                         
   5 -14   4        906.18        856.51        88.75 o                         
   6 -14   4          1.38         19.85        61.74 o                         
  -6 -13   4       1676.89       2275.35       322.73 o                         
  -5 -13   4       1168.83       1044.24        95.51 o                         
  -4 -13   4        674.67        717.89        31.81 o                         
  -3 -13   4       1552.96       1552.83        44.43 o                         
  -2 -13   4       3643.78       3828.44        71.67 o                         
  -1 -13   4        837.87        871.85        33.59 o                         
   0 -13   4        667.25        683.43        27.81 o                         
   1 -13   4          8.93         16.46        14.26 o                         
   2 -13   4         13.21         26.14        14.48 o                         
   3 -13   4        167.16        169.42        17.34 o                         
   4 -13   4        454.71        462.23        24.61 o                         
   5 -13   4        677.33        692.77        29.55 o                         
   6 -13   4        497.98        623.19        83.56 o                         
   7 -13   4       1640.06       1536.57       146.66 o                         
  -6 -12   4       1374.97       1416.14       103.26 o                         
  -5 -12   4        174.43        129.21        17.99 o                         
  -4 -12   4         19.77         78.07        17.65 o                         
  -3 -12   4         29.92         38.10        14.98 o                         
  -2 -12   4         35.86         65.69        15.54 o                         
  -1 -12   4         63.95         85.75        15.84 o                         
   0 -12   4        600.72        611.39        29.38 o                         
   1 -12   4       1045.78       1050.91        32.39 o                         
   2 -12   4       1476.01       1495.69        36.08 o                         
   3 -12   4       1951.40       1949.85        49.87 o                         
   4 -12   4       1662.70       1682.32        41.73 o                         
   5 -12   4       2001.94       1921.30        43.99 o                         
   6 -12   4       2008.50       2009.69        97.46 o                         
   7 -12   4        262.84        156.57        35.88 o                         
   8 -12   4         85.40        179.02        57.03 o                         
  -7 -11   4         62.99         27.86        40.80 o                         
  -6 -11   4         72.52         98.88        17.57 o                         
  -5 -11   4        378.02        394.91        24.81 o                         
  -4 -11   4       2503.55       2657.99        54.32 o                         
  -3 -11   4       4618.57       4608.40        69.66 o                         
  -2 -11   4       3738.04       3792.85        60.27 o                         
  -1 -11   4       4341.90       4245.25        65.97 o                         
   0 -11   4       1975.43       1965.39        44.42 o                         
   1 -11   4       6008.58       5944.06        72.71 o                         
   2 -11   4       3181.33       3093.36        49.45 o                         
   3 -11   4        502.30        511.44        21.73 o                         
   4 -11   4       1682.22       1605.03        38.42 o                         
   5 -11   4       2708.06       2650.71        49.56 o                         
   6 -11   4        127.58        136.99        22.26 o                         
   7 -11   4         10.18         22.58        31.69 o                         
   8 -11   4        186.70        198.02        54.96 o                         
   9 -11   4        537.14        396.09       116.27 o                         
  -8 -10   4       2106.97       2760.81       339.97 o                         
  -7 -10   4       2693.41       2765.54        62.66 o                         
  -6 -10   4       2717.84       2902.48        59.46 o                         
  -5 -10   4       4068.31       4167.65        69.42 o                         
  -4 -10   4       4643.94       4524.08        69.10 o                         
  -3 -10   4      12922.62      13175.69       119.42 o                         
  -2 -10   4       7953.36       7812.54        83.90 o                         
  -1 -10   4       3288.63       3302.93        50.02 o                         
   0 -10   4       2867.62       2846.23        46.03 o                         
   1 -10   4       1202.28       1242.09        28.00 o                         
   2 -10   4         15.79         32.42        10.88 o                         
   3 -10   4         27.69         49.59        11.59 o                         
   4 -10   4       1539.49       1552.08        34.47 o                         
   5 -10   4        685.91        810.45        27.43 o                         
   6 -10   4        347.48        395.44        20.81 o                         
   7 -10   4       1417.07       1423.99        70.96 o                         
   8 -10   4       1594.51       1635.69        97.45 o                         
   9 -10   4       2005.18       1872.25       190.55 o                         
  -8  -9   4       3945.02       4120.64        79.40 o                         
  -7  -9   4       6566.62       6773.63        97.11 o                         
  -6  -9   4       1502.64       1619.21        43.26 o                         
  -5  -9   4        440.42        418.44        23.55 o                         
  -4  -9   4       3089.55       3108.65        55.29 o                         
  -3  -9   4        611.86        627.76        23.73 o                         
  -2  -9   4        250.99        221.37        15.40 o                         
  -1  -9   4         67.58         62.54        11.22 o                         
   0  -9   4        716.69        719.31        22.47 o                         
   1  -9   4       3847.18       3822.88        47.33 o                         
   2  -9   4       2509.40       2460.85        38.89 o                         
   3  -9   4       6048.49       6123.60        66.07 o                         
   4  -9   4       8670.60       8614.88        81.51 o                         
   5  -9   4      10636.40      10625.82       102.03 o                         
   6  -9   4       3258.77       3333.26        53.59 o                         
   7  -9   4       1007.58       1066.76        63.19 o                         
   8  -9   4       2051.07       1976.62       101.94 o                         
   9  -9   4       2319.39       2304.21       153.05 o                         
  10  -9   4        316.00        377.43       124.19 o                         
  -9  -8   4        237.16        204.60        47.50 o                         
  -8  -8   4        983.73       1012.51        37.80 o                         
  -7  -8   4        886.23        929.82        34.12 o                         
  -6  -8   4         24.83         18.57        15.06 o                         
  -5  -8   4         16.51         32.64        15.36 o                         
  -4  -8   4       2299.04       2262.56        43.22 o                         
  -3  -8   4       1189.41       1178.20        28.20 o                         
  -2  -8   4       4011.02       3944.38        50.18 o                         
  -1  -8   4       2414.40       2464.58        37.53 o                         
   0  -8   4       5913.00       5852.45        58.66 o                         
   1  -8   4       4778.99       4671.03        49.84 o                         
   2  -8   4       6374.40       6303.64        60.19 o                         
   3  -8   4       1997.43       2016.40        33.56 o                         
   4  -8   4      10169.90      10248.16        86.83 o                         
   5  -8   4       5292.98       5257.70        64.51 o                         
   6  -8   4        616.58        664.40        23.54 o                         
   7  -8   4        248.93        251.19        23.28 o                         
   8  -8   4         16.47         54.60        32.31 o                         
   9  -8   4         97.40        104.17        42.33 o                         
  10  -8   4         76.18         19.30       149.58 o                         
  -9  -7   4        283.45        256.38        21.08 o                         
  -8  -7   4       1811.19       1757.19        46.11 o                         
  -7  -7   4        420.61        426.67        23.22 o                         
  -6  -7   4        412.84        401.16        21.11 o                         
  -5  -7   4       2097.14       2168.24        40.64 o                         
  -4  -7   4       2805.32       2893.45        47.23 o                         
  -3  -7   4       8786.05       8623.18        77.42 o                         
  -2  -7   4       3220.70       3232.55        43.97 o                         
  -1  -7   4       4608.74       4572.44        49.12 o                         
   0  -7   4       5584.85       5362.82        53.59 o                         
   1  -7   4       3850.71       3793.49        40.29 o                         
   2  -7   4        173.67        183.87         9.80 o                         
   3  -7   4       1934.36       1924.84        29.75 o                         
   4  -7   4         23.52         50.43         8.80 o                         
   5  -7   4        403.79        401.46        15.61 o                         
   6  -7   4         25.31         27.33         9.74 o                         
   7  -7   4        460.45        471.17        19.66 o                         
   8  -7   4       1393.18       1374.05        77.75 o                         
   9  -7   4       1240.16       1275.78        80.71 o                         
  10  -7   4       1738.50       1501.41       141.02 o                         
 -10  -6   4       1247.25       1264.11        96.90 o                         
  -9  -6   4       3197.72       3209.42        63.64 o                         
  -8  -6   4       7849.92       7948.38        98.16 o                         
  -7  -6   4       4327.33       4451.91        67.25 o                         
  -6  -6   4       2205.32       2272.13        43.68 o                         
  -5  -6   4       3715.99       3779.35        52.04 o                         
  -4  -6   4       6486.70       6556.95        67.39 o                         
  -3  -6   4         98.15         94.48        10.94 o                         
  -2  -6   4       1706.99       1633.63        27.41 o                         
  -1  -6   4       1053.52       1095.24        21.00 o                         
   0  -6   4          2.62         13.06         7.16 o                         
   1  -6   4         33.31         37.98         5.82 o                         
   2  -6   4        163.70        164.49         7.98 o                         
   3  -6   4       9178.13       8893.90        67.45 o                         
   4  -6   4       3203.08       3202.17        37.65 o                         
   5  -6   4       2124.31       2158.82        31.38 o                         
   6  -6   4        783.68        797.27        23.28 o                         
   7  -6   4       1424.76       1450.30        34.91 o                         
   8  -6   4       2863.09       2863.17       100.96 o                         
   9  -6   4       1277.95       1169.89        77.09 o                         
  10  -6   4        288.88        198.29        60.91 o                         
 -11  -5   4       1559.95       1649.38       282.85 o                         
 -10  -5   4       1452.61       1500.40        44.72 o                         
  -9  -5   4       3360.85       3455.41        65.77 o                         
  -8  -5   4       4311.46       4372.60        68.78 o                         
  -7  -5   4       1516.57       1543.32        37.74 o                         
  -6  -5   4        850.25        861.59        27.02 o                         
  -5  -5   4        462.25        486.00        18.06 o                         
  -4  -5   4       1230.89       1247.42        24.80 o                         
  -3  -5   4       2265.11       2267.38        31.42 o                         
  -2  -5   4       6950.27       6752.23        54.12 o                         
  -1  -5   4      11002.95      10575.49        71.20 o                         
   0  -5   4      10701.31      10332.08        57.55 o                         
   1  -5   4       4112.67       3889.14        27.26 o                         
   2  -5   4       9053.81       8884.75        48.18 o                         
   3  -5   4      11003.52      10805.08        55.93 o                         
   4  -5   4      18536.74      18450.07       108.91 o                         
   5  -5   4       2667.32       2644.96        33.75 o                         
   6  -5   4       1359.77       1359.11        27.14 o                         
   7  -5   4       1341.05       1337.36        29.52 o                         
   8  -5   4        222.65        225.33        32.12 o                         
   9  -5   4         25.39        -30.06        30.06 o                         
  10  -5   4          6.86        -41.50        41.50 o                         
 -11  -4   4         77.08        108.26        56.95 o                         
 -10  -4   4        311.22        343.04        23.71 o                         
  -9  -4   4         91.37        100.14        17.06 o                         
  -8  -4   4        723.77        725.60        30.38 o                         
  -7  -4   4        122.18        119.57        14.92 o                         
  -6  -4   4       1447.36       1356.45        30.58 o                         
  -5  -4   4      11079.18      11071.68        94.54 o                         
  -4  -4   4       9291.88       9175.14        78.16 o                         
  -3  -4   4      11856.29      11617.27        81.55 o                         
  -2  -4   4      18989.00      18453.40       109.54 o                         
  -1  -4   4      29407.52      28712.37       116.59 o                         
   0  -4   4      38898.74      38274.93       143.32 o                         
   1  -4   4       2362.97       2403.61        17.13 o                         
   2  -4   4       2436.44       2413.56        18.12 o                         
   3  -4   4       5344.58       5450.79        33.00 o                         
   4  -4   4        294.50        287.63         7.00 o                         
   5  -4   4          7.23         15.66         5.99 o                         
   6  -4   4         87.92         68.99         8.60 o                         
   7  -4   4       1816.31       1844.00        34.68 o                         
   8  -4   4       2481.75       2452.28        61.12 o                         
   9  -4   4       1449.15       1498.82        77.30 o                         
  10  -4   4       1984.06       2053.31       111.73 o                         
  11  -4   4       1745.13       1307.95       229.79 o                         
 -11  -3   4         38.64         12.72        36.03 o                         
 -10  -3   4       1530.88       1592.35        45.46 o                         
  -9  -3   4       3445.08       3422.44        62.42 o                         
  -8  -3   4       3271.83       3368.80        59.37 o                         
  -7  -3   4       4203.97       4166.78        60.71 o                         
  -6  -3   4       4656.28       4381.82        56.30 o                         
  -5  -3   4      11680.64      11697.92        89.68 o                         
  -4  -3   4      11086.36      11032.03        84.56 o                         
  -3  -3   4       1219.01       1259.95        22.51 o                         
  -2  -3   4       5767.08       5776.91        43.93 o                         
  -1  -3   4      12828.65      12848.84        56.36 o                         
   0  -3   4       2383.32       2581.44        16.93 o                         
   1  -3   4       2338.08       2549.81        15.98 o                         
   2  -3   4       4024.79       3894.51        22.23 o                         
   3  -3   4       8423.10       8522.68        42.89 o                         
   4  -3   4       4723.51       4622.36        32.06 o                         
   5  -3   4       5003.73       4873.39        45.86 o                         
   6  -3   4       7888.01       7850.10        70.39 o                         
   7  -3   4       4291.70       4404.93        58.47 o                         
   8  -3   4       5895.10       5990.36        74.85 o                         
   9  -3   4       2267.73       2218.56        96.33 o                         
  10  -3   4       1729.49       1820.85       103.74 o                         
  11  -3   4       2306.25       2156.41       788.68 o                         
 -11  -2   4        739.22        784.38        36.47 o                         
 -10  -2   4       1571.89       1558.88        45.63 o                         
  -9  -2   4       2904.52       3034.17        57.23 o                         
  -8  -2   4       2551.74       2581.40        46.85 o                         
  -7  -2   4        986.96       1022.56        29.28 o                         
  -6  -2   4       4077.91       3892.91        52.47 o                         
  -5  -2   4        514.22        499.73        16.94 o                         
  -4  -2   4          2.01         17.90         8.97 o                         
  -3  -2   4        292.61        331.49        11.56 o                         
  -2  -2   4       1132.03       1096.96        13.05 o                         
  -1  -2   4       9214.90       9310.78        41.91 o                         
   0  -2   4        149.05        184.98         3.80 o                         
   1  -2   4       5627.39       5744.18        57.35 o                         
   2  -2   4       5709.45       5462.20        31.71 o                         
   3  -2   4      18315.34      18685.26        80.56 o                         
   4  -2   4       6298.95       6348.51        37.42 o                         
   5  -2   4       6208.35       6066.26        49.52 o                         
   6  -2   4       5831.64       5767.89        56.82 o                         
   7  -2   4       5136.30       5073.81        62.66 o                         
   8  -2   4         46.23         33.01        11.95 o                         
   9  -2   4         63.35         83.87        29.83 o                         
  10  -2   4        137.37        138.29        38.66 o                         
  11  -2   4          8.59          5.11        59.95 o                         
 -11  -1   4        529.58        484.01        28.48 o                         
 -10  -1   4        227.42        199.52        18.74 o                         
  -9  -1   4         57.18         77.05        16.00 o                         
  -8  -1   4        133.51        141.18        15.40 o                         
  -7  -1   4         64.43         46.78        13.07 o                         
  -6  -1   4       3430.01       3410.41        47.38 o                         
  -5  -1   4       3959.01       4162.45        49.59 o                         
  -4  -1   4       1548.58       1628.80        26.48 o                         
  -3  -1   4       7609.60       8064.46        60.31 o                         
  -2  -1   4      23536.49      24045.77        96.05 o                         
  -1  -1   4      12171.38      12523.15        51.99 o                         
   0  -1   4      10476.41      10904.51        42.92 o                         
   1  -1   4       1413.49       1501.46        19.68 o                         
   2  -1   4       7388.99       7455.89        33.82 o                         
   3  -1   4       2578.23       2641.75        18.40 o                         
   4  -1   4        940.29        963.20        12.60 o                         
   5  -1   4        231.94        257.19        10.47 o                         
   6  -1   4       1459.84       1443.85        27.27 o                         
   7  -1   4        409.12        424.17        18.61 o                         
   8  -1   4         27.29         36.60        10.76 o                         
   9  -1   4       1135.12       1118.17        64.46 o                         
  10  -1   4       1821.59       1923.95        94.10 o                         
 -12   0   4          1.91          8.01        67.24 o                         
 -11   0   4        129.95        158.62        21.67 o                         
 -10   0   4       2117.46       2157.59        49.07 o                         
  -9   0   4       4385.82       4491.45        71.31 o                         
  -8   0   4       2682.35       2659.29        48.36 o                         
  -7   0   4      13610.48      13717.94       118.96 o                         
  -6   0   4      11027.34      10989.98        97.64 o                         
  -5   0   4      13356.78      13202.96       107.85 o                         
  -4   0   4       2572.82       2587.98        35.58 o                         
  -3   0   4       6669.59       6715.96        50.24 o                         
  -2   0   4      14622.64      14853.69        66.95 o                         
  -1   0   4      14903.34      15440.22        64.40 o                         
   0   0   4        181.50        236.82         4.37 o                         
   1   0   4       2112.67       2187.36        13.46 o                         
   2   0   4       1887.27       1978.08        14.02 o                         
   3   0   4       2140.87       2098.26        17.03 o                         
   4   0   4        533.93        504.50        12.00 o                         
   5   0   4       2930.51       2932.44        34.33 o                         
   6   0   4       6197.76       6172.66        62.92 o                         
   7   0   4        566.60        583.28        20.06 o                         
   8   0   4        764.07        788.23        26.15 o                         
   9   0   4        942.31        968.19        60.60 o                         
  10   0   4       1992.08       1906.12        99.34 o                         
 -12   1   4        996.93       1009.45       128.09 o                         
 -11   1   4       2759.51       2697.36        59.62 o                         
 -10   1   4       3587.87       3547.51        63.64 o                         
  -9   1   4       4764.65       4677.28        68.73 o                         
  -8   1   4       5025.15       5069.74        66.97 o                         
  -7   1   4       7790.13       7722.17        84.34 o                         
  -6   1   4      16142.08      16215.39       128.75 o                         
  -5   1   4       1024.87        944.37        22.34 o                         
  -4   1   4         31.14         40.05         9.55 o                         
  -3   1   4         69.19         72.34         8.17 o                         
  -2   1   4       1497.43       1626.55        15.73 o                         
  -1   1   4       7698.39       8148.67        42.02 o                         
   0   1   4        242.87        223.21         4.89 o                         
   1   1   4      17432.49      17121.03        69.63 o                         
   2   1   4      18086.78      17761.40        73.98 o                         
   3   1   4      12286.66      12124.89        59.08 o                         
   4   1   4       6504.62       6371.21        48.90 o                         
   5   1   4      12077.55      11816.42        86.97 o                         
   6   1   4       9224.88       9284.76        80.95 o                         
   7   1   4       2911.30       2801.52        47.54 o                         
   8   1   4         57.41         70.79        12.65 o                         
   9   1   4        639.45        628.67        51.84 o                         
  10   1   4        176.07        125.56        40.52 o                         
 -12   2   4        882.57        763.13        92.86 o                         
 -11   2   4       1144.42       1246.01        42.28 o                         
 -10   2   4        878.05        868.45        33.22 o                         
  -9   2   4        462.63        445.88        22.40 o                         
  -8   2   4         21.89         17.79        15.55 o                         
  -7   2   4          4.22          2.83        14.33 o                         
  -6   2   4        523.07        520.86        20.08 o                         
  -5   2   4         90.61        112.68        12.00 o                         
  -4   2   4       3480.47       3747.16        42.82 o                         
  -3   2   4      19430.44      20314.91       125.60 o                         
  -2   2   4      22575.65      22706.97       129.48 o                         
  -1   2   4      17642.09      18653.09        97.02 o                         
   0   2   4      21276.02      21375.42        85.27 o                         
   1   2   4      11443.29      10882.78        50.98 o                         
   2   2   4      14254.92      13793.27        64.77 o                         
   3   2   4       9336.54       9264.44        64.75 o                         
   4   2   4       1589.03       1628.27        26.16 o                         
   5   2   4       3171.12       3134.32        39.55 o                         
   6   2   4       1073.69       1051.27        24.28 o                         
   7   2   4          5.81         18.22        11.50 o                         
   8   2   4        110.41        134.87        15.48 o                         
   9   2   4       1015.74       1097.09        73.20 o                         
  10   2   4       1525.07       1671.26       118.70 o                         
 -12   3   4         38.90        183.49       110.89 o                         
 -11   3   4         18.71         56.18        16.79 o                         
 -10   3   4        506.66        432.83        25.45 o                         
  -9   3   4         76.64         68.29        15.01 o                         
  -8   3   4       1189.13       1226.26        35.48 o                         
  -7   3   4       9504.03       9762.38        93.35 o                         
  -6   3   4       4198.97       4311.25        53.42 o                         
  -5   3   4        647.80        689.67        20.38 o                         
  -4   3   4       3316.23       3315.84        43.73 o                         
  -3   3   4      12999.53      13073.94        95.94 o                         
  -2   3   4      10100.97      10153.28        70.58 o                         
  -1   3   4       7381.04       7497.87        54.58 o                         
   0   3   4       3696.93       3710.96        31.90 o                         
   1   3   4       6018.96       5958.27        44.72 o                         
   2   3   4         12.35         34.35         6.08 o                         
   3   3   4        125.65        124.87         8.68 o                         
   4   3   4         66.79         69.34         9.33 o                         
   5   3   4       4326.04       4205.73        48.41 o                         
   6   3   4       2585.38       2519.27        40.53 o                         
   7   3   4        479.91        470.50        21.81 o                         
   8   3   4       2184.96       2294.11        52.03 o                         
   9   3   4       4288.76       4174.99       120.05 o                         
  10   3   4       2325.16       1967.89       282.59 o                         
 -11   4   4       1856.74       1811.78        49.27 o                         
 -10   4   4        681.02        690.50        30.75 o                         
  -9   4   4       1719.65       1686.99        42.57 o                         
  -8   4   4       3214.50       3267.40        54.08 o                         
  -7   4   4       5374.87       5473.26        66.67 o                         
  -6   4   4       4904.77       4894.27        60.61 o                         
  -5   4   4       1482.97       1480.39        32.93 o                         
  -4   4   4        287.21        234.03        14.12 o                         
  -3   4   4       2436.60       2464.53        36.26 o                         
  -2   4   4        879.74        938.39        20.15 o                         
  -1   4   4        330.57        366.62        12.71 o                         
   0   4   4        275.63        324.25        10.47 o                         
   1   4   4       1600.85       1543.60        23.07 o                         
   2   4   4       1004.96        994.75        18.61 o                         
   3   4   4        408.30        397.79        13.19 o                         
   4   4   4       9235.86       9062.26        73.82 o                         
   5   4   4       5386.07       5436.97        60.85 o                         
   6   4   4       2948.91       2963.08        47.17 o                         
   7   4   4        919.77        896.72        29.77 o                         
   8   4   4       1080.39       1104.21        36.74 o                         
   9   4   4       1225.50       1190.34        65.19 o                         
 -11   5   4       2521.78       2457.52        64.37 o                         
 -10   5   4       1899.38       1824.85        48.90 o                         
  -9   5   4        436.70        440.50        23.93 o                         
  -8   5   4        852.45        830.81        29.22 o                         
  -7   5   4        280.00        254.03        18.26 o                         
  -6   5   4        111.40        116.47        14.99 o                         
  -5   5   4        108.40        111.03        13.78 o                         
  -4   5   4        970.90       1055.63        27.18 o                         
  -3   5   4      10498.53      10673.94        86.66 o                         
  -2   5   4       2780.58       2798.81        37.29 o                         
  -1   5   4       7834.75       7751.33        63.15 o                         
   0   5   4      10217.57       9756.49        71.06 o                         
   1   5   4       8417.12       8187.62        65.29 o                         
   2   5   4       2816.34       2712.96        35.04 o                         
   3   5   4       2258.00       2234.05        32.60 o                         
   4   5   4       2531.73       2550.93        37.39 o                         
   5   5   4       5841.89       5860.33        65.79 o                         
   6   5   4        541.93        551.44        21.90 o                         
   7   5   4        317.88        302.68        20.15 o                         
   8   5   4         59.55         51.86        16.87 o                         
   9   5   4        128.81         85.62        42.91 o                         
 -11   6   4        328.73        332.97        57.19 o                         
 -10   6   4         51.08         60.29        17.61 o                         
  -9   6   4        299.37        287.84        20.20 o                         
  -8   6   4       4228.11       4265.46        66.05 o                         
  -7   6   4       6153.13       6239.36        77.61 o                         
  -6   6   4       3886.49       3940.04        60.62 o                         
  -5   6   4       4659.86       4782.05        63.73 o                         
  -4   6   4      22616.40      22610.51       159.44 o                         
  -3   6   4      11241.20      11131.19        89.83 o                         
  -2   6   4      13699.46      13591.30       103.43 o                         
  -1   6   4       7970.07       8014.79        69.86 o                         
   0   6   4      16519.65      15887.11       107.55 o                         
   1   6   4       5950.02       5744.76        57.74 o                         
   2   6   4       1248.96       1243.71        27.23 o                         
   3   6   4         90.74         87.66        11.37 o                         
   4   6   4         47.19         51.76        10.33 o                         
   5   6   4        988.52        986.29        29.23 o                         
   6   6   4         59.05         81.89        14.01 o                         
   7   6   4        209.73        178.10        18.23 o                         
   8   6   4       1924.61       1847.77        48.85 o                         
 -11   7   4        438.01        454.13        63.50 o                         
 -10   7   4        528.36        567.59        28.64 o                         
  -9   7   4       4574.76       4517.86        72.08 o                         
  -8   7   4       7235.31       7072.36        88.00 o                         
  -7   7   4       6516.53       6475.92        87.10 o                         
  -6   7   4       8672.54       8585.32        98.93 o                         
  -5   7   4       6795.20       7103.67        81.45 o                         
  -4   7   4       3539.29       3597.72        52.33 o                         
  -3   7   4       5336.34       5305.88        59.56 o                         
  -2   7   4         21.53         33.25         9.20 o                         
  -1   7   4        141.72        131.85        12.54 o                         
   0   7   4        542.33        595.13        18.81 o                         
   1   7   4        962.62        959.29        25.67 o                         
   2   7   4       2053.25       2116.21        38.59 o                         
   3   7   4       4815.33       4585.09        57.37 o                         
   4   7   4      16224.66      16224.80       129.03 o                         
   5   7   4       5631.49       5608.36        71.87 o                         
   6   7   4       4275.46       4226.37        66.47 o                         
   7   7   4       3695.29       3723.23        69.27 o                         
   8   7   4       2428.01       2334.98        61.94 o                         
 -11   8   4        758.68        864.89       193.60 o                         
 -10   8   4        743.03        708.96        34.33 o                         
  -9   8   4        603.77        606.25        28.72 o                         
  -8   8   4       1764.76       1724.57        45.43 o                         
  -7   8   4       1135.03       1162.10        36.52 o                         
  -6   8   4       1018.06       1020.48        30.78 o                         
  -5   8   4        464.78        500.39        22.71 o                         
  -4   8   4        480.54        388.93        19.21 o                         
  -3   8   4       2345.39       2302.04        40.72 o                         
  -2   8   4        236.07        212.48        16.40 o                         
  -1   8   4       8943.07       8652.81        83.76 o                         
   0   8   4      12043.50      11905.89       102.72 o                         
   1   8   4       4868.23       4684.88        58.11 o                         
   2   8   4       3379.16       3365.63        51.55 o                         
   3   8   4       6496.10       6588.84        78.24 o                         
   4   8   4       5343.16       5278.83        71.15 o                         
   5   8   4       4145.63       4128.26        63.42 o                         
   6   8   4       1437.21       1430.47        40.67 o                         
   7   8   4        895.80        808.83        34.79 o                         
   8   8   4        169.49        129.41        23.27 o                         
 -10   9   4         17.39         67.67        39.47 o                         
  -9   9   4        101.09        115.97        17.52 o                         
  -8   9   4        697.56        714.36        29.41 o                         
  -7   9   4        315.93        255.69        20.43 o                         
  -6   9   4        147.30        144.09        15.95 o                         
  -5   9   4       3096.06       3137.90        54.15 o                         
  -4   9   4       3331.37       3289.13        54.17 o                         
  -3   9   4       1050.36        998.11        29.69 o                         
  -2   9   4       3798.77       3818.83        58.26 o                         
  -1   9   4       6663.91       6808.89        77.13 o                         
   0   9   4       6275.55       6311.24        74.47 o                         
   1   9   4       2637.32       2686.63        46.21 o                         
   2   9   4       1069.80       1053.29        31.32 o                         
   3   9   4        156.59        156.60        18.29 o                         
   4   9   4         68.14         98.02        14.80 o                         
   5   9   4         36.59         27.80        15.36 o                         
   6   9   4          8.81          5.37        18.03 o                         
   7   9   4        549.37        547.14        33.90 o                         
 -10  10   4        591.04        556.60       144.71 o                         
  -9  10   4       3196.06       3348.09        71.52 o                         
  -8  10   4       3814.45       3929.85        73.96 o                         
  -7  10   4       3246.13       3317.15        65.72 o                         
  -6  10   4       5374.57       5352.95        79.26 o                         
  -5  10   4       4355.79       4389.19        70.31 o                         
  -4  10   4       3153.11       3310.03        58.90 o                         
  -3  10   4       1012.75       1067.73        36.00 o                         
  -2  10   4        700.49        691.34        26.45 o                         
  -1  10   4        976.50       1015.67        31.51 o                         
   0  10   4        800.43        830.27        28.22 o                         
   1  10   4         18.53         27.28        14.05 o                         
   2  10   4         66.01         65.51        15.95 o                         
   3  10   4       1028.32       1025.09        34.43 o                         
   4  10   4       2058.08       2118.75        50.65 o                         
   5  10   4        554.67        536.38        26.49 o                         
   6  10   4       1109.55       1100.99        46.18 o                         
  -9  11   4       1725.52       1719.05       107.78 o                         
  -8  11   4       2007.58       2153.78        57.56 o                         
  -7  11   4       2066.22       2097.14        54.11 o                         
  -6  11   4        634.76        700.65        30.72 o                         
  -5  11   4        423.90        443.03        25.16 o                         
  -4  11   4         11.00         52.29        16.60 o                         
  -3  11   4        625.01        645.30        29.56 o                         
  -2  11   4       2519.63       2558.50        55.14 o                         
  -1  11   4       5896.38       6190.76        84.49 o                         
   0  11   4       4252.42       4443.37        71.61 o                         
   1  11   4       1282.11       1245.69        39.01 o                         
   2  11   4       4729.42       4656.82        74.13 o                         
   3  11   4       3847.90       3865.79        71.22 o                         
   4  11   4       2382.25       2386.95        57.37 o                         
   5  11   4       1939.76       1963.20        59.24 o                         
  -8  12   4        121.15         95.37        47.12 o                         
  -7  12   4        603.20        605.21        29.57 o                         
  -6  12   4       1860.82       1994.34        51.87 o                         
  -5  12   4       4541.14       4596.55        80.78 o                         
  -4  12   4       1458.57       1435.50        44.21 o                         
  -3  12   4       3627.00       3697.47        70.23 o                         
  -2  12   4       9951.47      10074.30       120.95 o                         
  -1  12   4      10216.28      10309.31       120.92 o                         
   0  12   4       4142.97       4149.27        71.47 o                         
   1  12   4       4461.17       4547.76        77.12 o                         
   2  12   4       1157.50       1157.28        39.42 o                         
   3  12   4        965.18        978.21        37.68 o                         
   4  12   4        162.67        108.21        33.56 o                         
   5  12   4         19.37        -85.24        93.81 o                         
  -7  13   4       1647.46       1724.86       267.70 o                         
  -6  13   4       4778.31       5070.17       175.65 o                         
  -5  13   4       3444.72       3504.63        72.59 o                         
  -4  13   4       1345.17       1355.21        43.30 o                         
  -3  13   4       1239.18       1174.33        42.52 o                         
  -2  13   4       1502.94       1553.78        48.12 o                         
  -1  13   4        938.26        954.60        39.50 o                         
   0  13   4        408.01        403.13        25.26 o                         
   1  13   4          8.23        -17.63        17.63 o                         
   2  13   4         42.15         37.27        34.36 o                         
   3  13   4       1654.36       1901.48       133.56 o                         
  -5  14   4       1593.68       1683.72       273.56 o                         
  -4  14   4        656.11        820.49       112.51 o                         
  -3  14   4          0.28         -5.77        46.63 o                         
  -2  14   4        207.78        260.21        49.70 o                         
  -1  14   4        393.62        397.72        65.96 o                         
   0  14   4        274.40        229.92        56.71 o                         
   1  14   4        380.30        439.68       159.08 o                         
   2  14   4       1738.20       1443.90       251.21 o                         
   2 -16   5        973.39        779.64       117.34 o                         
  -2 -15   5       3244.88       3159.93       357.50 o                         
  -1 -15   5       2037.33       2039.10        61.64 o                         
   0 -15   5        525.78        502.92        31.83 o                         
   1 -15   5        893.58        923.27        39.59 o                         
   2 -15   5        318.83        297.07        25.30 o                         
   3 -15   5         50.22         22.65        52.74 o                         
   4 -15   5        205.33        161.26       106.75 o                         
  -4 -14   5        239.62        149.04        80.36 o                         
  -3 -14   5        363.84        390.95        29.03 o                         
  -2 -14   5         12.14         28.26        16.10 o                         
  -1 -14   5        803.95        773.59        34.21 o                         
   0 -14   5       1221.96       1256.51        39.98 o                         
   1 -14   5       1614.61       1505.72        44.08 o                         
   2 -14   5       2642.52       2739.58        62.19 o                         
   3 -14   5       1499.18       1563.51        48.75 o                         
   4 -14   5       3184.09       3547.27       146.16 o                         
   5 -14   5       3843.43       3876.89       178.77 o                         
   6 -14   5       4209.46       4256.53       286.95 o                         
  -5 -13   5         81.02        121.25        53.27 o                         
  -4 -13   5         52.21         45.54        17.59 o                         
  -3 -13   5       1505.35       1587.56        44.90 o                         
  -2 -13   5       1590.63       1525.75        44.83 o                         
  -1 -13   5       1757.07       1725.17        45.60 o                         
   0 -13   5       4703.76       4670.33        73.00 o                         
   1 -13   5       5135.72       5104.13        81.92 o                         
   2 -13   5       3476.02       3392.42        66.35 o                         
   3 -13   5       2214.38       2156.25        51.03 o                         
   4 -13   5        351.95        268.93        30.96 o                         
   5 -13   5       1229.19       1202.36        85.03 o                         
   6 -13   5       1166.59       1107.05        87.86 o                         
   7 -13   5        126.14         77.87        54.25 o                         
  -6 -12   5       1195.55       1270.32       131.08 o                         
  -5 -12   5        630.95        634.32        31.59 o                         
  -4 -12   5       2457.43       2505.83        56.59 o                         
  -3 -12   5       1177.20       1244.58        37.92 o                         
  -2 -12   5       2090.55       2079.01        48.13 o                         
  -1 -12   5        237.08        215.88        18.53 o                         
   0 -12   5        513.56        524.47        23.20 o                         
   1 -12   5       1817.91       1808.59        43.06 o                         
   2 -12   5       1161.22       1118.53        35.53 o                         
   3 -12   5         95.70         80.56        13.82 o                         
   4 -12   5        115.41        116.52        16.05 o                         
   5 -12   5       1214.56       1248.55        75.55 o                         
   6 -12   5        458.29        489.61        51.81 o                         
   7 -12   5        224.87        137.74        40.65 o                         
   8 -12   5        985.94        834.39       134.96 o                         
  -7 -11   5       3631.96       4411.53       180.89 o                         
  -6 -11   5       2906.17       3020.17        61.60 o                         
  -5 -11   5       2341.87       2386.85        55.27 o                         
  -4 -11   5       2309.99       2347.36        52.81 o                         
  -3 -11   5       2598.66       2627.54        51.76 o                         
  -2 -11   5          8.14         18.54        13.46 o                         
  -1 -11   5          4.68         20.89        13.02 o                         
   0 -11   5        117.36         94.41        13.60 o                         
   1 -11   5        719.15        706.35        24.98 o                         
   2 -11   5        409.70        405.29        18.95 o                         
   3 -11   5         89.91         74.70        12.45 o                         
   4 -11   5       2558.92       2609.98        47.56 o                         
   5 -11   5       2623.83       2814.42       109.22 o                         
   6 -11   5       1477.24       1526.23        83.50 o                         
   7 -11   5        944.67        999.95        70.95 o                         
   8 -11   5       1197.62       1219.43       128.98 o                         
  -7 -10   5        544.21        551.77        30.20 o                         
  -6 -10   5         71.35         43.89        16.13 o                         
  -5 -10   5         47.48         46.83        16.88 o                         
  -4 -10   5        104.41        115.87        16.25 o                         
  -3 -10   5       3084.39       3002.87        51.71 o                         
  -2 -10   5       2021.36       2069.44        41.41 o                         
  -1 -10   5       5824.04       5789.09        67.76 o                         
   0 -10   5      10810.86      10746.98        98.83 o                         
   1 -10   5      10245.87      10233.02        94.56 o                         
   2 -10   5       5094.79       4945.40        58.76 o                         
   3 -10   5       3629.79       3556.70        54.45 o                         
   4 -10   5       1510.37       1530.91        33.98 o                         
   5 -10   5       2139.21       2069.27        40.52 o                         
   6 -10   5        994.56       1010.34        65.71 o                         
   7 -10   5         29.84         43.44        41.89 o                         
   8 -10   5        288.00        274.57        48.50 o                         
  -8  -9   5        375.94        368.56        26.85 o                         
  -7  -9   5       3254.08       3446.95        68.74 o                         
  -6  -9   5       2220.19       2246.55        50.64 o                         
  -5  -9   5       5568.85       5670.28        79.55 o                         
  -4  -9   5      12222.81      12228.45       119.42 o                         
  -3  -9   5       8356.09       8442.34        87.21 o                         
  -2  -9   5       6354.26       6263.20        71.57 o                         
  -1  -9   5       8783.04       8728.85        82.35 o                         
   0  -9   5      12402.27      11983.25       101.63 o                         
   1  -9   5       9789.38       9479.88        84.35 o                         
   2  -9   5       2062.89       2081.92        34.61 o                         
   3  -9   5        181.21        170.45        11.91 o                         
   4  -9   5        395.00        396.55        16.68 o                         
   5  -9   5        966.13       1023.26        31.16 o                         
   6  -9   5       1200.49       1160.32        59.66 o                         
   7  -9   5        905.38        854.55        65.83 o                         
   8  -9   5       2666.28       2654.86       197.09 o                         
   9  -9   5       1042.27       1199.79       158.56 o                         
  -9  -8   5       1364.85       1449.63        88.83 o                         
  -8  -8   5       1922.64       1990.45        51.33 o                         
  -7  -8   5       1591.63       1643.88        44.42 o                         
  -6  -8   5       4005.63       4087.09        65.14 o                         
  -5  -8   5       4094.19       4004.53        59.30 o                         
  -4  -8   5       5281.30       5285.42        70.07 o                         
  -3  -8   5       2568.01       2606.48        45.46 o                         
  -2  -8   5         40.93         42.07        11.90 o                         
  -1  -8   5        148.62        145.74        12.02 o                         
   0  -8   5        146.02        134.74        10.91 o                         
   1  -8   5       1667.08       1691.83        29.65 o                         
   2  -8   5        937.35        987.07        21.46 o                         
   3  -8   5       3621.56       3612.92        43.90 o                         
   4  -8   5       6440.74       6535.10        68.46 o                         
   5  -8   5       4731.28       4736.33        61.63 o                         
   6  -8   5       4309.69       4117.81       119.92 o                         
   7  -8   5       7435.04       7783.46       245.92 o                         
   8  -8   5       3471.26       3488.08       148.24 o                         
   9  -8   5       1829.47       1883.77       161.12 o                         
  -9  -7   5       1876.29       1875.77        51.83 o                         
  -8  -7   5       1085.13       1124.79        37.71 o                         
  -7  -7   5        635.53        626.78        26.72 o                         
  -6  -7   5         47.90         50.19        13.40 o                         
  -5  -7   5        637.19        637.22        23.70 o                         
  -4  -7   5         15.87         32.47        12.54 o                         
  -3  -7   5         35.51         42.11         9.21 o                         
  -2  -7   5        616.84        633.30        19.57 o                         
  -1  -7   5       4459.56       4245.20        47.92 o                         
   0  -7   5      11109.45      10569.68        80.07 o                         
   1  -7   5       1675.28       1710.20        24.63 o                         
   2  -7   5       4252.28       4248.18        41.36 o                         
   3  -7   5       5210.00       5132.03        51.43 o                         
   4  -7   5       3880.81       3838.41        44.55 o                         
   5  -7   5       2405.02       2319.63        38.19 o                         
   6  -7   5       1381.66       1397.73        38.70 o                         
   7  -7   5        855.93        921.06        86.92 o                         
   8  -7   5       1646.83       1658.77        92.82 o                         
   9  -7   5         74.89         58.12        40.51 o                         
 -10  -6   5        105.92        104.44        48.04 o                         
  -9  -6   5        178.15        156.87        18.96 o                         
  -8  -6   5         99.91         87.21        17.03 o                         
  -7  -6   5       1469.95       1460.91        38.06 o                         
  -6  -6   5        872.20        916.40        28.53 o                         
  -5  -6   5       7983.73       7972.69        77.87 o                         
  -4  -6   5       5815.55       5736.84        59.67 o                         
  -3  -6   5        712.85        689.57        17.86 o                         
  -2  -6   5        801.57        764.39        19.56 o                         
  -1  -6   5      17734.54      17014.79       111.28 o                         
   0  -6   5       3835.30       3675.52        33.90 o                         
   1  -6   5       4239.73       4067.70        36.58 o                         
   2  -6   5        396.35        411.97         8.84 o                         
   3  -6   5       2741.78       2643.93        25.58 o                         
   4  -6   5         90.81         99.06         8.75 o                         
   5  -6   5         64.66         68.23         8.17 o                         
   6  -6   5        349.47        371.54        15.72 o                         
   7  -6   5        126.42        165.60        30.42 o                         
   8  -6   5        815.84        871.09        62.11 o                         
   9  -6   5         39.91          9.67        40.02 o                         
 -11  -5   5        596.93        862.71       211.47 o                         
 -10  -5   5       1344.68       1353.52        43.02 o                         
  -9  -5   5       3965.11       3981.63        72.06 o                         
  -8  -5   5       4576.75       4618.03        73.39 o                         
  -7  -5   5       4222.37       4329.06        62.13 o                         
  -6  -5   5      13516.32      13578.81       114.55 o                         
  -5  -5   5      14680.12      14486.57       113.01 o                         
  -4  -5   5      14527.25      14331.74       103.22 o                         
  -3  -5   5       6289.27       6268.79        56.31 o                         
  -2  -5   5       1409.85       1334.06        23.52 o                         
  -1  -5   5        944.61        889.80        17.14 o                         
   0  -5   5       3065.07       3081.92        23.75 o                         
   1  -5   5       2071.68       2136.96        17.54 o                         
   2  -5   5        110.19        130.41         4.84 o                         
   3  -5   5        910.60        906.92        11.74 o                         
   4  -5   5       2189.66       2086.35        20.22 o                         
   5  -5   5       2114.08       2115.13        32.44 o                         
   6  -5   5       2672.56       2705.98        38.78 o                         
   7  -5   5       6079.26       6280.84       134.95 o                         
   8  -5   5        848.53        838.05        56.18 o                         
   9  -5   5        613.75        698.25        83.64 o                         
 -11  -4   5       1405.70       1113.79       300.12 o                         
 -10  -4   5       3831.71       3773.48        70.28 o                         
  -9  -4   5       4781.58       4907.01        82.83 o                         
  -8  -4   5       2203.50       2206.17        50.78 o                         
  -7  -4   5       2221.17       2235.17        43.63 o                         
  -6  -4   5       1051.63       1147.98        29.48 o                         
  -5  -4   5       2646.92       2735.20        40.85 o                         
  -4  -4   5         90.53         79.34        11.62 o                         
  -3  -4   5          1.74         14.15         7.81 o                         
  -2  -4   5       2751.27       2772.65        31.39 o                         
  -1  -4   5      12901.82      12734.36        63.02 o                         
   0  -4   5      22091.08      21587.57        97.29 o                         
   1  -4   5       4824.09       4754.44        26.11 o                         
   2  -4   5      22608.75      21873.95       119.11 o                         
   3  -4   5      12151.81      11688.05        56.88 o                         
   4  -4   5       5371.25       5329.25        34.90 o                         
   5  -4   5       3123.89       3245.30        37.09 o                         
   6  -4   5       4427.35       4397.92        48.76 o                         
   7  -4   5       3039.15       3132.67        91.63 o                         
   8  -4   5       1298.81       1250.56        66.54 o                         
   9  -4   5         11.04         56.95        31.39 o                         
  10  -4   5          1.86         79.21       100.78 o                         
 -11  -3   5        894.08        893.17        82.30 o                         
 -10  -3   5        939.62        934.37        36.96 o                         
  -9  -3   5       1021.57        987.52        35.11 o                         
  -8  -3   5         77.86         83.29        15.16 o                         
  -7  -3   5        641.26        698.21        25.45 o                         
  -6  -3   5       1916.33       1915.24        37.39 o                         
  -5  -3   5       5507.32       5291.33        57.55 o                         
  -4  -3   5       4524.04       4443.23        46.72 o                         
  -3  -3   5       3799.61       3739.55        39.59 o                         
  -2  -3   5      23117.86      23069.31       127.05 o                         
  -1  -3   5      19713.15      19303.39        81.93 o                         
   0  -3   5       8829.71       8606.47        40.29 o                         
   1  -3   5      18350.75      17371.74        97.26 o                         
   2  -3   5      14476.59      14405.02       123.38 o                         
   3  -3   5       8867.34       8823.31        42.60 o                         
   4  -3   5       1520.55       1483.27        14.98 o                         
   5  -3   5         45.17         47.87         5.92 o                         
   6  -3   5        280.22        293.61        13.14 o                         
   7  -3   5          5.38         17.90        13.62 o                         
   8  -3   5        276.65        347.63        35.83 o                         
   9  -3   5        354.58        390.07        45.36 o                         
  10  -3   5       1515.93       1450.27       436.29 o                         
 -11  -2   5         16.44         -2.77        33.91 o                         
 -10  -2   5        178.94        172.67        21.06 o                         
  -9  -2   5        447.33        431.82        22.96 o                         
  -8  -2   5        302.11        319.49        20.03 o                         
  -7  -2   5       1187.49       1191.33        30.77 o                         
  -6  -2   5      11505.80      11911.99       102.05 o                         
  -5  -2   5       4291.44       4319.55        49.35 o                         
  -4  -2   5       2761.19       2749.12        35.78 o                         
  -3  -2   5       8756.30       8711.06        63.83 o                         
  -2  -2   5       4114.01       4163.67        31.79 o                         
  -1  -2   5       2693.05       2726.55        18.88 o                         
   0  -2   5        129.22        137.35         3.35 o                         
   1  -2   5        142.45        141.83         6.74 o                         
   2  -2   5        648.82        733.64        17.32 o                         
   3  -2   5        168.85        205.36         4.07 o                         
   4  -2   5       1572.10       1539.17        15.57 o                         
   5  -2   5        894.05        916.20        20.07 o                         
   6  -2   5       7803.39       7972.21        78.44 o                         
   7  -2   5       4867.24       4834.84        62.46 o                         
   8  -2   5        685.68        783.66        52.84 o                         
   9  -2   5       1546.51       1602.06        81.99 o                         
  10  -2   5       2468.74       2690.83       170.88 o                         
 -11  -1   5       2628.55       2655.89        59.49 o                         
 -10  -1   5       7476.30       7730.92       103.86 o                         
  -9  -1   5       1885.44       1935.54        46.57 o                         
  -8  -1   5       1622.96       1658.29        39.42 o                         
  -7  -1   5       3935.97       4097.87        58.36 o                         
  -6  -1   5       4681.15       4791.44        58.78 o                         
  -5  -1   5       3533.47       3672.05        45.17 o                         
  -4  -1   5       2794.12       2844.28        36.32 o                         
  -3  -1   5        559.68        564.48        14.08 o                         
  -2  -1   5        766.44        845.20        11.26 o                         
  -1  -1   5       3249.43       3399.62        21.84 o                         
   0  -1   5        113.41        105.09         3.08 o                         
   1  -1   5       2452.67       2396.81        26.70 o                         
   2  -1   5       9702.61       9803.20        76.30 o                         
   3  -1   5       3278.18       3128.63        19.92 o                         
   4  -1   5        164.62        176.88         5.75 o                         
   5  -1   5       5323.53       5415.16        50.81 o                         
   6  -1   5       4559.53       4553.14        52.69 o                         
   7  -1   5       3364.62       3392.07        48.16 o                         
   8  -1   5       1974.29       1843.72        77.10 o                         
   9  -1   5        733.04        656.68        54.36 o                         
  10  -1   5        431.19        459.02        67.88 o                         
 -12   0   5       1441.58       1362.85       265.42 o                         
 -11   0   5       2297.02       2246.43        54.23 o                         
 -10   0   5       3314.99       3282.82        62.10 o                         
  -9   0   5       2418.25       2403.44        49.22 o                         
  -8   0   5         17.83         27.34        14.15 o                         
  -7   0   5        304.33        319.47        19.05 o                         
  -6   0   5        612.57        607.90        22.90 o                         
  -5   0   5       1644.73       1733.83        33.82 o                         
  -4   0   5       3310.00       3233.22        38.34 o                         
  -3   0   5       5075.72       5297.53        43.68 o                         
  -2   0   5      21992.84      22786.95       100.51 o                         
  -1   0   5       2905.52       3002.20        20.78 o                         
   0   0   5       9199.33       9329.03        42.54 o                         
   1   0   5      12473.35      12215.90        51.74 o                         
   2   0   5      20966.10      20949.78        83.87 o                         
   3   0   5       2027.83       2087.52        17.41 o                         
   4   0   5       2568.44       2548.27        21.75 o                         
   5   0   5         45.68         37.00         8.01 o                         
   6   0   5       1004.88       1020.88        24.54 o                         
   7   0   5         31.35         34.05        10.15 o                         
   8   0   5         39.10         49.66        29.65 o                         
   9   0   5         21.49         15.96        32.03 o                         
  10   0   5        164.61        155.46        50.71 o                         
 -11   1   5        180.84        151.58        19.53 o                         
 -10   1   5         94.96         63.44        17.64 o                         
  -9   1   5        700.51        716.19        28.15 o                         
  -8   1   5       1529.43       1612.95        38.70 o                         
  -7   1   5      11856.10      12116.86       112.90 o                         
  -6   1   5      18779.11      18820.67       140.78 o                         
  -5   1   5      14809.23      15058.84       111.59 o                         
  -4   1   5      17164.38      17721.10       118.39 o                         
  -3   1   5      38178.25      38526.79       227.31 o                         
  -2   1   5      11743.14      12232.10        78.21 o                         
  -1   1   5       5683.44       5960.55        36.07 o                         
   0   1   5       4865.93       5047.02        28.45 o                         
   1   1   5       3809.80       3795.59        22.99 o                         
   2   1   5        968.29        975.86        11.12 o                         
   3   1   5         77.75         57.21         3.86 o                         
   4   1   5       1742.08       1793.95        23.50 o                         
   5   1   5        772.05        818.71        18.39 o                         
   6   1   5       5936.52       5966.86        64.78 o                         
   7   1   5       2043.75       2111.30        41.75 o                         
   8   1   5       1588.10       1572.16        73.63 o                         
   9   1   5       2561.51       2565.25        98.84 o                         
  10   1   5       1417.57       1363.17       187.32 o                         
 -12   2   5        514.49        378.53       164.84 o                         
 -11   2   5       3351.13       3382.01        69.67 o                         
 -10   2   5       4209.65       4273.72        74.32 o                         
  -9   2   5        916.73        931.56        33.19 o                         
  -8   2   5       5627.09       5638.10        78.79 o                         
  -7   2   5       6408.82       6402.27        77.20 o                         
  -6   2   5       5410.62       5402.64        63.76 o                         
  -5   2   5       7147.29       7059.36        70.86 o                         
  -4   2   5       9441.88       9565.81        74.22 o                         
  -3   2   5        124.17        102.61         9.04 o                         
  -2   2   5       2753.00       2800.43        31.35 o                         
  -1   2   5       1988.12       2057.97        23.53 o                         
   0   2   5       4433.24       4460.60        27.28 o                         
   1   2   5       9927.25       9637.77        48.19 o                         
   2   2   5       8387.41       8135.06        56.67 o                         
   3   2   5       6711.86       6644.57        51.89 o                         
   4   2   5       5059.02       5005.66        46.14 o                         
   5   2   5      13375.57      13294.77        98.95 o                         
   6   2   5       3702.78       3753.08        53.07 o                         
   7   2   5       3608.00       3691.01        59.40 o                         
   8   2   5       3174.30       3355.65       109.22 o                         
   9   2   5       1159.79       1056.31        70.54 o                         
  10   2   5        340.83        250.16        88.57 o                         
 -11   3   5       3158.83       3120.63        64.82 o                         
 -10   3   5       2150.19       2164.82        50.31 o                         
  -9   3   5       2205.52       2325.47        50.18 o                         
  -8   3   5        914.52        897.38        29.34 o                         
  -7   3   5        742.16        701.83        23.68 o                         
  -6   3   5          1.34          7.04        11.82 o                         
  -5   3   5        302.13        315.50        16.04 o                         
  -4   3   5        577.34        576.39        18.63 o                         
  -3   3   5       2855.98       2920.22        36.47 o                         
  -2   3   5       6612.12       6759.12        56.62 o                         
  -1   3   5        678.23        625.61        14.69 o                         
   0   3   5      20498.36      20550.01       115.91 o                         
   1   3   5      33482.93      32857.87       190.24 o                         
   2   3   5       6826.86       6520.93        55.60 o                         
   3   3   5       4245.68       4030.62        40.34 o                         
   4   3   5       7903.13       7511.20        62.58 o                         
   5   3   5       2241.62       2222.37        34.53 o                         
   6   3   5       1073.44        963.50        27.12 o                         
   7   3   5        111.41         89.02        12.94 o                         
   8   3   5         61.25         57.81        31.76 o                         
   9   3   5         16.82         41.25        37.29 o                         
 -11   4   5         17.61          0.29        17.81 o                         
 -10   4   5         55.98         32.68        17.60 o                         
  -9   4   5         64.00         39.49        16.71 o                         
  -8   4   5        347.11        357.12        21.16 o                         
  -7   4   5       2112.37       2175.47        42.28 o                         
  -6   4   5       2183.18       2220.62        40.65 o                         
  -5   4   5       4479.57       4731.00        59.65 o                         
  -4   4   5      10305.19      10645.62        88.44 o                         
  -3   4   5      11189.31      10945.59        85.13 o                         
  -2   4   5        790.63        890.19        19.93 o                         
  -1   4   5       2693.33       2595.47        32.10 o                         
   0   4   5       5359.36       5188.71        45.27 o                         
   1   4   5       5145.37       5028.12        45.98 o                         
   2   4   5       2686.20       2685.33        34.91 o                         
   3   4   5        372.39        364.48        13.44 o                         
   4   4   5        115.47        102.50         9.95 o                         
   5   4   5        100.68         82.22        11.27 o                         
   6   4   5        638.95        676.79        23.70 o                         
   7   4   5        953.85        986.23        30.56 o                         
   8   4   5       1205.86       1243.29        79.82 o                         
   9   4   5       1951.34       1850.22       159.14 o                         
 -11   5   5       2821.89       2566.08       172.64 o                         
 -10   5   5       2490.68       2537.08        58.30 o                         
  -9   5   5       3226.57       3226.64        60.76 o                         
  -8   5   5       7203.94       7299.60        90.08 o                         
  -7   5   5       6533.37       6482.25        77.78 o                         
  -6   5   5       2097.65       2106.22        41.84 o                         
  -5   5   5       7455.70       7626.99        83.47 o                         
  -4   5   5       5779.37       5941.24        67.46 o                         
  -3   5   5       2892.60       3027.54        40.45 o                         
  -2   5   5       2788.24       2804.11        38.13 o                         
  -1   5   5        274.08        320.87        13.01 o                         
   0   5   5       2138.57       2077.09        29.20 o                         
   1   5   5        512.44        554.69        16.53 o                         
   2   5   5       1027.15        974.25        23.08 o                         
   3   5   5        661.27        638.60        18.23 o                         
   4   5   5       2297.95       2265.94        35.57 o                         
   5   5   5       3183.67       3111.51        49.45 o                         
   6   5   5       1244.04       1220.05        33.40 o                         
   7   5   5       1780.56       1778.93        44.25 o                         
   8   5   5       3111.57       3139.65       120.98 o                         
   9   5   5        903.48        887.41       205.27 o                         
 -11   6   5       2617.71       2510.47       138.94 o                         
 -10   6   5       2055.24       1963.03        50.44 o                         
  -9   6   5       4295.49       4414.79        71.77 o                         
  -8   6   5       2223.65       2164.04        47.52 o                         
  -7   6   5        601.52        580.07        24.50 o                         
  -6   6   5        137.22         97.13        15.16 o                         
  -5   6   5       1331.22       1467.18        35.43 o                         
  -4   6   5        670.91        739.46        22.20 o                         
  -3   6   5       1655.30       1687.12        32.15 o                         
  -2   6   5       1123.70       1079.97        25.16 o                         
  -1   6   5       4844.78       4703.54        51.51 o                         
   0   6   5      15362.94      14827.80        99.93 o                         
   1   6   5      12505.34      12041.22        94.15 o                         
   2   6   5       1400.91       1393.42        30.21 o                         
   3   6   5       7774.01       7383.67        71.94 o                         
   4   6   5       4003.04       3910.00        53.63 o                         
   5   6   5        575.31        606.75        23.39 o                         
   6   6   5        238.43        216.60        17.87 o                         
   7   6   5        618.60        609.57        28.19 o                         
   8   6   5         36.56        -40.90        40.90 o                         
 -11   7   5        673.89        624.01        92.94 o                         
 -10   7   5        269.27        269.40        22.53 o                         
  -9   7   5         14.83         17.87        16.59 o                         
  -8   7   5        350.76        349.28        23.54 o                         
  -7   7   5        639.83        623.59        27.81 o                         
  -6   7   5       4837.45       4956.82        73.28 o                         
  -5   7   5       8669.86       9000.19        92.09 o                         
  -4   7   5      17277.54      17693.58       135.69 o                         
  -3   7   5       7108.75       7193.65        75.48 o                         
  -2   7   5       7914.89       7834.56        75.86 o                         
  -1   7   5      10886.44      10787.35        92.92 o                         
   0   7   5       8296.34       8288.05        75.97 o                         
   1   7   5       2830.59       2829.91        42.98 o                         
   2   7   5       4423.27       4323.03        59.64 o                         
   3   7   5       1088.20       1124.04        29.21 o                         
   4   7   5        271.83        252.24        18.63 o                         
   5   7   5         50.84         62.71        13.61 o                         
   6   7   5        711.24        727.42        30.37 o                         
   7   7   5       1231.54       1219.67        39.01 o                         
   8   7   5        801.37        789.55       191.58 o                         
 -10   8   5        400.49        403.94        52.22 o                         
  -9   8   5       1656.05       1626.60        45.93 o                         
  -8   8   5       3121.79       3153.84        62.29 o                         
  -7   8   5       1399.71       1455.52        43.05 o                         
  -6   8   5       1556.20       1662.30        40.82 o                         
  -5   8   5      11341.96      11384.52       112.32 o                         
  -4   8   5       4969.44       5116.73        68.02 o                         
  -3   8   5       3955.29       4103.71        57.46 o                         
  -2   8   5       2349.83       2295.96        43.10 o                         
  -1   8   5       1336.69       1306.58        30.01 o                         
   0   8   5        357.81        353.13        17.47 o                         
   1   8   5         20.52         16.68        11.99 o                         
   2   8   5        818.89        807.09        26.81 o                         
   3   8   5        795.70        801.63        30.61 o                         
   4   8   5       2410.05       2333.20        47.36 o                         
   5   8   5       1198.40       1206.72        35.08 o                         
   6   8   5       1647.79       1660.00        46.71 o                         
   7   8   5       3895.57       3854.63        78.35 o                         
 -10   9   5       1842.83       1814.80       111.74 o                         
  -9   9   5       3392.17       3384.09        67.64 o                         
  -8   9   5       1279.86       1291.42        39.81 o                         
  -7   9   5        474.66        490.94        26.44 o                         
  -6   9   5        480.55        521.70        25.75 o                         
  -5   9   5         46.07         51.87        16.42 o                         
  -4   9   5        890.80        901.84        30.95 o                         
  -3   9   5        152.45        160.73        17.20 o                         
  -2   9   5        283.72        289.14        20.29 o                         
  -1   9   5       1402.98       1490.22        33.65 o                         
   0   9   5       1783.05       1811.69        38.02 o                         
   1   9   5       2598.78       2691.30        45.82 o                         
   2   9   5       2633.49       2630.34        49.90 o                         
   3   9   5       8300.04       8305.66        97.05 o                         
   4   9   5       2612.95       2574.78        53.11 o                         
   5   9   5        634.16        613.06        29.06 o                         
   6   9   5       1479.43       1439.52        47.68 o                         
   7   9   5       1368.25       1289.10        72.83 o                         
  -9  10   5        100.02         57.92        33.49 o                         
  -8  10   5        303.52        341.92        25.33 o                         
  -7  10   5         91.62        105.54        17.53 o                         
  -6  10   5       1959.93       1938.11        47.81 o                         
  -5  10   5       1533.35       1487.83        42.02 o                         
  -4  10   5       1998.60       2006.12        46.10 o                         
  -3  10   5        828.99        823.78        32.37 o                         
  -2  10   5       2626.67       2613.49        53.06 o                         
  -1  10   5       3514.63       3485.65        58.35 o                         
   0  10   5       1527.57       1608.98        38.99 o                         
   1  10   5        958.44        935.91        30.27 o                         
   2  10   5       3797.59       3888.86        64.00 o                         
   3  10   5       1515.76       1563.08        41.54 o                         
   4  10   5        850.90        841.71        32.12 o                         
   5  10   5        194.47        152.74        21.87 o                         
   6  10   5         30.91         99.77        46.69 o                         
  -9  11   5       2303.50       1747.65       264.49 o                         
  -8  11   5       1449.05       1390.11       119.31 o                         
  -7  11   5       1383.82       1420.72        46.71 o                         
  -6  11   5       6348.83       6398.03        92.71 o                         
  -5  11   5       7519.56       7590.29       100.10 o                         
  -4  11   5       3742.95       3747.36        69.66 o                         
  -3  11   5       3574.63       3700.20        69.32 o                         
  -2  11   5       3659.33       3643.49        66.00 o                         
  -1  11   5        407.27        439.65        24.41 o                         
   0  11   5        340.03        323.79        20.47 o                         
   1  11   5        201.75        208.61        18.86 o                         
   2  11   5        205.45        180.50        18.76 o                         
   3  11   5        125.41         92.60        16.06 o                         
   4  11   5         76.57         83.03        19.56 o                         
   5  11   5        207.39        133.59        51.56 o                         
  -7  12   5       1553.00       1345.46        97.63 o                         
  -6  12   5       1644.03       1680.46        49.25 o                         
  -5  12   5        709.28        777.53        35.59 o                         
  -4  12   5        700.50        691.23        31.92 o                         
  -3  12   5        130.58        107.19        17.33 o                         
  -2  12   5        674.97        685.58        31.01 o                         
  -1  12   5        492.09        494.81        27.24 o                         
   0  12   5       1394.23       1406.01        41.60 o                         
   1  12   5       2807.23       2734.03        59.04 o                         
   2  12   5       5089.96       5028.63        80.64 o                         
   3  12   5       3337.04       3466.70        71.86 o                         
   4  12   5       1185.06       1003.89       153.62 o                         
  -5  13   5       1013.61       1118.80        89.72 o                         
  -4  13   5       1934.97       1964.44        54.01 o                         
  -3  13   5       3127.51       3177.13        70.94 o                         
  -2  13   5       3735.27       3687.14        77.55 o                         
  -1  13   5       4730.02       4736.60        82.23 o                         
   0  13   5       1985.88       2019.42        51.74 o                         
   1  13   5       4725.38       4573.51       163.98 o                         
   2  13   5       5494.31       5504.02       196.52 o                         
  -3  14   5       3188.38       3011.34       360.47 o                         
  -2  14   5       2414.04       2443.97       316.24 o                         
  -1  14   5        579.41        710.87       180.90 o                         
   0  14   5        933.92        871.10       189.67 o                         
   1  14   5         47.21        411.06       156.55 o                         
  -1 -15   6       1709.05       1752.16        59.64 o                         
   0 -15   6       1440.78       1360.15        48.72 o                         
   1 -15   6       4701.88       4754.81        87.30 o                         
   2 -15   6       3981.79       3342.44       188.24 o                         
   3 -15   6       1648.57       1739.18       184.92 o                         
   4 -15   6       1124.65       1029.33       172.53 o                         
  -4 -14   6       3020.61       3036.86       252.10 o                         
  -3 -14   6       6238.81       6240.73       116.13 o                         
  -2 -14   6       3296.78       3460.52        71.84 o                         
  -1 -14   6       2258.32       2231.28        57.49 o                         
   0 -14   6       1432.66       1516.52        44.72 o                         
   1 -14   6        757.05        745.49        31.14 o                         
   2 -14   6       1209.14       1127.86        59.86 o                         
   3 -14   6         67.65        109.39        43.99 o                         
   4 -14   6        114.13        117.74        39.55 o                         
   5 -14   6         19.57        -38.22        38.22 o                         
  -5 -13   6        753.14        783.94       103.99 o                         
  -4 -13   6       1083.15       1069.03        39.38 o                         
  -3 -13   6       1065.65       1069.81        37.47 o                         
  -2 -13   6        863.35        882.94        34.74 o                         
  -1 -13   6        189.99        196.52        19.58 o                         
   0 -13   6        223.12        222.93        19.70 o                         
   1 -13   6        778.60        798.48        30.85 o                         
   2 -13   6       2212.63       2197.86        52.10 o                         
   3 -13   6       1278.26       1214.34        76.08 o                         
   4 -13   6       2588.17       2673.33       113.41 o                         
   5 -13   6       3340.82       3568.33       133.28 o                         
   6 -13   6       1651.35       1412.02       119.89 o                         
   7 -13   6       1370.03        995.84       213.50 o                         
  -6 -12   6        163.21        209.82        64.04 o                         
  -5 -12   6        165.09        149.67        19.43 o                         
  -4 -12   6        307.54        284.55        22.63 o                         
  -3 -12   6        216.96        227.91        19.68 o                         
  -2 -12   6        434.13        422.63        22.21 o                         
  -1 -12   6        411.79        415.12        23.68 o                         
   0 -12   6        940.23        905.45        30.96 o                         
   1 -12   6       3843.10       3821.54        63.08 o                         
   2 -12   6       1446.67       1432.59        38.96 o                         
   3 -12   6       2196.74       2221.55        54.06 o                         
   4 -12   6       2899.63       2811.47       103.42 o                         
   5 -12   6       2101.39       2081.26       109.79 o                         
   6 -12   6        249.43        122.51        33.43 o                         
   7 -12   6        138.26        244.43        75.26 o                         
  -7 -11   6        263.34        328.37        66.76 o                         
  -6 -11   6       1167.46       1292.75        41.66 o                         
  -5 -11   6        844.91        832.97        32.92 o                         
  -4 -11   6       4938.53       4969.43        77.16 o                         
  -3 -11   6       4595.52       4618.44        71.23 o                         
  -2 -11   6       1528.22       1564.83        38.96 o                         
  -1 -11   6       1825.62       1823.02        39.34 o                         
   0 -11   6       3918.96       3905.75        58.87 o                         
   1 -11   6        360.36        356.84        19.47 o                         
   2 -11   6        311.30        308.09        17.98 o                         
   3 -11   6        284.56        283.81        17.13 o                         
   4 -11   6        447.23        441.38        42.25 o                         
   5 -11   6        228.24        129.90        32.47 o                         
   6 -11   6        101.36        135.38        31.62 o                         
   7 -11   6        769.68        902.44        80.42 o                         
  -8 -10   6       3573.02       3631.07       278.12 o                         
  -7 -10   6       3572.30       3778.51        72.71 o                         
  -6 -10   6       1083.71       1170.26        37.85 o                         
  -5 -10   6       4053.33       4043.11        67.83 o                         
  -4 -10   6       3749.34       3762.16        62.56 o                         
  -3 -10   6       3627.38       3539.19        59.35 o                         
  -2 -10   6       1536.16       1556.34        36.12 o                         
  -1 -10   6        722.04        705.33        23.83 o                         
   0 -10   6          1.16         10.85        10.85 o                         
   1 -10   6        109.03        107.93        11.40 o                         
   2 -10   6       2226.86       2248.51        41.12 o                         
   3 -10   6       1282.56       1373.45        32.16 o                         
   4 -10   6       1431.75       1528.20        75.40 o                         
   5 -10   6        979.17       1003.48        64.66 o                         
   6 -10   6        441.22        416.07        43.81 o                         
   7 -10   6        639.14        762.04        92.42 o                         
   8 -10   6       2190.11       2297.69       329.42 o                         
  -9  -9   6       3018.14       3040.77       362.40 o                         
  -8  -9   6       3413.93       3554.82        69.55 o                         
  -7  -9   6       1560.10       1703.78        46.25 o                         
  -6  -9   6        677.79        672.66        31.13 o                         
  -5  -9   6         29.96         47.92        14.45 o                         
  -4  -9   6         25.57         49.60        15.14 o                         
  -3  -9   6        310.10        335.80        19.39 o                         
  -2  -9   6       1497.88       1548.00        34.20 o                         
  -1  -9   6       3633.54       3677.87        49.54 o                         
   0  -9   6       5508.58       5470.90        62.04 o                         
   1  -9   6       7238.13       6962.10        68.91 o                         
   2  -9   6       4102.67       4045.76        50.22 o                         
   3  -9   6      11789.31      11815.39        98.83 o                         
   4  -9   6      11677.85      11582.65        97.71 o                         
   5  -9   6       2579.61       2597.59        90.27 o                         
   6  -9   6        843.46        947.08        58.46 o                         
   7  -9   6        627.28        516.64        61.94 o                         
   8  -9   6        237.32        180.10        77.35 o                         
  -9  -8   6         68.20         85.27        93.70 o                         
  -8  -8   6         28.42         57.91        17.78 o                         
  -7  -8   6         94.43         94.56        17.27 o                         
  -6  -8   6        440.72        387.26        21.95 o                         
  -5  -8   6       2410.82       2415.25        45.71 o                         
  -4  -8   6       6299.48       6260.98        75.76 o                         
  -3  -8   6       4300.37       4509.46        62.27 o                         
  -2  -8   6       6542.65       6429.78        69.13 o                         
  -1  -8   6      11465.28      11218.97        90.70 o                         
   0  -8   6      11079.22      10956.89        87.83 o                         
   1  -8   6       1961.20       1864.05        28.09 o                         
   2  -8   6       5096.95       4880.27        49.32 o                         
   3  -8   6       3923.49       3764.51        44.70 o                         
   4  -8   6       2107.18       2037.27        32.65 o                         
   5  -8   6        979.52        966.39        49.53 o                         
   6  -8   6         65.29        122.39        28.17 o                         
   7  -8   6        570.70        608.73        61.32 o                         
   8  -8   6        706.16       1088.32       135.37 o                         
   9  -8   6       1145.17       1147.34       231.68 o                         
  -9  -7   6       1282.20       1327.08        45.18 o                         
  -8  -7   6       2757.91       2808.41        58.55 o                         
  -7  -7   6        648.06        672.91        28.17 o                         
  -6  -7   6        761.90        741.98        26.75 o                         
  -5  -7   6       5398.02       5297.96        66.19 o                         
  -4  -7   6       5347.34       5423.67        72.32 o                         
  -3  -7   6       1588.36       1558.88        32.51 o                         
  -2  -7   6       6584.80       6235.36        66.08 o                         
  -1  -7   6       2400.43       2381.53        34.36 o                         
   0  -7   6        854.14        832.54        18.41 o                         
   1  -7   6        283.39        344.42        10.93 o                         
   2  -7   6        965.76        992.49        18.23 o                         
   3  -7   6       1318.06       1324.74        23.20 o                         
   4  -7   6        820.61        848.63        20.12 o                         
   5  -7   6       2036.64       2039.55        69.80 o                         
   6  -7   6       1443.21       1615.51        74.06 o                         
   7  -7   6       3717.52       3710.14       142.47 o                         
   8  -7   6       4150.53       4542.93       196.04 o                         
   9  -7   6       1821.19       1506.64       267.43 o                         
 -10  -6   6       1915.06       1926.49       236.00 o                         
  -9  -6   6       5061.14       5093.54        87.03 o                         
  -8  -6   6       2448.37       2434.77        54.13 o                         
  -7  -6   6       1494.09       1575.62        39.04 o                         
  -6  -6   6       1975.02       2053.29        42.33 o                         
  -5  -6   6        847.81        895.51        26.08 o                         
  -4  -6   6        147.79        184.02        13.79 o                         
  -3  -6   6        141.38        151.37        11.33 o                         
  -2  -6   6        133.71        135.46        10.55 o                         
  -1  -6   6        173.95        181.99        10.13 o                         
   0  -6   6       1105.36       1085.40        17.77 o                         
   1  -6   6        696.31        638.70         9.86 o                         
   2  -6   6       2721.36       2518.59        20.57 o                         
   3  -6   6       9976.69       9652.56        55.86 o                         
   4  -6   6       4951.06       5010.57        47.88 o                         
   5  -6   6        172.40        184.10        25.93 o                         
   6  -6   6       3581.81       3649.48       102.65 o                         
   7  -6   6       1877.87       2092.61       101.32 o                         
   8  -6   6        362.53        436.70        57.64 o                         
   9  -6   6        162.17        114.89        49.20 o                         
 -11  -5   6        743.79        923.87       231.91 o                         
 -10  -5   6        933.11        954.14        37.05 o                         
  -9  -5   6        206.27        239.09        22.61 o                         
  -8  -5   6        602.06        589.75        27.72 o                         
  -7  -5   6          8.05         34.55        15.23 o                         
  -6  -5   6        480.09        508.31        21.15 o                         
  -5  -5   6       2389.98       2366.12        40.35 o                         
  -4  -5   6       3340.49       3280.52        43.10 o                         
  -3  -5   6      14319.36      14050.51       101.03 o                         
  -2  -5   6       8156.94       7671.60        63.93 o                         
  -1  -5   6      15887.51      15292.86       102.45 o                         
   0  -5   6       3334.49       3331.05        24.68 o                         
   1  -5   6       5246.96       5184.48        30.58 o                         
   2  -5   6       5971.32       5813.83        32.62 o                         
   3  -5   6       7235.71       6896.98        39.35 o                         
   4  -5   6       1767.26       1737.89        24.38 o                         
   5  -5   6        751.58        814.15        19.20 o                         
   6  -5   6          3.59         -1.90        24.32 o                         
   7  -5   6         59.15         86.12        25.31 o                         
   8  -5   6        137.42        112.04        35.34 o                         
   9  -5   6       1065.76       1253.74       108.11 o                         
 -11  -4   6         33.27         90.49       118.38 o                         
 -10  -4   6       1160.32       1233.31        43.40 o                         
  -9  -4   6       2060.92       2117.58        52.22 o                         
  -8  -4   6       2762.12       2826.05        57.25 o                         
  -7  -4   6       4091.85       4112.42        62.30 o                         
  -6  -4   6      10179.04      10150.10        99.19 o                         
  -5  -4   6      13924.83      14027.93       112.60 o                         
  -4  -4   6       8817.54       8754.69        77.51 o                         
  -3  -4   6      10671.14      10608.40        85.41 o                         
  -2  -4   6      36139.28      36105.44       192.04 o                         
  -1  -4   6       6128.39       6057.41        36.72 o                         
   0  -4   6       5289.37       5358.04        31.39 o                         
   1  -4   6        302.79        313.56         5.22 o                         
   2  -4   6         56.14         59.79         9.52 o                         
   3  -4   6       1588.34       1426.57        14.71 o                         
   4  -4   6         64.37         62.77         3.27 o                         
   5  -4   6       2791.04       2791.57        32.84 o                         
   6  -4   6       1515.93       1583.53        56.68 o                         
   7  -4   6       3176.86       3364.19       103.73 o                         
   8  -4   6       1382.44       1654.29        91.49 o                         
   9  -4   6       1288.09       1618.42       115.11 o                         
 -11  -3   6       1532.13       1695.11       157.98 o                         
 -10  -3   6       3933.27       3943.15        77.24 o                         
  -9  -3   6       5832.79       5946.06        90.90 o                         
  -8  -3   6       2141.22       2113.76        43.36 o                         
  -7  -3   6       7904.86       7833.15        87.01 o                         
  -6  -3   6       8690.03       8514.59        83.56 o                         
  -5  -3   6       2390.06       2418.33        37.67 o                         
  -4  -3   6        495.70        456.49        16.47 o                         
  -3  -3   6        517.48        518.80        16.21 o                         
  -2  -3   6       1173.47       1196.28        20.32 o                         
  -1  -3   6        133.66        157.64         5.16 o                         
   0  -3   6       4233.51       4266.09        24.24 o                         
   1  -3   6       9417.84       9182.66        81.35 o                         
   2  -3   6      22098.74      22064.22       193.48 o                         
   3  -3   6      18367.59      18593.47       235.23 o                         
   4  -3   6      10197.91       9821.73        66.34 o                         
   5  -3   6       5995.42       6117.42        52.65 o                         
   6  -3   6      12444.05      12874.39       205.72 o                         
   7  -3   6       2545.64       2621.50        91.65 o                         
   8  -3   6        644.38        659.65        53.76 o                         
   9  -3   6       1172.02       1427.76       102.96 o                         
  10  -3   6        381.40        387.65       136.89 o                         
 -11  -2   6       1348.00       1293.08        90.03 o                         
 -10  -2   6       1392.28       1430.70        44.73 o                         
  -9  -2   6        552.72        566.36        26.82 o                         
  -8  -2   6       1372.30       1399.37        36.43 o                         
  -7  -2   6        433.20        459.71        20.22 o                         
  -6  -2   6         80.56         81.71        12.80 o                         
  -5  -2   6         22.55         37.17        10.51 o                         
  -4  -2   6       1642.58       1519.88        27.12 o                         
  -3  -2   6       8676.11       8507.63        64.72 o                         
  -2  -2   6       8353.34       8362.82        57.70 o                         
  -1  -2   6      12581.05      12838.75        60.15 o                         
   0  -2   6       2483.62       2531.71        16.03 o                         
   1  -2   6      12855.69      13027.16       109.39 o                         
   2  -2   6      13814.30      13317.38       144.73 o                         
   3  -2   6       7823.24       7882.42        84.01 o                         
   4  -2   6       2835.44       2798.85        24.63 o                         
   5  -2   6       6121.88       6085.91        62.87 o                         
   6  -2   6        542.43        532.06        36.98 o                         
   7  -2   6         14.90         28.25        25.16 o                         
   8  -2   6        410.89        447.70        44.55 o                         
   9  -2   6        759.91        889.87        81.81 o                         
  10  -2   6        387.02        662.78       184.92 o                         
 -11  -1   6         17.95         76.34        33.26 o                         
 -10  -1   6        616.02        659.03        30.85 o                         
  -9  -1   6        215.79        228.26        18.15 o                         
  -8  -1   6        755.36        728.42        27.41 o                         
  -7  -1   6       2389.10       2250.06        43.29 o                         
  -6  -1   6       3890.58       3941.66        53.44 o                         
  -5  -1   6       2478.63       2443.75        36.22 o                         
  -4  -1   6       1426.38       1401.71        26.49 o                         
  -3  -1   6      12700.75      12722.08        85.19 o                         
  -2  -1   6      15548.95      15655.60        89.02 o                         
  -1  -1   6       3099.77       3142.27        21.24 o                         
   0  -1   6       2176.71       2204.83        15.12 o                         
   1  -1   6       4174.57       4276.37        43.09 o                         
   2  -1   6        240.18        295.41        10.67 o                         
   3  -1   6          1.76         27.13         2.32 o                         
   4  -1   6          8.71         18.28         3.19 o                         
   5  -1   6        655.66        639.40        15.94 o                         
   6  -1   6        533.16        545.79        18.06 o                         
   7  -1   6       1059.98       1085.21        56.50 o                         
   8  -1   6       1794.78       1924.38        91.62 o                         
   9  -1   6       2617.00       2886.18       121.13 o                         
  10  -1   6       2419.78       3017.41       371.28 o                         
 -11   0   6       1999.90       1970.03        53.47 o                         
 -10   0   6       2588.00       2596.18        56.49 o                         
  -9   0   6       5112.50       5167.56        74.55 o                         
  -8   0   6       5150.23       5219.96        71.42 o                         
  -7   0   6       9915.79      10066.25       100.29 o                         
  -6   0   6       7897.52       7856.30        84.18 o                         
  -5   0   6       1505.86       1499.54        30.54 o                         
  -4   0   6       2468.95       2482.04        33.21 o                         
  -3   0   6       2605.50       2566.63        30.95 o                         
  -2   0   6       1666.81       1720.65        22.79 o                         
  -1   0   6       1939.91       1978.41        17.44 o                         
   0   0   6         42.47         64.33         3.27 o                         
   1   0   6       2704.21       2626.59        17.31 o                         
   2   0   6        198.48        207.28         4.62 o                         
   3   0   6       3964.02       3980.96        26.09 o                         
   4   0   6       2872.10       2739.21        22.04 o                         
   5   0   6       3876.07       3905.60        45.34 o                         
   6   0   6       2242.46       2282.62        37.89 o                         
   7   0   6        221.62        266.79        33.22 o                         
   8   0   6        240.54        161.28        35.67 o                         
   9   0   6       1935.96       2011.75        93.84 o                         
  10   0   6        464.51        401.08       103.04 o                         
 -11   1   6       4000.29       3794.77        73.19 o                         
 -10   1   6       1116.89       1081.38        39.08 o                         
  -9   1   6       1599.83       1570.59        42.43 o                         
  -8   1   6       4770.56       4826.50        73.23 o                         
  -7   1   6       1349.87       1266.14        34.94 o                         
  -6   1   6          8.24          8.52        13.33 o                         
  -5   1   6         88.40         86.01        11.85 o                         
  -4   1   6       7861.44       7942.93        67.12 o                         
  -3   1   6       9686.45       9546.28        68.50 o                         
  -2   1   6       9856.87      10140.57        75.70 o                         
  -1   1   6       6906.22       7016.56        42.18 o                         
   0   1   6      18136.07      18231.89        80.38 o                         
   1   1   6      13969.39      13527.56        69.63 o                         
   2   1   6      12058.71      11640.01        57.15 o                         
   3   1   6       1291.72       1278.92        14.95 o                         
   4   1   6      11067.97      11112.45        90.07 o                         
   5   1   6       6154.83       6028.81        61.12 o                         
   6   1   6        569.24        613.36        21.12 o                         
   7   1   6         25.77         26.72        25.98 o                         
   8   1   6          2.86          0.65        25.77 o                         
   9   1   6        189.30        179.90        35.88 o                         
 -11   2   6        200.94        190.69        21.77 o                         
 -10   2   6          6.53         25.47        17.09 o                         
  -9   2   6        117.86        129.23        17.25 o                         
  -8   2   6       1618.58       1607.57        42.02 o                         
  -7   2   6       3014.24       2968.90        51.53 o                         
  -6   2   6       2104.10       2153.55        39.26 o                         
  -5   2   6       5782.14       5876.11        61.72 o                         
  -4   2   6      15046.03      15084.16       131.71 o                         
  -3   2   6      34831.36      35156.74       207.17 o                         
  -2   2   6      15809.51      16159.56       107.35 o                         
  -1   2   6      12418.42      12514.73        81.13 o                         
   0   2   6      13692.62      13655.26        83.69 o                         
   1   2   6      10786.95      10783.51        65.50 o                         
   2   2   6        108.75        111.01         7.62 o                         
   3   2   6       1939.98       1987.44        25.27 o                         
   4   2   6        253.96        226.09        10.56 o                         
   5   2   6         61.87         52.74         9.41 o                         
   6   2   6        225.14        221.88        13.41 o                         
   7   2   6        381.51        418.25        39.81 o                         
   8   2   6       2905.42       3086.30       106.63 o                         
   9   2   6       1675.53       1600.67       105.93 o                         
 -11   3   6         82.47         65.38        25.57 o                         
 -10   3   6        524.07        493.57        26.97 o                         
  -9   3   6       2439.30       2437.86        52.26 o                         
  -8   3   6       7008.19       7028.69        84.25 o                         
  -7   3   6       6488.20       6492.27        74.08 o                         
  -6   3   6       4482.44       4584.14        58.61 o                         
  -5   3   6        791.53        876.15        24.69 o                         
  -4   3   6       8953.17       8900.39        79.30 o                         
  -3   3   6       4892.50       4890.64        49.54 o                         
  -2   3   6       1797.29       1790.15        25.48 o                         
  -1   3   6        911.49        969.46        18.61 o                         
   0   3   6          3.77         12.76         5.56 o                         
   1   3   6       2667.98       2619.57        28.35 o                         
   2   3   6        786.87        794.50        18.46 o                         
   3   3   6       7253.47       7131.76        59.64 o                         
   4   3   6       9204.31       9141.87        76.11 o                         
   5   3   6       8655.97       8543.14        82.06 o                         
   6   3   6       2628.77       2633.06        44.44 o                         
   7   3   6       1858.61       1923.75        76.23 o                         
   8   3   6       3105.93       3266.32       118.64 o                         
   9   3   6       2831.18       2556.83       226.55 o                         
 -11   4   6       1376.02       1316.13        94.50 o                         
 -10   4   6        565.95        651.70        31.12 o                         
  -9   4   6       2096.38       2086.07        48.77 o                         
  -8   4   6       5138.97       5245.05        74.67 o                         
  -7   4   6       2588.12       2725.45        48.44 o                         
  -6   4   6       1723.47       1713.34        36.32 o                         
  -5   4   6       2576.14       2652.73        46.70 o                         
  -4   4   6       1043.28       1070.30        26.29 o                         
  -3   4   6         19.34         57.03        10.93 o                         
  -2   4   6         98.30        100.14         9.12 o                         
  -1   4   6       2120.84       2187.96        30.77 o                         
   0   4   6       3845.37       3789.32        39.67 o                         
   1   4   6       1524.32       1482.03        23.76 o                         
   2   4   6       4541.05       4480.49        50.06 o                         
   3   4   6       3295.20       3358.44        42.09 o                         
   4   4   6      10982.01      10896.81        88.65 o                         
   5   4   6       3830.99       3887.98        57.47 o                         
   6   4   6        813.38        773.69        25.86 o                         
   7   4   6        773.37        736.60        55.85 o                         
   8   4   6        528.45        476.32        55.74 o                         
   9   4   6         20.43        -68.85        68.85 o                         
 -11   5   6        385.70        240.30        57.23 o                         
 -10   5   6        249.47        236.78        22.49 o                         
  -9   5   6        173.68        152.61        18.63 o                         
  -8   5   6        725.40        795.27        30.18 o                         
  -7   5   6         62.83         80.30        14.98 o                         
  -6   5   6        133.24        141.43        15.44 o                         
  -5   5   6       4226.88       4382.18        60.66 o                         
  -4   5   6       4852.51       4842.02        55.37 o                         
  -3   5   6       7193.16       7187.85        70.58 o                         
  -2   5   6       6319.93       6328.70        62.71 o                         
  -1   5   6       8490.59       8252.18        72.69 o                         
   0   5   6       9006.57       9002.27        72.90 o                         
   1   5   6       1764.19       1729.37        29.24 o                         
   2   5   6       1084.25       1082.61        25.54 o                         
   3   5   6       1936.19       1919.46        33.13 o                         
   4   5   6        390.81        410.91        16.65 o                         
   5   5   6        346.10        310.78        18.22 o                         
   6   5   6        374.81        376.49        20.02 o                         
   7   5   6        331.77        345.13        41.49 o                         
   8   5   6        613.46        789.26        71.79 o                         
 -11   6   6        153.71       -131.64       131.64 o                         
 -10   6   6       1264.65       1285.07        41.91 o                         
  -9   6   6       6942.66       7051.33        94.46 o                         
  -8   6   6       8371.82       8709.97       102.00 o                         
  -7   6   6       6111.58       6160.05        79.23 o                         
  -6   6   6       6676.78       6778.75        85.96 o                         
  -5   6   6       9828.23       9928.28        93.87 o                         
  -4   6   6      11711.82      11767.61        99.78 o                         
  -3   6   6       2123.37       2104.38        37.39 o                         
  -2   6   6       3782.77       3643.57        48.54 o                         
  -1   6   6       5895.33       5878.95        64.11 o                         
   0   6   6        910.25        862.51        22.97 o                         
   1   6   6          4.48         15.32        11.02 o                         
   2   6   6         25.47         22.92        10.66 o                         
   3   6   6       2888.51       2805.00        44.87 o                         
   4   6   6       3272.84       3236.31        48.95 o                         
   5   6   6        340.34        308.35        19.66 o                         
   6   6   6        689.40        702.84        29.50 o                         
   7   6   6       1699.23       1599.56        85.65 o                         
   8   6   6       1983.54       1993.85       203.65 o                         
 -10   7   6       2839.73       2808.81        79.72 o                         
  -9   7   6       4561.43       4529.75        78.40 o                         
  -8   7   6       6160.18       6112.18        89.83 o                         
  -7   7   6       2384.40       2373.42        52.80 o                         
  -6   7   6       3013.54       3120.19        58.46 o                         
  -5   7   6        910.85        893.91        28.10 o                         
  -4   7   6        180.19        175.93        15.06 o                         
  -3   7   6        967.46       1024.69        28.36 o                         
  -2   7   6       2928.46       2906.03        44.42 o                         
  -1   7   6      10056.01       9859.27        89.47 o                         
   0   7   6       3248.48       3220.60        46.32 o                         
   1   7   6       4466.70       4324.96        55.18 o                         
   2   7   6       8898.96       8619.99        84.59 o                         
   3   7   6      10476.65      10103.38       100.91 o                         
   4   7   6       7126.04       6996.87        84.76 o                         
   5   7   6       3639.59       3624.97        61.50 o                         
   6   7   6       1127.81       1089.85        37.78 o                         
   7   7   6       1622.47       1634.35       108.23 o                         
 -10   8   6        594.23        538.83        76.67 o                         
  -9   8   6        348.69        281.78        23.84 o                         
  -8   8   6         18.11         -5.26        15.68 o                         
  -7   8   6        307.49        252.83        21.35 o                         
  -6   8   6        497.12        515.62        25.05 o                         
  -5   8   6       3010.56       2983.98        54.52 o                         
  -4   8   6       2760.77       2700.11        50.27 o                         
  -3   8   6       4491.39       4611.35        63.27 o                         
  -2   8   6      11865.42      11740.74       110.85 o                         
  -1   8   6      12897.05      12705.87       107.88 o                         
   0   8   6      10423.68      10409.75        95.60 o                         
   1   8   6       2134.08       2096.46        39.16 o                         
   2   8   6       3122.03       3082.05        50.92 o                         
   3   8   6       2624.63       2576.50        49.59 o                         
   4   8   6        606.27        586.38        26.54 o                         
   5   8   6        199.10        160.60        18.11 o                         
   6   8   6        274.16        278.35        22.68 o                         
  -9   9   6       1486.74       1441.12        87.92 o                         
  -8   9   6        479.96        481.72        26.44 o                         
  -7   9   6       2356.14       2425.20        56.46 o                         
  -6   9   6       3041.51       3130.80        58.80 o                         
  -5   9   6       4811.29       5023.17        74.73 o                         
  -4   9   6       2082.69       2139.62        45.57 o                         
  -3   9   6       2359.71       2345.20        48.52 o                         
  -2   9   6       2935.16       2901.11        54.35 o                         
  -1   9   6       5284.48       5247.79        66.84 o                         
   0   9   6        843.20        840.65        27.21 o                         
   1   9   6        583.64        607.65        23.40 o                         
   2   9   6        195.94        163.20        15.78 o                         
   3   9   6       1308.52       1220.47        35.07 o                         
   4   9   6        626.73        715.11        30.56 o                         
   5   9   6        622.59        649.14        31.78 o                         
   6   9   6       1967.77       1928.23        65.30 o                         
  -9  10   6       2302.99       1823.98       198.93 o                         
  -8  10   6       2735.39       2873.98        67.78 o                         
  -7  10   6       2864.92       3008.66        64.01 o                         
  -6  10   6       3119.83       3044.96        61.62 o                         
  -5  10   6       1211.90       1254.00        38.99 o                         
  -4  10   6        547.92        603.07        26.87 o                         
  -3  10   6        101.42         75.06        15.36 o                         
  -2  10   6          3.98         19.53        13.79 o                         
  -1  10   6        460.83        484.42        22.71 o                         
   0  10   6        294.28        277.44        18.91 o                         
   1  10   6        734.02        733.46        27.72 o                         
   2  10   6       2060.32       2040.40        47.79 o                         
   3  10   6       1749.55       1846.43        44.67 o                         
   4  10   6       1283.90       1352.48        43.78 o                         
   5  10   6       2384.26       2304.50        65.24 o                         
  -8  11   6         15.61         96.73       114.25 o                         
  -7  11   6        114.58         75.69        18.77 o                         
  -6  11   6        526.04        530.79        27.74 o                         
  -5  11   6       1278.86       1424.71        43.22 o                         
  -4  11   6        574.04        577.61        29.55 o                         
  -3  11   6       3150.01       3179.99        63.85 o                         
  -2  11   6       8096.69       8071.86       102.49 o                         
  -1  11   6       3356.27       3302.57        62.01 o                         
   0  11   6       2432.10       2377.60        52.52 o                         
   1  11   6       1938.86       1892.87        48.52 o                         
   2  11   6       2538.35       2512.94        56.53 o                         
   3  11   6       1036.10       1073.39        38.46 o                         
   4  11   6        308.16        378.24        28.69 o                         
  -7  12   6       5033.68       4883.69       320.75 o                         
  -6  12   6       3939.68       3940.90       130.60 o                         
  -5  12   6       3046.29       3086.60        68.25 o                         
  -4  12   6       3529.63       3614.49        73.12 o                         
  -3  12   6       3876.02       3910.63        70.43 o                         
  -2  12   6       5052.35       5054.74        82.88 o                         
  -1  12   6       3601.87       3573.92        71.59 o                         
   0  12   6        564.28        583.71        29.84 o                         
   1  12   6        566.70        545.09        28.73 o                         
   2  12   6          6.02         11.28        18.64 o                         
   3  12   6         81.75         83.76        68.00 o                         
  -5  13   6       1314.69       1286.99       230.35 o                         
  -4  13   6        262.56        273.42       193.71 o                         
  -3  13   6        177.77        150.57        48.92 o                         
  -2  13   6         56.82         31.92        28.56 o                         
  -1  13   6         42.33        104.13        37.57 o                         
   0  13   6        252.33        132.04        40.48 o                         
   1  13   6       1568.69       1550.96       128.76 o                         
  -3  14   6       2004.02       2015.58       286.93 o                         
  -2  14   6       1673.22       1367.63       235.74 o                         
  -2 -15   7        263.74        210.42        49.72 o                         
  -1 -15   7         46.63         47.79        22.94 o                         
   0 -15   7         16.55        -72.33        72.33 o                         
   1 -15   7        134.01        145.09        61.00 o                         
   2 -15   7         29.12         80.21        59.90 o                         
   3 -15   7        849.58        632.88       123.64 o                         
  -3 -14   7        655.34        699.46        39.42 o                         
  -2 -14   7       1128.50       1162.70        45.43 o                         
  -1 -14   7       2964.33       2978.03        66.82 o                         
   0 -14   7       3774.96       3775.30        70.08 o                         
   1 -14   7       2438.61       2578.09       115.63 o                         
   2 -14   7       2512.61       2439.81       128.06 o                         
   3 -14   7       1552.06       1676.80       115.02 o                         
   4 -14   7       2412.92       2364.45       154.98 o                         
   5 -14   7       2069.00       2435.73       336.17 o                         
  -5 -13   7        907.05       1352.08       229.11 o                         
  -4 -13   7       1749.55       1756.57        54.07 o                         
  -3 -13   7       2745.25       2744.28        63.36 o                         
  -2 -13   7       2508.01       2585.51        59.25 o                         
  -1 -13   7       2495.39       2377.12        56.38 o                         
   0 -13   7       6024.62       6041.52        86.42 o                         
   1 -13   7       3422.56       3348.05        61.62 o                         
   2 -13   7        334.15        282.74        47.90 o                         
   3 -13   7        319.95        287.20        46.10 o                         
   4 -13   7        203.99        234.89        50.57 o                         
   5 -13   7        119.41        136.49        47.45 o                         
   6 -13   7          2.98         -9.35        67.01 o                         
  -6 -12   7       1379.95        995.77       142.42 o                         
  -5 -12   7        853.37        926.12        36.53 o                         
  -4 -12   7       2453.84       2376.73        57.18 o                         
  -3 -12   7       1163.62       1173.86        39.28 o                         
  -2 -12   7         47.32         69.90        15.41 o                         
  -1 -12   7        235.19        257.99        22.99 o                         
   0 -12   7        515.21        522.48        24.24 o                         
   1 -12   7        401.18        393.14        21.08 o                         
   2 -12   7         21.01         42.86        27.87 o                         
   3 -12   7        952.61        949.68        59.73 o                         
   4 -12   7       1467.16       1474.60        87.08 o                         
   5 -12   7        927.76       1007.24        74.90 o                         
   6 -12   7       1588.04       1503.35       146.10 o                         
  -7 -11   7        535.85        526.58        88.71 o                         
  -6 -11   7        474.88        481.04        27.45 o                         
  -5 -11   7        823.46        817.83        33.20 o                         
  -4 -11   7        131.62        115.76        17.22 o                         
  -3 -11   7         31.27         57.23        14.21 o                         
  -2 -11   7        131.97        132.10        14.83 o                         
  -1 -11   7       2605.35       2628.11        48.62 o                         
   0 -11   7       1196.15       1180.55        33.16 o                         
   1 -11   7        811.83        791.86        25.90 o                         
   2 -11   7        442.08        421.27        18.71 o                         
   3 -11   7       1535.40       1526.42        73.77 o                         
   4 -11   7       2209.25       2176.52        86.89 o                         
   5 -11   7       2380.96       2490.70       103.87 o                         
   6 -11   7        403.32        400.17        68.50 o                         
   7 -11   7       1428.15       1297.53       246.49 o                         
  -8 -10   7        128.99        126.03        74.22 o                         
  -7 -10   7        176.66        147.80        19.68 o                         
  -6 -10   7        723.34        809.31        33.18 o                         
  -5 -10   7       2327.76       2322.68        50.96 o                         
  -4 -10   7       2692.07       2757.01        53.42 o                         
  -3 -10   7       2066.75       2023.19        45.05 o                         
  -2 -10   7       3873.65       3881.13        59.47 o                         
  -1 -10   7       5271.60       5250.95        64.28 o                         
   0 -10   7       8358.27       8033.72        85.76 o                         
   1 -10   7       3187.96       3065.83        47.55 o                         
   2 -10   7        916.19        922.33        24.86 o                         
   3 -10   7        674.31        776.58        50.23 o                         
   4 -10   7        564.76        495.74        42.63 o                         
   5 -10   7          9.92         46.77        27.66 o                         
   6 -10   7        239.60        213.19        66.24 o                         
   7 -10   7         44.51         74.72        58.28 o                         
  -9  -9   7       2623.20       3159.14       373.49 o                         
  -8  -9   7       2079.81       2145.14        55.42 o                         
  -7  -9   7       4195.87       4341.72        74.81 o                         
  -6  -9   7       5608.22       5618.26        79.11 o                         
  -5  -9   7       8924.38       8918.23       101.23 o                         
  -4  -9   7       6321.92       6263.17        83.76 o                         
  -3  -9   7       3872.32       3866.61        62.20 o                         
  -2  -9   7        654.01        624.15        23.16 o                         
  -1  -9   7       4606.46       4511.27        55.52 o                         
   0  -9   7        722.34        724.03        21.41 o                         
   1  -9   7        198.94        191.90        13.14 o                         
   2  -9   7         39.22         31.69         8.65 o                         
   3  -9   7       1254.11       1175.11        58.19 o                         
   4  -9   7       2448.32       2486.41        85.93 o                         
   5  -9   7       1254.89       1336.27        69.62 o                         
   6  -9   7       3909.20       3986.59       205.64 o                         
   7  -9   7       2075.66       2287.52       163.19 o                         
  -9  -8   7       2306.52       2155.14       151.57 o                         
  -8  -8   7       2172.61       2295.05        55.10 o                         
  -7  -8   7        807.55        820.60        31.67 o                         
  -6  -8   7       3685.85       3727.13        63.01 o                         
  -5  -8   7       3373.79       3393.74        55.52 o                         
  -4  -8   7        130.88        146.72        15.17 o                         
  -3  -8   7         24.46         15.35        11.98 o                         
  -2  -8   7         27.63         52.26        12.42 o                         
  -1  -8   7       5391.40       5370.82        59.15 o                         
   0  -8   7       1898.45       1980.64        31.86 o                         
   1  -8   7       3024.58       3024.30        40.33 o                         
   2  -8   7       5606.15       5497.62        55.08 o                         
   3  -8   7       6514.64       6318.55        78.32 o                         
   4  -8   7       3928.39       3791.94        96.02 o                         
   5  -8   7       3948.90       4122.38       112.11 o                         
   6  -8   7       2973.75       3136.42       169.16 o                         
   7  -8   7       5134.89       5469.41       237.89 o                         
   8  -8   7        559.86        656.72       109.41 o                         
   9  -8   7         18.62        -18.94        91.35 o                         
  -9  -7   7        585.72        619.81        32.30 o                         
  -8  -7   7         10.69         15.74        17.53 o                         
  -7  -7   7         16.52         34.22        15.57 o                         
  -6  -7   7        324.05        334.79        20.59 o                         
  -5  -7   7        221.55        235.14        16.85 o                         
  -4  -7   7        698.81        680.56        22.74 o                         
  -3  -7   7       1126.18       1180.75        27.65 o                         
  -2  -7   7       6580.46       6489.76        71.10 o                         
  -1  -7   7       6547.50       6214.02        58.18 o                         
   0  -7   7       9776.82       9631.18        68.35 o                         
   1  -7   7       3788.35       3824.18        41.00 o                         
   2  -7   7       4143.40       4269.40        44.21 o                         
   3  -7   7       5611.85       5443.40        50.01 o                         
   4  -7   7        869.50        783.72        40.93 o                         
   5  -7   7         99.37        115.90        32.17 o                         
   6  -7   7        404.90        443.44        49.21 o                         
   7  -7   7        126.47         86.79        46.23 o                         
   8  -7   7          4.46        -27.38        52.03 o                         
   9  -7   7        122.30        286.67       147.57 o                         
 -10  -6   7        216.99        352.10       101.54 o                         
  -9  -6   7        471.95        486.77        29.31 o                         
  -8  -6   7        331.12        333.10        23.18 o                         
  -7  -6   7       2346.14       2382.08        50.32 o                         
  -6  -6   7       6955.79       6904.63        80.61 o                         
  -5  -6   7       3106.92       3050.06        47.90 o                         
  -4  -6   7       1483.60       1573.69        32.50 o                         
  -3  -6   7       1136.58       1160.77        25.48 o                         
  -2  -6   7       2705.14       2647.30        35.87 o                         
  -1  -6   7       6923.88       6718.47        60.39 o                         
   0  -6   7        679.53        621.77        13.70 o                         
   1  -6   7        862.76        846.97        11.24 o                         
   2  -6   7       1404.86       1372.92        15.89 o                         
   3  -6   7         30.98         36.24         4.02 o                         
   4  -6   7         64.70         61.29        14.29 o                         
   5  -6   7        232.35        240.73        29.47 o                         
   6  -6   7       2461.29       2757.28       106.95 o                         
   7  -6   7       1152.56       1269.00        88.45 o                         
   8  -6   7        182.03        102.09        48.18 o                         
   9  -6   7        438.37        251.81       142.38 o                         
 -10  -5   7       3177.20       3301.60       133.03 o                         
  -9  -5   7       1918.25       1959.84        50.07 o                         
  -8  -5   7       2016.70       1997.05        52.16 o                         
  -7  -5   7       3095.11       3034.99        56.79 o                         
  -6  -5   7       5715.71       5622.85        71.19 o                         
  -5  -5   7       5204.14       5229.61        63.64 o                         
  -4  -5   7        194.73        168.89        13.27 o                         
  -3  -5   7        597.31        610.23        18.43 o                         
  -2  -5   7        195.66        211.77        10.72 o                         
  -1  -5   7        984.45       1019.34        18.94 o                         
   0  -5   7         95.60         92.01         4.90 o                         
   1  -5   7        985.04       1053.41        11.02 o                         
   2  -5   7       4554.00       4521.53        62.40 o                         
   3  -5   7        178.21        196.18        14.59 o                         
   4  -5   7       2077.07       2172.42        56.10 o                         
   5  -5   7       3051.12       3096.78        86.54 o                         
   6  -5   7       2970.04       3284.66       115.84 o                         
   7  -5   7       2436.97       2623.01       124.46 o                         
   8  -5   7        829.73        778.66        78.97 o                         
   9  -5   7         70.92         41.16        57.19 o                         
 -11  -4   7       1756.11       1382.27       176.44 o                         
 -10  -4   7       3409.08       3540.89        74.69 o                         
  -9  -4   7       1147.74       1147.90        40.02 o                         
  -8  -4   7         98.16         85.22        16.40 o                         
  -7  -4   7         43.31         52.67        14.90 o                         
  -6  -4   7         96.52         92.44        13.76 o                         
  -5  -4   7       1009.76        971.71        27.13 o                         
  -4  -4   7         53.59         64.05        12.38 o                         
  -3  -4   7       5556.63       5307.24        56.04 o                         
  -2  -4   7      11121.90      10936.66        76.45 o                         
  -1  -4   7      10026.11       9862.87        52.59 o                         
   0  -4   7       6681.20       6453.54        35.68 o                         
   1  -4   7      11084.45      11076.75       101.68 o                         
   2  -4   7       8004.11       8014.06       101.56 o                         
   3  -4   7       4084.28       4179.00        63.31 o                         
   4  -4   7        218.73        230.93        18.17 o                         
   5  -4   7       1946.73       2020.74        69.95 o                         
   6  -4   7       1171.28       1254.26        64.91 o                         
   7  -4   7         97.09         90.76        38.18 o                         
   8  -4   7         71.25        -20.00        39.76 o                         
   9  -4   7         33.44        130.85        56.17 o                         
 -11  -3   7        213.73        271.96        74.83 o                         
 -10  -3   7          2.06         24.25        19.30 o                         
  -9  -3   7         39.51         58.80        18.39 o                         
  -8  -3   7        641.24        616.45        26.00 o                         
  -7  -3   7       5780.91       5781.14        71.61 o                         
  -6  -3   7      11911.21      11943.28       103.03 o                         
  -5  -3   7       3895.95       3765.33        56.09 o                         
  -4  -3   7      10180.43      10257.17        87.61 o                         
  -3  -3   7       8863.00       8581.17        73.72 o                         
  -2  -3   7      19921.67      19551.47       115.13 o                         
  -1  -3   7       5608.66       5487.67        33.88 o                         
   0  -3   7       6993.45       6957.22        37.23 o                         
   1  -3   7       5308.80       5374.26        58.08 o                         
   2  -3   7       7533.23       7393.25       109.76 o                         
   3  -3   7        380.08        382.15        17.72 o                         
   4  -3   7         84.60        115.34        15.46 o                         
   5  -3   7       1668.96       1748.15        54.80 o                         
   6  -3   7       2187.88       2431.64        83.12 o                         
   7  -3   7        847.23       1068.18        71.71 o                         
   8  -3   7        552.19        580.16        65.87 o                         
   9  -3   7       1918.76       1926.85       120.09 o                         
 -11  -2   7       1237.64       1337.51       137.83 o                         
 -10  -2   7        922.50        869.51        35.43 o                         
  -9  -2   7        713.46        794.58        31.25 o                         
  -8  -2   7       2905.76       3002.98        53.70 o                         
  -7  -2   7       5069.18       5193.54        66.73 o                         
  -6  -2   7       6714.31       6836.98        72.30 o                         
  -5  -2   7       7433.09       7491.47        70.78 o                         
  -4  -2   7       2593.62       2577.63        36.51 o                         
  -3  -2   7       7063.76       7078.07        59.21 o                         
  -2  -2   7        700.32        750.83        15.15 o                         
  -1  -2   7         15.05         30.74         3.40 o                         
   0  -2   7        536.92        520.02         6.75 o                         
   1  -2   7        171.66        145.92        10.17 o                         
   2  -2   7       2619.30       2607.03        42.32 o                         
   3  -2   7        141.37        169.09        10.09 o                         
   4  -2   7       8314.63       8420.55       125.01 o                         
   5  -2   7       8002.02       8205.53       133.22 o                         
   6  -2   7       5996.85       6091.97       138.30 o                         
   7  -2   7       3299.51       3457.79       117.85 o                         
   8  -2   7       2313.52       2473.77       115.85 o                         
   9  -2   7       1167.16       1280.68        98.35 o                         
 -11  -1   7       2060.81       2083.60       120.88 o                         
 -10  -1   7       2340.83       2277.40        54.88 o                         
  -9  -1   7        534.59        513.64        24.60 o                         
  -8  -1   7        629.75        578.83        24.52 o                         
  -7  -1   7        964.14        985.67        29.14 o                         
  -6  -1   7        284.75        295.82        17.09 o                         
  -5  -1   7         35.54         42.52        11.72 o                         
  -4  -1   7       1290.27       1306.53        25.86 o                         
  -3  -1   7       2835.37       2843.71        34.18 o                         
  -2  -1   7        905.30        880.36        15.90 o                         
  -1  -1   7       1109.63       1129.69        12.04 o                         
   0  -1   7       7933.49       7869.02        37.43 o                         
   1  -1   7      18024.12      18048.65       135.25 o                         
   2  -1   7       3082.35       3072.24        38.90 o                         
   3  -1   7       3766.12       3739.66        43.20 o                         
   4  -1   7       1878.54       1895.42        21.81 o                         
   5  -1   7       5892.91       6188.29       114.36 o                         
   6  -1   7       2805.18       2594.43        91.82 o                         
   7  -1   7        690.83        663.67        50.25 o                         
   8  -1   7        842.40        904.52        72.23 o                         
   9  -1   7         39.32         89.75        52.72 o                         
 -11   0   7        669.74        731.67        89.00 o                         
 -10   0   7        198.11        176.70        19.04 o                         
  -9   0   7          4.76         46.05        16.19 o                         
  -8   0   7       1048.29       1112.61        32.93 o                         
  -7   0   7       3906.44       4061.29        59.64 o                         
  -6   0   7       1170.88       1163.92        30.35 o                         
  -5   0   7       2334.29       2471.96        40.08 o                         
  -4   0   7      10141.31      10227.40        88.32 o                         
  -3   0   7       6007.69       5967.25        53.29 o                         
  -2   0   7       3378.89       3583.26        36.63 o                         
  -1   0   7       3437.91       3483.08        25.80 o                         
   0   0   7       5828.75       5893.70        33.12 o                         
   1   0   7       9851.07       9796.01        46.81 o                         
   2   0   7       6462.58       6461.65        34.23 o                         
   3   0   7         84.13         91.16         3.80 o                         
   4   0   7        257.13        252.37         9.63 o                         
   5   0   7        152.61        193.84        24.53 o                         
   6   0   7         25.41         27.88        21.78 o                         
   7   0   7         27.42         60.39        26.09 o                         
   8   0   7        507.59        560.87        55.01 o                         
   9   0   7        941.80       1128.90        89.57 o                         
 -11   1   7       2335.29       2443.11       119.93 o                         
 -10   1   7        949.80        953.74        36.35 o                         
  -9   1   7       2122.30       2171.06        50.40 o                         
  -8   1   7       9063.86       9280.55       107.91 o                         
  -7   1   7      10399.98      10699.35       111.45 o                         
  -6   1   7       5941.85       5984.15        70.88 o                         
  -5   1   7       9515.75       9516.60        86.01 o                         
  -4   1   7      11373.39      11305.20        87.20 o                         
  -3   1   7       5719.53       5549.98        51.64 o                         
  -2   1   7        919.45        923.54        19.02 o                         
  -1   1   7         34.58         30.49         6.34 o                         
   0   1   7        415.42        433.93         7.52 o                         
   1   1   7       1253.69       1250.77        14.20 o                         
   2   1   7         83.17         98.06         4.54 o                         
   3   1   7        161.95        171.55         5.82 o                         
   4   1   7       4141.42       4292.92        44.75 o                         
   5   1   7       5069.15       5106.46        54.04 o                         
   6   1   7       1087.51       1041.10        59.25 o                         
   7   1   7       2567.88       2744.89        94.61 o                         
   8   1   7       2194.77       2367.90        99.04 o                         
   9   1   7        838.25        902.74        89.45 o                         
 -11   2   7       3848.61       3611.17       172.92 o                         
 -10   2   7       3618.03       3713.71        70.54 o                         
  -9   2   7       3030.08       3002.00        60.72 o                         
  -8   2   7       2576.66       2562.32        52.96 o                         
  -7   2   7       4521.14       4459.51        63.95 o                         
  -6   2   7        855.88        845.52        25.03 o                         
  -5   2   7        479.46        428.73        18.04 o                         
  -4   2   7        256.52        240.53        12.18 o                         
  -3   2   7       1607.87       1553.59        28.47 o                         
  -2   2   7       3367.23       3480.84        41.49 o                         
  -1   2   7       4106.88       4046.51        40.10 o                         
   0   2   7      25415.56      24796.80       137.64 o                         
   1   2   7      11276.31      10961.41        67.11 o                         
   2   2   7       6429.96       6154.38        47.24 o                         
   3   2   7       6749.64       6633.80        69.53 o                         
   4   2   7       6173.28       6121.03        59.81 o                         
   5   2   7       3032.01       3062.30        43.08 o                         
   6   2   7       2180.40       2141.06        71.41 o                         
   7   2   7        831.80        875.56        56.29 o                         
   8   2   7       1160.20       1279.60        74.12 o                         
   9   2   7         56.89       -141.00       141.00 o                         
 -11   3   7       1497.36       1357.83       121.91 o                         
 -10   3   7        604.63        569.87        28.56 o                         
  -9   3   7         89.74         86.38        18.79 o                         
  -8   3   7         92.12        103.51        15.66 o                         
  -7   3   7       1098.88       1131.78        32.05 o                         
  -6   3   7        828.50        868.60        26.34 o                         
  -5   3   7       8229.75       8467.70        84.41 o                         
  -4   3   7       9364.08       9546.80        81.95 o                         
  -3   3   7       5006.55       5111.78        53.65 o                         
  -2   3   7       5887.05       5976.92        53.59 o                         
  -1   3   7      20322.56      20160.21       120.76 o                         
   0   3   7      10088.35       9893.54        70.80 o                         
   1   3   7      17377.20      16846.45        99.70 o                         
   2   3   7       2389.48       2284.06        30.41 o                         
   3   3   7       2500.19       2342.26        33.21 o                         
   4   3   7        661.10        631.26        21.28 o                         
   5   3   7         34.04         42.25        10.06 o                         
   6   3   7        730.15        728.61        53.38 o                         
   7   3   7        176.93        240.46        36.40 o                         
   8   3   7       1187.95       1331.90       121.15 o                         
 -11   4   7        154.26        120.20        55.14 o                         
 -10   4   7         52.68         53.53        17.09 o                         
  -9   4   7        974.29       1041.13        35.80 o                         
  -8   4   7       3035.76       3065.25        57.34 o                         
  -7   4   7        758.78        781.32        27.31 o                         
  -6   4   7       4186.25       4227.19        61.80 o                         
  -5   4   7      10943.57      11007.28       101.60 o                         
  -4   4   7       7362.78       7393.70        74.23 o                         
  -3   4   7       1815.01       1877.55        31.84 o                         
  -2   4   7       2058.82       2038.07        29.85 o                         
  -1   4   7       1653.42       1554.62        26.74 o                         
   0   4   7       1604.37       1611.08        25.50 o                         
   1   4   7          5.34         14.97         6.03 o                         
   2   4   7        419.70        417.03        15.32 o                         
   3   4   7        811.20        827.03        20.73 o                         
   4   4   7       1692.32       1741.66        34.85 o                         
   5   4   7       1784.13       1835.51        39.71 o                         
   6   4   7       1473.92       1549.47        67.40 o                         
   7   4   7       6155.38       6427.37       192.53 o                         
   8   4   7       2171.70       2272.39       133.02 o                         
 -11   5   7       1350.04       1516.56       276.69 o                         
 -10   5   7       2168.78       2243.17        59.56 o                         
  -9   5   7       2919.78       2896.67        61.15 o                         
  -8   5   7        997.53       1055.97        35.41 o                         
  -7   5   7       1804.68       1824.24        41.68 o                         
  -6   5   7        326.58        293.63        18.38 o                         
  -5   5   7       1721.97       1763.68        38.12 o                         
  -4   5   7       1420.41       1395.58        32.14 o                         
  -3   5   7        515.58        536.74        19.22 o                         
  -2   5   7        202.66        183.93        11.81 o                         
  -1   5   7        862.55        858.29        22.75 o                         
   0   5   7       5155.23       5127.47        54.43 o                         
   1   5   7        245.17        268.17        14.57 o                         
   2   5   7       1576.13       1540.94        29.92 o                         
   3   5   7       4078.21       3887.61        51.15 o                         
   4   5   7       2043.70       2049.32        39.23 o                         
   5   5   7        722.98        772.54        28.44 o                         
   6   5   7       2362.60       2331.44       111.81 o                         
   7   5   7       1265.35       1305.13        81.06 o                         
   8   5   7       1018.68       1003.72       120.05 o                         
 -11   6   7       1172.65       1141.89       256.78 o                         
 -10   6   7        740.03        737.88        32.76 o                         
  -9   6   7        778.59        784.56        33.28 o                         
  -8   6   7        108.98        110.62        17.28 o                         
  -7   6   7        536.28        579.28        26.55 o                         
  -6   6   7        793.29        882.72        29.70 o                         
  -5   6   7       4504.21       4441.29        65.48 o                         
  -4   6   7       2749.47       2704.01        45.23 o                         
  -3   6   7        291.56        273.58        16.00 o                         
  -2   6   7       3759.16       3640.28        48.52 o                         
  -1   6   7      11977.62      11776.21       100.83 o                         
   0   6   7       4146.26       4063.00        51.46 o                         
   1   6   7       3915.69       3842.69        49.42 o                         
   2   6   7       2998.02       2964.85        45.53 o                         
   3   6   7       2932.47       2768.31        45.32 o                         
   4   6   7        940.44        974.33        30.78 o                         
   5   6   7         51.47         57.42        17.11 o                         
   6   6   7         14.39        -33.66        33.66 o                         
   7   6   7        118.51         74.57        42.28 o                         
 -10   7   7        536.41        519.19        71.42 o                         
  -9   7   7       1820.62       1834.69        52.54 o                         
  -8   7   7       2076.75       2099.46        53.63 o                         
  -7   7   7       2583.24       2675.10        55.65 o                         
  -6   7   7      12527.09      12842.98       126.61 o                         
  -5   7   7      11419.51      11598.06       110.25 o                         
  -4   7   7       7573.01       7647.30        83.28 o                         
  -3   7   7       6173.02       6243.39        72.31 o                         
  -2   7   7       4087.16       4094.21        57.61 o                         
  -1   7   7       2202.62       2127.18        39.91 o                         
   0   7   7       1622.18       1583.85        33.09 o                         
   1   7   7        396.44        411.61        18.20 o                         
   2   7   7        111.11        119.57        13.25 o                         
   3   7   7          4.35         10.54        12.97 o                         
   4   7   7        556.07        571.46        25.73 o                         
   5   7   7        493.02        498.12        26.63 o                         
   6   7   7       2165.72       2224.57       100.95 o                         
   7   7   7       1759.32       1760.56       175.08 o                         
 -10   8   7       3397.05       2934.03       329.59 o                         
  -9   8   7       2808.11       2891.25        67.14 o                         
  -8   8   7       2324.55       2184.58        56.22 o                         
  -7   8   7       2819.71       2770.49        59.82 o                         
  -6   8   7       2947.17       2972.41        59.96 o                         
  -5   8   7       3282.93       3418.87        61.12 o                         
  -4   8   7       2869.82       2945.61        55.37 o                         
  -3   8   7        573.51        585.84        24.23 o                         
  -2   8   7         38.57         66.23        15.44 o                         
  -1   8   7       1377.15       1378.63        34.24 o                         
   0   8   7       2648.48       2653.46        45.35 o                         
   1   8   7       2159.21       2146.80        40.51 o                         
   2   8   7       5362.00       5231.84        71.79 o                         
   3   8   7       5368.96       5223.41        75.32 o                         
   4   8   7       1416.47       1357.74        41.19 o                         
   5   8   7       2944.36       2800.52        62.25 o                         
   6   8   7       3958.38       4116.57       188.72 o                         
  -9   9   7       1044.30       1068.19       442.04 o                         
  -8   9   7        604.26        666.35        32.03 o                         
  -7   9   7         19.34         38.51        17.62 o                         
  -6   9   7         80.36         96.59        18.08 o                         
  -5   9   7        122.46        124.68        17.51 o                         
  -4   9   7        169.61        168.04        16.84 o                         
  -3   9   7        338.09        324.06        21.62 o                         
  -2   9   7       5352.77       5266.47        77.80 o                         
  -1   9   7       3420.10       3383.87        56.85 o                         
   0   9   7       2242.05       2272.84        45.66 o                         
   1   9   7       6335.92       6318.58        79.77 o                         
   2   9   7       7942.78       7888.47        96.54 o                         
   3   9   7       2050.05       1980.28        47.60 o                         
   4   9   7       1342.02       1305.76        40.97 o                         
   5   9   7        186.60        181.70        22.90 o                         
  -8  10   7         45.85         67.93        75.95 o                         
  -7  10   7        902.34        944.04        38.76 o                         
  -6  10   7       3272.07       3322.38        65.96 o                         
  -5  10   7       1747.32       1715.53        45.93 o                         
  -4  10   7       1243.18       1190.10        38.58 o                         
  -3  10   7       5075.99       4976.14        77.33 o                         
  -2  10   7       2306.14       2278.43        50.17 o                         
  -1  10   7       1430.36       1400.31        39.19 o                         
   0  10   7       1523.80       1545.78        42.39 o                         
   1  10   7       1249.98       1222.26        37.92 o                         
   2  10   7       1078.90       1064.67        36.82 o                         
   3  10   7        631.95        611.27        29.73 o                         
   4  10   7          3.24         18.07        18.16 o                         
   5  10   7        156.51        160.57        23.68 o                         
  -7  11   7       2539.98       2232.92       212.60 o                         
  -6  11   7       3629.42       3568.38        68.80 o                         
  -5  11   7       2120.53       2136.81        52.81 o                         
  -4  11   7       2234.67       2249.19        54.68 o                         
  -3  11   7        747.69        794.45        32.75 o                         
  -2  11   7        809.61        794.86        32.77 o                         
  -1  11   7         12.47          5.65        16.31 o                         
   0  11   7          7.63          5.44        16.18 o                         
   1  11   7        378.56        372.53        24.45 o                         
   2  11   7       1037.42       1042.60        40.49 o                         
   3  11   7        426.10        406.29        31.12 o                         
   4  11   7        112.41        483.17       166.37 o                         
  -7  12   7         17.24        -82.03        82.03 o                         
  -6  12   7         15.70         25.74       165.09 o                         
  -5  12   7          1.64         43.71        37.72 o                         
  -4  12   7        880.68        847.22        36.62 o                         
  -3  12   7       1509.39       1514.69        44.60 o                         
  -2  12   7       2249.55       2188.45        55.81 o                         
  -1  12   7       1555.18       1602.35        49.71 o                         
   0  12   7       3484.68       3547.53        69.05 o                         
   1  12   7       5505.48       5534.62       101.80 o                         
   2  12   7       3652.96       3363.41       377.47 o                         
  -5  13   7       2519.93       2426.12       312.31 o                         
  -4  13   7       4380.55       4015.00       694.87 o                         
  -3  13   7       6976.22       7314.99       404.70 o                         
  -2  13   7       2001.06       2110.13       169.68 o                         
  -1  13   7       2093.66       2199.02       172.56 o                         
   0  13   7       2599.62       2943.71       174.06 o                         
  -2 -15   8        668.42        699.88        88.17 o                         
   1 -15   8       1650.02       1415.16       189.89 o                         
   2 -15   8        560.20        659.55       130.25 o                         
  -3 -14   8       3228.21       3066.41        83.04 o                         
  -2 -14   8       1079.13       1095.34        45.49 o                         
  -1 -14   8         92.95         39.49        29.69 o                         
   0 -14   8        368.19        330.73        56.56 o                         
   1 -14   8         17.74         31.97        37.86 o                         
   2 -14   8        243.74        153.34        69.17 o                         
   3 -14   8        392.38        344.81        71.66 o                         
  -4 -13   8        107.83         98.06        22.26 o                         
  -3 -13   8         14.82         24.47        16.81 o                         
  -2 -13   8        299.58        299.14        24.29 o                         
  -1 -13   8        616.29        669.37        30.65 o                         
   0 -13   8       4796.99       4770.31       144.83 o                         
   1 -13   8       3471.51       3566.56       130.32 o                         
   2 -13   8       3087.71       3247.11       171.32 o                         
   3 -13   8       3950.01       3969.78       161.19 o                         
   4 -13   8       4161.12       4040.70       238.35 o                         
   5 -13   8       1445.69       1327.96       134.09 o                         
  -6 -12   8        157.07        182.86       111.85 o                         
  -5 -12   8        975.39        975.34        37.65 o                         
  -4 -12   8       1797.54       1804.24        49.81 o                         
  -3 -12   8        793.76        728.95        32.01 o                         
  -2 -12   8       1119.44       1112.72        37.81 o                         
  -1 -12   8       2250.85       2227.68        51.54 o                         
   0 -12   8       2257.29       2163.11        46.40 o                         
   1 -12   8       2487.34       2452.75       103.52 o                         
   2 -12   8       1771.13       1678.58        83.59 o                         
   3 -12   8       1059.83        950.37        69.47 o                         
   4 -12   8       1538.84       1577.35       112.01 o                         
   5 -12   8        385.26        225.42        74.94 o                         
   6 -12   8        317.88        237.79        78.46 o                         
  -7 -11   8        241.66        244.55        90.36 o                         
  -6 -11   8       1011.63        955.24        37.45 o                         
  -5 -11   8       2694.74       2774.87        58.28 o                         
  -4 -11   8       2187.82       2108.32        49.62 o                         
  -3 -11   8       1399.56       1472.31        41.06 o                         
  -2 -11   8       1410.44       1370.76        39.18 o                         
  -1 -11   8        586.91        675.86        27.38 o                         
   0 -11   8        291.55        270.93        17.01 o                         
   1 -11   8         17.36        -18.64        22.81 o                         
   2 -11   8        119.55        113.92        23.96 o                         
   3 -11   8         53.15         67.19        32.30 o                         
   4 -11   8        153.40        212.73        37.66 o                         
   5 -11   8        117.60         84.45        47.02 o                         
   6 -11   8        592.13        566.92        99.17 o                         
  -8 -10   8       2065.64       2356.73       180.17 o                         
  -7 -10   8       1532.29       1508.48        46.42 o                         
  -6 -10   8       1114.09       1214.43        39.17 o                         
  -5 -10   8        944.67        896.89        32.64 o                         
  -4 -10   8       1255.76       1224.79        36.98 o                         
  -3 -10   8         86.85         47.30        12.88 o                         
  -2 -10   8        255.28        228.43        16.89 o                         
  -1 -10   8         11.61         30.16        12.51 o                         
   0 -10   8        840.06        867.90        26.23 o                         
   1 -10   8        709.80        712.64        24.38 o                         
   2 -10   8       1149.46       1121.29        53.38 o                         
   3 -10   8       4152.02       4175.75       121.40 o                         
   4 -10   8        394.44        411.56        47.25 o                         
   5 -10   8        225.47        133.21        39.72 o                         
   6 -10   8        682.15        716.70        78.04 o                         
   7 -10   8        736.65       3246.55       404.83 o                         
  -8  -9   8        406.93        302.05        68.73 o                         
  -7  -9   8         36.37         46.11        16.78 o                         
  -6  -9   8        379.63        410.50        22.25 o                         
  -5  -9   8       1568.16       1533.74        40.12 o                         
  -4  -9   8       3360.51       3453.19        58.53 o                         
  -3  -9   8       2666.71       2663.54        49.26 o                         
  -2  -9   8       7489.25       7299.57        82.08 o                         
  -1  -9   8       7002.53       6761.64        77.05 o                         
   0  -9   8       3982.32       3856.38        52.74 o                         
   1  -9   8       3141.72       3081.04        42.78 o                         
   2  -9   8       7019.12       6866.55       131.54 o                         
   3  -9   8       3834.72       3807.24       105.04 o                         
   4  -9   8       3831.89       3576.54       122.67 o                         
   5  -9   8         31.28         90.08        39.05 o                         
   6  -9   8          8.55         22.69        83.87 o                         
   7  -9   8          3.30         -3.19        61.49 o                         
  -9  -8   8        471.52        460.82        77.99 o                         
  -8  -8   8        572.50        583.18        30.49 o                         
  -7  -8   8       1164.62       1145.82        36.77 o                         
  -6  -8   8       4301.75       4336.87        67.03 o                         
  -5  -8   8      10119.85      10025.29       103.83 o                         
  -4  -8   8       4218.46       4304.84        61.91 o                         
  -3  -8   8       8410.05       8294.00        85.26 o                         
  -2  -8   8      10498.85      10345.85        96.06 o                         
  -1  -8   8       6410.48       6221.67        67.49 o                         
   0  -8   8       1175.19       1132.03        26.95 o                         
   1  -8   8        358.90        322.38        12.86 o                         
   2  -8   8        107.09         51.40        16.27 o                         
   3  -8   8        318.25        322.91        28.32 o                         
   4  -8   8        319.08        365.39        35.77 o                         
   5  -8   8        226.02        325.40        47.64 o                         
   6  -8   8       1873.36       2108.76       131.78 o                         
   7  -8   8       2757.54       3200.50       163.70 o                         
   8  -8   8       1384.37       1753.02       275.21 o                         
  -9  -7   8       1997.16       1869.85        75.25 o                         
  -8  -7   8       1374.12       1358.74        43.20 o                         
  -7  -7   8       1717.39       1680.38        44.37 o                         
  -6  -7   8       2099.64       2100.39        45.32 o                         
  -5  -7   8       1653.10       1705.51        37.66 o                         
  -4  -7   8       3582.36       3567.83        51.25 o                         
  -3  -7   8         24.42         49.46        10.81 o                         
  -2  -7   8        738.51        760.91        22.19 o                         
  -1  -7   8         37.83         64.20         8.81 o                         
   0  -7   8        826.36        778.09        19.43 o                         
   1  -7   8       4076.79       4048.65        42.44 o                         
   2  -7   8       4191.01       4308.02        85.06 o                         
   3  -7   8       9082.55       9016.67       142.53 o                         
   4  -7   8       1977.29       2075.97        86.27 o                         
   5  -7   8       3670.54       3899.47       179.67 o                         
   6  -7   8       3347.21       3579.43       156.94 o                         
   7  -7   8       2340.67       2496.03       161.46 o                         
   8  -7   8       1626.81       1242.81       171.01 o                         
 -10  -6   8       1857.23       1814.45       194.70 o                         
  -9  -6   8       1850.60       1930.93        51.53 o                         
  -8  -6   8       1178.75       1206.84        39.04 o                         
  -7  -6   8        554.30        520.60        25.08 o                         
  -6  -6   8         63.14         60.43        15.02 o                         
  -5  -6   8          3.06         35.96        12.63 o                         
  -4  -6   8        305.01        308.83        15.88 o                         
  -3  -6   8        229.23        226.73        12.88 o                         
  -2  -6   8       4173.30       3986.03        46.42 o                         
  -1  -6   8        820.40        836.09        18.64 o                         
   0  -6   8        333.83        315.84        10.61 o                         
   1  -6   8       5749.42       5555.09        44.31 o                         
   2  -6   8       8703.86       8597.95       116.16 o                         
   3  -6   8       2681.03       2729.63        67.04 o                         
   4  -6   8       3032.46       3005.80        99.22 o                         
   5  -6   8        999.60       1026.81        80.13 o                         
   6  -6   8        738.52        787.68        75.69 o                         
   7  -6   8        213.39        263.40        49.35 o                         
   8  -6   8         20.36         22.98        51.89 o                         
 -10  -5   8         39.26         56.39        44.98 o                         
  -9  -5   8        387.06        399.52        25.49 o                         
  -8  -5   8        258.46        285.02        20.86 o                         
  -7  -5   8       1052.78       1009.92        33.01 o                         
  -6  -5   8       4182.86       4116.54        61.77 o                         
  -5  -5   8       4601.09       4536.78        62.94 o                         
  -4  -5   8       2823.44       2790.64        43.94 o                         
  -3  -5   8      14352.95      13901.89       103.10 o                         
  -2  -5   8       6820.28       6658.03        57.98 o                         
  -1  -5   8       2037.20       2039.88        26.94 o                         
   0  -5   8       1091.08       1084.66        13.40 o                         
   1  -5   8       1918.45       1747.51        13.75 o                         
   2  -5   8       1042.99       1054.88        29.37 o                         
   3  -5   8        569.99        596.83        26.71 o                         
   4  -5   8          3.95         -1.82        29.43 o                         
   5  -5   8          4.71         38.91        33.47 o                         
   6  -5   8         97.11         73.85        32.97 o                         
   7  -5   8        640.59        671.67        68.44 o                         
   8  -5   8        539.59        609.16        70.21 o                         
 -11  -4   8       1957.50       1671.02       243.45 o                         
 -10  -4   8       4376.79       4462.88        89.77 o                         
  -9  -4   8       4645.77       4659.48        80.62 o                         
  -8  -4   8       4350.62       4457.11        72.89 o                         
  -7  -4   8       9610.55       9622.16       100.67 o                         
  -6  -4   8       5906.41       5861.38        73.67 o                         
  -5  -4   8       4605.05       4654.88        63.22 o                         
  -4  -4   8       4289.91       4228.12        55.67 o                         
  -3  -4   8       3978.39       4058.78        50.42 o                         
  -2  -4   8       3478.86       3493.42        38.60 o                         
  -1  -4   8        444.43        450.84         9.55 o                         
   0  -4   8       1358.67       1251.97        12.11 o                         
   1  -4   8       1198.67       1179.48        22.91 o                         
   2  -4   8       3051.31       2979.71        60.15 o                         
   3  -4   8       2998.38       3022.53        69.02 o                         
   4  -4   8        802.70        914.34        56.87 o                         
   5  -4   8       2895.02       3230.82       111.68 o                         
   6  -4   8       2920.91       2906.04       126.16 o                         
   7  -4   8        273.57        267.01        45.85 o                         
   8  -4   8       1022.70       1317.58        96.12 o                         
   9  -4   8       1540.79       1424.76       244.86 o                         
 -11  -3   8       3773.21       3782.91       287.94 o                         
 -10  -3   8       1865.63       1924.46        54.32 o                         
  -9  -3   8       2250.81       2283.53        53.14 o                         
  -8  -3   8       3353.92       3259.13        57.63 o                         
  -7  -3   8       1203.51       1226.74        32.35 o                         
  -6  -3   8        514.44        550.73        20.89 o                         
  -5  -3   8        720.34        729.98        22.49 o                         
  -4  -3   8       3486.28       3439.27        45.16 o                         
  -3  -3   8       5010.97       4817.94        50.68 o                         
  -2  -3   8       5151.71       5273.61        45.78 o                         
  -1  -3   8       5464.21       5447.60        34.60 o                         
   0  -3   8       6695.21       6464.74        32.53 o                         
   1  -3   8      26336.11      26774.69       251.36 o                         
   2  -3   8      11072.58      10878.67       211.01 o                         
   3  -3   8       5002.58       4982.70        73.45 o                         
   4  -3   8       5107.20       5316.82       110.03 o                         
   5  -3   8       3935.45       3908.23       125.08 o                         
   6  -3   8        501.68        558.29        53.22 o                         
   7  -3   8        202.69        211.49        45.55 o                         
   8  -3   8        303.04        275.18        54.63 o                         
   9  -3   8         17.50        -29.30        89.32 o                         
 -11  -2   8        404.91        384.30        94.43 o                         
 -10  -2   8        249.32        266.87        23.01 o                         
  -9  -2   8          6.35         20.00        16.03 o                         
  -8  -2   8        191.53        165.95        16.10 o                         
  -7  -2   8         85.63         96.08        14.62 o                         
  -6  -2   8       2264.22       2272.16        39.93 o                         
  -5  -2   8       1912.77       1916.56        34.67 o                         
  -4  -2   8      13652.01      13731.10       103.73 o                         
  -3  -2   8      17171.38      17027.43       110.23 o                         
  -2  -2   8      10368.70      10396.67        71.73 o                         
  -1  -2   8       3568.26       3664.61        24.64 o                         
   0  -2   8      11111.37      10678.88        54.83 o                         
   1  -2   8       2604.69       2676.47        36.96 o                         
   2  -2   8       3872.07       3851.57        60.48 o                         
   3  -2   8        913.19        926.56        28.28 o                         
   4  -2   8         89.38        118.63        22.89 o                         
   5  -2   8          3.99         35.88        22.32 o                         
   6  -2   8         86.02        193.71        41.41 o                         
   7  -2   8       1688.49       1926.62        98.98 o                         
   8  -2   8       1445.93       1391.31       108.55 o                         
   9  -2   8       1740.10       1878.20       287.88 o                         
 -11  -1   8        732.87        643.46       181.71 o                         
 -10  -1   8        724.65        754.61        32.98 o                         
  -9  -1   8        818.26        816.75        30.53 o                         
  -8  -1   8       3676.49       3747.24        59.94 o                         
  -7  -1   8       5465.69       5460.36        69.15 o                         
  -6  -1   8        596.83        597.03        21.76 o                         
  -5  -1   8       2326.91       2398.83        38.20 o                         
  -4  -1   8       5045.06       5173.69        55.40 o                         
  -3  -1   8       6711.74       6706.04        60.63 o                         
  -2  -1   8       1701.01       1666.60        26.25 o                         
  -1  -1   8       3915.96       3917.44        25.57 o                         
   0  -1   8        291.00        309.70         5.80 o                         
   1  -1   8          4.59         14.35         7.90 o                         
   2  -1   8       2662.94       2611.62        45.37 o                         
   3  -1   8        254.92        294.67        19.02 o                         
   4  -1   8       2276.27       2375.46        61.70 o                         
   5  -1   8       2630.51       2632.67        89.35 o                         
   6  -1   8       1553.81       1650.76        95.10 o                         
   7  -1   8        489.48        391.42        52.60 o                         
   8  -1   8       3997.17       4374.85       181.14 o                         
 -10   0   8       1299.00       1314.60        41.95 o                         
  -9   0   8       3254.50       3313.67        61.39 o                         
  -8   0   8       6249.09       6413.37        82.50 o                         
  -7   0   8       1767.35       1802.51        39.91 o                         
  -6   0   8       1825.91       1822.04        38.72 o                         
  -5   0   8         52.37         59.75        11.72 o                         
  -4   0   8         43.42         35.35         8.66 o                         
  -3   0   8          7.26         20.10         6.97 o                         
  -2   0   8        115.59        137.25         8.93 o                         
  -1   0   8        916.35        914.44        14.93 o                         
   0   0   8        504.38        486.78         8.18 o                         
   1   0   8       6061.40       6120.63        34.46 o                         
   2   0   8        951.69        902.78         9.62 o                         
   3   0   8       3815.32       3842.49        33.26 o                         
   4   0   8       6460.45       6634.04       104.80 o                         
   5   0   8       2368.05       2385.97        76.85 o                         
   6   0   8        258.72        302.15        36.36 o                         
   7   0   8        703.03        708.78        63.16 o                         
   8   0   8        288.11        376.09        50.72 o                         
   9   0   8        703.06        583.41       119.53 o                         
 -11   1   8        401.67        251.39       128.23 o                         
 -10   1   8        205.68        222.42        22.12 o                         
  -9   1   8         12.21         13.77        16.08 o                         
  -8   1   8         13.02        -10.62        15.54 o                         
  -7   1   8        108.43        109.48        15.29 o                         
  -6   1   8       2898.21       2962.30        49.16 o                         
  -5   1   8       3097.38       3141.52        45.80 o                         
  -4   1   8      11715.44      11773.96        87.99 o                         
  -3   1   8      10510.70      10839.78        89.36 o                         
  -2   1   8       4253.20       4289.17        41.59 o                         
  -1   1   8       6216.95       6261.80        53.50 o                         
   0   1   8      13001.84      12797.91        72.63 o                         
   1   1   8        354.90        371.68         7.89 o                         
   2   1   8       1980.88       2025.18        21.94 o                         
   3   1   8       1956.21       2037.01        27.68 o                         
   4   1   8       1908.54       1925.72        56.80 o                         
   5   1   8        514.50        558.66        36.16 o                         
   6   1   8          1.87         31.58        30.85 o                         
   7   1   8        400.68        502.87        72.66 o                         
   8   1   8        227.35        241.42        45.73 o                         
 -11   2   8        225.71        157.82       118.36 o                         
 -10   2   8       1231.07       1224.58        41.28 o                         
  -9   2   8       4292.71       4440.46        74.78 o                         
  -8   2   8       7041.58       7093.01        89.40 o                         
  -7   2   8       4679.75       4799.33        67.58 o                         
  -6   2   8       4590.42       4679.06        59.54 o                         
  -5   2   8      11842.36      12035.53        99.70 o                         
  -4   2   8      14404.62      14577.23       129.45 o                         
  -3   2   8       6175.23       6435.57        65.72 o                         
  -2   2   8       7509.71       7546.06        71.13 o                         
  -1   2   8       3325.94       3304.25        39.14 o                         
   0   2   8        765.07        777.74        14.84 o                         
   1   2   8         11.76         24.43         5.70 o                         
   2   2   8        978.83        968.49        18.33 o                         
   3   2   8       1534.02       1495.86        25.00 o                         
   4   2   8       1359.53       1412.09        52.07 o                         
   5   2   8        928.14        961.84        49.21 o                         
   6   2   8        442.87        506.42        38.52 o                         
   7   2   8       1361.14       1435.03        85.75 o                         
   8   2   8       3002.00       2952.52       156.05 o                         
 -11   3   8        734.18       1088.79       242.54 o                         
 -10   3   8       2185.00       2199.91        58.70 o                         
  -9   3   8       7136.39       7134.47       101.88 o                         
  -8   3   8       6460.52       6514.24        86.70 o                         
  -7   3   8       2014.50       2006.63        43.28 o                         
  -6   3   8       2947.76       3011.75        48.92 o                         
  -5   3   8        767.95        785.35        24.43 o                         
  -4   3   8         87.88         95.11        11.25 o                         
  -3   3   8        705.57        686.84        22.98 o                         
  -2   3   8        831.59        830.87        21.24 o                         
  -1   3   8       2729.15       2669.92        31.22 o                         
   0   3   8       2972.60       2930.80        31.65 o                         
   1   3   8       3029.37       2997.36        36.33 o                         
   2   3   8       7381.67       7230.69        64.14 o                         
   3   3   8       9919.26       9884.24        80.72 o                         
   4   3   8       9805.70       9977.48        94.52 o                         
   5   3   8       1534.29       1660.80        66.14 o                         
   6   3   8       1377.94       1490.23        70.31 o                         
   7   3   8       1134.82       1062.70        79.27 o                         
   8   3   8        526.79        419.10       106.77 o                         
 -11   4   8        342.68        309.91       154.10 o                         
 -10   4   8       1559.03       1519.01        49.58 o                         
  -9   4   8        944.50        990.68        38.52 o                         
  -8   4   8       1116.54       1133.52        38.28 o                         
  -7   4   8        833.66        838.59        30.56 o                         
  -6   4   8         18.77         27.62        12.89 o                         
  -5   4   8       1360.89       1400.95        31.07 o                         
  -4   4   8       2564.49       2604.23        42.18 o                         
  -3   4   8       3748.91       3857.18        49.40 o                         
  -2   4   8       2191.23       2193.79        34.06 o                         
  -1   4   8      15304.82      15071.77       105.60 o                         
   0   4   8       5553.29       5460.60        55.96 o                         
   1   4   8       1411.34       1462.73        26.05 o                         
   2   4   8       5717.06       5746.77        59.57 o                         
   3   4   8       9026.61       8868.46        83.89 o                         
   4   4   8       1081.05       1052.43        28.05 o                         
   5   4   8       1646.07       1710.31        68.75 o                         
   6   4   8        317.42        329.74        43.25 o                         
   7   4   8         33.30         18.62        38.93 o                         
   8   4   8        131.56        -54.02       111.34 o                         
 -11   5   8          8.87        -30.91        95.39 o                         
 -10   5   8       1093.51       1148.94        54.29 o                         
  -9   5   8       1259.48       1364.39        44.97 o                         
  -8   5   8       1223.48       1253.15        40.26 o                         
  -7   5   8        830.47        920.83        31.38 o                         
  -6   5   8       1654.26       1626.69        38.86 o                         
  -5   5   8       5169.89       5364.01        74.24 o                         
  -4   5   8       4992.26       4961.17        63.71 o                         
  -3   5   8       2641.45       2541.20        42.22 o                         
  -2   5   8       8393.61       8193.21        79.13 o                         
  -1   5   8       2772.64       2811.14        40.93 o                         
   0   5   8       2780.44       2765.25        40.54 o                         
   1   5   8        264.07        247.48        12.95 o                         
   2   5   8        134.82        130.62        11.57 o                         
   3   5   8        165.69        153.41        12.88 o                         
   4   5   8        114.88         98.10        12.98 o                         
   5   5   8        434.28        477.02        55.96 o                         
   6   5   8        151.88        146.09        34.99 o                         
   7   5   8       1488.91       1287.42       112.72 o                         
 -10   6   8       3960.05       4174.67       295.24 o                         
  -9   6   8       7406.74       7383.15       104.09 o                         
  -8   6   8       3283.60       3358.40        64.62 o                         
  -7   6   8       3610.75       3587.35        64.37 o                         
  -6   6   8       3953.50       4174.88        69.34 o                         
  -5   6   8       1614.46       1587.00        41.02 o                         
  -4   6   8        356.96        343.98        19.00 o                         
  -3   6   8        921.83        916.57        27.21 o                         
  -2   6   8          5.32         26.76        11.14 o                         
  -1   6   8         25.71         27.07        10.82 o                         
   0   6   8         27.26         26.41        10.41 o                         
   1   6   8        668.76        673.18        21.03 o                         
   2   6   8       3759.42       3774.90        56.11 o                         
   3   6   8       3139.06       3152.36        51.79 o                         
   4   6   8       2038.46       2004.91        43.22 o                         
   5   6   8        474.19        515.49        50.44 o                         
   6   6   8       2296.76       2344.05       102.62 o                         
   7   6   8       1270.67       1279.07       117.73 o                         
 -10   7   8       1977.85       2106.52       284.51 o                         
  -9   7   8        631.85        599.12        32.68 o                         
  -8   7   8        751.20        774.69        34.96 o                         
  -7   7   8        256.36        268.22        22.03 o                         
  -6   7   8        290.25        278.33        20.04 o                         
  -5   7   8       1390.49       1436.03        38.30 o                         
  -4   7   8       1830.28       1850.16        40.40 o                         
  -3   7   8       7695.76       7581.00        85.96 o                         
  -2   7   8       6708.60       6601.57        79.34 o                         
  -1   7   8       6261.16       6136.12        73.93 o                         
   0   7   8       1668.32       1587.05        34.41 o                         
   1   7   8       3059.31       2961.50        47.18 o                         
   2   7   8       5580.93       5404.83        75.45 o                         
   3   7   8       3070.98       3148.66        57.65 o                         
   4   7   8        409.26        380.69        21.33 o                         
   5   7   8       1382.59       1331.88        79.75 o                         
   6   7   8        105.11        -38.76        48.14 o                         
  -9   8   8        169.52        189.60        63.78 o                         
  -8   8   8       1058.10       1079.80        41.14 o                         
  -7   8   8       3017.09       3007.67        63.80 o                         
  -6   8   8       4585.51       4594.54        77.28 o                         
  -5   8   8       5359.29       5336.89        79.70 o                         
  -4   8   8       4965.88       4889.98        72.86 o                         
  -3   8   8       8166.74       8127.91        91.89 o                         
  -2   8   8      12697.27      12805.61       123.42 o                         
  -1   8   8       4420.18       4376.17        64.34 o                         
   0   8   8       1556.63       1514.85        36.30 o                         
   1   8   8       1183.46       1169.94        31.96 o                         
   2   8   8         21.62         31.91        15.71 o                         
   3   8   8          2.43         21.86        15.23 o                         
   4   8   8         14.53         21.40        14.85 o                         
   5   8   8        328.68        374.37        53.97 o                         
  -8   9   8       1312.76       1174.93        86.40 o                         
  -7   9   8       4932.51       5019.28        87.61 o                         
  -6   9   8       4634.22       4612.65        81.54 o                         
  -5   9   8       1003.11       1061.42        36.96 o                         
  -4   9   8        738.26        698.76        28.11 o                         
  -3   9   8       1481.85       1458.36        40.41 o                         
  -2   9   8        171.33        150.05        17.33 o                         
  -1   9   8        405.44        364.59        21.35 o                         
   0   9   8         11.53          5.68        14.55 o                         
   1   9   8       1562.78       1538.55        41.02 o                         
   2   9   8       2703.10       2747.54        60.68 o                         
   3   9   8       2355.30       2275.35        54.94 o                         
   4   9   8       1303.81       1269.67        41.69 o                         
   5   9   8       2200.45       2342.27       331.26 o                         
  -7  10   8        935.83        971.77        50.77 o                         
  -6  10   8        247.61        236.56        23.47 o                         
  -5  10   8        228.81        256.88        21.20 o                         
  -4  10   8        207.75        151.65        18.49 o                         
  -3  10   8       1377.75       1325.74        40.67 o                         
  -2  10   8        975.41       1000.14        34.63 o                         
  -1  10   8        601.50        583.73        27.02 o                         
   0  10   8       1286.74       1240.40        40.31 o                         
   1  10   8       2069.48       2077.32        54.33 o                         
   2  10   8       3020.11       2994.96        66.12 o                         
   3  10   8       1423.13       1367.11        46.31 o                         
   4  10   8       2012.89       1838.19        85.37 o                         
  -7  11   8       1110.36       1221.74       229.22 o                         
  -6  11   8        379.26        313.24        57.95 o                         
  -5  11   8        801.45        837.52        35.26 o                         
  -4  11   8       1407.27       1397.15        45.07 o                         
  -3  11   8       3160.48       3121.94        62.81 o                         
  -2  11   8       3267.11       3109.38        63.01 o                         
  -1  11   8       1160.81       1201.93        42.42 o                         
   0  11   8       1043.89       1035.08        38.60 o                         
   1  11   8       1343.35       1351.47        45.94 o                         
   2  11   8         66.02         50.10        20.98 o                         
   3  11   8        228.30        404.47       150.06 o                         
  -5  12   8        828.79        679.31       132.57 o                         
  -4  12   8       2314.47       2398.79       141.40 o                         
  -3  12   8        977.59       1041.79        93.03 o                         
  -2  12   8        614.17        640.25        35.30 o                         
  -1  12   8        733.25        834.74        51.28 o                         
   0  12   8         11.72        -45.41        45.41 o                         
   1  12   8        260.05        147.68       237.96 o                         
  -4  13   8        339.64        568.30       174.99 o                         
  -2  13   8        701.89        559.47       171.58 o                         
  -3 -14   9       2812.89       2182.84       136.12 o                         
  -2 -14   9       1985.47       1460.03       256.82 o                         
  -1 -14   9       3412.42       3011.32       160.45 o                         
   0 -14   9       3348.90       3144.13       161.11 o                         
   1 -14   9       1919.45       1950.83       140.79 o                         
   2 -14   9        553.56        697.56       126.04 o                         
   3 -14   9       1101.95       1084.96       225.14 o                         
  -4 -13   9       2799.66       2715.30        71.58 o                         
  -3 -13   9       1403.95       1336.13        44.17 o                         
  -2 -13   9       2490.05       2286.94        86.75 o                         
  -1 -13   9       2231.60       2097.35       109.94 o                         
   0 -13   9       1489.30       1296.72        91.24 o                         
   1 -13   9        265.97        249.58        39.48 o                         
   2 -13   9          3.41         78.44        53.94 o                         
   3 -13   9        631.41        845.48       199.62 o                         
   4 -13   9        167.83        173.28        74.96 o                         
   5 -13   9        999.37        976.33       143.80 o                         
  -5 -12   9       1618.00       1643.38        52.65 o                         
  -4 -12   9        263.02        217.85        22.60 o                         
  -3 -12   9        267.96        235.60        20.01 o                         
  -2 -12   9        155.32        138.78        17.23 o                         
  -1 -12   9         69.83        111.29        35.76 o                         
   0 -12   9         28.11         42.42        29.11 o                         
   1 -12   9        359.66        237.07        45.01 o                         
   2 -12   9       2119.77       2200.09       124.71 o                         
   3 -12   9       2573.57       2859.73       188.74 o                         
   4 -12   9       3935.41       4048.30       182.04 o                         
   5 -12   9       1511.65       1422.94       141.91 o                         
  -7 -11   9         37.91        -40.45        66.51 o                         
  -6 -11   9          1.49         -6.44        19.14 o                         
  -5 -11   9         23.00         11.43        15.52 o                         
  -4 -11   9         75.78         80.13        16.41 o                         
  -3 -11   9       1038.46        971.17        33.56 o                         
  -2 -11   9       1423.52       1459.82        40.07 o                         
  -1 -11   9       3702.62       3570.84        63.40 o                         
   0 -11   9       1745.27       1730.49        78.45 o                         
   1 -11   9        494.41        465.50        39.81 o                         
   2 -11   9       1458.20       1430.46        73.85 o                         
   3 -11   9       3129.38       3177.63       151.38 o                         
   4 -11   9        446.50        332.42        60.89 o                         
   5 -11   9        928.58        979.29        92.27 o                         
   6 -11   9        333.55         64.33        98.90 o                         
  -8 -10   9        731.64        501.25       149.97 o                         
  -7 -10   9       1049.64       1024.12        43.22 o                         
  -6 -10   9       2378.89       2351.66        54.00 o                         
  -5 -10   9       2934.58       3013.44        61.07 o                         
  -4 -10   9       1370.28       1330.75        39.11 o                         
  -3 -10   9        819.17        815.05        28.99 o                         
  -2 -10   9       3663.36       3545.51        57.95 o                         
  -1 -10   9       4692.76       4684.53        66.82 o                         
   0 -10   9       1173.77       1173.10        58.26 o                         
   1 -10   9        953.07        857.73        49.79 o                         
   2 -10   9        111.65        109.53        25.01 o                         
   3 -10   9          1.64         -3.19        33.72 o                         
   4 -10   9          6.10          0.93        46.11 o                         
   5 -10   9        128.23        145.85        46.08 o                         
   6 -10   9        179.36        137.80        92.11 o                         
  -8  -9   9       2289.71       2240.88       134.22 o                         
  -7  -9   9       2324.91       2357.16        54.31 o                         
  -6  -9   9       5169.47       5370.22        76.74 o                         
  -5  -9   9       3715.73       3681.79        63.58 o                         
  -4  -9   9        487.58        528.12        24.12 o                         
  -3  -9   9        203.33        217.93        17.80 o                         
  -2  -9   9         36.24         51.55        12.27 o                         
  -1  -9   9          5.80         11.08        10.55 o                         
   0  -9   9         47.51         29.95        23.49 o                         
   1  -9   9       1306.88       1226.18        52.81 o                         
   2  -9   9       1099.86       1190.85        69.03 o                         
   3  -9   9       1485.35       1439.84        88.01 o                         
   4  -9   9       2465.87       2642.74       161.46 o                         
   5  -9   9       1636.07       1854.72       117.95 o                         
   6  -9   9       1491.11       1806.39       124.75 o                         
   7  -9   9       1391.35       1469.37       179.82 o                         
  -9  -8   9        763.02        665.44       126.73 o                         
  -8  -8   9        608.84        576.15        30.11 o                         
  -7  -8   9        889.30        908.27        33.89 o                         
  -6  -8   9         42.74         77.15        14.96 o                         
  -5  -8   9         73.45         70.04        13.79 o                         
  -4  -8   9        417.48        439.70        20.38 o                         
  -3  -8   9       2856.55       2935.31        48.67 o                         
  -2  -8   9       6002.67       6091.70        68.47 o                         
  -1  -8   9       6457.29       6414.92        69.48 o                         
   0  -8   9       7099.22       6978.03        70.04 o                         
   1  -8   9       3360.68       3281.30        81.25 o                         
   2  -8   9       9801.28       9702.10       195.89 o                         
   3  -8   9       2347.75       2492.95       159.45 o                         
   4  -8   9       1175.98       1249.10        89.90 o                         
   5  -8   9       2800.90       2875.42       184.44 o                         
   6  -8   9       2091.89       1965.63       126.06 o                         
   7  -8   9         67.65         58.33       100.09 o                         
  -9  -7   9          8.75        -43.82        45.98 o                         
  -8  -7   9        203.50        179.59        20.88 o                         
  -7  -7   9       1756.15       1723.24        45.38 o                         
  -6  -7   9       1803.26       1755.79        43.05 o                         
  -5  -7   9       1987.12       2003.74        41.61 o                         
  -4  -7   9       2027.35       2071.82        38.82 o                         
  -3  -7   9       5035.49       5070.98        58.27 o                         
  -2  -7   9       8586.76       8515.50        82.74 o                         
  -1  -7   9       6699.43       6582.13        65.67 o                         
   0  -7   9       3238.74       3275.63        40.11 o                         
   1  -7   9       5358.75       5280.91        89.68 o                         
   2  -7   9        659.91        658.61        37.06 o                         
   3  -7   9        477.10        449.44        45.20 o                         
   4  -7   9        271.84        243.78        43.50 o                         
   5  -7   9        354.08        453.43        54.69 o                         
   6  -7   9        409.89        423.70        60.19 o                         
   7  -7   9         63.34         37.18        47.85 o                         
   8  -7   9       1215.39       1386.09       253.39 o                         
 -10  -6   9        641.73        545.91       162.15 o                         
  -9  -6   9        511.06        499.01        28.46 o                         
  -8  -6   9       1543.16       1543.77        43.59 o                         
  -7  -6   9       3455.30       3518.13        63.28 o                         
  -6  -6   9       7144.38       7136.72        87.71 o                         
  -5  -6   9        579.69        572.17        22.56 o                         
  -4  -6   9       1410.22       1391.80        31.66 o                         
  -3  -6   9       2533.03       2535.40        39.46 o                         
  -2  -6   9       1399.65       1344.41        26.84 o                         
  -1  -6   9        135.91        129.96        10.06 o                         
   0  -6   9        939.98        935.54        18.54 o                         
   1  -6   9        438.63        463.34        23.13 o                         
   2  -6   9         60.51         61.35        14.23 o                         
   3  -6   9        546.65        553.51        48.95 o                         
   4  -6   9       2165.80       2130.48       114.14 o                         
   5  -6   9       5411.18       5845.55       180.87 o                         
   6  -6   9       3593.09       3187.05       179.15 o                         
   7  -6   9       1541.09       1778.75       119.49 o                         
   8  -6   9        307.00        280.86        87.78 o                         
 -10  -5   9       1486.93       1516.40       256.81 o                         
  -9  -5   9        284.59        256.88        25.89 o                         
  -8  -5   9        794.35        802.57        31.29 o                         
  -7  -5   9       2697.59       2729.65        55.16 o                         
  -6  -5   9        537.43        595.71        25.37 o                         
  -5  -5   9        855.78        857.66        27.63 o                         
  -4  -5   9          0.84         13.04        11.32 o                         
  -3  -5   9        259.93        250.40        13.80 o                         
  -2  -5   9        796.96        775.82        19.70 o                         
  -1  -5   9        633.68        662.82        17.85 o                         
   0  -5   9       2600.39       2560.56        27.02 o                         
   1  -5   9       1287.38       1399.49        48.54 o                         
   2  -5   9       3839.37       3939.76        84.57 o                         
   3  -5   9        223.52        230.96        34.05 o                         
   4  -5   9       1129.24       1221.63        84.53 o                         
   5  -5   9       4323.77       4671.71       175.25 o                         
   6  -5   9       2187.42       2219.23       112.77 o                         
   7  -5   9         96.46        111.88        37.54 o                         
   8  -5   9        471.70        477.09        78.92 o                         
 -10  -4   9        367.94        298.54        77.17 o                         
  -9  -4   9         15.82         44.11        16.89 o                         
  -8  -4   9        913.57        942.26        33.80 o                         
  -7  -4   9       2339.26       2397.10        48.51 o                         
  -6  -4   9        363.53        354.43        19.10 o                         
  -5  -4   9       2781.89       2649.52        45.26 o                         
  -4  -4   9       3194.55       3175.02        45.65 o                         
  -3  -4   9       7456.97       7272.70        68.80 o                         
  -2  -4   9       8606.51       8480.80        68.22 o                         
  -1  -4   9       6400.55       6108.07        39.44 o                         
   0  -4   9       5104.75       4934.12        39.70 o                         
   1  -4   9       8022.91       8149.35        98.05 o                         
   2  -4   9       1893.13       1859.83        87.46 o                         
   3  -4   9        499.65        537.23        40.03 o                         
   4  -4   9        161.57        183.40        33.07 o                         
   5  -4   9          0.72         46.77        37.47 o                         
   6  -4   9        199.53        262.97        73.72 o                         
   7  -4   9         12.00         24.57        36.97 o                         
   8  -4   9        191.85        266.16        59.59 o                         
 -10  -3   9        259.44        231.55        25.92 o                         
  -9  -3   9       1414.16       1484.97        44.43 o                         
  -8  -3   9       6373.41       6502.86        83.47 o                         
  -7  -3   9      11340.00      11474.48       108.40 o                         
  -6  -3   9       7463.28       7503.47        79.67 o                         
  -5  -3   9       4528.56       4532.42        57.39 o                         
  -4  -3   9      10327.78      10138.19        87.19 o                         
  -3  -3   9       6526.85       6652.10        61.30 o                         
  -2  -3   9       1317.56       1353.01        21.24 o                         
  -1  -3   9       1506.00       1455.43        15.11 o                         
   0  -3   9       1578.09       1482.41        15.82 o                         
   1  -3   9        143.58        152.65        13.17 o                         
   2  -3   9          8.70          7.54        21.15 o                         
   3  -3   9        786.64        802.64        53.11 o                         
   4  -3   9       4952.16       5471.58       148.39 o                         
   5  -3   9       3426.39       3879.36       118.01 o                         
   6  -3   9       1729.21       1791.88       101.16 o                         
   7  -3   9        898.89       1091.85        85.15 o                         
   8  -3   9       1152.58       1258.40       132.55 o                         
 -10  -2   9       1959.94       1956.65        54.39 o                         
  -9  -2   9       1569.17       1660.46        45.88 o                         
  -8  -2   9       4249.26       4313.94        66.22 o                         
  -7  -2   9       4510.11       4538.52        65.01 o                         
  -6  -2   9       2416.22       2466.97        43.40 o                         
  -5  -2   9       2325.87       2374.97        40.09 o                         
  -4  -2   9        919.82        881.60        22.80 o                         
  -3  -2   9        891.08        823.66        18.89 o                         
  -2  -2   9        812.63        743.97        15.69 o                         
  -1  -2   9       6697.91       6552.66        40.89 o                         
   0  -2   9       8663.07       8276.58        46.39 o                         
   1  -2   9       5965.98       5901.50        72.76 o                         
   2  -2   9       5377.82       5308.37        81.26 o                         
   3  -2   9       7896.62       8064.74       147.64 o                         
   4  -2   9       7706.97       8266.77       164.25 o                         
   5  -2   9       9018.90      10228.91       223.99 o                         
   6  -2   9       1737.50       1930.82        95.93 o                         
   7  -2   9       1591.54       1819.16       108.94 o                         
   8  -2   9       1141.92       1149.16        93.50 o                         
 -10  -1   9        453.09        458.13        28.57 o                         
  -9  -1   9        837.00        801.14        31.75 o                         
  -8  -1   9         61.16         61.87        15.23 o                         
  -7  -1   9         55.73         54.15        13.88 o                         
  -6  -1   9         69.35         68.33        12.84 o                         
  -5  -1   9        649.79        639.15        21.13 o                         
  -4  -1   9       2949.54       3001.03        44.95 o                         
  -3  -1   9       1703.01       1761.25        29.61 o                         
  -2  -1   9       6161.06       6235.10        53.21 o                         
  -1  -1   9       6409.10       6276.40        39.06 o                         
   0  -1   9      16349.55      16060.18        79.30 o                         
   1  -1   9       8354.15       8505.82        91.21 o                         
   2  -1   9       1194.76       1292.77        34.19 o                         
   3  -1   9       1558.38       1687.88        50.82 o                         
   4  -1   9       2448.61       2503.52        84.36 o                         
   5  -1   9         17.47         33.32        30.51 o                         
   6  -1   9        199.97        233.03        48.24 o                         
   7  -1   9         38.76         34.64        34.41 o                         
   8  -1   9        385.80        419.16        65.15 o                         
 -10   0   9         44.22         40.73        18.92 o                         
  -9   0   9       1608.17       1562.64        44.87 o                         
  -8   0   9       2106.24       2187.26        50.88 o                         
  -7   0   9       3460.14       3549.76        58.73 o                         
  -6   0   9       2202.43       2179.33        42.91 o                         
  -5   0   9       6940.55       6823.77        82.62 o                         
  -4   0   9       6402.21       6327.07        63.52 o                         
  -3   0   9       4379.98       4495.07        48.21 o                         
  -2   0   9        164.00        166.36         9.13 o                         
  -1   0   9       6955.26       6887.93        52.25 o                         
   0   0   9       2325.42       2304.66        18.50 o                         
   1   0   9       2657.14       2632.86        26.82 o                         
   2   0   9        288.14        272.81        20.24 o                         
   3   0   9        253.33        237.90        20.57 o                         
   4   0   9       2125.31       2291.63        67.03 o                         
   5   0   9        282.75        256.13        39.17 o                         
   6   0   9       1405.68       1466.96        86.25 o                         
   7   0   9       1426.71       1625.88        95.65 o                         
   8   0   9       1479.40       1627.26       116.42 o                         
 -10   1   9       2700.65       2722.53        61.32 o                         
  -9   1   9       3438.35       3504.55        66.34 o                         
  -8   1   9       4441.75       4458.48        73.47 o                         
  -7   1   9       3580.24       3573.61        62.92 o                         
  -6   1   9       2871.27       2912.08        51.13 o                         
  -5   1   9       3606.15       3639.22        52.70 o                         
  -4   1   9       2518.50       2554.64        40.53 o                         
  -3   1   9          6.74         -0.19         8.92 o                         
  -2   1   9         30.10         40.76         6.90 o                         
  -1   1   9       3635.19       3571.24        38.90 o                         
   0   1   9        669.11        673.48        15.85 o                         
   1   1   9        511.92        510.90        13.04 o                         
   2   1   9        453.43        499.90        12.51 o                         
   3   1   9       3876.48       3870.11        77.82 o                         
   4   1   9       1830.56       1918.40        65.06 o                         
   5   1   9       2620.24       2713.35       100.17 o                         
   6   1   9        805.83        877.00        67.44 o                         
   7   1   9       2088.53       2289.35       113.71 o                         
   8   1   9        610.07        747.41        83.79 o                         
 -11   2   9       1661.36       1624.44       263.99 o                         
 -10   2   9       1235.26       1229.40        40.21 o                         
  -9   2   9       1279.40       1321.94        43.02 o                         
  -8   2   9        104.30         97.99        16.75 o                         
  -7   2   9          3.26         -1.21        15.43 o                         
  -6   2   9        201.73        203.17        16.90 o                         
  -5   2   9       4572.04       4561.82        60.51 o                         
  -4   2   9       4758.20       4785.35        59.37 o                         
  -3   2   9       1501.49       1542.71        31.38 o                         
  -2   2   9      13330.34      12951.53       102.18 o                         
  -1   2   9      13888.24      13614.52        97.25 o                         
   0   2   9      15165.96      14844.08        96.87 o                         
   1   2   9       5739.91       5671.16        52.74 o                         
   2   2   9       3849.31       3913.98        44.17 o                         
   3   2   9       3168.38       3120.25        72.74 o                         
   4   2   9       1476.44       1372.21        70.89 o                         
   5   2   9         42.79         45.68        22.06 o                         
   6   2   9        715.00        804.56        66.94 o                         
   7   2   9        106.09        123.74        41.24 o                         
   8   2   9         77.60        101.67        61.08 o                         
 -11   3   9        180.52        437.49       162.15 o                         
 -10   3   9         83.30         69.77        19.86 o                         
  -9   3   9       1519.32       1565.80        49.11 o                         
  -8   3   9       1579.32       1618.51        44.39 o                         
  -7   3   9       3566.81       3598.70        62.27 o                         
  -6   3   9       9506.01       9705.63       101.50 o                         
  -5   3   9      11056.94      11255.04       105.10 o                         
  -4   3   9       8550.38       8659.56        87.29 o                         
  -3   3   9       4730.35       4796.04        62.38 o                         
  -2   3   9       4239.93       4328.79        52.54 o                         
  -1   3   9       9698.57       9684.15        81.11 o                         
   0   3   9       2002.34       2037.20        31.59 o                         
   1   3   9       1212.78       1190.47        25.12 o                         
   2   3   9        179.47        183.65        11.33 o                         
   3   3   9        450.99        431.93        34.50 o                         
   4   3   9       1345.57       1413.55        59.72 o                         
   5   3   9        620.02        711.89        58.73 o                         
   6   3   9       3379.04       3573.86       127.67 o                         
   7   3   9       1654.03       1774.08       153.48 o                         
 -10   4   9       1678.31       1810.13       113.19 o                         
  -9   4   9       1972.88       2012.88        53.42 o                         
  -8   4   9       2546.66       2598.24        57.71 o                         
  -7   4   9       2727.51       2704.59        55.04 o                         
  -6   4   9       5879.80       5919.25        75.17 o                         
  -5   4   9       7377.76       7423.69        84.82 o                         
  -4   4   9       1009.81        992.02        29.88 o                         
  -3   4   9        494.83        535.59        20.39 o                         
  -2   4   9         85.99        103.53        12.04 o                         
  -1   4   9        561.85        569.02        19.67 o                         
   0   4   9       1366.84       1318.30        27.28 o                         
   1   4   9        497.24        506.80        18.20 o                         
   2   4   9       4174.95       4299.10        54.97 o                         
   3   4   9       4095.02       4133.31        89.15 o                         
   4   4   9       2716.71       2768.79        90.10 o                         
   5   4   9       2789.00       2759.34       101.50 o                         
   6   4   9       4543.06       4970.30       167.50 o                         
 -10   5   9       1478.51       1553.05       129.74 o                         
  -9   5   9       1219.56       1259.69        42.00 o                         
  -8   5   9        474.18        444.91        25.25 o                         
  -7   5   9        356.62        332.11        21.91 o                         
  -6   5   9        242.94        233.16        19.18 o                         
  -5   5   9         51.87         49.83        14.79 o                         
  -4   5   9        726.00        734.33        26.49 o                         
  -3   5   9        261.62        265.64        16.64 o                         
  -2   5   9       3492.08       3419.55        49.22 o                         
  -1   5   9       2631.86       2650.09        43.38 o                         
   0   5   9       1891.20       1810.45        35.37 o                         
   1   5   9       4447.77       4260.71        59.10 o                         
   2   5   9       2194.20       2190.44        42.55 o                         
   3   5   9       2918.83       2917.48        56.10 o                         
   4   5   9        811.51        817.73        58.06 o                         
   5   5   9        397.22        414.92        49.59 o                         
   6   5   9        748.77        860.89        86.06 o                         
 -10   6   9          0.40        -35.08       131.13 o                         
  -9   6   9        157.21        199.46        21.98 o                         
  -8   6   9        167.65        165.62        19.27 o                         
  -7   6   9       2761.90       2805.63        58.11 o                         
  -6   6   9       7465.74       7439.77        96.19 o                         
  -5   6   9       1626.32       1643.35        40.74 o                         
  -4   6   9       1965.31       1923.37        41.71 o                         
  -3   6   9       2651.96       2644.45        47.04 o                         
  -2   6   9       6179.58       6133.43        72.06 o                         
  -1   6   9       3580.45       3474.09        52.60 o                         
   0   6   9       2967.44       2938.59        48.16 o                         
   1   6   9       1456.59       1473.40        34.11 o                         
   2   6   9       2981.30       3047.58        54.82 o                         
   3   6   9         34.35         44.62        12.89 o                         
   4   6   9        274.57        317.35        52.72 o                         
   5   6   9         54.67         53.36        34.18 o                         
   6   6   9        678.41        624.64       105.81 o                         
  -9   7   9       1675.62       1588.79       132.10 o                         
  -8   7   9       2779.54       2827.78        65.28 o                         
  -7   7   9       5625.11       5709.60        88.59 o                         
  -6   7   9       7772.48       7833.88       100.58 o                         
  -5   7   9       5202.46       5269.25        78.29 o                         
  -4   7   9       1357.08       1343.54        37.00 o                         
  -3   7   9       1852.64       1895.66        42.31 o                         
  -2   7   9        257.67        281.55        19.09 o                         
  -1   7   9         57.29         59.19        12.68 o                         
   0   7   9          5.71         27.88        13.00 o                         
   1   7   9         29.70         34.76        12.65 o                         
   2   7   9       1944.55       1932.21        45.75 o                         
   3   7   9        136.98        161.63        18.46 o                         
   4   7   9        827.99        896.40        67.36 o                         
   5   7   9       1813.96       1465.61       123.12 o                         
  -8   8   9        975.67       1058.34        39.70 o                         
  -7   8   9        293.54        279.32        23.18 o                         
  -6   8   9        307.82        312.85        22.98 o                         
  -5   8   9         13.93         18.06        15.62 o                         
  -4   8   9          3.73        -15.15        15.15 o                         
  -3   8   9       2640.67       2604.07        53.68 o                         
  -2   8   9       4553.73       4522.96        70.86 o                         
  -1   8   9       4154.57       4122.91        64.52 o                         
   0   8   9       5304.12       5309.69        77.12 o
[truncated: 133,653 more chars]
