# Supplementary material for: Crystal structures of ten phosphane chalcogenide complexes of gold(III) chloride and bromide
Source: Acta Crystallogr E Crystallogr Commun. 2024 Mar 12;80(Pt 4):355–69. doi: 10.1107/S2056989024002032 (PMC10993601; doi:10.1107/S2056989024002032)
Supplement: Supplementary file 8 [file e-80-00355-14asup8.hkl]

data_14a                                                                        
_shelx_title ' pgj_sandra2 in P2(1)/n'                                          
_shelx_refln_list_code          4                                               
_shelx_F_calc_maximum      408.80                                               
_exptl_crystal_F_000      1048.00                                               
_reflns_d_resolution_high  0.7500                                               
                                                                                
loop_                                                                           
 _space_group_symop_operation_xyz                                               
 'x, y, z'                                                                      
 '-x+1/2, y+1/2, -z+1/2'                                                        
 '-x, -y, -z'                                                                   
 'x-1/2, -y-1/2, z-1/2'                                                         
                                                                                
_cell_length_a     7.9252                                                       
_cell_length_b    14.5559                                                       
_cell_length_c    14.3635                                                       
_cell_angle_alpha  90.000                                                       
_cell_angle_beta   91.264                                                       
_cell_angle_gamma  90.000                                                       
                                                                                
_shelx_F_squared_multiplier     1.000                                           
                                                                                
loop_                                                                           
 _refln_index_h                                                                 
 _refln_index_k                                                                 
 _refln_index_l                                                                 
 _refln_F_squared_calc                                                          
 _refln_F_squared_meas                                                          
 _refln_F_squared_sigma                                                         
 _refln_observed_status                                                         
   2   0   0     101413.87     107267.91       566.31 o                         
   4   0   0      16477.60      16346.75       181.82 o                         
   6   0   0        807.49       2120.35        84.03 o                         
   8   0   0       3384.44       3739.04       127.15 o                         
  10   0   0      12852.91      13229.29       305.31 o                         
   1   1   0     107936.58     114792.12       294.43 o                         
   2   1   0        211.51        410.92        12.96 o                         
   3   1   0      88996.18      90797.28       360.52 o                         
   4   1   0      36086.59      35848.60       203.38 o                         
   5   1   0       4957.39       5260.80        76.01 o                         
   6   1   0      16038.56      16032.84       152.08 o                         
   7   1   0       2129.33       3614.91        81.94 o                         
   8   1   0       3070.43       2731.03        80.52 o                         
   9   1   0       3373.34       3581.27       103.19 o                         
  10   1   0       1783.17       1881.41        91.03 o                         
   0   2   0      26339.14      28944.10       137.44 o                         
   1   2   0       8505.78       9361.68        42.67 o                         
   2   2   0      16241.98      17248.83        72.30 o                         
   3   2   0      24593.90      25426.30       137.95 o                         
   4   2   0      22625.31      23187.25       156.75 o                         
   5   2   0      26351.42      26344.76       182.46 o                         
   6   2   0       1698.85       1717.20        52.36 o                         
   7   2   0      38047.53      36709.43       264.13 o                         
   8   2   0       3673.85       4129.47        96.20 o                         
   9   2   0       6459.79       6448.41       135.86 o                         
  10   2   0       3486.92       3722.09       125.02 o                         
   1   3   0      14697.57      16280.01        65.90 o                         
   2   3   0      32195.17      34093.47       133.07 o                         
   3   3   0        133.17        186.50        17.17 o                         
   4   3   0      68212.27      67929.27       318.98 o                         
   5   3   0       1657.54       1615.14        45.92 o                         
   6   3   0      31074.63      29559.20       212.36 o                         
   7   3   0       3574.49       3303.64        79.07 o                         
   8   3   0      19602.53      19333.94       212.07 o                         
   9   3   0        404.49        420.24        58.96 o                         
  10   3   0       6102.21       6356.58       159.95 o                         
   0   4   0       2562.52       2279.30        37.38 o                         
   1   4   0      11092.70      11305.33        60.27 o                         
   2   4   0      14560.68      14420.23        83.45 o                         
   3   4   0      54447.33      53555.93       248.42 o                         
   4   4   0       4813.63       4408.12        64.93 o                         
   5   4   0      19731.95      18971.66       164.35 o                         
   6   4   0       1947.24       1827.12        56.46 o                         
   7   4   0      35122.15      34127.12       281.10 o                         
   8   4   0        643.48        667.74        58.88 o                         
   9   4   0       5082.72       4895.69       129.33 o                         
  10   4   0         44.63        348.99        76.01 o                         
   1   5   0      19667.11      19617.40        91.31 o                         
   2   5   0        214.46        234.24        18.63 o                         
   3   5   0      27156.47      25433.97       161.87 o                         
   4   5   0      23024.25      22396.30       153.52 o                         
   5   5   0       1448.75       1377.41        43.45 o                         
   6   5   0      13274.52      13268.21       144.53 o                         
   7   5   0          1.81        455.95        50.01 o                         
   8   5   0       3038.15       2943.69        92.36 o                         
   9   5   0        179.09        573.58        65.47 o                         
  10   5   0        787.58       1268.24        87.74 o                         
   0   6   0      50237.61      49163.55       256.74 o                         
   1   6   0        645.65        605.43        20.12 o                         
   2   6   0      14782.14      13975.66       105.82 o                         
   3   6   0       8681.89       8589.09        88.65 o                         
   4   6   0       4125.27       4016.14        67.23 o                         
   5   6   0       3094.32       3019.85        62.72 o                         
   6   6   0       7258.39       7331.50       112.70 o                         
   7   6   0       2259.04       2446.25        78.69 o                         
   8   6   0       1442.08       1542.89        74.28 o                         
   9   6   0        249.24        203.23        61.75 o                         
  10   6   0       3888.60       4215.36       135.26 o                         
   1   7   0      20222.84      18971.65       126.04 o                         
   2   7   0       2958.49       2934.52        50.01 o                         
   3   7   0      16793.48      16379.23       130.66 o                         
   4   7   0         97.67        145.55        27.88 o                         
   5   7   0        701.89        748.64        43.62 o                         
   6   7   0        164.63        241.02        40.05 o                         
   7   7   0        213.08        482.83        53.13 o                         
   8   7   0        506.65        463.51        58.82 o                         
   9   7   0       2473.34       2298.96        95.14 o                         
   0   8   0      17766.68      18199.71       190.53 o                         
   1   8   0       2951.25       2700.36        47.37 o                         
   2   8   0       5600.77       5262.50        70.81 o                         
   3   8   0        484.82        484.72        30.20 o                         
   4   8   0       2861.14       2716.41        59.67 o                         
   5   8   0       3156.39       3056.79        73.27 o                         
   6   8   0        271.88        248.93        43.44 o                         
   7   8   0        987.24        699.87        57.87 o                         
   8   8   0       2053.91       2144.76        84.69 o                         
   9   8   0        333.37        228.28        65.74 o                         
   1   9   0       2598.06       2733.64        53.76 o                         
   2   9   0        389.42        400.46        28.72 o                         
   3   9   0       3367.74       3411.86        66.71 o                         
   4   9   0       2754.08       2504.47        65.87 o                         
   5   9   0        288.11        209.82        38.31 o                         
   6   9   0       1212.38       1034.05        56.45 o                         
   7   9   0       1408.44       1314.82        69.17 o                         
   8   9   0       1129.74       1142.52        72.92 o                         
   9   9   0       1409.02       1543.13        92.65 o                         
   0  10   0       3758.94       4151.58       104.47 o                         
   1  10   0       6489.41       6305.70        88.00 o                         
   2  10   0       2467.68       2566.29        56.46 o                         
   3  10   0       1104.88        891.85        40.45 o                         
   4  10   0       2270.68       2182.57        63.78 o                         
   5  10   0       2401.77       2239.46        69.44 o                         
   6  10   0         73.59        174.36        46.08 o                         
   7  10   0       3913.42       3735.99       102.38 o                         
   8  10   0         65.54        104.71        59.82 o                         
   9  10   0       2230.29       2041.76        97.88 o                         
   1  11   0       6496.18       6682.62        95.11 o                         
   2  11   0        949.90        965.06        42.63 o                         
   3  11   0         81.16         85.77        32.79 o                         
   4  11   0       8600.00       8293.18       122.62 o                         
   5  11   0       1724.86       1659.39        63.78 o                         
   6  11   0       9824.40       9676.62       155.84 o                         
   7  11   0        426.21        504.64        59.03 o                         
   8  11   0       1990.76       1904.28        88.00 o                         
   0  12   0        110.33         93.46        46.25 o                         
   1  12   0        503.26        458.29        36.42 o                         
   2  12   0          3.21         52.77        35.46 o                         
   3  12   0       5785.40       5968.10       105.51 o                         
   4  12   0       2585.94       2840.30        77.38 o                         
   5  12   0      15361.96      15169.03       182.31 o                         
   6  12   0        116.98        173.92        50.64 o                         
   7  12   0       5017.86       4913.17       133.62 o                         
   8  12   0       1767.01       1838.24       122.32 o                         
   1  13   0       3553.19       3179.28        73.05 o                         
   2  13   0       4837.49       5005.36        93.58 o                         
   3  13   0        593.59        504.47        44.90 o                         
   4  13   0       4577.89       4794.28       108.09 o                         
   5  13   0        289.78        434.77        53.15 o                         
   6  13   0       8940.60       8995.92       206.57 o                         
   7  13   0        246.11        266.12        82.37 o                         
   0  14   0       8625.60       8055.92       164.03 o                         
   1  14   0        293.95        370.99        42.33 o                         
   2  14   0      11974.36      11237.18       149.80 o                         
   3  14   0       2705.62       2958.98       103.12 o                         
   4  14   0       1050.13        916.50        79.73 o                         
   5  14   0       4691.45       4981.51       153.77 o                         
   6  14   0         54.45        263.73        76.20 o                         
   7  14   0       4102.30       4332.47       159.77 o                         
   1  15   0      21308.34      21321.92       269.55 o                         
   2  15   0        379.92        406.59        62.85 o                         
   3  15   0      14148.59      13633.29       229.46 o                         
   4  15   0        112.81        206.15        69.75 o                         
   5  15   0        538.92        614.94        86.14 o                         
   6  15   0        774.43        857.30       103.29 o                         
   0  16   0      19403.85      19437.30       623.72 o                         
   1  16   0       2119.07       1881.21       147.97 o                         
   2  16   0      22180.06      21633.91       472.43 o                         
   3  16   0       1023.38       1227.32       169.52 o                         
   4  16   0       4211.22       3854.81       234.83 o                         
   5  16   0        681.78        726.58       147.21 o                         
   1  17   0      15391.38      15473.96       419.85 o                         
   2  17   0       2629.74       2999.81       205.08 o                         
   3  17   0       3531.58       2848.56       198.28 o                         
   4  17   0       7227.41       7512.09       321.22 o                         
   5  17   0       2296.14       2263.95       242.87 o                         
   0  18   0       1663.45       1668.35       272.58 o                         
   1  18   0        958.19       1106.23       176.16 o                         
   2  18   0       4653.93       4268.59       282.25 o                         
   3  18   0       6138.07       6679.26       305.97 o                         
   1  19   0        448.05        713.94       188.94 o                         
   2  19   0       4442.37       4765.98       313.97 o                         
  -9   0   1        428.85        700.62        87.03 o                         
  -7   0   1      39366.04      39618.52       386.11 o                         
  -5   0   1      46905.83      45080.83       376.63 o                         
  -3   0   1     129009.98     129644.10       711.56 o                         
  -1   0   1     103402.66     112938.89       439.38 o                         
   1   0   1      31666.01      32881.95       143.48 o                         
   3   0   1      26784.60      28509.14       219.96 o                         
   5   0   1      10490.74      11726.77       162.59 o                         
   7   0   1      25451.53      25103.05       293.27 o                         
   9   0   1       6934.71       6880.92       197.61 o                         
 -10   1   1         17.92        698.86        76.10 o                         
  -9   1   1       1637.83       1343.04        70.13 o                         
  -8   1   1       8325.57       8707.17       135.76 o                         
  -7   1   1       7639.72       7899.39       115.91 o                         
  -6   1   1      33254.42      32462.10       226.64 o                         
  -5   1   1       7536.54       7519.62        93.59 o                         
  -4   1   1     111155.08     110539.23       479.50 o                         
  -3   1   1       2614.23       2695.84        40.34 o                         
  -2   1   1      60647.86      65220.65       245.21 o                         
  -1   1   1      28433.62      31500.78       100.00 o                         
   1   1   1       1857.41       2086.69        18.33 o                         
   2   1   1         78.69        291.88        13.08 o                         
   3   1   1      16233.51      16176.02       107.30 o                         
   4   1   1      15740.40      16541.99       125.18 o                         
   5   1   1      17010.27      16530.80       136.63 o                         
   6   1   1      13672.02      13733.28       138.90 o                         
   7   1   1       2417.98       2410.10        67.36 o                         
   8   1   1      10148.74       9986.88       146.75 o                         
   9   1   1         13.37         79.44        58.02 o                         
  10   1   1       6454.70       6416.77       160.19 o                         
 -10   2   1      12971.79      12951.75       211.41 o                         
  -9   2   1        903.54       1151.34        71.27 o                         
  -8   2   1      14498.97      13892.81       172.64 o                         
  -7   2   1      13100.87      13126.01       149.85 o                         
  -6   2   1       6542.33       6746.94        97.79 o                         
  -5   2   1      21846.58      21773.51       164.95 o                         
  -4   2   1        441.34        963.56        32.61 o                         
  -3   2   1      71518.47      75621.55       304.79 o                         
  -2   2   1       3972.53       3794.02        30.42 o                         
  -1   2   1       3329.29       3798.28        25.51 o                         
   0   2   1      63869.27      66550.73       291.34 o                         
   1   2   1        573.42        745.82        12.68 o                         
   2   2   1      51329.44      53534.95       199.67 o                         
   3   2   1       3980.86       4063.05        50.35 o                         
   4   2   1      46375.75      46046.30       233.86 o                         
   5   2   1       3692.70       3493.00        61.82 o                         
   6   2   1      12067.47      11290.35       123.54 o                         
   7   2   1      17495.56      17099.68       174.66 o                         
   8   2   1        449.65        580.29        53.94 o                         
   9   2   1        801.99        719.56        63.15 o                         
  10   2   1        198.57        686.68        83.76 o                         
 -10   3   1          3.11        -24.86        71.69 o                         
  -9   3   1      13802.32      13548.38       198.14 o                         
  -8   3   1       1126.41       1161.90        61.15 o                         
  -7   3   1      21984.74      21896.18       204.51 o                         
  -6   3   1        520.52        659.22        40.72 o                         
  -5   3   1       1462.30       2153.50        50.88 o                         
  -4   3   1       6648.58       7546.21        79.59 o                         
  -3   3   1       4935.12       4902.21        54.84 o                         
  -2   3   1         12.50         58.95        11.91 o                         
  -1   3   1      33262.63      33955.21       113.75 o                         
   0   3   1        680.51        707.13        12.92 o                         
   1   3   1     112989.85     113669.17       363.92 o                         
   2   3   1       8138.90       8196.13        51.81 o                         
   3   3   1      94169.45      94074.48       383.11 o                         
   4   3   1       6333.03       6313.63        75.37 o                         
   5   3   1       8195.86       8094.71        96.38 o                         
   6   3   1       5051.73       4888.84        83.58 o                         
   7   3   1       4491.23       5411.31        99.31 o                         
   8   3   1        867.21        786.54        55.45 o                         
   9   3   1        540.50        658.10        66.42 o                         
  10   3   1         36.43         70.55        73.42 o                         
 -10   4   1      10044.70       9974.60       196.82 o                         
  -9   4   1        501.26        620.08        64.83 o                         
  -8   4   1      11914.94      11692.45       167.50 o                         
  -7   4   1        115.19        160.43        42.99 o                         
  -6   4   1       4974.96       5156.55        86.57 o                         
  -5   4   1       2683.40       2570.07        54.51 o                         
  -4   4   1       1078.02       1308.52        37.87 o                         
  -3   4   1      10550.94       9966.16        86.73 o                         
  -2   4   1      10628.71      10703.47        67.39 o                         
  -1   4   1      26593.87      26781.40        98.96 o                         
   0   4   1     134368.30     135566.94       397.78 o                         
   1   4   1       5305.54       5647.72        38.82 o                         
   2   4   1      40260.88      39911.49       177.01 o                         
   3   4   1      31929.95      32224.47       168.86 o                         
   4   4   1      38472.25      37685.43       206.86 o                         
   5   4   1        663.82        635.28        36.04 o                         
   6   4   1       4467.39       5144.18        89.63 o                         
   7   4   1        944.14        882.84        50.72 o                         
   8   4   1          3.73        471.21        54.74 o                         
   9   4   1        537.53        639.59        64.71 o                         
  10   4   1       3267.24       3401.91       121.74 o                         
 -10   5   1       1496.96       1535.61        94.05 o                         
  -9   5   1       1979.26       2015.80        90.44 o                         
  -8   5   1        413.73        893.18        63.43 o                         
  -7   5   1       3487.99       3808.61        97.48 o                         
  -6   5   1       5853.12       5704.62        98.78 o                         
  -5   5   1         46.63        163.54        30.37 o                         
  -4   5   1      24211.16      23130.99       171.33 o                         
  -3   5   1      14620.49      14846.43       113.30 o                         
  -2   5   1      21875.50      21988.53       111.30 o                         
  -1   5   1      56875.92      56832.70       215.44 o                         
   0   5   1      33618.01      33554.52       131.91 o                         
   1   5   1      20888.43      20878.18        95.00 o                         
   2   5   1      27333.21      27507.70       146.05 o                         
   3   5   1      22369.40      22181.92       138.99 o                         
   4   5   1        159.29        369.76        25.74 o                         
   5   5   1       5677.67       5919.54        83.50 o                         
   6   5   1       3205.01       3447.25        76.69 o                         
   7   5   1        270.54        458.53        46.67 o                         
   8   5   1       5035.81       4781.75       112.53 o                         
   9   5   1       3305.74       3363.00       107.78 o                         
  10   5   1       2660.95       2426.35       108.80 o                         
 -10   6   1       1770.43       1719.41        94.67 o                         
  -9   6   1        788.13        851.27        70.26 o                         
  -8   6   1         33.04        146.84        53.55 o                         
  -7   6   1      14173.02      13971.99       185.55 o                         
  -6   6   1        221.04        239.47        38.17 o                         
  -5   6   1      14204.98      13266.02       139.10 o                         
  -4   6   1       7939.68       7621.39        91.84 o                         
  -3   6   1      15315.21      14870.10       119.37 o                         
  -2   6   1      11245.00      11337.40        80.16 o                         
  -1   6   1      29156.35      28243.26       133.29 o                         
   0   6   1      25746.36      26189.22       126.68 o                         
   1   6   1        426.47        328.59        16.73 o                         
   2   6   1       5366.34       5530.10        60.24 o                         
   3   6   1       1584.55       1930.63        43.07 o                         
   4   6   1       3171.06       3385.90        61.09 o                         
   5   6   1       6997.50       6842.34        97.08 o                         
   6   6   1       2624.53       2454.29        70.04 o                         
   7   6   1       9321.05       9054.60       138.78 o                         
   8   6   1       1040.61        939.34        65.49 o                         
   9   6   1       7583.17       7689.36       156.80 o                         
  10   6   1       3353.86       3378.14       124.36 o                         
  -9   7   1          3.14          6.50        63.17 o                         
  -8   7   1       3685.00       3439.31       103.41 o                         
  -7   7   1         37.62        116.04        46.25 o                         
  -6   7   1      14010.12      13465.13       162.30 o                         
  -5   7   1       4300.47       4280.37        81.31 o                         
  -4   7   1      13643.62      13394.77       128.69 o                         
  -3   7   1         22.89         56.78        23.10 o                         
  -2   7   1       7983.28       7788.50        78.99 o                         
  -1   7   1       5680.83       5936.28        57.64 o                         
   0   7   1       4999.86       4709.59        52.17 o                         
   1   7   1       1945.12       2105.93        40.36 o                         
   2   7   1       1459.09       1643.48        37.00 o                         
   3   7   1         14.52         86.35        22.86 o                         
   4   7   1      21416.06      20789.80       165.65 o                         
   5   7   1        937.57        809.89        44.48 o                         
   6   7   1      15613.50      15058.99       172.08 o                         
   7   7   1       1263.38       1087.20        61.63 o                         
   8   7   1      11519.41      11439.12       176.42 o                         
   9   7   1        840.45        873.47        73.38 o                         
  -9   8   1       2187.59       2277.37        93.57 o                         
  -8   8   1        367.42        280.44        57.31 o                         
  -7   8   1       3792.34       3814.56        95.95 o                         
  -6   8   1        148.36        189.92        41.54 o                         
  -5   8   1       6657.27       6676.32       103.13 o                         
  -4   8   1       4060.65       3755.36        71.07 o                         
  -3   8   1      15150.06      14815.81       134.70 o                         
  -2   8   1       1053.09        923.31        33.51 o                         
  -1   8   1       1812.28       1769.73        34.84 o                         
   0   8   1        424.62        415.09        22.02 o                         
   1   8   1        284.74        331.62        24.16 o                         
   2   8   1       2860.85       2569.91        49.15 o                         
   3   8   1       6281.95       6020.03        76.37 o                         
   4   8   1        929.54        773.45        37.14 o                         
   5   8   1      17262.41      17101.10       176.94 o                         
   6   8   1       4242.75       3936.90        93.13 o                         
   7   8   1      25950.60      25600.02       263.24 o                         
   8   8   1        911.33        966.95        69.35 o                         
   9   8   1       6442.98       6651.95       159.32 o                         
  -9   9   1        856.05        823.15        73.79 o                         
  -8   9   1       2748.44       2767.87        98.82 o                         
  -7   9   1        401.61        360.52        51.77 o                         
  -6   9   1       3665.09       3810.88        90.85 o                         
  -5   9   1         21.17         85.17        37.66 o                         
  -4   9   1      11556.66      11582.08       130.62 o                         
  -3   9   1       5849.58       5522.51        76.98 o                         
  -2   9   1       4794.48       4779.75        71.85 o                         
  -1   9   1       1354.14       1286.03        37.48 o                         
   0   9   1        535.60        609.30        29.83 o                         
   1   9   1       8265.63       7408.94        90.52 o                         
   2   9   1       3623.00       3910.67        62.69 o                         
   3   9   1       8316.15       7422.29        92.47 o                         
   4   9   1       5275.59       5450.73        91.35 o                         
   5   9   1        587.11        597.30        44.46 o                         
   6   9   1      13832.16      13758.24       173.58 o                         
   7   9   1         30.82        329.26        55.09 o                         
   8   9   1       8069.99       8174.49       157.73 o                         
   9   9   1        311.19        471.03        72.21 o                         
  -9  10   1         61.38        135.09        84.16 o                         
  -8  10   1       3408.32       3364.75       109.47 o                         
  -7  10   1       2672.15       2743.40        89.15 o                         
  -6  10   1       1365.08       1288.19        60.86 o                         
  -5  10   1       2693.29       2675.70        74.41 o                         
  -4  10   1       2675.20       2668.34        67.75 o                         
  -3  10   1       1720.46       1885.08        54.73 o                         
  -2  10   1       8346.73       7968.16        94.94 o                         
  -1  10   1       1493.34       1632.10        46.38 o                         
   0  10   1      11732.13      11181.24       111.24 o                         
   1  10   1       4096.11       3755.90        65.38 o                         
   2  10   1      19999.89      18467.93       156.81 o                         
   3  10   1       4317.34       4571.67        78.50 o                         
   4  10   1       1677.89       1641.74        56.92 o                         
   5  10   1       3821.11       4412.01        93.74 o                         
   6  10   1        863.97       1033.19        61.11 o                         
   7  10   1       3259.90       3333.03        99.52 o                         
   8  10   1       1578.74       1946.92        88.57 o                         
   9  10   1       2695.64       2724.44       110.94 o                         
  -8  11   1        534.89        466.46        84.14 o                         
  -7  11   1        160.42        317.07        56.28 o                         
  -6  11   1        214.97        238.50        49.66 o                         
  -5  11   1        305.94        313.07        41.96 o                         
  -4  11   1         78.67        119.41        37.51 o                         
  -3  11   1       4847.52       4871.75        86.58 o                         
  -2  11   1       1328.58       1510.65        49.26 o                         
  -1  11   1      15352.60      15037.58       139.17 o                         
   0  11   1       5489.21       5428.40        82.89 o                         
   1  11   1      22644.56      21160.15       169.33 o                         
   2  11   1        669.58        561.91        38.70 o                         
   3  11   1      14997.62      14460.78       153.57 o                         
   4  11   1        417.50        499.95        43.15 o                         
   5  11   1       4590.78       4718.90       103.14 o                         
   6  11   1        274.52        475.12        54.65 o                         
   7  11   1         67.80        495.94        62.13 o                         
   8  11   1        904.07       1117.09        80.72 o                         
  -8  12   1       1768.19       1919.85       123.25 o                         
  -7  12   1        524.91        336.61        78.79 o                         
  -6  12   1       1765.17       1936.81        95.11 o                         
  -5  12   1        167.79        157.82        42.27 o                         
  -4  12   1         14.66        129.80        39.83 o                         
  -3  12   1       1371.05       1490.94        54.91 o                         
  -2  12   1      11288.51      11036.75       127.80 o                         
  -1  12   1        177.05        155.22        33.37 o                         
   0  12   1      14653.38      14610.17       148.99 o                         
   1  12   1       5240.83       5084.85        87.39 o                         
   2  12   1      17304.97      16805.32       172.06 o                         
   3  12   1       2264.72       2055.22        65.44 o                         
   4  12   1      11762.15      11435.06       152.67 o                         
   5  12   1       4858.77       4516.73       105.59 o                         
   6  12   1       4203.20       4188.26       110.17 o                         
   7  12   1        522.52        560.97        65.46 o                         
   8  12   1        325.33       1067.18        89.67 o                         
  -7  13   1       2721.08       2807.53       127.96 o                         
  -6  13   1       5163.09       4885.77       158.66 o                         
  -5  13   1         65.38        225.74        64.05 o                         
  -4  13   1       1889.68       1591.90        84.89 o                         
  -3  13   1        331.43        296.81        41.98 o                         
  -2  13   1        200.06        168.55        36.20 o                         
  -1  13   1       4581.18       4628.52        86.91 o                         
   0  13   1        371.49        529.38        39.84 o                         
   1  13   1      13429.04      13339.51       147.47 o                         
   2  13   1       3002.19       3099.77        80.62 o                         
   3  13   1      12999.66      12747.22       163.44 o                         
   4  13   1      10716.14      10560.02       153.82 o                         
   5  13   1       9206.18       8773.87       150.88 o                         
   6  13   1       3833.83       3618.16       106.16 o                         
   7  13   1       1282.01       1212.75       107.13 o                         
  -7  14   1       2159.04       1965.98       121.14 o                         
  -6  14   1       2095.54       1950.03       114.64 o                         
  -5  14   1      10628.50      10669.69       226.33 o                         
  -4  14   1         50.61        104.30        65.10 o                         
  -3  14   1       8560.95       8105.02       179.19 o                         
  -2  14   1         49.80        124.31        53.55 o                         
  -1  14   1       5397.59       4955.57       126.84 o                         
   0  14   1       1190.97       1354.31        53.41 o                         
   1  14   1       1271.62       1260.93        56.22 o                         
   2  14   1      14153.92      14330.17       172.61 o                         
   3  14   1       2509.38       2549.83        78.60 o                         
   4  14   1       6083.00       6235.90       129.35 o                         
   5  14   1      10558.98      10604.03       212.92 o                         
   6  14   1       2200.96       1829.68       108.73 o                         
   7  14   1       5933.26       5621.23       186.44 o                         
  -6  15   1       8388.45       7925.34       221.17 o                         
  -5  15   1        606.12        711.12        83.63 o                         
  -4  15   1      15036.59      14891.29       257.73 o                         
  -3  15   1       1341.94       1361.89        91.28 o                         
  -2  15   1      23577.94      23469.25       296.93 o                         
  -1  15   1         13.59        127.06        62.07 o                         
   0  15   1       2940.59       2739.75        99.18 o                         
   1  15   1        118.13        220.91        59.64 o                         
   2  15   1         41.54        335.99        64.72 o                         
   3  15   1        429.36        563.93        69.23 o                         
   4  15   1       2360.37       2428.09       107.57 o                         
   5  15   1       2582.26       2578.98       125.84 o                         
   6  15   1      10219.27      10235.53       238.46 o                         
  -5  16   1      18476.82      18543.90       321.56 o                         
  -4  16   1        234.83        249.28        77.16 o                         
  -3  16   1      13812.76      13823.44       251.43 o                         
  -2  16   1        831.76        915.05        83.90 o                         
  -1  16   1      12747.94      12874.82       298.14 o                         
   0  16   1       2119.35       1930.46       161.39 o                         
   1  16   1       3211.96       3100.17       167.95 o                         
   2  16   1       4101.50       3968.33       199.75 o                         
   3  16   1         12.99         14.57       126.74 o                         
   4  16   1         38.61         -7.86       130.82 o                         
   5  16   1       4263.76       4226.47       278.56 o                         
  -5  17   1        559.01        699.98       176.81 o                         
  -4  17   1       6841.88       6528.01       307.44 o                         
  -3  17   1        788.80        906.32       148.16 o                         
  -2  17   1      10386.24      10767.10       358.11 o                         
  -1  17   1       5675.21       6641.33       283.18 o                         
   0  17   1       5230.84       4577.22       255.89 o                         
   1  17   1       7841.33       7666.88       321.42 o                         
   2  17   1        286.88        188.00       127.17 o                         
   3  17   1       5428.07       5015.84       245.55 o                         
   4  17   1        569.49        586.19       153.88 o                         
   5  17   1       2638.30       2630.56       254.93 o                         
  -3  18   1       1551.04       1422.39       175.28 o                         
  -2  18   1       6491.22       6928.66       324.75 o                         
  -1  18   1       2411.19       1911.41       206.86 o                         
   0  18   1       8785.99       9241.95       368.41 o                         
   1  18   1        405.24        421.01       167.18 o                         
   2  18   1      11932.65      12773.41       448.49 o                         
   3  18   1         33.79         -3.70       160.30 o                         
  -2  19   1         37.76         48.41       197.58 o                         
  -1  19   1       6788.18       7382.05       362.54 o                         
   0  19   1        666.04        734.82       173.97 o                         
   1  19   1      13002.53      13193.92       491.47 o                         
   2  19   1          2.67        -21.40       168.63 o                         
 -10   0   2      13187.46      13717.02       305.05 o                         
  -8   0   2      25506.31      25408.90       337.80 o                         
  -6   0   2      30141.53      29561.46       307.64 o                         
  -4   0   2      10440.64      10948.94       141.17 o                         
  -2   0   2        992.26       1163.99        26.82 o                         
   0   0   2       4868.38       5674.67        57.97 o                         
   2   0   2       1200.69       1286.68        28.48 o                         
   4   0   2      52675.75      52967.65       380.08 o                         
   6   0   2       3069.87       3037.58        93.90 o                         
   8   0   2        868.89        862.88        79.22 o                         
  10   0   2        367.08        607.97       119.73 o                         
 -10   1   2       1128.72       1047.42        80.00 o                         
  -9   1   2       8126.71       8003.17       145.09 o                         
  -8   1   2          1.84         65.99        47.77 o                         
  -7   1   2      37746.57      37033.12       267.54 o                         
  -6   1   2        305.90        295.44        34.67 o                         
  -5   1   2      10273.71      10098.52       104.26 o                         
  -4   1   2       3017.31       2993.93        50.75 o                         
  -3   1   2       3727.99       4563.07        52.71 o                         
  -2   1   2       2822.02       3000.56        29.23 o                         
  -1   1   2       5660.98       6522.65        37.14 o                         
   0   1   2      24065.81      25241.33       119.89 o                         
   1   1   2      31755.85      34816.93       117.00 o                         
   2   1   2       1872.36       2177.63        26.52 o                         
   3   1   2      34990.88      35314.89       183.36 o                         
   4   1   2       1032.73       1053.14        34.91 o                         
   5   1   2       3671.98       3636.67        63.95 o                         
   6   1   2        872.05        731.67        38.76 o                         
   7   1   2       7790.90       7717.11       117.65 o                         
   8   1   2       1238.33        915.00        55.86 o                         
   9   1   2        355.78        394.10        58.99 o                         
  10   1   2        721.82        428.11        78.61 o                         
 -10   2   2       8487.78       8533.78       170.83 o                         
  -9   2   2        934.79       1073.82        69.47 o                         
  -8   2   2       6689.64       6618.34       120.65 o                         
  -7   2   2        401.47        765.72        49.68 o                         
  -6   2   2       4838.91       5066.09        83.91 o                         
  -5   2   2       2375.73       2368.76        50.35 o                         
  -4   2   2       1552.72       1897.31        42.05 o                         
  -3   2   2      49582.66      51256.21       236.64 o                         
  -2   2   2       9970.49      11153.12        64.20 o                         
  -1   2   2      36557.41      39147.60       134.56 o                         
   0   2   2      67104.74      71136.47       326.14 o                         
   1   2   2      10346.16      10977.85        54.38 o                         
   2   2   2       7857.44       8267.99        56.27 o                         
   3   2   2      11379.47      12045.13        90.76 o                         
   4   2   2      13941.36      13831.03       118.24 o                         
   5   2   2        388.26        400.60        30.53 o                         
   6   2   2       5919.55       5780.21        91.16 o                         
   7   2   2       3805.90       3791.37        82.79 o                         
   8   2   2       2504.78       2524.59        84.48 o                         
   9   2   2        796.99        783.38        62.85 o                         
  10   2   2        533.36        606.85        78.91 o                         
 -10   3   2       1692.48       2232.46       100.59 o                         
  -9   3   2       1349.98       1252.14        73.11 o                         
  -8   3   2        329.66        634.12        55.03 o                         
  -7   3   2       1699.79       1991.05        67.54 o                         
  -6   3   2       9420.96       9059.74       116.43 o                         
  -5   3   2       4718.43       4322.20        71.36 o                         
  -4   3   2      43303.91      42468.80       238.24 o                         
  -3   3   2       6143.61       6707.69        70.84 o                         
  -2   3   2      18611.82      19159.58        94.51 o                         
  -1   3   2      39623.53      41965.38       151.57 o                         
   0   3   2      86090.30      89648.95       405.92 o                         
   1   3   2       7679.52       8567.64        47.72 o                         
   2   3   2      14891.19      15785.11        95.65 o                         
   3   3   2      10698.77      11323.69        90.17 o                         
   4   3   2        315.13        548.61        27.21 o                         
   5   3   2       1668.13       1951.45        49.39 o                         
   6   3   2       2747.85       3358.99        73.00 o                         
   7   3   2        510.34        614.52        46.13 o                         
   8   3   2       4152.14       4049.51       100.46 o                         
   9   3   2         51.23         92.45        59.20 o                         
  10   3   2       5661.90       5377.22       148.97 o                         
 -10   4   2        236.47        253.17        78.58 o                         
  -9   4   2          2.22        331.02        60.25 o                         
  -8   4   2        229.50        421.00        54.39 o                         
  -7   4   2       7012.52       7444.99       121.50 o                         
  -6   4   2        248.92        266.14        36.94 o                         
  -5   4   2      19673.67      18844.74       161.72 o                         
  -4   4   2      19343.60      18889.39       144.54 o                         
  -3   4   2      73070.28      72801.35       326.48 o                         
  -2   4   2      10656.20      11085.45        71.50 o                         
  -1   4   2      34756.61      35754.00       139.45 o                         
   0   4   2       6971.33       7726.62        51.27 o                         
   1   4   2      25634.22      26363.66       111.18 o                         
   2   4   2       3689.76       3921.05        46.99 o                         
   3   4   2         27.07        385.44        22.75 o                         
   4   4   2        458.20        487.67        28.08 o                         
   5   4   2       5819.63       5764.84        77.73 o                         
   6   4   2       4425.28       4217.53        79.56 o                         
   7   4   2      16134.47      15988.46       173.43 o                         
   8   4   2         71.53        108.57        51.29 o                         
   9   4   2       3583.69       3474.49       110.01 o                         
  10   4   2         71.38         97.90        74.08 o                         
 -10   5   2        381.78        460.08        79.62 o                         
  -9   5   2       2308.58       2099.10        90.54 o                         
  -8   5   2       6101.60       6206.02       134.15 o                         
  -7   5   2       6688.57       6246.87       116.82 o                         
  -6   5   2      13987.22      13477.73       158.30 o                         
  -5   5   2       8427.89       8178.87       106.45 o                         
  -4   5   2      49105.33      49728.53       270.73 o                         
  -3   5   2       4868.10       4777.98        61.42 o                         
  -2   5   2      39139.83      40372.76       172.05 o                         
  -1   5   2       9086.12       9276.80        59.08 o                         
   0   5   2      30037.74      31146.18       132.16 o                         
   1   5   2       5917.44       5608.12        45.83 o                         
   2   5   2       3319.59       3488.47        48.70 o                         
   3   5   2       9469.64       8948.87        84.98 o                         
   4   5   2       2748.34       3362.65        60.97 o                         
   5   5   2       4811.82       4824.07        76.97 o                         
   6   5   2      10107.06       9318.53       124.30 o                         
   7   5   2       3065.02       2953.91        80.39 o                         
   8   5   2      16045.75      15221.49       198.27 o                         
   9   5   2        125.73        168.19        63.62 o                         
  10   5   2       8775.54       8852.29       191.02 o                         
 -10   6   2       4630.70       4392.44       145.14 o                         
  -9   6   2       1773.63       1715.37        86.33 o                         
  -8   6   2       7927.32       7787.46       149.77 o                         
  -7   6   2      10351.82      10122.62       154.17 o                         
  -6   6   2      10299.66      10279.93       141.40 o                         
  -5   6   2      13303.38      13610.55       145.40 o                         
  -4   6   2      10157.02       9934.15       107.46 o                         
  -3   6   2      28585.56      29666.69       183.20 o                         
  -2   6   2        655.16        647.49        19.16 o                         
  -1   6   2       7783.69       8320.34        60.02 o                         
   0   6   2       4697.79       4417.59        42.00 o                         
   1   6   2        901.27        962.66        22.17 o                         
   2   6   2      22102.15      20470.60       136.86 o                         
   3   6   2       6609.49       6065.93        73.83 o                         
   4   6   2      40544.09      37996.05       228.79 o                         
   5   6   2       4227.89       4267.85        78.06 o                         
   6   6   2       9513.51       8906.56       123.41 o                         
   7   6   2      14855.29      14447.21       180.01 o                         
   8   6   2         29.81        758.68        65.31 o                         
   9   6   2       6232.31       6247.75       147.28 o                         
  -9   7   2       5607.77       5582.79       134.67 o                         
  -8   7   2       3272.37       3263.65        97.82 o                         
  -7   7   2      14740.26      14930.89       188.00 o                         
  -6   7   2       1961.69       2172.27        69.72 o                         
  -5   7   2       5001.48       5120.20        88.95 o                         
  -4   7   2      11462.89      11927.53       128.04 o                         
  -3   7   2       1550.46       1529.15        40.66 o                         
  -2   7   2        204.80        326.24        17.55 o                         
  -1   7   2       8068.45       8069.83        63.77 o                         
   0   7   2        397.93        681.57        21.38 o                         
   1   7   2      57391.75      56651.47       271.01 o                         
   2   7   2       1153.68        976.02        31.07 o                         
   3   7   2      56356.02      53796.31       294.84 o                         
   4   7   2       2905.52       2842.55        59.65 o                         
   5   7   2      20666.22      19822.03       179.61 o                         
   6   7   2       9614.87       9442.14       132.67 o                         
   7   7   2       6925.17       7593.67       134.21 o                         
   8   7   2        284.31        392.48        58.73 o                         
   9   7   2          3.81        699.33        76.84 o                         
  -9   8   2        175.36        241.34        66.96 o                         
  -8   8   2       7209.93       7434.49       143.62 o                         
  -7   8   2          5.16         89.83        46.80 o                         
  -6   8   2       2557.46       3005.96        79.24 o                         
  -5   8   2        717.85        847.70        46.56 o                         
  -4   8   2        265.99        556.62        36.41 o                         
  -3   8   2       1567.70       1300.46        40.14 o                         
  -2   8   2       8970.96       9406.73        76.56 o                         
  -1   8   2      10457.98       9338.78        75.02 o                         
   0   8   2      61577.79      61452.39       262.47 o                         
   1   8   2         83.50        225.53        22.53 o                         
   2   8   2      57343.13      55132.96       324.38 o                         
   3   8   2       3126.46       2750.76        56.11 o                         
   4   8   2      46589.95      44726.96       289.36 o                         
   5   8   2        724.43        787.81        48.89 o                         
   6   8   2      15947.75      16428.73       189.27 o                         
   7   8   2        261.60        323.05        53.29 o                         
   8   8   2       1017.56       1609.24        81.35 o                         
   9   8   2        361.77        346.64        70.74 o                         
  -9   9   2       4600.91       4735.84       131.69 o                         
  -8   9   2        163.16        276.50        56.04 o                         
  -7   9   2       2300.72       2670.40        85.78 o                         
  -6   9   2      12086.43      11670.62       153.43 o                         
  -5   9   2        123.55        366.88        39.95 o                         
  -4   9   2      11429.02      10637.98       125.58 o                         
  -3   9   2         31.69        105.24        23.95 o                         
  -2   9   2       6496.42       5665.33        67.06 o                         
  -1   9   2      21491.22      21045.68       129.77 o                         
   0   9   2       8727.78       7892.59        74.58 o                         
   1   9   2      40967.25      40894.51       240.76 o                         
   2   9   2       4049.34       3617.96        60.28 o                         
   3   9   2      40814.13      40093.30       281.05 o                         
   4   9   2       7581.91       7778.51       110.39 o                         
   5   9   2      22210.62      21304.20       213.96 o                         
   6   9   2       4833.78       5014.48       112.60 o                         
   7   9   2       5644.63       6299.84       133.34 o                         
   8   9   2       6285.31       6051.49       139.42 o                         
   9   9   2         31.13        759.34        78.38 o                         
  -9  10   2        505.80        525.99       100.42 o                         
  -8  10   2        989.15       1176.97        80.98 o                         
  -7  10   2       4658.50       4680.32       114.31 o                         
  -6  10   2       5368.93       5416.92       109.17 o                         
  -5  10   2      21031.82      20392.76       202.86 o                         
  -4  10   2         89.68        200.99        35.08 o                         
  -3  10   2      27768.22      26478.25       199.50 o                         
  -2  10   2        571.08        631.22        31.29 o                         
  -1  10   2      16187.81      15060.04       107.60 o                         
   0  10   2       3569.87       3905.91        64.56 o                         
   1  10   2       1975.77       1799.79        48.63 o                         
   2  10   2      13887.78      14400.79       132.71 o                         
   3  10   2        371.52        633.17        41.17 o                         
   4  10   2      13407.04      13438.70       152.67 o                         
   5  10   2      14862.08      15715.09       180.85 o                         
   6  10   2       2426.20       2487.22        85.53 o                         
   7  10   2      14250.41      14323.40       200.82 o                         
   8  10   2       1407.16       1220.97        79.92 o                         
  -8  11   2       1913.42       1977.91       113.22 o                         
  -7  11   2       1283.75       1217.33        90.53 o                         
  -6  11   2      10741.01      10828.81       160.35 o                         
  -5  11   2        592.60        610.56        46.52 o                         
  -4  11   2      14460.92      14409.28       159.40 o                         
  -3  11   2       2005.60       1902.28        57.64 o                         
  -2  11   2      45407.88      43564.44       265.78 o                         
  -1  11   2         34.29        163.62        27.68 o                         
   0  11   2      18539.75      17402.67       143.18 o                         
   1  11   2       4203.15       3711.34        69.91 o                         
   2  11   2        303.49        464.52        37.76 o                         
   3  11   2        446.18        595.54        42.07 o                         
   4  11   2       6176.90       7001.80       115.64 o                         
   5  11   2       1124.40       1233.62        62.34 o                         
   6  11   2      10655.40      11095.65       171.26 o                         
   7  11   2          8.52         48.70        60.09 o                         
   8  11   2      16770.01      17263.08       250.30 o                         
  -8  12   2        468.35        405.71        93.01 o                         
  -7  12   2       2894.82       3146.22       129.38 o                         
  -6  12   2          1.22         60.33        69.41 o                         
  -5  12   2       8608.99       8498.42       174.03 o                         
  -4  12   2        651.60        616.82        48.42 o                         
  -3  12   2      17457.77      17249.68       174.90 o                         
  -2  12   2      15138.73      14268.34       143.95 o                         
  -1  12   2      26650.69      25438.18       200.97 o                         
   0  12   2       6045.64       5546.33        87.45 o                         
   1  12   2       8247.75       7443.27       104.75 o                         
   2  12   2       6054.58       5589.58        97.92 o                         
   3  12   2          2.23        234.94        39.83 o                         
   4  12   2       3304.27       3319.63        89.49 o                         
   5  12   2       3609.04       4359.66       106.97 o                         
   6  12   2       1198.01       1147.05        71.44 o                         
   7  12   2       8133.80       8530.84       163.80 o                         
   8  12   2        592.92        873.76        84.05 o                         
  -7  13   2       2919.28       2955.59       132.72 o                         
  -6  13   2       1618.61       1701.45       102.93 o                         
  -5  13   2         91.20        153.95        68.63 o                         
  -4  13   2       7781.73       7725.76       165.13 o                         
  -3  13   2       9047.51       8764.49       170.48 o                         
  -2  13   2      12174.76      12350.74       195.47 o                         
  -1  13   2       4852.74       4683.51        88.90 o                         
   0  13   2       6814.09       6619.03       102.23 o                         
   1  13   2      15566.67      14718.71       158.34 o                         
   2  13   2       7145.81       6668.79       112.03 o                         
   3  13   2      13309.74      13046.10       168.20 o                         
   4  13   2        326.53        356.25        51.04 o                         
   5  13   2       6106.96       6157.71       132.73 o                         
   6  13   2       2539.62       2757.42        98.79 o                         
   7  13   2        427.03        740.81        71.65 o                         
  -7  14   2        525.38        503.11        94.76 o                         
  -6  14   2       1764.61       1979.36       120.98 o                         
  -5  14   2       1024.77        998.82        91.43 o                         
  -4  14   2       1371.64       1372.10        85.45 o                         
  -3  14   2       1200.47       1114.59        77.07 o                         
  -2  14   2       2547.88       2501.76        96.17 o                         
  -1  14   2       3502.81       3392.75       111.11 o                         
   0  14   2      11202.39      11090.68       186.87 o                         
   1  14   2       9037.58       8417.55       163.55 o                         
   2  14   2      21923.40      22114.19       214.91 o                         
   3  14   2       2113.44       1948.93        71.06 o                         
   4  14   2       9372.50       9185.15       158.24 o                         
   5  14   2          2.00         75.06        55.68 o                         
   6  14   2       6308.32       6666.54       180.75 o                         
   7  14   2         21.56        110.21        87.49 o                         
  -6  15   2       1564.07       1422.07       115.27 o                         
  -5  15   2       5468.70       5534.41       173.48 o                         
  -4  15   2        879.02        729.36        79.76 o                         
  -3  15   2        471.14        446.79        71.90 o                         
  -2  15   2        251.93        164.10        63.54 o                         
  -1  15   2       2146.67       2177.45        98.07 o                         
   0  15   2        664.64        692.88        71.89 o                         
   1  15   2      15030.09      14995.31       227.81 o                         
   2  15   2       1300.97       1121.42        79.56 o                         
   3  15   2       6468.49       6288.41       161.75 o                         
   4  15   2       2098.98       1689.87       159.59 o                         
   5  15   2       9233.66       8859.37       381.10 o                         
   6  15   2        283.70        118.09       151.17 o                         
  -5  16   2       2761.59       2849.26       134.49 o                         
  -4  16   2       2072.56       1883.32       109.33 o                         
  -3  16   2       2221.62       2155.20       109.52 o                         
  -2  16   2         13.86         93.83        70.28 o                         
  -1  16   2        390.31        363.95        71.48 o                         
   0  16   2        406.01        330.92        69.20 o                         
   1  16   2         13.45        -26.59        68.94 o                         
   2  16   2       6908.72       6621.88       247.09 o                         
   3  16   2         23.66         16.47       112.13 o                         
   4  16   2       4335.95       4560.26       249.88 o                         
   5  16   2       2460.71       2282.87       219.13 o                         
  -5  17   2       5060.82       5428.00       185.97 o                         
  -4  17   2       2931.70       3076.99       137.09 o                         
  -3  17   2        489.48        373.30       103.56 o                         
  -2  17   2       5266.14       5654.08       277.99 o                         
  -1  17   2         65.77        -89.61       133.24 o                         
   0  17   2       2736.04       2416.35       192.78 o                         
   1  17   2        482.54        437.44       140.98 o                         
   2  17   2        473.36        665.69       144.04 o                         
   3  17   2       3172.31       2893.41       203.83 o                         
   4  17   2        113.67        157.01       156.77 o                         
  -3  18   2       6456.21       6429.87       321.33 o                         
  -2  18   2        159.33        260.35       171.79 o                         
  -1  18   2       9806.89      10143.07       371.26 o                         
   0  18   2          8.75        -32.09       142.29 o                         
   1  18   2       2072.64       1921.48       195.90 o                         
   2  18   2       1016.45        742.01       167.11 o                         
   3  18   2        363.92        360.05       158.93 o                         
  -1  19   2        281.27        376.74       176.90 o                         
   0  19   2       3474.58       2834.01       248.90 o                         
   1  19   2        123.70        -89.03       172.86 o                         
  -9   0   3        145.02        140.49        80.17 o                         
  -7   0   3        200.98        473.34        64.33 o                         
  -5   0   3        144.51        171.00        36.47 o                         
  -3   0   3      35311.64      36556.92       258.74 o                         
  -1   0   3      34078.50      36040.67       188.06 o                         
   1   0   3      16567.82      18096.33       110.15 o                         
   3   0   3       7153.25       7480.04        99.83 o                         
   5   0   3          7.76         77.01        40.84 o                         
   7   0   3       8933.05       8081.15       174.48 o                         
   9   0   3        928.09        700.75        93.82 o                         
 -10   1   3       4125.40       4126.68       123.52 o                         
  -9   1   3        317.64        250.52        56.04 o                         
  -8   1   3        366.07        347.47        48.52 o                         
  -7   1   3       3885.26       3531.89        81.93 o                         
  -6   1   3       1386.92       1474.70        45.36 o                         
  -5   1   3         63.38         67.84        25.11 o                         
  -4   1   3      21145.70      21795.83       148.69 o                         
  -3   1   3       3114.88       3299.47        48.48 o                         
  -2   1   3       1446.80       1514.44        24.59 o                         
  -1   1   3       3375.63       3671.15        32.11 o                         
   0   1   3      31750.78      32791.29       132.64 o                         
   1   1   3       1863.70       1799.79        23.65 o                         
   2   1   3        543.46        567.66        21.07 o                         
   3   1   3       5584.61       5821.17        65.68 o                         
   4   1   3       1975.62       2258.22        49.39 o                         
   5   1   3        211.45        158.11        26.37 o                         
   6   1   3        288.84        310.62        36.44 o                         
   7   1   3        934.35        893.51        51.77 o                         
   8   1   3       2332.21       2204.92        78.83 o                         
   9   1   3        206.90        207.88        59.54 o                         
  10   1   3       5614.41       5046.92       147.31 o                         
 -10   2   3       1514.52       1475.19        84.72 o                         
  -9   2   3       1049.06        995.22        68.17 o                         
  -8   2   3       2957.68       3080.19        86.30 o                         
  -7   2   3       1675.81       1735.91        63.77 o                         
  -6   2   3       4384.17       4374.42        79.27 o                         
  -5   2   3       6439.01       6557.89        86.69 o                         
  -4   2   3       8045.69       8361.12        89.60 o                         
  -3   2   3      14293.77      15005.13       107.61 o                         
  -2   2   3        305.73        384.27        15.67 o                         
  -1   2   3       6489.45       7066.51        43.28 o                         
   0   2   3       2842.44       2745.35        26.78 o                         
   1   2   3       4503.17       4661.44        37.68 o                         
   2   2   3        377.95        520.74        19.29 o                         
   3   2   3       2504.27       2686.77        44.87 o                         
   4   2   3       6960.74       6661.66        75.16 o                         
   5   2   3        299.40        459.25        31.69 o                         
   6   2   3       2353.37       2410.94        63.43 o                         
   7   2   3       1162.49       1342.42        57.29 o                         
   8   2   3        401.88        502.52        51.94 o                         
   9   2   3       1737.14       1461.56        79.70 o                         
  10   2   3        105.16        293.34        77.19 o                         
 -10   3   3        739.96        832.63        78.73 o                         
  -9   3   3       1531.41       1658.49        81.48 o                         
  -8   3   3       1474.83       1365.87        68.06 o                         
  -7   3   3      17650.38      17005.26       182.87 o                         
  -6   3   3       1605.28       1462.66        50.24 o                         
  -5   3   3      10780.67      10569.70       113.75 o                         
  -4   3   3      14914.71      14665.81       124.46 o                         
  -3   3   3       5430.60       5665.16        64.22 o                         
  -2   3   3       5843.72       6663.53        51.09 o                         
  -1   3   3       1163.46       1382.01        17.32 o                         
   0   3   3      34721.83      38322.56       216.17 o                         
   1   3   3       4403.09       4343.96        38.53 o                         
   2   3   3       1676.42       1681.57        30.86 o                         
   3   3   3      25184.03      24623.27       154.11 o                         
   4   3   3       1339.61       1506.43        39.02 o                         
   5   3   3      11095.54      10810.51       112.00 o                         
   6   3   3        290.11        492.35        39.46 o                         
   7   3   3      10503.72      10415.29       138.72 o                         
   8   3   3        184.66        309.87        51.63 o                         
   9   3   3         42.48        192.62        61.82 o                         
  10   3   3       2047.67       1829.88        99.20 o                         
 -10   4   3       7545.25       7800.85       174.72 o                         
  -9   4   3       1294.82       1240.99        74.09 o                         
  -8   4   3      13791.21      13478.41       187.47 o                         
  -7   4   3       1672.09       1628.66        63.27 o                         
  -6   4   3      17577.04      17388.21       173.36 o                         
  -5   4   3       7234.59       7250.90        95.73 o                         
  -4   4   3      29396.58      30049.64       190.07 o                         
  -3   4   3       5116.16       5442.58        62.34 o                         
  -2   4   3       1613.30       1971.91        27.83 o                         
  -1   4   3        430.32        586.52        27.24 o                         
   0   4   3      21557.07      22813.81       166.25 o                         
   1   4   3        914.43       1028.74        19.63 o                         
   2   4   3      11531.10      11356.95        95.37 o                         
   3   4   3        405.71        475.53        23.34 o                         
   4   4   3      47753.30      45995.05       250.16 o                         
   5   4   3       3644.32       3589.60        68.09 o                         
   6   4   3      17626.91      17025.12       166.53 o                         
   7   4   3         14.54        170.12        42.64 o                         
   8   4   3       5187.04       5285.31       118.87 o                         
   9   4   3         58.51        346.19        62.40 o                         
  10   4   3        495.42       1293.61        96.12 o                         
 -10   5   3       1260.35       1052.74        84.44 o                         
  -9   5   3       9596.23       9982.46       179.31 o                         
  -8   5   3       4631.04       4403.96       113.04 o                         
  -7   5   3      35159.39      35998.73       290.54 o                         
  -6   5   3         63.34         40.93        36.12 o                         
  -5   5   3       8851.56       9058.63       105.51 o                         
  -4   5   3        110.08        265.57        26.18 o                         
  -3   5   3       8552.71       9152.09        88.10 o                         
  -2   5   3        863.97        716.85        18.99 o                         
  -1   5   3       1246.29       1059.16        35.96 o                         
   0   5   3      16882.96      16585.43       143.82 o                         
   1   5   3      21352.06      22673.47       116.17 o                         
   2   5   3       1036.88        780.88        27.95 o                         
   3   5   3      52428.02      51466.74       272.68 o                         
   4   5   3       4602.54       4576.98        70.29 o                         
   5   5   3      13025.66      12783.68       128.30 o                         
   6   5   3         93.48        101.01        36.18 o                         
   7   5   3      21029.58      20686.17       214.37 o                         
   8   5   3       3285.62       3260.40        98.68 o                         
   9   5   3       4876.46       5100.98       134.16 o                         
  10   5   3       1456.35       1531.12        97.31 o                         
  -9   6   3        442.80        531.58        68.23 o                         
  -8   6   3      13473.38      14077.50       196.79 o                         
  -7   6   3         96.71        382.25        48.81 o                         
  -6   6   3      14231.16      15234.48       168.49 o                         
  -5   6   3       1178.27       1179.27        48.72 o                         
  -4   6   3       3516.35       4312.34        71.30 o                         
  -3   6   3      38947.12      37946.66       212.09 o                         
  -2   6   3        828.62        831.24        20.03 o                         
  -1   6   3      31643.97      30603.82       136.22 o                         
   0   6   3       3864.37       4207.08        39.99 o                         
   1   6   3      11448.66      10859.25        71.07 o                         
   2   6   3      20122.21      20555.90       139.01 o                         
   3   6   3      21718.84      21488.90       156.70 o                         
   4   6   3      32161.54      32219.73       204.75 o                         
   5   6   3        513.92        645.06        40.36 o                         
   6   6   3      15475.88      15477.64       166.28 o                         
   7   6   3       9498.32       9678.69       146.80 o                         
   8   6   3       9117.91       9431.75       163.43 o                         
   9   6   3       3064.28       3104.65       109.47 o                         
  -9   7   3       1565.85       1628.04        87.67 o                         
  -8   7   3       1380.82       2015.26        83.49 o                         
  -7   7   3       3422.16       3792.70        95.12 o                         
  -6   7   3       4130.96       4160.39        90.51 o                         
  -5   7   3       1778.78       2297.67        63.52 o                         
  -4   7   3      36773.37      35771.87       232.74 o                         
  -3   7   3       2836.90       3416.94        52.71 o                         
  -2   7   3      75912.87      73772.66       282.04 o                         
  -1   7   3      14390.24      13998.65        74.31 o                         
   0   7   3      88333.15      85918.49       313.67 o                         
   1   7   3        221.66        466.13        19.26 o                         
   2   7   3      35712.04      34254.18       208.30 o                         
   3   7   3       8128.37       8379.21        95.64 o                         
   4   7   3       2104.11       3066.23        64.48 o                         
   5   7   3       8276.96       8727.91       117.64 o                         
   6   7   3       1869.72       2943.63        81.44 o                         
   7   7   3       3765.60       3915.57       100.64 o                         
   8   7   3      11081.62      10978.90       182.21 o                         
   9   7   3        290.14        347.70        70.65 o                         
  -9   8   3       1576.68       1898.70        92.14 o                         
  -8   8   3        452.09        456.48        59.63 o                         
  -7   8   3       1908.08       2347.47        80.00 o                         
  -6   8   3        257.67        216.77        44.13 o                         
  -5   8   3      16806.51      16195.65       172.68 o                         
  -4   8   3       1870.61       1635.72        45.72 o                         
  -3   8   3      58449.53      57900.61       297.86 o                         
  -2   8   3         99.85        176.15        15.51 o                         
  -1   8   3     109420.60     108128.38       393.56 o                         
   0   8   3        108.95        311.95        17.34 o                         
   1   8   3      73490.31      70554.58       339.54 o                         
   2   8   3        815.85        842.38        32.11 o                         
   3   8   3       7904.34       7843.60        89.88 o                         
   4   8   3       2773.07       2370.95        61.30 o                         
   6   8   3       1166.07        914.05        54.56 o                         
   7   8   3       4835.41       5755.77       123.61 o                         
   8   8   3        364.04        508.48        64.85 o                         
   9   8   3       8320.36       8565.25       177.12 o                         
  -9   9   3       3772.50       3454.36       154.09 o                         
  -8   9   3        136.06        335.03        59.68 o                         
  -7   9   3       7357.49       6986.44       128.78 o                         
  -6   9   3       4520.03       4901.12       103.47 o                         
  -5   9   3      15239.49      14760.15       160.43 o                         
  -4   9   3      20899.03      21140.42       177.65 o                         
  -3   9   3        934.23        881.26        34.84 o                         
  -2   9   3      35792.37      35870.59       175.89 o                         
  -1   9   3        125.17        192.98        16.85 o                         
   0   9   3      63194.05      62421.05       268.35 o                         
   1   9   3      16558.08      16197.51       107.44 o                         
   2   9   3      24892.07      24261.48       169.79 o                         
   3   9   3      13462.76      12989.12       129.88 o                         
   4   9   3       2064.22       2501.04        69.81 o                         
   5   9   3      16823.14      16061.24       184.68 o                         
   6   9   3       2198.67       3004.36        89.45 o                         
   7   9   3       5287.60       5050.52       122.01 o                         
   8   9   3       4241.99       4540.16       127.48 o                         
   9   9   3        754.34        922.35        80.65 o                         
  -8  10   3       8722.00       8830.30       213.35 o                         
  -7  10   3         83.42        117.10        63.48 o                         
  -6  10   3      19593.49      19321.78       209.20 o                         
  -5  10   3       3659.57       3788.18        84.45 o                         
  -4  10   3      24655.93      24128.04       199.47 o                         
  -3  10   3      13851.63      14215.74       133.39 o                         
  -2  10   3         46.07        117.46        18.91 o                         
  -1  10   3      12220.11      12582.24        85.94 o                         
   0  10   3      10809.00      11156.81        89.14 o                         
   1  10   3      11210.96      10888.83       106.94 o                         
   2  10   3      20485.96      20055.72       155.43 o                         
   3  10   3       3686.27       3638.70        75.91 o                         
   4  10   3      35032.89      33886.57       264.97 o                         
   5  10   3        408.89        561.32        49.10 o                         
   6  10   3      27609.04      26564.03       271.57 o                         
   7  10   3       2441.90       2522.70        96.19 o                         
   8  10   3       3609.33       4152.04       130.95 o                         
  -8  11   3        106.00        102.25        81.37 o                         
  -7  11   3      20458.77      20957.93       311.94 o                         
  -6  11   3       3380.88       3147.85       120.73 o                         
  -5  11   3      19157.89      18603.68       258.97 o                         
  -4  11   3        423.00        495.24        41.73 o                         
  -3  11   3       3773.84       3708.11        73.11 o                         
  -2  11   3        625.64        806.11        36.17 o                         
  -1  11   3        861.94        630.06        31.43 o                         
   0  11   3          4.09         97.21        24.41 o                         
   1  11   3      25869.19      25746.90       187.57 o                         
   2  11   3        136.73        156.27        32.64 o                         
   3  11   3      39015.41      38897.67       280.12 o                         
   4  11   3       1159.55       1152.06        54.93 o                         
   5  11   3      30749.62      29594.08       281.17 o                         
   6  11   3       1112.76       1131.46        68.54 o                         
   7  11   3      12940.06      12765.95       198.38 o                         
   8  11   3         55.39        186.65        68.40 o                         
  -8  12   3      11141.17      11238.63       250.86 o                         
  -7  12   3        385.52        480.88        81.37 o                         
  -6  12   3      11636.83      11266.98       219.31 o                         
  -5  12   3       2495.97       2450.19       100.16 o                         
  -4  12   3       6990.42       6802.76       156.72 o                         
  -3  12   3      16439.78      15791.24       216.61 o                         
  -2  12   3       3899.97       3419.02       101.19 o                         
  -1  12   3       9254.55       8935.03       100.57 o                         
   0  12   3       2463.93       2646.53        59.84 o                         
   1  12   3        890.72        981.85        43.23 o                         
   2  12   3      26181.30      26549.90       222.78 o                         
   3  12   3       5962.20       5951.48       106.78 o                         
   4  12   3      21418.01      21413.49       219.07 o                         
   5  12   3         43.79        276.59        51.83 o                         
   6  12   3      12033.87      11645.19       182.80 o                         
   7  12   3        798.56       1053.60        75.65 o                         
   8  12   3       4416.25       4272.01       133.44 o                         
  -7  13   3       2043.36       2025.75       118.88 o                         
  -6  13   3       4648.82       4575.18       154.53 o                         
  -5  13   3       9370.19       9259.66       203.05 o                         
  -4  13   3      11860.98      12082.48       218.83 o                         
  -3  13   3       3415.52       3451.97       113.91 o                         
  -2  13   3      24599.58      23809.99       281.42 o                         
  -1  13   3        686.96        538.04        59.80 o                         
   0  13   3      12701.31      12495.17       190.81 o                         
   1  13   3       1879.77       1938.36        82.65 o                         
   2  13   3      10047.75      10093.39       137.70 o                         
   3  13   3       4066.67       4110.02        97.75 o                         
   4  13   3        572.63       1006.12        60.48 o                         
   5  13   3       8517.25       8475.47       155.01 o                         
   6  13   3         20.27        416.58        62.80 o                         
   7  13   3       1809.23       1466.73        83.76 o                         
  -7  14   3       1339.29       1413.66       120.94 o                         
  -6  14   3       2126.58       2345.99       130.25 o                         
  -5  14   3       6366.99       6289.20       179.73 o                         
  -4  14   3        638.93        531.47        76.02 o                         
  -3  14   3      11158.47      11162.50       209.35 o                         
  -2  14   3        194.80        187.50        60.16 o                         
  -1  14   3      19545.28      19379.02       271.78 o                         
   0  14   3         84.63        102.29        55.58 o                         
   1  14   3      12283.66      11955.26       201.04 o                         
   2  14   3        148.26        177.60        63.25 o                         
   3  14   3       4870.19       4501.23       138.74 o                         
   4  14   3        479.41        366.34        77.91 o                         
   5  14   3          0.90        506.65        79.89 o                         
   6  14   3        920.40        603.68        82.83 o                         
   7  14   3        591.27       1189.74       141.76 o                         
  -6  15   3       2288.33       2405.07       139.86 o                         
  -5  15   3        145.75         86.69        80.59 o                         
  -4  15   3       2165.31       2073.08       112.35 o                         
  -3  15   3        565.25        582.51        72.84 o                         
  -2  15   3      13298.48      13488.53       236.27 o                         
  -1  15   3        203.67        227.29        65.95 o                         
   0  15   3       9784.07       9384.74       203.98 o                         
   1  15   3        672.83        694.53        72.99 o                         
   2  15   3       7611.52       7568.41       178.50 o                         
   3  15   3         99.30        110.49        73.12 o                         
   4  15   3         88.02        112.00        75.54 o                         
   5  15   3        142.80         97.07        92.22 o                         
   6  15   3        186.06        755.91       207.86 o                         
  -5  16   3        994.44        907.31       100.93 o                         
  -4  16   3       1061.89        724.53        92.18 o                         
  -3  16   3       3200.39       3007.16       126.34 o                         
  -2  16   3        750.66        795.50        80.40 o                         
  -1  16   3       5188.99       5078.49       157.69 o                         
   0  16   3        487.30        523.01        73.38 o                         
   1  16   3       2474.93       2411.41       107.97 o                         
   2  16   3        182.52        275.24        73.02 o                         
   3  16   3        485.60        378.19       108.82 o                         
   4  16   3       2682.55       2412.54       210.32 o                         
   5  16   3         30.40        110.64       156.02 o                         
  -4  17   3        502.15        521.86        92.73 o                         
  -3  17   3        118.18        -70.41        83.14 o                         
  -2  17   3       3153.10       3158.02       139.42 o                         
  -1  17   3         26.11        -86.80        86.80 o                         
   0  17   3        105.51         10.73       110.69 o                         
   1  17   3       1535.68       1345.52       157.56 o                         
   2  17   3       1347.33       1025.93       153.77 o                         
   3  17   3       1704.44       1755.80       188.90 o                         
   4  17   3        389.13        297.60       167.63 o                         
  -3  18   3         55.26        195.58       172.39 o                         
  -2  18   3        695.01        258.03       170.21 o                         
  -1  18   3        555.39        417.43       145.58 o                         
   0  18   3        157.27       -119.43       147.53 o                         
   1  18   3        784.55        790.82       168.27 o                         
   2  18   3       3459.58       3883.73       265.80 o                         
   3  18   3         46.64        -80.42       158.67 o                         
  -1  19   3         12.57        105.67       170.17 o                         
   0  19   3         69.03       -168.14       241.11 o                         
   1  19   3        996.99       1296.46       200.67 o                         
 -10   0   4       3147.99       3377.85       170.57 o                         
  -8   0   4       4504.08       4429.25       142.42 o                         
  -6   0   4       1610.44       1813.10        73.37 o                         
  -4   0   4      16301.04      17114.73       178.81 o                         
  -2   0   4       1177.75       1259.64        39.56 o                         
   0   0   4       1843.00       2032.27        41.37 o                         
   2   0   4      11470.65      11376.59       119.05 o                         
   4   0   4      37335.85      35947.62       305.50 o                         
   6   0   4      25470.29      23924.93       276.21 o                         
   8   0   4      14039.56      13877.27       257.43 o                         
  10   0   4       1267.20       1986.81       156.92 o                         
 -10   1   4         29.95        109.33        73.96 o                         
  -9   1   4       2123.35       2025.51        85.72 o                         
  -8   1   4       1037.29        977.30        59.16 o                         
  -7   1   4      15547.16      15528.27       179.42 o                         
  -6   1   4        176.63        147.03        31.55 o                         
  -5   1   4       2342.62       2511.26        54.99 o                         
  -4   1   4       5958.35       6029.95        77.20 o                         
  -3   1   4      10600.84      10911.88        95.42 o                         
  -2   1   4        730.26        830.17        20.97 o                         
  -1   1   4        706.69        855.01        20.56 o                         
   0   1   4       7016.36       7365.53        52.83 o                         
   1   1   4       2499.91       2712.85        33.02 o                         
   2   1   4       1357.71       1319.73        31.42 o                         
   3   1   4      19271.76      18600.56       129.83 o                         
   4   1   4        125.13        322.85        26.47 o                         
   5   1   4      10195.02       9213.38        97.53 o                         
   6   1   4       1310.12       1461.94        52.08 o                         
   7   1   4      24873.65      23570.37       221.17 o                         
   8   1   4       1281.49       1279.40        65.37 o                         
   9   1   4       2705.29       2897.53       102.46 o                         
  10   1   4       1425.78       1370.94        95.97 o                         
 -10   2   4        395.87        502.37        72.21 o                         
  -9   2   4        185.12        228.89        61.01 o                         
  -8   2   4       5374.92       5451.37       118.23 o                         
  -7   2   4         29.28         17.41        41.81 o                         
  -6   2   4      14415.61      14417.17       149.62 o                         
  -5   2   4       3994.10       3837.25        72.36 o                         
  -4   2   4      11391.99      11844.46       107.38 o                         
  -3   2   4      17324.54      17691.48       121.77 o                         
  -2   2   4       1157.75       1236.83        24.41 o                         
  -1   2   4       6617.78       6359.51        51.19 o                         
   0   2   4       5229.91       5255.08        44.93 o                         
   1   2   4       8445.37       8614.41        61.88 o                         
   2   2   4        480.84        494.37        24.03 o                         
   3   2   4       5902.40       5998.72        69.56 o                         
   4   2   4      12439.19      12172.50       115.07 o                         
   5   2   4       1795.82       1881.73        52.13 o                         
   6   2   4       4885.44       4659.95        86.80 o                         
   7   2   4       3198.15       3399.10        85.05 o                         
   8   2   4       4837.26       4675.74       106.22 o                         
   9   2   4       2512.94       2391.73       100.23 o                         
  10   2   4       3436.29       3507.84       128.59 o                         
 -10   3   4       5771.08       5894.86       149.81 o                         
  -9   3   4        454.74        410.35        60.84 o                         
  -8   3   4        234.97        234.91        50.15 o                         
  -7   3   4       4942.06       5036.57       103.43 o                         
  -6   3   4        409.22        371.80        39.61 o                         
  -5   3   4       3562.30       3716.62        71.47 o                         
  -4   3   4       4210.24       4109.27        65.77 o                         
  -3   3   4      16856.82      17822.42       122.01 o                         
  -2   3   4      26797.79      27848.69       132.81 o                         
  -1   3   4       5688.88       5828.64        43.69 o                         
   0   3   4      75718.78      77171.93       285.52 o                         
   1   3   4      32627.85      34117.52       150.80 o                         
   2   3   4       5206.78       5238.62        61.62 o                         
   3   3   4        485.80        691.14        27.23 o                         
   4   3   4       6285.82       6782.91        86.51 o                         
   5   3   4       1638.46       2088.58        55.01 o                         
   6   3   4         12.76        233.33        38.48 o                         
   7   3   4       5865.39       5545.82       105.23 o                         
   8   3   4       6301.29       5993.67       123.09 o                         
   9   3   4       1302.01       1123.10        76.85 o                         
  10   3   4       6515.01       6506.20       177.59 o                         
 -10   4   4         95.97        128.86        71.31 o                         
  -9   4   4       2417.71       2501.76        95.29 o                         
  -8   4   4        998.00        925.24        60.29 o                         
  -7   4   4       3298.25       3657.73        87.17 o                         
  -6   4   4        158.60        158.31        37.05 o                         
  -5   4   4        414.11        442.56        31.86 o                         
  -4   4   4       1011.84       1269.02        37.92 o                         
  -3   4   4      20999.76      21361.69       140.21 o                         
  -2   4   4       6941.77       7213.53        55.82 o                         
  -1   4   4      49765.00      51099.58       317.51 o                         
   0   4   4       3477.97       3650.53        58.58 o                         
   1   4   4      50067.09      51536.88       204.41 o                         
   2   4   4       7489.10       7407.39        76.49 o                         
   3   4   4      29361.14      28927.96       179.07 o                         
   4   4   4       8992.77       8398.25        99.03 o                         
   5   4   4       5590.27       5995.11        92.16 o                         
   6   4   4        178.49        206.71        37.58 o                         
   7   4   4        315.69       1475.98        66.06 o                         
   8   4   4       1778.04       2027.66        82.08 o                         
   9   4   4       3315.20       3277.31       110.40 o                         
  10   4   4          8.05         58.04        79.27 o                         
 -10   5   4       8469.57       8945.67       199.83 o                         
  -9   5   4        377.10        333.54        62.57 o                         
  -8   5   4       5843.21       6334.85       129.84 o                         
  -7   5   4       3131.79       2961.03        80.93 o                         
  -6   5   4        860.03        974.15        47.59 o                         
  -5   5   4       2507.88       2317.68        55.43 o                         
  -4   5   4      12180.46      12138.65       117.19 o                         
  -3   5   4         60.20        120.63        17.14 o                         
  -2   5   4      11585.25      12033.12        74.17 o                         
  -1   5   4          3.06        117.01        27.45 o                         
   0   5   4      69820.23      71315.73       404.18 o                         
   1   5   4       5767.81       5544.23        46.95 o                         
   2   5   4      41864.05      42386.32       225.50 o                         
   3   5   4       8081.65       7393.78        88.11 o                         
   4   5   4      24755.12      23757.95       179.66 o                         
   5   5   4      11482.61      10546.52       127.10 o                         
   6   5   4        514.10        919.54        50.35 o                         
   7   5   4       3076.11       2992.17        84.90 o                         
   8   5   4        150.79       1121.68        73.19 o                         
   9   5   4         76.31        486.84        73.79 o                         
  -9   6   4       5670.20       5997.51       143.82 o                         
  -8   6   4       4675.80       4648.01       117.26 o                         
  -7   6   4       3833.80       4464.17       100.32 o                         
  -6   6   4      14568.25      14123.72       159.14 o                         
  -5   6   4        538.63        438.34        36.65 o                         
  -4   6   4      28969.84      28144.36       191.81 o                         
  -3   6   4       3801.48       4170.13        49.64 o                         
  -2   6   4       5443.84       5287.50        47.49 o                         
  -1   6   4      17188.07      17907.16       171.00 o                         
   0   6   4       5917.79       6848.63       103.27 o                         
   1   6   4      40007.39      41730.90       200.70 o                         
   2   6   4      12812.50      13030.37       106.45 o                         
   3   6   4      31896.01      31357.01       201.06 o                         
   4   6   4      16487.23      15876.26       141.74 o                         
   5   6   4       8568.30       8364.19       117.05 o                         
   6   6   4      11630.62      11402.07       145.27 o                         
   7   6   4        672.84       1088.18        60.88 o                         
   8   6   4       5090.67       4977.35       124.07 o                         
   9   6   4         17.91        337.78        67.51 o                         
  -9   7   4       5610.12       5870.40       143.72 o                         
  -8   7   4         42.43        211.79        57.40 o                         
  -7   7   4      21751.30      21455.42       226.92 o                         
  -6   7   4       3873.32       3928.83        89.76 o                         
  -5   7   4      34730.66      33976.45       252.99 o                         
  -4   7   4        274.62        398.07        29.80 o                         
  -3   7   4      50511.01      49834.42       226.31 o                         
  -2   7   4        498.89        711.43        18.25 o                         
  -1   7   4      17696.66      17092.08       154.24 o                         
   0   7   4       7402.69       8301.09       118.56 o                         
   1   7   4       5687.37       6436.53        57.84 o                         
   2   7   4       2045.62       2187.00        42.14 o                         
   3   7   4      14863.25      15409.92       136.58 o                         
   4   7   4      19253.48      19109.00       164.50 o                         
   5   7   4      19061.43      18401.63       177.48 o                         
   6   7   4       2524.43       2563.56        75.74 o                         
   7   7   4      18861.16      18161.20       208.08 o                         
   8   7   4        756.76        780.67        69.16 o                         
   9   7   4       4730.03       4882.26       135.56 o                         
  -9   8   4        419.46        395.30        89.51 o                         
  -8   8   4      12558.69      12672.14       188.14 o                         
  -7   8   4        103.17        214.19        49.40 o                         
  -6   8   4      41841.21      41516.25       309.53 o                         
  -5   8   4         40.49        136.00        35.63 o                         
  -4   8   4      51563.08      51064.11       307.67 o                         
  -3   8   4       3388.26       3157.45        46.68 o                         
  -2   8   4      32191.69      30727.16       146.12 o                         
  -1   8   4         76.96        291.88        32.31 o                         
   0   8   4      12258.54      12101.65        71.59 o                         
   1   8   4       1628.28       1404.75        29.68 o                         
   2   8   4       1650.45       2020.46        47.88 o                         
   3   8   4       3618.92       3117.33        61.69 o                         
   4   8   4      25324.71      25698.41       208.32 o                         
   5   8   4       1493.36       1574.31        60.85 o                         
   6   8   4      16351.99      16201.08       187.02 o                         
   7   8   4        528.84        589.18        56.72 o                         
   8   8   4       9080.09       8599.66       167.37 o                         
   9   8   4        183.25        341.08        70.79 o                         
  -9   9   4       3206.99       3259.25       150.53 o                         
  -8   9   4       4492.81       4550.43       153.39 o                         
  -7   9   4      23760.67      24629.00       248.74 o                         
  -6   9   4         36.49        282.00        44.39 o                         
  -5   9   4      38479.29      38315.15       279.70 o                         
  -4   9   4         36.74        183.26        31.74 o                         
  -3   9   4      30634.08      30427.03       181.83 o                         
  -2   9   4      22327.30      20900.22       112.58 o                         
  -1   9   4       6566.74       6503.69        97.63 o                         
   0   9   4      20912.36      20326.60       127.63 o                         
   1   9   4       1376.04       1395.22        31.99 o                         
   2   9   4      10386.32       9748.23       105.77 o                         
   3   9   4       9203.06       9509.71       115.23 o                         
   4   9   4       3823.25       3940.78        85.54 o                         
   5   9   4      10076.45      10038.83       138.97 o                         
   6   9   4       4014.85       4003.54       100.72 o                         
   7   9   4       6125.80       6027.95       133.74 o                         
   8   9   4       2439.39       2560.03       102.64 o                         
   9   9   4       3025.31       2484.02       109.32 o                         
  -8  10   4       4590.58       4896.42       164.95 o                         
  -7  10   4       2854.34       3087.62       119.69 o                         
  -6  10   4       5777.93       6048.57       154.18 o                         
  -5  10   4        267.08        573.91        43.21 o                         
  -4  10   4       8704.71       8819.86       114.28 o                         
  -3  10   4      16742.03      16235.93       141.95 o                         
  -2  10   4      10075.20       9798.29        85.43 o                         
  -1  10   4      43126.61      41303.33       314.78 o                         
   0  10   4         20.63         93.44        15.22 o                         
   1  10   4      39274.32      37561.43       188.70 o                         
   2  10   4       2092.46       2322.41        64.84 o                         
   3  10   4      18345.34      17677.04       168.17 o                         
   4  10   4       1379.25       1592.79        58.36 o                         
   5  10   4       4225.97       4381.07       101.02 o                         
   6  10   4       4938.48       4755.08       115.55 o                         
   7  10   4        256.76        534.88        67.41 o                         
   8  10   4       2625.15       2810.00       112.97 o                         
  -8  11   4       8369.43       9183.87       231.52 o                         
  -7  11   4        207.20        216.22        74.19 o                         
  -6  11   4         65.67        256.65        70.22 o                         
  -5  11   4        101.37        115.36        61.40 o                         
  -4  11   4       3210.93       3061.65       104.92 o                         
  -3  11   4       1204.01       1325.24        68.47 o                         
  -2  11   4      24603.46      23896.81       253.24 o                         
  -1  11   4       2949.31       2792.44        57.74 o                         
   0  11   4      35201.46      34470.59       248.47 o                         
   1  11   4        221.31        311.11        29.45 o                         
   2  11   4      52612.51      50981.95       324.54 o                         
   3  11   4       1906.71       1787.26        61.80 o                         
   4  11   4      10686.57      10520.16       147.40 o                         
   5  11   4         34.66        138.45        47.01 o                         
   6  11   4       1399.64       1957.32        81.67 o                         
   7  11   4        282.37        235.12        60.71 o                         
   8  11   4        327.60        943.57        82.29 o                         
  -8  12   4        653.39        872.65       104.80 o                         
  -7  12   4       2278.03       2597.48       125.70 o                         
  -6  12   4       2578.12       2600.06       116.37 o                         
  -5  12   4       1336.55       1360.80        88.41 o                         
  -4  12   4       6694.35       6411.35       150.71 o                         
  -3  12   4      10976.69      10953.59       187.48 o                         
  -2  12   4       7127.89       6843.93       143.19 o                         
  -1  12   4      22041.18      21253.60       252.28 o                         
   0  12   4       3507.45       3308.30        98.86 o                         
   1  12   4      31943.10      31570.80       239.23 o                         
   2  12   4        791.89        981.57        48.50 o                         
   3  12   4      13723.55      13348.91       166.50 o                         
   4  12   4        260.25        352.87        48.55 o                         
   5  12   4       1488.71       1721.84        76.13 o                         
   6  12   4       1875.31       2028.87        87.73 o                         
   7  12   4        153.50        559.26        68.11 o                         
  -7  13   4       3830.03       4183.99       163.01 o                         
  -6  13   4         33.78         -4.18        83.09 o                         
  -5  13   4      13663.53      13644.39       248.20 o                         
  -4  13   4       2935.15       2665.36       108.63 o                         
  -3  13   4      13199.88      12808.25       219.17 o                         
  -2  13   4      14537.21      14218.03       222.48 o                         
  -1  13   4       6296.90       5703.02       141.78 o                         
   0  13   4       9701.29       9138.24       168.69 o                         
   1  13   4        487.70        623.29        62.66 o                         
   2  13   4       5205.15       4786.59       134.50 o                         
   3  13   4         69.45        238.54        72.52 o                         
   4  13   4        537.18        491.46        54.89 o                         
   5  13   4       4478.50       4828.35       117.43 o                         
   6  13   4        150.08        305.93        63.47 o                         
   7  13   4       5033.07       5159.18       139.42 o                         
  -7  14   4        258.51        240.37       103.65 o                         
  -6  14   4      14087.69      13936.86       299.79 o                         
  -5  14   4         84.02        108.15        75.53 o                         
  -4  14   4       8479.11       8354.69       195.66 o                         
  -3  14   4       1156.29       1121.58        83.29 o                         
  -2  14   4       4696.72       4570.78       137.97 o                         
  -1  14   4       4894.61       4986.40       143.12 o                         
   0  14   4        820.78        656.92        68.45 o                         
   1  14   4        605.72        553.77        67.31 o                         
   2  14   4        989.88       1127.17        85.26 o                         
   3  14   4        308.58        313.45        71.22 o                         
   4  14   4       5546.96       5818.80       181.83 o                         
   5  14   4          0.30        -16.97        85.96 o                         
   6  14   4       6650.52       6647.03       209.40 o                         
  -6  15   4          7.12        185.14        96.09 o                         
  -5  15   4       9818.43      10024.87       238.48 o                         
  -4  15   4        586.19        553.78        79.09 o                         
  -3  15   4       1582.17       1538.24        95.55 o                         
  -2  15   4         12.33        124.61        69.25 o                         
  -1  15   4       3633.03       2990.09       120.62 o                         
   0  15   4        173.05        165.68        72.18 o                         
   1  15   4        376.82        616.84        73.47 o                         
   2  15   4        186.78        253.62        73.70 o                         
   3  15   4       5828.20       6392.62       175.23 o                         
   4  15   4        992.94        793.04        95.59 o                         
   5  15   4      11580.81      12291.89       268.76 o                         
   6  15   4       1828.04       1578.07       128.44 o                         
  -5  16   4        134.45         48.51        92.02 o                         
  -4  16   4       2559.30       2508.46       133.38 o                         
  -3  16   4        585.29        675.48        86.98 o                         
  -2  16   4       1346.19       1163.24        96.17 o                         
  -1  16   4       2430.31       2440.95       119.70 o                         
   0  16   4       1169.45       1054.75        94.61 o                         
   1  16   4       1225.83       1219.46        92.85 o                         
   2  16   4       4065.50       4616.70       152.62 o                         
   3  16   4       1752.24       1786.13       104.81 o                         
   4  16   4       4021.41       4330.12       165.62 o                         
   5  16   4       1331.80       1604.83       202.37 o                         
  -4  17   4        994.63       1058.04       111.74 o                         
  -3  17   4        415.55        372.44        89.63 o                         
  -2  17   4       3075.24       3237.29       146.44 o                         
  -1  17   4        499.45        795.37        92.36 o                         
   0  17   4       2335.78       2131.64       116.20 o                         
   1  17   4       2648.06       2814.28       133.78 o                         
   2  17   4       4016.77       4387.81       205.02 o                         
   3  17   4        896.92       1199.61       167.59 o                         
   4  17   4        739.08        595.89       180.26 o                         
  -3  18   4       2226.85       1969.14       128.06 o                         
  -2  18   4        221.00         64.43       136.88 o                         
  -1  18   4       3174.08       3254.64       242.85 o                         
   0  18   4          0.62        -62.54       159.17 o                         
   1  18   4       5371.60       6151.83       295.98 o                         
   2  18   4        563.39        815.17       177.65 o                         
   3  18   4       1933.48       1668.88       220.04 o                         
  -9   0   5       4184.68       4282.73       166.61 o                         
  -7   0   5       4510.42       4744.38       151.56 o                         
  -5   0   5       6200.31       6138.83       123.64 o                         
  -3   0   5       9138.50       9686.65       139.83 o                         
  -1   0   5      23541.00      23204.84       175.76 o                         
   1   0   5      86783.00      86926.09       563.78 o                         
   3   0   5      77127.32      73663.23       484.09 o                         
   5   0   5      10037.15      11175.73       155.62 o                         
   7   0   5       3052.29       6090.35       154.92 o                         
   9   0   5       1853.37       1922.05       129.68 o                         
 -10   1   5       7095.84       7420.53       175.33 o                         
  -9   1   5        886.28        880.54        70.19 o                         
  -8   1   5       2810.62       2979.85        95.44 o                         
  -7   1   5       3257.42       3199.30        86.59 o                         
  -6   1   5        696.99        855.51        44.35 o                         
  -5   1   5       6807.13       7030.94        96.49 o                         
  -4   1   5        536.68        533.23        29.73 o                         
  -3   1   5      10227.21      10561.50        94.64 o                         
  -2   1   5      13473.98      13799.35       106.31 o                         
  -1   1   5        895.94       1185.21        27.20 o                         
   0   1   5     124594.73     127490.55       474.69 o                         
   1   1   5         71.40        244.98        19.29 o                         
   2   1   5      38236.61      37365.19       195.54 o                         
   3   1   5       1967.11       2226.82        44.64 o                         
   4   1   5      46661.42      44648.09       257.86 o                         
   5   1   5      11275.53      10698.23       117.80 o                         
   6   1   5       4336.28       5308.22        93.60 o                         
   7   1   5       8245.66       8016.47       126.28 o                         
   8   1   5        145.10       1134.31        70.82 o                         
   9   1   5        591.47        658.26        69.80 o                         
  10   1   5       3752.92       3802.77       139.77 o                         
 -10   2   5       1422.07       1202.05        87.03 o                         
  -9   2   5        318.32        292.06        59.84 o                         
  -8   2   5       4060.71       3942.34       104.94 o                         
  -7   2   5       9711.97      10212.63       147.72 o                         
  -6   2   5      19372.65      19137.35       178.33 o                         
  -5   2   5       2301.99       2372.29        56.65 o                         
  -4   2   5      35365.77      35754.04       229.57 o                         
  -3   2   5       3657.56       3660.52        53.00 o                         
  -2   2   5       4093.84       4135.32        47.58 o                         
  -1   2   5      16062.82      16608.96       104.79 o                         
   0   2   5       3958.36       4109.41        47.21 o                         
   1   2   5      18271.29      18482.28       108.89 o                         
   2   2   5       4906.34       5197.42        69.24 o                         
   3   2   5      44963.66      43403.04       236.73 o                         
   4   2   5      28190.71      26730.70       185.00 o                         
   5   2   5       9093.01       8662.19       106.64 o                         
   6   2   5      19295.19      18219.19       173.57 o                         
   7   2   5        782.12       1859.20        72.05 o                         
   8   2   5      12569.36      12344.46       184.09 o                         
   9   2   5         92.40        399.45        67.63 o                         
  10   2   5       4955.23       5106.86       158.88 o                         
 -10   3   5       1066.50       1087.71        80.76 o                         
  -9   3   5       4025.14       4043.87       116.36 o                         
  -8   3   5       1459.76       1581.96        69.32 o                         
  -7   3   5      27337.86      27046.56       245.17 o                         
  -6   3   5       4570.78       4518.48        86.93 o                         
  -5   3   5      11271.04      11437.77       129.66 o                         
  -4   3   5        450.33        426.29        28.76 o                         
  -3   3   5      46833.25      47381.09       255.65 o                         
  -2   3   5       8492.93       8944.79        68.89 o                         
  -1   3   5      25799.01      25141.98       149.60 o                         
   0   3   5        491.37        895.51        21.80 o                         
   1   3   5       2876.61       3687.23        44.67 o                         
   2   3   5        553.92        657.29        29.94 o                         
   3   3   5      12097.86      12635.06       110.11 o                         
   4   3   5      16019.71      16291.43       134.97 o                         
   5   3   5      12137.73      11778.58       127.11 o                         
   6   3   5       1766.20       1847.85        61.88 o                         
   7   3   5      33242.14      31152.48       267.29 o                         
   8   3   5        827.49        886.86        64.57 o                         
   9   3   5       9547.43       9299.52       177.37 o                         
  10   3   5        120.71        296.27        94.48 o                         
 -10   4   5        107.92        194.48        77.50 o                         
  -9   4   5        425.47        387.75        62.02 o                         
  -8   4   5       4609.18       4666.74       112.49 o                         
  -7   4   5        409.94        422.84        46.08 o                         
  -6   4   5      14005.97      14055.90       155.74 o                         
  -5   4   5       2881.08       2975.69        64.47 o                         
  -4   4   5      41307.41      41831.02       248.62 o                         
  -3   4   5      40570.95      40626.04       233.63 o                         
  -2   4   5      21744.25      22392.39       119.12 o                         
  -1   4   5       8030.56       7944.63        52.21 o                         
   0   4   5      37538.89      38466.41       170.72 o                         
   1   4   5       3778.19       3772.62        43.08 o                         
   2   4   5        288.33        554.92        26.97 o                         
   3   4   5       1753.46       1877.71        42.25 o                         
   4   4   5      16554.92      17453.78       139.86 o                         
   5   4   5        241.92        341.08        35.39 o                         
   6   4   5      11186.27      11002.13       139.40 o                         
   7   4   5       1020.78       1179.84        62.30 o                         
   8   4   5      12465.08      12261.55       182.56 o                         
   9   4   5         99.38        314.01        65.19 o                         
  -9   5   5         64.42        340.59        68.24 o                         
  -8   5   5       1715.26       1682.36        74.60 o                         
  -7   5   5       4603.95       4652.74       101.30 o                         
  -6   5   5       2068.50       2045.99        63.56 o                         
  -5   5   5      16756.45      16804.94       157.80 o                         
  -4   5   5       6342.48       6374.82        85.39 o                         
  -3   5   5      50830.94      52478.29       231.12 o                         
  -2   5   5      26851.62      26499.20       131.71 o                         
  -1   5   5      15262.21      15400.31       162.20 o                         
   0   5   5      23222.09      22314.16       184.37 o                         
   1   5   5      16843.09      17001.98       100.92 o                         
   2   5   5       9600.94       9210.23        93.25 o                         
   3   5   5         62.47        334.44        26.30 o                         
   4   5   5       8290.14       8636.95       107.56 o                         
   5   5   5       4158.37       4317.07        79.61 o                         
   6   5   5       1028.60       1055.06        54.05 o                         
   7   5   5      13206.69      12633.79       171.43 o                         
   8   5   5       2604.42       2721.26        95.44 o                         
   9   5   5       1699.89       1529.62        86.08 o                         
  -9   6   5       7172.37       7119.62       157.19 o                         
  -8   6   5        203.33        301.22        54.51 o                         
  -7   6   5       5522.65       5734.88       115.84 o                         
  -6   6   5       2076.70       2264.72        67.71 o                         
  -5   6   5        213.24        242.81        33.92 o                         
  -4   6   5      17658.89      18056.20       149.45 o                         
  -3   6   5       9078.74       9299.15        75.68 o                         
  -2   6   5      12972.20      12997.53        78.65 o                         
  -1   6   5      18443.66      17645.10       179.63 o                         
   0   6   5      16384.51      16630.29       177.35 o                         
   1   6   5      48426.32      47405.14       212.72 o                         
   2   6   5       8856.78       8477.42        88.77 o                         
   3   6   5      15241.46      14248.48       131.80 o                         
   4   6   5       1662.19       1743.28        51.32 o                         
   5   6   5        807.62       1182.35        52.31 o                         
   6   6   5       2269.70       2242.68        69.65 o                         
   7   6   5       1509.12       2324.14        82.21 o                         
   8   6   5       1757.22       1960.88        85.72 o                         
   9   6   5        146.89        196.93        72.59 o                         
  -9   7   5        328.16        311.08        72.30 o                         
  -8   7   5      12403.78      12445.46       190.34 o                         
  -7   7   5         51.68        153.27        47.98 o                         
  -6   7   5       4693.89       4671.46        97.05 o                         
  -5   7   5        152.18        144.43        34.09 o                         
  -4   7   5       3083.64       2975.51        59.41 o                         
  -3   7   5       3284.80       3495.94        45.08 o                         
  -2   7   5       5494.72       5311.28        98.09 o                         
  -1   7   5       5230.45       5536.60        97.78 o                         
   0   7   5      38373.56      37848.31       300.76 o                         
   1   7   5      18883.06      18880.54       109.96 o                         
   2   7   5      17993.55      17582.90       137.74 o                         
   3   7   5         13.37         94.32        28.57 o                         
   4   7   5       9390.33       9308.85       114.30 o                         
   5   7   5       2992.89       2966.36        75.79 o                         
   6   7   5       5628.42       5384.83       109.06 o                         
   7   7   5         33.67         74.84        50.70 o                         
   8   7   5         88.78        447.75        63.27 o                         
   9   7   5        185.78        182.15        71.81 o                         
  -9   8   5       9699.92       9968.63       247.22 o                         
  -8   8   5        359.15        345.19        81.54 o                         
  -7   8   5      19619.36      19793.92       216.26 o                         
  -6   8   5       3349.36       3034.42        79.62 o                         
  -5   8   5       5857.61       5706.60        98.44 o                         
  -4   8   5       1635.23       1472.30        46.64 o                         
  -3   8   5        622.25        616.31        22.28 o                         
  -2   8   5         90.25        177.95        34.57 o                         
  -1   8   5       4181.75       4141.74        84.07 o                         
   0   8   5        192.68        357.16        37.65 o                         
   1   8   5      14325.27      14136.75        92.26 o                         
   2   8   5        184.62        223.84        25.68 o                         
   3   8   5      26205.70      25877.55       187.94 o                         
   4   8   5       3236.60       3168.23        70.96 o                         
   5   8   5       8998.41       8523.75       127.95 o                         
   6   8   5        467.43        527.34        51.84 o                         
   7   8   5        706.38        795.47        61.41 o                         
   8   8   5        226.14        266.27        62.29 o                         
   9   8   5         49.02        215.91        75.26 o                         
  -9   9   5        396.81        363.99       113.05 o                         
  -8   9   5       9805.67       9566.63       228.13 o                         
  -7   9   5       3435.33       3476.55       128.94 o                         
  -6   9   5      12756.95      12682.90       221.72 o                         
  -5   9   5       4012.29       3662.28        80.56 o                         
  -4   9   5         78.47        122.16        30.13 o                         
  -3   9   5       8562.93       7871.96        85.46 o                         
  -2   9   5       2791.85       2725.27        71.73 o                         
  -1   9   5      14752.39      13653.42       159.86 o                         
   0   9   5       8963.46       8997.63       132.82 o                         
   1   9   5        166.13        284.64        18.43 o                         
   2   9   5      10229.19      10382.10       111.80 o                         
   3   9   5        420.52        572.26        37.69 o                         
   4   9   5      12869.77      12338.84       143.00 o                         
   5   9   5        936.81        964.44        54.22 o                         
   6   9   5       1346.96       1090.63        63.35 o                         
   7   9   5       1272.74       1120.03        70.34 o                         
   8   9   5        285.21        407.86        73.32 o                         
  -8  10   5        451.13        531.65        94.82 o                         
  -7  10   5       1720.31       1823.33       100.60 o                         
  -6  10   5      12312.26      12015.79       218.87 o                         
  -5  10   5        367.55        404.23        63.71 o                         
  -4  10   5      14740.00      14749.48       206.69 o                         
  -3  10   5        220.40        297.25        47.13 o                         
  -2  10   5      21773.03      20276.37       221.63 o                         
  -1  10   5       7752.74       7794.59       123.91 o                         
   0  10   5      11311.91      10498.01       138.40 o                         
   1  10   5       6641.84       6835.65        95.97 o                         
   2  10   5        481.39        545.23        35.98 o                         
   3  10   5       1794.21       1861.98        58.11 o                         
   4  10   5       1332.45       1629.10        63.35 o                         
   5  10   5       1594.40       1569.68        67.94 o                         
   6  10   5        305.49        481.48        58.33 o                         
   7  10   5        489.93        550.38        63.84 o                         
   8  10   5       2876.52       2605.18       111.17 o                         
  -8  11   5          0.88        172.41        88.76 o                         
  -7  11   5       3281.53       3184.36       132.76 o                         
  -6  11   5          0.63        109.94        68.44 o                         
  -5  11   5      17740.18      17370.17       272.49 o                         
  -4  11   5       3238.73       3014.97       102.40 o                         
  -3  11   5      23689.21      22784.54       267.08 o                         
  -2  11   5        141.41        244.87        50.24 o                         
  -1  11   5      18691.79      17918.12       243.11 o                         
   0  11   5       2661.73       2714.36        82.38 o                         
   1  11   5       2087.51       2062.56        49.33 o                         
   2  11   5        610.24        539.91        38.10 o                         
   3  11   5        634.67        671.69        44.94 o                         
   4  11   5         19.71        100.35        40.30 o                         
   5  11   5       4291.60       4417.26       105.21 o                         
   6  11   5        399.63        315.68        57.89 o                         
   7  11   5       3579.56       3509.52       114.30 o                         
   8  11   5        426.42        421.48        74.65 o                         
  -7  12   5       1467.11       1445.56       107.79 o                         
  -6  12   5      14013.56      14155.39       273.75 o                         
  -5  12   5       3881.44       3693.52       136.48 o                         
  -4  12   5      20005.77      19692.95       267.04 o                         
  -3  12   5        853.43        828.28        68.32 o                         
  -2  12   5      12402.10      11944.35       199.87 o                         
  -1  12   5       3084.42       2920.12       102.76 o                         
   0  12   5       2666.78       2398.25        88.67 o                         
   1  12   5        636.39        600.34        64.21 o                         
   2  12   5        613.62        484.57        64.96 o                         
   3  12   5       1088.61       1024.16        52.79 o                         
   4  12   5       2739.27       3096.53        86.77 o                         
   5  12   5        469.13        456.06        56.32 o                         
   6  12   5       6192.74       6391.27       141.75 o                         
   7  12   5       1358.32       1041.71        77.02 o                         
  -7  13   5       5740.95       5918.06       204.17 o                         
  -6  13   5        969.87        896.57        96.72 o                         
  -5  13   5      12825.52      13023.42       260.10 o                         
  -4  13   5       4936.03       4639.89       143.43 o                         
  -3  13   5       8483.41       8526.60       185.26 o                         
  -2  13   5         19.34         65.87        64.30 o                         
  -1  13   5       3111.24       2785.88       110.62 o                         
   0  13   5       2677.39       2859.37       106.19 o                         
   1  13   5          8.32        139.04        61.61 o                         
   2  13   5       4277.20       4386.13       138.35 o                         
   3  13   5       4357.66       4317.88       147.43 o                         
   4  13   5       1284.50       1105.82        92.65 o                         
   5  13   5       4737.01       4660.16       167.26 o                         
   6  13   5       3619.09       3355.98       157.71 o                         
   7  13   5       2725.96       2244.58       134.41 o                         
  -6  14   5       2734.71       2690.92       140.93 o                         
  -5  14   5       2578.64       2547.71       131.52 o                         
  -4  14   5       1221.85       1173.75        91.47 o                         
  -3  14   5        813.77        869.37        79.26 o                         
  -2  14   5       4726.78       4315.29       138.39 o                         
  -1  14   5       2766.58       3050.55       118.42 o                         
   0  14   5        405.67        454.31        67.46 o                         
   1  14   5      11947.58      12100.98       224.68 o                         
   2  14   5       4880.65       5022.75       152.46 o                         
   3  14   5      10537.84      10402.41       222.26 o                         
   4  14   5       1659.78       1464.06       107.84 o                         
   5  14   5       3862.45       4135.15       161.25 o                         
   6  14   5       2568.54       2292.59       137.97 o                         
  -6  15   5       1350.15       1172.83       112.61 o                         
  -5  15   5        798.25        785.96        94.85 o                         
  -4  15   5        328.24        391.49        82.20 o                         
  -3  15   5        117.68        113.52        75.35 o                         
  -2  15   5      10468.86      10854.37       220.44 o                         
  -1  15   5       2154.11       1975.29       102.99 o                         
   0  15   5       6177.83       6362.80       175.23 o                         
   1  15   5        336.15        261.53        75.51 o                         
   2  15   5      18421.54      18295.48       303.33 o                         
   3  15   5       2134.46       1898.50       110.30 o                         
   4  15   5       8910.64       8548.22       232.74 o                         
   5  15   5        763.39        732.48       104.44 o                         
   6  15   5       2433.98       2266.83       145.36 o                         
  -5  16   5         83.42         93.35       107.45 o                         
  -4  16   5        520.65        485.95        94.47 o                         
  -3  16   5       3684.36       3690.07       148.71 o                         
  -2  16   5       2625.91       2372.70       128.06 o                         
  -1  16   5      12346.48      13019.69       260.72 o                         
   0  16   5       2352.69       2179.37       117.32 o                         
   1  16   5      17369.71      17514.63       295.37 o                         
   2  16   5         16.08        104.61        79.36 o                         
   3  16   5       7332.47       7259.36       213.79 o                         
   4  16   5         35.81        167.78        94.38 o                         
   5  16   5       3900.85       4389.63       188.12 o                         
  -4  17   5        680.04        757.15       114.41 o                         
  -3  17   5       3328.83       3092.34       145.66 o                         
  -2  17   5       3877.40       4053.68       166.13 o                         
  -1  17   5       2254.68       2204.59       127.36 o                         
   0  17   5       8277.79       8131.42       211.10 o                         
   1  17   5         81.03        264.58        86.26 o                         
   2  17   5      11513.05      11724.85       253.48 o                         
   3  17   5        280.41        348.10        95.26 o                         
   4  17   5       1495.47       1299.56       203.88 o                         
  -2  18   5       3939.62       4053.80       170.47 o                         
  -1  18   5        899.14        980.80       105.02 o                         
   0  18   5        480.71        349.03       117.72 o                         
   1  18   5       1071.97       1218.39       158.87 o                         
   2  18   5         43.90        622.49       183.98 o                         
 -10   0   6       1247.84       1937.44       149.52 o                         
  -8   0   6       2838.76       2779.37       141.81 o                         
  -6   0   6      27941.96      27294.48       322.83 o                         
  -4   0   6      92191.53      91340.26       632.86 o                         
  -2   0   6      58978.61      58384.06       446.00 o                         
   0   0   6     167118.66     165488.86      1111.38 o                         
   2   0   6      15756.52      16443.06       178.89 o                         
   4   0   6       3165.58       5626.33       134.74 o                         
   6   0   6       9457.42      10171.18       187.26 o                         
   8   0   6      14371.50      13735.51       271.67 o                         
 -10   1   6       5158.49       5168.21       145.17 o                         
  -9   1   6          9.67        124.19        59.32 o                         
  -8   1   6       2088.90       2179.20        86.30 o                         
  -7   1   6       7927.39       7988.47       137.48 o                         
  -6   1   6       1871.81       2196.14        66.49 o                         
  -5   1   6      20943.61      20425.93       175.01 o                         
  -4   1   6       4109.28       4149.00        70.20 o                         
  -3   1   6      90871.47      90435.65       425.64 o                         
  -2   1   6       2308.08       2240.69        46.43 o                         
  -1   1   6      87697.51      88210.51       350.26 o                         
   0   1   6      27471.79      29015.61       160.59 o                         
   1   1   6      37751.82      39562.18       229.36 o                         
   2   1   6       7016.86       7180.67        79.92 o                         
   3   1   6       1039.86       2669.09        55.75 o                         
   4   1   6      20243.26      19711.23       159.56 o                         
   5   1   6       4355.12       4740.32        80.02 o                         
   6   1   6       9377.18       8524.93       120.13 o                         
   7   1   6      20977.74      20076.14       209.39 o                         
   8   1   6        318.32        563.93        61.78 o                         
   9   1   6       6182.41       5777.94       145.14 o                         
 -10   2   6        440.35        427.43        75.84 o                         
  -9   2   6       6828.09       6940.83       155.92 o                         
  -8   2   6        115.31        239.00        55.80 o                         
  -7   2   6      22237.57      22912.82       233.76 o                         
  -6   2   6        222.86        279.58        41.30 o                         
  -5   2   6       7550.73       7639.85       103.31 o                         
  -4   2   6      24625.17      24706.75       180.84 o                         
  -3   2   6        973.44       1024.03        33.59 o                         
  -2   2   6      26552.44      26727.84       184.02 o                         
  -1   2   6      19401.65      20434.61       126.25 o                         
   0   2   6      28635.22      29460.09       162.42 o                         
   1   2   6      45294.18      45373.75       251.44 o                         
   2   2   6       3173.85       3594.83        62.41 o                         
   3   2   6      58359.69      54501.02       286.83 o                         
   4   2   6        168.31        895.00        37.93 o                         
   5   2   6      20755.60      19860.99       169.18 o                         
   6   2   6       9203.45       8291.71       122.64 o                         
   7   2   6      11302.66      12553.08       170.86 o                         
   8   2   6       7360.55       7135.54       143.23 o                         
   9   2   6        466.37       1115.93        79.53 o                         
  -9   3   6        706.22        670.04        71.38 o                         
  -8   3   6      22659.79      22886.81       249.84 o                         
  -7   3   6        947.59        998.16        57.92 o                         
  -6   3   6      12959.43      13248.34       154.84 o                         
  -5   3   6        246.01        269.23        34.45 o                         
  -4   3   6       1716.99       1842.34        48.66 o                         
  -3   3   6       2235.01       2518.89        49.79 o                         
  -2   3   6       1040.78       1226.14        28.84 o                         
  -1   3   6        198.30        207.39        17.68 o                         
   0   3   6      35101.22      35437.90       195.34 o                         
   1   3   6       3012.09       3009.29        44.47 o                         
   2   3   6      55818.33      55046.20       299.73 o                         
   3   3   6         29.87        131.18        23.66 o                         
   4   3   6      64306.36      60891.68       327.13 o                         
   5   3   6         42.08        146.06        34.01 o                         
   6   3   6      15597.68      15636.73       169.57 o                         
   7   3   6       2168.14       1948.76        79.57 o                         
   8   3   6       3728.30       5300.30       128.21 o                         
   9   3   6        339.70        436.21        72.62 o                         
  -9   4   6       7780.57       7854.26       166.33 o                         
  -8   4   6       1004.98        981.79        65.30 o                         
  -7   4   6      23567.90      23736.89       228.75 o                         
  -6   4   6       5975.99       6137.09       103.36 o                         
  -5   4   6       4993.04       5156.45        90.59 o                         
  -4   4   6       7337.30       7404.57        93.52 o                         
  -3   4   6       3423.83       3327.23        54.33 o                         
  -2   4   6       8759.89       8810.75        71.85 o                         
  -1   4   6       6111.68       6140.61        52.56 o                         
   0   4   6         77.62        200.96        15.83 o                         
   1   4   6      38818.96      39067.62       185.42 o                         
   2   4   6        631.72        656.97        32.07 o                         
   3   4   6      58806.23      56705.10       302.19 o                         
   4   4   6          4.08        341.73        33.07 o                         
   5   4   6      13399.64      12804.65       140.49 o                         
   6   4   6         47.52        253.33        43.90 o                         
   7   4   6       7817.48       8493.32       149.48 o                         
   8   4   6       1880.28       1856.29        83.03 o                         
   9   4   6        443.51       1039.22        82.48 o                         
  -9   5   6       1119.37       1148.11        77.84 o                         
  -8   5   6       4021.31       3951.31       106.24 o                         
  -7   5   6       6090.26       5983.63       115.48 o                         
  -6   5   6      11550.96      11886.75       145.61 o                         
  -5   5   6      13141.39      12780.52       143.79 o                         
  -4   5   6      11038.16      10988.89       117.38 o                         
  -3   5   6      33047.75      32954.17       167.74 o                         
  -2   5   6          1.67         64.34        13.54 o                         
  -1   5   6      12913.80      12184.31       141.73 o                         
   0   5   6      17423.07      18121.76        96.40 o                         
   1   5   6        122.81        521.10        20.16 o                         
   2   5   6       5121.22       5211.89        71.01 o                         
   3   5   6       1442.34       1733.31        46.02 o                         
   4   5   6      17836.56      16752.74       159.44 o                         
   5   5   6        571.19        737.99        44.80 o                         
   6   5   6       5450.29       5269.56       102.68 o                         
   7   5   6       3202.66       3489.97        96.84 o                         
   8   5   6        487.44        634.40        65.78 o                         
   9   5   6       2353.16       2322.50        99.58 o                         
  -9   6   6        314.31        354.38        66.55 o                         
  -8   6   6        201.68        134.27        55.99 o                         
  -7   6   6       4412.91       4705.72       105.66 o                         
  -6   6   6      19118.20      18606.55       187.78 o                         
  -5   6   6       2852.89       2774.46        68.23 o                         
  -4   6   6      17345.49      17560.54       158.77 o                         
  -3   6   6       3556.49       3479.52        46.77 o                         
  -2   6   6      11674.06      10936.44        71.07 o                         
  -1   6   6        569.14        565.29        42.14 o                         
   0   6   6      23989.05      23359.25       228.79 o                         
   1   6   6        691.69        756.11        21.93 o                         
   2   6   6       6514.21       6394.36        81.94 o                         
   3   6   6       3544.71       3484.21        66.98 o                         
   4   6   6       2376.11       2780.23        63.45 o                         
   5   6   6       2931.24       2878.72        73.12 o                         
   6   6   6        745.51       1363.54        63.77 o                         
   7   6   6        904.41        743.43        59.35 o                         
   8   6   6       3388.68       3165.15       101.83 o                         
   9   6   6        424.81        266.58        72.40 o                         
  -9   7   6        234.15        481.63        88.52 o                         
  -8   7   6        480.54        480.65        72.78 o                         
  -7   7   6       3272.51       3216.81        91.68 o                         
  -6   7   6       1169.31       1247.27        55.44 o                         
  -5   7   6       6895.57       6692.00       104.58 o                         
  -4   7   6        206.69        161.78        29.85 o                         
  -3   7   6      16334.39      16199.20       104.41 o                         
  -2   7   6       5332.69       4900.58       104.22 o                         
  -1   7   6      19114.36      17823.34       193.97 o                         
   0   7   6        460.97        491.81        45.16 o                         
   1   7   6       5352.33       5241.75        52.66 o                         
   2   7   6        201.96        235.80        24.30 o                         
   3   7   6        669.90        769.92        36.73 o                         
   4   7   6         88.67        145.31        33.19 o                         
   5   7   6       1142.64       1441.18        57.72 o                         
   6   7   6       1570.27       1354.56        63.27 o                         
   7   7   6       2864.06       2904.97        92.63 o                         
   8   7   6        330.66        242.38        60.33 o                         
   9   7   6       2540.49       2662.75       113.53 o                         
  -9   8   6        621.75        546.32        99.72 o                         
  -8   8   6          0.37         84.58        78.51 o                         
  -7   8   6        143.83        158.72        74.72 o                         
  -6   8   6        703.13        652.99        48.46 o                         
  -5   8   6        901.50        817.95        44.73 o                         
  -4   8   6      12361.54      12508.92       131.59 o                         
  -3   8   6       4637.78       4613.48        63.27 o                         
  -2   8   6      12582.86      12067.52       167.27 o                         
  -1   8   6         16.30         97.36        40.07 o                         
   0   8   6       4694.14       4639.13       101.40 o                         
   1   8   6       1588.60       1489.04        32.26 o                         
   2   8   6        238.57        279.58        27.56 o                         
   3   8   6        142.35        193.56        28.79 o                         
   4   8   6         12.73        128.54        34.42 o                         
   5   8   6       1651.46       1614.04        63.75 o                         
   6   8   6       1382.24       1212.71        63.76 o                         
   7   8   6        597.64        501.83        59.42 o                         
   8   8   6       3342.12       3278.35       113.52 o                         
  -8   9   6       3793.40       3744.72       153.36 o                         
  -7   9   6         88.51         25.15        74.87 o                         
  -6   9   6        365.49        338.43        65.62 o                         
  -5   9   6       1733.58       1482.74        82.84 o                         
  -4   9   6        656.39        519.16        54.92 o                         
  -3   9   6       6966.31       7195.46       133.66 o                         
  -2   9   6        102.10        164.53        42.32 o                         
  -1   9   6       2885.80       2933.30        81.69 o                         
   0   9   6       1145.32       1178.19        56.87 o                         
   1   9   6       1995.29       1983.16        32.45 o                         
   2   9   6       3084.93       3018.65        61.52 o                         
   3   9   6        145.06        168.01        31.29 o                         
   4   9   6       1242.71       1281.26        51.95 o                         
   5   9   6         63.58        109.06        42.97 o                         
   6   9   6       1008.08        908.26        61.10 o                         
   7   9   6       3652.81       3535.63       107.87 o                         
   8   9   6          6.97        131.44        69.67 o                         
  -8  10   6        210.72        161.46        85.37 o                         
  -7  10   6       4484.15       4400.04       159.40 o                         
  -6  10   6       1229.56       1285.91        92.50 o                         
  -5  10   6       3682.75       3349.71       123.44 o                         
  -4  10   6       3725.96       3773.52       111.32 o                         
  -3  10   6         28.46         95.21        44.08 o                         
  -2  10   6       2548.75       2626.84        81.66 o                         
  -1  10   6        685.64        638.79        48.58 o                         
   0  10   6       2296.70       2382.91        76.80 o                         
   1  10   6       5920.82       6017.67        74.53 o                         
   2  10   6        430.91        305.52        31.85 o                         
   3  10   6       3904.32       3906.81        82.98 o                         
   4  10   6         11.84          7.99        43.14 o                         
   5  10   6       1065.87        981.63        59.13 o                         
   6  10   6       1162.91       1065.03        64.84 o                         
   7  10   6        623.44        664.57        67.08 o                         
   8  10   6        339.16        159.14        71.84 o                         
  -8  11   6       5628.25       5701.25       199.33 o                         
  -7  11   6       1417.18       1370.28       105.09 o                         
  -6  11   6       5802.34       5497.26       171.68 o                         
  -5  11   6       3760.32       3920.33       145.27 o                         
  -4  11   6       3220.63       2948.90       108.07 o                         
  -3  11   6       1126.89       1165.91        75.56 o                         
  -2  11   6        389.91        484.44        57.20 o                         
  -1  11   6        594.80        467.94        53.05 o                         
   0  11   6       2272.65       2396.85        82.85 o                         
   1  11   6       3678.66       3664.26       106.21 o                         
   2  11   6       4598.44       4727.12       133.55 o                         
   3  11   6       1517.55       1244.98        53.27 o                         
   4  11   6       4451.23       4437.37        99.17 o                         
   5  11   6          7.89        129.35        50.69 o                         
   6  11   6       5001.23       4710.44       136.41 o                         
   7  11   6         18.39         30.44        67.47 o                         
  -7  12   6       4332.13       4490.52       173.90 o                         
  -6  12   6         73.30        181.00        82.84 o                         
  -5  12   6       5813.53       5749.98       169.53 o                         
  -4  12   6        429.44        424.07        72.26 o                         
  -3  12   6         93.68         62.94        63.71 o                         
  -2  12   6         52.88        102.43        57.34 o                         
  -1  12   6       3902.14       4326.65       120.52 o                         
   0  12   6         16.46        135.18        52.05 o                         
   1  12   6       6764.23       6646.59       149.45 o                         
   2  12   6        323.35        273.09        68.19 o                         
   3  12   6       6105.07       6047.46       180.92 o                         
   4  12   6       1214.34       1231.42        93.36 o                         
   5  12   6      10172.82       9501.60       228.41 o                         
   6  12   6         16.32        -53.34        93.35 o                         
   7  12   6       1614.29       1273.36       116.37 o                         
  -7  13   6         10.09        113.22        98.21 o                         
  -6  13   6       5372.88       5451.53       178.93 o                         
  -5  13   6        651.29        636.44        92.52 o                         
  -4  13   6        161.42         84.84        77.26 o                         
  -3  13   6        645.04        580.49        73.81 o                         
  -2  13   6        572.17        528.20        73.02 o                         
  -1  13   6       5101.74       5107.17       147.38 o                         
   0  13   6       5743.28       5833.08       149.61 o                         
   1  13   6       1293.58       1175.97        88.64 o                         
   2  13   6      13694.75      13645.02       255.65 o                         
   3  13   6         12.18        135.64        75.10 o                         
   4  13   6       6227.96       5770.67       181.05 o                         
   5  13   6       1575.91       1540.51       112.73 o                         
   6  13   6       3407.50       3124.22       150.07 o                         
   7  13   6        366.99        499.44       108.21 o                         
  -6  14   6       2173.42       2343.01       140.38 o                         
  -5  14   6        166.15        219.20        90.77 o                         
  -4  14   6       4816.21       4783.15       162.81 o                         
  -3  14   6        441.92        391.00        76.30 o                         
  -2  14   6      13794.64      13639.52       248.10 o                         
  -1  14   6       1460.72       1404.73        96.96 o                         
   0  14   6       4519.11       4056.88       132.79 o                         
   1  14   6       5150.68       5097.92       156.69 o                         
   2  14   6       2800.43       2760.56       127.28 o                         
   3  14   6       6936.12       6322.69       180.41 o                         
   4  14   6        340.12        693.40        95.85 o                         
   5  14   6       4196.11       3846.02       164.90 o                         
   6  14   6       2007.83       2391.54       152.01 o                         
  -5  15   6       9168.01       9947.80       260.69 o                         
  -4  15   6        567.59        466.33        85.67 o                         
  -3  15   6      17611.53      17960.66       299.05 o                         
  -2  15   6        489.03        584.59        85.13 o                         
  -1  15   6      17006.50      16627.15       279.43 o                         
   0  15   6        620.67        513.67        83.42 o                         
   1  15   6       2996.90       2855.76       126.94 o                         
   2  15   6        544.53        389.84        88.38 o                         
   3  15   6       1072.70       1196.64       104.07 o                         
   4  15   6        747.54        708.74       105.95 o                         
   5  15   6       1801.63       2559.70       151.18 o                         
  -5  16   6        326.32        570.92       114.03 o                         
  -4  16   6      10944.01      11367.03       263.22 o                         
  -3  16   6         12.95        159.00        86.64 o                         
  -2  16   6      22255.79      22812.73       368.26 o                         
  -1  16   6        582.76        651.15        89.22 o                         
   0  16   6       9338.97       8842.65       224.17 o                         
   1  16   6        996.82       1212.72       104.22 o                         
   2  16   6       3111.29       2762.25       133.77 o                         
   3  16   6       2769.83       3015.75       149.97 o                         
   4  16   6        539.47       1180.85       117.98 o                         
  -3  17   6       5703.06       5887.44       203.15 o                         
  -2  17   6        343.33        511.88       101.73 o                         
  -1  17   6       9537.40       9044.93       237.33 o                         
   0  17   6       3746.93       4119.15       168.25 o                         
   1  17   6       7118.82       6662.03       197.19 o                         
   2  17   6       7133.30       8324.11       227.43 o                         
   3  17   6        107.75        148.07       106.35 o                         
  -2  18   6       3222.24       2621.93       148.42 o                         
  -1  18   6       4200.21       5044.45       192.37 o                         
   0  18   6        539.19        312.39       105.79 o                         
   1  18   6       9871.14      10659.83       265.96 o                         
   2  18   6       1072.14        563.84       163.56 o                         
  -9   0   7       6431.47       6226.44       201.30 o                         
  -7   0   7      61703.04      62501.15       606.04 o                         
  -5   0   7      44297.27      44379.36       426.15 o                         
  -3   0   7      49466.28      50160.18       401.73 o                         
  -1   0   7       1805.24       2049.85        71.21 o                         
   1   0   7       6873.75       7538.86       134.87 o                         
   3   0   7      56466.66      52992.19       460.05 o                         
   5   0   7      29201.38      27590.46       302.51 o                         
   7   0   7      21262.35      20945.57       326.67 o                         
   9   0   7       1899.81       2592.55       165.00 o                         
  -9   1   7        541.27        611.38        69.86 o                         
  -8   1   7      19547.78      19526.22       237.76 o                         
  -7   1   7         57.12        255.56        48.40 o                         
  -6   1   7      39419.25      39494.75       290.01 o                         
  -5   1   7        126.12        229.46        37.68 o                         
  -4   1   7      45544.05      45679.87       289.74 o                         
  -3   1   7      12146.88      12315.24       114.17 o                         
  -2   1   7       5953.36       6200.30        83.32 o                         
  -1   1   7      23098.78      22881.88       169.52 o                         
   0   1   7       1388.12       1858.61        47.28 o                         
   1   1   7      16997.79      17070.58       143.21 o                         
   2   1   7      14909.02      14336.38       125.93 o                         
   3   1   7       7580.30       7483.52        92.85 o                         
   4   1   7      43649.09      40901.01       261.34 o                         
   5   1   7       2831.75       3187.51        66.80 o                         
   6   1   7      13374.25      12545.73       155.65 o                         
   7   1   7        104.06        479.15        56.36 o                         
   8   1   7       5857.22       6038.25       140.01 o                         
   9   1   7       1008.79        927.75        78.94 o                         
  -9   2   7       4700.98       4939.76       132.82 o                         
  -8   2   7       1519.09       1688.39        77.21 o                         
  -7   2   7      15346.07      15978.39       197.57 o                         
  -6   2   7       1805.14       1769.98        62.84 o                         
  -5   2   7       6209.68       6315.11       101.87 o                         
  -4   2   7      14973.36      15026.29       144.76 o                         
  -3   2   7      20765.52      20872.05       157.89 o                         
  -2   2   7      36802.21      37223.12       230.64 o                         
  -1   2   7         78.12        145.25        22.16 o                         
   0   2   7      73220.02      72099.75       370.32 o                         
   1   2   7      12723.06      12531.35       120.55 o                         
   2   2   7      20330.22      19846.62       158.70 o                         
   3   2   7      19367.26      18649.94       167.39 o                         
   4   2   7       8638.02       9331.99       112.23 o                         
   5   2   7       3944.90       4013.87        78.87 o                         
   6   2   7        732.44       1369.35        62.25 o                         
   7   2   7       8405.20       8162.78       139.37 o                         
   8   2   7       1287.25       1442.04        82.33 o                         
   9   2   7        105.42        146.21        70.67 o                         
  -9   3   7       3267.42       3703.62       117.14 o                         
  -8   3   7        265.29        361.41        58.57 o                         
  -7   3   7        894.00       1107.08        61.33 o                         
  -6   3   7        460.96        518.10        45.10 o                         
  -5   3   7       8554.94       8395.65       115.54 o                         
  -4   3   7       1141.28       1361.16        46.21 o                         
  -3   3   7      57381.29      57264.84       310.48 o                         
  -2   3   7          7.24         40.34        19.17 o                         
  -1   3   7      46382.59      45339.59       229.20 o                         
   0   3   7       5883.63       6008.32        68.42 o                         
   1   3   7      59975.78      58113.85       316.17 o                         
   2   3   7       4008.12       3473.28        65.60 o                         
   3   3   7      32468.30      31568.39       221.71 o                         
   4   3   7       4101.79       3823.60        70.27 o                         
   5   3   7         59.31        548.15        39.92 o                         
   6   3   7        559.32        716.96        53.32 o                         
   7   3   7       1882.45       3428.89       100.26 o                         
   8   3   7         78.77        235.31        58.51 o                         
   9   3   7        841.64        882.28        79.04 o                         
  -9   4   7       3345.86       3347.66       114.13 o                         
  -8   4   7       1161.27       1205.44        73.04 o                         
  -7   4   7       1114.64       1019.92        61.28 o                         
  -6   4   7       1227.01       1259.75        56.01 o                         
  -5   4   7       2814.89       2552.59        68.46 o                         
  -4   4   7      25118.74      25031.21       189.61 o                         
  -3   4   7       6906.22       6711.40        82.91 o                         
  -2   4   7      26342.24      25426.84       144.15 o                         
  -1   4   7      13625.48      12963.88        91.64 o                         
   0   4   7      75367.02      74098.62       305.91 o                         
   1   4   7        457.43        654.81        26.21 o                         
   2   4   7      15209.07      14731.76       137.97 o                         
   3   4   7       1255.03       1542.29        46.75 o                         
   4   4   7       5169.49       5955.43        93.88 o                         
   5   4   7        323.24        310.63        39.87 o                         
   6   4   7        788.26       1350.13        66.67 o                         
   7   4   7       2729.09       2278.66        87.03 o                         
   8   4   7       4575.21       4562.94       121.65 o                         
   9   4   7       1143.45        949.98        80.28 o                         
  -9   5   7        238.23        195.80        67.79 o                         
  -8   5   7       5337.88       5219.98       125.56 o                         
  -7   5   7        414.23        438.53        51.99 o                         
  -6   5   7       9324.06       9390.59       139.07 o                         
  -5   5   7       2084.53       2050.67        60.63 o                         
  -4   5   7      15647.70      15000.93       140.38 o                         
  -3   5   7      18007.46      17760.92       142.17 o                         
  -2   5   7       1980.87       1811.13        33.02 o                         
  -1   5   7      29800.02      29095.29       140.08 o                         
   0   5   7        448.61        627.73        20.02 o                         
   1   5   7      13538.07      13555.11        99.04 o                         
   2   5   7        255.62        510.61        32.37 o                         
   3   5   7        122.15        516.86        35.23 o                         
   4   5   7       5555.61       5385.26        90.88 o                         
   5   5   7        316.44        564.23        49.36 o                         
   6   5   7       7383.22       6954.42       130.28 o                         
   7   5   7       3943.79       3406.52       101.79 o                         
   8   5   7       3401.36       3369.57       108.03 o                         
   9   5   7       3329.39       2914.85       113.37 o                         
  -9   6   7       4284.72       4119.89       163.92 o                         
  -8   6   7        451.66        404.65        58.65 o                         
  -7   6   7      15940.13      15941.42       202.91 o                         
  -6   6   7         24.64          9.20        40.81 o                         
  -5   6   7       9344.25       9528.00       128.17 o                         
  -4   6   7       4846.90       5105.99        79.31 o                         
  -3   6   7        577.26        552.39        22.87 o                         
  -2   6   7       4283.89       4116.16        41.72 o                         
  -1   6   7        835.78        701.57        41.64 o                         
   0   6   7       5898.97       5417.23        53.49 o                         
   1   6   7       3889.69       4067.96        50.37 o                         
   2   6   7        519.07        750.99        33.09 o                         
   3   6   7       8164.53       8252.38       101.60 o                         
   4   6   7        113.96        315.28        38.48 o                         
   5   6   7      10801.09      10351.98       150.15 o                         
   6   6   7       4456.34       3985.44        99.94 o                         
   7   6   7       6642.10       6374.31       136.09 o                         
   8   6   7       1944.69       1547.14        84.99 o                         
   9   6   7       1778.23       2050.46       104.77 o                         
  -9   7   7        157.01        257.29        97.61 o                         
  -8   7   7       4318.46       4339.20       156.27 o                         
  -7   7   7        276.02        180.72        76.49 o                         
  -6   7   7       7977.81       7860.87       128.94 o                         
  -5   7   7       1910.58       2011.24        61.57 o                         
  -4   7   7       3766.54       3691.09        69.01 o                         
  -3   7   7        197.28        237.24        27.73 o                         
  -2   7   7         57.53        133.54        38.39 o                         
  -1   7   7        747.52        692.16        48.17 o                         
   0   7   7       1040.69       1164.61        64.26 o                         
   1   7   7          1.15         39.06        15.45 o                         
   2   7   7      10195.60      10095.25       117.45 o                         
   3   7   7        890.86        859.95        40.45 o                         
   4   7   7      22449.99      21411.28       203.61 o                         
   5   7   7        439.69        372.26        44.61 o                         
   6   7   7       7531.74       7525.99       139.86 o                         
   7   7   7       2442.60       1977.72        85.22 o                         
   8   7   7       2345.99       3028.00       110.27 o                         
  -8   8   7        294.94        115.11        83.16 o                         
  -7   8   7       4174.85       4080.52       148.24 o                         
  -6   8   7       2596.51       2376.78       107.08 o                         
  -5   8   7       1140.25        883.33        67.37 o                         
  -4   8   7        305.66        304.39        49.72 o                         
  -3   8   7       2736.41       2489.60        84.83 o                         
  -2   8   7       2386.21       2028.31        77.68 o                         
  -1   8   7       1570.63       1452.84        58.50 o                         
   0   8   7        308.58        300.95        45.20 o                         
   1   8   7      10637.08      10203.07        78.85 o                         
   2   8   7        806.55        710.84        35.01 o                         
   3   8   7       9751.23      10100.26       124.89 o                         
   4   8   7        262.17        375.92        41.61 o                         
   5   8   7       8167.92       7953.50       128.92 o                         
   6   8   7       2649.32       2419.18        82.93 o                         
   7   8   7       8102.57       8231.34       160.05 o                         
   8   8   7       1012.96        904.93        81.04 o                         
  -8   9   7       3317.45       3425.33       150.60 o                         
  -7   9   7         18.57         94.30        77.65 o                         
  -6   9   7       2764.64       2925.63       118.22 o                         
  -5   9   7       1865.81       1795.73        91.44 o                         
  -4   9   7        767.66        775.00        60.12 o                         
  -3   9   7       6618.17       6550.51       130.56 o                         
  -2   9   7          5.89         43.48        44.83 o                         
  -1   9   7        413.87        397.12        47.48 o                         
   0   9   7       5050.33       5037.62       115.22 o                         
   1   9   7       1214.56       1347.76        43.82 o                         
   2   9   7       5356.01       5540.33        86.78 o                         
   3   9   7       3162.02       3106.92        74.92 o                         
   4   9   7       4946.17       4800.57        97.71 o                         
   5   9   7       1142.40        952.01        59.31 o                         
   6   9   7       5119.32       5437.87       120.55 o                         
   7   9   7       1021.61       1223.45        77.71 o                         
   8   9   7       2759.63       2523.11       109.32 o                         
  -8  10   7        311.11        277.48        96.88 o                         
  -7  10   7       2469.69       2433.85       128.49 o                         
  -6  10   7       3349.21       3200.29       135.52 o                         
  -5  10   7       1558.38       1506.19        95.43 o                         
  -4  10   7       2402.42       2514.96        99.27 o                         
  -3  10   7        155.17         70.33        51.38 o                         
  -2  10   7       7286.86       7055.90       136.84 o                         
  -1  10   7        472.34        433.82        50.03 o                         
   0  10   7       4045.51       3879.21       101.46 o                         
   1  10   7        217.06        322.90        56.31 o                         
   2  10   7       3232.70       3190.61        97.77 o                         
   3  10   7       4845.34       4603.21        93.97 o                         
   4  10   7        981.28       1069.38        56.05 o                         
   5  10   7       3812.50       3617.12        95.78 o                         
   6  10   7       1227.75       1513.77        75.25 o                         
   7  10   7       1275.24       1031.15        76.12 o                         
   8  10   7       3546.18       3519.14       124.91 o                         
  -7  11   7        998.54       1108.12       105.87 o                         
  -6  11   7       1316.94       1389.16       107.12 o                         
  -5  11   7       2243.44       2065.03       106.88 o                         
  -4  11   7        187.13        194.73        72.04 o                         
  -3  11   7       6995.27       7178.14       167.88 o                         
  -2  11   7       1704.53       1516.51        77.56 o                         
  -1  11   7      10436.14      10067.89       169.23 o                         
   0  11   7        553.84        574.91        59.67 o                         
   1  11   7       4779.83       4747.86       122.25 o                         
   2  11   7         19.16          2.16        58.40 o                         
   3  11   7       1099.93       1135.60        85.67 o                         
   4  11   7        866.28        857.68        84.71 o                         
   5  11   7         90.37        691.49        83.28 o                         
   6  11   7        445.61        324.61        70.71 o                         
   7  11   7       1572.08       1965.95       117.72 o                         
  -7  12   7         27.92         27.09        90.65 o                         
  -6  12   7        687.85        787.77        94.66 o                         
  -5  12   7          0.13         75.46        77.82 o                         
  -4  12   7       3046.84       2907.99       125.36 o                         
  -3  12   7       2006.61       2154.09       102.94 o                         
  -2  12   7      16098.41      15604.93       243.78 o                         
  -1  12   7         19.86         35.01        56.44 o                         
   0  12   7      10750.27      10598.49       189.98 o                         
   1  12   7       4207.72       4289.56       132.27 o                         
   2  12   7       5297.35       5321.57       158.77 o                         
   3  12   7        969.94        940.94        87.45 o                         
   4  12   7        851.83       1259.53       102.10 o                         
   5  12   7        743.92        794.38        97.41 o                         
   6  12   7         42.99        615.17       101.49 o                         
   7  12   7         62.39         46.64       107.42 o                         
  -6  13   7       2256.67       2371.35       136.60 o                         
  -5  13   7       2230.46       2324.75       127.90 o                         
  -4  13   7        769.40        549.15        85.27 o                         
  -3  13   7       5923.86       5811.51       163.85 o                         
  -2  13   7       1543.53       1808.79        98.76 o                         
  -1  13   7       9476.58       9050.26       190.81 o                         
   0  13   7       1316.96       1633.02        89.17 o                         
   1  13   7      12295.36      11847.82       233.38 o                         
   2  13   7       5018.82       5240.18       172.63 o                         
   3  13   7       4169.93       3711.45       157.57 o                         
   4  13   7       8114.77       8172.09       218.80 o                         
   5  13   7        594.47        823.72       101.87 o                         
   6  13   7       2018.08       2496.02       145.34 o                         
  -6  14   7         16.25        121.10        95.90 o                         
  -5  14   7       5763.21       5619.86       201.57 o                         
  -4  14   7       2633.93       2750.68       133.06 o                         
  -3  14   7        697.38        700.44        85.84 o                         
  -2  14   7       3246.85       3502.52       135.23 o                         
  -1  14   7         38.10        212.20        76.44 o                         
   0  14   7       2712.81       2199.84       105.74 o                         
   1  14   7       7815.00       8586.99       207.63 o                         
   2  14   7      11088.95      10351.06       243.11 o                         
   3  14   7       4262.17       4743.71       174.54 o                         
   4  14   7       3845.55       3687.52       160.61 o                         
   5  14   7       8040.70       8192.96       235.14 o                         
   6  14   7         69.77        269.74       102.93 o                         
  -5  15   7          2.83         -2.52       104.98 o                         
  -4  15   7       8208.19       7567.09       211.03 o                         
  -3  15   7         24.03         85.16        88.29 o                         
  -2  15   7       4951.62       4430.84       161.16 o                         
  -1  15   7       1074.01       1045.53        95.97 o                         
   0  15   7        494.41        892.96        92.31 o                         
   1  15   7       1642.92       1533.12       107.24 o                         
   2  15   7       9757.90      11584.58       258.37 o                         
   3  15   7        873.56        528.45       100.14 o                         
   4  15   7       6191.70       6567.34       216.95 o                         
   5  15   7       2982.12       2295.13       147.28 o                         
  -4  16   7        774.30        901.31       104.22 o                         
  -3  16   7       5921.28       5529.59       188.22 o                         
  -2  16   7       1248.29       1567.50       120.74 o                         
  -1  16   7       1083.53        752.47        95.58 o                         
   0  16   7        424.41        603.04        94.87 o                         
   1  16   7       1323.29       1738.97       119.54 o                         
   2  16   7        718.05        930.67       105.91 o                         
   3  16   7       5738.25       6418.53       214.61 o                         
   4  16   7        177.30        337.83       103.86 o                         
  -3  17   7       5283.14       5972.83       214.22 o                         
  -2  17   7       1099.40        735.02       106.22 o                         
  -1  17   7       8714.48       9510.49       243.81 o                         
   0  17   7        109.19         89.19       101.69 o                         
   1  17   7       5008.75       5639.83       190.02 o                         
   2  17   7        899.73       1161.34       118.59 o                         
   3  17   7       1321.92       1033.11       117.98 o                         
   0  18   7      12920.35      13264.13       298.92 o                         
  -8   0   8      13840.72      14601.80       300.62 o                         
  -6   0   8       7661.01       8006.65       175.61 o                         
  -4   0   8       1844.76       1755.72        75.69 o                         
  -2   0   8       6522.94       6336.98       125.01 o                         
   0   0   8      48653.37      47544.56       407.41 o                         
   2   0   8       7780.08       8110.70       151.48 o                         
   4   0   8      22061.55      21622.18       289.31 o                         
   6   0   8       1415.36       1438.52        86.03 o                         
   8   0   8        243.50        437.87        89.30 o                         
  -9   1   8       6723.79       7112.04       158.67 o                         
  -8   1   8       1728.44       1823.86        81.96 o                         
  -7   1   8      11842.73      12518.53       174.93 o                         
  -6   1   8       3566.21       3508.68        86.21 o                         
  -5   1   8        604.54        633.97        42.62 o                         
  -4   1   8       5777.84       5839.63        90.27 o                         
  -3   1   8      11129.49      10967.25       119.59 o                         
  -2   1   8       6802.06       6679.98        93.07 o                         
  -1   1   8      25553.73      25415.63       189.31 o                         
   0   1   8       9169.01       9221.15       106.63 o                         
   1   1   8      27707.15      28320.25       206.93 o                         
   2   1   8        445.35        536.58        32.47 o                         
   3   1   8      20907.65      20247.36       171.05 o                         
   4   1   8        973.63       1258.95        53.01 o                         
   5   1   8       1380.58       1431.71        58.53 o                         
   6   1   8         42.48        217.43        48.25 o                         
   7   1   8          3.94        746.69        64.47 o                         
   8   1   8        801.86        757.47        69.28 o                         
   9   1   8        107.81        267.04        72.81 o                         
  -9   2   8        613.16        543.51        70.92 o                         
  -8   2   8       2946.75       3239.75       101.63 o                         
  -7   2   8      13720.34      13763.58       185.73 o                         
  -6   2   8         11.71        124.03        40.49 o                         
  -5   2   8      12301.20      12296.10       146.74 o                         
  -4   2   8       4585.73       4517.42        80.63 o                         
  -3   2   8      29800.94      29280.76       214.55 o                         
  -2   2   8       9564.18       9422.71       109.36 o                         
  -1   2   8      21831.96      21416.24       173.40 o                         
   0   2   8      50357.49      49731.86       301.31 o                         
   1   2   8       1560.71       1788.82        47.21 o                         
   2   2   8       6473.60       6871.95        98.26 o                         
   3   2   8        261.35        761.62        39.22 o                         
   4   2   8       1857.12       2079.22        59.64 o                         
   5   2   8       1124.52       1015.07        55.90 o                         
   6   2   8         14.99        362.41        49.60 o                         
   7   2   8       6941.66       6401.80       132.61 o                         
   8   2   8         12.42         73.78        60.89 o                         
   9   2   8        862.19        669.40        84.65 o                         
  -9   3   8        138.21        166.30        64.84 o                         
  -8   3   8       2951.19       3098.24        99.79 o                         
  -7   3   8         73.50        159.88        50.05 o                         
  -6   3   8      20709.16      20523.68       212.55 o                         
  -5   3   8       7670.10       7406.79       113.15 o                         
  -4   3   8      58963.39      57884.09       336.73 o                         
  -3   3   8       6981.03       6748.43        89.59 o                         
  -2   3   8      12089.42      11973.07       123.58 o                         
  -1   3   8       8599.16       8153.85        97.22 o                         
   0   3   8       3221.76       3683.28        70.82 o                         
   1   3   8       3647.34       3558.09        69.00 o                         
   2   3   8        554.48        851.00        42.44 o                         
   3   3   8        429.35        714.42        39.10 o                         
   4   3   8       7496.12       6857.30       110.65 o                         
   5   3   8         47.89        157.54        40.83 o                         
   6   3   8       7922.83       7262.37       130.91 o                         
   7   3   8        500.63        635.73        61.20 o                         
   8   3   8       4042.79       3716.86       115.64 o                         
   9   3   8        334.47        327.95        73.82 o                         
  -9   4   8       2876.07       2916.30       107.71 o                         
  -8   4   8       3049.25       3026.71        98.89 o                         
  -7   4   8      21031.28      21372.54       231.33 o                         
  -6   4   8        158.39        169.30        44.54 o                         
  -5   4   8      14232.59      14142.82       159.32 o                         
  -4   4   8      10715.72      10257.22       118.81 o                         
  -3   4   8      30154.21      30024.05       209.71 o                         
  -2   4   8       5121.38       5055.62        61.38 o                         
  -1   4   8       5638.98       5491.73        62.14 o                         
   0   4   8          0.11        124.04        20.41 o                         
   1   4   8         40.06        377.79        30.75 o                         
   2   4   8       1903.48       2086.74        56.82 o                         
   3   4   8       9997.81       9916.46       118.30 o                         
   4   4   8        234.55        344.33        39.94 o                         
   5   4   8       8981.43       8259.74       125.49 o                         
   6   4   8       4494.27       3950.37       101.83 o                         
   7   4   8      14905.08      13859.89       200.38 o                         
   8   4   8        338.41        260.40        64.54 o                         
   9   4   8       1895.98       1943.39       100.51 o                         
  -9   5   8       2495.30       2637.67       139.25 o                         
  -8   5   8      11703.18      12290.41       190.36 o                         
  -7   5   8       2913.43       3007.55        91.05 o                         
  -6   5   8      14064.02      14127.83       173.51 o                         
  -5   5   8       1771.86       1690.23        60.03 o                         
  -4   5   8      13590.10      13659.35       139.77 o                         
  -3   5   8         39.19         93.75        23.79 o                         
  -2   5   8       4197.21       3931.16        48.68 o                         
  -1   5   8        355.99        434.87        22.40 o                         
   0   5   8         49.73        434.75        21.36 o                         
   1   5   8       6537.15       6360.93        76.74 o                         
   2   5   8      14035.08      13316.60       136.85 o                         
   3   5   8      14146.63      13331.62       139.47 o                         
   4   5   8      23796.92      22143.98       200.87 o                         
   5   5   8       2929.82       2745.98        79.17 o                         
   6   5   8       8975.64       8363.09       149.66 o                         
   7   5   8        778.97        943.14        69.31 o                         
   8   5   8       6106.49       6416.13       148.81 o                         
   9   5   8          7.18        163.43        75.72 o                         
  -9   6   8       1666.05       1651.14       123.34 o                         
  -8   6   8       4273.65       4022.17       152.92 o                         
  -7   6   8      10544.71      10647.10       202.73 o                         
  -6   6   8        803.96        730.60        50.13 o                         
  -5   6   8       5153.25       5372.97        97.75 o                         
  -4   6   8        145.74        240.39        31.07 o                         
  -3   6   8       4303.93       4173.05        67.87 o                         
  -2   6   8      13874.47      13584.45        88.67 o                         
  -1   6   8       2445.19       2489.70        76.34 o                         
   0   6   8      20537.38      20691.59       112.69 o                         
   1   6   8       5747.26       5738.46        64.40 o                         
   2   6   8       9775.70       9699.45       114.84 o                         
   3   6   8      18901.25      17814.65       178.32 o                         
   4   6   8       8473.89       8861.29       130.41 o                         
   5   6   8       4980.57       4604.91       101.70 o                         
   6   6   8       1975.70       2107.26        82.57 o                         
   7   6   8       7141.37       6852.09       145.78 o                         
   8   6   8       2057.02       2184.84        96.30 o                         
  -8   7   8       1261.21       1296.87       104.68 o                         
  -7   7   8        388.88        393.20        79.56 o                         
  -6   7   8        331.82        383.59        68.60 o                         
  -5   7   8        251.29        348.85        65.04 o                         
  -4   7   8        792.14        767.21        39.26 o                         
  -3   7   8      18196.78      18194.17       145.09 o                         
  -2   7   8        810.28        795.59        53.69 o                         
  -1   7   8      20725.58      20313.71       226.11 o                         
   0   7   8       4506.59       4244.40        92.35 o                         
   1   7   8      24719.16      23776.03       141.71 o                         
   2   7   8       2287.92       2245.78        61.19 o                         
   3   7   8      21697.34      21453.82       193.86 o                         
   4   7   8       1693.11       1586.21        61.67 o                         
   5   7   8       1783.68       2472.14        79.13 o                         
   6   7   8       3581.43       3197.94        98.64 o                         
   7   7   8        578.58       1629.70        85.61 o                         
   8   7   8        742.56        756.87        75.34 o                         
  -8   8   8        449.59        338.03        89.33 o                         
  -7   8   8        470.45        354.15        85.23 o                         
  -6   8   8       3100.06       3045.55       122.72 o                         
  -5   8   8        356.59        266.36        62.21 o                         
  -4   8   8       8247.93       8552.83       174.22 o                         
  -3   8   8         44.46        103.58        52.16 o                         
  -2   8   8      10590.29      10771.15       172.02 o                         
  -1   8   8       6662.73       6575.59       125.20 o                         
   0   8   8      42371.42      41342.06       368.91 o                         
   1   8   8       1153.61       1157.70        47.19 o                         
   2   8   8      24245.01      23516.90       192.49 o                         
   3   8   8       1000.25       1036.60        50.44 o                         
   4   8   8       6452.22       7202.17       123.23 o                         
   5   8   8         81.34        143.75        47.76 o                         
   6   8   8        226.63       1697.09        81.00 o                         
   7   8   8        400.31        498.25        64.49 o                         
   8   8   8       1410.18       1881.33       101.34 o                         
  -8   9   8        464.85        403.34        91.88 o                         
  -7   9   8         11.59         -6.59        79.31 o                         
  -6   9   8       4544.96       4452.86       154.22 o                         
  -5   9   8       3611.63       3675.71       126.04 o                         
  -4   9   8       7064.02       6818.98       158.65 o                         
  -3   9   8       9828.44       9518.98       178.40 o                         
  -2   9   8         77.77        125.98        49.17 o                         
  -1   9   8      23835.56      23372.86       263.27 o                         
   0   9   8        186.57        387.26        57.53 o                         
   1   9   8      24633.27      24588.87       284.72 o                         
   2   9   8         93.40        276.70        32.05 o                         
   3   9   8       6756.89       6966.27       111.32 o                         
   4   9   8       9230.44       9392.44       140.53 o                         
   5   9   8       1256.01       2015.09        79.32 o                         
   6   9   8       6614.70       7036.41       142.30 o                         
   7   9   8         68.24        698.36        72.27 o                         
   8   9   8       1622.07       2092.96       103.65 o                         
  -8  10   8         50.50          6.52       128.54 o                         
  -7  10   8       5902.98       5645.63       199.19 o                         
  -6  10   8       1138.49        973.40        99.03 o                         
  -5  10   8       9216.88       9392.69       215.46 o                         
  -4  10   8       1830.70       1601.29        91.82 o                         
  -3  10   8       3463.26       3291.03       110.21 o                         
  -2  10   8       4300.65       4599.59       122.83 o                         
  -1  10   8       1090.42       1086.83        68.06 o                         
   0  10   8       3190.81       3170.71        98.78 o                         
   1  10   8       6974.20       7578.63       162.83 o                         
   2  10   8       4941.81       4814.80       131.37 o                         
   3  10   8       7212.95       7868.12       180.52 o                         
   4  10   8       6856.58       6553.19       171.65 o                         
   5  10   8      18815.41      19570.19       229.62 o                         
   6  10   8         21.01         98.45        56.84 o                         
   7  10   8       9155.04       9632.45       188.48 o                         
  -7  11   8        526.97        596.86       105.11 o                         
  -6  11   8       9941.08      10339.40       257.50 o                         
  -5  11   8        537.10        482.25        84.84 o                         
  -4  11   8       5891.73       6055.62       170.30 o                         
  -3  11   8       1912.83       1640.48        89.54 o                         
  -2  11   8       4510.87       4215.97       122.05 o                         
  -1  11   8         80.52        112.72        56.63 o                         
   0  11   8         16.61        280.87        57.97 o                         
   1  11   8          8.87        242.57        66.40 o                         
   2  11   8       6837.49       7979.46       184.05 o                         
   3  11   8        701.89        432.27        80.31 o                         
   4  11   8      13628.09      13918.39       268.95 o                         
   5  11   8       3142.06       2701.23       130.62 o                         
   6  11   8      11630.37      11760.69       261.43 o                         
   7  11   8         36.72        -36.58       103.28 o                         
  -7  12   8       6324.24       6332.99       213.07 o                         
  -6  12   8       2977.06       3210.77       152.88 o                         
  -5  12   8       8743.20       8667.12       223.14 o                         
  -4  12   8       1383.33       1425.74       101.90 o                         
  -3  12   8       6082.98       5706.12       164.26 o                         
  -2  12   8       7923.96       7721.67       178.50 o                         
  -1  12   8       4453.88       3969.95       124.03 o                         
   0  12   8       1634.75       1825.29        93.45 o                         
   1  12   8        211.32        592.30        71.92 o                         
   2  12   8        826.06       1073.69        92.42 o                         
   3  12   8       5457.32       6510.54       199.90 o                         
   4  12   8          1.26        419.41        92.45 o                         
   5  12   8       8458.40       9119.77       239.57 o                         
   6  12   8          6.36        266.11       103.43 o                         
  -6  13   8       4782.31       5036.57       191.01 o                         
  -5  13   8       1027.34       1091.39       100.94 o                         
  -4  13   8       6405.04       6121.17       187.25 o                         
  -3  13   8      13243.24      14171.02       270.05 o                         
  -2  13   8       8539.55       8008.91       190.89 o                         
  -1  13   8       8556.39       8894.16       203.15 o                         
   0  13   8       2034.32       1677.32        97.81 o                         
   1  13   8       5188.54       5455.05       170.47 o                         
   2  13   8        124.90        301.67        83.13 o                         
   3  13   8       3888.41       4026.57       169.12 o                         
   4  13   8       2008.34       2219.81       138.03 o                         
   5  13   8         11.63        394.87        99.04 o                         
   6  13   8       5347.03       5586.40       207.30 o                         
  -5  14   8       4111.87       3900.17       170.47 o                         
  -4  14   8       1328.78       1419.48       115.22 o                         
  -3  14   8       4954.96       4705.96       168.32 o                         
  -2  14   8      11578.79      12090.26       257.64 o                         
  -1  14   8       2103.14       1756.44       111.35 o                         
   0  14   8      13453.48      14008.60       255.59 o                         
   1  14   8       4307.62       3756.52       148.01 o                         
   2  14   8      11084.73      11268.90       259.29 o                         
   3  14   8       1189.08        978.50       107.18 o                         
   4  14   8        591.96       1091.83       118.87 o                         
   5  14   8        471.65        484.68       111.92 o                         
  -5  15   8          0.24        135.24       108.29 o                         
  -4  15   8          8.78        132.67        93.46 o                         
  -3  15   8       1661.88       1592.10       114.45 o                         
  -2  15   8       2490.57       2363.30       136.03 o                         
  -1  15   8       7960.54       8548.26       223.48 o                         
   0  15   8       2069.49       1886.34       122.47 o                         
   1  15   8      14078.23      14556.95       285.74 o                         
   2  15   8       1278.64       1116.95       111.40 o                         
   3  15   8       5989.78       5773.76       203.52 o                         
   4  15   8       1598.88       1668.21       133.28 o                         
  -4  16   8          5.86       -106.39       106.39 o                         
  -3  16   8        399.03        560.57       103.10 o                         
  -2  16   8       4109.97       4489.17       175.05 o                         
  -1  16   8        155.13        181.67        95.42 o                         
   0  16   8       4197.99       4149.25       172.84 o                         
   1  16   8       2185.87       2297.75       135.02 o                         
   2  16   8      10544.91      10461.04       270.60 o                         
   3  16   8        276.25        461.23       104.88 o                         
  -2  17   8       1548.96       1571.35       129.55 o                         
  -1  17   8       2506.96       2382.37       146.71 o                         
   0  17   8        139.07        326.93       100.22 o                         
   1  17   8       2632.50       2266.85       134.25 o                         
   2  17   8        531.99        887.47       136.83 o                         
  -9   0   9        330.84        245.68        98.78 o                         
  -7   0   9       5199.99       5209.95       165.41 o                         
  -5   0   9       3123.02       3197.67       116.33 o                         
  -3   0   9      30743.63      30074.13       320.68 o                         
  -1   0   9       2911.08       2978.40        96.74 o                         
   1   0   9         68.49        241.46        50.50 o                         
   3   0   9         25.73        387.99        53.01 o                         
   5   0   9        325.86        186.15        60.10 o                         
   7   0   9       6869.69       6184.86       194.25 o                         
   9   0   9       1359.93       1296.17       121.20 o                         
  -9   1   9        646.92        548.91        70.02 o                         
  -8   1   9       1097.06        984.46        69.19 o                         
  -7   1   9       3099.85       3129.51        94.02 o                         
  -6   1   9       4802.68       4843.85       102.25 o                         
  -5   1   9         29.56         69.15        37.88 o                         
  -4   1   9      18427.20      18532.37       193.90 o                         
  -3   1   9         25.98         43.14        30.42 o                         
  -2   1   9       5946.88       6035.88        94.10 o                         
  -1   1   9       1498.88       1626.12        49.07 o                         
   0   1   9       8817.69       9250.44       110.88 o                         
   1   1   9        394.03        347.98        33.49 o                         
   2   1   9        124.51        118.18        32.72 o                         
   3   1   9       2567.85       2389.72        61.68 o                         
   4   1   9       1872.94       2082.05        70.05 o                         
   5   1   9         57.84        121.64        44.84 o                         
   6   1   9       2275.28       2039.90        77.69 o                         
   7   1   9          3.07         35.30        57.39 o                         
   8   1   9       2481.07       2142.43        95.20 o                         
   9   1   9         74.63        154.01        75.34 o                         
  -9   2   9         10.57         96.72        69.18 o                         
  -8   2   9       4855.74       4818.16       125.35 o                         
  -7   2   9       7935.81       8226.54       146.09 o                         
  -6   2   9       5161.11       5421.32       107.57 o                         
  -5   2   9       9724.81       9878.09       141.05 o                         
  -4   2   9       2055.82       2137.77        62.27 o                         
  -3   2   9       8926.86       9039.68       102.59 o                         
  -2   2   9        168.87        162.67        30.29 o                         
  -1   2   9       2202.58       2348.20        59.07 o                         
   0   2   9       4230.17       4090.13        77.53 o                         
   1   2   9       3909.06       3875.38        72.76 o                         
   2   2   9       1332.81       1314.19        51.96 o                         
   3   2   9       1711.72       1539.45        55.06 o                         
   4   2   9       4937.23       4609.42        96.55 o                         
   5   2   9       2790.10       2590.95        81.31 o                         
   6   2   9        381.99        365.95        51.58 o                         
   7   2   9       3733.85       3221.62       102.67 o                         
   8   2   9         64.30         24.86        65.89 o                         
   9   2   9        592.13        584.74        81.51 o                         
  -9   3   9       4270.23       4177.02       126.01 o                         
  -8   3   9       4984.59       4871.21       122.87 o                         
  -7   3   9       8456.68       8548.61       149.64 o                         
  -6   3   9       6340.35       6381.68       118.83 o                         
  -5   3   9       3739.63       3735.14        87.31 o                         
  -4   3   9      11906.60      11812.38       138.40 o                         
  -3   3   9          4.54         82.04        29.91 o                         
  -2   3   9        682.19        599.04        35.90 o                         
  -1   3   9       6577.82       6259.19        93.55 o                         
   0   3   9         93.91        214.78        32.16 o                         
   1   3   9       8831.49       8552.76       113.26 o                         
   2   3   9        516.13        594.80        41.66 o                         
   3   3   9       8594.64       7966.50       112.03 o                         
   4   3   9        184.94        299.90        42.17 o                         
   5   3   9       3420.83       3760.20        96.45 o                         
   6   3   9        795.71        637.38        58.84 o                         
   7   3   9       1781.86       2248.42        88.69 o                         
   8   3   9        943.49        782.36        73.15 o                         
   9   3   9        371.73        257.66        78.66 o                         
  -9   4   9       1939.11       1937.78       124.79 o                         
  -8   4   9       6590.90       7002.91       147.65 o                         
  -7   4   9       1596.53       1645.58        73.13 o                         
  -6   4   9       3220.07       3360.56        92.08 o                         
  -5   4   9       1338.85       1360.65        57.26 o                         
  -4   4   9        153.11        164.72        33.51 o                         
  -3   4   9       4202.08       4213.90        77.18 o                         
  -2   4   9       2449.87       2378.19        54.33 o                         
  -1   4   9         39.01         95.48        22.97 o                         
   0   4   9      36417.20      35376.07       246.36 o                         
   1   4   9        489.93        534.58        36.88 o                         
   2   4   9      13229.77      12779.74       141.87 o                         
   3   4   9       1374.45       1330.17        53.68 o                         
   4   4   9      16469.44      15793.18       174.10 o                         
   5   4   9        434.22        454.74        48.40 o                         
   6   4   9       2703.15       2720.69        93.46 o                         
   7   4   9        211.88        232.77        59.00 o                         
   8   4   9        116.55        648.83        74.80 o                         
  -9   5   9       6090.24       5798.69       200.68 o                         
  -8   5   9       1455.23       1529.14       110.54 o                         
  -7   5   9      12225.87      12825.77       183.11 o                         
  -6   5   9        601.98        547.73        49.26 o                         
  -5   5   9         53.10         90.34        38.68 o                         
  -4   5   9       2046.30       2220.70        65.80 o                         
  -3   5   9       4409.57       4552.57        75.88 o                         
  -2   5   9       1493.91       1452.39        33.89 o                         
  -1   5   9      16644.21      16364.93       115.24 o                         
   0   5   9       2127.20       2268.61        44.20 o                         
   1   5   9      29217.31      28090.65       220.31 o                         
   2   5   9        631.30        614.54        39.46 o                         
   3   5   9      36756.31      34845.16       265.25 o                         
   4   5   9       1875.87       1884.20        64.86 o                         
   5   5   9       6347.81       6608.28       121.40 o                         
   6   5   9        270.51        328.98        57.42 o                         
   7   5   9       1072.03       2640.86       106.39 o                         
   8   5   9       1103.24       1407.55        89.31 o                         
  -8   6   9       3790.39       4021.66       159.46 o                         
  -7   6   9       2002.77       1924.58       109.40 o                         
  -6   6   9       2385.14       2163.45       109.09 o                         
  -5   6   9       4664.02       4898.77        96.92 o                         
  -4   6   9       5445.41       5488.15        96.10 o                         
  -3   6   9      25256.14      25147.60       202.94 o                         
  -2   6   9       9365.86       9457.43        96.75 o                         
  -1   6   9      20390.57      20304.29       117.18 o                         
   0   6   9      19420.40      19175.87       115.56 o                         
   1   6   9        530.93        939.71        36.86 o                         
   2   6   9      16657.47      16125.95       169.06 o                         
   3   6   9         35.94       1063.87        54.10 o                         
   4   6   9      16775.40      15455.59       176.77 o                         
   5   6   9       4673.74       4612.31       106.81 o                         
   6   6   9       1876.36       2414.22        93.03 o                         
   7   6   9       9903.03       9636.42       179.28 o                         
   8   6   9       1165.37       1995.10       103.34 o                         
  -8   7   9       3805.27       4053.63       163.83 o                         
  -7   7   9         31.76        216.43        79.79 o                         
  -6   7   9      15604.30      15913.81       293.63 o                         
  -5   7   9        638.65        551.31        69.36 o                         
  -4   7   9      27117.88      27057.55       334.14 o                         
  -3   7   9        181.75        226.57        54.54 o                         
  -2   7   9      31501.91      30384.79       334.40 o                         
  -1   7   9      15640.17      14446.09       201.42 o                         
   0   7   9      14221.99      13915.39       201.29 o                         
   1   7   9       3822.82       3488.78        68.22 o                         
   2   7   9        297.56       1215.73        54.17 o                         
   3   7   9       1731.63       1551.67        61.10 o                         
   4   7   9       5095.52       6186.49       118.10 o                         
   5   7   9       2741.14       2673.30        83.54 o                         
   6   7   9      10732.71      10633.46       178.44 o                         
   7   7   9        796.32        883.30        74.62 o                         
   8   7   9      10578.72      10092.75       195.64 o                         
  -8   8   9       1037.38       1035.00       105.80 o                         
  -7   8   9      13675.07      14055.64       286.18 o                         
  -6   8   9         32.06         67.72        79.46 o                         
  -5   8   9      29066.83      28971.34       364.83 o                         
  -4   8   9        638.33        572.15        70.99 o                         
  -3   8   9      35269.76      34418.63       367.35 o                         
  -2   8   9        504.82        561.16        58.20 o                         
  -1   8   9      19923.67      19427.28       257.86 o                         
   0   8   9         20.04         81.90        55.01 o                         
   1   8   9       6822.34       7485.92       164.79 o                         
   2   8   9       1521.22       1797.42        58.63 o                         
   3   8   9       2975.66       3981.19        88.20 o                         
   4   8   9        118.40        212.32        44.56 o                         
   5   8   9      11239.26      11711.71       170.33 o                         
   6   8   9        162.23        230.53        56.44 o                         
   7   8   9      11111.26      10473.80       189.36 o                         
   8   8   9        542.90        598.97        79.25 o                         
  -8   9   9       3141.38       3070.91       166.69 o                         
  -7   9   9        969.77        824.31       102.75 o                         
  -6   9   9      11606.46      11835.42       261.85 o                         
  -5   9   9       1346.23       1264.50        93.17 o                         
  -4   9   9      22111.23      22567.39       326.71 o                         
  -3   9   9       1920.53       2195.55       100.74 o                         
  -2   9   9      19544.84      18480.99       262.92 o                         
  -1   9   9       7228.72       7606.30       161.52 o                         
   0   9   9      11594.94      11455.54       193.17 o                         
   1   9   9      18079.60      18238.86       271.61 o                         
   2   9   9        352.01        600.50        73.78 o                         
   3   9   9       7978.87       8362.24       191.34 o                         
   4   9   9       4647.79       5541.50       114.59 o                         
   5   9   9       4689.38       5715.76       122.99 o                         
   6   9   9       9197.43       9602.34       169.94 o                         
   7   9   9        585.81        910.85        79.70 o                         
  -7  10   9       1324.75       1148.22       121.64 o                         
  -6  10   9       1115.76       1107.57       105.11 o                         
  -5  10   9       3408.16       3523.91       144.37 o                         
  -4  10   9        311.35        255.73        77.46 o                         
  -3  10   9       8897.46       8700.24       190.67 o                         
  -2  10   9      11438.12      12190.15       206.27 o                         
  -1  10   9       4057.69       3618.49       114.30 o                         
   0  10   9      25188.93      27122.16       311.58 o                         
   1  10   9       2274.86       2000.29       101.10 o                         
   2  10   9      27510.29      28281.71       347.01 o                         
   3  10   9         90.66        211.31        78.36 o                         
   4  10   9      15183.12      15825.19       275.43 o                         
   5  10   9        540.28        471.43        86.71 o                         
   6  10   9       7551.36       8641.41       233.09 o                         
   7  10   9       3659.53       3217.43       166.09 o                         
  -7  11   9       5047.54       5207.14       200.67 o                         
  -6  11   9       1090.30       1093.62       114.61 o                         
  -5  11   9        971.63        920.21        95.40 o                         
  -4  11   9          3.04          3.40        79.18 o                         
  -3  11   9       4389.34       4783.17       155.10 o                         
  -2  11   9        554.45        500.10        66.22 o                         
  -1  11   9      10554.12      11825.07       201.09 o                         
   0  11   9         53.00        127.71        70.63 o                         
   1  11   9      33167.07      34806.82       405.25 o                         
   2  11   9         87.73        -48.20        76.00 o                         
   3  11   9      27646.16      27429.79       384.84 o                         
   4  11   9       1343.69       1410.23       100.03 o                         
   5  11   9       9096.47       9390.72       231.94 o                         
   6  11   9         51.74        323.80       103.68 o                         
   7  11   9        856.32       1857.69       153.97 o                         
  -6  12   9       3117.35       2923.84       152.92 o                         
  -5  12   9       5273.79       5337.17       182.66 o                         
  -4  12   9         99.42         60.65        85.54 o                         
  -3  12   9       3500.41       3150.82       138.63 o                         
  -2  12   9       2808.17       3111.16       122.50 o                         
  -1  12   9       1708.88       1769.05        91.37 o                         
   0  12   9      10428.12      11183.17       215.98 o                         
   1  12   9       1430.76       1382.85        94.39 o                         
   2  12   9      24111.35      24754.63       362.53 o                         
   3  12   9         49.29        452.74        95.89 o                         
   4  12   9      10636.83      10440.81       249.71 o                         
   5  12   9       1767.09       1869.76       130.16 o                         
   6  12   9       2639.98       2784.59       164.10 o                         
  -6  13   9       7482.35       7390.17       245.07 o                         
  -5  13   9       2502.07       2237.92       131.11 o                         
  -4  13   9       9378.85       9879.17       244.16 o                         
  -3  13   9        254.35        240.65        89.89 o                         
  -2  13   9      10845.94      10661.94       236.17 o                         
  -1  13   9       2582.17       3010.71       130.02 o                         
   0  13   9        853.39        883.72        86.63 o                         
   1  13   9       5221.87       5764.25       179.27 o                         
   2  13   9         42.73        876.52       104.34 o                         
   3  13   9       3943.49       4134.84       172.38 o                         
   4  13   9       1403.26       1398.22       123.30 o                         
   5  13   9       4986.00       5054.36       199.44 o                         
  -5  14   9      11512.04      13154.19       301.23 o                         
  -4  14   9       1336.40       1249.23       109.52 o                         
  -3  14   9       8465.89       8597.67       235.22 o                         
  -2  14   9        239.99        207.88        91.67 o                         
  -1  14   9       8835.65       8629.97       226.88 o                         
   0  14   9          9.42         79.86        82.09 o                         
   1  14   9        625.08       1073.66       108.18 o                         
   2  14   9        286.06        328.26        92.90 o                         
   3  14   9        334.62        795.64       119.26 o                         
   4  14   9        419.02        188.16       111.89 o                         
   5  14   9       4097.43       4880.22       214.17 o                         
  -4  15   9       4993.02       5170.92       194.50 o                         
  -3  15   9       1398.98       1673.23       127.04 o                         
  -2  15   9       5515.52       5598.40       199.96 o                         
  -1  15   9       1366.70       1419.33       115.07 o                         
   0  15   9       1757.89       1457.86       112.76 o                         
   1  15   9        662.88        701.52       102.01 o                         
   2  15   9        476.61        746.82       106.82 o                         
   3  15   9        295.41        337.54       111.92 o                         
   4  15   9       1235.71       1482.45       148.26 o                         
  -3  16   9       2920.23       2594.85       155.41 o                         
  -2  16   9       2831.20       2644.96       144.63 o                         
  -1  16   9       3476.46       2962.06       155.02 o                         
   0  16   9       1811.57       1999.70       136.16 o                         
   1  16   9        477.82        494.80       101.94 o                         
   2  16   9        915.10       1058.63       117.23 o                         
   3  16   9          5.98        178.87       104.64 o                         
  -1  17   9       1464.98       1742.69       139.46 o                         
   0  17   9        225.23         47.26       109.51 o                         
   1  17   9       2217.20       2667.91       161.62 o                         
  -8   0  10       3306.20       3398.81       152.60 o                         
  -6   0  10        646.63        604.78        69.95 o                         
  -4   0  10       1120.67       1060.44        73.78 o                         
  -2   0  10        610.08        460.92        52.91 o                         
   0   0  10      21296.56      20937.81       257.10 o                         
   2   0  10       6837.62       6833.09       154.44 o                         
   4   0  10      11116.54      10371.28       214.90 o                         
   6   0  10       2860.78       3328.17       138.73 o                         
   8   0  10       1790.13       2907.70       174.22 o                         
  -9   1  10       2144.84       2223.63       100.22 o                         
  -8   1  10        200.82        167.31        61.56 o                         
  -7   1  10       8731.75       8905.99       155.76 o                         
  -6   1  10        386.09        333.83        48.13 o                         
  -5   1  10        186.95        146.68        43.23 o                         
  -4   1  10       4218.57       4026.67        90.62 o                         
  -3   1  10          7.96         29.49        33.96 o                         
  -2   1  10        334.96        210.00        33.62 o                         
  -1   1  10       2500.40       2358.48        62.41 o                         
   0   1  10         24.57        209.68        35.05 o                         
   1   1  10       7134.67       6714.62       107.10 o                         
   2   1  10        165.81        186.18        33.43 o                         
   3   1  10      12797.33      11851.20       154.31 o                         
   4   1  10        229.77        186.73        45.78 o                         
   5   1  10       2647.85       2725.80        86.16 o                         
   6   1  10       2439.22       2120.32        80.54 o                         
   7   1  10       5013.14       5435.07       132.51 o                         
   8   1  10       1559.62       1309.68        83.20 o                         
  -9   2  10         42.58          8.39        76.53 o                         
  -8   2  10       2914.39       3033.36       104.76 o                         
  -7   2  10        521.64        433.17        56.10 o                         
  -6   2  10       5193.83       5109.10       110.74 o                         
  -5   2  10        972.94        840.11        52.29 o                         
  -4   2  10        599.49        635.74        44.08 o                         
  -3   2  10       9396.78       8954.08       120.71 o                         
  -2   2  10       1250.91       1142.54        47.39 o                         
  -1   2  10       1371.38       1354.21        50.70 o                         
   0   2  10        580.13        867.88        46.82 o                         
   1   2  10         70.93        241.33        35.32 o                         
   2   2  10        994.90        901.41        49.73 o                         
   3   2  10        106.39        362.23        45.34 o                         
   4   2  10      15039.31      13517.13       172.45 o                         
   5   2  10       3109.37       2564.17        83.84 o                         
   6   2  10       2848.95       2409.66        87.46 o                         
   7   2  10       4404.48       3865.59       115.71 o                         
   8   2  10        621.19        801.28        75.15 o                         
  -8   3  10        453.34        362.35        61.57 o                         
  -7   3  10       5815.62       6163.45       131.07 o                         
  -6   3  10       4682.13       4655.35       107.37 o                         
  -5   3  10       2128.31       1963.93        70.98 o                         
  -4   3  10       5469.82       5351.13        97.09 o                         
  -3   3  10       2289.64       2100.84        60.00 o                         
  -2   3  10       7834.14       7636.73       110.98 o                         
  -1   3  10       1336.55       1561.97        52.71 o                         
   0   3  10      23489.32      22891.70       204.06 o                         
   1   3  10         58.55        239.33        38.51 o                         
   2   3  10        395.60        351.05        41.83 o                         
   3   3  10       2294.71       2164.81        75.26 o                         
   4   3  10       1966.53       2883.27        85.15 o                         
   5   3  10       2389.18       1968.99        76.50 o                         
   6   3  10       1143.45       1135.62        69.27 o                         
   7   3  10       2657.07       2454.99        95.22 o                         
   8   3  10       5409.55       4884.61       137.02 o                         
  -8   4  10       1463.52       1424.96       109.20 o                         
  -7   4  10       2403.35       2404.27        86.54 o                         
  -6   4  10        199.07        255.54        48.91 o                         
  -5   4  10       7099.01       7073.46       122.86 o                         
  -4   4  10         41.93         80.90        36.97 o                         
  -3   4  10      29407.09      29199.72       224.35 o                         
  -2   4  10       4149.25       3806.27        76.55 o                         
  -1   4  10      16705.02      16554.97       164.45 o                         
   0   4  10         30.52        116.51        32.76 o                         
   1   4  10      11624.48      11843.51       141.05 o                         
   2   4  10          3.27        179.26        40.93 o                         
   3   4  10       1266.33       2067.61        73.24 o                         
   4   4  10        463.88        774.90        52.44 o                         
   5   4  10        498.60        621.29        56.99 o                         
   6   4  10        289.20        127.99        55.74 o                         
   7   4  10       6305.81       6242.88       149.45 o                         
   8   4  10       3004.56       2424.30       109.80 o                         
  -8   5  10         68.19        181.68        86.72 o                         
  -7   5  10       2242.09       2321.54       121.25 o                         
  -6   5  10       3480.18       3405.11       142.66 o                         
  -5   5  10       1626.18       1541.31        66.38 o                         
  -4   5  10      29214.90      29486.17       245.89 o                         
  -3   5  10        848.39        983.18        43.87 o                         
  -2   5  10      18359.96      18216.05       160.61 o                         
  -1   5  10       1693.67       1877.57        53.21 o                         
   0   5  10      27339.87      26895.15       212.19 o                         
   1   5  10       8530.77       7962.86       122.40 o                         
   2   5  10       9392.08       9662.91       130.90 o                         
   3   5  10       2629.44       2798.94        79.19 o                         
   4   5  10       1456.03       2312.31        74.97 o                         
   5   5  10       1005.89       1185.65        66.24 o                         
   6   5  10       2266.14       2507.12        93.83 o                         
   7   5  10         69.55        564.16        74.01 o                         
   8   5  10       2402.09       2615.84       115.16 o                         
  -8   6  10       5746.90       5718.23       194.60 o                         
  -7   6  10        640.86        606.66        91.94 o                         
  -6   6  10       3299.21       3266.82       136.48 o                         
  -5   6  10       6718.94       6803.02       177.11 o                         
  -4   6  10       4883.17       4774.82       146.72 o                         
  -3   6  10      19704.60      19549.93       264.96 o                         
  -2   6  10         45.09        194.93        30.05 o                         
  -1   6  10      15818.59      15614.79       139.60 o                         
   0   6  10       9199.44       9472.77       112.81 o                         
   1   6  10      16744.19      16331.58       166.81 o                         
   2   6  10      14661.03      14497.19       164.33 o                         
   3   6  10       4206.23       4386.50        94.57 o                         
   4   6  10      12358.78      12271.21       166.40 o                         
   5   6  10        579.46       1035.69        66.20 o                         
   6   6  10       4286.69       4674.03       123.92 o                         
   7   6  10       1117.38       1443.46        89.36 o                         
   8   6  10        280.15        715.79        85.09 o                         
  -8   7  10       1144.99       1363.42       116.96 o                         
  -7   7  10      17832.41      18223.79       324.93 o                         
  -6   7  10        125.04         59.93        80.86 o                         
  -5   7  10       9307.41       9088.42       207.02 o                         
  -4   7  10       4273.56       4207.68       141.30 o                         
  -3   7  10       3531.33       3665.90       123.40 o                         
  -2   7  10       3595.01       3250.60       108.94 o                         
  -1   7  10        118.59        586.85        73.44 o                         
   0   7  10       6923.08       6489.59       150.33 o                         
   1   7  10      26086.32      26465.43       213.67 o                         
   2   7  10       1164.66        880.24        47.16 o                         
   3   7  10      25251.31      24503.96       231.13 o                         
   4   7  10       3493.26       3525.66        96.57 o                         
   5   7  10      10877.59      10560.72       171.37 o                         
   6   7  10        133.96        278.05        62.70 o                         
   7   7  10       6595.13       7288.46       166.37 o                         
   8   7  10          6.77        210.19        77.13 o                         
  -8   8  10      13656.88      14137.28       328.32 o                         
  -7   8  10        123.83        203.45        93.63 o                         
  -6   8  10      27633.71      27314.46       398.05 o                         
  -5   8  10        284.73        332.29        76.00 o                         
  -4   8  10      14248.98      13638.35       245.53 o                         
  -3   8  10       2655.11       2478.68       114.24 o                         
  -2   8  10          3.60        308.17        72.16 o                         
  -1   8  10        201.88        237.54        61.12 o                         
   0   8  10       7909.77       8963.14       183.57 o                         
   1   8  10        723.04       1119.98        85.99 o                         
   2   8  10      15105.40      15743.23       260.21 o                         
   3   8  10        646.12        615.01        49.85 o                         
   4   8  10      28254.34      26873.51       260.23 o                         
   5   8  10       2105.03       2018.83        81.04 o                         
   6   8  10       9476.34       8926.11       169.03 o                         
   7   8  10        477.32        585.63        78.54 o                         
  -7   9  10      14871.86      15478.60       328.12 o                         
  -6   9  10       5358.70       5849.61       190.73 o                         
  -5   9  10      13178.76      13146.00       261.44 o                         
  -4   9  10       4470.46       4906.78       161.55 o                         
  -3   9  10       3468.93       3146.67       125.20 o                         
  -2   9  10      14254.29      14426.32       260.01 o                         
  -1   9  10       1043.40       1182.81        82.95 o                         
   0   9  10      12931.25      13254.49       226.30 o                         
   1   9  10       4483.19       4791.07       144.26 o                         
   2   9  10       2292.77       2350.41       112.47 o                         
   3   9  10      16215.08      15674.54       277.54 o                         
   4   9  10        481.62       1451.99       123.59 o                         
   5   9  10      13125.63      12747.26       264.95 o                         
   6   9  10         33.65        638.49       101.90 o                         
   7   9  10       2904.87       2454.22       146.21 o                         
  -7  10  10       1682.93       1843.35       133.96 o                         
  -6  10  10       3861.97       3926.13       172.63 o                         
  -5  10  10       6379.50       6672.27       196.72 o                         
  -4  10  10        747.15        644.43        85.50 o                         
  -3  10  10      23209.83      24054.37       353.34 o                         
  -2  10  10       1124.46        941.19        82.09 o                         
  -1  10  10      34183.52      35487.82       402.21 o                         
   0  10  10       1965.48       1760.59       104.16 o                         
   1  10  10      13046.30      13454.84       239.18 o                         
   2  10  10       5736.43       5572.48       158.72 o                         
   3  10  10       3165.89       3844.93       150.45 o                         
   4  10  10       2525.37       2055.43       113.31 o                         
   5  10  10        553.62       1712.10       117.94 o                         
   6  10  10       1399.73       1209.38       114.74 o                         
   7  10  10       1625.20       1819.41       141.96 o                         
  -6  11  10       7349.31       7471.03       239.83 o                         
  -5  11  10        166.50        217.37        89.83 o                         
  -4  11  10      17455.10      18202.67       320.68 o                         
  -3  11  10        919.40        759.28        90.72 o                         
  -2  11  10      33052.08      33882.19       394.51 o                         
  -1  11  10       1065.93       1128.55        80.91 o                         
   0  11  10      19910.90      19687.21       299.58 o                         
   1  11  10         99.73        141.08        72.03 o                         
   2  11  10       9977.77      10578.16       232.57 o                         
   3  11  10        237.50        240.80        87.00 o                         
   4  11  10         33.32        674.17       102.04 o                         
   5  11  10          1.56         43.21        89.88 o                         
   6  11  10       1011.99       2361.12       149.15 o                         
  -6  12  10       1151.74       1002.89       125.30 o                         
  -5  12  10       8851.62       9150.20       244.24 o                         
  -4  12  10       2760.57       2726.38       139.50 o                         
  -3  12  10      19911.98      19647.95       335.77 o                         
  -2  12  10          9.32        203.64        80.56 o                         
  -1  12  10      14030.90      14212.14       241.79 o                         
   0  12  10        223.75        403.73        78.30 o                         
   1  12  10       9276.24       9170.82       217.95 o                         
   2  12  10       1415.96       1850.02       117.96 o                         
   3  12  10       1683.20       1749.83       128.06 o                         
   4  12  10        992.57        988.83       109.00 o                         
   5  12  10        939.82       1390.66       124.91 o                         
   6  12  10       1690.12       2040.39       149.21 o                         
  -5  13  10       3004.67       2623.97       148.71 o                         
  -4  13  10       2894.12       2781.02       149.38 o                         
  -3  13  10        754.99        724.02        93.74 o                         
  -2  13  10       8158.66       8084.43       220.47 o                         
  -1  13  10         90.30        186.91        88.76 o                         
   0  13  10       2884.58       2483.03       119.32 o                         
   1  13  10       7119.40       7614.32       204.75 o                         
   2  13  10        658.07        571.70        99.28 o                         
   3  13  10       3491.14       4131.73       177.48 o                         
   4  13  10        206.35        451.53       107.18 o                         
   5  13  10       3918.77       4629.50       198.65 o                         
  -4  14  10       1920.84       1521.25       134.61 o                         
  -3  14  10         25.02        -27.14       103.16 o                         
  -2  14  10        531.83        682.99       102.23 o                         
  -1  14  10       1040.52        936.00       109.94 o                         
   0  14  10       1294.87       1693.20       117.92 o                         
   1  14  10        126.35         39.87        94.71 o                         
   2  14  10       5251.98       6501.40       215.08 o                         
   3  14  10       1482.12       1562.77       124.85 o                         
   4  14  10       5352.95       5788.76       213.65 o                         
  -3  15  10        146.60        195.69       106.73 o                         
  -2  15  10         56.17        -33.12       101.29 o                         
  -1  15  10        752.11       1011.58       115.26 o                         
   0  15  10        850.09        889.94       104.35 o                         
   1  15  10       4016.92       4832.30       189.72 o                         
   2  15  10        170.28        291.72       101.80 o                         
   3  15  10       4504.44       5140.34       208.00 o                         
  -2  16  10        112.94        179.48       112.05 o                         
  -1  16  10       2292.87       2711.46       154.40 o                         
   0  16  10       1589.34       1965.32       142.41 o                         
   1  16  10        326.21        619.52       123.24 o                         
   2  16  10       4723.20       5527.19       214.30 o                         
  -7   0  11       1160.30       1032.58        93.22 o                         
  -5   0  11       8609.48       8316.19       203.38 o                         
  -3   0  11      15076.96      14597.83       230.87 o                         
  -1   0  11      18111.23      16778.95       253.27 o                         
   1   0  11      27769.92      27507.39       418.66 o                         
   3   0  11       5314.40       5669.56       161.58 o                         
   5   0  11        808.36       1645.90       119.42 o                         
   7   0  11       2551.73       3712.10       173.52 o                         
  -8   1  11         84.67        -32.76        64.01 o                         
  -7   1  11       1381.64       1315.46        70.55 o                         
  -6   1  11       2472.44       2360.26        85.00 o                         
  -5   1  11        594.56        538.60        50.94 o                         
  -4   1  11      13578.55      13169.95       169.28 o                         
  -3   1  11        117.64        177.53        38.69 o                         
  -2   1  11       9238.65       8689.71       131.93 o                         
  -1   1  11       4344.08       4258.85        85.78 o                         
   0   1  11      31470.02      30094.43       246.81 o                         
   1   1  11       3443.44       3438.50        82.57 o                         
   2   1  11       5383.79       5455.82       108.73 o                         
   3   1  11       2280.09       2139.85        75.74 o                         
   4   1  11       2802.03       4192.19       107.19 o                         
   5   1  11       4043.48       3913.89       106.97 o                         
   6   1  11        449.19       1182.72        77.21 o                         
   7   1  11       3146.04       3253.98       108.05 o                         
   8   1  11       3077.97       2906.63       116.25 o                         
  -8   2  11       3264.08       3354.75       111.77 o                         
  -7   2  11         83.17         80.25        55.15 o                         
  -6   2  11       3221.06       3094.12        93.78 o                         
  -5   2  11        177.19        193.79        46.44 o                         
  -4   2  11       3100.46       3044.77        82.50 o                         
  -3   2  11      10839.67      10185.39       137.24 o                         
  -2   2  11       1120.16       1088.54        54.18 o                         
  -1   2  11      10615.79      10045.86       137.08 o                         
   0   2  11       7391.45       7541.89       119.83 o                         
   1   2  11       3866.12       3643.30        83.74 o                         
   2   2  11       9373.61       9151.01       143.18 o                         
   3   2  11       7495.73       7440.60       130.36 o                         
   4   2  11      17891.41      16889.86       212.31 o                         
   5   2  11       2419.76       2296.83        83.62 o                         
   6   2  11       7464.98       7201.69       149.15 o                         
   7   2  11       1191.82       1488.60        86.78 o                         
   8   2  11       1874.51       2828.23       114.85 o                         
  -8   3  11        234.70        196.91        86.96 o                         
  -7   3  11      17168.45      17130.77       230.23 o                         
  -6   3  11       2236.14       2234.60        83.65 o                         
  -5   3  11       3300.00       3276.33        91.26 o                         
  -4   3  11         17.63         58.41        39.66 o                         
  -3   3  11       1739.81       1853.28        61.72 o                         
  -2   3  11        124.82        104.72        35.55 o                         
  -1   3  11          6.17        397.27        42.50 o                         
   0   3  11       3826.46       3889.70        89.35 o                         
   1   3  11      13391.36      12584.04       159.19 o                         
   2   3  11       2592.69       2258.11        75.68 o                         
   3   3  11      28063.87      26768.41       262.85 o                         
   4   3  11       5631.21       5148.29       116.26 o                         
   5   3  11       7591.66       7023.44       136.87 o                         
   6   3  11        311.03        359.66        60.54 o                         
   7   3  11       8170.87       8975.55       177.83 o                         
   8   3  11         80.20        330.92        77.32 o                         
  -8   4  11       9063.67       8896.88       234.97 o                         
  -7   4  11       1483.40       1467.04       105.75 o                         
  -6   4  11      11065.80      11261.12       228.92 o                         
  -5   4  11        971.67        884.48        56.65 o                         
  -4   4  11      10055.23       9897.18       144.63 o                         
  -3   4  11       9332.16       8886.29       125.51 o                         
  -2   4  11       1764.10       1859.20        58.56 o                         
  -1   4  11       2127.84       2268.01        66.18 o                         
   0   4  11        251.78        685.55        45.71 o                         
   1   4  11       1348.11       1639.62        62.97 o                         
   2   4  11       4481.41       4531.95       104.04 o                         
   3   4  11        354.46        550.84        52.95 o                         
   4   4  11      19260.51      18236.52       214.27 o                         
   5   4  11       1631.66       1322.94        70.59 o                         
   6   4  11       8229.72       7580.98       156.72 o                         
   7   4  11       1789.01       1571.46        89.27 o                         
   8   4  11       4308.51       4758.74       150.10 o                         
  -8   5  11          0.86        172.02        91.62 o                         
  -7   5  11      10328.23      10225.28       243.89 o                         
  -6   5  11       3901.28       3513.69       143.85 o                         
  -5   5  11      10553.78      10491.93       218.23 o                         
  -4   5  11       6140.85       6372.28       168.69 o                         
  -3   5  11      18666.53      19033.55       186.19 o                         
  -2   5  11       9595.91       9449.88       117.05 o                         
  -1   5  11        988.79       1154.34        51.09 o                         
   0   5  11       6624.06       6966.81       105.27 o                         
   1   5  11         63.19        587.64        48.55 o                         
   2   5  11        763.24       1016.43        56.04 o                         
   3   5  11       4123.70       4238.55       101.10 o                         
   4   5  11        444.13       1003.58        62.86 o                         
   5   5  11       6474.89       6282.64       133.22 o                         
   6   5  11        423.65        525.21        63.87 o                         
   7   5  11       8472.26       7470.56       172.00 o                         
   8   5  11       2812.62       2717.63       121.92 o                         
  -8   6  11       2222.93       2270.29       140.27 o                         
  -7   6  11          0.88         73.64        85.55 o                         
  -6   6  11       7523.94       7534.56       202.73 o                         
  -5   6  11       3277.25       3556.93       135.38 o                         
  -4   6  11      15165.00      15370.00       271.50 o                         
  -3   6  11      16444.77      16935.20       265.80 o                         
  -2   6  11       8833.75       8699.48       176.80 o                         
  -1   6  11      15539.64      15479.08       234.30 o                         
   0   6  11       1191.06       1267.09        61.20 o                         
   1   6  11      11288.20      11538.76       150.43 o                         
   2   6  11        126.44        324.82        41.75 o                         
   3   6  11       2094.69       2556.18        82.40 o                         
   4   6  11        839.32        983.15        61.47 o                         
   5   6  11       1043.19       1332.53        74.94 o                         
   6   6  11       2348.65       2066.81        94.05 o                         
   7   6  11        749.10       1093.81        88.40 o                         
  -7   7  11       2553.49       2414.25       131.97 o                         
  -6   7  11        458.34        466.36        89.70 o                         
  -5   7  11        710.44        768.07        84.69 o                         
  -4   7  11       4774.22       5413.24       162.91 o                         
  -3   7  11       4683.55       4903.58       147.48 o                         
  -2   7  11      13049.79      12997.70       227.95 o                         
  -1   7  11       2041.09       1705.65        90.24 o                         
   0   7  11      25576.54      25918.47       330.33 o                         
   1   7  11       7521.05       8058.71       188.50 o                         
   2   7  11      11032.10      10378.53       228.22 o                         
   3   7  11         75.71        241.39        46.67 o                         
   4   7  11        874.54       1271.17        68.24 o                         
   5   7  11         53.86        277.89        61.46 o                         
   6   7  11          7.00        529.51        71.58 o                         
   7   7  11        304.66        198.22        73.78 o                         
  -7   8  11       1683.53       1792.10       126.80 o                         
  -6   8  11        430.51        478.20        92.45 o                         
  -5   8  11         27.25         32.12        82.97 o                         
  -4   8  11       1689.50       1719.68       106.90 o                         
  -3   8  11      10323.94      10127.58       220.95 o                         
  -2   8  11        961.81        877.37        80.60 o                         
  -1   8  11      17642.37      18116.18       278.63 o                         
   0   8  11       2241.30       2598.48       104.79 o                         
   1   8  11      15352.07      15034.18       260.33 o                         
   2   8  11        248.56        600.31        78.73 o                         
   3   8  11       8594.58       8419.15       204.29 o                         
   4   8  11        463.92        629.82        84.81 o                         
   5   8  11       1833.10       2119.07       133.03 o                         
   6   8  11        631.48        600.61       101.81 o                         
   7   8  11        417.97        832.95       119.32 o                         
  -7   9  11       6304.43       6935.94       224.46 o                         
  -6   9  11       1473.01       1289.49       122.75 o                         
  -5   9  11       5514.40       5896.33       192.73 o                         
  -4   9  11       3901.00       3978.78       151.50 o                         
  -3   9  11        956.56        948.21        87.54 o                         
  -2   9  11      13724.15      13949.68       256.63 o                         
  -1   9  11       3925.97       3676.83       135.43 o                         
   0   9  11      13338.51      12969.79       234.62 o                         
   1   9  11       1350.45       1558.36        97.08 o                         
   2   9  11       5192.93       4788.21       158.34 o                         
   3   9  11       1459.77       2167.97       116.23 o                         
   4   9  11       2848.84       3248.82       142.35 o                         
   5   9  11       1880.88       1920.28       133.12 o                         
   6   9  11          2.61        118.47       102.75 o                         
  -6  10  11      12709.15      12881.53       308.95 o                         
  -5  10  11       1093.18       1024.95       108.04 o                         
  -4  10  11       9814.14       9845.60       242.30 o                         
  -3  10  11       1736.45       1553.28       105.91 o                         
  -2  10  11       5554.11       5431.29       169.71 o                         
  -1  10  11       4058.90       4064.85       143.03 o                         
   0  10  11        681.64        801.84        86.79 o                         
   1  10  11       4909.29       4354.41       144.30 o                         
   2  10  11       2014.56       2630.97       122.77 o                         
   3  10  11        420.72        382.80        89.15 o                         
   4  10  11       5420.99       5564.62       184.31 o                         
   5  10  11        151.26         93.20        98.76 o                         
   6  10  11       2258.80       2118.13       141.84 o                         
  -6  11  11         65.76        -44.57       105.63 o                         
  -5  11  11      18169.20      18279.56       353.75 o                         
  -4  11  11       1264.09        987.34        99.80 o                         
  -3  11  11       8276.54       8098.74       212.42 o                         
  -2  11  11         35.67        177.76        79.78 o                         
  -1  11  11       1853.81       1638.28        99.22 o                         
   0  11  11        477.13        322.69        78.32 o                         
   1  11  11       1555.14       2379.41       123.47 o                         
   2  11  11         88.23        -81.33        81.33 o                         
   3  11  11       1547.70       2139.99       133.21 o                         
   4  11  11         37.24         73.57        87.00 o                         
   5  11  11       4762.38       4864.59       196.21 o                         
   6  11  11        795.33        561.47       112.65 o                         
  -5  12  11        259.61        193.09        94.31 o                         
  -4  12  11      10147.86      10010.17       251.73 o                         
  -3  12  11          9.80        303.08        94.35 o                         
  -2  12  11       2554.51       2420.39       135.43 o                         
  -1  12  11        147.67        365.87        80.10 o                         
   0  12  11       1068.65       1487.33       104.77 o                         
   1  12  11        754.16        822.14        94.68 o                         
   2  12  11       2245.42       2976.34       138.97 o                         
   3  12  11       2949.32       3311.00       150.50 o                         
   4  12  11       4087.23       4375.76       184.96 o                         
   5  12  11        229.84        343.59       114.83 o                         
  -5  13  11       3967.92       3744.50       182.02 o                         
  -4  13  11        111.80        319.46        99.33 o                         
  -3  13  11        552.99        409.54       106.10 o                         
  -2  13  11       1128.62       1266.25       108.84 o                         
  -1  13  11         67.87        405.84        91.81 o                         
   0  13  11       4081.84       4677.94       169.31 o                         
   1  13  11       1967.52       2160.87       126.82 o                         
   2  13  11       6453.54       7473.39       223.66 o                         
   3  13  11       5670.53       6017.43       209.22 o                         
   4  13  11        204.71        137.45       107.22 o                         
  -4  14  11        177.50        217.95       105.41 o                         
  -3  14  11       4925.30       5602.34       228.50 o                         
  -2  14  11         76.11        106.59       107.18 o                         
  -1  14  11       8000.00       9211.11       248.89 o                         
   0  14  11       1265.57       1439.41       120.20 o                         
   1  14  11       4100.94       4813.32       185.15 o                         
   2  14  11       4141.25       4811.85       193.73 o                         
   3  14  11       2374.86       2332.38       151.43 o                         
  -2  15  11      12991.02      14675.41       335.54 o                         
  -1  15  11       2188.92       2674.08       166.01 o                         
   0  15  11       4181.82       4646.81       191.59 o                         
   1  15  11        895.88        952.32       112.79 o                         
   2  15  11       3956.26       4745.72       202.41 o                         
  -8   0  12       9192.80       8926.61       248.81 o                         
  -6   0  12      23900.37      23106.08       377.79 o                         
  -4   0  12      32671.15      30783.23       382.13 o                         
  -2   0  12       6509.67       6245.31       173.52 o                         
   0   0  12       5064.72       6533.09       180.03 o                         
   2   0  12       1482.51       1859.17       104.28 o                         
   4   0  12      20702.35      19525.58       326.38 o                         
   6   0  12      11810.68      10675.65       271.24 o                         
   8   0  12       7281.92       6894.39       241.83 o                         
  -8   1  12         38.42        122.25        68.56 o                         
  -7   1  12      14394.21      13804.38       215.22 o                         
  -6   1  12        566.71        490.98        58.86 o                         
  -5   1  12      12256.33      11814.96       173.91 o                         
  -4   1  12       1152.90       1206.65        60.16 o                         
  -3   1  12      28156.00      26701.94       243.37 o                         
  -2   1  12       7619.37       7251.70       130.71 o                         
  -1   1  12       6928.46       6576.22       117.47 o                         
   0   1  12      16778.89      16439.29       193.03 o                         
   1   1  12        169.77       1325.18        64.05 o                         
   2   1  12       1764.84       1715.64        71.58 o                         
   3   1  12       8226.73       8515.70       145.30 o                         
   4   1  12       1928.77       2559.00        91.48 o                         
   5   1  12      11393.37      10281.24       182.63 o                         
   6   1  12       1305.58       1515.78        86.02 o                         
   7   1  12      15323.62      14499.03       235.50 o                         
   8   1  12         80.21        381.59        82.01 o                         
  -8   2  12       2467.29       2110.23       132.25 o                         
  -7   2  12        972.98        986.36        72.72 o                         
  -6   2  12       2895.43       2816.66        93.23 o                         
  -5   2  12       1402.98       1300.27        66.16 o                         
  -4   2  12      10016.96       9533.32       149.16 o                         
  -3   2  12      13398.15      13090.30       163.79 o                         
  -2   2  12       8037.04       7382.88       124.11 o                         
  -1   2  12      21637.86      21559.04       212.98 o                         
   0   2  12       2436.60       2545.81        77.91 o                         
   1   2  12      27570.97      26443.19       263.29 o                         
   2   2  12        678.02        997.15        61.67 o                         
   3   2  12      18685.42      18245.52       218.58 o                         
   4   2  12       2572.19       2553.74        91.06 o                         
   5   2  12       2301.23       3649.35       110.22 o                         
   6   2  12       5623.96       5092.24       132.71 o                         
   8   2  12       4845.52       4342.31       145.91 o                         
  -8   3  12       3378.84       3395.67       162.77 o                         
  -7   3  12         22.76        111.95        84.22 o                         
  -6   3  12        107.29        134.54        59.32 o                         
  -5   3  12         63.16         59.57        48.94 o                         
  -4   3  12       7101.37       6834.65       123.42 o                         
  -3   3  12       2426.16       2246.24        70.88 o                         
  -2   3  12      17274.97      17183.39       188.19 o                         
  -1   3  12        212.91        165.68        41.18 o                         
   0   3  12      33756.79      32715.56       277.56 o                         
   1   3  12       1718.76       1599.03        67.93 o                         
   2   3  12      21699.13      21250.95       232.08 o                         
   3   3  12         14.90        134.88        51.97 o                         
   4   3  12      14456.71      15023.00       199.52 o                         
   5   3  12         43.95         27.81        58.74 o                         
   6   3  12        184.90       1271.44        79.61 o                         
   7   3  12        791.40        650.49        78.22 o                         
  -8   4  12       2645.48       2339.37       141.41 o                         
  -7   4  12       3806.86       3941.29       156.01 o                         
  -6   4  12       3410.65       3685.33       147.20 o                         
  -5   4  12        296.95        226.03        75.15 o                         
  -4   4  12        820.03        820.95        70.84 o                         
  -3   4  12       5494.24       5506.40       110.27 o                         
  -2   4  12         24.01         61.22        36.95 o                         
  -1   4  12      13197.84      12696.68       156.62 o                         
   0   4  12       2213.40       2015.19        68.26 o                         
   1   4  12      23427.43      22696.94       234.98 o                         
   2   4  12       2159.29       1996.62        73.85 o                         
   3   4  12      14142.33      13937.90       190.18 o                         
   4   4  12        567.84        631.63        62.46 o                         
   5   4  12       1750.78       2113.56        88.73 o                         
   6   4  12        246.73        180.80        64.41 o                         
   7   4  12         49.46       1096.04        86.27 o                         
  -7   5  12       6429.19       6329.81       192.46 o                         
  -6   5  12       2292.89       2238.41       122.02 o                         
  -5   5  12       5027.05       4826.39       160.80 o                         
  -4   5  12        157.34        216.16        74.50 o                         
  -3   5  12       5602.31       5486.43       158.74 o                         
  -2   5  12       1275.95       1108.88        76.45 o                         
  -1   5  12        364.45        466.18        44.67 o                         
   0   5  12      15219.94      14823.07       167.12 o                         
   1   5  12       4417.72       4567.92       102.38 o                         
   2   5  12       3884.78       3478.76        97.15 o                         
   3   5  12       1333.40       1620.92        74.18 o                         
   4   5  12       6563.83       6612.69       140.03 o                         
   5   5  12       2765.93       2520.76        93.56 o                         
   6   5  12        674.01        885.14        76.82 o                         
   7   5  12       2472.62       2632.46       111.88 o                         
  -7   6  12       2605.52       2620.67       136.90 o                         
  -6   6  12      14848.58      14842.01       291.49 o                         
  -5   6  12       1493.40       1612.48       103.42 o                         
  -4   6  12      12166.90      12187.83       246.48 o                         
  -3   6  12        722.81        709.12        78.19 o                         
  -2   6  12       1985.27       2122.17       100.76 o                         
  -1   6  12       1147.14       1061.08        80.45 o                         
   0   6  12        853.58       1487.53        95.18 o                         
   1   6  12        968.71       1030.61        91.37 o                         
   2   6  12        494.85        653.19        52.54 o                         
   3   6  12       1265.82        938.99        61.50 o                         
   4   6  12       8021.76       8059.65       150.00 o                         
   5   6  12        871.78        610.56        63.54 o                         
   6   6  12       2844.70       2936.96       112.08 o                         
   7   6  12          7.91         29.98        74.03 o                         
  -7   7  12       7760.17       7791.34       226.39 o                         
  -6   7  12       3639.63       3660.72       158.33 o                         
  -5   7  12       9935.57      10161.94       239.72 o                         
  -4   7  12         10.65        107.24        79.31 o                         
  -3   7  12       6226.85       6336.37       185.01 o                         
  -2   7  12       2600.47       2464.93       115.41 o                         
  -1   7  12       2089.51       2368.53       109.37 o                         
   0   7  12         80.36        150.15        63.33 o                         
   1   7  12          4.36        334.53        78.04 o                         
   2   7  12         25.69         94.36        78.15 o                         
   3   7  12        812.13       1006.31        90.63 o                         
   4   7  12        403.47        384.18        82.35 o                         
   5   7  12       3396.85       3360.81       151.87 o                         
   6   7  12        512.71        514.01       101.80 o                         
   7   7  12       2628.43       2325.14       156.26 o                         
  -7   8  12        214.63        395.73       105.43 o                         
  -6   8  12       3753.30       4112.07       170.93 o                         
  -5   8  12          5.37        -28.29        86.88 o                         
  -4   8  12       6368.13       6269.12       192.40 o                         
  -3   8  12       1987.57       1944.99       113.22 o                         
  -2   8  12       6573.06       6750.96       202.39 o                         
  -1   8  12        927.99       1174.81        85.93 o                         
   0   8  12        428.29        480.60        74.22 o                         
   1   8  12       1120.83       1412.67       100.88 o                         
   2   8  12        412.09        525.69        84.48 o                         
   3   8  12         51.54        220.70        77.97 o                         
   4   8  12        922.66        995.63        94.65 o                         
   5   8  12         36.90         71.17        98.86 o                         
   6   8  12       1233.89       1082.73       120.98 o                         
  -6   9  12         23.00          2.75       103.64 o                         
  -5   9  12       3036.77       2992.04       149.40 o                         
  -4   9  12         26.81         22.16        90.47 o                         
  -3   9  12       8678.14       8092.14       218.55 o                         
  -2   9  12       2148.12       2512.42       135.30 o                         
  -1   9  12       1495.26       1160.26       104.57 o                         
   0   9  12        666.23        889.42        85.20 o                         
   1   9  12          4.78        125.07        76.95 o                         
   2   9  12       1579.65       1631.63       110.32 o                         
   3   9  12       1122.48       1249.88       105.71 o                         
   4   9  12        330.34        484.91        90.86 o                         
   5   9  12        544.63        470.19       106.86 o                         
   6   9  12        258.49        279.68       116.92 o                         
  -6  10  12       3383.91       3574.54       177.02 o                         
  -5  10  12        120.08        128.16       105.11 o                         
  -4  10  12       2363.54       1740.57       117.41 o                         
  -3  10  12       1822.40       1787.83       119.31 o                         
  -2  10  12        575.76        431.38        92.92 o                         
  -1  10  12        276.62        427.80        88.13 o                         
   0  10  12        101.44        120.07        79.43 o                         
   1  10  12       2851.97       2763.66       126.84 o                         
   2  10  12          3.42        110.93        83.96 o                         
   3  10  12       3025.85       3192.55       147.58 o                         
   4  10  12        588.78        576.24        96.09 o                         
   5  10  12        226.16        320.32       106.01 o                         
   6  10  12       1101.40        588.10       120.99 o                         
  -5  11  12       1507.37       1338.10       123.07 o                         
  -4  11  12        287.07        176.93        97.41 o                         
  -3  11  12         92.36        -40.80        94.28 o                         
  -2  11  12       3359.63       3680.50       167.74 o                         
  -1  11  12        677.96        828.97        99.17 o                         
   0  11  12       4404.99       4794.27       167.78 o                         
   1  11  12        733.25        657.00        87.37 o                         
   2  11  12       3671.20       3846.44       152.62 o                         
   3  11  12        713.43        600.60        98.68 o                         
   4  11  12        568.23        664.64       102.76 o                         
   5  11  12        119.39         36.22       108.00 o                         
  -5  12  12         95.54        135.10       110.45 o                         
  -4  12  12         10.54        119.27        99.76 o                         
  -3  12  12       1285.08       1602.43       126.83 o                         
  -2  12  12        182.81         80.17        91.46 o                         
  -1  12  12       7785.33       8219.69       210.27 o                         
   0  12  12        494.00        470.00        87.08 o                         
   1  12  12       7546.09       7255.19       209.15 o                         
   2  12  12        635.72        457.57        90.54 o                         
   3  12  12       1181.06       1062.63       114.94 o                         
   4  12  12         47.99        317.79       104.75 o                         
  -4  13  12       2917.69       3262.29       176.70 o                         
  -3  13  12        676.20        593.35       125.51 o                         
  -2  13  12       5314.54       6450.06       224.00 o                         
  -1  13  12       1142.23       1082.84       109.96 o                         
   0  13  12       4365.97       4260.49       164.73 o                         
   1  13  12         95.16        264.49        93.71 o                         
   2  13  12       6723.33       6592.10       216.93 o                         
   3  13  12         35.26        281.86       106.45 o                         
   4  13  12       2204.56       1949.13       151.14 o                         
  -3  14  12       4110.53       4343.80       204.62 o                         
  -2  14  12       6014.11       6802.54       243.94 o                         
  -1  14  12       3134.25       3092.05       172.97 o                         
   0  14  12        591.07        625.26       107.49 o                         
   1  14  12       2790.51       2335.63       145.73 o                         
   2  14  12        687.34       1316.00       131.92 o                         
  -1  15  12       2754.72       2828.29       206.19 o                         
   0  15  12       1119.60        826.49       124.13 o                         
  -7   0  13      23470.33      23460.04       397.87 o                         
  -5   0  13       7394.95       7079.47       204.75 o                         
  -3   0  13         88.06        512.91        73.16 o                         
  -1   0  13      12557.83      13212.75       250.13 o                         
   1   0  13      23546.70      22621.96       361.20 o                         
   3   0  13      32332.85      30277.45       411.80 o                         
   5   0  13      10650.89      10253.56       263.95 o                         
   7   0  13       2432.01       4009.02       193.59 o                         
  -7   1  13       4203.64       4004.63       120.44 o                         
  -6   1  13       8353.98       8239.27       157.41 o                         
  -5   1  13       4231.71       4093.51       110.97 o                         
  -4   1  13       2531.81       2767.45        87.46 o                         
  -3   1  13       8428.69       8248.02       135.98 o                         
  -2   1  13       1243.73       1425.38        70.19 o                         
  -1   1  13       6535.05       6022.02       118.99 o                         
   0   1  13      21921.29      21598.14       226.03 o                         
   1   1  13       2415.74       2445.89        88.98 o                         
   2   1  13      15823.77      14977.24       193.92 o                         
   3   1  13         25.67        557.30        58.98 o                         
   4   1  13      21701.27      21105.09       252.06 o                         
   5   1  13         96.95        326.18        66.60 o                         
   6   1  13       3447.41       3792.28       124.58 o                         
   7   1  13       1019.25       1042.77        91.28 o                         
  -7   2  13       6113.83       6559.58       196.47 o                         
  -6   2  13      10305.91      10287.24       176.19 o                         
  -5   2  13        193.60        311.39        52.16 o                         
  -4   2  13      22081.57      21913.13       244.25 o                         
  -3   2  13        270.31        506.09        51.24 o                         
  -2   2  13      17542.12      17557.92       207.50 o                         
  -1   2  13       1854.40       1773.57        68.62 o                         
   0   2  13      18459.34      18248.84       213.53 o                         
   1   2  13      10651.91       9854.98       160.70 o                         
   2   2  13       1449.65       1967.67        80.04 o                         
   3   2  13      11578.55      10439.71       171.19 o                         
   4   2  13        600.55       1755.91        86.52 o                         
   5   2  13       1182.32       1170.65        75.05 o                         
   6   2  13       1238.38       1484.98        95.00 o                         
   7   2  13        998.11       1792.31       103.27 o                         
  -7   3  13       5487.58       5689.19       183.84 o                         
  -6   3  13        670.01        613.49        93.24 o                         
  -5   3  13      12097.33      12058.36       246.79 o                         
  -4   3  13         15.87        143.18        48.99 o                         
  -3   3  13      39173.52      38949.99       324.63 o                         
  -2   3  13         54.59         85.97        44.16 o                         
  -1   3  13      18148.23      18313.83       208.34 o                         
   0   3  13       2935.73       2926.57        87.64 o                         
   1   3  13       5405.01       6630.02       133.36 o                         
   2   3  13        414.52        302.09        52.92 o                         
   3   3  13        653.68       2173.26        91.72 o                         
   4   3  13        512.27        321.10        59.31 o                         
   5   3  13       2358.88       2415.27        98.01 o                         
   6   3  13        111.82        249.32        73.48 o                         
   7   3  13       7423.30       7179.71       175.61 o                         
  -7   4  13        903.17        974.41        98.36 o                         
  -6   4  13       7956.09       7827.49       214.85 o                         
  -5   4  13         53.75         86.95        78.58 o                         
  -4   4  13      25384.17      25202.63       357.64 o                         
  -3   4  13        151.39        287.03        67.23 o                         
  -2   4  13      10798.04      11181.88       225.68 o                         
  -1   4  13        362.36        336.14        46.24 o                         
   0   4  13      10497.05      10862.59       156.94 o                         
   1   4  13       1910.50       2081.31        76.50 o                         
   2   4  13        377.54        787.60        61.32 o                         
   3   4  13        462.06        727.12        62.82 o                         
   4   4  13       1763.04       2155.09        89.72 o                         
   5   4  13        244.47        284.81        64.78 o                         
   6   4  13       3579.96       3595.63       128.02 o                         
   7   4  13       1374.90       1518.57        97.99 o                         
  -7   5  13       3386.59       3280.13       147.61 o                         
  -6   5  13       1149.10        988.06        98.61 o                         
  -5   5  13       2506.03       2517.15       127.89 o                         
  -4   5  13        659.21        668.43        87.03 o                         
  -3   5  13       7847.52       7392.91       192.01 o                         
  -2   5  13       1447.54       1626.77        97.54 o                         
  -1   5  13       4714.20       4543.30       138.38 o                         
   0   5  13       5203.83       5946.72       168.24 o                         
   1   5  13       1049.70       1424.67        99.56 o                         
   2   5  13       2362.60       2432.23        89.21 o                         
   3   5  13       1870.36       1992.98        82.33 o                         
   4   5  13       2751.17       2860.01        98.20 o                         
   5   5  13       1347.51       1310.75        80.58 o                         
   6   5  13       2460.28       2293.20       106.21 o                         
   7   5  13       3716.50       3849.42       134.38 o                         
  -7   6  13       3145.62       3368.58       159.87 o                         
  -6   6  13         79.31         52.86        92.74 o                         
  -5   6  13       1056.82        865.94        95.36 o                         
  -4   6  13        626.83        473.69        85.47 o                         
  -3   6  13       1955.33       1720.96       109.35 o                         
  -2   6  13        459.26        429.81        82.41 o                         
  -1   6  13       1049.87       1343.76        91.72 o                         
   0   6  13        895.30        686.81        78.32 o                         
   1   6  13       5091.77       5397.99       177.73 o                         
   2   6  13       1050.34        955.60       100.02 o                         
   3   6  13       7827.40       7657.60       216.39 o                         
   4   6  13       1213.38       1165.92       108.14 o                         
   5   6  13       3871.55       4215.09       171.81 o                         
   6   6  13       1735.36       1692.47       135.56 o                         
  -6   7  13        914.36        923.56       103.02 o                         
  -5   7  13         17.52        -80.11        92.53 o                         
  -4   7  13          9.74         18.38        86.33 o                         
  -3   7  13        387.31        192.09        81.46 o                         
  -2   7  13       3910.01       4041.14       156.43 o                         
  -1   7  13       1601.25       1537.36        95.95 o                         
   0   7  13       6047.45       6116.02       172.73 o                         
   1   7  13          0.52          0.34        76.75 o                         
   2   7  13       3281.89       3325.46       157.24 o                         
   3   7  13       1100.90        944.05       100.82 o                         
   4   7  13       5051.45       5398.69       186.00 o                         
   5   7  13        252.29        295.85       111.32 o                         
   6   7  13       1610.06       2047.09       146.81 o                         
  -6   8  13       2095.25       1823.05       130.69 o                         
  -5   8  13         45.18         91.97        89.90 o                         
  -4   8  13         35.25         85.15        89.51 o                         
  -3   8  13        711.04        660.57        94.59 o                         
  -2   8  13        416.18        549.52        87.82 o                         
  -1   8  13       2821.37       3118.31       140.98 o                         
   0   8  13        605.61        819.98        87.27 o                         
   1   8  13       7611.20       7184.24       204.43 o                         
   2   8  13         16.14        159.48        88.96 o                         
   3   8  13       2989.24       3077.32       147.08 o                         
   4   8  13        525.91        517.56       100.20 o                         
   5   8  13        563.07        849.47       111.22 o                         
   6   8  13        255.74        226.18       130.36 o                         
  -6   9  13        194.07         28.68       115.45 o                         
  -5   9  13       1337.60       1250.38       113.72 o                         
  -4   9  13        241.62        305.84        99.73 o                         
  -3   9  13       2362.40       2226.29       134.36 o                         
  -2   9  13         48.98         73.56        86.86 o                         
  -1   9  13         80.63         97.49        85.97 o                         
   0   9  13       2703.90       2586.86       128.71 o                         
   1   9  13        723.48        830.33        97.76 o                         
   2   9  13       3250.85       3306.35       142.06 o                         
   3   9  13        469.31        537.30        95.22 o                         
   4   9  13       2015.68       1489.81       123.22 o                         
   5   9  13       1282.15        991.07       126.92 o                         
  -5  10  13        368.27        322.23       106.30 o                         
  -4  10  13       2116.18       1983.92       135.72 o                         
  -3  10  13        136.28        -52.00        96.65 o                         
  -2  10  13        775.12        736.92       112.46 o                         
  -1  10  13       2402.11       2400.36       137.08 o                         
   0  10  13         35.91        280.70        91.62 o                         
   1  10  13        282.67        309.22        82.74 o                         
   2  10  13         44.72        219.12        88.46 o                         
   3  10  13       1028.65        987.11       105.88 o                         
   4  10  13       1074.47       1039.32       121.97 o                         
   5  10  13       1397.65       1078.90       129.33 o                         
  -5  11  13       2384.93       2482.94       158.61 o                         
  -4  11  13        203.84        405.45       104.00 o                         
  -3  11  13       2120.78       2056.85       148.56 o                         
  -2  11  13        126.16        103.95        95.78 o                         
  -1  11  13       3794.61       4068.26       171.21 o                         
   0  11  13        190.07        166.32        91.57 o                         
   1  11  13         15.88        182.46        90.91 o                         
   2  11  13         34.96        -82.97        93.63 o                         
   3  11  13        857.71       1079.31       110.79 o                         
   4  11  13        796.49        425.78       109.70 o                         
  -4  12  13       3035.97       3094.64       170.11 o                         
  -3  12  13       1631.62       1584.66       139.64 o                         
  -2  12  13       5686.71       5900.61       222.36 o                         
  -1  12  13        140.67        203.70       100.84 o                         
   0  12  13       2139.27       1942.37       133.68 o                         
   1  12  13        236.72        618.29        98.80 o                         
   2  12  13         62.16        258.69        99.73 o                         
   3  12  13         13.36        223.18       100.40 o                         
   4  12  13       1112.33       1227.60       133.24 o                         
  -3  13  13       6277.63       6243.39       244.86 o                         
  -2  13  13       2424.62       2890.20       167.05 o                         
  -1  13  13       2341.75       1708.48       142.54 o                         
   0  13  13       1104.29       1226.52       115.37 o                         
   1  13  13       1592.61       1533.07       124.00 o                         
   2  13  13       1024.27       1464.89       143.60 o                         
   3  13  13        227.55        571.07       123.87 o                         
  -1  14  13        785.41       1427.36       149.58 o                         
   0  14  13        757.64        397.70       116.70 o                         
   1  14  13       7003.29       8065.88       246.13 o                         
  -6   0  14         56.84         40.79        87.46 o                         
  -4   0  14      10106.31      10132.63       230.69 o                         
  -2   0  14      19307.84      19220.40       312.73 o                         
   0   0  14      33334.02      32617.13       455.08 o                         
   2   0  14       3189.50       3461.49       147.38 o                         
   4   0  14        550.81       2198.77       133.44 o                         
   6   0  14        430.34        437.47       106.85 o                         
  -7   1  14         39.29        108.38        89.59 o                         
  -6   1  14       5780.72       5804.55       145.75 o                         
  -5   1  14       3449.01       3325.76       104.26 o                         
  -4   1  14       1871.29       1865.33        77.42 o                         
  -3   1  14      18889.33      18071.85       214.48 o                         
  -2   1  14        763.25        699.70        58.61 o                         
  -1   1  14      15070.65      14096.43       188.83 o                         
   0   1  14        303.84        627.33        59.91 o                         
   1   1  14       8459.67       8464.04       161.27 o                         
   2   1  14        248.26        337.14        56.09 o                         
   3   1  14       1725.55       2455.33        96.13 o                         
   4   1  14       2563.47       2322.59        95.92 o                         
   5   1  14          0.45        274.53        70.26 o                         
   6   1  14        278.87        307.89        72.63 o                         
   7   1  14       1540.15       1551.37       102.94 o                         
  -7   2  14      11622.60      11723.02       266.00 o                         
  -6   2  14       1897.85       1416.66       108.41 o                         
  -5   2  14       7716.97       7471.51       195.65 o                         
  -4   2  14      11968.56      11263.00       181.25 o                         
  -3   2  14       4867.30       5009.76       115.21 o                         
  -2   2  14       4451.48       4146.72       104.54 o                         
  -1   2  14        768.42        867.43        60.27 o                         
   0   2  14       8163.58       8208.69       155.43 o                         
   1   2  14        779.35       1069.37        68.15 o                         
   2   2  14        833.24        987.46        69.73 o                         
   3   2  14       3731.82       3794.79       112.72 o                         
   4   2  14         18.32        336.27        65.58 o                         
   5   2  14       2059.09       1757.66        87.38 o                         
   6   2  14       1091.61       1086.57        86.95 o                         
  -7   3  14        350.66        261.88       101.68 o                         
  -6   3  14       9215.05       9017.79       231.86 o                         
  -5   3  14       1717.61       1266.76        97.22 o                         
  -4   3  14      14055.43      13987.09       266.82 o                         
  -3   3  14       2725.56       2223.39       112.85 o                         
  -2   3  14       1707.94       1516.67        76.20 o                         
  -1   3  14       1328.08       1123.92        65.92 o                         
   0   3  14       2846.13       3434.82        99.73 o                         
   1   3  14        829.68        753.05        60.32 o                         
   2   3  14       3013.46       3305.33       104.30 o                         
   3   3  14        989.49        838.05        70.68 o                         
   4   3  14       7676.12       7313.82       159.83 o                         
   5   3  14       1281.36        998.49        77.07 o                         
   6   3  14       4141.14       3978.86       135.61 o                         
  -7   4  14      13014.11      12762.90       290.63 o                         
  -6   4  14         14.10        113.23        91.15 o                         
  -5   4  14       4382.25       4173.59       155.63 o                         
  -4   4  14        241.18        225.73        82.17 o                         
  -3   4  14       2533.07       2729.86       126.97 o                         
  -2   4  14         16.89         71.69        73.16 o                         
  -1   4  14       1254.18       1659.88       101.66 o                         
   0   4  14        812.44        756.53        86.57 o                         
   1   4  14       5664.58       5767.04       128.44 o                         
   2   4  14       3768.33       3581.68       110.29 o                         
   3   4  14       9719.94       9188.21       175.24 o                         
   4   4  14        499.09        421.63        65.60 o                         
   5   4  14       4608.15       4796.96       133.50 o                         
   6   4  14        958.88        959.01        87.29 o                         
  -6   5  14       4568.23       4551.49       177.93 o                         
  -5   5  14        193.63        329.55        86.97 o                         
  -4   5  14         80.91         82.22        82.80 o                         
  -3   5  14       1794.38       1940.40       117.25 o                         
  -2   5  14        717.25        829.80        89.51 o                         
  -1   5  14       2207.27       2429.93       120.07 o                         
   0   5  14       4822.75       4640.61       156.73 o                         
   1   5  14       4619.26       4674.41       164.26 o                         
   2   5  14       8370.00       8187.17       232.92 o                         
   3   5  14       3781.27       3507.30       153.36 o                         
   4   5  14      10011.65       9607.53       239.86 o                         
   5   5  14         51.75        203.79        97.89 o                         
   6   5  14       1359.26       1479.79       125.90 o                         
  -6   6  14       1473.18       1342.32       117.77 o                         
  -5   6  14         31.29        -92.35        92.35 o                         
  -4   6  14       2839.50       2611.80       134.64 o                         
  -3   6  14        234.20        351.54        89.73 o                         
  -2   6  14       8100.99       8084.19       220.65 o                         
  -1   6  14       5171.38       5469.98       168.92 o                         
   0   6  14       5227.31       5632.47       177.69 o                         
   1   6  14       4037.69       3689.32       152.07 o                         
   2   6  14       1518.04       1687.97       120.37 o                         
   3   6  14       8410.89       8182.93       227.10 o                         
   4   6  14        448.89       1048.72       109.74 o                         
   5   6  14       1642.27       1333.55       120.30 o                         
   6   6  14         30.22        370.84       117.59 o                         
  -6   7  14          0.41        -47.63       113.77 o                         
  -5   7  14       3168.45       3129.93       153.13 o                         
  -4   7  14        271.06        223.96        95.28 o                         
  -3   7  14      11400.35      11258.94       271.36 o                         
  -2   7  14        700.39        575.39        93.20 o                         
  -1   7  14       8800.03       8925.78       217.65 o                         
   0   7  14       4297.83       3972.05       154.45 o                         
   1   7  14       1998.98       2580.28       139.00 o                         
   2   7  14        750.14        674.68       103.44 o                         
   3   7  14        450.18       1165.79       113.36 o                         
   4   7  14        484.18        369.74        98.32 o                         
   5   7  14        216.82        437.62       105.15 o                         
  -5   8  14        589.93        718.52       103.39 o                         
  -4   8  14       8279.40       8235.99       245.33 o                         
  -3   8  14        266.99        267.93        98.48 o                         
  -2   8  14       4642.23       4607.05       176.76 o                         
  -1   8  14       1254.65       1555.63       111.84 o                         
   0   8  14       6682.39       6817.51       201.23 o                         
   1   8  14        177.84        235.86        87.77 o                         
   2   8  14       1977.19       2137.82       137.00 o                         
   3   8  14         40.95         77.18        98.00 o                         
   4   8  14        517.47       1417.50       123.45 o                         
   5   8  14        195.31        213.69       106.16 o                         
  -5   9  14       4647.17       4366.73       189.84 o                         
  -4   9  14        430.69        344.11       103.60 o                         
  -3   9  14       4491.97       4127.53       186.04 o                         
  -2   9  14        591.82        530.21       102.38 o                         
  -1   9  14       2887.63       2536.81       144.34 o                         
   0   9  14       2251.03       2426.80       132.40 o                         
   1   9  14       3941.87       4165.87       166.83 o                         
   2   9  14       1379.14       1345.62       118.23 o                         
   3   9  14         55.61        369.01       101.65 o                         
   4   9  14       1916.12       2444.31       151.22 o                         
   5   9  14        518.07        747.36       126.31 o                         
  -4  10  14       1764.81       1336.46       125.22 o                         
  -3  10  14        312.54        456.95       113.13 o                         
  -2  10  14       3261.06       3014.27       168.71 o                         
  -1  10  14       1813.00       2032.56       132.36 o                         
   0  10  14        922.19        496.33       100.39 o                         
   1  10  14       8388.04       8702.52       236.81 o                         
   2  10  14        166.66        305.33       102.10 o                         
   3  10  14       3873.62       4489.59       175.68 o                         
   4  10  14        707.05        762.80       122.30 o                         
  -4  11  14         36.88         54.40       121.87 o                         
  -3  11  14         40.85        -23.67       117.88 o                         
  -2  11  14        784.71       1300.88       132.22 o                         
  -1  11  14        258.99         36.23       105.23 o                         
   0  11  14       2563.64       3333.11       177.98 o                         
   1  11  14        698.07        565.41       102.22 o                         
   2  11  14       8044.99       9277.70       259.74 o                         
   3  11  14        131.18        164.89       104.73 o                         
  -3  12  14         51.31        172.95       137.05 o                         
  -2  12  14       2138.62       2647.60       171.52 o                         
  -1  12  14         39.40        246.05       117.45 o                         
   0  12  14          6.01         37.74        99.96 o                         
   1  12  14       2741.58       3103.85       159.15 o                         
   2  12  14        475.17        467.55       110.68 o                         
  -1  13  14       3041.25       3467.79       192.76 o                         
   0  13  14        239.75        311.09       122.75 o                         
   1  13  14         55.38        554.25       116.27 o                         
  -5   0  15       1163.83       1114.53       108.68 o                         
  -3   0  15       9892.33       9836.11       235.26 o                         
  -1   0  15       1191.59       1311.62       107.01 o                         
   1   0  15       1093.99        976.98        97.58 o                         
   3   0  15       2513.12       2368.42       136.24 o                         
   5   0  15        248.22        195.34       108.13 o                         
  -6   1  15       6647.97       6557.92       198.59 o                         
  -5   1  15        139.29         87.07        80.02 o                         
  -4   1  15       7641.48       7518.56       148.78 o                         
  -3   1  15       1550.61       1459.12        73.83 o                         
  -2   1  15        845.90        956.55        62.75 o                         
  -1   1  15         25.61          9.86        56.69 o                         
   0   1  15         14.88        316.05        60.50 o                         
   1   1  15         52.55        201.15        60.51 o                         
   2   1  15        870.75        804.50        71.71 o                         
   3   1  15        581.34        489.81        66.28 o                         
   4   1  15       3429.29       3030.65       110.09 o                         
   5   1  15          7.75        -75.65        75.65 o                         
   6   1  15        991.07        803.32        84.93 o                         
  -6   2  15        295.22        407.70        92.81 o                         
  -5   2  15       5892.47       5775.09       182.53 o                         
  -4   2  15         21.79         85.87        84.69 o                         
  -3   2  15       2260.39       2102.71       115.01 o                         
  -2   2  15        481.73        536.66        56.44 o                         
  -1   2  15       1018.57       1041.81        69.39 o                         
   0   2  15       3441.28       3319.73       109.12 o                         
   1   2  15        218.31        290.97        59.71 o                         
   2   2  15       1118.43        994.98        75.83 o                         
   3   2  15       2350.57       2106.12        93.24 o                         
   4   2  15       1401.83       1317.89        86.60 o                         
   5   2  15       1771.81       1401.88        87.07 o                         
   6   2  15          0.00         47.18        76.35 o                         
  -6   3  15       1769.01       1525.58       121.21 o                         
  -5   3  15         19.57         38.12        89.92 o                         
  -4   3  15        737.40        665.10        93.02 o                         
  -3   3  15       1978.40       2071.55       117.10 o                         
  -2   3  15        152.74        164.69        74.54 o                         
  -1   3  15       5376.99       5329.79       168.49 o                         
   0   3  15       1262.98       1195.07       104.14 o                         
   1   3  15       6928.36       6592.61       147.38 o                         
   2   3  15       1248.88       1026.89        78.12 o                         
   3   3  15       1698.59       1700.65        90.48 o                         
   4   3  15       1455.79       1248.61        82.32 o                         
   5   3  15         18.32        231.82        73.02 o                         
   6   3  15        502.38        350.13        90.72 o                         
  -6   4  15         49.52         31.77        94.00 o                         
  -5   4  15        192.84        297.78        89.47 o                         
  -4   4  15       3213.42       3254.54       142.53 o                         
  -3   4  15          8.33        -19.72        83.01 o                         
  -2   4  15       6785.43       6542.22       182.75 o                         
  -1   4  15        868.90        655.94        88.35 o                         
   0   4  15      17906.24      18123.57       329.89 o                         
   1   4  15        820.06        644.33        99.00 o                         
   2   4  15       2048.39       2258.51       139.01 o                         
   3   4  15       1429.11       1063.33       109.20 o                         
   4   4  15        991.28       1893.80       134.97 o                         
   5   4  15         39.50         80.26        91.74 o                         
   6   4  15          6.81        572.03       122.34 o                         
  -6   5  15        670.94        490.31       102.59 o                         
  -5   5  15       3657.27       3685.36       165.00 o                         
  -4   5  15       1540.38       1490.92       121.71 o                         
  -3   5  15      14094.47      13869.29       309.12 o                         
  -2   5  15        533.22        407.65        88.06 o                         
  -1   5  15       9005.88       9060.71       224.89 o                         
   0   5  15       1028.11       1136.13       106.23 o                         
   1   5  15       8110.27       7872.76       227.42 o                         
   2   5  15        386.00        206.89        94.12 o                         
   3   5  15       5174.20       5678.08       204.24 o                         
   4   5  15       1310.82       1228.64       114.13 o                         
   5   5  15        158.34        474.02       123.59 o                         
  -5   6  15       2569.81       2481.53       142.15 o                         
  -4   6  15       9875.56       9468.74       255.18 o                         
  -3   6  15       4838.04       4585.81       188.60 o                         
  -2   6  15       7956.48       7443.59       224.35 o                         
  -1   6  15       2549.18       2449.28       141.40 o                         
   0   6  15       7858.27       7182.48       209.52 o                         
   1   6  15       2052.24       2664.97       143.49 o                         
   2   6  15       2878.45       3399.07       163.91 o                         
   3   6  15       1903.16       2423.71       147.26 o                         
   4   6  15       1785.33       1756.39       128.07 o                         
   5   6  15       2527.39       2447.16       151.81 o                         
  -5   7  15       1614.46       1448.70       138.82 o                         
  -4   7  15       5987.19       5709.01       209.62 o                         
  -3   7  15        901.89        610.49       110.59 o                         
  -2   7  15       1796.79       2106.52       138.49 o                         
  -1   7  15       4403.69       3740.45       160.96 o                         
   0   7  15         58.35        917.54       112.69 o                         
   1   7  15       1953.80       1421.36       122.94 o                         
   2   7  15       4234.87       5240.10       202.64 o                         
   3   7  15         61.60        259.49       103.48 o                         
   4   7  15       8176.83       8232.64       239.15 o                         
   5   7  15        248.87        438.83       137.59 o                         
  -5   8  15       6725.11       6568.21       230.31 o                         
  -4   8  15        196.18         48.54       103.60 o                         
  -3   8  15       3982.58       3840.12       192.21 o                         
  -2   8  15        443.60        441.35       105.75 o                         
  -1   8  15         12.39        630.42       104.11 o                         
   0   8  15          7.08        141.45        93.30 o                         
   1   8  15       1115.88       1894.21       131.96 o                         
   2   8  15        452.43        691.43       113.92 o                         
   3   8  15       6582.01       6655.96       221.10 o                         
   4   8  15          7.84        218.59       108.56 o                         
  -4   9  15       4807.90       4413.44       195.15 o                         
  -3   9  15       3747.53       4177.37       203.10 o                         
  -2   9  15        925.99       1103.59       125.53 o                         
  -1   9  15       4562.49       5297.24       200.26 o                         
   0   9  15        231.55        693.34       107.48 o                         
   1   9  15       4610.74       5699.74       213.31 o                         
   2   9  15       1969.07       2237.75       148.78 o                         
   3   9  15       1084.00       1819.66       133.24 o                         
   4   9  15       6712.18       6721.21       234.81 o                         
  -3  10  15       1640.51       1106.94       171.21 o                         
  -2  10  15      11856.75      13530.51       337.95 o                         
  -1  10  15        169.26        386.70       109.05 o                         
   0  10  15      12246.62      13849.18       319.12 o                         
   1  10  15          5.78        229.60       105.32 o                         
   2  10  15       5785.23       6618.78       238.74 o                         
   3  10  15       1521.09       1261.33       130.06 o                         
  -2  11  15       1607.56       1299.20       150.63 o                         
  -1  11  15       9259.72      10395.38       306.95 o                         
   0  11  15        215.58        343.60       115.65 o                         
   1  11  15       9974.66      11566.20       311.46 o                         
   2  11  15        101.94        348.76       122.88 o                         
   0  12  15       5503.69       5580.81       246.17 o                         
  -6   0  16         88.22        296.40       221.62 o                         
  -4   0  16       2672.12       2529.37       140.50 o                         
  -2   0  16        477.85        274.81        83.97 o                         
   0   0  16       6678.21       6420.19       213.02 o                         
   2   0  16       1244.57       1204.88       119.76 o                         
   4   0  16       1076.88        955.28       119.15 o                         
  -5   1  16        161.61         25.11        92.78 o                         
  -4   1  16       1519.89       1403.82       109.60 o                         
  -3   1  16       1385.80       1213.34        95.95 o                         
  -2   1  16         14.59         21.76        57.81 o                         
  -1   1  16       2544.08       2394.31        96.28 o                         
   0   1  16        980.84        992.54        74.45 o                         
   1   1  16       2966.08       3147.01       112.20 o                         
   2   1  16         61.95         24.91        66.86 o                         
   3   1  16       2651.21       2761.87       110.22 o                         
   4   1  16        191.32        292.38        77.14 o                         
   5   1  16        121.99         62.29        76.34 o                         
  -5   2  16        311.38        229.30        93.35 o                         
  -4   2  16        151.74         -9.59        85.19 o                         
  -3   2  16       1187.32       1049.71        96.52 o                         
  -2   2  16       2589.82       2505.10       123.17 o                         
  -1   2  16         77.65         68.43        85.29 o                         
   0   2  16       4227.00       3897.44       152.88 o                         
   1   2  16        383.85        468.86        67.13 o                         
   2   2  16        304.15        251.27        66.44 o                         
   3   2  16        668.94        685.07        75.37 o                         
   4   2  16       2622.48       2656.10       117.66 o                         
   5   2  16       1008.55        845.20        83.00 o                         
  -5   3  16        180.85        135.10        93.25 o                         
  -4   3  16       2367.52       2119.16       124.85 o                         
  -3   3  16        996.95        868.11       101.99 o                         
  -2   3  16        445.56        611.74        85.11 o                         
  -1   3  16       2110.23       2035.53       125.55 o                         
   0   3  16       1567.12       1897.39       124.79 o                         
   1   3  16        480.09        424.11        96.74 o                         
   2   3  16        670.68        596.43       106.01 o                         
   3   3  16        801.16        684.30       116.18 o                         
   4   3  16       4140.42       4306.15       193.90 o                         
   5   3  16        928.07        841.90       117.38 o                         
  -5   4  16       4574.30       4292.34       180.67 o                         
  -4   4  16        603.43        665.04       102.33 o                         
  -3   4  16       9084.18       8532.57       238.00 o                         
  -2   4  16        362.35        413.46        90.39 o                         
  -1   4  16       2143.44       1958.53       121.12 o                         
   0   4  16        122.14        120.86        88.49 o                         
   1   4  16         18.37        333.90       102.68 o                         
   2   4  16        658.00        488.94       101.06 o                         
   3   4  16       2190.02       2206.65       152.09 o                         
   4   4  16        186.88        513.83       106.55 o                         
   5   4  16       1931.99       1534.84       134.95 o                         
  -5   5  16        241.94        156.32       101.54 o                         
  -4   5  16      15144.65      14625.26       317.37 o                         
  -3   5  16       1266.28       1398.37       126.01 o                         
  -2   5  16       5683.22       5082.51       185.96 o                         
  -1   5  16        478.82        773.25       101.21 o                         
   0   5  16        973.31       1509.99       123.12 o                         
   1   5  16        919.51       1296.52       119.10 o                         
   2   5  16         25.42        598.87       113.41 o                         
   3   5  16        595.68        929.35       121.90 o                         
   4   5  16        754.58        978.50       117.90 o                         
  -4   6  16         12.68        187.03       104.93 o                         
  -3   6  16       8287.38       7276.38       233.74 o                         
  -2   6  16        822.26       1083.49       114.18 o                         
  -1   6  16       1874.27       1755.17       135.52 o                         
   0   6  16       6693.52       6941.91       218.19 o                         
   1   6  16       1243.11       1382.77       123.48 o                         
   2   6  16       7194.25       7697.98       250.05 o                         
   3   6  16        101.53        383.45       108.28 o                         
   4   6  16       1967.70       2242.40       145.79 o                         
  -4   7  16       1604.06       1247.68       129.31 o                         
  -3   7  16       2175.53       2723.94       162.23 o                         
  -2   7  16       1445.65        959.79       116.02 o                         
  -1   7  16       6417.12       7386.85       233.64 o                         
   0   7  16       1409.60       1073.46       118.81 o                         
   1   7  16      14995.52      16568.35       355.85 o                         
   2   7  16          4.44        -25.09       111.32 o                         
   3   7  16       8852.89       9148.27       263.80 o                         
   4   7  16         34.12        118.16       109.59 o                         
  -4   8  16        152.24        549.24       126.77 o                         
  -3   8  16        153.17        209.46       119.50 o                         
  -2   8  16       6325.47       7370.63       245.74 o                         
  -1   8  16        320.17        553.95       115.78 o                         
   0   8  16      14264.62      14912.74       330.29 o                         
   1   8  16       1025.07        933.02       111.02 o                         
   2   8  16       8850.55       9407.79       280.11 o                         
   3   8  16          5.69         26.11       109.45 o                         
  -3   9  16        749.12        810.07       133.27 o                         
  -2   9  16       2457.37       2855.00       171.27 o                         
  -1   9  16       5349.54       5885.74       230.89 o                         
   0   9  16        911.58       1678.36       139.86 o                         
   1   9  16       7028.52       6255.27       219.63 o                         
   2   9  16         18.79        664.99       124.02 o                         
  -2  10  16        206.61        344.58       127.36 o                         
  -1  10  16       7011.61       7868.94       283.89 o                         
   0  10  16       2504.83       1919.95       155.57 o                         
   1  10  16        112.09       1111.15       134.28 o                         
  -5   0  17       4365.58       4369.61       441.34 o                         
  -3   0  17       5793.60       5481.87       498.94 o                         
  -1   0  17        869.24       1075.67       110.91 o                         
   1   0  17       1790.69       2505.44       150.66 o                         
   3   0  17        309.60        736.07       143.75 o                         
  -5   1  17        157.64         39.82       157.91 o                         
  -4   1  17       5404.87       4798.90       194.79 o                         
  -3   1  17         63.37        157.56        91.88 o                         
  -2   1  17       1494.87       1606.01       115.74 o                         
  -1   1  17       1955.28       1801.25       119.77 o                         
   0   1  17       2194.64       2624.61       132.68 o                         
   1   1  17       2813.90       2553.34       106.94 o                         
   2   1  17         20.25        204.91        68.80 o                         
   3   1  17        557.84        681.11        85.55 o                         
   4   1  17        346.90        897.04        90.22 o                         
  -4   2  17        311.95        236.38        90.93 o                         
  -3   2  17       4149.21       3705.94       164.95 o                         
  -2   2  17       3500.55       3181.45       144.91 o                         
  -1   2  17       2152.04       1975.94       126.12 o                         
   0   2  17       5511.10       5768.93       200.51 o                         
   1   2  17        340.82        506.05       100.50 o                         
   2   2  17       2266.70       2279.49       149.12 o                         
   3   2  17         30.63        497.70       114.19 o                         
   4   2  17       2626.48       2756.61       166.76 o                         
  -4   3  17        996.89        648.82       112.73 o                         
  -3   3  17       1574.65       1803.30       132.87 o                         
  -2   3  17        948.16        860.15       106.27 o                         
  -1   3  17       2312.65       2627.20       142.26 o                         
   0   3  17       2122.17       1743.97       126.90 o                         
   1   3  17       5294.58       5234.42       205.96 o                         
   2   3  17        755.62        507.99       103.89 o                         
   3   3  17       8329.25       8531.48       276.34 o                         
   4   3  17        546.84        644.83       123.07 o                         
  -4   4  17         94.19        488.91       109.06 o                         
  -3   4  17        267.01        268.02        99.20 o                         
  -2   4  17        363.80        547.55       102.02 o                         
  -1   4  17         89.51        203.93        97.03 o                         
   0   4  17       4855.15       5101.55       196.09 o                         
   1   4  17       2355.33       2454.55       157.39 o                         
   2   4  17       5100.01       4928.90       199.05 o                         
   3   4  17       1069.84        982.00       129.37 o                         
   4   4  17       6801.13       6633.80       241.46 o                         
  -4   5  17       1727.18       2011.75       148.79 o                         
  -3   5  17       1534.53       1518.28       126.67 o                         
  -2   5  17       1713.28       1897.05       139.65 o                         
  -1   5  17       1336.78       1055.81       118.01 o                         
   0   5  17        112.11        532.25       103.95 o                         
   1   5  17       3056.70       2939.57       168.61 o                         
   2   5  17        489.88        394.40       116.01 o                         
   3   5  17       2769.16       2455.93       162.24 o                         
  -3   6  17       5098.76       5901.73       215.28 o                         
  -2   6  17        580.70        582.41       113.74 o                         
  -1   6  17       1843.24       2539.28       151.76 o                         
   0   6  17        358.06        523.07       111.67 o                         
   1   6  17        791.49       1563.89       135.00 o                         
   2   6  17        495.64        268.18       113.87 o                         
   3   6  17          3.52        399.22       125.64 o                         
  -3   7  17        797.84        905.20       118.09 o                         
  -2   7  17       8962.83       9115.03       275.77 o                         
  -1   7  17        175.43        247.47       115.03 o                         
   0   7  17       6001.68       6936.50       232.96 o                         
   1   7  17        426.46        651.38       112.73 o                         
   2   7  17        687.68       1161.39       134.72 o                         
  -2   8  17       1011.80       1027.82       128.77 o                         
  -1   8  17      10261.64      10431.37       295.30 o                         
   0   8  17        595.23        768.33       118.77 o                         
   1   8  17       3306.00       3203.13       176.80 o                         
  -2   0  18        142.45        462.36       297.43 o                         
   0   0  18       2570.04       4022.82       476.91 o                         
   2   0  18       3417.71       3329.50       176.96 o                         
  -3   1  18        831.37       1037.04       196.05 o                         
  -2   1  18       2054.93       1994.57       158.06 o                         
  -1   1  18        423.78        731.56       112.46 o                         
   0   1  18       3839.94       3911.28       180.81 o                         
   1   1  18       2755.35       2925.44       166.49 o                         
   2   1  18         88.96        -72.00       105.87 o                         
   3   1  18       6502.70       6031.77       236.82 o                         
  -3   2  18       8601.20       8297.69       249.92 o                         
  -2   2  18        402.78        511.44        98.65 o                         
  -1   2  18       5111.02       5083.86       200.07 o                         
   0   2  18        206.54        297.09       106.65 o                         
   1   2  18       2800.22       3563.81       176.46 o                         
   2   2  18       1637.78       1190.68       124.53 o                         
   3   2  18        763.09       1750.90       145.39 o                         
  -3   3  18       1675.38       1694.00       135.00 o                         
  -2   3  18       7752.33       7693.93       232.35 o                         
  -1   3  18        460.49        538.34       113.29 o                         
   0   3  18       7657.75       8290.95       248.95 o                         
   1   3  18        372.81        327.49       113.29 o                         
   2   3  18       1623.03       2565.19       161.67 o                         
  -3   4  18       8318.52       8133.99       256.66 o                         
  -2   4  18        588.71        689.21       112.27 o                         
  -1   4  18       5510.92       5382.33       214.22 o                         
   0   4  18       1641.57       1715.78       132.82 o                         
   1   4  18       4355.89       4940.83       203.72 o                         
   2   4  18       2262.33       2389.71       157.28 o                         
  -2   5  18       1533.68       1228.96       126.55 o                         
  -1   5  18        415.72        580.60       120.78 o                         
   0   5  18       6855.74       6313.59       229.06 o                         
   1   5  18       4101.41       3994.60       190.35 o                         
   2   5  18        950.87        746.82       121.98 o                         
  -1   6  18        788.89        595.07       122.00 o                         
   0   6  18       1748.50       2278.65       156.93 o                         
   1   6  18       1480.13       1182.23       156.72 o                         
  -1   0  19      10728.62      10907.83       673.29 o                         
   1   0  19       8453.74       7817.50       675.81 o                         
  -1   1  19        306.11        815.11       212.42 o                         
   0   1  19      12583.65      11341.66       547.57 o                         
   0   2  19        239.14       1103.36       139.97 o                         
                                                                                
