# Supplementary material for: Crystal structures of ten phosphane chalcogenide complexes of gold(III) chloride and bromide
Source: Acta Crystallogr E Crystallogr Commun. 2024 Mar 12;80(Pt 4):355–69. doi: 10.1107/S2056989024002032 (PMC10993601; doi:10.1107/S2056989024002032)
Supplement: Supplementary file 9 [file e-80-00355-15asup9.hkl]

data_15a                                                                        
_shelx_title ' Joachim in P-1'                                                  
_shelx_refln_list_code          4                                               
_shelx_F_calc_maximum      269.52                                               
_exptl_crystal_F_000       540.00                                               
_reflns_d_resolution_high  0.6922                                               
                                                                                
loop_                                                                           
 _space_group_symop_operation_xyz                                               
 'x, y, z'                                                                      
 '-x, -y, -z'                                                                   
                                                                                
_cell_length_a     8.5878                                                       
_cell_length_b     9.8435                                                       
_cell_length_c    11.5022                                                       
_cell_angle_alpha  78.391                                                       
_cell_angle_beta   71.168                                                       
_cell_angle_gamma  73.463                                                       
                                                                                
_shelx_F_squared_multiplier     1.000                                           
                                                                                
loop_                                                                           
 _refln_index_h                                                                 
 _refln_index_k                                                                 
 _refln_index_l                                                                 
 _refln_F_squared_calc                                                          
 _refln_F_squared_meas                                                          
 _refln_F_squared_sigma                                                         
 _refln_observed_status                                                         
   1   0   0      33394.96      33572.35       172.95 o                         
   2   0   0      12028.18      12029.02        46.38 o                         
   3   0   0      26217.74      26611.11       105.36 o                         
   4   0   0      17228.99      17602.02        90.39 o                         
   5   0   0         72.58         92.91         4.89 o                         
   6   0   0         58.94         74.59         6.42 o                         
   7   0   0        157.45        197.54        10.28 o                         
   8   0   0         28.65         17.47         7.88 o                         
   9   0   0        395.83        416.61        17.41 o                         
  10   0   0        135.85        109.35        19.25 o                         
  11   0   0         79.24         36.87        27.54 o                         
 -11   1   0       1145.99       1155.89       121.87 o                         
 -10   1   0       2099.05       1995.86        66.34 o                         
  -9   1   0       1445.68       1474.72        30.83 o                         
  -8   1   0       2365.98       2392.25        37.11 o                         
  -7   1   0       3115.98       3207.84        39.18 o                         
  -6   1   0       1371.04       1385.38        20.38 o                         
  -5   1   0        449.27        444.63        10.91 o                         
  -4   1   0       5016.01       5068.61        37.75 o                         
  -3   1   0      11690.52      11785.64        67.05 o                         
  -2   1   0       3024.16       3021.92        15.31 o                         
  -1   1   0       3487.64       3544.88        17.18 o                         
   0   1   0      16961.02      15851.54       250.81 o                         
   1   1   0      26274.99      25823.04        93.70 o                         
   2   1   0       5177.12       5322.85        24.67 o                         
   3   1   0         91.85         98.21         2.98 o                         
   4   1   0        706.77        738.94        11.57 o                         
   5   1   0        436.45        421.74         8.02 o                         
   6   1   0       4911.71       4938.05        39.48 o                         
   7   1   0       7721.60       7711.21        65.49 o                         
   8   1   0       4159.55       4134.60        52.85 o                         
   9   1   0       3012.51       3058.70        47.24 o                         
  10   1   0       1595.67       1758.99        56.04 o                         
  11   1   0       1760.17       1796.68       101.83 o                         
 -10   2   0       3291.67       3085.73        91.05 o                         
  -9   2   0       6305.81       6324.26        73.68 o                         
  -8   2   0       7317.30       7389.28        73.14 o                         
  -7   2   0       5477.86       5374.19        53.76 o                         
  -6   2   0       1172.95       1168.85        20.22 o                         
  -5   2   0        974.36       1031.74        17.84 o                         
  -4   2   0         83.90         90.48         5.50 o                         
  -3   2   0        731.90        835.92        10.61 o                         
  -2   2   0          3.01         33.03         3.22 o                         
  -1   2   0         12.56         38.68         3.49 o                         
   0   2   0       5237.58       5023.08        29.42 o                         
   1   2   0        161.32        174.80         4.15 o                         
   2   2   0         41.58         68.67         3.95 o                         
   3   2   0      10727.51      10794.57        58.83 o                         
   4   2   0      15483.12      15816.24        77.39 o                         
   5   2   0       4255.72       4222.03        31.39 o                         
   6   2   0       9463.43       9451.70        68.50 o                         
   7   2   0      15682.88      15797.09       102.47 o                         
   8   2   0      10855.69      10730.35        88.39 o                         
   9   2   0       3363.40       3309.00        48.99 o                         
  10   2   0       3181.16       3226.66        76.35 o                         
  11   2   0       2008.37       2065.94        87.85 o                         
 -10   3   0        884.23        800.83        99.83 o                         
  -9   3   0        930.56        910.39        42.74 o                         
  -8   3   0        971.31        975.16        25.74 o                         
  -7   3   0         14.89         37.17         8.93 o                         
  -6   3   0        228.62        250.39        12.25 o                         
  -5   3   0       1465.21       1491.67        22.19 o                         
  -4   3   0      14462.79      14446.79        85.25 o                         
  -3   3   0      11101.65      10816.74        59.08 o                         
  -2   3   0      12861.81      12883.45        77.20 o                         
  -1   3   0      22891.52      22704.37       120.81 o                         
   0   3   0      38486.80      37583.85       205.17 o                         
   1   3   0       2120.63       2030.04        25.14 o                         
   2   3   0       3052.80       3103.50        28.95 o                         
   3   3   0       2514.81       2426.96        21.29 o                         
   4   3   0       6642.53       6708.53        44.18 o                         
   5   3   0        458.99        490.07        10.10 o                         
   6   3   0        672.23        680.76        15.80 o                         
   7   3   0       4054.83       4039.32        46.82 o                         
   8   3   0       2308.20       2399.86        40.57 o                         
   9   3   0        173.98        173.02        14.12 o                         
  10   3   0        181.28        236.95        26.24 o                         
  11   3   0         17.01         17.92        20.37 o                         
 -10   4   0          5.44         41.57        73.60 o                         
  -9   4   0         54.43         46.12        20.56 o                         
  -8   4   0        704.10        724.76        23.45 o                         
  -7   4   0       1087.76       1105.70        27.02 o                         
  -6   4   0       1552.42       1526.63        28.20 o                         
  -5   4   0       8157.79       8232.32        65.19 o                         
  -4   4   0      19518.27      19459.55       110.18 o                         
  -3   4   0      22568.77      22366.76       123.24 o                         
  -2   4   0      18469.79      18214.79       103.11 o                         
  -1   4   0      30301.19      29864.71       170.92 o                         
   0   4   0      24940.76      24730.02       143.60 o                         
   1   4   0      11789.21      11670.98       111.52 o                         
   2   4   0       4489.22       4393.10        42.60 o                         
   3   4   0        274.59        290.06        10.73 o                         
   4   4   0          1.71          9.32         5.19 o                         
   5   4   0        247.17        277.36         8.98 o                         
   6   4   0        890.67        865.49        18.00 o                         
   7   4   0       3015.93       3026.58        44.34 o                         
   8   4   0        367.24        408.10        17.43 o                         
   9   4   0         75.54         81.48        11.09 o                         
  10   4   0        807.61        833.57        42.81 o                         
  11   4   0       1370.64       1245.52        72.19 o                         
  -9   5   0       1597.25       1353.57        75.42 o                         
  -8   5   0       3493.55       3473.37        53.46 o                         
  -7   5   0        774.15        780.79        24.33 o                         
  -6   5   0         99.64        114.01        11.09 o                         
  -5   5   0       3152.13       3089.46        38.47 o                         
  -4   5   0       2129.70       2082.35        26.07 o                         
  -3   5   0        772.94        777.60        14.91 o                         
  -2   5   0       3749.48       3626.88        34.65 o                         
  -1   5   0       3053.69       2962.90        31.23 o                         
   0   5   0         58.32         90.58         6.79 o                         
   1   5   0        385.80        399.23        13.30 o                         
   2   5   0       1124.27       1079.92        17.20 o                         
   3   5   0       7064.51       6843.21        71.88 o                         
   4   5   0      21015.75      20819.21       119.43 o                         
   5   5   0       6768.58       6783.06        52.33 o                         
   6   5   0       4847.69       4905.97        49.18 o                         
   7   5   0      10282.57      10299.74       104.21 o                         
   8   5   0       6434.57       6390.19        75.48 o                         
   9   5   0        161.00        169.29        15.88 o                         
  10   5   0        728.60        753.70        37.35 o                         
  11   5   0       1345.61       1277.51        62.15 o                         
  -8   6   0        720.87        688.16        25.37 o                         
  -7   6   0        300.60        301.18        17.85 o                         
  -6   6   0        319.30        313.73        15.96 o                         
  -5   6   0        521.96        552.89        19.11 o                         
  -4   6   0        511.15        529.29        16.84 o                         
  -3   6   0        334.69        328.54        11.52 o                         
  -2   6   0       2876.91       2722.33        31.16 o                         
  -1   6   0       1051.46       1062.08        21.63 o                         
   0   6   0       2770.91       2687.87        34.35 o                         
   1   6   0       2683.74       2588.00        44.95 o                         
   2   6   0       7119.78       6893.32        65.58 o                         
   3   6   0       9349.31       9159.07        68.60 o                         
   4   6   0      15281.96      15059.31       117.65 o                         
   5   6   0      12525.58      12465.81       104.45 o                         
   6   6   0      11463.67      11784.06       120.74 o                         
   7   6   0       7274.43       7245.85        67.65 o                         
   8   6   0       3776.44       3900.51        57.20 o                         
   9   6   0       1270.31       1329.97        46.51 o                         
  10   6   0         12.65         27.38        17.50 o                         
  11   6   0         54.03         38.83        36.29 o                         
  -8   7   0       2363.01       2266.27        54.55 o                         
  -7   7   0       1677.20       1638.67        38.21 o                         
  -6   7   0       2390.16       2327.23        41.74 o                         
  -5   7   0      14974.93      14824.59       149.73 o                         
  -4   7   0      12831.37      12531.14       100.18 o                         
  -3   7   0       4309.06       4227.91        47.55 o                         
  -2   7   0       5422.05       5310.70        55.37 o                         
  -1   7   0      11545.95      11424.22       103.92 o                         
   0   7   0       1649.90       1655.52        31.85 o                         
   1   7   0        116.24        149.20        12.02 o                         
   2   7   0       1168.39       1121.47        26.36 o                         
   3   7   0       1547.62       1501.62        30.57 o                         
   4   7   0         37.27         36.82        11.03 o                         
   5   7   0         69.43         57.25         8.66 o                         
   6   7   0       1176.98       1187.62        24.85 o                         
   7   7   0          1.52         18.91         9.35 o                         
   8   7   0         20.53         38.90         9.97 o                         
   9   7   0         18.43          0.29        16.31 o                         
  10   7   0        452.64        490.67        32.69 o                         
  11   7   0       1725.64       1777.43       144.60 o                         
  -7   8   0       2640.88       2507.59        65.39 o                         
  -6   8   0       2492.73       2474.17        49.51 o                         
  -5   8   0       7684.37       7300.92        98.43 o                         
  -4   8   0      11819.57      11548.69       144.00 o                         
  -3   8   0       6496.62       6386.58        66.90 o                         
  -2   8   0       2913.21       2917.94        44.79 o                         
  -1   8   0       4528.71       4622.86        65.95 o                         
   0   8   0        484.91        531.14        21.42 o                         
   1   8   0        701.55        745.46        25.42 o                         
   2   8   0       1376.98       1337.66        30.93 o                         
   3   8   0       1684.54       1643.24        33.39 o                         
   4   8   0       4080.17       3992.58        68.87 o                         
   5   8   0        683.47        654.28        21.73 o                         
   6   8   0       1620.20       1609.09        32.28 o                         
   7   8   0       1987.98       1967.19        36.73 o                         
   8   8   0        919.90        997.58        29.35 o                         
   9   8   0        332.45        351.80        27.35 o                         
  10   8   0       1403.32       1448.39       111.11 o                         
  -6   9   0        203.86        187.76        19.71 o                         
  -5   9   0        199.27        221.18        18.09 o                         
  -4   9   0         93.22         60.11        14.77 o                         
  -3   9   0        327.87        321.23        18.11 o                         
  -2   9   0        392.49        386.18        19.82 o                         
  -1   9   0       1674.87       1689.00        41.20 o                         
   0   9   0       3195.87       3325.49        50.32 o                         
   1   9   0       3651.10       3636.36        55.57 o                         
   2   9   0      11650.06      11363.12       182.20 o                         
   3   9   0      14209.77      13992.01       170.95 o                         
   4   9   0       9147.20       9089.96       105.14 o                         
   5   9   0       6012.23       5941.69        70.91 o                         
   6   9   0       5697.17       5863.53        72.00 o                         
   7   9   0       2161.37       2239.04        41.26 o                         
   8   9   0        340.51        353.29        22.28 o                         
   9   9   0         89.66         69.13        19.16 o                         
  10   9   0         18.24         14.29        35.11 o                         
  -5  10   0       2267.11       2155.02        63.74 o                         
  -4  10   0       1256.54       1228.25        36.44 o                         
  -3  10   0        276.71        275.74        18.66 o                         
  -2  10   0        360.52        395.60        21.22 o                         
  -1  10   0       4893.59       4822.56        63.98 o                         
   0  10   0       2546.01       2675.19        47.34 o                         
   1  10   0       1077.85       1059.75        29.50 o                         
   2  10   0       6653.74       6512.65        74.99 o                         
   3  10   0       9933.17       9930.88       149.92 o                         
   4  10   0       2708.34       2721.17        55.89 o                         
   5  10   0       2013.81       2000.75        41.59 o                         
   6  10   0       3381.63       3377.36        52.78 o                         
   7  10   0        408.99        457.30        21.33 o                         
   8  10   0          6.65         -2.28        13.31 o                         
   9  10   0         40.75         25.27        25.77 o                         
  -4  11   0       4554.82       4309.55       241.98 o                         
  -3  11   0       1613.24       1683.03        45.34 o                         
  -2  11   0        439.26        475.93        24.37 o                         
  -1  11   0        509.51        514.13        23.03 o                         
   0  11   0         54.61         66.86        13.13 o                         
   1  11   0         12.84         32.11        12.74 o                         
   2  11   0        624.70        624.99        23.40 o                         
   3  11   0          0.16         23.36        12.59 o                         
   4  11   0         14.24         17.89        14.38 o                         
   5  11   0         81.97         67.41        12.85 o                         
   6  11   0       1441.26       1437.47        36.17 o                         
   7  11   0        357.48        365.35        21.22 o                         
   8  11   0        830.60        873.27        42.52 o                         
  -2  12   0          5.81          7.04        23.74 o                         
  -1  12   0       1226.05       1299.82        35.18 o                         
   0  12   0       1636.08       1708.06        43.85 o                         
   1  12   0        324.91        320.82        19.89 o                         
   2  12   0       2821.71       2854.67        52.56 o                         
   3  12   0       5482.91       5442.92        78.47 o                         
   4  12   0        687.22        681.49        31.27 o                         
   5  12   0        222.71        224.81        17.67 o                         
   6  12   0       2355.24       2397.69        56.87 o                         
   7  12   0       1389.39       1349.26        56.82 o                         
   0  13   0       5168.13       5204.40       148.62 o                         
   1  13   0       4424.37       4423.60        98.37 o                         
   2  13   0       4843.36       4692.29       124.49 o                         
   3  13   0       4810.66       5032.39        93.62 o                         
   4  13   0       2280.65       2245.18        84.72 o                         
   5  13   0        386.57        403.13        76.95 o                         
  -5 -13   1        981.64       1040.93       111.76 o                         
  -4 -13   1        641.67        666.54        87.41 o                         
  -3 -13   1        223.55        277.10        54.65 o                         
  -2 -13   1         32.20         43.09        26.70 o                         
  -1 -13   1        194.16        145.24        32.61 o                         
   0 -13   1        864.48        894.24        53.00 o                         
   1 -13   1       1427.31       1412.47       144.34 o                         
  -7 -12   1        846.08        818.91        51.66 o                         
  -6 -12   1         67.36         75.31        18.41 o                         
  -5 -12   1          3.73          7.92        16.15 o                         
  -4 -12   1          6.36          5.90        13.06 o                         
  -3 -12   1        545.50        553.35        28.83 o                         
  -2 -12   1       4429.23       4547.86        71.66 o                         
  -1 -12   1       2395.14       2395.16        47.11 o                         
   0 -12   1       4411.05       4492.50        69.08 o                         
   1 -12   1       8957.65       9308.30        98.75 o                         
   2 -12   1       8297.87       8107.78       194.76 o                         
  -8 -11   1       1186.66       1125.07        84.70 o                         
  -7 -11   1       1110.82       1104.21        36.42 o                         
  -6 -11   1        755.53        753.60        32.36 o                         
  -5 -11   1        705.00        719.19        27.37 o                         
  -4 -11   1        784.53        765.07        27.92 o                         
  -3 -11   1        807.03        813.53        31.89 o                         
  -2 -11   1       1626.14       1661.70        37.97 o                         
  -1 -11   1       2653.88       2747.65        47.87 o                         
   0 -11   1       1964.50       2012.26        45.04 o                         
   1 -11   1       3871.56       3858.41        57.80 o                         
   2 -11   1       3684.16       3724.19        65.27 o                         
   3 -11   1       1129.11       1122.91        33.91 o                         
  -9 -10   1       1553.93       1486.87       192.35 o                         
  -8 -10   1       2506.91       2626.93        66.71 o                         
  -7 -10   1       7059.48       7255.01        96.80 o                         
  -6 -10   1       2408.39       2471.24        47.78 o                         
  -5 -10   1        791.82        788.90        26.69 o                         
  -4 -10   1       1349.62       1367.13        34.26 o                         
  -3 -10   1       2126.56       2153.19        45.34 o                         
  -2 -10   1          7.97         21.70        10.88 o                         
  -1 -10   1          8.52         22.08        11.82 o                         
   0 -10   1        414.06        451.34        21.33 o                         
   1 -10   1          0.80         16.83        12.17 o                         
   2 -10   1        153.89        141.25        15.19 o                         
   3 -10   1         93.74         91.37        13.46 o                         
   4 -10   1        303.30        316.42        22.17 o                         
   5 -10   1       2013.79       2066.46        71.22 o                         
  -9  -9   1       1025.22       1083.12        51.97 o                         
  -8  -9   1        793.52        753.15        30.96 o                         
  -7  -9   1       1773.17       1842.16        40.06 o                         
  -6  -9   1        792.02        838.25        25.44 o                         
  -5  -9   1         88.77         91.29        16.15 o                         
  -4  -9   1       2161.65       2100.71        40.29 o                         
  -3  -9   1       1978.87       2021.78        38.45 o                         
  -2  -9   1       5381.96       5298.80        69.53 o                         
  -1  -9   1       4892.75       4906.72        63.97 o                         
   0  -9   1       7118.72       7197.11        78.35 o                         
   1  -9   1       4792.28       4843.03        68.27 o                         
   2  -9   1       3383.20       3434.10        52.39 o                         
   3  -9   1        874.80        915.32        29.00 o                         
   4  -9   1       2188.04       2085.57        44.65 o                         
   5  -9   1       2021.90       1954.47        44.56 o                         
   6  -9   1        564.08        501.21        28.86 o                         
 -10  -8   1          2.01         35.89        41.97 o                         
  -9  -8   1        194.75        224.75        18.56 o                         
  -8  -8   1          2.16         14.06        10.89 o                         
  -7  -8   1        379.35        393.88        18.79 o                         
  -6  -8   1        253.94        256.63        15.10 o                         
  -5  -8   1        357.01        378.53        16.86 o                         
  -4  -8   1       2995.33       3021.22        42.05 o                         
  -3  -8   1      13987.11      13840.84       134.42 o                         
  -2  -8   1      11115.92      10720.44       135.01 o                         
  -1  -8   1       9187.04       9058.97        87.87 o                         
   0  -8   1      17497.27      17589.14       134.14 o                         
   1  -8   1      18128.77      18056.14       150.10 o                         
   2  -8   1       3633.08       3662.74        51.45 o                         
   3  -8   1       1719.70       1710.19        31.45 o                         
   4  -8   1       1404.92       1333.52        31.85 o                         
   5  -8   1         96.59        114.37        13.73 o                         
   6  -8   1          1.74         13.70        12.45 o                         
   7  -8   1         64.09         35.08        16.13 o                         
 -10  -7   1       2597.08       2593.43       106.41 o                         
  -9  -7   1       1276.85       1269.98        33.59 o                         
  -8  -7   1        671.56        684.93        25.34 o                         
  -7  -7   1       4333.42       4394.72        57.80 o                         
  -6  -7   1       2200.25       2246.50        35.03 o                         
  -5  -7   1        395.91        402.64        15.14 o                         
  -4  -7   1       1839.38       1906.66        28.74 o                         
  -3  -7   1       7851.70       7774.58        70.45 o                         
  -2  -7   1       2330.33       2303.84        27.44 o                         
  -1  -7   1       1459.98       1455.31        23.05 o                         
   0  -7   1       2928.55       2751.52        33.23 o                         
   1  -7   1       1694.54       1736.08        37.37 o                         
   2  -7   1         21.71         35.62        10.12 o                         
   3  -7   1        249.45        271.94        13.55 o                         
   4  -7   1       2163.20       2144.40        35.89 o                         
   5  -7   1       4386.29       4282.89        57.05 o                         
   6  -7   1       4955.75       4786.26        63.21 o                         
   7  -7   1       2962.25       2856.30        48.18 o                         
   8  -7   1       4534.16       4168.43        74.36 o                         
 -11  -6   1       2159.26       1848.92       156.07 o                         
 -10  -6   1       3806.38       3838.25        86.50 o                         
  -9  -6   1       3097.41       3129.83        66.91 o                         
  -8  -6   1       1330.85       1371.73        32.06 o                         
  -7  -6   1       1792.09       1800.06        36.44 o                         
  -6  -6   1       1246.72       1268.61        29.74 o                         
  -5  -6   1          2.03         23.06         8.59 o                         
  -4  -6   1        860.49        859.65        18.33 o                         
  -3  -6   1         12.12         19.06         7.66 o                         
  -2  -6   1         29.88         28.94         7.29 o                         
  -1  -6   1         29.92         42.24         5.99 o                         
   0  -6   1       1773.13       1835.73        25.63 o                         
   1  -6   1        468.87        448.87        19.00 o                         
   2  -6   1        687.70        720.13        18.74 o                         
   3  -6   1       3791.84       3751.12        42.18 o                         
   4  -6   1       9738.97       9620.25        88.47 o                         
   5  -6   1       7027.15       6899.49        68.65 o                         
   6  -6   1       6750.78       6671.94        70.19 o                         
   7  -6   1       7641.49       7453.06        78.22 o                         
   8  -6   1       4914.87       4754.26        65.89 o                         
   9  -6   1       3243.38       2974.63       111.97 o                         
 -11  -5   1        698.01        665.15        90.32 o                         
 -10  -5   1        211.04        209.21        24.01 o                         
  -9  -5   1        359.08        346.62        20.07 o                         
  -8  -5   1        115.70        119.54        14.83 o                         
  -7  -5   1       2695.58       2723.50        41.91 o                         
  -6  -5   1       3586.46       3475.43        48.72 o                         
  -5  -5   1       2219.09       2294.35        27.29 o                         
  -4  -5   1      13149.45      12898.42        77.61 o                         
  -3  -5   1      39704.43      39459.39       286.64 o                         
  -2  -5   1       8230.06       8040.53        60.78 o                         
  -1  -5   1       5981.12       5726.87        82.82 o                         
   0  -5   1      19774.03      19501.69       123.41 o                         
   1  -5   1      11206.52      10916.88        85.45 o                         
   2  -5   1        113.91        146.89         9.57 o                         
   3  -5   1        519.41        576.47        11.35 o                         
   4  -5   1       4440.17       4295.01        40.44 o                         
   5  -5   1       1351.25       1347.88        24.82 o                         
   6  -5   1        210.65        218.24        13.10 o                         
   7  -5   1       1152.56       1097.93        26.75 o                         
   8  -5   1       1234.33       1256.57        31.76 o                         
   9  -5   1          5.00         25.33        19.97 o                         
 -11  -4   1         75.69         55.25        31.66 o                         
 -10  -4   1        183.79        171.51        23.67 o                         
  -9  -4   1        326.61        319.41        17.46 o                         
  -8  -4   1         90.16         98.12        11.55 o                         
  -7  -4   1       4109.07       4120.92        48.46 o                         
  -6  -4   1       8283.25       8194.41        93.75 o                         
  -5  -4   1       6650.44       6653.15        69.42 o                         
  -4  -4   1      12364.67      12189.42        70.85 o                         
  -3  -4   1      36515.18      35800.84       257.79 o                         
  -2  -4   1      21464.03      21076.98       152.57 o                         
  -1  -4   1       6692.37       6658.67        55.56 o                         
   0  -4   1       6239.78       5801.06        46.65 o                         
   1  -4   1       7414.28       7352.16        61.91 o                         
   2  -4   1         40.12         59.04         7.89 o                         
   3  -4   1       1129.46       1130.07        16.36 o                         
   4  -4   1       1725.46       1730.36        22.42 o                         
   5  -4   1        701.41        720.70        17.42 o                         
   6  -4   1       1686.73       1685.39        28.30 o                         
   7  -4   1       1102.35       1100.52        24.25 o                         
   8  -4   1       1153.18       1166.43        27.79 o                         
   9  -4   1        384.03        359.94        24.39 o                         
  10  -4   1        324.88        351.00        71.64 o                         
 -11  -3   1       2253.97       2167.40       147.90 o                         
 -10  -3   1       1571.40       1563.08        54.14 o                         
  -9  -3   1        808.26        795.20        28.83 o                         
  -8  -3   1       2161.29       2177.99        42.05 o                         
  -7  -3   1       1666.08       1607.13        30.41 o                         
  -6  -3   1        429.80        435.14        21.01 o                         
  -5  -3   1       2964.37       2905.02        31.82 o                         
  -4  -3   1       2816.92       2787.47        26.49 o                         
  -3  -3   1       1530.73       1582.93        16.02 o                         
  -2  -3   1       3325.06       3291.40        23.71 o                         
  -1  -3   1       3562.66       3754.27        31.33 o                         
   0  -3   1       5944.80       6167.04        43.20 o                         
   1  -3   1       6056.76       6176.23        49.51 o                         
   2  -3   1       9334.69       9652.37        54.99 o                         
   3  -3   1      18036.82      17899.44        92.01 o                         
   4  -3   1      29317.76      29110.01       140.40 o                         
   5  -3   1      18200.56      18084.92       114.95 o                         
   6  -3   1       7041.05       7254.19        63.55 o                         
   7  -3   1       7538.30       7506.81        68.42 o                         
   8  -3   1       5877.21       5940.38        65.73 o                         
   9  -3   1       1146.78       1134.29        36.78 o                         
  10  -3   1        133.75        181.00        39.62 o                         
 -11  -2   1       1813.53       1523.17        93.82 o                         
 -10  -2   1        341.73        324.48        34.36 o                         
  -9  -2   1         10.59         16.25        10.48 o                         
  -8  -2   1         13.17         25.95         9.99 o                         
  -7  -2   1        800.99        799.03        18.61 o                         
  -6  -2   1       1293.98       1261.06        19.66 o                         
  -5  -2   1       1551.29       1560.46        20.00 o                         
  -4  -2   1       1488.30       1523.77        16.97 o                         
  -3  -2   1       6555.50       6668.24        40.18 o                         
  -2  -2   1         96.45        147.68         5.11 o                         
  -1  -2   1       1651.49       1693.66        11.32 o                         
   0  -2   1       3789.72       3710.51        27.20 o                         
   1  -2   1       8924.38       8654.02        42.10 o                         
   2  -2   1       1781.92       1752.65        14.80 o                         
   3  -2   1      11068.95      11068.46        54.69 o                         
   4  -2   1      27479.98      26924.86       137.31 o                         
   5  -2   1      13493.56      13361.02       105.81 o                         
   6  -2   1       5708.08       5687.05        48.39 o                         
   7  -2   1       6198.01       6224.46        58.36 o                         
   8  -2   1       2752.42       2849.16        44.04 o                         
   9  -2   1         21.24         44.52        13.57 o                         
  10  -2   1         45.98         13.31        16.69 o                         
 -11  -1   1          2.29        -29.74        39.66 o                         
 -10  -1   1         36.44         36.13        16.85 o                         
  -9  -1   1        808.44        821.75        28.67 o                         
  -8  -1   1       4658.54       4723.36        55.22 o                         
  -7  -1   1      13141.91      13293.64        96.85 o                         
  -6  -1   1      11360.13      11275.89        71.65 o                         
  -5  -1   1      20483.39      20692.76       183.25 o                         
  -4  -1   1      32810.27      32517.11       152.05 o                         
  -3  -1   1      23705.90      24078.32       126.81 o                         
  -2  -1   1       6161.97       6226.08        28.28 o                         
  -1  -1   1       8942.40       9167.14        38.01 o                         
   0  -1   1       3556.67       3747.36        20.57 o                         
   1  -1   1       5842.57       5742.99        25.99 o                         
   2  -1   1         81.10        115.12         2.79 o                         
   3  -1   1         51.00         68.29         2.95 o                         
   4  -1   1         39.96         51.79         3.63 o                         
   5  -1   1        434.06        431.55         8.53 o                         
   6  -1   1         56.90         56.56         7.41 o                         
   7  -1   1        358.06        371.64        13.96 o                         
   8  -1   1        891.46        943.61        22.81 o                         
   9  -1   1        477.13        461.83        22.72 o                         
  10  -1   1       1830.74       1740.47        48.47 o                         
 -11   0   1       1153.64       1107.70       117.37 o                         
 -10   0   1        222.28        168.80        25.86 o                         
  -9   0   1        421.58        408.27        19.98 o                         
  -8   0   1       5733.81       5890.62        63.39 o                         
  -7   0   1       6684.53       6768.11        62.32 o                         
  -6   0   1       3994.11       4034.63        37.00 o                         
  -5   0   1      11951.83      11964.05        70.55 o                         
  -4   0   1      18761.81      18737.68       118.55 o                         
  -3   0   1      12035.58      12285.70        74.43 o                         
  -2   0   1       1868.89       1930.02        12.34 o                         
  -1   0   1       3394.11       3552.07        18.91 o                         
   1   0   1      16741.20      16559.38       116.17 o                         
   2   0   1       6410.01       6532.96        24.52 o                         
   3   0   1       3085.68       3015.57        18.11 o                         
   4   0   1      14994.69      15092.83        79.42 o                         
   5   0   1       4982.69       5125.58        36.54 o                         
   6   0   1        118.47        140.49         7.63 o                         
   7   0   1       3896.21       3847.12        40.12 o                         
   8   0   1       5000.43       5057.25        53.14 o                         
   9   0   1        458.24        490.46        22.20 o                         
  10   0   1        659.50        704.37        30.67 o                         
  11   0   1       3196.39       2789.28       179.89 o                         
 -10   1   1        296.44        277.04        27.39 o                         
  -9   1   1         41.57         40.41        11.57 o                         
  -8   1   1        505.03        535.05        18.96 o                         
  -7   1   1        779.92        803.89        21.13 o                         
  -6   1   1        426.41        445.87        12.74 o                         
  -5   1   1        124.82        139.48         7.12 o                         
  -4   1   1        553.75        583.69         9.98 o                         
  -3   1   1        554.98        541.39         8.26 o                         
  -2   1   1       2896.82       2936.02        22.40 o                         
  -1   1   1      20794.01      21075.71        89.06 o                         
   0   1   1      11688.20      12135.70        72.90 o                         
   1   1   1      40216.60      39943.06       236.87 o                         
   2   1   1      39307.28      39987.60       118.80 o                         
   3   1   1      36548.44      36825.52       156.66 o                         
   4   1   1      31227.45      30895.60       125.40 o                         
   5   1   1      15454.14      15423.64        84.32 o                         
   6   1   1       5213.87       5307.03        46.52 o                         
   7   1   1       1338.84       1391.78        19.54 o                         
   8   1   1        811.36        829.46        20.97 o                         
   9   1   1         68.27         72.62        14.21 o                         
  10   1   1        178.21        191.58        17.76 o                         
  11   1   1         18.53         -0.55        38.72 o                         
 -10   2   1         10.56         52.78        25.38 o                         
  -9   2   1        867.74        883.15        28.58 o                         
  -8   2   1       6182.56       6360.85        67.60 o                         
  -7   2   1       3777.68       3805.81        47.18 o                         
  -6   2   1        945.57        965.94        18.77 o                         
  -5   2   1       5300.25       5234.65        41.76 o                         
  -4   2   1       9325.77       9359.59        61.89 o                         
  -3   2   1       1448.58       1437.72        15.91 o                         
  -2   2   1        195.11        291.60         6.74 o                         
  -1   2   1      14144.75      14345.79        63.95 o                         
   0   2   1      23856.11      23958.89       103.45 o                         
   1   2   1       7937.21       7886.72        36.53 o                         
   2   2   1       3456.38       3336.30        20.24 o                         
   3   2   1      32990.37      33971.27       135.09 o                         
   4   2   1       4528.56       4523.31        24.95 o                         
   5   2   1       1273.46       1200.48        14.83 o                         
   6   2   1        819.89        858.37        14.41 o                         
   7   2   1         58.79         83.59         7.69 o                         
   8   2   1       1984.22       2025.14        31.62 o                         
   9   2   1        767.46        794.87        29.00 o                         
  10   2   1       1657.26       1669.49        44.72 o                         
  11   2   1       3385.34       3301.84       102.69 o                         
 -10   3   1       1511.78       1390.50        94.11 o                         
  -9   3   1       2294.73       2342.32        47.58 o                         
  -8   3   1      10530.28      10387.09        94.54 o                         
  -7   3   1      14145.81      14170.05       110.78 o                         
  -6   3   1       5477.69       5529.71        51.48 o                         
  -5   3   1       7280.37       7061.07        56.14 o                         
  -4   3   1      16339.67      16006.25        92.32 o                         
  -3   3   1       5845.95       5792.92        40.14 o                         
  -2   3   1         53.48         90.02         7.31 o                         
  -1   3   1        756.90        732.58        11.89 o                         
   0   3   1        438.21        457.87         8.53 o                         
   1   3   1        547.87        577.87         8.72 o                         
   2   3   1          3.86         35.05         2.93 o                         
   3   3   1        580.42        645.00         8.86 o                         
   4   3   1        630.90        620.76         9.56 o                         
   5   3   1        405.05        416.76         9.15 o                         
   6   3   1       1592.03       1653.47        21.02 o                         
   7   3   1       7321.25       7253.04        62.85 o                         
   8   3   1       7925.14       7877.51        69.68 o                         
   9   3   1       4623.51       4631.87        92.20 o                         
  10   3   1       4115.40       4001.05        91.04 o                         
  11   3   1       5661.80       5776.09       134.20 o                         
  -9   4   1       1102.54       1055.82        33.25 o                         
  -8   4   1       2561.74       2517.71        43.79 o                         
  -7   4   1       3515.95       3511.74        49.20 o                         
  -6   4   1       3176.11       3268.06        42.25 o                         
  -5   4   1         51.39         68.89         7.95 o                         
  -4   4   1         38.12         62.32         7.38 o                         
  -3   4   1       1020.82       1032.07        16.31 o                         
  -2   4   1       3226.39       3350.17        33.92 o                         
  -1   4   1      14897.28      14937.68        93.01 o                         
   0   4   1      17072.41      16587.71       102.40 o                         
   1   4   1      10867.54      10544.27        89.84 o                         
   2   4   1       4567.04       4181.62        36.64 o                         
   3   4   1      13759.67      13636.71       108.22 o                         
   4   4   1       6683.21       6625.03        47.23 o                         
   5   4   1        762.18        793.23        15.83 o                         
   6   4   1        815.65        840.48        15.16 o                         
   7   4   1       2000.48       2119.37        29.77 o                         
   8   4   1       1401.69       1369.36        29.31 o                         
   9   4   1        970.02        969.34        37.71 o                         
  10   4   1        887.39        959.88        44.46 o                         
  11   4   1       1054.25       1134.25        52.23 o                         
  -9   5   1          0.61        -36.45        36.45 o                         
  -8   5   1        175.09        181.10        14.89 o                         
  -7   5   1        126.20        117.94        14.79 o                         
  -6   5   1         72.10         64.90        10.05 o                         
  -5   5   1        511.01        559.55        18.79 o                         
  -4   5   1       7936.20       7718.70        61.74 o                         
  -3   5   1       5855.66       5841.72        46.95 o                         
  -2   5   1       5168.08       5206.40        45.06 o                         
  -1   5   1      40364.69      40086.24       229.73 o                         
   0   5   1      47496.95      46554.61       258.28 o                         
   1   5   1      21754.71      20855.81       244.80 o                         
   2   5   1      16260.76      15815.08       114.87 o                         
   3   5   1      24370.69      23717.44       166.98 o                         
   4   5   1       4342.06       4212.89        41.90 o                         
   5   5   1        387.38        398.34        12.33 o                         
   6   5   1          4.01         11.35         4.80 o                         
   7   5   1          1.51         -1.91         7.07 o                         
   8   5   1        652.77        655.75        20.16 o                         
   9   5   1        670.78        734.35        42.13 o                         
  10   5   1        159.87        144.31        20.60 o                         
  11   5   1        701.24        629.74        45.09 o                         
  -8   6   1       3167.61       3141.28        61.14 o                         
  -7   6   1       2718.35       2766.32        47.72 o                         
  -6   6   1        930.11        891.42        24.61 o                         
  -5   6   1        961.02        953.73        24.39 o                         
  -4   6   1       3581.89       3653.82        42.27 o                         
  -3   6   1       2279.18       2204.00        37.99 o                         
  -2   6   1        743.41        760.98        16.92 o                         
  -1   6   1       2141.27       2056.91        29.71 o                         
   0   6   1       7550.14       7516.22        60.79 o                         
   1   6   1       4329.45       4141.15        73.56 o                         
   2   6   1       1212.31       1185.42        24.40 o                         
   3   6   1        117.53        129.08         7.15 o                         
   4   6   1        289.62        292.75        13.58 o                         
   5   6   1        962.66        963.21        20.14 o                         
   6   6   1       5254.52       5258.94        61.70 o                         
   7   6   1       6787.83       6779.64        75.65 o                         
   8   6   1       4296.69       4327.22        50.33 o                         
   9   6   1       3259.29       3386.68        70.76 o                         
  10   6   1       3115.63       3133.09        90.97 o                         
  11   6   1       1690.48       1661.04        71.24 o                         
  -8   7   1       4867.08       4622.68        97.53 o                         
  -7   7   1       1712.15       1681.51        38.80 o                         
  -6   7   1       1739.28       1768.31        36.47 o                         
  -5   7   1        471.19        515.28        19.99 o                         
  -4   7   1        110.63        106.90        10.85 o                         
  -3   7   1        567.48        558.41        18.21 o                         
  -2   7   1        176.63        187.39        10.04 o                         
  -1   7   1       2793.71       2732.17        36.62 o                         
   0   7   1       3780.41       3795.87        48.52 o                         
   1   7   1        125.57        142.30        13.41 o                         
   2   7   1        242.28        249.16        14.70 o                         
   3   7   1       9167.91       8586.31       116.60 o                         
   4   7   1       4301.68       4068.36        79.46 o                         
   5   7   1        951.45       1040.42        26.68 o                         
   6   7   1       6088.49       6119.96        59.57 o                         
   7   7   1      12953.38      13259.11       102.52 o                         
   8   7   1       5077.24       5041.85        57.00 o                         
   9   7   1       2323.78       2413.20        53.71 o                         
  10   7   1       3989.17       4015.88       101.43 o                         
  11   7   1       2199.70       2478.35       173.36 o                         
  -7   8   1          0.95          8.93        17.32 o                         
  -6   8   1        139.34        119.09        14.58 o                         
  -5   8   1       1015.89       1002.25        29.47 o                         
  -4   8   1       6295.39       6026.44        85.60 o                         
  -3   8   1       8518.95       8403.66        94.59 o                         
  -2   8   1       7282.47       7209.46        74.24 o                         
  -1   8   1      13209.64      13008.26       119.28 o                         
   0   8   1      14507.22      14418.00       121.56 o                         
   1   8   1       6049.93       5890.50        71.74 o                         
   2   8   1        629.53        629.66        23.64 o                         
   3   8   1       3119.05       3034.48        45.84 o                         
   4   8   1       1743.71       1729.52        33.77 o                         
   5   8   1         62.53         66.08        11.83 o                         
   6   8   1         60.24         55.89        10.57 o                         
   7   8   1       1242.15       1292.65        29.31 o                         
   8   8   1        328.20        331.93        16.28 o                         
   9   8   1         21.34         19.26        15.70 o                         
  10   8   1         59.61         77.51        21.44 o                         
  -6   9   1        919.24        863.37        40.99 o                         
  -5   9   1       3818.71       3777.73        62.77 o                         
  -4   9   1       5621.46       5363.40        73.47 o                         
  -3   9   1       5471.42       5404.71        73.24 o                         
  -2   9   1      11209.25      11321.47       110.03 o                         
  -1   9   1      10072.92      10080.45       100.62 o                         
   0   9   1       8314.95       8560.47        95.30 o                         
   1   9   1       5577.24       5655.34        72.62 o                         
   2   9   1       2975.09       2922.97        56.44 o                         
   3   9   1          7.21          7.99        11.43 o                         
   4   9   1          6.92          2.53        11.19 o                         
   5   9   1        351.00        356.55        18.93 o                         
   6   9   1       1645.16       1647.61        36.37 o                         
   7   9   1       2284.77       2292.97        41.19 o                         
   8   9   1        624.63        648.32        24.22 o                         
   9   9   1        346.28        313.37        26.80 o                         
  10   9   1       1037.04       1023.31        62.35 o                         
  -5  10   1        486.34        488.11        48.21 o                         
  -4  10   1        217.57        219.50        17.63 o                         
  -3  10   1        123.46        107.67        14.07 o                         
  -2  10   1        865.99        859.72        31.38 o                         
  -1  10   1         84.02        125.93        14.89 o                         
   0  10   1         19.51         22.50        12.00 o                         
   1  10   1         47.10         39.98        13.34 o                         
   2  10   1        573.27        619.68        24.58 o                         
   3  10   1       5363.75       5369.96        76.85 o                         
   4  10   1       5626.81       5525.65        70.74 o                         
   5  10   1       2534.38       2488.26        51.24 o                         
   6  10   1       5442.31       5492.62        81.27 o                         
   7  10   1       8270.08       8422.51       110.03 o                         
   8  10   1       1599.05       1577.32        36.55 o                         
   9  10   1        682.00        733.77        42.68 o                         
  10  10   1       1592.37       1570.20        98.50 o                         
  -4  11   1        945.96       1083.44       122.08 o                         
  -3  11   1       1012.25       1014.62        39.29 o                         
  -2  11   1       1094.33       1153.64        40.11 o                         
  -1  11   1       1882.86       1947.16        43.77 o                         
   0  11   1       1353.51       1402.32        36.34 o                         
   1  11   1       1025.84       1045.33        31.16 o                         
   2  11   1       1451.86       1442.82        37.72 o                         
   3  11   1       4413.56       4452.51        66.28 o                         
   4  11   1       3941.64       3868.94        93.07 o                         
   5  11   1       3846.69       3763.32        67.09 o                         
   6  11   1       4026.80       3897.66        71.54 o                         
   7  11   1       3464.63       3520.77        57.30 o                         
   8  11   1       1917.98       1945.31        57.97 o                         
   9  11   1        353.51        433.48        76.66 o                         
  -2  12   1       5312.42       5444.54       193.87 o                         
  -1  12   1       3625.29       3922.12        66.36 o                         
   0  12   1       1228.45       1254.71        36.34 o                         
   1  12   1        176.36        206.10        17.72 o                         
   2  12   1       1003.86        998.44        31.96 o                         
   3  12   1         24.18         32.91        12.92 o                         
   4  12   1        129.24        147.54        16.30 o                         
   5  12   1         33.93         53.20        15.43 o                         
   6  12   1         55.04         70.57        13.96 o                         
   7  12   1        328.18        311.92        22.39 o                         
   8  12   1         26.54          3.60        40.75 o                         
   0  13   1         83.42         92.18        22.72 o                         
   1  13   1        248.65        231.22        33.69 o                         
   2  13   1        445.03        497.10        27.32 o                         
   3  13   1       1087.51       1069.14        35.88 o                         
   4  13   1       1239.61       1278.29        43.21 o                         
   5  13   1       1254.67       1302.82        65.86 o                         
   6  13   1       1090.47       1068.83        46.82 o                         
   7  13   1        908.24        845.01        51.58 o                         
   3  14   1       5208.09       4763.10       255.61 o                         
  -5 -13   2       2133.07       2216.06       160.81 o                         
  -2 -13   2       4697.87       4285.74       230.31 o                         
  -1 -13   2       1592.48       1459.56        96.82 o                         
   0 -13   2       1363.69       1119.98        88.53 o                         
  -6 -12   2       3394.51       3092.16       252.02 o                         
  -5 -12   2       2114.84       2079.37        65.60 o                         
  -4 -12   2       1663.38       1733.51        48.89 o                         
  -3 -12   2       4250.57       4422.09        82.83 o                         
  -2 -12   2       2574.71       2530.81        71.12 o                         
  -1 -12   2        379.19        388.67        22.10 o                         
   0 -12   2        190.64        220.75        18.53 o                         
   1 -12   2         40.32         42.83        19.93 o                         
   2 -12   2        336.43        367.48        42.97 o                         
  -7 -11   2        177.41        175.31        22.80 o                         
  -6 -11   2        860.27        903.02        35.24 o                         
  -5 -11   2        211.57        220.79        19.69 o                         
  -4 -11   2        516.60        494.83        32.22 o                         
  -3 -11   2         61.58         87.55        19.26 o                         
  -2 -11   2        261.09        268.50        19.92 o                         
  -1 -11   2         95.42        103.13        13.08 o                         
   0 -11   2       1334.48       1334.34        33.91 o                         
   1 -11   2       3508.80       3630.60        54.20 o                         
   2 -11   2       3895.26       3951.26        58.62 o                         
   3 -11   2       6137.95       6136.12        88.12 o                         
  -8 -10   2         43.81         47.58        15.27 o                         
  -7 -10   2       1103.57       1132.47        39.02 o                         
  -6 -10   2       2403.53       2471.29        55.02 o                         
  -5 -10   2        420.75        426.89        22.59 o                         
  -4 -10   2        474.87        477.19        22.09 o                         
  -3 -10   2       3572.21       3491.70        58.06 o                         
  -2 -10   2       1540.47       1500.73        34.32 o                         
  -1 -10   2        100.43         99.33        12.36 o                         
   0 -10   2       1474.45       1509.10        33.28 o                         
   1 -10   2       5465.68       5554.37        69.47 o                         
   2 -10   2       1600.94       1650.18        38.68 o                         
   3 -10   2       1475.78       1506.68        37.13 o                         
   4 -10   2       4578.69       4554.06        70.75 o                         
   5 -10   2       3616.13       3640.03        86.80 o                         
  -9  -9   2       1472.78       1414.52        56.23 o                         
  -8  -9   2       1486.77       1588.10        51.66 o                         
  -7  -9   2       4490.95       4593.01        79.13 o                         
  -6  -9   2      10376.57      10729.47       128.29 o                         
  -5  -9   2       5839.09       6029.75        74.80 o                         
  -4  -9   2       3876.33       3744.12        64.16 o                         
  -3  -9   2       6427.17       6218.31        94.52 o                         
  -2  -9   2       4478.88       4454.08        56.97 o                         
  -1  -9   2        547.15        557.60        21.02 o                         
   0  -9   2        274.20        277.31        17.01 o                         
   1  -9   2       1147.15       1169.35        31.75 o                         
   2  -9   2        725.23        769.25        24.59 o                         
   3  -9   2         35.67         38.74        10.36 o                         
   4  -9   2         35.32         24.96        13.72 o                         
   5  -9   2         21.04         24.81        13.62 o                         
   6  -9   2        108.37        111.16        24.07 o                         
 -10  -8   2        736.95        661.90        91.52 o                         
  -9  -8   2        481.11        493.74        28.46 o                         
  -8  -8   2       2365.18       2275.98        69.08 o                         
  -7  -8   2       2216.41       2258.95        48.10 o                         
  -6  -8   2       2570.05       2564.30        47.84 o                         
  -5  -8   2       1965.15       2014.56        36.35 o                         
  -4  -8   2       2536.23       2564.02        42.42 o                         
  -3  -8   2         30.40         56.04         9.44 o                         
  -2  -8   2          0.12         -7.98         9.96 o                         
  -1  -8   2       1265.06       1237.48        28.44 o                         
   0  -8   2       3200.90       3207.56        47.39 o                         
   1  -8   2       7247.10       7368.01        79.72 o                         
   2  -8   2       4687.31       4694.87        57.86 o                         
   3  -8   2       2152.66       2100.93        36.86 o                         
   4  -8   2       3466.54       3443.05        57.36 o                         
   5  -8   2       2635.01       2526.30        50.63 o                         
   6  -8   2        376.32        409.39        21.30 o                         
   7  -8   2        392.04        310.58        23.35 o                         
 -10  -7   2        170.32        144.23        31.95 o                         
  -9  -7   2         11.56         20.97        12.77 o                         
  -8  -7   2        220.57        230.04        16.86 o                         
  -7  -7   2        456.61        463.75        23.90 o                         
  -6  -7   2          3.74         18.22         9.78 o                         
  -5  -7   2         78.03        103.24        10.33 o                         
  -4  -7   2         22.15         24.51         8.20 o                         
  -3  -7   2       2492.51       2473.32        33.64 o                         
  -2  -7   2       4529.43       4491.19        53.08 o                         
  -1  -7   2       5346.73       5418.19        58.06 o                         
   0  -7   2      13625.69      13265.57       106.14 o                         
   1  -7   2      25042.51      24468.05       174.24 o                         
   2  -7   2      13030.38      12935.12       102.02 o                         
   3  -7   2       9744.96       9415.94        81.43 o                         
   4  -7   2      11299.97      11148.01        85.54 o                         
   5  -7   2       6769.53       6732.73        74.07 o                         
   6  -7   2        446.90        455.82        20.28 o                         
   7  -7   2        129.64        119.88        13.31 o                         
   8  -7   2        193.19        123.11        32.67 o                         
 -10  -6   2        936.66        958.29        48.30 o                         
  -9  -6   2       1029.13       1043.30        32.51 o                         
  -8  -6   2       3683.66       3757.42        63.48 o                         
  -7  -6   2       4474.11       4511.40        61.32 o                         
  -6  -6   2       2463.63       2500.44        48.26 o                         
  -5  -6   2       1372.01       1402.94        25.91 o                         
  -4  -6   2       2211.82       2176.67        25.31 o                         
  -3  -6   2       2783.92       2655.95        31.60 o                         
  -2  -6   2       2712.05       2623.12        31.70 o                         
  -1  -6   2        969.89        945.94        18.07 o                         
   0  -6   2       6014.35       6056.17        54.69 o                         
   1  -6   2       8828.53       8751.27        83.87 o                         
   2  -6   2       4809.99       4692.47        53.11 o                         
   3  -6   2       1174.94       1198.05        22.61 o                         
   4  -6   2       1303.46       1287.61        24.89 o                         
   5  -6   2         50.99         67.83        10.48 o                         
   6  -6   2        134.90        115.95        12.29 o                         
   7  -6   2       1871.42       1801.41        37.17 o                         
   8  -6   2       2995.12       2872.55        67.31 o                         
   9  -6   2       1683.46       1621.56        84.44 o                         
 -10  -5   2       3333.79       3292.61        89.11 o                         
  -9  -5   2       1646.45       1571.70        40.92 o                         
  -8  -5   2       6778.67       6740.97        87.46 o                         
  -7  -5   2      10030.41       9836.18       112.33 o                         
  -6  -5   2       5320.79       5275.38        70.00 o                         
  -5  -5   2       1079.12       1120.25        18.42 o                         
  -4  -5   2       5011.04       5003.92        44.03 o                         
  -3  -5   2       1093.25       1064.66        16.95 o                         
  -2  -5   2        142.05        161.01         8.95 o                         
  -1  -5   2         75.47         98.30         8.60 o                         
   0  -5   2         17.86         42.97         6.74 o                         
   1  -5   2       1879.98       1880.96        30.27 o                         
   2  -5   2         18.00         43.75         8.11 o                         
   3  -5   2        318.11        363.01        12.75 o                         
   4  -5   2       2355.60       2324.94        31.44 o                         
   5  -5   2       2883.47       2888.71        37.48 o                         
   6  -5   2        659.37        674.83        20.30 o                         
   7  -5   2       3341.51       3289.83        46.71 o                         
   8  -5   2      10100.14       9997.23        96.89 o                         
   9  -5   2       5050.86       4943.32       111.21 o                         
 -10  -4   2       1836.76       1839.77        66.00 o                         
  -9  -4   2       1143.37       1152.51        34.34 o                         
  -8  -4   2        920.49        930.59        29.46 o                         
  -7  -4   2       3243.32       3244.53        43.99 o                         
  -6  -4   2       1047.06       1011.66        21.34 o                         
  -5  -4   2        630.54        602.60        14.42 o                         
  -4  -4   2       3182.72       3153.72        46.19 o                         
  -3  -4   2       5470.06       5349.64        46.45 o                         
  -2  -4   2      15751.10      15445.29        91.61 o                         
  -1  -4   2      22254.34      22477.32       172.03 o                         
   0  -4   2      17470.95      17323.19       116.02 o                         
   1  -4   2      24408.97      23561.95       159.29 o                         
   2  -4   2       9411.34       9119.82        61.39 o                         
   3  -4   2       4265.09       4202.24        36.75 o                         
   4  -4   2       4160.83       4102.82        36.94 o                         
   5  -4   2       3681.98       3720.67        38.08 o                         
   6  -4   2        309.05        297.30        12.66 o                         
   7  -4   2        144.34        151.02        11.12 o                         
   8  -4   2       1204.06       1180.43        28.74 o                         
   9  -4   2       1204.57       1219.33        45.97 o                         
  10  -4   2        248.40        231.54        36.01 o                         
 -10  -3   2          3.36          9.93        18.03 o                         
  -9  -3   2        129.36        142.16        14.35 o                         
  -8  -3   2        568.90        516.72        23.41 o                         
  -7  -3   2        646.03        617.30        18.36 o                         
  -6  -3   2         42.79         48.63         8.11 o                         
  -5  -3   2        112.40        133.61         8.87 o                         
  -4  -3   2      10381.32      10282.74        91.22 o                         
  -3  -3   2      17001.43      16998.04       124.73 o                         
  -2  -3   2       9679.51       9564.44        73.83 o                         
  -1  -3   2      23882.85      24050.63       127.13 o                         
   0  -3   2      72643.37      75070.48       430.08 o                         
   1  -3   2      21358.83      21072.08       126.51 o                         
   2  -3   2      11334.17      11464.21        65.01 o                         
   3  -3   2       8211.34       8107.40        52.35 o                         
   4  -3   2       2355.41       2399.49        26.92 o                         
   5  -3   2          8.42         29.70         5.17 o                         
   6  -3   2          6.97         18.34         7.56 o                         
   7  -3   2        625.42        654.10        17.82 o                         
   8  -3   2       1263.54       1254.49        25.94 o                         
   9  -3   2        308.38        274.89        21.61 o                         
  10  -3   2        237.64        198.45        28.32 o                         
 -10  -2   2       3961.22       4060.97        90.66 o                         
  -9  -2   2       1059.90       1039.62        31.06 o                         
  -8  -2   2       3623.83       3581.82        57.81 o                         
  -7  -2   2       6582.85       6606.93        71.60 o                         
  -6  -2   2       2500.25       2568.83        33.35 o                         
  -5  -2   2         94.54        109.48         7.58 o                         
  -4  -2   2       4805.19       4739.08        35.25 o                         
  -3  -2   2       5911.06       5878.71        45.45 o                         
  -2  -2   2        552.81        573.82         8.22 o                         
  -1  -2   2        117.29        132.03         4.78 o                         
   0  -2   2       4750.97       4838.86        25.76 o                         
   1  -2   2       1112.18       1150.99        10.54 o                         
   2  -2   2          1.32         25.15         4.35 o                         
   3  -2   2        350.69        425.14         8.21 o                         
   4  -2   2       5734.35       5884.32        36.88 o                         
   5  -2   2       8750.72       8600.70        52.67 o                         
   6  -2   2       7186.35       7126.87        59.67 o                         
   7  -2   2       8883.97       8874.30        72.67 o                         
   8  -2   2      12212.81      12183.55        94.58 o                         
   9  -2   2       4440.94       4420.13        70.84 o                         
  10  -2   2        804.96        840.11        38.50 o                         
 -10  -1   2       4457.07       4404.39        95.15 o                         
  -9  -1   2       3244.77       3219.05        62.87 o                         
  -8  -1   2       1644.84       1708.69        37.38 o                         
  -7  -1   2       3412.64       3400.01        41.21 o                         
  -6  -1   2        331.93        341.53        12.13 o                         
  -5  -1   2        118.66        118.30         6.19 o                         
  -4  -1   2       1724.72       1737.94        16.93 o                         
  -3  -1   2       2563.07       2738.87        22.71 o                         
  -2  -1   2        488.24        496.88         7.02 o                         
  -1  -1   2        280.42        280.99         4.25 o                         
   0  -1   2       8582.69       8748.78        36.63 o                         
   1  -1   2       6339.37       6496.87        25.24 o                         
   2  -1   2        116.61        172.51         3.25 o                         
   3  -1   2       8297.00       8359.41        40.00 o                         
   4  -1   2      12970.97      13005.40        63.39 o                         
   5  -1   2       9740.58       9892.27        61.66 o                         
   6  -1   2       7346.37       7300.12        52.08 o                         
   7  -1   2       8148.07       8387.02        67.39 o                         
   8  -1   2       9703.42       9830.63        78.89 o                         
   9  -1   2       4627.75       4666.49        70.91 o                         
  10  -1   2       1332.93       1312.76        41.95 o                         
 -10   0   2        226.29        205.79        26.57 o                         
  -9   0   2        696.19        703.27        29.90 o                         
  -8   0   2         11.15         26.13        11.05 o                         
  -7   0   2       1661.90       1705.39        28.97 o                         
  -6   0   2       1831.79       1848.05        26.46 o                         
  -5   0   2       3218.99       3267.60        29.75 o                         
  -4   0   2      29837.65      29959.76       152.74 o                         
  -3   0   2      33484.48      33466.16       154.95 o                         
  -2   0   2      25142.58      25874.76       129.86 o                         
  -1   0   2      24977.23      25784.22        94.86 o                         
   0   0   2      53342.38      54948.50       194.23 o                         
   1   0   2       9654.79       9860.40        33.03 o                         
   2   0   2       2609.32       2614.52        11.34 o                         
   3   0   2        804.76        808.92         7.37 o                         
   4   0   2       3910.28       3948.87        25.01 o                         
   5   0   2        201.62        223.44         7.07 o                         
   6   0   2        220.14        236.04         8.18 o                         
   7   0   2       1261.31       1288.51        20.17 o                         
   8   0   2         40.68         68.34         8.13 o                         
   9   0   2         15.54          9.45        11.10 o                         
  10   0   2         14.62         30.30        17.07 o                         
  11   0   2        382.29        360.47        70.08 o                         
 -10   1   2        600.58        575.02        50.09 o                         
  -9   1   2        109.19         86.50        13.77 o                         
  -8   1   2        690.89        665.53        24.00 o                         
  -7   1   2       3214.28       3244.59        45.55 o                         
  -6   1   2       3828.40       3777.16        40.53 o                         
  -5   1   2       3187.90       3282.43        28.67 o                         
  -4   1   2      17763.33      18032.18        95.40 o                         
  -3   1   2      22871.71      22992.37       119.68 o                         
  -2   1   2      13458.58      13659.49        77.04 o                         
  -1   1   2      10947.41      11098.59        51.97 o                         
   0   1   2      12169.38      12464.96        51.44 o                         
   1   1   2       6596.82       6644.89        25.27 o                         
   2   1   2        135.56        181.64         5.31 o                         
   3   1   2       2444.50       2572.50        13.80 o                         
   4   1   2       2760.55       2863.27        18.00 o                         
   5   1   2       2936.95       2940.13        20.87 o                         
   6   1   2       4490.70       4512.83        40.11 o                         
   7   1   2       3504.04       3696.89        35.17 o                         
   8   1   2       1527.94       1510.24        24.44 o                         
   9   1   2        717.74        759.84        26.18 o                         
  10   1   2        567.12        550.12        33.85 o                         
  11   1   2        772.65        627.67        41.25 o                         
 -10   2   2       1052.28        948.33        79.72 o                         
  -9   2   2       1991.99       2073.34        46.84 o                         
  -8   2   2       1989.73       2044.78        41.10 o                         
  -7   2   2        561.92        563.14        20.59 o                         
  -6   2   2        233.04        273.41        12.19 o                         
  -5   2   2       2254.12       2295.31        26.56 o                         
  -4   2   2         26.86         42.46         4.38 o                         
  -3   2   2        353.77        375.79         9.56 o                         
  -2   2   2       5737.75       6014.60        50.07 o                         
  -1   2   2         32.35         33.21         4.55 o                         
   0   2   2       8635.16       8837.65        51.36 o                         
   1   2   2       7878.44       7964.81        33.38 o                         
   2   2   2       5611.10       5526.94        27.99 o                         
   3   2   2      38437.86      38703.14       145.74 o                         
   4   2   2      49849.20      50902.16       199.99 o                         
   5   2   2      17475.35      17345.49        77.07 o                         
   6   2   2      10210.92       9967.36        61.85 o                         
   7   2   2      18514.97      18707.81       113.41 o                         
   8   2   2       8773.00       8976.57        78.77 o                         
   9   2   2        276.84        295.20        17.39 o                         
  10   2   2        951.40        897.16        32.63 o                         
  11   2   2        484.62        467.79        40.43 o                         
  -9   3   2         38.97         30.73        13.28 o                         
  -8   3   2          6.92         17.14        10.81 o                         
  -7   3   2       1023.00       1068.47        26.06 o                         
  -6   3   2       2830.59       2889.66        37.99 o                         
  -5   3   2       1134.46       1138.21        19.35 o                         
  -4   3   2       5871.99       5670.96        54.16 o                         
  -3   3   2       6437.99       6275.91        48.25 o                         
  -2   3   2       2804.51       2960.85        28.85 o                         
  -1   3   2        158.44        220.76         7.81 o                         
   0   3   2      13311.34      12972.28        92.76 o                         
   1   3   2       3371.43       3249.52        21.14 o                         
   2   3   2        752.20        808.32        11.02 o                         
   3   3   2       6510.56       6339.30        33.86 o                         
   4   3   2      25111.10      24984.31       104.35 o                         
   5   3   2       9726.92       9861.26        58.60 o                         
   6   3   2       5499.26       5535.37        40.05 o                         
   7   3   2       7173.16       7133.40        53.71 o                         
   8   3   2       2231.47       2297.93        30.13 o                         
   9   3   2        109.34        136.33        17.68 o                         
  10   3   2        165.47        153.18        18.85 o                         
  11   3   2        250.18        265.02        37.72 o                         
  -9   4   2        666.44        622.15        29.32 o                         
  -8   4   2       4294.19       4354.72        66.20 o                         
  -7   4   2       5149.16       5079.23        61.25 o                         
  -6   4   2       9165.10       9192.75        83.16 o                         
  -5   4   2      19131.44      19001.71       140.50 o                         
  -4   4   2      20327.02      19800.98       132.42 o                         
  -3   4   2      14726.41      14384.97       102.11 o                         
  -2   4   2      12117.68      12055.78        99.02 o                         
  -1   4   2       6875.48       6978.33        55.22 o                         
   0   4   2       2725.94       2624.63        27.84 o                         
   1   4   2       1492.79       1479.43        18.44 o                         
   2   4   2         25.57         37.70         4.53 o                         
   3   4   2        120.54        111.36         5.19 o                         
   4   4   2         87.06        114.81         6.35 o                         
   5   4   2        146.28        176.85         7.45 o                         
   6   4   2         68.34         58.95         5.77 o                         
   7   4   2       1004.18       1057.16        19.95 o                         
   8   4   2        653.84        649.12        17.13 o                         
   9   4   2        400.12        426.03        26.18 o                         
  10   4   2       2181.30       2116.61        72.24 o                         
  11   4   2       3315.15       3278.59        87.54 o                         
  -9   5   2       1044.42       1020.73        49.65 o                         
  -8   5   2       2702.40       2688.18        68.77 o                         
  -7   5   2       2376.92       2369.82        44.09 o                         
  -6   5   2       1729.91       1705.45        35.29 o                         
  -5   5   2       7652.64       7498.20        72.02 o                         
  -4   5   2       7854.81       7767.84        73.48 o                         
  -3   5   2       3558.23       3547.44        40.98 o                         
  -2   5   2       1908.02       1931.95        27.68 o                         
  -1   5   2        541.16        599.37        15.17 o                         
   0   5   2       2512.36       2481.97        30.23 o                         
   1   5   2       6736.87       6494.74        56.11 o                         
   2   5   2       3968.89       3954.05        41.58 o                         
   3   5   2      15546.71      15241.15       107.70 o                         
   4   5   2      15484.92      15504.57       108.23 o                         
   5   5   2       1560.99       1548.65        20.10 o                         
   6   5   2       2256.30       2341.69        30.84 o                         
   7   5   2       6398.83       6421.06        61.73 o                         
   8   5   2       1627.10       1636.60        28.82 o                         
   9   5   2         85.99         68.98        13.00 o                         
  10   5   2       1397.98       1364.74        47.28 o                         
  11   5   2       1544.99       1667.40        95.22 o                         
  -8   6   2         72.41         60.07        14.96 o                         
  -7   6   2         81.64         94.39        13.35 o                         
  -6   6   2          4.78          5.88        10.91 o                         
  -5   6   2         15.15         20.69        10.09 o                         
  -4   6   2        157.36        171.96        10.99 o                         
  -3   6   2         38.44         40.29         8.81 o                         
  -2   6   2       1648.60       1659.02        25.03 o                         
  -1   6   2       3933.50       3903.35        41.35 o                         
   0   6   2      14629.44      14312.08       104.09 o                         
   1   6   2      13194.09      12696.20       182.34 o                         
   2   6   2      18447.21      17623.41       189.83 o                         
   3   6   2      28003.65      26642.52       161.42 o                         
   4   6   2      28725.47      28668.44       186.35 o                         
   5   6   2      10929.00      10673.53        85.70 o                         
   6   6   2       4451.19       4655.59        50.50 o                         
   7   6   2       3588.39       3608.14        40.94 o                         
   8   6   2        707.78        749.85        19.52 o                         
   9   6   2          4.25         16.43        12.72 o                         
  10   6   2        364.98        370.12        26.65 o                         
  11   6   2         11.59         17.93        18.34 o                         
  -8   7   2       3893.92       4113.63       227.64 o                         
  -7   7   2       2441.62       2482.49        52.53 o                         
  -6   7   2       2082.43       2139.34        42.22 o                         
  -5   7   2       5293.54       5323.02        62.70 o                         
  -4   7   2       5234.75       5004.27        55.40 o                         
  -3   7   2        900.33        915.00        22.83 o                         
  -2   7   2        314.88        362.74        18.22 o                         
  -1   7   2       5114.63       4941.55        51.95 o                         
   0   7   2       3504.32       3387.87        40.55 o                         
   1   7   2        742.60        785.15        21.55 o                         
   2   7   2       4409.61       4180.01        93.99 o                         
   3   7   2       5925.45       5578.21        53.35 o                         
   4   7   2       1018.22       1010.08        23.92 o                         
   5   7   2       1411.66       1346.12        26.55 o                         
   6   7   2        953.03        944.11        21.30 o                         
   7   7   2        713.86        773.99        19.75 o                         
   8   7   2        734.36        765.19        21.00 o                         
   9   7   2        373.51        427.47        24.48 o                         
  10   7   2       2197.98       2111.00        61.21 o                         
  11   7   2       3233.29       3210.75       277.81 o                         
  -6   8   2       3247.43       3241.14        57.79 o                         
  -5   8   2       6549.51       6469.60        77.28 o                         
  -4   8   2       7602.47       7471.09        81.30 o                         
  -3   8   2       2038.91       2062.36        41.71 o                         
  -2   8   2         33.80         49.49        12.20 o                         
  -1   8   2         99.25        117.39        14.24 o                         
   0   8   2         15.13         42.97         9.93 o                         
   1   8   2        905.86        954.28        24.93 o                         
   2   8   2       1027.25        965.41        26.22 o                         
   3   8   2        566.66        572.16        19.49 o                         
   4   8   2        916.73        933.91        24.88 o                         
   5   8   2        835.69        835.41        31.45 o                         
   6   8   2       1702.79       1716.34        33.87 o                         
   7   8   2       3400.04       3402.53        47.41 o                         
   8   8   2       4781.75       4883.88        81.37 o                         
   9   8   2       2613.33       2721.97        63.30 o                         
  10   8   2       3018.41       3140.26        70.96 o                         
  11   8   2       3651.51       3968.56       221.41 o                         
  -6   9   2        638.96        631.19        89.98 o                         
  -5   9   2         57.56         80.93        13.60 o                         
  -4   9   2         40.19         80.37        14.31 o                         
  -3   9   2         12.61         10.40        12.76 o                         
  -2   9   2       2063.27       2123.57        42.41 o                         
  -1   9   2       7606.45       7757.27        89.62 o                         
   0   9   2       8829.28       8841.39        92.26 o                         
   1   9   2       2889.19       2900.15        52.90 o                         
   2   9   2       9365.88       9038.05       148.64 o                         
   3   9   2      11154.62      10606.07       196.62 o                         
   4   9   2       2121.54       2188.32        40.04 o                         
   5   9   2        675.50        675.97        25.56 o                         
   6   9   2       1546.15       1556.90        44.55 o                         
   7   9   2        854.96        853.02        24.97 o                         
   8   9   2         91.44         97.73        16.16 o                         
   9   9   2        491.80        455.07        33.20 o                         
  10   9   2        301.66        362.41        31.85 o                         
  -5  10   2       1175.27       1070.61        71.34 o                         
  -4  10   2       2919.95       2942.70        56.18 o                         
  -3  10   2        955.08       1004.57        32.86 o                         
  -2  10   2       2182.99       2203.66        49.24 o                         
  -1  10   2      14700.36      14916.91       131.42 o                         
   0  10   2      11845.27      11980.49       123.09 o                         
   1  10   2       6376.65       6207.66        81.58 o                         
   2  10   2       8607.91       8598.20       108.97 o                         
   3  10   2       8928.06       8713.53       176.34 o                         
   4  10   2       2542.82       2429.18        45.29 o                         
   5  10   2        238.35        245.73        18.83 o                         
   6  10   2        144.23        170.69        15.26 o                         
   7  10   2         82.84         87.30        11.76 o                         
   8  10   2        579.60        603.81        30.27 o                         
   9  10   2        311.89        338.83        26.13 o                         
  10  10   2        466.96        500.87       117.70 o                         
  -4  11   2       1676.25       1450.72       100.61 o                         
  -3  11   2        523.97        529.90        25.22 o                         
  -2  11   2         98.22        106.92        16.86 o                         
  -1  11   2        641.31        681.91        26.92 o                         
   0  11   2        960.73       1048.81        33.55 o                         
   1  11   2        576.91        604.31        25.88 o                         
   2  11   2        111.46        104.65        15.09 o                         
   3  11   2         43.79         56.60        14.33 o                         
   4  11   2         49.64         41.00        13.34 o                         
   5  11   2        506.14        527.80        26.65 o                         
   6  11   2       2573.38       2530.05        51.59 o                         
   7  11   2       3377.37       3430.82        55.84 o                         
   8  11   2       3127.58       2984.00        73.48 o                         
   9  11   2       2043.60       1919.52        75.58 o                         
  -2  12   2        297.72        259.05        46.63 o                         
  -1  12   2       1997.59       2113.82        50.89 o                         
   0  12   2        960.90        953.12        30.83 o                         
   1  12   2         74.60         90.71        14.96 o                         
   2  12   2       1634.08       1597.99        47.33 o                         
   3  12   2       2615.20       2600.34        61.82 o                         
   4  12   2        680.94        681.90        27.76 o                         
   5  12   2        828.29        871.59        40.89 o                         
   6  12   2       3098.45       2881.74        58.68 o                         
   7  12   2       3803.71       3782.94        69.77 o                         
   8  12   2       1300.95       1265.14        62.24 o                         
  -1  13   2       7185.85       7469.95       342.62 o                         
   0  13   2       5439.20       5533.30       139.86 o                         
   1  13   2       2026.94       2070.91        69.83 o                         
   2  13   2       1338.45       1429.34        40.81 o                         
   3  13   2       1702.33       1716.47        44.99 o                         
   4  13   2        333.15        334.35        22.17 o                         
   5  13   2         35.47          1.39        20.57 o                         
   6  13   2         82.97         89.97        19.61 o                         
   7  13   2         72.09         60.78        26.46 o                         
  -5 -12   3        439.01        394.72        43.20 o                         
  -4 -12   3       1317.40       1327.97        73.19 o                         
  -3 -12   3       2852.52       2814.33        66.85 o                         
  -2 -12   3       5650.66       5682.09       103.62 o                         
  -1 -12   3       3563.12       3556.50        75.81 o                         
   0 -12   3       3220.07       3415.12        94.61 o                         
   1 -12   3       4556.08       4829.35       319.75 o                         
   2 -12   3       3544.97       3479.80       205.66 o                         
  -7 -11   3        240.16        189.90        60.73 o                         
  -6 -11   3        708.66        695.55        36.74 o                         
  -5 -11   3        622.09        580.82        28.72 o                         
  -4 -11   3       1173.15       1158.13        41.05 o                         
  -3 -11   3       3677.88       3766.09        68.97 o                         
  -2 -11   3       5868.19       6017.94        89.67 o                         
  -1 -11   3       3306.27       3320.55        59.55 o                         
   0 -11   3       2861.36       2810.72        51.67 o                         
   1 -11   3       3446.07       3550.30        56.11 o                         
   2 -11   3       1041.50       1100.08        31.13 o                         
   3 -11   3        102.47        117.49        22.07 o                         
  -8 -10   3        410.05        336.42        30.47 o                         
  -7 -10   3       2281.82       2370.24        59.61 o                         
  -6 -10   3       1052.88       1129.47        38.02 o                         
  -5 -10   3        476.79        502.35        25.72 o                         
  -4 -10   3        649.78        621.82        29.54 o                         
  -3 -10   3       1741.38       1733.09        44.14 o                         
  -2 -10   3        456.25        464.83        22.72 o                         
  -1 -10   3        477.31        491.44        19.72 o                         
   0 -10   3        524.15        543.54        21.59 o                         
   1 -10   3        173.34        225.81        16.32 o                         
   2 -10   3        614.29        659.80        24.06 o                         
   3 -10   3        490.23        532.95        25.00 o                         
   4 -10   3       3078.57       3149.76        58.40 o                         
   5 -10   3       7965.10       7684.41       142.37 o                         
  -9  -9   3        871.06        903.61        47.36 o                         
  -8  -9   3         15.26         32.21        15.23 o                         
  -7  -9   3         76.65         71.11        17.96 o                         
  -6  -9   3         14.80         23.53        13.15 o                         
  -5  -9   3       1237.89       1342.24        38.43 o                         
  -4  -9   3       1393.23       1437.87        41.11 o                         
  -3  -9   3        605.71        656.01        23.50 o                         
  -2  -9   3       2139.49       2069.20        36.84 o                         
  -1  -9   3        385.52        426.59        18.20 o                         
   0  -9   3        333.22        370.72        16.98 o                         
   1  -9   3       1252.62       1292.83        29.82 o                         
   2  -9   3       2324.36       2345.13        39.78 o                         
   3  -9   3        822.35        816.95        25.09 o                         
   4  -9   3       1959.52       1928.19        43.24 o                         
   5  -9   3       4726.59       4532.69        69.31 o                         
   6  -9   3       4066.67       3987.92        88.74 o                         
  -9  -8   3         81.27        100.03        20.24 o                         
  -8  -8   3        175.66        211.91        18.91 o                         
  -7  -8   3       2477.88       2486.09        52.87 o                         
  -6  -8   3       3582.16       3620.78        66.30 o                         
  -5  -8   3       3228.70       3245.25        61.58 o                         
  -4  -8   3      10272.97      10184.40       127.96 o                         
  -3  -8   3      16894.71      16944.91       175.65 o                         
  -2  -8   3       8775.68       8551.62        95.09 o                         
  -1  -8   3       6378.40       6292.72        67.70 o                         
   0  -8   3       6376.70       6488.59        65.12 o                         
   1  -8   3       3146.86       3216.38        68.48 o                         
   2  -8   3        425.10        407.09        16.77 o                         
   3  -8   3        457.87        462.22        18.78 o                         
   4  -8   3        143.05        162.48        14.97 o                         
   5  -8   3        110.41        118.51        14.03 o                         
   6  -8   3        151.83        122.08        15.47 o                         
   7  -8   3        139.50        115.81        21.76 o                         
  -9  -7   3        300.22        295.93        21.11 o                         
  -8  -7   3         54.72         71.28        14.73 o                         
  -7  -7   3       3795.60       3842.01        57.12 o                         
  -6  -7   3       4396.54       4618.14        69.43 o                         
  -5  -7   3       2012.99       2068.91        33.58 o                         
  -4  -7   3       4395.19       4347.92        46.74 o                         
  -3  -7   3      11731.42      11855.56       102.03 o                         
  -2  -7   3       3556.93       3578.93        46.71 o                         
  -1  -7   3        810.06        759.50        25.58 o                         
   0  -7   3        879.04        850.88        26.22 o                         
   1  -7   3         69.59         83.02        12.84 o                         
   2  -7   3       1507.64       1513.92        30.09 o                         
   3  -7   3       2169.18       2150.14        35.61 o                         
   4  -7   3       3450.04       3393.86        48.28 o                         
   5  -7   3       5136.54       5150.67        66.48 o                         
   6  -7   3       2324.17       2292.11        45.01 o                         
   7  -7   3        722.95        694.01        26.54 o                         
   8  -7   3       1663.98       1651.87       137.26 o                         
 -10  -6   3       1488.37       1438.20        79.23 o                         
  -9  -6   3        512.44        500.21        24.02 o                         
  -8  -6   3        101.69         84.62        13.00 o                         
  -7  -6   3        304.14        297.24        16.67 o                         
  -6  -6   3        227.93        229.24        14.40 o                         
  -5  -6   3        434.44        444.70        15.21 o                         
  -4  -6   3         95.83        100.59         8.99 o                         
  -3  -6   3        269.52        271.44        11.15 o                         
  -2  -6   3        187.02        202.22        10.43 o                         
  -1  -6   3         62.09         96.35         9.48 o                         
   0  -6   3       3384.94       3464.61        35.61 o                         
   1  -6   3       6060.11       6071.14        64.47 o                         
   2  -6   3      11016.87      10935.22        82.27 o                         
   3  -6   3      11190.01      10829.29        86.22 o                         
   4  -6   3      15489.91      15372.62       111.28 o                         
   5  -6   3      16195.52      15948.28       117.63 o                         
   6  -6   3       7262.99       7206.88        76.44 o                         
   7  -6   3       3550.46       3514.39        53.11 o                         
   8  -6   3       2634.00       2472.76        66.78 o                         
   9  -6   3       1569.08       1602.22       141.75 o                         
 -10  -5   3         27.18         18.17        25.34 o                         
  -9  -5   3        132.18        144.94        16.38 o                         
  -8  -5   3        491.82        451.70        21.49 o                         
  -7  -5   3       3964.46       3948.91        56.28 o                         
  -6  -5   3       5275.79       5218.41        71.36 o                         
  -5  -5   3       2237.92       2276.29        32.75 o                         
  -4  -5   3       4758.61       4766.10        43.73 o                         
  -3  -5   3      10516.62      10417.71       106.56 o                         
  -2  -5   3       2317.69       2291.50        33.73 o                         
  -1  -5   3        693.11        730.02        17.74 o                         
   0  -5   3       3693.92       3542.33        40.76 o                         
   1  -5   3       5931.03       5870.41        59.14 o                         
   2  -5   3       1132.22       1159.39        23.59 o                         
   3  -5   3       3343.98       3275.78        41.01 o                         
   4  -5   3       7973.75       8013.99        69.13 o                         
   5  -5   3       3630.00       3663.30        42.31 o                         
   6  -5   3       1150.69       1164.46        25.80 o                         
   7  -5   3       1130.03       1125.28        27.11 o                         
   8  -5   3          9.87         29.44        19.95 o                         
   9  -5   3        631.65        647.38        42.67 o                         
 -10  -4   3        444.48        423.14        38.92 o                         
  -9  -4   3       1331.91       1359.78        38.93 o                         
  -8  -4   3       2074.77       1985.82        43.96 o                         
  -7  -4   3      11032.28      10901.24       104.86 o                         
  -6  -4   3      11805.31      11728.87       116.26 o                         
  -5  -4   3      11556.51      11450.26        99.74 o                         
  -4  -4   3      12462.41      12312.80       102.10 o                         
  -3  -4   3      15445.88      15262.52       119.83 o                         
  -2  -4   3       7348.96       7251.70        59.85 o                         
  -1  -4   3       1163.52       1202.03        18.45 o                         
   0  -4   3        882.24        894.66        18.91 o                         
   1  -4   3       1835.47       1876.84        24.41 o                         
   2  -4   3          9.52         29.08         6.46 o                         
   3  -4   3        723.46        738.73        14.25 o                         
   4  -4   3          6.77         22.02         6.65 o                         
   5  -4   3         75.87         86.91        10.06 o                         
   6  -4   3        757.39        754.46        18.95 o                         
   7  -4   3        664.75        703.23        20.33 o                         
   8  -4   3       1584.56       1575.04        42.23 o                         
   9  -4   3       2310.73       2353.30        63.99 o                         
  10  -4   3       2563.99       2149.38       122.98 o                         
 -10  -3   3        361.16        344.97        31.27 o                         
  -9  -3   3        491.90        458.24        23.51 o                         
  -8  -3   3       2334.20       2271.30        46.77 o                         
  -7  -3   3       2432.39       2358.83        37.07 o                         
  -6  -3   3       2148.02       2166.35        33.79 o                         
  -5  -3   3       4935.63       4827.64        48.53 o                         
  -4  -3   3       2293.33       2253.98        26.61 o                         
  -3  -3   3        393.36        406.27        10.25 o                         
  -2  -3   3        100.46        129.59         5.02 o                         
  -1  -3   3        613.62        591.60         9.83 o                         
   0  -3   3      17465.34      17696.19       133.67 o                         
   1  -3   3      21019.46      21203.13       114.39 o                         
   2  -3   3       8820.71       8919.39        53.68 o                         
   3  -3   3       9826.65       9685.43        63.72 o                         
   4  -3   3      19266.49      19318.42       104.87 o                         
   5  -3   3       5085.29       5049.83        44.22 o                         
   6  -3   3        219.86        240.78        10.73 o                         
   7  -3   3       3612.69       3647.78        42.19 o                         
   8  -3   3       2464.04       2388.85        49.58 o                         
   9  -3   3        338.78        330.55        25.38 o                         
  10  -3   3        311.02        277.86        33.95 o                         
 -10  -2   3          2.72         -5.22        22.43 o                         
  -9  -2   3        109.95         88.31        13.40 o                         
  -8  -2   3        105.68         89.99        12.04 o                         
  -7  -2   3         68.21         63.97        14.67 o                         
  -6  -2   3        108.46        104.06        10.21 o                         
  -5  -2   3         18.81         16.17         5.48 o                         
  -4  -2   3        130.33        137.53         6.73 o                         
  -3  -2   3       5634.43       5680.08        45.18 o                         
  -2  -2   3       3687.50       3683.89        30.24 o                         
  -1  -2   3       4897.13       5016.57        32.56 o                         
   0  -2   3      22828.93      22687.05       127.44 o                         
   1  -2   3      52803.66      53989.58       246.17 o                         
   2  -2   3      19808.77      20013.37       118.61 o                         
   3  -2   3      16900.30      17014.12        80.40 o                         
   4  -2   3      30931.82      31055.71       134.97 o                         
   5  -2   3      12330.17      12141.76        65.50 o                         
   6  -2   3        578.13        595.21        14.26 o                         
   7  -2   3        268.89        265.93        11.16 o                         
   8  -2   3        359.42        346.66        18.46 o                         
   9  -2   3        280.95        316.21        22.13 o                         
  10  -2   3        571.69        560.87        32.01 o                         
  11  -2   3        133.90         66.56        24.77 o                         
 -10  -1   3        492.16        547.43        48.65 o                         
  -9  -1   3       3141.03       3057.58        56.21 o                         
  -8  -1   3       5686.14       5705.09        74.30 o                         
  -7  -1   3       7283.72       7254.24        80.90 o                         
  -6  -1   3       4850.08       4993.81        51.63 o                         
  -5  -1   3       5519.87       5392.15        46.41 o                         
  -4  -1   3       3982.08       3908.70        32.26 o                         
  -3  -1   3       6129.53       6315.65        51.49 o                         
  -2  -1   3       2756.12       2644.64        21.75 o                         
  -1  -1   3       1161.52       1161.85        10.15 o                         
   0  -1   3      10304.20      10410.49        49.10 o                         
   1  -1   3       9060.47       9162.12        45.15 o                         
   2  -1   3       3668.93       3716.14        21.55 o                         
   3  -1   3       2086.15       2137.58        13.99 o                         
   4  -1   3        544.44        584.19         7.77 o                         
   5  -1   3         74.79         87.93         4.20 o                         
   6  -1   3        268.98        291.57         9.22 o                         
   7  -1   3       4097.41       4084.68        40.32 o                         
   8  -1   3       5318.83       5285.12        66.32 o                         
   9  -1   3       2909.43       2918.63        54.44 o                         
  10  -1   3       4208.46       4199.01        82.71 o                         
  11  -1   3       4404.19       4423.51       209.62 o                         
 -10   0   3       1381.56       1201.56       230.47 o                         
  -9   0   3       1961.73       1940.82        50.39 o                         
  -8   0   3       8770.87       8479.09        95.05 o                         
  -7   0   3       9045.53       9175.77        88.35 o                         
  -6   0   3       3875.45       3932.23        41.21 o                         
  -5   0   3       4861.50       4739.69        41.14 o                         
  -4   0   3       4432.01       4426.79        38.76 o                         
  -3   0   3        748.73        810.12        14.46 o                         
  -2   0   3        654.60        697.63        12.53 o                         
  -1   0   3         12.27         23.03         3.07 o                         
   0   0   3       5962.97       6266.55        24.02 o                         
   1   0   3       1407.24       1419.69         8.19 o                         
   2   0   3        165.98        237.56         4.04 o                         
   3   0   3        539.31        584.17         6.43 o                         
   4   0   3       4576.94       4536.98        29.36 o                         
   5   0   3       1329.56       1286.96        13.66 o                         
   6   0   3        322.99        361.69         9.88 o                         
   7   0   3       9022.62       9013.03        62.43 o                         
   8   0   3      10038.23      10119.70        91.34 o                         
   9   0   3       4531.88       4612.50        68.06 o                         
  10   0   3       2487.21       2497.73        56.50 o                         
  11   0   3       5722.47       5785.87       133.31 o                         
 -10   1   3       1027.78       1086.64       117.70 o                         
  -9   1   3        344.00        362.46        24.39 o                         
  -8   1   3       1011.81       1059.37        35.60 o                         
  -7   1   3       1926.66       1883.51        40.51 o                         
  -6   1   3        621.26        622.30        16.45 o                         
  -5   1   3        757.87        742.53        15.37 o                         
  -4   1   3       1514.60       1615.90        20.37 o                         
  -3   1   3      13089.16      13301.48        88.92 o                         
  -2   1   3      13136.80      13121.58        70.04 o                         
  -1   1   3      24961.60      25544.66       123.10 o                         
   0   1   3      56776.75      58243.75       272.01 o                         
   1   1   3      47990.01      49474.62       170.18 o                         
   2   1   3       8028.76       8071.95        38.15 o                         
   3   1   3      13614.49      13753.72        71.63 o                         
   4   1   3      16818.06      17241.03        85.63 o                         
   5   1   3       1960.90       1995.06        21.46 o                         
   6   1   3         61.36         75.51         4.87 o                         
   7   1   3         88.89        109.60         6.54 o                         
   8   1   3       1133.74       1106.04        26.11 o                         
   9   1   3        367.72        351.97        20.91 o                         
  10   1   3         12.37         26.75        15.98 o                         
  11   1   3         54.93         52.70        16.95 o                         
  -9   2   3        127.24        122.76        17.88 o                         
  -8   2   3       1025.45       1093.69        32.99 o                         
  -7   2   3       1343.06       1380.23        34.06 o                         
  -6   2   3        134.30        154.28        10.62 o                         
  -5   2   3        428.77        456.12        12.34 o                         
  -4   2   3       8682.30       8655.84        58.35 o                         
  -3   2   3       9512.40       9412.37        65.81 o                         
  -2   2   3       5663.98       5663.03        51.10 o                         
  -1   2   3      33232.58      33648.97       173.51 o                         
   0   2   3      53022.30      53686.82       251.20 o                         
   1   2   3      27495.58      27629.85       101.89 o                         
   2   2   3      18368.19      18501.75        78.44 o                         
   3   2   3      10731.32      10775.38        75.64 o                         
   4   2   3        967.89        975.63         8.73 o                         
   5   2   3        214.65        251.42         7.37 o                         
   6   2   3         94.48        104.70         4.36 o                         
   7   2   3       2287.03       2267.17        24.91 o                         
   8   2   3       3212.34       3247.36        43.15 o                         
   9   2   3        831.00        839.29        26.86 o                         
  10   2   3        419.18        367.40        26.83 o                         
  11   2   3       2544.23       2579.69        69.59 o                         
  -9   3   3       1803.32       1784.09        45.79 o                         
  -8   3   3       4246.86       4254.73        64.46 o                         
  -7   3   3       6370.37       6408.79        76.62 o                         
  -6   3   3       1266.58       1250.10        24.96 o                         
  -5   3   3        266.76        273.77        10.48 o                         
  -4   3   3       2895.23       2923.19        31.95 o                         
  -3   3   3       2395.56       2441.14        27.50 o                         
  -2   3   3        130.39        145.99         7.46 o                         
  -1   3   3        657.32        613.37        11.03 o                         
   0   3   3       1374.52       1459.76        15.93 o                         
   1   3   3        358.22        405.98         7.51 o                         
   2   3   3         45.78         71.86         3.84 o                         
   3   3   3        310.72        339.96         6.00 o                         
   4   3   3       4449.92       4342.63        24.62 o                         
   5   3   3       9994.04       9879.96        48.62 o                         
   6   3   3       7017.18       7120.53        40.43 o                         
   7   3   3      13987.89      13838.86        82.85 o                         
   8   3   3      14125.32      14115.89       117.39 o                         
   9   3   3       6821.64       6757.14       101.33 o                         
  10   3   3       1518.70       1508.41        44.72 o                         
  11   3   3       2780.34       2712.50       102.80 o                         
  12   3   3       1399.01       1384.04       127.01 o                         
  -9   4   3       1924.03       1917.89        61.46 o                         
  -8   4   3       2085.54       2083.48        45.86 o                         
  -7   4   3       1166.82       1197.75        32.87 o                         
  -6   4   3        667.52        679.54        21.10 o                         
  -5   4   3        594.39        626.86        17.04 o                         
  -4   4   3       2957.03       3135.91        36.97 o                         
  -3   4   3       3439.38       3335.99        34.06 o                         
  -2   4   3        509.72        439.64        13.22 o                         
  -1   4   3      10473.60      10588.29        71.34 o                         
   0   4   3       9714.49       9703.83        76.17 o                         
   1   4   3        489.10        488.41        11.76 o                         
   2   4   3       1942.20       1879.73        19.29 o                         
   3   4   3       7960.98       7982.77        42.68 o                         
   4   4   3       6735.84       6825.16        42.01 o                         
   5   4   3       3034.24       3047.70        21.43 o                         
   6   4   3       5748.30       5686.58        43.46 o                         
   7   4   3       6875.35       7034.28        57.76 o                         
   8   4   3       6667.08       6642.65        75.90 o                         
   9   4   3       3272.71       3216.51        72.12 o                         
  10   4   3       1781.74       1832.48        75.35 o                         
  11   4   3        503.84        545.46        59.95 o                         
  -8   5   3        106.87        118.05        15.73 o                         
  -7   5   3        888.67        886.11        31.18 o                         
  -6   5   3        190.53        199.47        14.23 o                         
  -5   5   3       3257.68       3249.15        60.80 o                         
  -4   5   3      20049.57      19931.13       140.33 o                         
  -3   5   3      19013.04      19214.23       162.07 o                         
  -2   5   3      11631.47      11542.16        97.08 o                         
  -1   5   3      27925.38      27520.37       188.14 o                         
   0   5   3      33922.39      33654.95       213.36 o                         
   1   5   3       8379.25       8165.96        95.74 o                         
   2   5   3       1237.81       1210.45        17.04 o                         
   3   5   3       4679.16       4534.31        37.15 o                         
   4   5   3        751.21        731.14        13.13 o                         
   5   5   3         86.15         83.86         7.30 o                         
   6   5   3         60.45         71.56         7.70 o                         
   7   5   3         59.74         86.17         7.69 o                         
   8   5   3        334.48        271.32        16.30 o                         
   9   5   3         25.12         -3.47        11.76 o                         
  10   5   3          7.91         10.21        17.76 o                         
  11   5   3       1687.10       1659.46        98.56 o                         
  -8   6   3        930.21        931.31        41.06 o                         
  -7   6   3       2118.23       2098.09        49.35 o                         
  -6   6   3        717.21        677.31        27.55 o                         
  -5   6   3       1746.53       1795.87        33.15 o                         
  -4   6   3       6827.35       6725.85        64.92 o                         
  -3   6   3       8317.32       8368.14        74.87 o                         
  -2   6   3       5390.56       5455.15        52.06 o                         
  -1   6   3       5906.98       5757.65        55.45 o                         
   0   6   3       6293.90       6313.88        58.75 o                         
   1   6   3       2657.08       2673.22        36.55 o                         
   2   6   3          0.78         23.76         7.56 o                         
   3   6   3       1198.84       1152.12        17.66 o                         
   4   6   3       2363.40       2307.70        28.09 o                         
   5   6   3       5008.75       4968.79        54.17 o                         
   6   6   3       3794.92       3783.64        42.54 o                         
   7   6   3       4358.92       4407.33        47.26 o                         
   8   6   3       2944.96       3150.97        54.29 o                         
   9   6   3       1046.93       1044.58        33.66 o                         
  10   6   3        317.17        281.98        27.20 o                         
  11   6   3       1164.76       1117.29        51.45 o                         
  -7   7   3        102.25        126.71        16.45 o                         
  -6   7   3        616.64        705.75        26.19 o                         
  -5   7   3         11.34          6.15        10.19 o                         
  -4   7   3         41.45         57.29        10.18 o                         
  -3   7   3         21.18         40.63         9.72 o                         
  -2   7   3        640.03        665.87        18.65 o                         
  -1   7   3        772.87        746.37        19.19 o                         
   0   7   3       1994.52       2000.76        31.14 o                         
   1   7   3       1185.11       1142.54        24.79 o                         
   2   7   3       3983.80       3817.95        65.88 o                         
   3   7   3      17265.68      16625.56       148.40 o                         
   4   7   3      18896.83      18392.90       165.09 o                         
   5   7   3       7526.72       7529.79        92.27 o                         
   6   7   3      13617.92      13610.04       143.01 o                         
   7   7   3      13806.20      14129.01       125.78 o                         
   8   7   3       3891.98       3843.04        57.02 o                         
   9   7   3       1142.33       1153.05        36.37 o                         
  10   7   3       1569.93       1610.75        53.76 o                         
  11   7   3         53.16         38.54        26.78 o                         
  -6   8   3       1015.05       1075.56        37.64 o                         
  -5   8   3       2203.74       2253.76        46.20 o                         
  -4   8   3       5920.52       5952.06        77.68 o                         
  -3   8   3       3989.27       3970.97        61.94 o                         
  -2   8   3       1676.96       1633.75        35.01 o                         
  -1   8   3       3450.98       3475.60        51.95 o                         
   0   8   3       4055.12       3937.56        52.82 o                         
   1   8   3        908.58        911.67        23.93 o                         
   2   8   3        579.77        581.58        19.23 o                         
   3   8   3       5059.27       4913.89        80.01 o                         
   4   8   3       5633.12       5429.08        58.86 o                         
   5   8   3       2428.36       2385.45        39.04 o                         
   6   8   3       2792.02       2713.09        44.13 o                         
   7   8   3       3378.03       3475.19        54.78 o                         
   8   8   3        915.44        953.65        33.32 o                         
   9   8   3          4.50         27.12        15.84 o                         
  10   8   3         17.90         49.65        18.71 o                         
  11   8   3        417.21        493.78        82.13 o                         
  -5   9   3       8588.04       8629.13       100.73 o                         
  -4   9   3       8462.89       8155.55       119.86 o                         
  -3   9   3       7172.67       7061.32        90.59 o                         
  -2   9   3       6074.10       6142.77        78.98 o                         
  -1   9   3       4028.69       4100.15        61.75 o                         
   0   9   3       1867.04       1918.10        49.12 o                         
   1   9   3        212.82        245.42        15.46 o                         
   2   9   3         17.14         19.53         9.88 o                         
   3   9   3        536.93        501.68        19.61 o                         
   4   9   3        589.27        592.68        22.62 o                         
   5   9   3         73.75         45.76        10.64 o                         
   6   9   3        319.53        337.14        17.99 o                         
   7   9   3       1898.36       1905.05        36.30 o                         
   8   9   3        169.73        157.37        17.59 o                         
   9   9   3        174.11        167.01        21.81 o                         
  10   9   3       2255.69       2397.13        75.62 o                         
  -5  10   3       2096.45       2027.97       134.73 o                         
  -4  10   3       2219.44       2284.22        49.35 o                         
  -3  10   3        507.94        513.57        28.12 o                         
  -2  10   3       1073.27       1120.54        38.92 o                         
  -1  10   3          1.91         20.36        12.45 o                         
   0  10   3       1761.93       1795.12        44.11 o                         
   1  10   3       1966.88       1943.95        43.73 o                         
   2  10   3       2838.56       2802.41        46.34 o                         
   3  10   3       8857.80       8692.01       190.18 o                         
   4  10   3       7874.00       7699.62       153.57 o                         
   5  10   3       1499.01       1488.38        34.95 o                         
   6  10   3       3029.00       2967.83        73.57 o                         
   7  10   3       3640.95       3690.13        54.47 o                         
   8  10   3        843.42        885.78        35.46 o                         
   9  10   3         69.05         58.32        14.84 o                         
  10  10   3        603.91        591.84        84.60 o                         
  -4  11   3         89.00         98.72        27.27 o                         
  -3  11   3        256.31        290.84        35.61 o                         
  -2  11   3        773.64        774.54        30.73 o                         
  -1  11   3       1712.64       1829.13        45.22 o                         
   0  11   3       3427.64       3473.24        60.62 o                         
   1  11   3       4814.02       4851.33        74.52 o                         
   2  11   3       6539.23       6523.30        82.80 o                         
   3  11   3      11933.52      11930.44       154.85 o                         
   4  11   3       9355.56       9170.39       160.23 o                         
   5  11   3       5408.02       5345.34        82.17 o                         
   6  11   3       3510.03       3503.21        64.64 o                         
   7  11   3       1654.31       1655.71        40.08 o                         
   8  11   3        459.52        464.59        28.13 o                         
   9  11   3         33.82         24.13        18.98 o                         
  -2  12   3       1178.93       1273.95       106.35 o                         
  -1  12   3       1716.19       1765.20        46.32 o                         
   0  12   3        230.76        193.31        19.18 o                         
   1  12   3        192.64        188.10        18.15 o                         
   2  12   3       1596.45       1667.86        42.47 o                         
   3  12   3        228.39        275.04        20.63 o                         
   4  12   3        257.53        246.66        19.58 o                         
   5  12   3        706.45        679.57        30.15 o                         
   6  12   3          8.55         14.85        14.24 o                         
   7  12   3        404.16        424.05        31.42 o                         
   8  12   3         74.58         70.40        54.42 o                         
   9  12   3        334.52        396.12        53.54 o                         
  -1  13   3         19.97          7.86        47.21 o                         
   0  13   3        238.98        195.01        44.41 o                         
   1  13   3        579.04        574.84        35.35 o                         
   2  13   3        600.80        644.36        30.54 o                         
   3  13   3        983.51       1014.00        36.70 o                         
   4  13   3       1020.44        993.29        34.44 o                         
   5  13   3        260.37        272.60        22.37 o                         
   6  13   3       1047.16       1018.11        58.21 o                         
   7  13   3       2082.13       1765.86       182.06 o                         
   2  14   3       5032.09       5100.08       253.06 o                         
  -5 -12   4       1283.15       1370.97       131.25 o                         
  -4 -12   4        919.07        920.40       108.04 o                         
  -3 -12   4       1705.25       1749.16        84.78 o                         
  -2 -12   4        361.77        343.28        44.35 o                         
  -1 -12   4          5.54         -5.86        59.21 o                         
   0 -12   4          4.28         89.50        35.22 o                         
   1 -12   4         37.65         11.39        33.03 o                         
  -6 -11   4       1088.52       1074.75        80.04 o                         
  -5 -11   4        318.85        323.69        25.73 o                         
  -4 -11   4         23.82         27.14        13.83 o                         
  -3 -11   4        187.23        190.98        21.40 o                         
  -2 -11   4        618.43        604.00        31.82 o                         
  -1 -11   4       3011.23       3061.51        67.92 o                         
   0 -11   4       3983.29       4006.68        73.90 o                         
   1 -11   4       5808.47       5962.72        73.15 o                         
   2 -11   4       5367.15       5557.36        73.72 o                         
   3 -11   4       2999.59       3318.05       199.32 o                         
  -7 -10   4         88.43         78.28        22.02 o                         
  -6 -10   4        263.57        270.73        21.58 o                         
  -5 -10   4         20.61        -10.23        14.39 o                         
  -4 -10   4         78.39         63.92        14.26 o                         
  -3 -10   4       2081.37       2147.06        49.71 o                         
  -2 -10   4       2568.15       2662.13        64.65 o                         
  -1 -10   4       1583.43       1574.36        43.16 o                         
   0 -10   4       4922.73       5004.96        70.65 o                         
   1 -10   4       8485.85       8637.28        91.08 o                         
   2 -10   4       5599.72       5798.92        71.87 o                         
   3 -10   4       2566.89       2604.35        52.27 o                         
   4 -10   4       3213.69       3145.13        58.77 o                         
   5 -10   4       1469.77       1407.17        58.36 o                         
  -8  -9   4       2122.04       2026.68        93.48 o                         
  -7  -9   4       2412.86       2372.49        68.04 o                         
  -6  -9   4       3397.41       3365.46        84.67 o                         
  -5  -9   4       1571.66       1573.94        42.47 o                         
  -4  -9   4        313.11        355.44        19.91 o                         
  -3  -9   4       1534.98       1525.15        39.59 o                         
  -2  -9   4       2242.17       2174.88        41.37 o                         
  -1  -9   4        372.30        403.35        22.80 o                         
   0  -9   4        478.25        484.08        20.51 o                         
   1  -9   4       2856.07       2844.22        44.71 o                         
   2  -9   4        820.93        865.31        26.06 o                         
   3  -9   4         15.70         18.72        12.16 o                         
   4  -9   4          0.42         24.56        13.05 o                         
   5  -9   4        403.07        422.69        22.98 o                         
   6  -9   4       1131.60       1059.81        49.40 o                         
  -9  -8   4       1098.99        980.79        54.70 o                         
  -8  -8   4       2503.06       2507.21        80.02 o                         
  -7  -8   4       2130.79       2083.65        47.09 o                         
  -6  -8   4       1359.55       1394.08        39.49 o                         
  -5  -8   4        370.62        391.19        19.46 o                         
  -4  -8   4        133.15        200.63        15.86 o                         
  -3  -8   4        749.48        786.33        24.60 o                         
  -2  -8   4        616.87        650.06        18.57 o                         
  -1  -8   4        607.14        613.58        20.97 o                         
   0  -8   4       1810.05       1836.42        32.16 o                         
   1  -8   4       3025.06       3098.86        47.55 o                         
   2  -8   4        185.94        163.63        12.20 o                         
   3  -8   4         66.62         77.44        11.55 o                         
   4  -8   4       2342.75       2332.81        43.06 o                         
   5  -8   4       1847.04       1790.56        40.74 o                         
   6  -8   4        663.19        641.13        26.12 o                         
   7  -8   4       1622.08       1592.66       141.43 o                         
  -9  -7   4        272.01        292.12        31.52 o                         
  -8  -7   4        575.72        550.19        25.39 o                         
  -7  -7   4        263.07        249.28        16.95 o                         
  -6  -7   4         58.89         48.94        13.66 o                         
  -5  -7   4        640.75        670.85        26.21 o                         
  -4  -7   4       1711.18       1743.71        33.11 o                         
  -3  -7   4       9007.62       8773.67        73.77 o                         
  -2  -7   4      16302.61      16222.65       172.47 o                         
  -1  -7   4       7449.13       7432.77        67.63 o                         
   0  -7   4      10622.58      10296.01        79.74 o                         
   1  -7   4      22249.20      22050.66       208.72 o                         
   2  -7   4       7787.04       7664.45        73.85 o                         
   3  -7   4        887.28        881.16        23.66 o                         
   4  -7   4       3363.61       3275.88        46.22 o                         
   5  -7   4       2875.28       2861.92        46.47 o                         
   6  -7   4         43.62         32.13        11.06 o                         
   7  -7   4         18.87         16.48        17.38 o                         
   8  -7   4        354.12        358.66        50.29 o                         
  -9  -6   4        301.65        314.15        26.77 o                         
  -8  -6   4        524.50        461.05        24.25 o                         
  -7  -6   4        540.99        541.75        22.34 o                         
  -6  -6   4       1061.62       1032.09        28.31 o                         
  -5  -6   4        664.16        701.05        20.67 o                         
  -4  -6   4       1353.02       1392.15        24.23 o                         
  -3  -6   4       6785.83       6786.30        59.01 o                         
  -2  -6   4       8674.51       8393.50       101.08 o                         
  -1  -6   4       6986.58       7119.91        62.23 o                         
   0  -6   4       6997.86       7164.92        60.17 o                         
   1  -6   4       6536.05       6352.68        66.65 o                         
   2  -6   4       3395.56       3417.97        50.37 o                         
   3  -6   4         66.08         83.70        10.83 o                         
   4  -6   4        462.72        457.87        17.96 o                         
   5  -6   4        549.83        538.30        19.13 o                         
   6  -6   4        409.80        418.50        21.96 o                         
   7  -6   4       2448.51       2403.88        45.33 o                         
   8  -6   4       1675.71       1636.16        51.42 o                         
 -10  -5   4       2586.92       2411.36        89.52 o                         
  -9  -5   4       1220.80       1144.87        46.18 o                         
  -8  -5   4       2692.94       2694.10        60.44 o                         
  -7  -5   4       2595.39       2586.57        43.28 o                         
  -6  -5   4       1564.44       1613.83        30.56 o                         
  -5  -5   4        264.80        274.82        13.09 o                         
  -4  -5   4       1447.47       1432.59        24.02 o                         
  -3  -5   4        411.18        456.93        12.62 o                         
  -2  -5   4        357.04        375.00        10.99 o                         
  -1  -5   4        790.10        744.05        15.89 o                         
   0  -5   4        181.22        212.95        11.10 o                         
   1  -5   4        833.06        852.31        18.30 o                         
   2  -5   4        243.89        248.83        10.92 o                         
   3  -5   4        512.67        597.54        18.36 o                         
   4  -5   4      11314.47      11182.13        90.54 o                         
   5  -5   4      12873.84      12963.66       102.93 o                         
   6  -5   4       6744.03       6803.99        70.18 o                         
   7  -5   4       6864.07       6856.11        77.05 o                         
   8  -5   4      11769.70      11829.55       144.73 o                         
   9  -5   4       4073.44       4014.30       102.64 o                         
 -10  -4   4       2477.73       2361.80        79.41 o                         
  -9  -4   4        598.03        626.77        28.34 o                         
  -8  -4   4        166.26        163.22        17.61 o                         
  -7  -4   4        211.45        225.18        14.41 o                         
  -6  -4   4        517.86        546.57        18.09 o                         
  -5  -4   4       2200.67       2148.79        30.99 o                         
  -4  -4   4       3249.57       3303.03        54.47 o                         
  -3  -4   4       7158.48       7206.78        65.61 o                         
  -2  -4   4       5805.90       5790.76        52.51 o                         
  -1  -4   4       1147.97       1121.25        17.68 o                         
   0  -4   4       3949.59       3880.79        37.36 o                         
   1  -4   4       6537.90       6493.64        47.65 o                         
   2  -4   4       1566.71       1553.86        19.14 o                         
   3  -4   4        938.91        989.18        17.76 o                         
   4  -4   4       4023.39       3998.57        40.15 o                         
   5  -4   4       7848.58       7879.98        70.73 o                         
   6  -4   4       3604.72       3566.46        43.77 o                         
   7  -4   4       1355.09       1419.93        27.05 o                         
   8  -4   4       3840.81       3868.67        67.72 o                         
   9  -4   4       2342.95       2461.30        70.61 o                         
 -10  -3   4          0.12          4.51        18.16 o                         
  -9  -3   4        245.22        207.57        17.96 o                         
  -8  -3   4        382.18        337.59        21.53 o                         
  -7  -3   4       2979.84       2976.31        52.08 o                         
  -6  -3   4       3314.91       3283.95        46.45 o                         
  -5  -3   4       4447.05       4526.27        46.22 o                         
  -4  -3   4      19004.30      18712.92       103.69 o                         
  -3  -3   4      30185.41      30346.88       315.81 o                         
  -2  -3   4      18529.46      18702.13       129.95 o                         
  -1  -3   4      14819.00      14756.37       113.13 o                         
   0  -3   4      16427.28      16323.25       154.99 o                         
   1  -3   4       7271.05       7248.98        49.99 o                         
   2  -3   4       1172.69       1192.28        16.75 o                         
   3  -3   4        381.51        366.47         9.90 o                         
   4  -3   4         35.99         52.79         5.53 o                         
   5  -3   4         60.12         67.74         8.81 o                         
   6  -3   4        271.89        270.78        10.87 o                         
   7  -3   4         16.31          9.88         7.07 o                         
   8  -3   4        672.08        697.37        27.67 o                         
   9  -3   4        328.91        355.98        24.98 o                         
  10  -3   4         29.28          1.50        18.02 o                         
 -10  -2   4       1679.50       1561.62        72.65 o                         
  -9  -2   4        130.79        116.81        14.60 o                         
  -8  -2   4        387.62        374.37        20.97 o                         
  -7  -2   4       3802.27       3732.41        52.97 o                         
  -6  -2   4       3863.67       3825.90        48.12 o                         
  -5  -2   4        971.55        973.05        17.44 o                         
  -4  -2   4       8411.48       8408.87        58.15 o                         
  -3  -2   4      10027.74       9832.45        56.34 o                         
  -2  -2   4       4341.97       4377.52        34.23 o                         
  -1  -2   4       2194.09       2249.89        21.27 o                         
   0  -2   4        616.59        597.46         9.46 o                         
   1  -2   4        446.76        493.92         8.75 o                         
   2  -2   4       4564.16       4673.57        31.55 o                         
   3  -2   4       5181.91       5336.08        41.23 o                         
   4  -2   4      12954.30      12935.78        68.38 o                         
   5  -2   4      12928.52      12948.12        71.34 o                         
   6  -2   4       7200.96       7167.35        53.19 o                         
   7  -2   4       1784.35       1842.86        25.94 o                         
   8  -2   4       4466.08       4437.54        66.79 o                         
   9  -2   4       2092.99       2104.56        51.45 o                         
  10  -2   4        105.34        129.92        20.42 o                         
  11  -2   4        198.21        154.05        37.90 o                         
 -10  -1   4       1276.75       1205.19        57.44 o                         
  -9  -1   4        734.44        708.83        28.32 o                         
  -8  -1   4        110.20         91.64        12.79 o                         
  -7  -1   4         38.39         47.16        11.54 o                         
  -6  -1   4         71.13         95.91        11.74 o                         
  -5  -1   4         93.42         86.55         9.15 o                         
  -4  -1   4        242.57        261.09         8.36 o                         
  -3  -1   4         82.90        102.10         7.00 o                         
  -2  -1   4        780.77        817.08        10.89 o                         
  -1  -1   4        416.19        391.63         6.72 o                         
   0  -1   4       4744.76       4714.99        28.22 o                         
   1  -1   4       8607.27       8676.33        45.43 o                         
   2  -1   4      13072.92      13333.95        59.62 o                         
   3  -1   4      23450.13      23161.40       138.56 o                         
   4  -1   4      30536.17      30278.28       118.30 o                         
   5  -1   4      23492.65      23516.07       108.64 o                         
   6  -1   4      13483.24      13336.28        78.95 o                         
   7  -1   4       9688.53       9737.87        67.42 o                         
   8  -1   4       5540.57       5636.72        68.97 o                         
   9  -1   4       1091.56       1173.99        37.25 o                         
  10  -1   4        544.79        603.71        32.70 o                         
  11  -1   4         56.05         11.59        25.09 o                         
 -10   0   4         47.93         80.60        22.22 o                         
  -9   0   4          3.44         23.38        14.00 o                         
  -8   0   4       1194.41       1176.53        32.52 o                         
  -7   0   4       6657.53       6539.91        75.73 o                         
  -6   0   4       5116.34       5059.64        54.19 o                         
  -5   0   4       3565.16       3529.43        41.44 o                         
  -4   0   4      17298.04      17063.65       118.35 o                         
  -3   0   4      15846.78      15698.70       109.15 o                         
  -2   0   4       1362.43       1393.97        16.94 o                         
  -1   0   4       1771.86       1821.31        16.88 o                         
   0   0   4      10776.50      10907.30        44.55 o                         
   1   0   4       1103.97       1008.97         9.21 o                         
   2   0   4        124.17        153.43         3.25 o                         
   3   0   4       4494.36       4422.07        33.79 o                         
   4   0   4       8114.44       7940.54        36.34 o                         
   5   0   4       1826.07       1783.87        16.46 o                         
   6   0   4       1969.26       1922.79        17.37 o                         
   7   0   4       1556.12       1581.53        20.07 o                         
   8   0   4         79.41         82.74        10.02 o                         
   9   0   4        593.48        603.48        24.70 o                         
  10   0   4        360.50        398.31        26.95 o                         
  11   0   4       1610.79       1562.76        70.53 o                         
 -10   1   4        625.27        578.91        41.43 o                         
  -9   1   4        359.52        349.26        21.91 o                         
  -8   1   4       3067.45       3132.86        63.22 o                         
  -7   1   4       8927.31       8821.35       114.80 o                         
  -6   1   4      12102.02      12106.74       103.97 o                         
  -5   1   4       8869.32       8945.10        68.49 o                         
  -4   1   4      16829.17      16820.78       100.23 o                         
  -3   1   4      19174.21      18858.79       104.93 o                         
  -2   1   4       8825.31       8770.81        65.57 o                         
  -1   1   4        408.15        391.65         6.88 o                         
   0   1   4       2656.75       2754.66        17.60 o                         
   1   1   4       1622.89       1708.03        11.20 o                         
   2   1   4       4785.95       5108.74        29.28 o                         
   3   1   4        574.38        521.20        11.03 o                         
   4   1   4       1853.41       1951.28        17.64 o                         
   5   1   4       1586.47       1621.21        18.79 o                         
   6   1   4       1232.90       1194.48        11.80 o                         
   7   1   4        582.26        630.03        11.58 o                         
   8   1   4       3258.08       3282.50        42.38 o                         
   9   1   4       1797.04       1871.28        41.19 o                         
  10   1   4       2079.31       2049.19        57.58 o                         
  11   1   4       3118.48       3047.30        78.48 o                         
  12   1   4       3517.35       3387.96       142.14 o                         
  -9   2   4        721.54        698.05        33.35 o                         
  -8   2   4        866.62        861.66        30.54 o                         
  -7   2   4       1154.43       1136.46        33.62 o                         
  -6   2   4       1699.95       1746.09        37.62 o                         
  -5   2   4       3760.13       3740.84        39.72 o                         
  -4   2   4       1069.23       1051.28        17.18 o                         
  -3   2   4        510.98        500.92        11.24 o                         
  -2   2   4        117.57        124.35         6.70 o                         
  -1   2   4       2392.88       2397.83        24.26 o                         
   0   2   4      20130.12      20338.12       119.21 o                         
   1   2   4      25148.73      25248.62       101.69 o                         
   2   2   4      12347.12      12311.67        51.08 o                         
   3   2   4      30844.32      30366.63       232.34 o                         
   4   2   4      28501.73      28540.81       152.44 o                         
   5   2   4       5690.10       5627.99        42.02 o                         
   6   2   4       3438.82       3323.28        29.48 o                         
   7   2   4       5561.48       5511.54        40.15 o                         
   8   2   4       1927.06       1861.61        30.16 o                         
   9   2   4         79.99         82.35        11.63 o                         
  10   2   4        722.62        649.02        30.38 o                         
  11   2   4        295.56        237.54        24.35 o                         
  12   2   4        184.80        153.18        60.18 o                         
  -9   3   4         47.47         46.14        17.25 o                         
  -8   3   4        208.99        207.49        18.16 o                         
  -7   3   4        511.11        516.22        23.76 o                         
  -6   3   4        337.75        359.27        16.56 o                         
  -5   3   4        240.80        250.96        11.09 o                         
  -4   3   4       1535.51       1526.52        23.50 o                         
  -3   3   4       2085.81       2121.59        24.11 o                         
  -2   3   4       1496.65       1580.56        26.47 o                         
  -1   3   4       2956.04       3003.81        30.96 o                         
   0   3   4      22589.47      22098.19       164.52 o                         
   1   3   4      22391.20      22003.36       113.51 o                         
   2   3   4      12478.93      12369.16        61.11 o                         
   3   3   4      26324.47      25835.50       146.88 o                         
   4   3   4      34873.07      34168.30       150.40 o                         
   5   3   4       8883.40       8564.53        54.94 o                         
   6   3   4       1282.89       1239.01        11.08 o                         
   7   3   4       1661.06       1683.47        20.45 o                         
   8   3   4         25.30         26.86         8.82 o                         
   9   3   4        453.12        445.93        24.26 o                         
  10   3   4        895.42        948.59        35.80 o                         
  11   3   4        320.17        275.04        27.50 o                         
  12   3   4        469.31        491.50        78.16 o                         
  -9   4   4       2271.57       2366.32       177.68 o                         
  -8   4   4       6776.04       6782.35        92.94 o                         
  -7   4   4       6261.68       6216.08        79.74 o                         
  -6   4   4       5420.32       5611.32        74.15 o                         
  -5   4   4       5106.85       5130.80        68.27 o                         
  -4   4   4       8001.47       7990.38        69.33 o                         
  -3   4   4       3676.22       3499.22        41.25 o                         
  -2   4   4        646.46        665.34        16.47 o                         
  -1   4   4       1965.55       2008.83        25.49 o                         
   0   4   4       3148.17       3134.69        30.64 o                         
   1   4   4       1433.55       1338.54        17.71 o                         
   2   4   4       1147.68       1126.10        15.64 o                         
   3   4   4        442.14        469.20         8.31 o                         
   4   4   4        192.05        258.37         6.16 o                         
   5   4   4        461.93        483.45         7.67 o                         
   6   4   4        719.64        714.27         9.73 o                         
   7   4   4       5863.99       5980.75        47.10 o                         
   8   4   4       4722.33       4769.14        58.87 o                         
   9   4   4       2318.19       2299.56        45.56 o                         
  10   4   4       6238.16       6206.33       159.50 o                         
  11   4   4       5606.80       5673.57       165.06 o                         
  12   4   4       2346.21       2326.24       162.97 o                         
  -8   5   4       4579.39       4506.08        84.25 o                         
  -7   5   4       5342.20       5510.88        80.52 o                         
  -6   5   4       2744.85       2705.82        51.63 o                         
  -5   5   4       4321.79       4439.26        53.81 o                         
  -4   5   4       2495.18       2492.13        38.17 o                         
  -3   5   4        155.45        173.46        11.18 o                         
  -2   5   4         67.30        121.33        12.32 o                         
  -1   5   4        945.78        974.87        18.03 o                         
   0   5   4       5078.30       4931.16        47.92 o                         
   1   5   4       4104.44       3911.47        46.44 o                         
   2   5   4        202.80        216.41         8.99 o                         
   3   5   4       3202.77       3091.29        28.76 o                         
   4   5   4       6449.13       6397.77        47.93 o                         
   5   5   4        524.27        538.36        13.50 o                         
   6   5   4        458.98        467.71        12.63 o                         
   7   5   4       7312.81       7272.66        57.07 o                         
   8   5   4       8326.55       8333.17        88.54 o                         
   9   5   4       1431.03       1500.71        41.09 o                         
  10   5   4       3163.98       3147.58        79.02 o                         
  11   5   4       4566.91       4654.74       144.61 o                         
  12   5   4       1866.94       1885.94       150.06 o                         
  -8   6   4        389.03        325.23        70.73 o                         
  -7   6   4        699.45        715.50        30.00 o                         
  -6   6   4          3.93         13.14        12.52 o                         
  -5   6   4         98.26        117.64        12.12 o                         
  -4   6   4       1237.16       1308.52        27.99 o                         
  -3   6   4       4617.74       4541.31        52.13 o                         
  -2   6   4       7728.20       7935.90        71.65 o                         
  -1   6   4      13948.44      14105.01        97.52 o                         
   0   6   4      30315.53      30116.69       184.25 o                         
   1   6   4      20919.08      19800.12       267.31 o                         
   2   6   4      13179.80      12654.53        84.44 o                         
   3   6   4      13345.85      13050.29        84.87 o                         
   4   6   4       9414.89       9255.80        72.62 o                         
   5   6   4       2332.16       2312.73        26.40 o                         
   6   6   4         46.38         61.53         7.61 o                         
   7   6   4         94.74        106.72         8.79 o                         
   8   6   4        249.66        231.88        15.75 o                         
   9   6   4         43.13         42.64        13.86 o                         
  10   6   4        228.38        248.51        26.17 o                         
  11   6   4         83.47         97.38        26.40 o                         
  12   6   4          9.84         -5.54        45.32 o                         
  -7   7   4        385.51        369.24        38.27 o                         
  -6   7   4         85.93         72.96        15.57 o                         
  -5   7   4       1675.55       1676.23        37.63 o                         
  -4   7   4       3693.41       3646.73        55.67 o                         
  -3   7   4       1362.46       1419.27        31.96 o                         
  -2   7   4       3877.70       3878.57        49.08 o                         
  -1   7   4      13926.16      14199.94       106.26 o                         
   0   7   4      10781.29      10765.68        87.39 o                         
   1   7   4       9953.62       9567.87       106.10 o                         
   2   7   4       9141.47       8798.54       112.32 o                         
   3   7   4       4254.67       4183.68        65.34 o                         
   4   7   4        333.25        324.49        10.41 o                         
   5   7   4        308.74        273.83        11.86 o                         
   6   7   4        282.62        301.05        13.44 o                         
   7   7   4       3253.80       3312.21        39.29 o                         
   8   7   4       3070.14       3095.40        53.29 o                         
   9   7   4        475.11        499.11        24.76 o                         
  10   7   4       1895.61       1898.40        77.72 o                         
  11   7   4       2891.26       3025.35        84.36 o                         
  -6   8   4        381.75        335.86        24.09 o                         
  -5   8   4        945.01        932.83        30.62 o                         
  -4   8   4       1717.18       1695.88        42.23 o                         
  -3   8   4         64.44         98.29        14.30 o                         
  -2   8   4         32.15         33.46        10.61 o                         
  -1   8   4        167.38        176.61        13.39 o                         
   0   8   4         11.20         16.85         9.47 o                         
   1   8   4          6.12         27.66        10.01 o                         
   2   8   4        137.43        147.28        11.86 o                         
   3   8   4        984.97        998.49        27.60 o                         
   4   8   4       3718.26       3626.77        56.06 o                         
   5   8   4       3192.81       3171.14        47.11 o                         
   6   8   4       4675.21       4556.80        76.36 o                         
   7   8   4      11451.50      11432.04       110.05 o                         
   8   8   4      10992.17      11146.15       177.75 o                         
   9   8   4       3165.61       3107.75        66.67 o                         
  10   8   4       2678.70       2785.63        72.25 o                         
  11   8   4       3103.16       3195.18       190.00 o                         
  -5   9   4        336.50        360.13        25.26 o                         
  -4   9   4       2249.98       2339.07        47.89 o                         
  -3   9   4        990.77        990.42        33.08 o                         
  -2   9   4       2261.38       2246.41        49.96 o                         
  -1   9   4       6267.54       6224.44        78.48 o                         
   0   9   4       4970.10       4959.83        58.97 o                         
   1   9   4       1250.36       1259.63        28.37 o                         
   2   9   4       1806.76       1779.60        36.00 o                         
   3   9   4       2891.95       2784.03        45.95 o                         
   4   9   4       1797.32       1735.30        37.30 o                         
   5   9   4       1172.22       1147.01        38.29 o                         
   6   9   4       1360.44       1349.92        35.06 o                         
   7   9   4       3452.25       3461.41        50.97 o                         
   8   9   4       1859.10       1900.52        48.18 o                         
   9   9   4       2253.01       2270.37        63.93 o                         
  10   9   4        887.79        952.32        48.30 o                         
  11   9   4        244.82        264.91        64.59 o                         
  -5  10   4       2094.87       1739.37       158.22 o                         
  -4  10   4       7216.76       6892.60       140.00 o                         
  -3  10   4       6595.55       6559.99        98.13 o                         
  -2  10   4       6823.85       6971.64        97.41 o                         
  -1  10   4      15043.15      15145.07       132.87 o                         
   0  10   4      11194.61      11246.63       108.09 o                         
   1  10   4       4150.71       4148.64        58.86 o                         
   2  10   4       2332.63       2431.38        53.20 o                         
   3  10   4       2170.94       2153.85        48.21 o                         
   4  10   4         28.56         55.75        13.29 o                         
   5  10   4         33.68         54.90        12.86 o                         
   6  10   4          1.32          7.24        11.53 o                         
   7  10   4        247.86        229.40        18.63 o                         
   8  10   4        687.62        739.93        32.78 o                         
   9  10   4         41.33         41.19        16.87 o                         
  10  10   4        260.53        256.81        51.75 o                         
  -4  11   4       1458.19       1326.81        87.12 o                         
  -3  11   4       1906.52       1982.62        74.74 o                         
  -2  11   4       1820.33       1835.38        44.34 o                         
  -1  11   4       1545.27       1636.15        42.88 o                         
   0  11   4       2249.46       2368.14        44.01 o                         
   1  11   4        791.90        778.29        27.41 o                         
   2  11   4          2.59          2.40        13.41 o                         
   3  11   4        508.49        530.68        25.08 o                         
   4  11   4       1244.30       1305.14        49.43 o                         
   5  11   4       2441.23       2371.96        51.33 o                         
   6  11   4       3191.03       3123.51        83.95 o                         
   7  11   4       3369.98       3366.10        82.26 o                         
   8  11   4       1957.85       2002.49        68.32 o                         
   9  11   4        708.66        659.96        61.28 o                         
  -2  12   4         15.95         47.53        58.46 o                         
  -1  12   4        895.47        917.56        34.21 o                         
   0  12   4       1148.71       1221.41        37.87 o                         
   1  12   4        123.06        140.25        17.59 o                         
   2  12   4       2045.46       2098.10        47.66 o                         
   3  12   4       7517.57       7436.90       100.27 o                         
   4  12   4       3579.29       3623.81        88.81 o                         
   5  12   4       3183.77       3142.34        64.18 o                         
   6  12   4       7181.15       7095.90       102.29 o                         
   7  12   4       6413.21       6498.14       149.22 o                         
   8  12   4       1152.09       1173.76       156.54 o                         
   9  12   4       1904.50       2149.31       162.22 o                         
   1  13   4        405.46        474.63        49.98 o                         
   2  13   4        246.63        232.43        20.47 o                         
   3  13   4       1714.81       1802.57        48.51 o                         
   4  13   4        914.49        952.34        35.39 o                         
   5  13   4        264.25        282.41        22.23 o                         
   6  13   4        864.07        865.15        47.71 o                         
  -3 -12   5       1679.80       1623.40        99.10 o                         
  -2 -12   5       3299.83       3358.09       143.77 o                         
  -1 -12   5        744.73        889.64       110.27 o                         
   0 -12   5        178.87        104.37        66.72 o                         
   1 -12   5       1717.92       1858.20       164.03 o                         
  -4 -11   5       2935.80       2790.28       217.18 o                         
  -3 -11   5       3541.99       3583.75        74.41 o                         
  -2 -11   5       5305.57       5341.99        92.11 o                         
  -1 -11   5       2816.77       2834.93        65.51 o                         
   0 -11   5        466.91        476.15        27.21 o                         
   1 -11   5        431.27        422.46        24.86 o                         
   2 -11   5        241.01        226.90        28.92 o                         
   3 -11   5         31.23         -4.16        41.34 o                         
  -6 -10   5       1012.30        808.94        99.35 o                         
  -5 -10   5        979.30       1051.99        40.42 o                         
  -4 -10   5       1670.58       1682.91        43.40 o                         
  -3 -10   5       1433.62       1518.89        43.66 o                         
  -2 -10   5         63.77         91.52        17.42 o                         
  -1 -10   5        125.69        135.56        16.70 o                         
   0 -10   5          8.34         22.80        15.81 o                         
   1 -10   5       2532.02       2601.82        48.52 o                         
   2 -10   5       3114.99       3111.94        51.23 o                         
   3 -10   5       2163.62       2169.12        43.70 o                         
   4 -10   5       3912.17       3831.83        82.14 o                         
  -7  -9   5          0.94         -0.30        16.38 o                         
  -6  -9   5         41.98         43.22        17.09 o                         
  -5  -9   5        151.60        187.02        17.64 o                         
  -4  -9   5          9.36         23.77        11.89 o                         
  -3  -9   5         14.57         32.46        12.50 o                         
  -2  -9   5        250.69        285.54        18.04 o                         
  -1  -9   5        395.72        399.54        22.79 o                         
   0  -9   5        669.07        684.76        27.57 o                         
   1  -9   5       3486.56       3544.92        51.31 o                         
   2  -9   5       6922.15       6846.03        78.35 o                         
   3  -9   5       4246.12       4318.30        59.90 o                         
   4  -9   5       3962.87       3961.97        63.57 o                         
   5  -9   5       6760.08       6739.23        87.07 o                         
   6  -9   5       3574.26       3482.10        89.01 o                         
  -8  -8   5        922.08        889.46        66.61 o                         
  -7  -8   5       3332.40       3478.97        67.43 o                         
  -6  -8   5       5057.45       5123.58        80.77 o                         
  -5  -8   5       2472.52       2528.63        67.45 o                         
  -4  -8   5       4187.71       4264.65        60.79 o                         
  -3  -8   5       6099.91       6079.27        69.41 o                         
  -2  -8   5       2435.64       2440.04        49.13 o                         
  -1  -8   5        964.31       1001.38        23.93 o                         
   0  -8   5       1483.18       1532.93        38.05 o                         
   1  -8   5       1686.02       1674.71        30.55 o                         
   2  -8   5        584.88        592.31        21.13 o                         
   3  -8   5       1699.98       1689.88        34.78 o                         
   4  -8   5        739.91        730.52        23.73 o                         
   5  -8   5        377.04        329.54        19.59 o                         
   6  -8   5         32.36         19.40        12.47 o                         
  -8  -7   5        742.66        738.05        35.96 o                         
  -7  -7   5       5150.23       5213.31       102.98 o                         
  -6  -7   5       5473.78       5586.36        72.78 o                         
  -5  -7   5       3211.24       3302.19        54.92 o                         
  -4  -7   5       2478.72       2593.92        41.84 o                         
  -3  -7   5       3423.48       3544.76        48.68 o                         
  -2  -7   5        767.01        874.25        24.86 o                         
  -1  -7   5         73.89         92.76         9.24 o                         
   0  -7   5         10.56         12.94         8.69 o                         
   1  -7   5        143.17        155.06        13.89 o                         
   2  -7   5       1185.75       1188.34        28.57 o                         
   3  -7   5        751.61        692.50        22.46 o                         
   4  -7   5         70.39         88.58        11.24 o                         
   5  -7   5       1428.36       1422.88        32.98 o                         
   6  -7   5       1029.67       1005.38        30.10 o                         
   7  -7   5        100.12         87.84        20.36 o                         
   8  -7   5       1275.31       1190.37       123.14 o                         
  -9  -6   5        437.71        389.71        37.16 o                         
  -8  -6   5        318.83        312.45        25.66 o                         
  -7  -6   5        648.19        637.65        26.36 o                         
  -6  -6   5       1179.38       1175.80        31.14 o                         
  -5  -6   5        707.31        736.42        22.85 o                         
  -4  -6   5         22.99         21.33         9.46 o                         
  -3  -6   5        159.90        175.09        11.35 o                         
  -2  -6   5       1335.94       1334.91        21.17 o                         
  -1  -6   5       5315.56       5160.98        51.06 o                         
   0  -6   5      12758.06      13053.63        91.94 o                         
   1  -6   5      15386.81      15502.27       141.05 o                         
   2  -6   5      13252.82      13155.04       104.25 o                         
   3  -6   5      10298.91       9954.17        92.91 o                         
   4  -6   5       8133.82       7994.93        77.55 o                         
   5  -6   5       4897.60       4832.57        59.05 o                         
   6  -6   5       1477.98       1504.07        32.82 o                         
   7  -6   5       1083.60       1074.78        43.79 o                         
   8  -6   5        296.06        295.33        28.05 o                         
  -9  -5   5         58.69         48.98        32.66 o                         
  -8  -5   5        132.53        145.34        17.83 o                         
  -7  -5   5       1503.51       1527.71        35.98 o                         
  -6  -5   5        624.07        617.95        21.42 o                         
  -5  -5   5         73.73         89.14        11.19 o                         
  -4  -5   5       1217.28       1206.26        25.27 o                         
  -3  -5   5       4831.59       4819.72        62.49 o                         
  -2  -5   5       1562.94       1633.14        30.12 o                         
  -1  -5   5       2035.64       2067.02        26.02 o                         
   0  -5   5      11111.08      10736.65        92.57 o                         
   1  -5   5      18149.56      18325.90       138.01 o                         
   2  -5   5       5791.68       5833.80        46.86 o                         
   3  -5   5       7099.98       6959.53        59.68 o                         
   4  -5   5       8297.72       8126.84        74.31 o                         
   5  -5   5       2057.50       2092.68        35.37 o                         
   6  -5   5         43.24         55.13         9.40 o                         
   7  -5   5         13.42         25.14        15.75 o                         
   8  -5   5        663.83        650.93        32.84 o                         
   9  -5   5       1464.22       1431.94        83.71 o                         
  -9  -4   5       2949.63       2817.81        84.52 o                         
  -8  -4   5       2308.21       2234.53        58.83 o                         
  -7  -4   5       7372.94       7388.14       111.08 o                         
  -6  -4   5       7107.81       7072.11        70.25 o                         
  -5  -4   5       1671.12       1752.95        31.34 o                         
  -4  -4   5        794.66        842.68        20.20 o                         
  -3  -4   5       5311.45       5157.55        53.23 o                         
  -2  -4   5       2030.94       2035.97        23.89 o                         
  -1  -4   5         92.79        110.38         6.10 o                         
   0  -4   5       2016.10       1995.02        22.74 o                         
   1  -4   5       2787.19       2845.62        30.12 o                         
   2  -4   5        568.04        594.36        13.97 o                         
   3  -4   5          0.97          9.56         5.50 o                         
   4  -4   5          3.89         24.66         8.12 o                         
   5  -4   5        980.83       1016.21        22.09 o                         
   6  -4   5       2056.59       2062.90        32.82 o                         
   7  -4   5       4025.93       4079.31        66.58 o                         
   8  -4   5       6560.26       6451.12        97.80 o                         
   9  -4   5       6064.25       5974.50        98.34 o                         
  -9  -3   5       2053.86       1970.96        50.23 o                         
  -8  -3   5       3039.19       3058.22        69.27 o                         
  -7  -3   5       2184.13       2239.90        46.84 o                         
  -6  -3   5       2170.89       2219.81        42.74 o                         
  -5  -3   5       1290.97       1340.79        29.37 o                         
  -4  -3   5        108.72        114.18         8.75 o                         
  -3  -3   5       1976.94       1924.09        29.33 o                         
  -2  -3   5       1875.74       1902.13        25.02 o                         
  -1  -3   5       3461.51       3524.83        41.87 o                         
   0  -3   5      11265.87      11093.59       105.20 o                         
   1  -3   5       8151.46       8023.14        53.76 o                         
   2  -3   5        804.76        789.39        14.52 o                         
   3  -3   5        915.24        905.93        14.13 o                         
   4  -3   5       4507.18       4422.67        39.05 o                         
   5  -3   5       2315.13       2368.14        30.54 o                         
   6  -3   5        263.75        285.10        12.36 o                         
   7  -3   5       3468.14       3565.31        59.16 o                         
   8  -3   5       4379.09       4431.03        97.68 o                         
   9  -3   5       2887.33       2888.07        63.66 o                         
  10  -3   5       1082.16       1034.09        47.44 o                         
  -9  -2   5        197.40        131.12        16.43 o                         
  -8  -2   5        362.98        360.50        21.91 o                         
  -7  -2   5        210.06        182.69        14.16 o                         
  -6  -2   5         89.47         74.15        10.27 o                         
  -5  -2   5        314.15        325.46        14.70 o                         
  -4  -2   5       2499.68       2479.53        32.12 o                         
  -3  -2   5      17086.15      16880.50       137.37 o                         
  -2  -2   5      18024.87      18044.45       122.69 o                         
  -1  -2   5      14789.49      15100.51        88.28 o                         
   0  -2   5      36522.38      36413.01       207.44 o                         
   1  -2   5      46034.15      46164.36       206.53 o                         
   2  -2   5      10980.95      10943.50        61.78 o                         
   3  -2   5       6757.50       6916.39        47.26 o                         
   4  -2   5       7990.13       8075.34        55.38 o                         
   5  -2   5       2607.64       2668.41        27.00 o                         
   6  -2   5         79.38        103.82         7.47 o                         
   7  -2   5         52.92         45.96         9.58 o                         
   8  -2   5         51.30         61.35        14.68 o                         
   9  -2   5         12.99          7.06        13.69 o                         
  10  -2   5        165.52        128.59        18.46 o                         
  -9  -1   5        745.47        715.26        29.62 o                         
  -8  -1   5       1170.46       1101.40        32.07 o                         
  -7  -1   5       2210.95       2166.79        42.21 o                         
  -6  -1   5        436.30        459.34        21.65 o                         
  -5  -1   5        465.72        488.92        15.88 o                         
  -4  -1   5       2704.85       2660.41        40.38 o                         
  -3  -1   5       7087.81       7165.60        77.87 o                         
  -2  -1   5       7110.13       7020.87        45.98 o                         
  -1  -1   5       7296.85       7232.08        50.09 o                         
   0  -1   5      13899.49      13937.18       103.56 o                         
   1  -1   5       8270.00       8337.80        40.54 o                         
   2  -1   5       6698.40       6743.30        38.22 o                         
   3  -1   5         11.13         35.93         3.52 o                         
   4  -1   5        721.88        788.71        14.93 o                         
   5  -1   5       1080.17       1075.12        12.49 o                         
   6  -1   5       1616.62       1693.09        20.81 o                         
   7  -1   5       6056.19       6044.15        63.74 o                         
   8  -1   5       6068.69       6011.41        77.13 o                         
   9  -1   5       1900.83       1896.43        47.78 o                         
  10  -1   5       1045.08       1027.47        40.89 o                         
  11  -1   5       1811.80       1757.04        72.86 o                         
  -9   0   5       1818.50       1722.64        52.39 o                         
  -8   0   5       2927.66       2945.99        55.77 o                         
  -7   0   5       3873.16       3885.88        58.10 o                         
  -6   0   5       1088.44       1083.44        27.48 o                         
  -5   0   5        203.69        211.31        11.82 o                         
  -4   0   5        444.15        448.49        15.74 o                         
  -3   0   5          5.23         -1.33         9.06 o                         
  -2   0   5         32.09         45.67         6.22 o                         
  -1   0   5        979.01        945.97        13.24 o                         
   0   0   5        617.17        684.31         8.28 o                         
   1   0   5       2681.45       2720.84        16.57 o                         
   2   0   5        978.76       1097.72         9.61 o                         
   3   0   5       1240.81       1283.92        10.89 o                         
   4   0   5      18170.33      18146.97       103.85 o                         
   5   0   5      16402.06      16410.86        73.82 o                         
   6   0   5       5029.93       5006.22        32.01 o                         
   7   0   5      15858.70      15869.72       120.07 o                         
   8   0   5      16864.38      17036.95       139.83 o                         
   9   0   5       6767.06       6811.18        92.95 o                         
  10   0   5        797.57        914.80        69.78 o                         
  11   0   5       2344.87       2372.92        68.82 o                         
  -9   1   5        580.35        522.02        36.74 o                         
  -8   1   5        554.31        579.56        27.74 o                         
  -7   1   5         61.94         95.59        14.32 o                         
  -6   1   5        703.39        725.66        22.09 o                         
  -5   1   5       2286.77       2284.20        39.63 o                         
  -4   1   5       5558.50       5430.25        58.00 o                         
  -3   1   5      14245.93      13998.30        89.41 o                         
  -2   1   5       9211.03       9171.20        68.24 o                         
  -1   1   5       7740.32       7584.20        43.12 o                         
   0   1   5      10115.03      10107.04        54.46 o                         
   1   1   5      15451.50      16036.10        73.50 o                         
   2   1   5       3465.60       3560.32        19.80 o                         
   3   1   5        646.66        624.26         6.99 o                         
   4   1   5       4746.00       4802.78        37.42 o                         
   5   1   5       7708.76       7719.10        47.54 o                         
   6   1   5       1264.64       1358.50        25.46 o                         
   7   1   5       1055.52       1102.34        20.12 o                         
   8   1   5       4542.06       4582.11        76.26 o                         
   9   1   5       1740.46       1828.71        41.97 o                         
  10   1   5         31.57         53.23        15.49 o                         
  11   1   5          7.09          5.41        16.65 o                         
  -9   2   5          4.90         34.09        17.77 o                         
  -8   2   5        515.31        506.38        23.94 o                         
  -7   2   5       1470.55       1483.29        40.60 o                         
  -6   2   5        849.48        905.87        26.13 o                         
  -5   2   5       5497.36       5413.04        66.41 o                         
  -4   2   5      18275.10      18127.76       129.30 o                         
  -3   2   5      19101.19      19017.32       103.92 o                         
  -2   2   5      18226.37      17953.17       134.15 o                         
  -1   2   5      24244.81      24318.03       134.95 o                         
   0   2   5      21262.23      20810.34       103.15 o                         
   1   2   5       3522.88       3418.39        25.34 o                         
   2   2   5       5565.31       5768.88        29.17 o                         
   3   2   5        405.43        378.37         5.55 o                         
   4   2   5        267.90        283.54        10.53 o                         
   5   2   5        188.96        184.33         7.04 o                         
   6   2   5        229.43        240.58        10.39 o                         
   7   2   5        822.37        839.32        17.82 o                         
   8   2   5       1931.15       1935.40        33.06 o                         
   9   2   5         72.31         68.89        11.21 o                         
  10   2   5        114.24        100.59        15.61 o                         
  11   2   5       2620.69       2634.32        71.76 o                         
  12   2   5       1852.15       1685.87       101.44 o                         
  -8   3   5       1554.51       1527.93        40.81 o                         
  -7   3   5       3094.68       3067.75        56.53 o                         
  -6   3   5        474.20        477.92        19.61 o                         
  -5   3   5       1092.72       1123.45        29.06 o                         
  -4   3   5       4924.25       4948.11        49.10 o                         
  -3   3   5       4215.47       4266.03        43.31 o                         
  -2   3   5       1660.62       1696.07        25.86 o                         
  -1   3   5       2468.03       2530.35        29.06 o                         
   0   3   5        206.72        214.75         7.75 o                         
   1   3   5        613.88        644.34        12.78 o                         
   2   3   5       2692.50       2633.83        25.86 o                         
   3   3   5       8906.88       8976.70        48.40 o                         
   4   3   5      16978.99      16445.32       105.68 o                         
   5   3   5      21875.41      21824.09       117.90 o                         
   6   3   5       5053.39       4931.35        43.44 o                         
   7   3   5       7885.88       8040.49        65.91 o                         
   8   3   5       7275.34       7468.08        75.53 o                         
   9   3   5       1837.06       1881.26        47.06 o                         
  10   3   5         83.46         91.64        15.83 o                         
  11   3   5       1219.16       1118.53        45.76 o                         
  12   3   5        645.66        501.39        84.65 o                         
  -8   4   5         63.07         84.69        16.39 o                         
  -7   4   5          0.94         18.23        11.26 o                         
  -6   4   5         19.08         29.76        11.72 o                         
  -5   4   5        273.50        282.72        15.14 o                         
  -4   4   5        665.15        700.36        18.11 o                         
  -3   4   5        251.85        244.82        10.97 o                         
  -2   4   5         92.05        115.05        10.37 o                         
  -1   4   5        845.24        848.86        16.20 o                         
   0   4   5       3922.32       3911.92        48.64 o                         
   1   4   5       6194.74       6154.61        62.32 o                         
   2   4   5       5344.04       5236.68        41.14 o                         
   3   4   5      16970.89      16746.09        97.01 o                         
   4   4   5      27086.21      26591.61       128.58 o                         
   5   4   5      15933.76      15796.17        77.13 o                         
   6   4   5      13773.49      13383.48       144.15 o                         
   7   4   5      10951.52      10986.69        89.16 o                         
   8   4   5       5108.31       5042.89        56.87 o                         
   9   4   5       1695.97       1779.45        41.30 o                         
  10   4   5        379.02        409.84        27.75 o                         
  11   4   5        135.17        125.78        26.55 o                         
  12   4   5        286.14         96.24        45.70 o                         
  -7   5   5       4153.67       4470.14       103.42 o                         
  -6   5   5       2904.63       2916.87        55.06 o                         
  -5   5   5       5758.51       5750.97        71.15 o                         
  -4   5   5      14599.23      14823.82       106.63 o                         
  -3   5   5       9442.66       9599.04        87.83 o                         
  -2   5   5       3783.36       3650.83        43.50 o                         
  -1   5   5       4232.53       4124.45        41.70 o                         
   0   5   5       5437.93       5264.95        55.97 o                         
   1   5   5        543.49        522.73        12.83 o                         
   2   5   5        325.78        375.47        13.54 o                         
   3   5   5       2049.66       2049.40        24.59 o                         
   4   5   5       2657.00       2695.68        30.71 o                         
   5   5   5        397.33        411.82         8.46 o                         
   6   5   5       1701.41       1724.11        19.82 o                         
   7   5   5        539.46        545.89        19.16 o                         
   8   5   5        252.45        250.89        15.37 o                         
   9   5   5        490.47        531.53        26.18 o                         
  10   5   5        262.17        287.13        31.16 o                         
  11   5   5       2646.74       2522.18        85.75 o                         
  12   5   5       2588.71       2458.85       168.97 o                         
  -7   6   5       3877.57       3864.68        73.23 o                         
  -6   6   5       4836.92       4820.83        75.09 o                         
  -5   6   5       6264.29       6345.57        75.74 o                         
  -4   6   5       9667.91       9851.12        87.47 o                         
  -3   6   5      10146.03      10330.11        95.58 o                         
  -2   6   5       2812.91       2924.59        40.33 o                         
  -1   6   5       1483.15       1503.84        26.66 o                         
   0   6   5        954.79        902.86        20.14 o                         
   1   6   5        189.23        217.20        12.02 o                         
   2   6   5       1665.93       1690.37        26.30 o                         
   3   6   5       2659.18       2596.64        34.26 o                         
   4   6   5       2456.22       2415.37        30.95 o                         
   5   6   5       2406.85       2335.29        30.46 o                         
   6   6   5        773.98        787.85        15.80 o                         
   7   6   5       2548.47       2640.81        42.64 o                         
   8   6   5        872.52        887.09        26.91 o                         
   9   6   5       1340.37       1279.87        40.09 o                         
  10   6   5       1455.58       1420.32        44.28 o                         
  11   6   5       2602.45       2581.85        87.46 o                         
  12   6   5       1887.78       1785.74       152.10 o                         
  -7   7   5        219.42        161.23        42.19 o                         
  -6   7   5       1181.36       1185.99        38.27 o                         
  -5   7   5        796.87        800.31        30.14 o                         
  -4   7   5        150.92        168.51        14.01 o                         
  -3   7   5        305.99        288.66        16.41 o                         
  -2   7   5        415.73        446.85        17.32 o                         
  -1   7   5       3182.23       3123.58        42.41 o                         
   0   7   5      10365.72      10259.67        97.73 o                         
   1   7   5       6031.20       5886.26        59.40 o                         
   2   7   5      10563.45      10099.06       102.48 o                         
   3   7   5      26779.35      26337.76       233.43 o                         
   4   7   5      18585.51      17994.79       137.72 o                         
   5   7   5       3887.23       3813.04        43.62 o                         
   6   7   5       6690.03       6629.76        73.23 o                         
   7   7   5       5675.77       5640.33        71.74 o                         
   8   7   5        762.54        775.89        25.27 o                         
   9   7   5         39.24         32.94        14.02 o                         
  10   7   5        389.58        402.58        29.47 o                         
  11   7   5         46.61         28.56        21.95 o                         
  -6   8   5        604.24        638.61       138.65 o                         
  -5   8   5        360.58        389.26        27.70 o                         
  -4   8   5       1944.13       1875.62        44.81 o                         
  -3   8   5       1721.26       1711.80        43.20 o                         
  -2   8   5        174.40        208.12        14.95 o                         
  -1   8   5       1186.28       1220.77        28.32 o                         
   0   8   5      10718.61      10490.89        90.96 o                         
   1   8   5       4993.85       4872.52        69.18 o                         
   2   8   5       3835.92       3770.64        48.75 o                         
   3   8   5      14673.41      14523.64       183.37 o                         
   4   8   5      14644.28      14463.53       175.29 o                         
   5   8   5       3034.65       2973.84        43.52 o                         
   6   8   5       1991.43       1944.20        48.18 o                         
   7   8   5       1069.02       1039.41        44.61 o                         
   8   8   5         14.01         12.20        12.24 o                         
   9   8   5        607.98        633.40        32.17 o                         
  10   8   5        394.07        384.73        29.55 o                         
  11   8   5        748.52        775.07        67.58 o                         
  -5   9   5       4706.96       4439.25       175.70 o                         
  -4   9   5       3563.78       3681.46        68.02 o                         
  -3   9   5       2101.46       2090.42        47.77 o                         
  -2   9   5        985.60       1057.15        33.08 o                         
  -1   9   5        504.42        517.44        21.30 o                         
   0   9   5        128.46        126.75        12.29 o                         
   1   9   5        341.61        378.68        17.24 o                         
   2   9   5         97.44        106.55        11.73 o                         
   3   9   5        401.12        430.76        18.93 o                         
   4   9   5          1.52          4.80        10.08 o                         
   5   9   5         17.09         32.09        10.49 o                         
   6   9   5        753.09        804.43        23.94 o                         
   7   9   5       3521.14       3440.99        75.72 o                         
   8   9   5       1348.33       1341.45        40.87 o                         
   9   9   5       2577.03       2591.19        63.46 o                         
  10   9   5       4059.89       4236.14       101.25 o                         
  11   9   5       4139.72       4267.05       226.39 o                         
  -4  10   5       1244.35       1362.90        99.39 o                         
  -3  10   5         36.26         46.24        19.48 o                         
  -2  10   5         13.30          8.87        14.71 o                         
  -1  10   5       1067.82       1074.11        30.12 o                         
   0  10   5       3731.53       3760.86        53.39 o                         
   1  10   5       1671.42       1709.89        37.08 o                         
   2  10   5       1329.46       1360.11        30.81 o                         
   3  10   5       4478.36       4362.94        71.35 o                         
   4  10   5       3470.18       3495.66        63.84 o                         
   5  10   5        126.97        159.86        14.63 o                         
   6  10   5       1565.88       1477.16        34.45 o                         
   7  10   5       3775.84       3756.10        83.20 o                         
   8  10   5       1812.15       1855.91        50.20 o                         
   9  10   5        519.75        573.58        33.18 o                         
  10  10   5       2071.36       2093.05       124.96 o                         
  -3  11   5        817.09        780.68        62.96 o                         
  -2  11   5       2033.51       2130.15        50.33 o                         
  -1  11   5       7433.46       7588.79       107.19 o                         
   0  11   5      10636.60      10793.23       110.90 o                         
   1  11   5       6723.06       6891.86        79.55 o                         
   2  11   5       7746.74       7895.06       104.54 o                         
   3  11   5       7948.43       7943.38       108.49 o                         
   4  11   5       4817.85       4695.28        71.19 o                         
   5  11   5        959.70        934.27        30.94 o                         
   6  11   5        121.56        132.36        14.00 o                         
   7  11   5         52.27         15.07        18.73 o                         
   8  11   5         80.65         81.55        18.87 o                         
   9  11   5        139.49        128.54        33.36 o                         
  -2  12   5       1329.94       1289.41       100.09 o                         
  -1  12   5       2943.77       3003.54        95.70 o                         
   0  12   5       2558.82       2608.55        55.79 o                         
   1  12   5       2495.30       2521.99        57.11 o                         
   2  12   5       2744.49       2780.39        61.32 o                         
   3  12   5        602.44        668.29        29.81 o                         
   4  12   5        185.38        191.38        17.99 o                         
   5  12   5        126.43        123.17        16.21 o                         
   6  12   5        148.90        112.84        15.45 o                         
   7  12   5       2630.16       2767.01        77.89 o                         
   8  12   5       1036.65       1038.35        68.71 o                         
   9  12   5        520.35        530.28        86.80 o                         
   1  13   5         25.23         20.11        39.90 o                         
   2  13   5         81.39         87.68        17.17 o                         
   3  13   5        475.03        524.41        27.50 o                         
   4  13   5       1827.70       1850.26        53.27 o                         
   5  13   5       1073.21       1040.52        48.65 o                         
   6  13   5       2405.91       2309.41       179.00 o                         
  -3 -11   6       1293.85       1321.71        86.89 o                         
  -2 -11   6       1315.99       1277.13        84.28 o                         
  -1 -11   6       2129.96       2205.11        75.70 o                         
   0 -11   6       2106.23       2185.66       104.29 o                         
   1 -11   6       1775.17       2001.96        82.85 o                         
   2 -11   6       1054.51       1062.83        70.12 o                         
  -6 -10   6        351.39        329.15        69.02 o                         
  -5 -10   6        304.01        271.95        65.46 o                         
  -4 -10   6       1144.36       1182.09        46.48 o                         
  -3 -10   6       4813.30       4860.32       118.35 o                         
  -2 -10   6       6560.12       6452.88       105.86 o                         
  -1 -10   6       2493.80       2403.40        54.23 o                         
   0 -10   6       5206.34       5131.80        72.74 o                         
   1 -10   6       6587.70       6800.48        89.38 o                         
   2 -10   6       2568.98       2626.72        50.55 o                         
   3 -10   6        372.57        365.56        21.08 o                         
   4 -10   6       1198.17       1076.21        68.72 o                         
  -6  -9   6       2034.89       2057.49        64.79 o                         
  -5  -9   6        619.55        637.90        32.93 o                         
  -4  -9   6        165.64        177.86        18.13 o                         
  -3  -9   6       2583.12       2602.50        52.40 o                         
  -2  -9   6       4330.74       4308.55        67.16 o                         
  -1  -9   6       1077.96       1055.07        34.15 o                         
   0  -9   6        470.52        448.60        20.06 o                         
   1  -9   6        893.47        946.00        30.00 o                         
   2  -9   6         21.02         37.17        13.22 o                         
   3  -9   6        942.75        982.66        28.99 o                         
   4  -9   6       1398.53       1357.71        35.86 o                         
   5  -9   6       2317.78       2289.18        61.55 o                         
  -7  -8   6        142.99        131.35        19.74 o                         
  -6  -8   6        224.03        257.65        21.52 o                         
  -5  -8   6        217.39        200.05        19.96 o                         
  -4  -8   6          5.72         25.23        13.25 o                         
  -3  -8   6        150.26        161.20        14.13 o                         
  -2  -8   6          6.98         10.15        10.42 o                         
  -1  -8   6        229.35        224.57        16.64 o                         
   0  -8   6         14.51         20.00         9.73 o                         
   1  -8   6       1339.43       1342.82        35.37 o                         
   2  -8   6        538.32        532.40        22.55 o                         
   3  -8   6        518.76        526.64        25.34 o                         
   4  -8   6       5219.48       5050.55        70.13 o                         
   5  -8   6       7468.61       7275.41        99.22 o                         
   6  -8   6       4718.50       4650.30       115.07 o                         
  -7  -7   6        202.59        228.47        19.17 o                         
  -6  -7   6       2645.55       2742.49        65.96 o                         
  -5  -7   6       3121.35       3189.87        66.89 o                         
  -4  -7   6       2681.47       2735.10        49.40 o                         
  -3  -7   6       7042.00       7139.81        84.09 o                         
  -2  -7   6       9050.12       9066.97        88.96 o                         
  -1  -7   6       1573.03       1528.91        31.33 o                         
   0  -7   6       2360.95       2371.60        37.86 o                         
   1  -7   6       3859.70       3960.23        57.18 o                         
   2  -7   6       2798.83       2710.69        45.39 o                         
   3  -7   6        158.59        158.15        13.35 o                         
   4  -7   6       1014.89        988.16        27.32 o                         
   5  -7   6       2303.85       2271.49        42.15 o                         
   6  -7   6       1213.37       1198.64        33.05 o                         
   7  -7   6        159.92        134.33        23.93 o                         
  -8  -6   6        359.28        364.55        29.22 o                         
  -7  -6   6       1209.98       1193.75        36.79 o                         
  -6  -6   6       3201.79       3269.55        58.03 o                         
  -5  -6   6       3979.43       3979.93        61.60 o                         
  -4  -6   6       5831.16       5817.68        85.58 o                         
  -3  -6   6      10477.17      10753.15       142.14 o                         
  -2  -6   6       9251.94       9568.05        86.66 o                         
  -1  -6   6       4976.45       5049.92        67.79 o                         
   0  -6   6       1746.09       1779.71        27.29 o                         
   1  -6   6        622.93        603.52        19.07 o                         
   2  -6   6        138.65        135.51        11.74 o                         
   3  -6   6        135.35        143.97        11.37 o                         
   4  -6   6        728.45        735.94        22.52 o                         
   5  -6   6        688.30        687.49        22.67 o                         
   6  -6   6         28.46         44.32        10.65 o                         
   7  -6   6        331.94        325.54        26.28 o                         
   8  -6   6        619.89        628.87        64.57 o                         
  -8  -5   6        324.43        338.47        26.43 o                         
  -7  -5   6       1599.42       1572.77        43.24 o                         
  -6  -5   6       1098.97       1082.24        32.40 o                         
  -5  -5   6       1009.03        965.69        27.14 o                         
  -4  -5   6       3146.38       3155.55        45.79 o                         
  -3  -5   6       1034.77       1107.22        24.85 o                         
  -2  -5   6        384.63        394.76        18.57 o                         
  -1  -5   6        904.01        885.93        18.30 o                         
   0  -5   6        265.28        298.51        10.68 o                         
   1  -5   6       6168.65       6255.42        53.02 o                         
   2  -5   6       6186.59       6375.98        58.87 o                         
   3  -5   6       4961.13       4908.77        48.66 o                         
   4  -5   6      15321.38      15070.01       109.03 o                         
   5  -5   6      16199.49      16174.23       121.55 o                         
   6  -5   6       6282.24       6190.06        66.98 o                         
   7  -5   6       1747.66       1672.49        47.46 o                         
   8  -5   6       4626.47       4475.75        90.45 o                         
   9  -5   6       1776.03       1791.46       122.81 o                         
  -8  -4   6         69.33         73.73        16.37 o                         
  -7  -4   6        124.80        112.11        15.23 o                         
  -6  -4   6        891.71        854.97        27.09 o                         
  -5  -4   6        737.83        777.14        23.03 o                         
  -4  -4   6        132.11        153.92        11.70 o                         
  -3  -4   6        231.57        233.12        11.99 o                         
  -2  -4   6       1681.16       1647.11        28.26 o                         
  -1  -4   6        138.84        155.06         7.86 o                         
   0  -4   6        626.99        643.53        14.34 o                         
   1  -4   6       6718.30       6711.77        50.16 o                         
   2  -4   6      11519.13      11648.94        79.54 o                         
   3  -4   6       3918.12       4028.42        39.49 o                         
   4  -4   6       9505.38       9525.17        75.96 o                         
   5  -4   6      14085.60      14006.42       105.16 o                         
   6  -4   6       6245.77       6303.29        63.95 o                         
   7  -4   6       1345.55       1406.41        39.32 o                         
   8  -4   6       1676.06       1665.69        48.80 o                         
   9  -4   6        436.66        489.73        30.07 o                         
  -9  -3   6        233.31        269.09        32.63 o                         
  -8  -3   6       2338.31       2197.21        55.94 o                         
  -7  -3   6       5942.54       5912.91        84.02 o                         
  -6  -3   6       5484.62       5465.82        65.05 o                         
  -5  -3   6       7070.81       7074.87        69.74 o                         
  -4  -3   6      12836.06      12773.25       113.15 o                         
  -3  -3   6       9705.96       9823.17        76.72 o                         
  -2  -3   6       3303.15       3308.06        48.42 o                         
  -1  -3   6       4492.72       4572.71        40.42 o                         
   0  -3   6       2100.74       2099.78        22.97 o                         
   1  -3   6        376.59        361.47         9.18 o                         
   2  -3   6        995.40       1027.64        16.83 o                         
   3  -3   6       1379.28       1369.55        19.50 o                         
   4  -3   6        409.43        430.82        12.50 o                         
   5  -3   6         41.05         49.98         7.26 o                         
   6  -3   6        585.28        583.44        16.49 o                         
   7  -3   6         71.81         60.04        13.26 o                         
   8  -3   6       1831.71       1839.26        45.19 o                         
   9  -3   6       2404.53       2404.49        58.97 o                         
  10  -3   6        930.16        871.89        48.70 o                         
  -9  -2   6        177.72        138.34        31.31 o                         
  -8  -2   6       1707.06       1660.68        60.71 o                         
  -7  -2   6       6786.48       6687.02       111.03 o                         
  -6  -2   6       5489.90       5424.09        70.82 o                         
  -5  -2   6       3047.24       3033.78        47.09 o                         
  -4  -2   6       6627.14       6627.70        67.59 o                         
  -3  -2   6       6000.66       5983.01        55.19 o                         
  -2  -2   6        434.51        430.13        10.76 o                         
  -1  -2   6         90.62        102.20         6.21 o                         
   0  -2   6         47.92         71.32         5.93 o                         
   1  -2   6       2150.81       2102.62        19.01 o                         
   2  -2   6       6665.83       6764.95        43.99 o                         
   3  -2   6       1154.46       1114.29        17.59 o                         
   4  -2   6       3873.96       4016.69        39.17 o                         
   5  -2   6       4506.69       4554.64        39.85 o                         
   6  -2   6        898.17        933.41        18.25 o                         
   7  -2   6        184.13        195.46        14.62 o                         
   8  -2   6       3899.24       3927.31        63.48 o                         
   9  -2   6       2075.14       2129.81        53.28 o                         
  10  -2   6       1024.90       1007.87        39.22 o                         
  -9  -1   6        158.53        163.23        27.85 o                         
  -8  -1   6         85.45         58.44        15.69 o                         
  -7  -1   6        264.36        258.15        17.18 o                         
  -6  -1   6        810.47        785.24        22.81 o                         
  -5  -1   6        935.78        887.92        24.76 o                         
  -4  -1   6          5.22          3.10         9.99 o                         
  -3  -1   6        134.51        139.09         9.07 o                         
  -2  -1   6       1077.48       1068.05        16.52 o                         
  -1  -1   6       4815.84       4801.20        39.02 o                         
   0  -1   6      23894.33      23951.70       130.66 o                         
   1  -1   6      25392.85      25100.19       133.17 o                         
   2  -1   6      22196.95      22083.77       134.08 o                         
   3  -1   6      19026.34      18963.52       139.85 o                         
   4  -1   6      22942.54      22759.43       116.86 o                         
   5  -1   6      10045.75       9994.54        74.46 o                         
   6  -1   6       3617.80       3699.58        36.65 o                         
   7  -1   6       1491.57       1533.90        33.61 o                         
   8  -1   6       1002.25       1049.21        31.31 o                         
   9  -1   6        155.40        133.63        16.25 o                         
  10  -1   6         79.56         74.77        22.52 o                         
  11  -1   6         26.22         91.35        36.80 o                         
  -8   0   6       1151.58       1129.09        37.91 o                         
  -7   0   6       2740.60       2686.07        49.28 o                         
  -6   0   6       1316.15       1353.78        30.99 o                         
  -5   0   6        624.94        610.47        19.31 o                         
  -4   0   6       2099.71       2044.97        33.31 o                         
  -3   0   6       4851.41       4813.94        53.00 o                         
  -2   0   6       1123.13       1166.01        16.88 o                         
  -1   0   6       1598.39       1643.15        19.74 o                         
   0   0   6      10555.42      10405.74        50.95 o                         
   1   0   6      17627.74      17511.73       126.45 o                         
   2   0   6       5368.14       5334.83        29.36 o                         
   3   0   6       9692.86       9464.88        58.36 o                         
   4   0   6      11555.75      11273.85        86.22 o                         
   5   0   6        968.66        919.64        14.02 o                         
   6   0   6         98.94        109.93         4.94 o                         
   7   0   6         63.41         71.40        10.36 o                         
   8   0   6       1942.99       1985.98        41.64 o                         
   9   0   6       2482.23       2461.41        53.59 o                         
  10   0   6        824.93        806.32        33.42 o                         
  11   0   6       1577.75       1573.55        61.10 o                         
  -9   1   6       2090.29       2010.26       165.29 o                         
  -8   1   6       4555.52       4429.10        82.12 o                         
  -7   1   6       8061.65       7940.51        95.74 o                         
  -6   1   6       6462.72       6488.61        75.66 o                         
  -5   1   6       2224.86       2191.71        37.57 o                         
  -4   1   6       3989.34       3954.37        46.63 o                         
  -3   1   6       4493.39       4372.78        40.46 o                         
  -2   1   6        436.45        460.95        11.11 o                         
  -1   1   6         63.63         64.47         3.35 o                         
   0   1   6        775.43        815.80        11.03 o                         
   1   1   6       1120.10       1086.64        12.88 o                         
   2   1   6         84.97        120.13         4.11 o                         
   3   1   6         13.47         24.60         2.64 o                         
   4   1   6        858.77        821.97        11.13 o                         
   5   1   6        405.54        394.64        10.20 o                         
   6   1   6       3591.37       3596.32        36.66 o                         
   7   1   6       4908.80       4950.11        56.63 o                         
   8   1   6       9282.20       9267.60        91.94 o                         
   9   1   6       7840.15       7939.82        93.56 o                         
  10   1   6       6467.56       6476.88        94.52 o                         
  11   1   6       4247.43       4375.20        87.18 o                         
  -8   2   6       1578.32       1550.99        43.33 o                         
  -7   2   6       1936.23       1927.40        47.73 o                         
  -6   2   6       2584.14       2592.44        46.19 o                         
  -5   2   6       1038.63       1056.63        27.72 o                         
  -4   2   6        574.37        585.40        19.70 o                         
  -3   2   6       1200.17       1164.42        22.51 o                         
  -2   2   6       1905.44       1814.47        18.21 o                         
  -1   2   6       7394.71       7400.94        49.79 o                         
   0   2   6      23289.50      23353.98       116.97 o                         
   1   2   6       8426.42       8063.42        52.06 o                         
   2   2   6       1051.67       1076.25        12.59 o                         
   3   2   6       5524.82       5531.96        31.28 o                         
   4   2   6      10023.23      10212.72        66.63 o                         
   5   2   6        300.29        309.79        10.23 o                         
   6   2   6        406.18        399.90        11.37 o                         
   7   2   6       4396.17       4431.38        45.59 o                         
   8   2   6       3589.72       3596.19        51.63 o                         
   9   2   6        796.49        752.55        25.01 o                         
  10   2   6       2186.84       2220.06        51.68 o                         
  11   2   6       1230.15       1253.54        45.53 o                         
  -8   3   6        165.67        176.97        21.14 o                         
  -7   3   6        101.19        102.47        14.34 o                         
  -6   3   6        150.00        161.60        13.30 o                         
  -5   3   6         43.99         55.36        10.99 o                         
  -4   3   6       2989.23       3081.33        48.40 o                         
  -3   3   6      16509.68      16330.13       146.53 o                         
  -2   3   6       7180.63       7271.89        86.64 o                         
  -1   3   6      11643.93      11639.38        89.08 o                         
   0   3   6      46347.74      45748.98       213.40 o                         
   1   3   6      40089.18      39907.71       199.05 o                         
   2   3   6       9923.22       9704.88        60.72 o                         
   3   3   6      10448.22      10321.21        53.35 o                         
   4   3   6      12290.47      11812.83       106.92 o                         
   5   3   6       1381.00       1349.58        20.70 o                         
   6   3   6        401.89        397.87        10.53 o                         
   7   3   6        150.08        133.33        10.53 o                         
   8   3   6          2.74         12.62         9.38 o                         
   9   3   6        395.12        382.70        19.31 o                         
  10   3   6        332.55        363.57        23.49 o                         
  11   3   6         69.33         82.84        18.96 o                         
  12   3   6        548.28        585.16        88.99 o                         
  -8   4   6       1819.75       1846.99       151.52 o                         
  -7   4   6       1249.44       1280.84        39.45 o                         
  -6   4   6       1161.83       1132.68        31.38 o                         
  -5   4   6        625.54        636.27        22.39 o                         
  -4   4   6       1316.54       1374.77        28.26 o                         
  -3   4   6       2963.76       2898.90        32.87 o                         
  -2   4   6       4740.15       4772.07        49.81 o                         
  -1   4   6       4311.59       4310.92        51.47 o                         
   0   4   6       3839.96       3774.05        34.24 o                         
   1   4   6       8715.59       8582.10        61.35 o                         
   2   4   6       2572.72       2493.33        28.65 o                         
   3   4   6         91.38        108.13         6.08 o                         
   4   4   6       2046.77       2043.83        18.09 o                         
   5   4   6        311.20        312.10         6.53 o                         
   6   4   6       4067.47       4044.49        41.50 o                         
   7   4   6       7901.65       7954.71        64.74 o                         
   8   4   6       9069.81       9046.93        85.08 o                         
   9   4   6       2573.82       2577.39        52.11 o                         
  10   4   6       2724.44       2784.64        67.28 o                         
  11   4   6       2853.82       2833.01        80.46 o                         
  12   4   6       1151.09       1010.50       110.78 o                         
  -7   5   6       2636.30       2619.08        63.71 o                         
  -6   5   6        331.87        326.47        21.54 o                         
  -5   5   6        455.80        462.07        20.44 o                         
  -4   5   6          8.72         27.03        10.12 o                         
  -3   5   6        572.64        593.28        17.05 o                         
  -2   5   6         90.04         93.19        11.04 o                         
  -1   5   6         29.36         41.65         9.06 o                         
   0   5   6       2512.48       2461.03        29.44 o                         
   1   5   6        478.18        484.55        13.13 o                         
   2   5   6        238.87        278.46         9.75 o                         
   3   5   6       2637.74       2618.99        28.72 o                         
   4   5   6      10780.16      10528.65        82.89 o                         
   5   5   6       5850.87       5778.21        37.94 o                         
   6   5   6       6175.96       6036.84        55.13 o                         
   7   5   6      13914.59      13906.56       115.28 o                         
   8   5   6      15265.72      15589.14       154.87 o                         
   9   5   6       3918.75       3929.56        69.89 o                         
  10   5   6       2733.02       2698.25        83.16 o                         
  11   5   6       2415.39       2499.21        85.04 o                         
  12   5   6        843.65        805.74        95.29 o                         
  -7   6   6          0.73         17.28        25.71 o                         
  -6   6   6         86.64         87.18        15.15 o                         
  -5   6   6       1631.32       1661.88        36.28 o                         
  -4   6   6       6377.90       6520.02        82.39 o                         
  -3   6   6       9171.72       9222.27        87.67 o                         
  -2   6   6       6442.07       6418.24        63.40 o                         
  -1   6   6       9825.83       9828.37        95.64 o                         
   0   6   6      13662.56      13233.48       111.60 o                         
   1   6   6       8294.95       8016.93        88.54 o                         
   2   6   6       1540.50       1517.64        24.60 o                         
   3   6   6       1633.16       1628.22        27.10 o                         
   4   6   6       3513.28       3483.61        37.85 o                         
   5   6   6       1184.19       1177.63        19.92 o                         
   6   6   6         93.31        123.53         7.53 o                         
   7   6   6       1053.67       1006.66        26.73 o                         
   8   6   6       1271.82       1293.62        36.05 o                         
   9   6   6        555.11        578.32        28.00 o                         
  10   6   6         29.80         17.16        16.30 o                         
  11   6   6         52.40         42.48        36.59 o                         
  12   6   6        262.69        181.76        38.53 o                         
  -6   7   6        523.53        512.91        41.73 o                         
  -5   7   6       2348.52       2392.61        49.57 o                         
  -4   7   6       8553.62       8733.85        96.38 o                         
  -3   7   6       8806.18       9026.74        92.54 o                         
  -2   7   6       9789.66       9964.04       101.23 o                         
  -1   7   6      14178.06      14249.11       184.70 o                         
   0   7   6       8098.43       8174.53        73.30 o                         
   1   7   6       5197.39       5096.25        62.81 o                         
   2   7   6       2376.99       2323.57        33.97 o                         
   3   7   6        243.49        273.85        14.06 o                         
   4   7   6       1194.15       1173.25        24.45 o                         
   5   7   6         19.17         18.63         7.95 o                         
   6   7   6        274.91        273.29        12.02 o                         
   7   7   6       2136.97       2112.85        44.89 o                         
   8   7   6       2654.49       2700.53        50.80 o                         
   9   7   6         49.84         48.56        14.49 o                         
  10   7   6        610.46        634.81        35.31 o                         
  11   7   6       2478.27       2626.08        87.05 o                         
  -5   8   6        741.95        808.65        37.64 o                         
  -4   8   6       1071.52       1070.74        37.58 o                         
  -3   8   6        606.36        573.37        25.20 o                         
  -2   8   6        518.10        569.96        22.98 o                         
  -1   8   6        832.77        806.94        25.86 o                         
   0   8   6         86.92        115.88        11.39 o                         
   1   8   6        782.40        741.52        20.78 o                         
   2   8   6        932.84        956.80        23.58 o                         
   3   8   6       3415.96       3422.50        48.62 o                         
   4   8   6      13213.12      13040.64       143.70 o                         
   5   8   6      11066.10      10982.07       100.27 o                         
   6   8   6       4516.42       4492.85        54.19 o                         
   7   8   6       7457.59       7548.18       103.88 o                         
   8   8   6       7711.71       7590.69       107.68 o                         
   9   8   6        725.87        727.38        31.28 o                         
  10   8   6        401.18        378.77        29.43 o                         
  11   8   6        761.65        895.71       106.10 o                         
  -4   9   6        934.45        964.82        37.88 o                         
  -3   9   6        245.27        217.23        20.06 o                         
  -2   9   6        440.49        392.28        23.95 o                         
  -1   9   6       2239.94       2245.23        39.64 o                         
   0   9   6       1505.60       1555.74        30.87 o                         
   1   9   6       1039.97       1070.84        25.80 o                         
   2   9   6       3740.27       3661.64        49.03 o                         
   3   9   6       7498.80       7369.10        93.64 o                         
   4   9   6       5678.66       5691.21        78.95 o                         
   5   9   6       7301.74       7284.44        77.90 o                         
   6   9   6       8228.73       8167.31        82.95 o                         
   7   9   6       5306.77       5207.74        95.79 o                         
   8   9   6       2024.78       1909.11        57.58 o                         
   9   9   6       2121.60       2114.50        57.55 o                         
  10   9   6         90.71        110.39        24.76 o                         
  11   9   6        159.02         89.05        52.00 o                         
  -3  10   6       4490.24       4683.41        83.49 o                         
  -2  10   6       2424.87       2487.03        52.33 o                         
  -1  10   6       4983.59       5130.84        79.50 o                         
   0  10   6       2667.17       2633.92        52.28 o                         
   1  10   6        240.14        260.10        16.20 o                         
   2  10   6         77.94         84.16        12.97 o                         
   3  10   6       1556.72       1437.42        49.92 o                         
   4  10   6         32.32         52.10        11.48 o                         
   5  10   6         48.58         36.61        10.98 o                         
   6  10   6        328.50        305.67        17.93 o                         
   7  10   6          8.44         12.34        17.58 o                         
   8  10   6        714.84        743.90        39.17 o                         
   9  10   6         42.17         60.61        18.24 o                         
  10  10   6        555.58        500.54        48.40 o                         
  -2  11   6       1414.80       1401.96        61.23 o                         
  -1  11   6        797.54        845.40        31.05 o                         
   0  11   6        181.91        198.09        16.72 o                         
   1  11   6        189.37        217.05        17.38 o                         
   2  11   6        553.53        579.59        26.46 o                         
   3  11   6       2390.95       2411.38        59.57 o                         
   4  11   6       2316.33       2260.21        45.55 o                         
   5  11   6       1117.95       1096.58        33.57 o                         
   6  11   6       1240.57       1118.44        52.29 o                         
   7  11   6       1501.55       1445.92        67.21 o                         
   8  11   6        787.32        843.60        43.41 o                         
   9  11   6        407.06        395.91        39.17 o                         
  -1  12   6       1451.11       1693.84        87.12 o                         
   0  12   6       2549.80       2599.54        56.00 o                         
   1  12   6       2704.08       2711.07        55.96 o                         
   2  12   6       5890.93       6209.46        94.92 o                         
   3  12   6      10577.00      10775.39       195.01 o                         
   4  12   6       6150.68       6310.07       101.96 o                         
   5  12   6       4018.64       4001.57        72.75 o                         
   6  12   6       4249.39       4250.51       142.06 o                         
   7  12   6       2993.68       3035.57        82.28 o                         
   8  12   6        209.09         86.33        42.88 o                         
   9  12   6        247.82        128.68        52.75 o                         
   1  13   6        778.30        849.10        93.83 o                         
   2  13   6       1880.40       1934.02        63.75 o                         
   3  13   6       5446.95       5803.41       121.79 o                         
   4  13   6       2372.23       2439.41        65.15 o                         
   5  13   6       1402.01       1420.35        56.46 o                         
  -3 -11   7       1581.10       1609.85       137.66 o                         
  -2 -11   7        940.03        884.49       104.29 o                         
  -1 -11   7        698.24        714.17        66.93 o                         
   1 -11   7        236.60        182.89        56.06 o                         
  -4 -10   7        406.26        370.16        70.31 o                         
  -3 -10   7         87.20        112.31        34.25 o                         
  -2 -10   7        289.84        339.68        42.82 o                         
  -1 -10   7        365.10        422.48        26.23 o                         
   0 -10   7        737.97        706.19        29.31 o                         
   1 -10   7       1857.64       1857.50        44.07 o                         
   2 -10   7       2572.84       2546.96        51.99 o                         
   3 -10   7        679.91        651.72        33.49 o                         
  -6  -9   7        136.00        206.68        61.14 o                         
  -5  -9   7         16.26         -8.79        27.00 o                         
  -4  -9   7         43.18         33.78        19.12 o                         
  -3  -9   7        254.67        264.24        20.99 o                         
  -2  -9   7       2329.70       2321.41        45.29 o                         
  -1  -9   7       4512.69       4432.65        70.16 o                         
   0  -9   7       3332.73       3362.72        56.06 o                         
   1  -9   7       7823.06       7647.38        93.11 o                         
   2  -9   7       9789.57       9686.23        96.49 o                         
   3  -9   7       4148.70       4113.71        65.20 o                         
   4  -9   7       1924.03       1918.75        49.44 o                         
   5  -9   7       2967.33       2830.37        81.06 o                         
  -6  -8   7        536.25        551.81        42.50 o                         
  -5  -8   7        425.35        425.41        25.32 o                         
  -4  -8   7       1338.35       1395.65        43.64 o                         
  -3  -8   7       1131.24       1123.64        34.26 o                         
  -2  -8   7        877.50        888.84        33.30 o                         
  -1  -8   7       2092.67       2091.57        39.90 o                         
   0  -8   7       2265.32       2259.03        40.74 o                         
   1  -8   7       3190.95       3157.31        47.93 o                         
   2  -8   7       1847.72       1828.82        40.00 o                         
   3  -8   7       2216.49       2218.59        47.23 o                         
   4  -8   7        300.52        314.17        19.46 o                         
   5  -8   7          5.60         28.19        14.14 o                         
   6  -8   7        448.45        349.80        78.28 o                         
  -7  -7   7       3636.08       3665.79       123.46 o                         
  -6  -7   7       2735.40       2810.01        57.56 o                         
  -5  -7   7        258.86        247.40        20.19 o                         
  -4  -7   7        113.60        145.67        16.49 o                         
  -3  -7   7       1170.58       1266.82        34.97 o                         
  -2  -7   7         28.13         60.70        10.69 o                         
  -1  -7   7         94.72        119.22        12.20 o                         
   0  -7   7        220.21        268.59        14.32 o                         
   1  -7   7         87.02         93.50        10.97 o                         
   2  -7   7         96.84        124.59        12.75 o                         
   3  -7   7         12.72         40.38        12.33 o                         
   4  -7   7        103.40        116.55        13.68 o                         
   5  -7   7       2024.06       2025.20        40.50 o                         
   6  -7   7       1963.01       1925.39        55.37 o                         
   7  -7   7       1674.79       1683.79       147.79 o                         
  -8  -6   7        657.19        471.19        88.28 o                         
  -7  -6   7        233.70        242.62        20.39 o                         
  -6  -6   7        598.74        615.61        27.43 o                         
  -5  -6   7          4.77         -4.47        13.25 o                         
  -4  -6   7       1159.17       1183.51        34.90 o                         
  -3  -6   7       4232.35       4278.20        65.39 o                         
  -2  -6   7       4224.09       4228.13        47.39 o                         
  -1  -6   7       6574.99       6706.88        69.46 o                         
   0  -6   7       7190.85       7437.67        80.65 o                         
   1  -6   7       8942.95       9019.36        75.36 o                         
   2  -6   7       3405.89       3383.74        48.68 o                         
   3  -6   7       1089.78       1079.84        28.16 o                         
   4  -6   7       1781.99       1677.24        37.43 o                         
   5  -6   7       2235.98       2147.33        39.05 o                         
   6  -6   7        670.81        664.07        32.07 o                         
   7  -6   7        620.62        574.13        33.86 o                         
   8  -6   7        879.43        877.02        75.55 o                         
  -8  -5   7         80.97         94.83        56.17 o                         
  -7  -5   7         78.13         38.45        17.11 o                         
  -6  -5   7        693.33        660.51        27.20 o                         
  -5  -5   7        227.50        196.42        17.08 o                         
  -4  -5   7       1254.33       1313.19        44.99 o                         
  -3  -5   7       9327.98       9461.26       107.26 o                         
  -2  -5   7       9652.09       9612.98        86.69 o                         
  -1  -5   7       6010.04       6090.71        54.38 o                         
   0  -5   7      11143.36      11344.17        99.25 o                         
   1  -5   7      16535.68      16639.28       150.19 o                         
   2  -5   7       4024.27       4083.61        47.58 o                         
   3  -5   7       2703.00       2708.10        41.79 o                         
   4  -5   7        775.26        801.90        23.56 o                         
   5  -5   7        196.30        217.79        13.81 o                         
   6  -5   7        121.85        139.99        17.93 o                         
   7  -5   7         25.47         13.84        15.47 o                         
   8  -5   7        415.09        349.94        28.06 o                         
   9  -5   7        217.83        295.16        80.00 o                         
  -8  -4   7        607.46        546.22        38.33 o                         
  -7  -4   7       1447.59       1406.14        44.51 o                         
  -6  -4   7       1639.93       1608.64        38.34 o                         
  -5  -4   7        428.10        438.53        22.34 o                         
  -4  -4   7        324.73        358.62        18.35 o                         
  -3  -4   7       3443.37       3328.31        52.51 o                         
  -2  -4   7       3885.58       3932.08        41.95 o                         
  -1  -4   7       1192.96       1235.23        20.49 o                         
   0  -4   7       1575.88       1610.37        22.63 o                         
   1  -4   7       1183.33       1191.88        19.42 o                         
   2  -4   7         10.34         20.75         7.44 o                         
   3  -4   7       1349.01       1385.80        24.76 o                         
   4  -4   7       2683.84       2706.35        40.05 o                         
   5  -4   7       5811.25       5833.36        66.17 o                         
   6  -4   7       6235.78       6296.25        89.62 o                         
   7  -4   7       4870.44       4877.04        80.74 o                         
   8  -4   7       5265.32       5420.53        89.48 o                         
   9  -4   7       4492.61       4536.35        92.18 o                         
  10  -4   7       1668.05       1764.17       147.01 o                         
  -8  -3   7        806.99        785.36        44.52 o                         
  -7  -3   7        256.34        269.21        19.38 o                         
  -6  -3   7        379.25        395.33        21.02 o                         
  -5  -3   7         11.40         15.79        10.78 o                         
  -4  -3   7        327.87        315.55        17.16 o                         
  -3  -3   7       2124.20       2096.34        31.59 o                         
  -2  -3   7         90.19         93.43         7.20 o                         
  -1  -3   7         45.94         62.35         6.79 o                         
   0  -3   7       1904.07       1882.59        21.15 o                         
   1  -3   7       2744.63       2690.30        25.67 o                         
   2  -3   7        139.86        154.53         7.56 o                         
   3  -3   7       1893.47       1929.63        23.83 o                         
   4  -3   7       9803.25       9702.07        84.49 o                         
   5  -3   7       8492.19       8630.09        70.23 o                         
   6  -3   7       5236.59       5262.46        55.04 o                         
   7  -3   7       8643.22       8584.01       100.58 o                         
   8  -3   7       6290.27       6372.68        94.51 o                         
   9  -3   7       3332.08       3447.79        71.96 o                         
  10  -3   7        923.65        917.29       137.84 o                         
  -8  -2   7        215.78        226.42        30.43 o                         
  -7  -2   7        665.28        697.69        30.41 o                         
  -6  -2   7       4071.46       4094.78        62.86 o                         
  -5  -2   7       1961.34       1983.59        42.82 o                         
  -4  -2   7       5121.15       5109.80        64.80 o                         
  -3  -2   7      20696.43      20455.11       208.06 o                         
  -2  -2   7      14004.95      13730.45        98.33 o                         
  -1  -2   7       3668.51       3570.06        32.90 o                         
   0  -2   7       7522.44       7457.52        47.22 o                         
   1  -2   7      17040.56      16982.72       115.74 o                         
   2  -2   7       1464.81       1464.52        16.93 o                         
   3  -2   7        154.31        173.83         8.69 o                         
   4  -2   7       1969.32       1968.31        25.19 o                         
   5  -2   7       3718.77       3719.11        37.59 o                         
   6  -2   7         43.20         74.48        11.12 o                         
   7  -2   7        443.82        459.56        22.95 o                         
   8  -2   7        780.37        768.40        28.12 o                         
   9  -2   7          5.35         28.22        15.12 o                         
  10  -2   7        113.37        101.72        18.17 o                         
  -8  -1   7        186.44        227.93        26.35 o                         
  -7  -1   7        966.55        931.61        34.01 o                         
  -6  -1   7       3122.95       3104.96        54.12 o                         
  -5  -1   7       4227.04       4215.60        56.85 o                         
  -4  -1   7       6146.51       6088.62        75.69 o                         
  -3  -1   7      10900.17      10811.30        87.51 o                         
  -2  -1   7      13753.30      13587.41       109.29 o                         
  -1  -1   7       7113.01       7078.57        50.04 o                         
   0  -1   7       2293.30       2295.72        23.00 o                         
   1  -1   7        310.72        324.29         7.88 o                         
   2  -1   7        703.11        712.67        10.65 o                         
   3  -1   7       1105.18       1129.45        15.98 o                         
   4  -1   7       3490.93       3467.60        33.93 o                         
   5  -1   7       1694.20       1743.37        22.85 o                         
   6  -1   7        399.74        428.84        16.34 o                         
   7  -1   7       1398.60       1438.18        33.42 o                         
   8  -1   7       1936.14       1916.23        42.96 o                         
   9  -1   7        664.82        690.73        30.59 o                         
  10  -1   7        356.18        363.86        25.04 o                         
  11  -1   7        782.82        765.62        95.40 o                         
  -8   0   7       1087.20        994.23        56.74 o                         
  -7   0   7        883.82        807.19        33.79 o                         
  -6   0   7        348.16        321.51        17.33 o                         
  -5   0   7        914.27        908.95        24.08 o                         
  -4   0   7       2019.67       2000.50        32.31 o                         
  -3   0   7        210.60        238.92        10.66 o                         
  -2   0   7        840.43        840.40        17.07 o                         
  -1   0   7        637.80        634.37        11.77 o                         
   0   0   7        583.49        578.61         9.68 o                         
   1   0   7       7420.36       7432.77        62.20 o                         
   2   0   7       7164.84       7215.80        41.74 o                         
   3   0   7      12380.17      12586.66        64.95 o                         
   4   0   7      25599.43      25353.22       171.63 o                         
   5   0   7      28711.82      28288.29       227.53 o                         
   6   0   7       8293.43       8434.41        71.00 o                         
   7   0   7       7628.01       7703.50        82.03 o                         
   8   0   7       7389.58       7595.73        89.78 o                         
   9   0   7       1998.21       2067.58        49.43 o                         
  10   0   7         54.18         44.27        14.65 o                         
  11   0   7        526.92        529.97        37.95 o                         
  -8   1   7        126.96        150.05        23.46 o                         
  -7   1   7        601.56        642.89        31.42 o                         
  -6   1   7       1459.64       1456.54        37.35 o                         
  -5   1   7       1007.29       1040.33        26.93 o                         
  -4   1   7       1634.45       1577.84        31.94 o                         
  -3   1   7       2747.24       2720.52        40.97 o                         
  -2   1   7        855.26        840.82        15.57 o                         
  -1   1   7        412.15        416.26        11.39 o                         
   0   1   7       2913.48       2950.95        26.15 o                         
   1   1   7       8042.60       7922.59        54.03 o                         
   2   1   7       3069.47       3018.10        22.85 o                         
   3   1   7       7465.58       7535.62        46.21 o                         
   4   1   7      12206.53      12079.68        55.53 o                         
   5   1   7      14329.38      14215.79        87.34 o                         
   6   1   7       5370.62       5421.06        51.18 o                         
   7   1   7       3942.64       3950.01        52.10 o                         
   8   1   7       1956.59       2045.85        42.40 o                         
   9   1   7        363.92        402.08        22.49 o                         
  10   1   7         69.43         93.45        16.55 o                         
  11   1   7        615.33        594.38        32.97 o                         
  -8   2   7       1834.96       1767.27        85.17 o                         
  -7   2   7       5703.40       5836.95        95.13 o                         
  -6   2   7       5064.37       5087.19        73.46 o                         
  -5   2   7       8433.47       8362.24        93.61 o                         
  -4   2   7      13970.41      13983.19       117.19 o                         
  -3   2   7       9818.55       9976.35        84.49 o                         
  -2   2   7       7117.92       7066.55        58.53 o                         
  -1   2   7       2810.11       2811.20        27.84 o                         
   0   2   7       1819.64       1771.41        22.68 o                         
   1   2   7        249.71        240.57         7.46 o                         
   2   2   7        898.10        922.19        11.82 o                         
   3   2   7         46.94         56.48         3.30 o                         
   4   2   7         35.07         40.24         3.72 o                         
   5   2   7          2.34          6.31         5.89 o                         
   6   2   7        551.86        540.18        13.85 o                         
   7   2   7        253.58        267.10        14.93 o                         
   8   2   7       3366.09       3465.51        51.14 o                         
   9   2   7       1143.02       1214.75        34.00 o                         
  10   2   7       1051.87       1052.93        36.55 o                         
  11   2   7       4805.11       4780.60       102.29 o                         
  12   2   7       4162.99       4121.90       223.41 o                         
  -8   3   7       1849.66       1788.41       148.99 o                         
  -7   3   7       3840.02       3814.12        68.08 o                         
  -6   3   7       3019.28       3029.28        56.07 o                         
  -5   3   7       2759.17       2737.26        56.32 o                         
  -4   3   7       6935.13       6856.89        75.66 o                         
  -3   3   7       3330.28       3362.36        49.96 o                         
  -2   3   7        151.77        171.50         9.76 o                         
  -1   3   7         70.60         67.66         5.94 o                         
   0   3   7        202.45        224.98         9.46 o                         
   1   3   7       9447.67       9382.68        62.09 o                         
   2   3   7       6506.45       6541.98        46.55 o                         
   3   3   7       4244.98       4190.14        31.36 o                         
   4   3   7      10086.85      10021.66        51.86 o                         
   5   3   7      10572.09      10349.30        77.15 o                         
   6   3   7        371.71        386.07        12.62 o                         
   7   3   7       1496.73       1578.38        24.10 o                         
   8   3   7       3060.11       3043.75        41.19 o                         
   9   3   7       1968.58       1987.53        42.73 o                         
  10   3   7        231.85        244.38        29.77 o                         
  11   3   7       1785.30       1799.96        58.36 o                         
  12   3   7       2192.04       2012.05       156.15 o                         
  -7   4   7         85.75         86.30        18.60 o                         
  -6   4   7        519.75        497.91        24.92 o                         
  -5   4   7         12.16          9.89        11.02 o                         
  -4   4   7         77.20         74.49        10.58 o                         
  -3   4   7         69.97         78.46        13.31 o                         
  -2   4   7        288.99        266.65        14.92 o                         
  -1   4   7       7251.02       7357.59        68.90 o                         
   0   4   7      11613.99      11661.50        80.48 o                         
   1   4   7      15142.69      15094.50        95.11 o                         
   2   4   7      19532.09      19317.20       113.79 o                         
   3   4   7      26798.02      26421.55       166.88 o                         
   4   4   7      18701.87      18401.05        86.26 o                         
   5   4   7      11602.11      10975.64        98.67 o                         
   6   4   7       6590.96       6610.21        61.40 o                         
   7   4   7       2858.89       2855.73        36.58 o                         
   8   4   7        459.60        473.38        18.24 o                         
   9   4   7        200.62        206.77        17.23 o                         
  10   4   7          3.95          2.41        13.46 o                         
  11   4   7        272.74        265.80        27.08 o                         
  12   4   7         84.29        -23.20        43.49 o                         
  -7   5   7       3560.44       3369.14       131.72 o                         
  -6   5   7       1174.28       1174.67        39.90 o                         
  -5   5   7       1094.35       1184.93        34.80 o                         
  -4   5   7       5353.57       5414.87        65.74 o                         
  -3   5   7       2946.24       3054.30        43.48 o                         
  -2   5   7        144.00        161.35        11.55 o                         
  -1   5   7        949.69        961.80        22.64 o                         
   0   5   7      10924.24      10755.93       117.41 o                         
   1   5   7       2318.88       2385.42        28.66 o                         
   2   5   7       2823.67       2866.83        34.98 o                         
   3   5   7       8397.90       8260.73        68.32 o                         
   4   5   7       5611.89       5558.40        45.80 o                         
   5   5   7        344.95        376.80        10.50 o                         
   6   5   7        433.25        468.60        16.14 o                         
   7   5   7        279.94        297.52        16.96 o                         
   8   5   7       2539.09       2614.61        49.19 o                         
   9   5   7       1579.70       1606.36        48.72 o                         
  10   5   7       1375.55       1400.90        62.86 o                         
  11   5   7       2755.45       2809.99        89.67 o                         
  -6   6   7       4326.10       4414.40       162.52 o                         
  -5   6   7       2432.63       2516.24        50.15 o                         
  -4   6   7       3442.50       3507.41        56.53 o                         
  -3   6   7       2559.70       2637.64        41.87 o                         
  -2   6   7        280.58        257.12        14.59 o                         
  -1   6   7          2.96          7.88         9.18 o                         
   0   6   7          2.00         16.13         8.37 o                         
   1   6   7         10.83         26.00         8.12 o                         
   2   6   7         67.59         69.23         9.36 o                         
   3   6   7        844.15        851.68        19.54 o                         
   4   6   7        757.81        767.40        18.38 o                         
   5   6   7       1093.98       1112.71        21.33 o                         
   6   6   7        773.96        746.25        26.49 o                         
   7   6   7       5612.02       5674.29        72.14 o                         
   8   6   7       6365.64       6359.42        85.13 o                         
   9   6   7       6119.34       6131.12        97.61 o                         
  10   6   7       3564.40       3561.89        78.58 o                         
  11   6   7       5961.45       5740.09       133.51 o                         
  12   6   7       3375.65       3193.33       204.54 o                         
  -6   7   7       1195.48       1220.51        72.29 o                         
  -5   7   7        274.96        290.57        21.48 o                         
  -4   7   7         40.51         30.88        13.41 o                         
  -3   7   7        648.31        686.25        25.01 o                         
  -2   7   7       1337.80       1372.58        31.15 o                         
  -1   7   7       6445.56       6561.22        77.91 o                         
   0   7   7      13031.18      12796.82       122.29 o                         
   1   7   7       7205.78       7027.69        89.71 o                         
   2   7   7       3407.99       3382.20        45.18 o                         
   3   7   7       8281.49       8275.58        71.87 o                         
   4   7   7       5428.38       5404.12        72.44 o                         
   5   7   7        629.75        643.44        17.49 o                         
   6   7   7       1100.14       1086.48        34.29 o                         
   7   7   7       2000.54       1933.26        45.44 o                         
   8   7   7        998.31       1027.41        36.57 o                         
   9   7   7        676.42        667.24        33.66 o                         
  10   7   7        839.06        830.18        39.61 o                         
  11   7   7        451.92        489.54        74.87 o                         
  -5   8   7        120.65        173.23        43.27 o                         
  -4   8   7       3298.38       3291.43        77.84 o                         
  -3   8   7       3097.94       3216.13       101.07 o                         
  -2   8   7       2638.90       2728.57        55.54 o                         
  -1   8   7       8156.84       8389.01        84.61 o                         
   0   8   7      20760.63      20821.36       237.55 o                         
   1   8   7      11012.96      10799.50       129.89 o                         
   2   8   7       7995.44       8122.33        81.16 o                         
   3   8   7       7876.72       7824.79        93.53 o                         
   4   8   7       6399.14       6452.96        83.11 o                         
   5   8   7        242.00        266.77        18.19 o                         
   6   8   7         49.70         53.95        15.96 o                         
   7   8   7         33.53         67.15        16.04 o                         
   8   8   7        260.76        255.21        22.69 o                         
   9   8   7        775.68        795.00        32.79 o                         
  10   8   7        182.63        150.95        20.99 o                         
  11   8   7        382.84        420.06        78.80 o                         
  -4   9   7        914.19        978.96       110.51 o                         
  -3   9   7       1513.86       1456.78        50.67 o                         
  -2   9   7       1151.92       1172.38        38.55 o                         
  -1   9   7        847.83        858.92        25.16 o                         
   0   9   7       1263.74       1219.78        30.09 o                         
   1   9   7       2450.37       2476.81        41.66 o                         
   2   9   7       1035.12       1018.42        27.50 o                         
   3   9   7        412.18        429.67        18.69 o                         
   4   9   7        288.63        309.71        16.34 o                         
   5   9   7        261.64        295.60        17.95 o                         
   6   9   7       2644.06       2622.54        65.83 o                         
   7   9   7       9403.89       9152.45       134.70 o                         
   8   9   7       3742.87       3644.13        80.85 o                         
   9   9   7       2760.66       2744.01        66.00 o                         
  10   9   7       3395.84       3544.20        92.28 o                         
  11   9   7       2917.67       2681.22       176.61 o                         
  -3  10   7        653.36        615.08        70.24 o                         
  -2  10   7         19.74         27.56        18.21 o                         
  -1  10   7        565.22        641.26        27.44 o                         
   0  10   7       2702.20       2765.97        50.07 o                         
   1  10   7        269.16        262.66        18.95 o                         
   2  10   7         77.43         56.15        11.58 o                         
   3  10   7       1940.56       1925.85        45.36 o                         
   4  10   7       5303.09       5193.48        74.76 o                         
   5  10   7       1311.16       1354.14        33.27 o                         
   6  10   7       2296.85       2254.62        64.04 o                         
   7  10   7       8453.29       8456.96       133.70 o                         
   8  10   7       6966.20       6764.35       118.95 o                         
   9  10   7       1504.13       1555.71        52.48 o                         
  10  10   7       2308.56       2486.33       132.42 o                         
  -2  11   7       5205.19       4895.72       153.36 o                         
  -1  11   7       4923.51       4974.25        78.07 o                         
   0  11   7       7606.07       7660.54        97.14 o                         
   1  11   7       4190.57       4128.79        63.76 o                         
   2  11   7       1916.30       1896.89        41.80 o                         
   3  11   7        866.23        896.45        29.75 o                         
   4  11   7       1131.86       1150.14        41.31 o                         
   5  11   7        159.32        185.42        15.54 o                         
   6  11   7         47.59         47.70        22.58 o                         
   7  11   7         47.98         15.43        18.72 o                         
   8  11   7        220.34        212.85        28.15 o                         
   9  11   7        115.42        130.59        38.57 o                         
  -1  12   7       4983.26       4909.83       150.42 o                         
   0  12   7       2730.98       2716.57       107.61 o                         
   1  12   7       2295.46       2318.85        52.08 o                         
   2  12   7       1240.29       1260.63        41.89 o                         
   3  12   7          3.82          0.83        14.53 o                         
   4  12   7        112.22        122.97        17.02 o                         
   5  12   7        172.26        176.40        16.36 o                         
   6  12   7        476.94        461.83        38.01 o                         
   7  12   7       2566.33       2511.87        92.75 o                         
   8  12   7        892.94        934.41       107.18 o                         
   2  13   7        224.55        193.60        44.93 o                         
   3  13   7       2426.45       2470.78        70.60 o                         
   4  13   7       5559.16       5786.05       109.49 o                         
  -3 -10   8       3231.13       3421.96       198.79 o                         
  -2 -10   8       4750.20       4322.69       220.45 o                         
  -1 -10   8       1395.73       1360.29        89.89 o                         
   0 -10   8       1178.72       1235.01        61.08 o                         
   1 -10   8       1123.57       1112.78        64.15 o                         
   2 -10   8       1170.15       1307.11        93.36 o                         
   3 -10   8        136.74         72.87        46.38 o                         
  -4  -9   8       1419.65       1521.06       134.70 o                         
  -3  -9   8       2301.55       2380.12        61.17 o                         
  -2  -9   8       2542.16       2649.08        56.32 o                         
  -1  -9   8        358.16        416.91        21.81 o                         
   0  -9   8         23.39         31.65        13.88 o                         
   1  -9   8         82.97        112.20        15.70 o                         
   2  -9   8        604.79        612.64        23.76 o                         
   3  -9   8       1181.34       1179.68        33.74 o                         
   4  -9   8        901.48        806.94        35.99 o                         
  -6  -8   8         83.65         63.21        42.50 o                         
  -5  -8   8        629.60        608.46        54.38 o                         
  -4  -8   8        415.09        422.64        27.63 o                         
  -3  -8   8          1.61         20.60        15.22 o                         
  -2  -8   8         19.46         12.74        13.74 o                         
  -1  -8   8         98.84        124.45        13.58 o                         
   0  -8   8        876.07        949.91        30.30 o                         
   1  -8   8       3901.61       3864.58        62.21 o                         
   2  -8   8       3286.28       3344.52        54.05 o                         
   3  -8   8       5228.82       5129.56        71.28 o                         
   4  -8   8       7434.23       7061.78        89.81 o                         
   5  -8   8       6929.86       7069.00       143.34 o                         
  -6  -7   8       2891.56       2849.02       108.53 o                         
  -5  -7   8       1235.49       1269.91        40.99 o                         
  -4  -7   8        162.29        140.42        17.52 o                         
  -3  -7   8       1327.78       1296.53        43.69 o                         
  -2  -7   8       3476.38       3498.54        61.56 o                         
  -1  -7   8         86.21         93.47        11.37 o                         
   0  -7   8        509.63        526.62        20.38 o                         
   1  -7   8       3702.47       3723.96        52.21 o                         
   2  -7   8       4183.79       4190.61        55.06 o                         
   3  -7   8        502.97        495.45        20.53 o                         
   4  -7   8       2745.52       2744.10        54.57 o                         
   5  -7   8       3147.20       3180.22        57.12 o                         
   6  -7   8        641.51        665.55        47.67 o                         
  -7  -6   8       1965.63       1731.21       105.09 o                         
  -6  -6   8       4298.34       4404.30        73.89 o                         
  -5  -6   8       4996.34       4915.97        79.30 o                         
  -4  -6   8       4172.55       4010.97        96.39 o                         
  -3  -6   8       2384.67       2400.70        50.04 o                         
  -2  -6   8       2715.03       2847.89        48.05 o                         
  -1  -6   8       1541.91       1622.71        30.20 o                         
   0  -6   8         28.07         39.95         8.43 o                         
   1  -6   8         20.00         24.12        10.13 o                         
   2  -6   8        591.07        578.79        19.96 o                         
   3  -6   8         70.57         85.37        11.76 o                         
   4  -6   8          1.14          3.47         9.78 o                         
   5  -6   8         26.97         30.36        11.45 o                         
   6  -6   8         27.41         21.24        19.13 o                         
   7  -6   8        488.81        464.45        29.24 o                         
  -7  -5   8       2292.07       2135.49        94.90 o                         
  -6  -5   8       1244.22       1211.43        37.64 o                         
  -5  -5   8       1179.65       1208.69        37.51 o                         
  -4  -5   8       1164.19       1205.34        35.90 o                         
  -3  -5   8        151.56        206.15        15.77 o                         
  -2  -5   8        467.46        498.80        20.12 o                         
  -1  -5   8        958.14        975.86        21.34 o                         
   0  -5   8       1905.01       1909.03        28.40 o                         
   1  -5   8       7194.64       7341.02        58.28 o                         
   2  -5   8       7272.00       7331.40        68.03 o                         
   3  -5   8       2655.82       2629.00        40.02 o                         
   4  -5   8       3816.31       3867.88        50.30 o                         
   5  -5   8       4722.72       4765.71        60.67 o                         
   6  -5   8        888.38        892.60        35.20 o                         
   7  -5   8        254.00        242.48        21.47 o                         
   8  -5   8       1589.42       1493.95        68.99 o                         
  -7  -4   8          6.80         34.08        18.83 o                         
  -6  -4   8          1.69          7.24        12.54 o                         
  -5  -4   8         82.37         79.64        14.56 o                         
  -4  -4   8         48.85         35.48        11.58 o                         
  -3  -4   8        565.72        566.81        26.39 o                         
  -2  -4   8       3079.72       3022.91        57.54 o                         
  -1  -4   8       3162.05       3165.97        39.31 o                         
   0  -4   8      10194.03      10402.34        71.02 o                         
   1  -4   8      14405.91      14500.65        96.13 o                         
   2  -4   8      15990.35      15976.21       101.74 o                         
   3  -4   8       6153.34       6293.21        57.35 o                         
   4  -4   8       8461.59       8469.84        75.95 o                         
   5  -4   8       5868.30       5938.05        61.90 o                         
   6  -4   8       1364.32       1379.13        40.85 o                         
   7  -4   8         66.84         42.15        15.37 o                         
   8  -4   8        114.30         88.25        17.24 o                         
   9  -4   8          3.25         52.12        24.43 o                         
  -7  -3   8       2704.74       2713.66        63.42 o                         
  -6  -3   8       2029.17       2036.76        62.70 o                         
  -5  -3   8       1269.54       1279.35        34.44 o                         
  -4  -3   8       1625.98       1579.77        36.69 o                         
  -3  -3   8       2348.70       2359.46        42.95 o                         
  -2  -3   8       1610.27       1645.24        30.28 o                         
  -1  -3   8       1278.95       1291.55        22.16 o                         
   0  -3   8       2880.21       2881.85        31.07 o                         
   1  -3   8       4261.12       4287.74        40.34 o                         
   2  -3   8       3159.35       3191.46        31.67 o                         
   3  -3   8       2552.19       2566.11        30.96 o                         
   4  -3   8        542.08        569.51        15.36 o                         
   5  -3   8        361.21        407.04        13.84 o                         
   6  -3   8         77.87         72.97        14.99 o                         
   7  -3   8       2011.63       2056.07        47.70 o                         
   8  -3   8       5932.14       6084.85        93.54 o                         
   9  -3   8       4047.16       4067.34        84.60 o                         
  10  -3   8       1349.19       1038.57       111.82 o                         
  -7  -2   8       5299.88       5249.79        85.65 o                         
  -6  -2   8       2525.52       2557.30        49.27 o                         
  -5  -2   8        505.95        506.23        22.64 o                         
  -4  -2   8        751.56        757.27        24.47 o                         
  -3  -2   8        604.60        641.92        21.81 o                         
  -2  -2   8        267.50        279.19        14.12 o                         
  -1  -2   8        168.07        180.59         8.96 o                         
   0  -2   8         27.96         23.03         6.53 o                         
   1  -2   8        536.08        517.62        11.03 o                         
   2  -2   8        811.03        796.18        14.96 o                         
   3  -2   8        197.96        212.00         9.04 o                         
   4  -2   8        498.15        528.50        13.91 o                         
   5  -2   8       3627.06       3703.43        38.69 o                         
   6  -2   8       2013.90       2012.46        36.19 o                         
   7  -2   8       1183.46       1210.90        34.38 o                         
   8  -2   8       7865.56       8071.69        99.41 o                         
   9  -2   8       8487.56       8636.75       124.74 o                         
  10  -2   8       2852.35       2866.63       110.16 o                         
  -7  -1   8        564.48        493.53        31.04 o                         
  -6  -1   8       1079.73       1118.73        32.64 o                         
  -5  -1   8          9.97         23.44        12.08 o                         
  -4  -1   8       2690.62       2651.40        46.69 o                         
  -3  -1   8       3051.09       3072.53        48.35 o                         
  -2  -1   8       8387.35       8394.96        74.82 o                         
  -1  -1   8      11901.73      11687.25        75.47 o                         
   0  -1   8      19364.56      19343.71       112.87 o                         
   1  -1   8      12263.02      12233.93        79.20 o                         
   2  -1   8       8761.98       8757.78        71.97 o                         
   3  -1   8       3969.47       3910.43        32.12 o                         
   4  -1   8       4248.57       4264.28        36.82 o                         
   5  -1   8       1266.77       1313.87        20.13 o                         
   6  -1   8       1188.25       1224.38        27.34 o                         
   7  -1   8        495.16        545.93        23.04 o                         
   8  -1   8        255.50        242.00        17.85 o                         
   9  -1   8        769.36        803.16        34.98 o                         
  10  -1   8        516.96        516.92        28.86 o                         
  -7   0   8        985.04        964.50        38.65 o                         
  -6   0   8        263.45        291.82        20.03 o                         
  -5   0   8         67.97         78.39        12.41 o                         
  -4   0   8       2936.24       2979.59        52.57 o                         
  -3   0   8      11641.90      11524.00       101.63 o                         
  -2   0   8       4695.13       4809.47        53.20 o                         
  -1   0   8       7889.56       8008.69        57.40 o                         
   0   0   8      23164.03      22998.27       147.28 o                         
   1   0   8      18268.33      18065.41       123.63 o                         
   2   0   8       5849.13       5943.68        40.08 o                         
   3   0   8       4120.75       4127.22        30.39 o                         
   4   0   8       1878.03       1831.68        20.23 o                         
   5   0   8         67.42         76.37         6.63 o                         
   6   0   8        224.78        256.50        13.23 o                         
   7   0   8        799.20        859.04        25.52 o                         
   8   0   8       1276.36       1296.11        36.78 o                         
   9   0   8       1384.02       1445.59        40.76 o                         
  10   0   8        114.67        114.46        17.28 o                         
  11   0   8        438.45        355.42        60.67 o                         
  -8   1   8        794.41        769.51        70.92 o                         
  -7   1   8       2199.07       2207.10        54.34 o                         
  -6   1   8       1819.34       1777.61        43.10 o                         
  -5   1   8        136.82        142.82        14.87 o                         
  -4   1   8        233.59        267.80        19.59 o                         
  -3   1   8       2864.82       2880.49        43.17 o                         
  -2   1   8       1805.40       1793.21        25.01 o                         
  -1   1   8        885.26        878.37        18.26 o                         
   0   1   8       1027.75       1041.32        15.22 o                         
   1   1   8        807.91        796.83        16.47 o                         
   2   1   8         46.20         61.78         4.52 o                         
   3   1   8        247.72        213.24         7.27 o                         
   4   1   8       6317.92       6152.98        36.95 o                         
   5   1   8       7137.82       7083.18        60.88 o                         
   6   1   8       7032.92       6984.42        62.51 o                         
   7   1   8       7776.81       8031.47       101.23 o                         
   8   1   8      13541.17      13696.72       137.67 o                         
   9   1   8       6938.77       7067.02        89.98 o                         
  10   1   8       2094.95       2121.84        53.00 o                         
  11   1   8       1364.57       1381.51        55.69 o                         
  -7   2   8        499.32        514.03        34.38 o                         
  -6   2   8         66.47         64.28        14.31 o                         
  -5   2   8          3.61          4.61        11.53 o                         
  -4   2   8       1663.02       1656.48        37.74 o                         
  -3   2   8       3109.01       3070.95        45.29 o                         
  -2   2   8       1350.44       1403.89        24.77 o                         
  -1   2   8        405.23        431.02        11.75 o                         
   0   2   8       5684.75       5651.38        41.94 o                         
   1   2   8       1404.81       1360.96        19.91 o                         
   2   2   8        384.85        404.51         9.62 o                         
   3   2   8       1329.93       1347.02        15.15 o                         
   4   2   8       7514.62       7213.91        51.83 o                         
   5   2   8       6614.40       6691.22        56.96 o                         
   6   2   8       5891.52       5926.69        55.87 o                         
   7   2   8       6052.34       6158.43        70.61 o                         
   8   2   8       6925.45       6987.93        88.17 o                         
   9   2   8       3661.53       3692.68        61.22 o                         
  10   2   8       1349.50       1435.55        42.86 o                         
  11   2   8        372.07        404.19        27.16 o                         
  12   2   8          5.18         55.13        43.14 o                         
  -7   3   8        672.33        672.38        53.86 o                         
  -6   3   8       1266.71       1284.50        40.41 o                         
  -5   3   8       1864.44       1899.72        46.09 o                         
  -4   3   8       7394.67       7433.46        87.41 o                         
  -3   3   8      18127.88      17964.51       143.55 o                         
  -2   3   8       9728.36       9732.11        79.35 o                         
  -1   3   8       9205.83       9056.68        63.76 o                         
   0   3   8      15539.15      15378.63        91.58 o                         
   1   3   8      12767.27      12859.53        81.25 o                         
   2   3   8       1492.47       1463.55        22.10 o                         
   3   3   8        755.90        781.24        13.72 o                         
   4   3   8       2468.06       2403.36        22.46 o                         
   5   3   8        151.20        166.37        11.42 o                         
   6   3   8         11.46         19.55         7.92 o                         
   7   3   8        236.46        248.49        10.97 o                         
   8   3   8        103.58        106.50        10.47 o                         
   9   3   8        170.94        196.41        17.90 o                         
  10   3   8         18.39         -7.26        13.09 o                         
  11   3   8        469.80        521.76        33.65 o                         
  -7   4   8       1016.12       1085.09       112.39 o                         
  -6   4   8       1323.10       1384.95        43.04 o                         
  -5   4   8       1971.34       1961.78        42.83 o                         
  -4   4   8       4072.93       4034.80        60.74 o                         
  -3   4   8       7282.94       7472.95        88.42 o                         
  -2   4   8       8782.74       8908.45        83.90 o                         
  -1   4   8       5320.45       5254.90        57.72 o                         
   0   4   8        901.46        939.83        19.30 o                         
   1   4   8       1845.42       1769.13        24.01 o                         
   2   4   8        157.57        196.19         9.66 o                         
   3   4   8       1992.11       1952.31        23.40 o                         
   4   4   8       5363.48       5299.68        42.89 o                         
   5   4   8        849.42        842.83        12.84 o                         
   6   4   8       2540.72       2560.26        33.95 o                         
   7   4   8       3641.85       3694.10        43.04 o                         
   8   4   8       3216.55       3256.85        50.32 o                         
   9   4   8        465.82        515.61        21.77 o                         
  10   4   8        668.01        702.59        30.35 o                         
  11   4   8       1355.46       1211.06        53.96 o                         
  -6   5   8         46.63         41.46        34.70 o                         
  -5   5   8        789.98        863.05        31.65 o                         
  -4   5   8         73.81         56.99        12.87 o                         
  -3   5   8         23.04         22.29         9.86 o                         
  -2   5   8        223.82        230.23        12.70 o                         
  -1   5   8        868.08        894.64        22.23 o                         
   0   5   8       1903.41       1905.71        29.46 o                         
   1   5   8       4795.41       4720.69        58.49 o                         
   2   5   8       2303.01       2389.07        30.76 o                         
   3   5   8       7577.48       7497.21        65.89 o                         
   4   5   8      31881.63      31330.70       190.43 o                         
   5   5   8      18442.43      18118.92       105.39 o                         
   6   5   8       6262.24       6251.15        68.45 o                         
   7   5   8      11349.04      11448.01       104.15 o                         
   8   5   8       9840.41      10015.96       120.46 o                         
   9   5   8        708.93        730.09        36.73 o                         
  10   5   8        318.06        308.99        26.81 o                         
  11   5   8        518.72        520.23        47.88 o                         
  -6   6   8       1352.06       1334.79        75.35 o                         
  -5   6   8       1794.12       1853.52        46.91 o                         
  -4   6   8       1832.01       1870.75        44.86 o                         
  -3   6   8       3444.49       3525.76        55.73 o                         
  -2   6   8       1639.63       1732.77        38.65 o                         
  -1   6   8       1274.62       1275.32        29.23 o                         
   0   6   8       1860.35       1849.36        30.77 o                         
   1   6   8       3841.33       3884.52        44.52 o                         
   2   6   8       2324.93       2284.99        32.15 o                         
   3   6   8       2392.60       2445.55        35.70 o                         
   4   6   8       6368.50       6277.31        57.47 o                         
   5   6   8       6551.84       6472.87        56.74 o                         
   6   6   8       3864.50       3857.19        55.80 o                         
   7   6   8       2017.78       1948.25        40.99 o                         
   8   6   8       1408.32       1428.24        34.39 o                         
   9   6   8        170.36        181.75        24.07 o                         
  10   6   8        132.80        161.32        24.15 o                         
  11   6   8        782.87        772.18        56.72 o                         
  -5   7   8       6697.75       6944.80       403.27 o                         
  -4   7   8       8254.94       8365.87       103.93 o                         
  -3   7   8       6150.62       6350.29        85.68 o                         
  -2   7   8       4346.33       4466.39        76.57 o                         
  -1   7   8       3278.35       3218.67        46.89 o                         
   0   7   8        766.99        724.11        21.63 o                         
   1   7   8        231.18        241.23        13.02 o                         
   2   7   8          4.06         15.53         8.98 o                         
   3   7   8         60.03         63.31         9.21 o                         
   4   7   8        597.14        592.67        17.45 o                         
   5   7   8          7.30         23.66         7.96 o                         
   6   7   8          8.34          0.16        12.81 o                         
   7   7   8        717.31        688.95        27.22 o                         
   8   7   8       2126.19       2133.71        49.71 o                         
   9   7   8        332.26        325.58        25.85 o                         
  10   7   8       1749.40       1748.28        62.14 o                         
  11   7   8       3984.40       3621.46       201.82 o                         
  -5   8   8       2057.08       1824.40       148.54 o                         
  -4   8   8       2320.78       2374.51        96.45 o                         
  -3   8   8       1056.90       1049.08        36.85 o                         
  -2   8   8        289.83        314.26        19.19 o                         
  -1   8   8         83.90        120.88        13.16 o                         
   0   8   8       1566.28       1615.36        34.43 o                         
   1   8   8       3770.79       3790.56        51.15 o                         
   2   8   8       3056.91       3077.62        44.04 o                         
   3   8   8       7174.36       7062.71        77.90 o                         
   4   8   8      11280.50      11469.74        99.71 o                         
   5   8   8       3729.51       3653.43        50.30 o                         
   6   8   8       1182.13       1192.82        43.14 o                         
   7   8   8       2736.79       2668.65        60.79 o                         
   8   8   8       2215.72       2160.43        59.46 o                         
   9   8   8        167.58        129.33        18.61 o                         
  10   8   8        318.66        316.23        31.32 o                         
  11   8   8       1204.85       1140.08        81.90 o                         
  -4   9   8         24.33         19.87        72.41 o                         
  -3   9   8         67.64         95.31        18.75 o                         
  -2   9   8        302.02        336.23        23.50 o                         
  -1   9   8       2368.35       2351.55        46.35 o                         
   0   9   8       4801.50       4841.02        60.28 o                         
   1   9   8       7333.28       7336.14        89.20 o                         
   2   9   8       8344.75       8374.86       103.73 o                         
   3   9   8      12413.75      12259.99       135.11 o                         
   4   9   8      11815.19      11786.86       130.53 o                         
   5   9   8       7392.83       7560.40        81.14 o                         
   6   9   8       4710.50       4611.61       125.02 o                         
   7   9   8       1800.88       1763.83        51.48 o                         
   8   9   8        452.68        514.49        39.20 o                         
   9   9   8        162.94        141.86        19.52 o                         
  10   9   8         97.70         59.86        27.63 o                         
  11   9   8        496.37        340.85        71.59 o                         
  -3  10   8       1025.93       1082.89       118.21 o                         
  -2  10   8        124.73        137.17        17.04 o                         
  -1  10   8       1836.15       1939.32        46.21 o                         
   0  10   8       1536.20       1511.22        37.60 o                         
   1  10   8        387.76        384.72        19.08 o                         
   2  10   8       1051.72       1033.32        28.54 o                         
   3  10   8       3582.09       3606.22        54.61 o                         
   4  10   8        368.43        386.23        20.02 o                         
   5  10   8        383.32        401.40        19.90 o                         
   6  10   8        135.48        129.25        21.52 o                         
   7  10   8        183.08        233.09        24.49 o                         
   8  10   8       1851.24       1827.76        60.21 o                         
   9  10   8        842.56        891.57        43.75 o                         
  10  10   8       1014.20       1198.88       119.79 o                         
  -2  11   8         38.73          2.17        32.12 o                         
  -1  11   8         69.12         97.09        23.53 o                         
   0  11   8         14.06         36.21        13.61 o                         
   1  11   8        178.91        150.32        15.79 o                         
   2  11   8        856.01        863.33        29.01 o                         
   3  11   8       1161.20       1136.18        33.48 o                         
   4  11   8        503.52        521.67        25.08 o                         
   5  11   8        514.26        464.79        33.22 o                         
   6  11   8       1260.66       1292.12        51.82 o                         
   7  11   8       2160.21       2138.66        74.93 o                         
   8  11   8       2408.43       2383.39        71.48 o                         
   9  11   8       2300.32       2252.54       143.35 o                         
   0  12   8       6260.10       6170.74       176.56 o                         
   1  12   8       2303.82       2333.40        60.51 o                         
   2  12   8       3328.75       3330.89        61.98 o                         
   3  12   8       7148.39       7134.39       111.98 o                         
   4  12   8       2468.04       2373.53        71.76 o                         
   5  12   8        576.09        541.49        35.47 o                         
   6  12   8       1089.70       1015.84        54.66 o                         
   7  12   8       1006.86       1054.05        72.40 o                         
   2  13   8       2618.69       2658.02       149.46 o                         
   3  13   8       4236.25       4308.43        95.60 o                         
   4  13   8       1497.89       1552.20        60.56 o                         
   0 -10   9        111.09         68.88        51.42 o                         
  -3  -9   9       2328.23       2347.88       162.58 o                         
  -2  -9   9       3907.88       4196.40       229.29 o                         
  -1  -9   9       4761.15       4735.84       107.77 o                         
   0  -9   9       2622.22       2541.19        58.76 o                         
   1  -9   9       4428.75       4347.87        67.63 o                         
   2  -9   9       3344.59       3250.76        71.32 o                         
   3  -9   9        780.85        728.97        36.00 o                         
  -4  -8   9        686.03        606.24        86.86 o                         
  -3  -8   9       2498.82       2596.89        63.81 o                         
  -2  -8   9       3043.84       3071.80        67.54 o                         
  -1  -8   9       2636.62       2651.16        67.80 o                         
   0  -8   9       2172.57       2080.80        45.28 o                         
   1  -8   9       1885.76       1880.76        41.94 o                         
   2  -8   9        630.91        617.22        25.56 o                         
   3  -8   9        357.12        380.32        20.89 o                         
   4  -8   9        249.65        230.09        21.52 o                         
   5  -8   9        599.14        726.60        78.08 o                         
  -6  -7   9        731.37        846.89       102.45 o                         
  -5  -7   9        162.05        127.55        34.28 o                         
  -4  -7   9        104.52        111.61        18.37 o                         
  -3  -7   9       1251.99       1199.48        39.16 o                         
  -2  -7   9        401.49        441.93        26.72 o                         
  -1  -7   9        255.49        289.24        19.39 o                         
   0  -7   9        496.69        506.75        23.01 o                         
   1  -7   9          0.65         -7.32        11.06 o                         
   2  -7   9       1588.28       1580.81        35.45 o                         
   3  -7   9        704.69        721.04        24.99 o                         
   4  -7   9       1642.85       1611.05        39.99 o                         
   5  -7   9       7518.79       7364.83       121.36 o                         
   6  -7   9       6386.74       6148.17       251.64 o                         
  -6  -6   9          3.67        -10.17        23.61 o                         
  -5  -6   9        573.58        544.06        36.48 o                         
  -4  -6   9       1155.56       1169.69        38.06 o                         
  -3  -6   9       2158.30       2090.02        49.50 o                         
  -2  -6   9        997.84       1050.41        30.48 o                         
  -1  -6   9       1098.28       1140.49        32.04 o                         
   0  -6   9        734.21        748.47        22.29 o                         
   1  -6   9        975.01        967.54        29.79 o                         
   2  -6   9        787.88        802.22        24.40 o                         
   3  -6   9       1729.65       1636.38        34.56 o                         
   4  -6   9       1706.02       1760.00        37.47 o                         
   5  -6   9       2468.99       2515.67        67.72 o                         
   6  -6   9       4571.15       4372.33        95.63 o                         
   7  -6   9       2153.27       2049.32       117.96 o                         
  -6  -5   9       2888.18       2727.79        82.89 o                         
  -5  -5   9       1845.52       1830.37        47.87 o                         
  -4  -5   9       3600.79       3602.45        65.04 o                         
  -3  -5   9      10247.30      10197.35       128.57 o                         
  -2  -5   9       6641.79       6822.76        91.35 o                         
  -1  -5   9       2830.66       2846.70        47.12 o                         
   0  -5   9       3451.34       3604.62        44.27 o                         
   1  -5   9       4102.21       4228.43        50.30 o                         
   2  -5   9        328.38        349.36        14.32 o                         
   3  -5   9        295.73        286.68        14.74 o                         
   4  -5   9        172.15        179.89        13.77 o                         
   5  -5   9        119.87        116.22        16.53 o                         
   6  -5   9          2.80          9.31        17.19 o                         
   7  -5   9        348.46        351.61        27.69 o                         
   8  -5   9          7.21        -31.93        31.93 o                         
  -6  -4   9       2660.32       2653.95        59.45 o                         
  -5  -4   9       1854.50       1882.97        45.03 o                         
  -4  -4   9       1819.66       1765.64        41.82 o                         
  -3  -4   9       4582.89       4621.38        62.99 o                         
  -2  -4   9       3083.75       3198.49        46.54 o                         
  -1  -4   9       1046.40       1058.01        25.00 o                         
   0  -4   9          8.36         17.83         7.79 o                         
   1  -4   9        628.89        669.46        18.54 o                         
   2  -4   9       1644.53       1687.40        26.52 o                         
   3  -4   9       2809.42       2842.34        38.15 o                         
   4  -4   9       4326.27       4393.79        50.73 o                         
   5  -4   9       5313.29       5469.87        84.60 o                         
   6  -4   9       3121.49       3180.92        69.59 o                         
   7  -4   9       1093.40       1122.67        43.20 o                         
   8  -4   9       1232.63       1155.27        45.65 o                         
   9  -4   9       1979.34       1779.47       157.59 o                         
  -6  -3   9         60.56         61.94        15.90 o                         
  -5  -3   9        185.95        179.94        16.74 o                         
  -4  -3   9        278.33        276.19        17.25 o                         
  -3  -3   9         88.03         98.54        12.64 o                         
  -2  -3   9        124.06        120.32        11.07 o                         
  -1  -3   9         23.60         28.62         8.54 o                         
   0  -3   9        560.78        559.25        15.64 o                         
   1  -3   9       5144.82       5212.57        51.34 o                         
   2  -3   9       6830.23       6881.18        60.29 o                         
   3  -3   9       8134.86       8211.89        61.00 o                         
   4  -3   9      12835.42      13138.40       120.43 o                         
   5  -3   9      15341.63      15458.86       113.82 o                         
   6  -3   9       8373.88       8324.24       124.05 o                         
   7  -3   9       3987.66       4053.59        73.29 o                         
   8  -3   9       2710.41       2740.44        67.32 o                         
   9  -3   9        884.50        918.80        54.93 o                         
  -7  -2   9       1794.29       1738.74       151.60 o                         
  -6  -2   9       4083.04       4049.13        69.41 o                         
  -5  -2   9       1883.75       1868.26        46.00 o                         
  -4  -2   9       1653.83       1715.27        39.30 o                         
  -3  -2   9       4975.73       4994.53        69.86 o                         
  -2  -2   9       2440.92       2497.61        38.75 o                         
  -1  -2   9        426.50        414.06        15.85 o                         
   0  -2   9       1365.74       1410.29        22.65 o                         
   1  -2   9       4694.24       4662.74        49.94 o                         
   2  -2   9       1380.21       1410.60        20.91 o                         
   3  -2   9       1796.54       1817.75        24.75 o                         
   4  -2   9       3176.94       3249.14        38.18 o                         
   5  -2   9       3752.79       3856.40        38.92 o                         
   6  -2   9        450.06        475.15        20.65 o                         
   7  -2   9        621.73        682.95        29.50 o                         
   8  -2   9         28.83         70.49        15.46 o                         
   9  -2   9        678.75        676.40        38.92 o                         
  10  -2   9        974.68        855.77        61.47 o                         
  -6  -1   9       4945.73       4895.05        72.78 o                         
  -5  -1   9       6782.82       6584.46        85.67 o                         
  -4  -1   9       5251.45       5214.77        67.45 o                         
  -3  -1   9       4500.83       4475.26        62.30 o                         
  -2  -1   9       4532.05       4571.16        53.61 o                         
  -1  -1   9        806.86        814.15        20.08 o                         
   0  -1   9         76.18         81.08         7.46 o                         
   1  -1   9          5.77         27.04         7.39 o                         
   2  -1   9         55.16         57.12         6.98 o                         
   3  -1   9        346.50        381.22        11.56 o                         
   4  -1   9        396.42        395.26        12.45 o                         
   5  -1   9        165.02        179.81         8.50 o                         
   6  -1   9         58.85         70.19        11.58 o                         
   7  -1   9        923.71        933.31        30.35 o                         
   8  -1   9       2638.55       2720.06        57.74 o                         
   9  -1   9       1838.30       1817.58        52.79 o                         
  10  -1   9       2099.24       2145.26        83.16 o                         
  -7   0   9       1278.73       1289.58       124.65 o                         
  -6   0   9       1003.52       1001.70        37.53 o                         
  -5   0   9       1391.27       1348.10        39.30 o                         
  -4   0   9       2460.76       2537.49        51.21 o                         
  -3   0   9         40.48         38.52        10.96 o                         
  -2   0   9        160.32        150.56        14.29 o                         
  -1   0   9        263.62        293.50        14.35 o                         
   0   0   9       4465.83       4520.08        42.44 o                         
   1   0   9      18950.39      18780.63       136.31 o                         
   2   0   9       8454.49       8372.12        78.57 o                         
   3   0   9       5925.15       6121.49        52.74 o                         
   4   0   9      15729.51      16111.22        97.35 o                         
   5   0   9      10137.03      10095.48       100.48 o                         
   6   0   9        681.65        724.14        21.29 o                         
   7   0   9       1078.31       1110.25        32.17 o                         
   8   0   9       3071.45       3112.17        60.22 o                         
   9   0   9        756.69        803.59        34.85 o                         
  10   0   9        120.77         89.73        18.19 o                         
  11   0   9        837.41        820.62        70.94 o                         
  -7   1   9         48.57         90.51        54.59 o                         
  -6   1   9         89.52         63.15        13.36 o                         
  -5   1   9         86.23         56.22        12.77 o                         
  -4   1   9         45.20         48.38        12.23 o                         
  -3   1   9        541.79        561.66        21.93 o                         
  -2   1   9       2604.86       2665.40        41.49 o                         
  -1   1   9       3328.43       3245.56        40.81 o                         
   0   1   9       5460.25       5540.02        49.75 o                         
   1   1   9      19560.81      19771.50       116.66 o                         
   2   1   9      13812.16      13534.92        89.94 o                         
   3   1   9       8855.85       8689.82        65.97 o                         
   4   1   9      10353.21      10505.04        67.10 o                         
   5   1   9       9948.11       9990.75        82.10 o                         
   6   1   9       1352.92       1354.87        27.77 o                         
   7   1   9        277.03        296.00        16.46 o                         
   8   1   9         29.38         34.46        14.04 o                         
   9   1   9         43.29         65.37        15.23 o                         
  10   1   9        278.86        280.90        25.51 o                         
  11   1   9        545.06        575.55        49.49 o                         
  -7   2   9       3442.90       3479.19       219.95 o                         
  -6   2   9       2450.35       2404.19        52.83 o                         
  -5   2   9       2374.15       2351.42        47.69 o                         
  -4   2   9       3241.78       3216.02        55.17 o                         
  -3   2   9       2128.47       2188.48        41.04 o                         
  -2   2   9        809.84        816.58        20.20 o                         
  -1   2   9        889.76        887.00        19.23 o                         
   0   2   9       2637.86       2614.47        40.54 o                         
   1   2   9       1244.66       1241.88        22.59 o                         
   2   2   9       2660.54       2676.15        30.39 o                         
   3   2   9       1752.69       1650.33        20.47 o                         
   4   2   9         53.06         46.43         5.65 o                         
   5   2   9        167.95        149.39         9.79 o                         
   6   2   9        172.12        221.56        12.23 o                         
   7   2   9       4103.96       4134.65        67.20 o                         
   8   2   9       7331.53       7624.69        90.34 o                         
   9   2   9       3894.04       3962.29        68.05 o                         
  10   2   9       3634.72       3703.25        74.72 o                         
  11   2   9       4187.05       4016.13       125.26 o                         
  -6   3   9       2336.86       2328.91        61.60 o                         
  -5   3   9        747.45        732.89        29.51 o                         
  -4   3   9       1116.43       1193.57        33.18 o                         
  -3   3   9         44.09         52.87        12.15 o                         
  -2   3   9         76.39         80.00        10.12 o                         
  -1   3   9        551.80        533.99        15.75 o                         
   0   3   9        904.23        920.90        17.57 o                         
   1   3   9       2909.02       2795.25        29.22 o                         
   2   3   9        448.66        441.88        12.70 o                         
   3   3   9        275.11        268.18         9.27 o                         
   4   3   9       3042.75       3144.90        29.37 o                         
   5   3   9       2495.23       2458.22        30.75 o                         
   6   3   9        286.30        314.04        13.20 o                         
   7   3   9       3024.62       2993.22        37.22 o                         
   8   3   9       9064.32       9115.45        91.27 o                         
   9   3   9       5267.78       5255.50        94.04 o                         
  10   3   9       2145.00       2096.44        59.99 o                         
  11   3   9       4133.73       4233.59       158.45 o                         
  -6   4   9        311.34        186.24        64.41 o                         
  -5   4   9          5.87         22.95        12.89 o                         
  -4   4   9       1000.83        982.54        33.96 o                         
  -3   4   9       3871.13       4060.87        65.91 o                         
  -2   4   9       5664.41       5763.94        94.82 o                         
  -1   4   9       9925.11       9864.47       122.76 o                         
   0   4   9      17660.58      17800.85       148.97 o                         
   1   4   9      17567.87      17565.93       112.13 o                         
   2   4   9       6636.16       6643.49        55.93 o                         
   3   4   9       7489.35       7375.72        61.39 o                         
   4   4   9       4276.37       4297.48        44.44 o                         
   5   4   9       2779.25       2814.51        45.12 o                         
   6   4   9        671.71        668.17        20.64 o                         
   7   4   9         70.79         60.72        10.13 o                         
   8   4   9        135.98        137.77        12.15 o                         
   9   4   9        568.26        522.64        41.36 o                         
  10   4   9         57.29         41.04        18.08 o                         
  11   4   9        121.70        103.87        25.14 o                         
  -5   5   9        130.33        106.65        18.23 o                         
  -4   5   9       3091.66       3196.15        59.22 o                         
  -3   5   9       3959.46       4202.95        64.26 o                         
  -2   5   9       2680.31       2752.17        44.74 o                         
  -1   5   9       5994.73       6091.56        64.49 o                         
   0   5   9      15272.54      15586.60       126.24 o                         
   1   5   9       8191.12       8254.12       101.59 o                         
   2   5   9       5942.97       6009.87        54.01 o                         
   3   5   9       3712.39       3709.26        39.20 o                         
   4   5   9        828.37        815.95        18.76 o                         
   5   5   9        466.56        499.63        20.83 o                         
   6   5   9        317.06        331.63        16.91 o                         
   7   5   9        974.29       1001.93        27.06 o                         
   8   5   9       4063.47       4050.56        66.25 o                         
   9   5   9       1791.01       1653.87        54.55 o                         
  10   5   9        169.05        173.03        20.81 o                         
  11   5   9       1106.48       1072.06        70.36 o                         
  -5   6   9         46.19         23.74        27.41 o                         
  -4   6   9        464.58        442.80        24.31 o                         
  -3   6   9       1020.59       1085.96        32.00 o                         
  -2   6   9        426.65        436.68        22.36 o                         
  -1   6   9         66.88         79.56        10.80 o                         
   0   6   9        383.80        416.19        16.03 o                         
   1   6   9        312.39        311.38        13.57 o                         
   2   6   9         28.49         33.22         8.08 o                         
   3   6   9       1050.48       1039.90        22.41 o                         
   4   6   9       2434.66       2477.69        34.27 o                         
   5   6   9       4425.76       4401.57        65.60 o                         
   6   6   9       6282.45       6451.91        82.93 o                         
   7   6   9       9816.99       9700.01        97.93 o                         
   8   6   9       9866.29       9777.01       115.30 o                         
   9   6   9       7854.18       7856.38       131.33 o                         
  10   6   9       3114.67       3062.18        80.40 o                         
  11   6   9       2008.28       1938.36        88.48 o                         
  -5   7   9          6.28         -0.49        44.64 o                         
  -4   7   9       2640.05       2770.18        61.77 o                         
  -3   7   9       2699.75       2851.89        53.24 o                         
  -2   7   9        614.57        620.21        22.72 o                         
  -1   7   9       3264.14       3292.07        51.34 o                         
   0   7   9       5659.46       5539.16        70.34 o                         
   1   7   9       1290.64       1297.54        27.05 o                         
   2   7   9        161.87        177.06        11.44 o                         
   3   7   9       2579.06       2636.78        40.21 o                         
   4   7   9       3789.95       3756.68        45.56 o                         
   5   7   9       2070.20       2144.54        48.04 o                         
   6   7   9       2030.21       2053.63        51.99 o                         
   7   7   9       4878.66       4790.27        80.25 o                         
   8   7   9       3624.78       3538.45        65.68 o                         
   9   7   9       1482.99       1563.28        77.63 o                         
  10   7   9       1542.03       1568.68        59.47 o                         
  11   7   9        261.33        314.53        64.18 o                         
  -4   8   9       5619.33       5656.83       265.34 o                         
  -3   8   9       8919.66       9218.91       156.85 o                         
  -2   8   9       6021.78       6126.54       126.10 o                         
  -1   8   9       6314.30       6402.31        82.35 o                         
   0   8   9      13565.20      13719.60       193.97 o                         
   1   8   9       5541.82       5595.00        84.19 o                         
   2   8   9       1690.28       1652.24        34.05 o                         
   3   8   9        923.80        909.04        23.98 o                         
   4   8   9        620.52        674.70        20.29 o                         
   5   8   9         37.65         59.12        15.76 o                         
   6   8   9          1.19         10.27        13.86 o                         
   7   8   9          2.67         -6.86        16.90 o                         
   8   8   9        306.91        319.84        24.24 o                         
   9   8   9         60.37         49.16        17.70 o                         
  10   8   9         39.12         54.72        19.47 o                         
  11   8   9        886.39        809.66        69.72 o                         
  -3   9   9       2839.39       2838.46       136.92 o                         
  -2   9   9       3768.59       3840.11       126.41 o                         
  -1   9   9       1601.74       1648.90        41.40 o                         
   0   9   9        970.44        963.45        27.95 o                         
   1   9   9        874.72        939.15        28.64 o                         
   2   9   9          0.81         10.40         9.92 o                         
   3   9   9       1274.36       1291.77        31.46 o                         
   4   9   9       1882.12       1978.16        38.02 o                         
   5   9   9       2507.92       2457.01        63.94 o                         
   6   9   9       2372.24       2429.81        65.32 o                         
   7   9   9       3870.67       3899.92       134.07 o                         
   8   9   9       2690.57       2627.48        73.21 o                         
   9   9   9       1207.06       1184.33        48.15 o                         
  10   9   9        685.80        733.70        56.87 o                         
  -2  10   9         88.53        219.47        73.15 o                         
  -1  10   9         25.49         33.65        18.85 o                         
   0  10   9       1229.18       1234.65        38.99 o                         
   1  10   9        922.01        926.63        30.84 o                         
   2  10   9        647.52        660.25        23.71 o                         
   3  10   9       6671.80       6704.10        75.41 o                         
   4  10   9      11083.47      11277.48       122.92 o                         
   5  10   9       5317.05       5172.41       165.03 o                         
   6  10   9       5887.11       5877.80       200.61 o                         
   7  10   9       8752.27       8920.99       150.13 o                         
   8  10   9       3523.66       3609.37        83.45 o                         
   9  10   9        709.35        658.13        46.05 o                         
  -1  11   9       1198.09       1163.94       121.22 o                         
   0  11   9       2190.05       2285.83        59.76 o                         
   1  11   9       1317.82       1386.85        39.45 o                         
   2  11   9        858.10        793.99        29.77 o                         
   3  11   9        681.86        646.87        26.51 o                         
   4  11   9       2324.96       2357.84        48.43 o                         
   5  11   9       1577.88       1558.07        59.01 o                         
   6  11   9        883.87        851.35        43.17 o                         
   7  11   9        729.93        759.69        41.13 o                         
   8  11   9        430.48        548.23        51.93 o                         
   9  11   9         50.86         72.50        29.87 o                         
   1  12   9         27.79        -34.62        71.75 o                         
   2  12   9        174.72        160.23        20.02 o                         
   3  12   9         96.99         63.68        16.57 o                         
   4  12   9        770.59        750.45        34.92 o                         
   5  12   9         34.20         15.54        29.81 o                         
   6  12   9         23.32         -2.61        29.75 o                         
  -1  -9  10          1.49         48.72        46.83 o                         
   0  -9  10         90.41         99.69        28.48 o                         
   2  -9  10         55.21         71.25        33.05 o                         
  -2  -8  10        867.44        749.08       113.14 o                         
  -1  -8  10       1509.36       1505.99        54.30 o                         
   0  -8  10       2512.98       2558.02        62.05 o                         
   1  -8  10       5215.60       4997.70        83.05 o                         
   2  -8  10       4966.14       4923.56        74.67 o                         
   3  -8  10       3443.67       3268.77        70.07 o                         
   4  -8  10       2241.41       2456.38       126.10 o                         
  -4  -7  10         58.62         91.85        49.26 o                         
  -3  -7  10        598.72        537.80        28.75 o                         
  -2  -7  10       2305.77       2236.72        54.07 o                         
  -1  -7  10       1642.93       1636.15        48.01 o                         
   0  -7  10       2834.53       2773.49        58.50 o                         
   1  -7  10       5080.51       5118.87        71.82 o                         
   2  -7  10       5366.43       5261.30        99.99 o                         
   3  -7  10       1255.07       1245.58        32.78 o                         
   4  -7  10       1818.22       1826.52        49.99 o                         
   5  -7  10       1086.49       1075.90        50.24 o                         
   6  -7  10          5.73        106.70        59.57 o                         
  -5  -6  10       1140.66       1240.32        94.33 o                         
  -4  -6  10        559.58        524.83        28.42 o                         
  -3  -6  10        292.75        335.27        22.54 o                         
  -2  -6  10       1218.39       1187.91        37.93 o                         
  -1  -6  10        516.98        507.37        23.02 o                         
   0  -6  10        315.41        322.58        20.65 o                         
   1  -6  10        820.92        792.93        25.23 o                         
   2  -6  10       1153.16       1176.09        29.56 o                         
   3  -6  10        272.15        274.58        16.23 o                         
   4  -6  10        119.95         99.52        12.06 o                         
   5  -6  10        565.00        634.30        36.09 o                         
   6  -6  10        855.25        852.40        44.70 o                         
   7  -6  10       2726.21       2452.21       164.72 o                         
  -5  -5  10        106.03        112.26        20.85 o                         
  -4  -5  10          4.05         20.27        14.82 o                         
  -3  -5  10        531.22        524.15        26.66 o                         
  -2  -5  10       1647.24       1678.97        49.73 o                         
  -1  -5  10        518.20        548.03        21.29 o                         
   0  -5  10        640.96        681.19        25.45 o                         
   1  -5  10       3537.89       3627.80        51.01 o                         
   2  -5  10       1204.49       1172.86        26.10 o                         
   3  -5  10         63.77         75.13        11.14 o                         
   4  -5  10        679.48        695.53        22.88 o                         
   5  -5  10       3149.02       3203.77        62.68 o                         
   6  -5  10        615.19        565.13        33.14 o                         
   7  -5  10        458.52        410.79        37.92 o                         
   8  -5  10       3402.37       3100.23       149.13 o                         
  -6  -4  10          3.37          6.74        28.16 o                         
  -5  -4  10        393.36        410.95        23.49 o                         
  -4  -4  10        955.42        951.69        32.75 o                         
  -3  -4  10       2946.38       2849.74        71.65 o                         
  -2  -4  10      10996.42      10889.48       108.56 o                         
  -1  -4  10       6949.82       6982.14        80.41 o                         
   0  -4  10       6798.81       6660.97        76.56 o                         
   1  -4  10      10049.20      10282.02       133.31 o                         
   2  -4  10       8745.24       8972.72        78.47 o                         
   3  -4  10       1264.76       1269.69        27.26 o                         
   4  -4  10       1296.09       1311.59        31.66 o                         
   5  -4  10       1558.01       1477.15        40.58 o                         
   6  -4  10        687.51        744.92        40.20 o                         
   7  -4  10         10.05          2.17        17.18 o                         
   8  -4  10          4.13          1.09        38.76 o                         
   9  -4  10        180.68         92.23        47.03 o                         
  -6  -3  10        518.54        464.79        74.99 o                         
  -5  -3  10        346.55        383.63        25.60 o                         
  -4  -3  10       1352.53       1350.11        35.47 o                         
  -3  -3  10       2476.76       2484.88        46.28 o                         
  -2  -3  10       3413.11       3419.01        52.80 o                         
  -1  -3  10       4216.49       4232.32        52.41 o                         
   0  -3  10       4105.56       4064.36        52.68 o                         
   1  -3  10       2685.29       2734.71        35.75 o                         
   2  -3  10       1877.08       1920.47        29.40 o                         
   3  -3  10        313.40        321.51        14.20 o                         
   4  -3  10        597.58        620.89        17.67 o                         
   5  -3  10       1677.93       1760.12        40.01 o                         
   6  -3  10       1010.77       1072.81        44.24 o                         
   7  -3  10       1782.92       1716.31        48.57 o                         
   8  -3  10       2669.30       2715.43        73.81 o                         
   9  -3  10       1683.68       1467.25        80.46 o                         
  -6  -2  10        487.54        418.14        44.83 o                         
  -5  -2  10         41.45         43.41        14.62 o                         
  -4  -2  10         73.25         53.11        13.73 o                         
  -3  -2  10        392.56        404.30        19.50 o                         
  -2  -2  10         47.81         49.96        10.49 o                         
  -1  -2  10        354.99        363.73        15.62 o                         
   0  -2  10        316.77        333.44        14.30 o                         
   1  -2  10        614.16        641.76        16.98 o                         
   2  -2  10        421.60        419.64        14.23 o                         
   3  -2  10        342.48        329.61        12.64 o                         
   4  -2  10       4959.08       4985.22        48.66 o                         
   5  -2  10      11081.92      11232.24       100.20 o                         
   6  -2  10       6172.40       6153.08        97.66 o                         
   7  -2  10       4820.00       4957.41        81.31 o                         
   8  -2  10       9259.11       9307.43       137.16 o                         
   9  -2  10       6184.95       6251.78        99.99 o                         
  10  -2  10       1448.35       1426.31       138.25 o                         
  -6  -1  10        179.15        222.85        90.30 o                         
  -5  -1  10        554.84        567.71        26.18 o                         
  -4  -1  10       2829.83       2749.96        52.77 o                         
  -3  -1  10       4551.09       4501.37        65.36 o                         
  -2  -1  10       4565.13       4512.52        60.87 o                         
  -1  -1  10       1710.29       1720.74        30.22 o                         
   0  -1  10       3307.11       3389.78        51.54 o                         
   1  -1  10       2238.39       2248.88        31.80 o                         
   2  -1  10       2405.68       2465.50        33.32 o                         
   3  -1  10        792.47        789.07        17.74 o                         
   4  -1  10       1778.52       1793.07        26.41 o                         
   5  -1  10       4386.75       4516.16        56.05 o                         
   6  -1  10       4129.99       4158.29        54.84 o                         
   7  -1  10       1284.95       1342.93        35.34 o                         
   8  -1  10        967.57        962.50        35.96 o                         
   9  -1  10       1420.55       1471.46        48.87 o                         
  10  -1  10        166.64        199.41        41.05 o                         
  -6   0  10       2315.68       2298.48        83.56 o                         
  -5   0  10       1556.36       1521.90        43.66 o                         
  -4   0  10       5136.03       5103.24        77.97 o                         
  -3   0  10      11967.14      12038.07       115.80 o                         
  -2   0  10       7655.91       7689.41        78.66 o                         
  -1   0  10       5345.64       5275.20        59.76 o                         
   0   0  10       7389.35       7431.93        81.43 o                         
   1   0  10       3945.06       3990.26        42.88 o                         
   2   0  10        471.37        474.75        14.43 o                         
   3   0  10        507.30        510.55        15.05 o                         
   4   0  10         64.99         63.52         7.12 o                         
   5   0  10        431.70        468.01        17.61 o                         
   6   0  10          9.30         14.72         9.71 o                         
   7   0  10        263.01        248.05        16.87 o                         
   8   0  10        336.78        351.27        20.10 o                         
   9   0  10       1026.79       1026.47        39.93 o                         
  10   0  10         41.40          7.51        24.79 o                         
  -6   1  10       1413.10       1337.08        95.66 o                         
  -5   1  10       1238.00       1163.03        38.56 o                         
  -4   1  10       1560.13       1522.60        42.50 o                         
  -3   1  10       3732.48       3642.59        60.04 o                         
  -2   1  10       3059.85       3060.98        46.23 o                         
  -1   1  10        751.67        756.21        22.23 o                         
   0   1  10          9.36          7.24         9.03 o                         
   1   1  10        274.79        299.21        12.61 o                         
   2   1  10       2370.36       2437.43        31.12 o                         
   3   1  10       6072.82       6087.72        61.04 o                         
   4   1  10       6392.15       6322.01        55.72 o                         
   5   1  10       8633.04       8710.45        85.70 o                         
   6   1  10       7442.37       7635.17        75.25 o                         
   7   1  10       2492.97       2530.63        44.35 o                         
   8   1  10       2848.28       2910.72        58.44 o                         
   9   1  10       2450.73       2462.02        66.39 o                         
  10   1  10        536.33        576.21        34.46 o                         
  11   1  10        107.66        113.31        46.76 o                         
  -6   2  10          0.95         58.90        58.59 o                         
  -5   2  10        137.19        106.33        15.23 o                         
  -4   2  10        284.22        307.84        21.11 o                         
  -3   2  10        255.02        238.54        20.07 o                         
  -2   2  10         28.89         48.02        11.91 o                         
  -1   2  10        153.95        145.94        12.44 o                         
   0   2  10       2733.14       2788.09        37.18 o                         
   1   2  10       3495.33       3454.30        40.86 o                         
   2   2  10       4139.79       4238.88        43.33 o                         
   3   2  10       8877.12       9041.95        75.24 o                         
   4   2  10      19661.70      19371.23       116.31 o                         
   5   2  10      13830.52      13791.16       130.93 o                         
   6   2  10       8044.73       8071.09        73.96 o                         
   7   2  10       8204.24       8374.05        96.11 o                         
   8   2  10       3079.66       3172.96        60.38 o                         
   9   2  10        795.69        815.40        34.76 o                         
  10   2  10        346.41        408.54        29.67 o                         
  11   2  10         19.64         -2.09        27.67 o                         
  -5   3  10       1674.40       1693.84        48.37 o                         
  -4   3  10       3698.62       3769.87        69.12 o                         
  -3   3  10       7065.18       7093.33       131.45 o                         
  -2   3  10       2198.19       2219.47        47.72 o                         
  -1   3  10        855.36        883.49        23.66 o                         
   0   3  10       2248.15       2219.19        33.97 o                         
   1   3  10       3095.07       3093.70        39.43 o                         
   2   3  10        583.44        558.36        16.26 o                         
   3   3  10        820.07        825.09        17.20 o                         
   4   3  10       3085.31       3136.73        44.80 o                         
   5   3  10       1470.68       1489.65        26.88 o                         
   6   3  10        753.12        742.38        22.73 o                         
   7   3  10        693.83        708.51        24.18 o                         
   8   3  10          6.95         28.82        10.15 o                         
   9   3  10       1093.37       1055.72        39.38 o                         
  10   3  10        582.64        553.29        31.22 o                         
  11   3  10       1388.07       1350.06        82.32 o                         
  -5   4  10       4999.91       4963.18       115.72 o                         
  -4   4  10       3831.04       3848.70        75.57 o                         
  -3   4  10       5225.75       5276.42       102.30 o                         
  -2   4  10       3099.34       3102.93        57.70 o                         
  -1   4  10        281.83        324.97        16.85 o                         
   0   4  10          9.47         37.68         8.97 o                         
   1   4  10         51.39         60.68         9.49 o                         
   2   4  10        588.09        590.88        18.14 o                         
   3   4  10        675.24        729.89        17.10 o                         
   4   4  10       1381.31       1393.85        24.65 o                         
   5   4  10        807.45        803.23        22.35 o                         
   6   4  10        402.56        424.65        17.22 o                         
   7   4  10        896.19        921.18        24.07 o                         
   8   4  10       2138.97       2128.95        42.93 o                         
   9   4  10       1357.58       1402.43        63.36 o                         
  10   4  10       1972.79       1909.27        64.29 o                         
  11   4  10       2246.27       2165.09       108.78 o                         
  -5   5  10       1498.57       1566.60        82.89 o                         
  -4   5  10        435.91        486.32        27.39 o                         
  -3   5  10         23.68         30.50        14.12 o                         
  -2   5  10          3.24          6.84        12.76 o                         
  -1   5  10        158.99        182.34        14.12 o                         
   0   5  10       7176.88       7278.91        75.15 o                         
   1   5  10       9367.18       9630.16        87.05 o                         
   2   5  10       7952.65       7897.56        72.91 o                         
   3   5  10      11683.86      11585.35        89.02 o                         
   4   5  10      18185.41      18162.79       127.24 o                         
   5   5  10       7256.94       7208.51        83.33 o                         
   6   5  10       1739.68       1768.71        36.41 o                         
   7   5  10       3401.81       3454.62        60.40 o                         
   8   5  10       1767.99       1707.36        42.90 o                         
   9   5  10        183.62        185.80        22.60 o                         
  10   5  10         97.59        123.61        25.61 o                         
  11   5  10        678.70        634.72        50.86 o                         
  -5   6  10        330.54        412.80        74.69 o                         
  -4   6  10        188.56        131.12        27.13 o                         
  -3   6  10        935.68       1012.65        32.73 o                         
  -2   6  10        866.84        881.80        29.31 o                         
  -1   6  10       1222.93       1212.28        31.32 o                         
   0   6  10       4652.31       4724.11        57.95 o                         
   1   6  10       9581.60       9591.26        90.15 o                         
   2   6  10       5747.52       5767.50        58.37 o                         
   3   6  10       6513.91       6528.48        64.23 o                         
   4   6  10       9995.52      10072.33        83.33 o                         
   5   6  10       5501.27       5533.95        72.69 o                         
   6   6  10       1748.52       1735.99        38.96 o                         
   7   6  10        186.13        190.43        16.09 o                         
   8   6  10         40.78         52.88        14.22 o                         
   9   6  10         67.09         63.07        16.63 o                         
  10   6  10        776.61        790.16        41.92 o                         
  11   6  10        952.29        883.45        71.67 o                         
  -4   7  10       3093.16       3242.11       129.91 o                         
  -3   7  10       1244.57       1278.77        39.84 o                         
  -2   7  10        387.75        368.32        19.96 o                         
  -1   7  10        855.10        895.48        29.53 o                         
   0   7  10        256.13        254.15        16.70 o                         
   1   7  10        198.57        195.27        14.66 o                         
   2   7  10       1070.11       1107.41        26.47 o                         
   3   7  10        503.37        492.42        18.49 o                         
   4   7  10        373.20        381.29        15.40 o                         
   5   7  10          2.46         -1.52        12.43 o                         
   6   7  10        124.93        125.24        18.90 o                         
   7   7  10       3418.14       3407.64        63.05 o                         
   8   7  10       6056.80       6217.01       148.85 o                         
   9   7  10       2468.34       2383.90        60.18 o                         
  10   7  10       2638.29       2575.50        76.52 o                         
  11   7  10       5191.19       4797.45       237.71 o                         
  -3   8  10        109.48        116.07        33.34 o                         
  -2   8  10        356.08        398.33        23.19 o                         
  -1   8  10        276.31        307.10        20.10 o                         
   0   8  10       1846.86       1843.42        44.02 o                         
   1   8  10       3078.59       3065.73        52.31 o                         
   2   8  10       1177.51       1252.15        30.79 o                         
   3   8  10        982.72        956.52        25.35 o                         
   4   8  10       3458.32       3535.26        47.64 o                         
   5   8  10       1475.15       1502.92        45.63 o                         
   6   8  10        232.25        220.52        26.57 o                         
   7   8  10       2304.06       2312.34        63.36 o                         
   8   8  10       4363.52       4331.95       117.89 o                         
   9   8  10       2382.98       2369.46        67.77 o                         
  10   8  10       1359.69       1352.92        72.63 o                         
  -2   9  10       2106.81       1966.56        71.19 o                         
  -1   9  10       6878.45       6948.95       105.14 o                         
   0   9  10       9093.93       9146.19       149.19 o                         
   1   9  10       7720.71       7731.38       115.24 o                         
   2   9  10       6681.52       6709.51        91.07 o                         
   3   9  10       5387.88       5424.24        68.12 o                         
   4   9  10       3470.70       3459.73        51.99 o                         
   5   9  10       1981.95       1947.56        53.77 o                         
   6   9  10        530.88        536.53        32.90 o                         
   7   9  10         13.94         21.57        17.16 o                         
   8   9  10        118.25        109.75        18.78 o                         
   9   9  10         55.12         30.58        22.91 o                         
  10   9  10         60.30        102.90        53.98 o                         
  -1  10  10       3322.90       3301.07       120.90 o                         
   0  10  10       4240.43       4327.98        82.95 o                         
   1  10  10       2980.92       2974.25        56.04 o                         
   2  10  10       2583.21       2644.49        49.17 o                         
   3  10  10       1934.77       1862.35        40.55 o                         
   4  10  10          7.21         43.88        17.36 o                         
   5  10  10         18.32         44.49        21.88 o                         
   6  10  10        139.07        150.95        23.02 o                         
   7  10  10       1937.85       1921.79        63.04 o                         
   8  10  10       3331.87       3336.40        93.03 o                         
   9  10  10        556.18        509.11        58.33 o                         
   1  11  10          6.12         -1.43        15.40 o                         
   2  11  10         17.54         22.14        12.84 o                         
   3  11  10        565.11        581.05        24.63 o                         
   4  11  10       1456.47       1519.37        57.00 o                         
   5  11  10       2248.87       2269.85        73.58 o                         
   6  11  10       2643.79       2587.41        74.64 o                         
   7  11  10       5224.31       5650.08       176.27 o                         
   8  11  10       6720.91       6805.86       176.73 o                         
   2  12  10        594.87        589.00        36.06 o                         
   3  12  10       1562.58       1438.57        49.65 o                         
   4  12  10       1364.36       1147.86       122.53 o                         
   5  12  10        454.18        417.50        56.10 o                         
   6  12  10       1191.10       1102.69        85.32 o                         
  -1  -8  11       1582.88       1574.91       106.44 o                         
   0  -8  11        658.65        608.62        86.26 o                         
   1  -8  11         69.63        139.21        54.48 o                         
   2  -8  11          7.59         11.94        19.12 o                         
  -2  -7  11         79.28        130.87        39.25 o                         
  -1  -7  11         63.41         61.97        18.28 o                         
   0  -7  11         56.49         40.18        26.55 o                         
   1  -7  11       1419.53       1344.81        50.31 o                         
   2  -7  11       3597.81       3456.83        71.85 o                         
   3  -7  11       2578.38       2476.97        55.42 o                         
   4  -7  11       2864.82       2868.57        83.71 o                         
  -4  -6  11         34.67        100.98        37.89 o                         
  -3  -6  11        131.70        106.73        35.80 o                         
  -2  -6  11         96.88        103.53        17.89 o                         
  -1  -6  11        326.01        360.27        25.29 o                         
   0  -6  11        265.52        243.44        18.16 o                         
   1  -6  11       1659.11       1610.54        46.63 o                         
   2  -6  11       3835.49       3760.56        74.36 o                         
   3  -6  11       3949.13       3858.35        58.95 o                         
   4  -6  11       3085.35       2968.34        66.57 o                         
   5  -6  11       3939.32       4062.64       102.40 o                         
   6  -6  11       3429.69       3106.44       210.52 o                         
  -5  -5  11       1675.75       1622.68       143.41 o                         
  -4  -5  11       1404.86       1442.59        92.55 o                         
  -3  -5  11       3101.89       3085.35        61.02 o                         
  -2  -5  11       1536.78       1599.54        44.47 o                         
  -1  -5  11        622.24        621.15        26.43 o                         
   0  -5  11       1084.38       1033.17        33.63 o                         
   1  -5  11       1019.29       1018.03        31.45 o                         
   2  -5  11        400.61        409.43        20.18 o                         
   3  -5  11        732.79        729.10        23.80 o                         
   4  -5  11        841.44        876.16        34.90 o                         
   5  -5  11        109.79        148.49        19.19 o                         
   6  -5  11         21.12         12.31        18.84 o                         
   7  -5  11         35.72         80.91        61.81 o                         
  -5  -4  11       2552.95       2400.02       233.48 o                         
  -4  -4  11        994.66        966.34        38.61 o                         
  -3  -4  11       1210.92       1213.23        37.59 o                         
  -2  -4  11        477.42        529.67        23.67 o                         
  -1  -4  11         84.98        104.55        13.59 o                         
   0  -4  11        681.00        690.32        24.96 o                         
   1  -4  11        188.07        164.16        13.22 o                         
   2  -4  11       1199.69       1193.57        28.96 o                         
   3  -4  11       1135.08       1165.67        29.32 o                         
   4  -4  11        167.70        174.43        17.25 o                         
   5  -4  11        746.62        764.70        34.96 o                         
   6  -4  11       1040.85       1062.52        43.41 o                         
   7  -4  11        584.49        577.73        35.83 o                         
   8  -4  11        559.16        632.68       103.33 o                         
  -5  -3  11        436.88        380.66        43.82 o                         
  -4  -3  11        139.72        104.81        15.87 o                         
  -3  -3  11        556.54        521.71        22.91 o                         
  -2  -3  11        364.03        367.75        19.54 o                         
  -1  -3  11       1470.12       1495.53        35.76 o                         
   0  -3  11       5809.69       5739.28        67.10 o                         
   1  -3  11      10650.85      10491.58       131.19 o                         
   2  -3  11       7287.41       7426.11        79.36 o                         
   3  -3  11       7155.20       7196.99        67.05 o                         
   4  -3  11       8208.18       8274.63        94.43 o                         
   5  -3  11       3927.57       4041.17        64.22 o                         
   6  -3  11       1409.05       1470.78        44.95 o                         
   7  -3  11        868.70        847.10        33.67 o                         
   8  -3  11        598.77        551.89        36.30 o                         
   9  -3  11        113.19        102.05        58.86 o                         
  -5  -2  11        118.37        177.95        25.51 o                         
  -4  -2  11        109.10         92.36        15.50 o                         
  -3  -2  11       1688.46       1640.02        39.23 o                         
  -2  -2  11       2400.80       2454.59        44.27 o                         
  -1  -2  11       1042.41       1026.83        27.73 o                         
   0  -2  11       3195.63       3210.55        47.27 o                         
   1  -2  11       9609.37       9659.21        89.66 o                         
   2  -2  11       4158.82       4118.73        53.45 o                         
   3  -2  11       2080.95       2095.98        41.65 o                         
   4  -2  11       3491.05       3501.89        49.81 o                         
   5  -2  11       1177.97       1174.30        31.25 o                         
   6  -2  11         51.62         69.74        15.68 o                         
   7  -2  11         32.71         14.68        14.55 o                         
   8  -2  11        500.84        552.22        30.43 o                         
   9  -2  11       1821.67       1773.11        74.02 o                         
  -5  -1  11       1733.00       1689.54        63.71 o                         
  -4  -1  11        443.32        444.46        24.20 o                         
  -3  -1  11        856.29        894.92        29.21 o                         
  -2  -1  11        741.79        753.05        27.37 o                         
  -1  -1  11        201.88        211.59        14.44 o                         
   0  -1  11         99.78         78.56        11.81 o                         
   1  -1  11        655.43        701.11        21.39 o                         
   2  -1  11        839.08        843.74        21.54 o                         
   3  -1  11        141.08        134.06        10.13 o                         
   4  -1  11        102.09        115.62         9.34 o                         
   5  -1  11        768.02        811.27        27.22 o                         
   6  -1  11       1415.93       1483.41        37.07 o                         
   7  -1  11       4395.14       4534.67        77.68 o                         
   8  -1  11       5133.82       5309.16        88.10 o                         
   9  -1  11       6099.42       6100.84        98.45 o                         
  10  -1  11       4304.29       3973.44       164.04 o                         
  -6   0  11        585.58        578.56        62.31 o                         
  -5   0  11        163.03        161.49        25.84 o                         
  -4   0  11          0.07         10.54        17.10 o                         
  -3   0  11       1370.42       1361.81        37.72 o                         
  -2   0  11       1500.63       1509.39        35.71 o                         
  -1   0  11       1784.79       1789.39        35.80 o                         
   0   0  11       3424.85       3306.31        49.34 o                         
   1   0  11       7013.34       7056.26        74.86 o                         
   2   0  11       1799.12       1874.62        30.24 o                         
   3   0  11        321.80        337.83        15.51 o                         
   4   0  11       2975.66       3002.03        38.15 o                         
   5   0  11       2086.03       2209.84        43.33 o                         
   6   0  11        268.52        254.58        17.79 o                         
   7   0  11        977.60       1045.46        34.22 o                         
   8   0  11       4020.42       4068.75        73.02 o                         
   9   0  11       1900.08       1910.10        55.36 o                         
  10   0  11       1031.97        889.08        73.05 o                         
  -5   1  11        152.85        117.40        25.84 o                         
  -4   1  11        810.39        758.44        30.51 o                         
  -3   1  11       5072.81       5113.15        75.54 o                         
  -2   1  11       8245.84       8220.86        89.94 o                         
  -1   1  11       7065.93       7018.35       100.93 o                         
   0   1  11      11054.84      11041.90       101.61 o                         
   1   1  11      15397.94      15428.40       118.90 o                         
   2   1  11       7684.47       7696.94        65.99 o                         
   3   1  11       2971.78       2942.00        38.79 o                         
   4   1  11       1771.57       1752.98        27.24 o                         
   5   1  11       2079.83       2039.00        41.10 o                         
   6   1  11        210.72        223.61        16.27 o                         
   7   1  11        242.88        255.33        19.09 o                         
   8   1  11         12.88         -3.53        13.94 o                         
   9   1  11         22.94         25.92        15.53 o                         
  10   1  11         78.33         82.12        33.66 o                         
  -5   2  11        354.56        250.13        46.99 o                         
  -4   2  11       1017.70        982.54        34.66 o                         
  -3   2  11       1986.92       1992.79        78.19 o                         
  -2   2  11       2384.03       2419.00        51.50 o                         
  -1   2  11       3705.48       3625.78        53.59 o                         
   0   2  11       3700.04       3680.14        52.41 o                         
   1   2  11       2460.70       2528.08        41.28 o                         
   2   2  11       2389.68       2372.37        34.50 o                         
   3   2  11        396.52        408.98        14.02 o                         
   4   2  11       1258.92       1270.41        24.28 o                         
   5   2  11       3268.79       3356.96        51.98 o                         
   6   2  11       1086.66       1051.50        27.64 o                         
   7   2  11       3783.40       3889.24        60.58 o                         
   8   2  11       7267.74       7346.69        95.26 o                         
   9   2  11       3130.09       3195.58        76.87 o                         
  10   2  11        446.19        424.93        30.81 o                         
  11   2  11       1666.10       1451.41       130.29 o                         
  -5   3  11         27.52        -27.03        42.45 o                         
  -4   3  11        154.95        186.22        19.43 o                         
  -3   3  11         47.90         26.93        14.06 o                         
  -2   3  11         44.73         47.16        13.72 o                         
  -1   3  11         96.76         78.26        12.29 o                         
   0   3  11          6.04         13.97        10.24 o                         
   1   3  11       1112.21       1146.79        24.59 o                         
   2   3  11        148.86        166.16        10.70 o                         
   3   3  11        139.45        133.13        10.13 o                         
   4   3  11       4830.35       4971.37        81.47 o                         
   5   3  11       8606.01       8657.30        89.00 o                         
   6   3  11       5626.61       5649.73        67.36 o                         
   7   3  11       4949.47       4948.38        77.42 o                         
   8   3  11      11612.62      11626.09       132.61 o                         
   9   3  11       7582.56       7638.36       112.97 o                         
  10   3  11       1530.66       1654.90        51.92 o                         
  11   3  11        948.38        909.33        74.76 o                         
  -5   4  11        909.21       1080.76       114.13 o                         
  -4   4  11       3386.33       3510.74        74.57 o                         
  -3   4  11       4694.41       4765.82        89.29 o                         
  -2   4  11       4992.24       5052.33        83.49 o                         
  -1   4  11       5071.15       5151.67        75.10 o                         
   0   4  11       3707.54       3697.91        52.79 o                         
   1   4  11       3834.62       3858.24        49.83 o                         
   2   4  11       2319.86       2363.78        37.18 o                         
   3   4  11        960.24        967.93        23.21 o                         
   4   4  11       1056.96       1029.83        32.16 o                         
   5   4  11       3106.21       3021.73        53.59 o                         
   6   4  11       1652.30       1609.59        39.00 o                         
   7   4  11        542.87        538.59        23.09 o                         
   8   4  11        762.03        731.48        30.61 o                         
   9   4  11        575.17        607.35        34.86 o                         
  10   4  11        209.17        174.89        38.45 o                         
  11   4  11        311.94        341.22        64.89 o                         
  -4   5  11       5224.15       5275.20       169.54 o                         
  -3   5  11       7018.64       7403.04       127.85 o                         
  -2   5  11       4710.17       4742.43        73.17 o                         
  -1   5  11       6766.37       6969.39        93.51 o                         
   0   5  11       7131.20       7167.70        76.70 o                         
   1   5  11       1814.17       1884.38        35.51 o                         
   2   5  11       1226.59       1173.27        28.10 o                         
   3   5  11        342.42        348.05        16.13 o                         
   4   5  11        297.47        279.62        21.72 o                         
   5   5  11        820.23        817.94        30.36 o                         
   6   5  11         35.78         30.41        11.98 o                         
   7   5  11        168.70        176.89        16.41 o                         
   8   5  11       1615.93       1620.98        46.84 o                         
   9   5  11        448.49        454.19        38.62 o                         
  10   5  11         45.15        105.61        27.65 o                         
  11   5  11       1438.64       1450.39        94.02 o                         
  -4   6  11        944.38        898.75       111.55 o                         
  -3   6  11       1361.55       1386.14        44.05 o                         
  -2   6  11       1509.50       1519.17        39.53 o                         
  -1   6  11        263.47        286.00        18.92 o                         
   0   6  11         25.18         20.85         9.94 o                         
   1   6  11        340.50        373.95        17.32 o                         
   2   6  11       1856.49       1812.19        35.15 o                         
   3   6  11       2790.09       2811.08        44.97 o                         
   4   6  11       7310.04       7170.58        94.78 o                         
   5   6  11      10029.66      10066.70       108.19 o                         
   6   6  11       5511.87       5465.06        75.22 o                         
   7   6  11       3441.16       3590.13        64.78 o                         
   8   6  11       5796.75       5755.03        93.18 o                         
   9   6  11       2285.81       2356.63        72.07 o                         
  10   6  11        331.27        348.60        34.95 o                         
  11   6  11        238.74        159.98        51.40 o                         
  -3   7  11        727.80        773.51        58.25 o                         
  -2   7  11         45.16         29.51        13.96 o                         
  -1   7  11        177.43        176.80        16.77 o                         
   0   7  11       1635.44       1656.25        35.76 o                         
   1   7  11       2003.04       1998.55        39.82 o                         
   2   7  11       1591.25       1607.54        33.23 o                         
   3   7  11       6642.35       6588.95        78.28 o                         
   4   7  11       9326.49       9201.69       113.22 o                         
   5   7  11       7173.64       7169.36        89.80 o                         
   6   7  11       6627.22       6603.08        92.71 o                         
   7   7  11       5454.41       5397.55        83.60 o                         
   8   7  11       1898.15       1940.14        59.01 o                         
   9   7  11        557.34        585.61        34.22 o                         
  10   7  11        634.54        665.11        75.67 o                         
  -3   8  11       4012.40       4146.62       244.53 o                         
  -2   8  11       2486.46       2518.66        84.39 o                         
  -1   8  11       1283.47       1325.14        37.95 o                         
   0   8  11       2269.48       2351.09        48.92 o                         
   1   8  11       1208.46       1219.60        32.79 o                         
   2   8  11        229.52        225.08        15.28 o                         
   3   8  11        330.78        350.85        18.83 o                         
   4   8  11       1208.96       1230.28        44.39 o                         
   5   8  11        186.56        208.39        20.70 o                         
   6   8  11        259.24        219.40        20.65 o                         
   7   8  11        293.87        292.19        23.79 o                         
   8   8  11        149.72        162.71        21.93 o                         
   9   8  11        609.13        647.09        37.61 o                         
  10   8  11        641.58        649.82        64.08 o                         
  -1   9  11        212.14        228.11        20.78 o                         
   0   9  11         20.25         41.07        13.64 o                         
   1   9  11        128.66        150.80        21.62 o                         
   2   9  11        368.09        381.10        21.89 o                         
   3   9  11       1570.64       1618.23        38.53 o                         
   4   9  11       2150.92       2060.03        62.72 o                         
   5   9  11        481.13        495.69        29.41 o                         
   6   9  11        762.86        726.99        38.45 o                         
   7   9  11       1690.81       1685.71        57.44 o                         
   8   9  11        987.93        969.18        61.62 o                         
   9   9  11        542.50        550.17        59.48 o                         
  10   9  11       1353.60       1169.90       120.09 o                         
   0  10  11       3613.37       3698.41        81.02 o                         
   1  10  11       4473.66       4552.09        72.05 o                         
   2  10  11       3479.45       3326.73        59.53 o                         
   3  10  11       9363.39       9437.06       129.19 o                         
   4  10  11      11085.89      10954.07       161.74 o                         
   5  10  11       3842.27       3811.77       118.30 o                         
   6  10  11       2104.63       2071.89        65.28 o                         
   7  10  11       3140.80       3247.85        83.06 o                         
   8  10  11        986.15       1018.82        79.26 o                         
   9  10  11         23.85         39.95        43.12 o                         
   2  11  11       2128.75       2072.79        69.30 o                         
   3  11  11       3010.83       2991.56        63.19 o                         
   4  11  11       4261.40       3907.90       114.96 o                         
   5  11  11       2296.36       2242.42        76.10 o                         
   6  11  11        745.53        714.50        69.31 o                         
   7  11  11        202.32        276.20        64.87 o                         
   8  11  11         10.27         52.93        33.87 o                         
   4  12  11        156.29        114.49        54.89 o                         
   5  12  11          6.52         76.43        63.57 o                         
   6  12  11        291.01        314.92        69.19 o                         
   1  -7  12       3852.04       3725.02       105.39 o                         
   2  -7  12       1937.01       1850.45        83.75 o                         
   3  -7  12        199.27         69.93        49.42 o                         
  -2  -6  12       1915.20       1928.37       110.73 o                         
  -1  -6  12       1282.96       1245.56        50.15 o                         
   0  -6  12        325.02        329.24        30.62 o                         
   1  -6  12        217.02        211.22        23.64 o                         
   2  -6  12         36.59         49.27        17.89 o                         
   3  -6  12        212.59        161.34        33.06 o                         
   4  -6  12       1820.45       1842.71        65.53 o                         
   5  -6  12       2187.91       2346.41       178.50 o                         
  -3  -5  12         43.41         47.59        19.90 o                         
  -2  -5  12        312.19        294.36        23.55 o                         
  -1  -5  12         44.14         23.98        14.48 o                         
   0  -5  12         35.20         25.06        14.68 o                         
   1  -5  12       1105.39       1000.77        34.97 o                         
   2  -5  12        831.72        803.98        31.16 o                         
   3  -5  12        351.14        327.16        18.33 o                         
   4  -5  12       2166.05       2127.38        55.15 o                         
   5  -5  12       5128.32       5228.49       115.10 o                         
  -4  -4  12       1867.46       1689.96       130.00 o                         
  -3  -4  12       3082.93       3024.23       106.61 o                         
  -2  -4  12       4652.07       4789.98        71.92 o                         
  -1  -4  12       2343.13       2416.76        51.68 o                         
   0  -4  12       1046.54       1033.28        31.19 o                         
   1  -4  12       1379.86       1340.97        38.75 o                         
   2  -4  12       2378.56       2344.65        47.73 o                         
   3  -4  12        510.35        524.07        19.96 o                         
   4  -4  12        327.54        294.74        23.60 o                         
   5  -4  12       1538.32       1565.63        50.32 o                         
   6  -4  12       1501.37       1568.11        57.43 o                         
  -4  -3  12       2599.29       2399.61       100.68 o                         
  -3  -3  12       3320.13       3388.11        63.35 o                         
  -2  -3  12       3088.46       3126.23        56.45 o                         
  -1  -3  12       2434.60       2343.36        47.30 o                         
   0  -3  12       1184.30       1213.94        32.73 o                         
   1  -3  12         21.82         25.04        11.48 o                         
   2  -3  12         24.92         30.82        11.51 o                         
   3  -3  12         14.80         29.65         9.58 o                         
   4  -3  12       1102.59       1120.83        35.80 o                         
   5  -3  12       1421.99       1451.43        41.71 o                         
   6  -3  12        193.79        165.54        25.38 o                         
   7  -3  12         39.80         36.73        24.97 o                         
  -4  -2  12       1142.55       1092.38        59.26 o                         
  -3  -2  12        867.51        873.99        32.36 o                         
  -2  -2  12        116.05        104.87        15.93 o                         
  -1  -2  12        123.15         95.15        14.33 o                         
   0  -2  12         15.31         56.84        11.96 o                         
   1  -2  12       2739.91       2766.57        48.30 o                         
   2  -2  12       5800.32       5716.68        71.47 o                         
   3  -2  12       4115.07       4136.82        65.63 o                         
   4  -2  12       5220.29       5327.71        73.66 o                         
   5  -2  12      12518.92      12601.04       133.77 o                         
   6  -2  12       7616.90       7886.77       110.29 o                         
   7  -2  12       1493.56       1447.75        49.83 o                         
   8  -2  12       2729.09       2596.59        90.29 o                         
   9  -2  12       2363.03       2417.30       170.46 o                         
  -4  -1  12        456.89        484.36        36.06 o                         
  -3  -1  12        227.55        207.53        18.06 o                         
  -2  -1  12        530.24        535.92        24.81 o                         
  -1  -1  12        359.88        356.95        20.09 o                         
   0  -1  12        446.76        412.12        20.93 o                         
   1  -1  12       1408.31       1413.26        33.55 o                         
   2  -1  12       4925.68       4861.61        63.23 o                         
   3  -1  12       4474.27       4562.36        61.99 o                         
   4  -1  12       4194.77       4113.01        62.46 o                         
   5  -1  12       5706.41       5867.69        85.25 o                         
   6  -1  12       4903.96       4986.88        72.48 o                         
   7  -1  12       1673.17       1750.92        53.26 o                         
   8  -1  12        150.20        189.17        22.75 o                         
   9  -1  12        155.10        230.93        55.56 o                         
  -5   0  12       1819.80       1804.38       149.92 o                         
  -4   0  12       4360.56       4222.82       102.95 o                         
  -3   0  12       3784.71       3769.32        66.54 o                         
  -2   0  12       1385.15       1332.26        37.56 o                         
  -1   0  12       1307.64       1216.58        32.52 o                         
   0   0  12       1207.43       1183.71        29.09 o                         
   1   0  12        369.75        371.37        17.79 o                         
   2   0  12         88.39         83.32        11.73 o                         
   3   0  12        737.85        747.55        21.91 o                         
   4   0  12        287.66        299.14        18.90 o                         
   5   0  12          3.17          6.89        12.82 o                         
   6   0  12         11.01          0.60        13.04 o                         
   7   0  12        188.29        212.54        18.32 o                         
   8   0  12       1243.06       1357.30        47.33 o                         
   9   0  12       2631.33       2655.35        89.19 o                         
  10   0  12       1180.32       1162.17        82.92 o                         
  -4   1  12       1408.66       1242.61        56.19 o                         
  -3   1  12       1898.58       1887.62        47.10 o                         
  -2   1  12        282.81        339.02        28.79 o                         
  -1   1  12        237.22        224.72        15.80 o                         
   0   1  12        465.14        501.30        20.91 o                         
   1   1  12       1960.43       1921.06        35.77 o                         
   2   1  12       3176.88       3130.48        47.92 o                         
   3   1  12       1907.99       1977.18        32.97 o                         
   4   1  12       1802.24       1841.83        42.06 o                         
   5   1  12       3187.99       3200.90        57.13 o                         
   6   1  12       1361.06       1343.66        35.67 o                         
   7   1  12        453.83        456.16        24.58 o                         
   8   1  12       1467.15       1551.34        46.60 o                         
   9   1  12       1730.69       1753.83        54.71 o                         
  10   1  12       1359.88       1166.54       117.24 o                         
  -4   2  12          3.20         26.55        25.13 o                         
  -3   2  12        174.16        144.26        19.55 o                         
  -2   2  12        286.99        287.38        21.41 o                         
  -1   2  12       1020.08        994.60        31.32 o                         
   0   2  12       6340.38       6274.94        74.36 o                         
   1   2  12       9711.30       9619.45        94.13 o                         
   2   2  12       9835.59       9731.40        93.53 o                         
   3   2  12       9666.95       9634.55       110.96 o                         
   4   2  12      11000.02      11243.96       122.06 o                         
   5   2  12       6373.71       6441.21        78.17 o                         
   6   2  12       2105.94       2081.73        42.99 o                         
   7   2  12       1794.06       1838.38        48.41 o                         
   8   2  12        385.37        360.58        24.26 o                         
   9   2  12        115.44        103.46        23.73 o                         
  10   2  12         65.56         14.13        46.47 o                         
  -4   3  12        457.41        478.78       179.88 o                         
  -3   3  12       1746.27       1783.50        48.89 o                         
  -2   3  12       1276.05       1271.22        40.07 o                         
  -1   3  12        610.13        603.16        25.07 o                         
   0   3  12       3028.57       3071.42        54.39 o                         
   1   3  12       5879.74       5814.26        69.43 o                         
   2   3  12       1976.84       2000.78        39.79 o                         
   3   3  12       2818.63       2837.97        43.61 o                         
   4   3  12       3062.28       3076.21        57.90 o                         
   5   3  12        692.38        739.71        27.35 o                         
   6   3  12          4.37         21.20        11.12 o                         
   7   3  12         62.99         85.26        15.61 o                         
   8   3  12       1213.82       1297.07        44.76 o                         
   9   3  12       2016.17       2007.90        61.77 o                         
  10   3  12       1732.97       1720.44        97.98 o                         
  -3   4  12        716.61        768.01        35.32 o                         
  -2   4  12        431.17        453.03        27.27 o                         
  -1   4  12          4.53         -5.29        13.78 o                         
   0   4  12         24.37         15.33        12.80 o                         
   1   4  12         86.27        118.73        13.29 o                         
   2   4  12        357.28        361.49        21.00 o                         
   3   4  12         78.18         87.99        10.47 o                         
   4   4  12        463.53        399.74        22.08 o                         
   5   4  12        401.56        429.63        24.77 o                         
   6   4  12       1360.65       1419.45        46.16 o                         
   7   4  12       4095.52       4081.90        82.84 o                         
   8   4  12       5781.71       5547.68       106.46 o                         
   9   4  12       4655.54       4820.60       141.14 o                         
  10   4  12       4585.82       4680.72       165.79 o                         
  -3   5  12        995.89        954.30        77.05 o                         
  -2   5  12       1218.19       1232.54        40.80 o                         
  -1   5  12       1033.27       1048.43        36.15 o                         
   0   5  12       7403.95       7454.32        90.31 o                         
   1   5  12       7852.84       8041.56        86.88 o                         
   2   5  12       1313.39       1322.10        31.43 o                         
   3   5  12       1673.12       1726.17        34.84 o                         
   4   5  12       5377.21       5405.39        92.28 o                         
   5   5  12       1272.11       1238.72        40.05 o                         
   6   5  12         91.34        108.22        15.96 o                         
   7   5  12       1942.15       1896.80        55.24 o                         
   8   5  12       2008.28       2002.49        53.17 o                         
   9   5  12       1126.98       1146.08        66.18 o                         
  10   5  12        633.82        537.43        57.69 o                         
  -3   6  12       3716.76       3582.64       220.39 o                         
  -2   6  12       4368.32       4380.01        88.48 o                         
  -1   6  12       4364.36       4331.62        85.01 o                         
   0   6  12       7759.82       7838.89        86.68 o                         
   1   6  12      11874.80      12177.57       106.17 o                         
   2   6  12       5716.69       5704.29        68.23 o                         
   3   6  12       2131.04       2231.67        39.64 o                         
   4   6  12       2294.99       2324.05        59.48 o                         
   5   6  12       1733.67       1713.37        57.26 o                         
   6   6  12          9.26         53.76        18.13 o                         
   7   6  12        274.90        218.22        22.30 o                         
   8   6  12         39.70         41.29        16.07 o                         
   9   6  12        140.99        114.51        21.71 o                         
  10   6  12        388.04        370.46        35.08 o                         
  -2   7  12       1271.05       1101.28       100.38 o                         
  -1   7  12       1776.15       1811.72        48.93 o                         
   0   7  12       1456.55       1510.66        39.14 o                         
   1   7  12       1228.13       1231.70        31.05 o                         
   2   7  12       1773.67       1808.80        39.87 o                         
   3   7  12         47.03         56.03        11.33 o                         
   4   7  12       1467.76       1466.24        43.36 o                         
   5   7  12       1348.32       1352.40        41.24 o                         
   6   7  12       1422.29       1360.36        45.42 o                         
   7   7  12       5439.45       5402.43        93.42 o                         
   8   7  12       6832.16       6813.37       108.03 o                         
   9   7  12       2167.49       2023.34        68.49 o                         
  10   7  12       1554.38       1438.67        93.35 o                         
  -1   8  12         30.21         32.29        15.31 o                         
   0   8  12        780.32        769.73        32.48 o                         
   1   8  12        489.92        506.93        23.08 o                         
   2   8  12         72.62        108.43        14.23 o                         
   3   8  12        452.28        478.19        21.03 o                         
   4   8  12       2848.69       2794.48        66.98 o                         
   5   8  12       3993.76       4034.85        80.93 o                         
   6   8  12       1993.33       1965.29        55.90 o                         
   7   8  12       5209.62       5060.34       112.57 o                         
   8   8  12       7620.27       7554.05       128.24 o                         
   9   8  12       4682.91       4443.35       132.11 o                         
  10   8  12       1078.23       1019.37       112.55 o                         
  -1   9  12       3659.69       3380.39       218.01 o                         
   0   9  12       4034.82       3962.64        74.82 o                         
   1   9  12       3464.95       3681.77        70.48 o                         
   2   9  12       1253.87       1251.18        36.30 o                         
   3   9  12        775.15        756.22        37.21 o                         
   4   9  12        885.35        883.21        39.96 o                         
   5   9  12        780.62        824.04        38.64 o                         
   6   9  12        483.51        491.99        33.66 o                         
   7   9  12        128.93        117.37        21.45 o                         
   8   9  12         82.65         88.97        23.00 o                         
   9   9  12        316.84        316.91        48.39 o                         
   0  10  12       2883.56       2522.85       185.35 o                         
   1  10  12       1216.00       1248.37        48.42 o                         
   2  10  12        919.62        945.47        34.70 o                         
   3  10  12         78.55         67.72        22.76 o                         
   4  10  12        538.20        519.14        35.15 o                         
   5  10  12        605.17        611.70        41.99 o                         
   6  10  12        106.50         97.60        38.07 o                         
   8  10  12       1913.52       1981.62       150.55 o                         
   2  11  12        763.61        746.91        36.80 o                         
   3  11  12       1390.05       1295.29       101.26 o                         
   4  11  12       3731.53       4018.95       235.29 o                         
   1  -6  13       3027.03       3060.80        76.68 o                         
   2  -6  13       4547.86       4145.81       131.48 o                         
  -2  -5  13        778.14        567.80        82.41 o                         
   0  -5  13       1912.27       1877.30        65.41 o                         
   1  -5  13       1904.45       1845.39        57.58 o                         
   2  -5  13        814.55        752.81        34.85 o                         
   3  -5  13        564.05        617.69        51.78 o                         
   4  -5  13        645.83        633.88        62.46 o                         
   5  -5  13        130.53         96.12        62.71 o                         
  -2  -4  13          9.64         47.07        26.79 o                         
  -1  -4  13         57.07         75.75        17.01 o                         
   0  -4  13         27.49         28.16        15.44 o                         
   1  -4  13         32.91         28.24        13.52 o                         
   2  -4  13          7.45          4.78        12.56 o                         
   3  -4  13         28.01         47.25        24.82 o                         
   4  -4  13         55.60         63.61        19.84 o                         
   5  -4  13        976.70       1015.91        63.98 o                         
   6  -4  13       1514.41       1632.27       214.14 o                         
  -3  -3  13       1904.27       1809.11       143.57 o                         
  -2  -3  13       2580.57       2601.83        59.14 o                         
  -1  -3  13       2808.84       2755.31        56.37 o                         
   0  -3  13       3343.04       3229.23        90.43 o                         
   1  -3  13       5875.36       5764.49       110.31 o                         
   2  -3  13       2808.57       2764.92        68.12 o                         
   3  -3  13        938.14        955.90        47.72 o                         
   4  -3  13       1321.17       1415.96        44.25 o                         
   5  -3  13       1120.67       1216.21        39.60 o                         
   6  -3  13        401.81        381.62        35.35 o                         
  -3  -2  13       2996.92       2814.73       126.20 o                         
  -2  -2  13       5136.88       5085.94        83.29 o                         
  -1  -2  13       3024.62       3043.35        64.00 o                         
   0  -2  13       4380.40       4349.28        73.32 o                         
   1  -2  13       5258.92       5172.13        74.23 o                         
   2  -2  13       2853.01       2878.07        50.85 o                         
   3  -2  13        571.91        524.17        32.83 o                         
   4  -2  13        362.77        395.93        23.21 o                         
   5  -2  13         40.96         54.24        15.04 o                         
   6  -2  13         69.18        104.92        18.57 o                         
   7  -2  13        247.52        265.48        29.65 o                         
  -4  -1  13         88.65         17.92        77.38 o                         
  -3  -1  13        523.53        544.46       115.53 o                         
  -2  -1  13       1488.06       1441.17        43.20 o                         
  -1  -1  13       1111.37       1035.84        35.36 o                         
   0  -1  13        362.37        333.24        22.00 o                         
   1  -1  13        414.98        453.09        22.74 o                         
   2  -1  13        180.99        177.11        15.29 o                         
   3  -1  13        339.20        363.81        25.73 o                         
   4  -1  13       2341.89       2433.12        52.41 o                         
   5  -1  13       4306.17       4409.52        68.91 o                         
   6  -1  13       3320.09       3392.30        69.72 o                         
   7  -1  13       5206.24       5377.26        91.94 o                         
   8  -1  13       3950.09       4160.89       198.70 o                         
  -3   0  13       1536.40       1500.40        77.58 o                         
  -2   0  13        617.06        625.50        29.54 o                         
  -1   0  13         52.57         47.89        12.56 o                         
   0   0  13        491.35        483.94        23.46 o                         
   1   0  13       2653.48       2578.26        46.98 o                         
   2   0  13        260.80        265.58        17.31 o                         
   3   0  13        204.04        211.06        30.53 o                         
   4   0  13       3609.47       3668.80        63.31 o                         
   5   0  13       4994.21       5088.75        83.02 o                         
   6   0  13       2954.53       3073.96        57.18 o                         
   7   0  13       2890.58       2922.54        61.41 o                         
   8   0  13       4764.25       4801.19        92.89 o                         
   9   0  13       2316.61       2159.61       161.49 o                         
  -3   1  13       4757.29       4621.11       165.29 o                         
  -2   1  13       8099.09       7966.61       107.19 o                         
  -1   1  13       2868.43       2761.14        54.07 o                         
   0   1  13       1612.63       1606.36        39.91 o                         
   1   1  13       3877.37       3874.92        57.71 o                         
   2   1  13       2943.76       2911.23        48.42 o                         
   3   1  13        122.31        120.26        20.74 o                         
   4   1  13        442.95        486.18        23.93 o                         
   5   1  13       1527.30       1500.98        40.28 o                         
   6   1  13        554.18        530.43        25.74 o
[truncated: 26,166 more chars]
