# Supplementary material for: Crystal structures of ten phosphane chalcogenide complexes of gold(III) chloride and bromide
Source: Acta Crystallogr E Crystallogr Commun. 2024 Mar 12;80(Pt 4):355–69. doi: 10.1107/S2056989024002032 (PMC10993601; doi:10.1107/S2056989024002032)
Supplement: Supplementary file 10 [file e-80-00355-15aasup10.hkl]

data_15aa                                                                       
_shelx_title ' Nils in P-1'                                                     
_shelx_refln_list_code          4                                               
_shelx_F_calc_maximum      269.45                                               
_exptl_crystal_F_000       656.00                                               
_reflns_d_resolution_high  0.6933                                               
                                                                                
loop_                                                                           
 _space_group_symop_operation_xyz                                               
 'x, y, z'                                                                      
 '-x, -y, -z'                                                                   
                                                                                
_cell_length_a     8.5343                                                       
_cell_length_b     9.7185                                                       
_cell_length_c    14.0759                                                       
_cell_angle_alpha  74.398                                                       
_cell_angle_beta   78.121                                                       
_cell_angle_gamma  73.257                                                       
                                                                                
_shelx_F_squared_multiplier     1.000                                           
                                                                                
loop_                                                                           
 _refln_index_h                                                                 
 _refln_index_k                                                                 
 _refln_index_l                                                                 
 _refln_F_squared_calc                                                          
 _refln_F_squared_meas                                                          
 _refln_F_squared_sigma                                                         
 _refln_observed_status                                                         
   1   0   0        310.10        439.31         6.77 o                         
   2   0   0       7201.84       7355.42        31.78 o                         
   3   0   0        248.46        345.40         6.45 o                         
   4   0   0         26.35         63.00         4.09 o                         
   5   0   0       1882.78       1861.70        23.09 o                         
   6   0   0       3130.98       3172.30        34.74 o                         
   7   0   0        878.24        948.31        21.53 o                         
   8   0   0      17202.18      17533.48       264.67 o                         
   9   0   0         54.41         91.89        10.83 o                         
  10   0   0       1310.48       1282.84        31.77 o                         
  11   0   0       1240.30       1206.84        48.97 o                         
 -11   1   0        362.04        367.93        19.31 o                         
 -10   1   0        364.20        356.47        18.62 o                         
  -9   1   0       2674.70       2714.07        48.70 o                         
  -8   1   0        199.06        246.49        15.21 o                         
  -7   1   0      12874.87      13039.22       209.63 o                         
  -6   1   0       2778.44       2812.47        36.66 o                         
  -5   1   0       3830.52       3999.57        49.56 o                         
  -4   1   0      14824.36      15171.82       162.14 o                         
  -3   1   0       2459.06       2455.12        23.40 o                         
  -2   1   0        491.30        413.64         6.43 o                         
  -1   1   0       3317.25       3522.76        18.63 o                         
   0   1   0        405.68        575.74        39.27 o                         
   1   1   0      32585.57      34438.40       156.64 o                         
   2   1   0       7915.68       7825.58        31.61 o                         
   3   1   0      17853.24      18220.81        84.20 o                         
   4   1   0      31996.14      32433.31       216.44 o                         
   5   1   0          6.64          8.83         3.29 o                         
   6   1   0       1130.24       1189.59        18.77 o                         
   7   1   0        497.17        573.81        13.46 o                         
   8   1   0          0.93         45.71         7.18 o                         
   9   1   0       6680.68       6873.37       114.37 o                         
  10   1   0       1978.57       2150.81        37.36 o                         
  11   1   0       1958.05       2012.69        64.13 o                         
 -10   2   0        486.93        446.87        21.15 o                         
  -9   2   0        106.33         81.32        13.13 o                         
  -8   2   0       3244.14       3262.11        54.61 o                         
  -7   2   0       1477.77       1545.83        28.26 o                         
  -6   2   0       4980.81       4961.72        62.67 o                         
  -5   2   0      21789.65      21242.23       281.87 o                         
  -4   2   0       3603.89       3519.83        53.29 o                         
  -3   2   0       6650.70       6865.47        71.63 o                         
  -2   2   0        989.73       1036.06        15.32 o                         
  -1   2   0         53.61         54.00         2.67 o                         
   0   2   0      30682.19      29531.37       114.82 o                         
   1   2   0       3286.18       3149.44        17.70 o                         
   2   2   0      12037.87      11995.75        51.90 o                         
   3   2   0      28922.86      29293.71       106.51 o                         
   4   2   0       9025.23       9268.67        52.16 o                         
   5   2   0       3484.59       3569.08        31.33 o                         
   6   2   0        944.39        957.33        13.72 o                         
   7   2   0       1156.66       1139.36        16.52 o                         
   8   2   0       5593.00       5763.70        78.08 o                         
   9   2   0         14.08         15.13         6.26 o                         
  10   2   0       1202.01       1296.69        43.35 o                         
  11   2   0       2655.32       2887.06        76.71 o                         
 -10   3   0        509.02        486.86        25.87 o                         
  -9   3   0       1315.42       1284.72        34.21 o                         
  -8   3   0         27.01         19.94        10.00 o                         
  -7   3   0       4962.24       4943.56        60.58 o                         
  -6   3   0        355.61        352.57        14.84 o                         
  -5   3   0        880.21        929.79        22.05 o                         
  -4   3   0      27200.50      26936.47       262.97 o                         
  -3   3   0        470.27        567.05        21.81 o                         
  -2   3   0      16912.14      17114.34       109.95 o                         
  -1   3   0       9439.00       9006.39        70.56 o                         
   0   3   0        690.61        600.29        11.29 o                         
   1   3   0       1071.48       1123.86        11.56 o                         
   2   3   0        306.67        336.29         7.40 o                         
   3   3   0       2089.33       2088.77        31.36 o                         
   4   3   0      44947.58      43704.21       206.28 o                         
   5   3   0         48.72        119.39         4.49 o                         
   6   3   0       7258.55       7376.75        64.97 o                         
   7   3   0       1141.16       1190.98        16.93 o                         
   8   3   0        279.89        322.40        10.64 o                         
   9   3   0       1516.93       1510.83        46.84 o                         
  10   3   0        115.45        125.38        15.83 o                         
  11   3   0       1025.91       1053.25        46.13 o                         
 -10   4   0       1187.64       1341.53       132.17 o                         
  -9   4   0       2813.41       2750.04        57.39 o                         
  -8   4   0       2213.82       1982.31        47.38 o                         
  -7   4   0        179.14        161.56        11.06 o                         
  -6   4   0        404.07        399.41        16.41 o                         
  -5   4   0       5125.56       5021.14        86.79 o                         
  -4   4   0         20.01         45.69         7.66 o                         
  -3   4   0      25279.07      24551.89       232.92 o                         
  -2   4   0       1944.85       1951.63        22.70 o                         
  -1   4   0      17664.31      18266.83       160.33 o                         
   0   4   0       8148.99       8338.58        78.23 o                         
   1   4   0        754.47        671.20         9.77 o                         
   2   4   0       2977.79       2784.32        22.10 o                         
   3   4   0       9147.76       9286.31        60.07 o                         
   4   4   0       3190.37       3232.79        50.76 o                         
   5   4   0       8688.56       8446.57        45.11 o                         
   6   4   0       1444.54       1609.48        15.10 o                         
   7   4   0       9551.23       9718.12       101.05 o                         
   8   4   0       5173.48       5174.50        83.64 o                         
   9   4   0          9.19         -0.64        12.12 o                         
  10   4   0        690.64        714.00        34.67 o                         
  11   4   0        423.16        432.29        30.04 o                         
  -9   5   0       3822.91       3764.09       135.59 o                         
  -8   5   0       2091.03       2043.75        79.65 o                         
  -7   5   0       4670.79       4467.12        70.90 o                         
  -6   5   0          8.30         11.79         9.69 o                         
  -5   5   0       1465.53       1469.65        29.79 o                         
  -4   5   0       4214.06       4235.78        55.82 o                         
  -3   5   0        168.63        191.28         8.16 o                         
  -2   5   0       5094.09       5194.18        48.64 o                         
  -1   5   0      30374.58      30913.61       285.85 o                         
   0   5   0      14268.01      14977.10       139.76 o                         
   1   5   0      18775.16      18597.24        93.23 o                         
   2   5   0        585.50        588.95         8.42 o                         
   3   5   0       3797.84       3409.79        46.75 o                         
   4   5   0       7244.55       7337.46        54.63 o                         
   5   5   0        110.78         90.34         5.42 o                         
   6   5   0       4021.65       4062.98        48.45 o                         
   7   5   0       6060.91       6399.46        67.82 o                         
   8   5   0       4719.33       4805.50        72.56 o                         
   9   5   0       2036.44       2094.59        52.05 o                         
  10   5   0         52.12         56.60        14.20 o                         
  11   5   0        922.26        938.44        48.63 o                         
  -9   6   0       1964.52       1887.80       167.86 o                         
  -8   6   0       6486.23       6525.36       150.25 o                         
  -7   6   0         51.12        136.62        18.97 o                         
  -6   6   0       4391.73       4542.29        70.03 o                         
  -5   6   0        367.74        500.56        22.78 o                         
  -4   6   0        715.08        758.17        23.56 o                         
  -3   6   0       3473.20       3305.30        41.35 o                         
  -2   6   0        279.79        285.50        10.97 o                         
  -1   6   0       6165.89       6158.61        50.89 o                         
   0   6   0      21261.64      21661.27       149.23 o                         
   1   6   0        297.09        338.76         9.57 o                         
   2   6   0      11141.94      10955.44        53.36 o                         
   3   6   0        357.88        368.30         6.20 o                         
   4   6   0       4594.53       4540.34        43.99 o                         
   5   6   0       3074.73       2963.46        42.10 o                         
   6   6   0         15.41         31.66         7.17 o                         
   7   6   0       4798.60       4956.39        78.55 o                         
   8   6   0       6225.25       6225.13        88.52 o                         
   9   6   0         39.55         78.30        15.16 o                         
  10   6   0       3954.59       4179.28        85.65 o                         
  11   6   0         76.47        113.96        23.32 o                         
  -8   7   0        755.61        618.67        79.19 o                         
  -7   7   0       4299.50       4245.30        89.05 o                         
  -6   7   0       1589.29       1588.41        40.88 o                         
  -5   7   0      12810.41      12778.99       150.49 o                         
  -4   7   0       2542.72       2623.17        46.22 o                         
  -3   7   0        969.23        999.54        25.11 o                         
  -2   7   0        206.66        246.02        11.71 o                         
  -1   7   0       2033.61       2097.41        32.81 o                         
   0   7   0       2618.15       2675.06        30.82 o                         
   1   7   0      14216.68      14422.92        87.80 o                         
   2   7   0       1915.70       2036.96        24.01 o                         
   3   7   0      21403.73      20809.41       125.89 o                         
   4   7   0       2484.12       2510.62        51.73 o                         
   5   7   0        120.94        156.74        10.09 o                         
   6   7   0        557.81        550.11        18.41 o                         
   7   7   0        373.39        330.88        17.26 o                         
   8   7   0       2521.56       2639.38        82.56 o                         
   9   7   0       1983.31       2084.17        63.15 o                         
  10   7   0        277.41        262.65        26.87 o                         
  11   7   0       4231.06       4149.00       129.13 o                         
  -7   8   0         22.85         31.40        39.16 o                         
  -6   8   0       2839.52       2743.79        63.89 o                         
  -5   8   0       3479.73       3224.28        54.35 o                         
  -4   8   0       6156.85       6069.78        98.17 o                         
  -3   8   0       7008.48       7026.00        86.57 o                         
  -2   8   0        249.26        274.56        14.75 o                         
  -1   8   0       2606.80       2726.27        41.67 o                         
   0   8   0       2922.63       3051.99        42.44 o                         
   1   8   0        119.65        136.76         8.60 o                         
   2   8   0       2704.37       2850.26        32.63 o                         
   3   8   0       5841.11       5996.44        59.63 o                         
   4   8   0       9220.87       9034.94        95.04 o                         
   5   8   0       7540.14       7435.12       114.11 o                         
   6   8   0        292.93        306.61        18.26 o                         
   7   8   0       2180.13       2022.31        44.25 o                         
   8   8   0        524.94        506.61        31.18 o                         
   9   8   0        128.58        103.44        17.73 o                         
  10   8   0       1330.89       1286.94        54.15 o                         
  -6   9   0        201.78        123.47        56.42 o                         
  -5   9   0       3225.95       3058.47        78.00 o                         
  -4   9   0       5142.80       5132.11        72.38 o                         
  -3   9   0        523.29        587.89        24.35 o                         
  -2   9   0       9515.20       9682.24        94.36 o                         
  -1   9   0         76.09        116.64        11.55 o                         
   0   9   0       2569.24       2656.67        39.99 o                         
   1   9   0        595.77        631.16        18.68 o                         
   2   9   0         91.37         90.09         7.63 o                         
   3   9   0      10149.73       9634.21       142.14 o                         
   4   9   0       3917.37       3796.69        74.38 o                         
   5   9   0        568.58        564.33        26.06 o                         
   6   9   0       7515.48       7091.29       111.72 o                         
   7   9   0         32.17         65.68        12.24 o                         
   8   9   0       1578.14       1531.06        53.84 o                         
   9   9   0        482.96        433.92        34.98 o                         
  10   9   0         17.29        -14.69        19.79 o                         
  -5  10   0        236.18        396.83        81.70 o                         
  -4  10   0       2355.01       2417.57        54.46 o                         
  -3  10   0       2579.86       2622.87        50.21 o                         
  -2  10   0         78.90        124.60        12.66 o                         
  -1  10   0      14112.26      14815.36       172.90 o                         
   0  10   0       2642.53       2988.60        46.18 o                         
   1  10   0       1385.29       1482.91        30.85 o                         
   2  10   0        479.35        538.84        35.03 o                         
   3  10   0        978.06        878.08        41.19 o                         
   4  10   0       4234.01       4076.53       113.88 o                         
   5  10   0       1727.33       1669.27        56.99 o                         
   6  10   0         96.39        155.40        22.61 o                         
   7  10   0       9230.39       8704.27       171.99 o                         
   8  10   0        521.52        573.77        35.98 o                         
   9  10   0        490.38        465.80        37.17 o                         
  -3  11   0        156.57        155.46        16.84 o                         
  -2  11   0       3336.66       3672.48        59.24 o                         
  -1  11   0        362.97        389.24        19.78 o                         
   0  11   0       7107.27       7454.97       136.85 o                         
   1  11   0       2443.59       2678.17        79.91 o                         
   2  11   0        845.28        781.03        43.13 o                         
   3  11   0       3040.15       3060.20        79.93 o                         
   4  11   0        509.03        418.08        36.80 o                         
   5  11   0        185.59        149.27        23.79 o                         
   6  11   0       2077.25       2090.21        91.06 o                         
   7  11   0         23.26         65.29        26.13 o                         
   8  11   0       3965.41       3986.13       181.66 o                         
   9  11   0       1937.00       1625.15       146.05 o                         
  -1  12   0       2993.26       3186.28       108.75 o                         
   0  12   0       1417.07       1625.52        65.23 o                         
   1  12   0       1301.81       1428.73        60.72 o                         
   2  12   0       6044.22       6720.42       148.21 o                         
   3  12   0        122.82        131.13        25.97 o                         
   4  12   0       2988.35       2900.72        99.14 o                         
   5  12   0         79.02         37.81        21.40 o                         
   6  12   0         41.25         -6.85        22.33 o                         
   0  13   0       1801.61       1974.58       166.26 o                         
   1  13   0       1247.82       1434.93       115.96 o                         
   2  13   0         83.10        103.65        34.30 o                         
   3  13   0       6071.80       6246.05       318.72 o                         
  -6 -12   1        993.71        842.72       117.59 o                         
  -5 -12   1         16.31          2.23        26.87 o                         
  -4 -12   1        169.96        160.30        28.59 o                         
  -3 -12   1       5656.50       5724.39       128.74 o                         
  -2 -12   1          8.14         41.94        25.91 o                         
  -1 -12   1       4456.54       4805.72       112.58 o                         
   0 -12   1       3445.92       3598.69       105.79 o                         
   1 -12   1       1350.39       1456.23       104.28 o                         
  -8 -11   1       2225.64       2131.21       183.97 o                         
  -7 -11   1       3931.25       3809.26       137.22 o                         
  -6 -11   1        117.09        117.88        27.19 o                         
  -5 -11   1       2608.23       2401.52        85.13 o                         
  -4 -11   1        307.60        264.28        30.91 o                         
  -3 -11   1        116.67        108.44        17.74 o                         
  -2 -11   1       1408.04       1593.00        62.45 o                         
  -1 -11   1       1147.75       1280.58        56.14 o                         
   0 -11   1       5298.63       6001.53       122.76 o                         
   1 -11   1       7175.15       7344.73        80.56 o                         
   2 -11   1        270.06        273.61        17.47 o                         
   3 -11   1       2637.61       2634.79        55.44 o                         
  -9 -10   1        229.77        236.65        28.18 o                         
  -8 -10   1       4281.72       4258.09       117.37 o                         
  -7 -10   1        724.52        755.28        44.20 o                         
  -6 -10   1       4687.34       4448.58       103.99 o                         
  -5 -10   1        110.25        107.14        18.37 o                         
  -4 -10   1       5667.06       5377.77       123.60 o                         
  -3 -10   1       1381.95       1306.96        55.32 o                         
  -2 -10   1         84.21         80.35        17.17 o                         
  -1 -10   1        374.95        391.30        31.24 o                         
   0 -10   1       5546.01       5919.47        67.04 o                         
   1 -10   1       1446.32       1600.62        35.22 o                         
   2 -10   1       5697.27       5961.30        72.58 o                         
   3 -10   1        214.69        241.32        16.86 o                         
   4 -10   1       6561.96       6871.26        99.52 o                         
 -10  -9   1       1071.62       1151.96       120.46 o                         
  -9  -9   1         21.11        -17.32        18.54 o                         
  -8  -9   1        702.96        666.42        40.91 o                         
  -7  -9   1       3578.97       3609.38        80.17 o                         
  -6  -9   1         40.04         82.02        17.76 o                         
  -5  -9   1       8297.48       8025.93       128.01 o                         
  -4  -9   1       3988.80       3749.25        75.59 o                         
  -3  -9   1       2336.22       2271.59        71.01 o                         
  -2  -9   1       3490.29       3596.20        44.45 o                         
  -1  -9   1        443.95        456.90        16.77 o                         
   0  -9   1       1941.21       2122.49        37.69 o                         
   1  -9   1       5230.52       5528.91        86.35 o                         
   2  -9   1         45.10         82.86        10.80 o                         
   3  -9   1       6267.28       6542.04       112.69 o                         
   4  -9   1       2462.84       2572.28        50.55 o                         
   5  -9   1       2536.80       2693.08        62.88 o                         
   6  -9   1       1569.69       1253.54       142.39 o                         
 -10  -8   1         50.47         72.98        17.46 o                         
  -9  -8   1       1908.18       1952.86        63.83 o                         
  -8  -8   1        652.29        618.80        34.38 o                         
  -7  -8   1        770.78        793.62        32.58 o                         
  -6  -8   1       1125.48       1051.09        33.32 o                         
  -5  -8   1       1573.11       1536.84        43.18 o                         
  -4  -8   1      15183.11      14270.59       155.13 o                         
  -3  -8   1       8499.85       8765.39       134.52 o                         
  -2  -8   1       1533.06       1543.13        28.94 o                         
  -1  -8   1       6645.57       6874.35        62.18 o                         
   0  -8   1        369.04        365.20        13.97 o                         
   1  -8   1        807.76        841.56        21.44 o                         
   2  -8   1        855.79        892.81        26.63 o                         
   3  -8   1        273.49        314.80        17.18 o                         
   4  -8   1      13412.35      13299.27       172.64 o                         
   5  -8   1       3563.68       3472.61        62.79 o                         
   6  -8   1        855.23        861.84        36.82 o                         
   7  -8   1       3134.12       2348.00       191.05 o                         
 -11  -7   1       1247.40       1242.80        70.99 o                         
 -10  -7   1       2186.63       2261.23        81.63 o                         
  -9  -7   1         91.28        131.65        25.97 o                         
  -8  -7   1       4953.14       4907.36       100.89 o                         
  -7  -7   1       1438.75       1395.88        33.96 o                         
  -6  -7   1        654.57        641.66        22.53 o                         
  -5  -7   1        336.63        365.39        15.70 o                         
  -4  -7   1       3218.85       3099.54        45.33 o                         
  -3  -7   1       7880.48       7979.92        73.28 o                         
  -2  -7   1      11773.17      11897.52        86.07 o                         
  -1  -7   1        301.53        295.93        10.14 o                         
   0  -7   1      15738.55      16362.53       107.37 o                         
   1  -7   1       3719.30       3801.34        45.86 o                         
   2  -7   1       1976.73       2061.83        34.13 o                         
   3  -7   1        656.56        648.96        21.71 o                         
   4  -7   1       1848.69       1890.09        39.34 o                         
   5  -7   1       2841.63       2801.86        52.69 o                         
   6  -7   1       3692.80       3562.97        66.26 o                         
   7  -7   1        179.38        207.32        18.71 o                         
   8  -7   1       6127.00       5105.20       279.15 o                         
 -11  -6   1       1142.99       1137.43        66.42 o                         
 -10  -6   1         64.28         96.99        16.80 o                         
  -9  -6   1       5802.77       5778.43       155.65 o                         
  -8  -6   1        782.55        853.09        34.18 o                         
  -7  -6   1       6459.13       6107.85       107.53 o                         
  -6  -6   1       2022.74       1961.59        35.07 o                         
  -5  -6   1         22.97         25.84         5.37 o                         
  -4  -6   1       1924.47       1731.84        26.46 o                         
  -3  -6   1       2684.64       2664.21        19.21 o                         
  -2  -6   1        240.15        261.46         8.57 o                         
  -1  -6   1      18866.90      18285.14       144.25 o                         
   0  -6   1       1003.31       1058.27        19.55 o                         
   1  -6   1       9596.48       9747.87        88.64 o                         
   2  -6   1       3480.61       3506.99        44.92 o                         
   3  -6   1        622.67        604.21        19.18 o                         
   4  -6   1       4196.38       4097.38        54.72 o                         
   5  -6   1        650.00        646.71        23.99 o                         
   6  -6   1        310.88        342.45        20.34 o                         
   7  -6   1       7490.94       7397.35       124.74 o                         
   8  -6   1         29.39        106.69        18.81 o                         
   9  -6   1       2374.64       2190.18       183.66 o                         
 -11  -5   1       1035.77       1113.27        55.96 o                         
 -10  -5   1        119.87        154.62        19.12 o                         
  -9  -5   1        465.37        546.88        29.06 o                         
  -8  -5   1      10325.55      10277.08       159.51 o                         
  -7  -5   1       5311.44       5453.31        77.83 o                         
  -6  -5   1       3163.63       3093.07        27.52 o                         
  -5  -5   1      10635.21       9351.46       158.71 o                         
  -4  -5   1        204.87        194.18         4.88 o                         
  -3  -5   1       3465.60       3240.57        19.26 o                         
  -2  -5   1        184.21        208.85         5.74 o                         
  -1  -5   1       1229.62       1200.87        15.43 o                         
   0  -5   1      26831.32      26737.54       218.54 o                         
   1  -5   1      10651.67      10651.82       126.62 o                         
   2  -5   1       6953.81       6924.47        63.24 o                         
   3  -5   1      11987.97      11596.89        96.85 o                         
   4  -5   1         38.63         37.40         9.24 o                         
   5  -5   1       3385.65       3406.20        49.27 o                         
   6  -5   1         63.31         76.78        10.96 o                         
   7  -5   1        193.04        227.32        17.63 o                         
   8  -5   1       7367.10       7374.31       123.54 o                         
   9  -5   1        671.13        609.96        48.50 o                         
 -11  -4   1       1105.94       1204.26        58.49 o                         
 -10  -4   1        314.80        337.46        27.99 o                         
  -9  -4   1        293.51        345.98        21.01 o                         
  -8  -4   1       1722.97       1749.29        42.22 o                         
  -7  -4   1       4664.56       4812.81        39.14 o                         
  -6  -4   1       7380.72       7500.17        55.15 o                         
  -5  -4   1       4682.28       4828.50        36.39 o                         
  -4  -4   1      30907.45      30094.03       187.19 o                         
  -3  -4   1       3363.93       3312.80        19.06 o                         
  -2  -4   1       1746.84       1691.47        12.72 o                         
  -1  -4   1       2596.58       2496.99        18.45 o                         
   0  -4   1       2278.73       2577.50        27.55 o                         
   1  -4   1      11416.70      11497.11       136.14 o                         
   2  -4   1       7771.02       7675.37        71.36 o                         
   3  -4   1       2853.09       2864.63        36.57 o                         
   4  -4   1      23921.31      24245.50       236.81 o                         
   5  -4   1       1705.04       1650.32        34.01 o                         
   6  -4   1       2478.78       2473.87        40.19 o                         
   7  -4   1        567.06        545.79        20.05 o                         
   8  -4   1          7.06         26.54        10.63 o                         
   9  -4   1       1493.55       1448.60        43.37 o                         
  10  -4   1       1811.97       1614.76       143.06 o                         
 -11  -3   1       3715.64       3877.94        89.21 o                         
 -10  -3   1        472.29        468.05        28.79 o                         
  -9  -3   1        506.96        524.76        25.70 o                         
  -8  -3   1       2882.62       2891.25        35.95 o                         
  -7  -3   1       1436.47       1425.33        18.76 o                         
  -6  -3   1        256.45        284.83         7.00 o                         
  -5  -3   1      25079.05      25299.83       178.12 o                         
  -4  -3   1        128.90        179.48         3.81 o                         
  -3  -3   1      31296.01      30866.16       128.29 o                         
  -2  -3   1        698.96        667.83         6.12 o                         
  -1  -3   1      10619.16      10449.09        37.90 o                         
   0  -3   1      16428.48      17435.62       101.18 o                         
   1  -3   1        156.80        164.91         7.04 o                         
   2  -3   1        203.89        204.21         8.25 o                         
   3  -3   1      16919.61      16275.38       131.53 o                         
   4  -3   1        149.18        271.00        12.97 o                         
   5  -3   1      22552.54      21974.78       321.54 o                         
   6  -3   1       1138.34       1207.30        26.87 o                         
   7  -3   1       1905.84       1913.55        33.15 o                         
   8  -3   1       3384.89       3135.78        48.49 o                         
   9  -3   1          7.84        -10.84        11.22 o                         
  10  -3   1         49.30         52.10        15.89 o                         
 -11  -2   1       1112.06       1277.25        51.23 o                         
 -10  -2   1       1994.04       2071.54        60.09 o                         
  -9  -2   1       2512.65       2542.08        36.76 o                         
  -8  -2   1         15.92         21.64         5.55 o                         
  -7  -2   1       4535.42       4653.62        51.62 o                         
  -6  -2   1        151.50        155.38         6.03 o                         
  -5  -2   1        127.53        131.51         4.48 o                         
  -4  -2   1      24129.69      24122.56       146.96 o                         
  -3  -2   1       5534.44       6027.81        24.35 o                         
  -2  -2   1      17604.61      18176.92        54.88 o                         
  -1  -2   1      28379.40      28500.01        72.94 o                         
   0  -2   1         32.65         64.43         3.05 o                         
   1  -2   1      21292.70      21288.61       123.95 o                         
   2  -2   1       2200.86       2374.38        29.85 o                         
   3  -2   1        470.16        444.91        12.93 o                         
   4  -2   1      20515.98      20879.53       261.29 o                         
   5  -2   1       3526.75       3607.96        76.28 o                         
   6  -2   1       5399.86       5338.43        67.63 o                         
   7  -2   1       4520.39       4467.60        57.66 o                         
   8  -2   1       1021.54       1088.86        27.34 o                         
   9  -2   1       3106.71       3143.77        60.31 o                         
  10  -2   1         31.37         20.13        10.28 o                         
 -11  -1   1       1622.17       1694.61        78.68 o                         
 -10  -1   1       2229.38       2335.14        48.81 o                         
  -9  -1   1       1579.93       1644.07        29.38 o                         
  -8  -1   1      10414.06      10568.73       170.29 o                         
  -7  -1   1         61.59         85.16         6.08 o                         
  -6  -1   1       2414.70       2475.21        25.05 o                         
  -5  -1   1       2629.11       2763.69        24.73 o                         
  -4  -1   1        650.02        663.93         8.92 o                         
  -3  -1   1       7077.01       7526.80        37.76 o                         
  -2  -1   1       8263.55       8141.08        26.40 o                         
  -1  -1   1      28506.99      27607.65        69.17 o                         
   0  -1   1      21550.76      22261.78        69.34 o                         
   1  -1   1       1015.52       1194.89        10.02 o                         
   2  -1   1       1169.46       1355.59        12.80 o                         
   3  -1   1       3781.52       3788.57        32.99 o                         
   4  -1   1        169.99        277.71         9.50 o                         
   5  -1   1       6928.59       6975.54        81.82 o                         
   6  -1   1       3310.54       3295.68        41.59 o                         
   7  -1   1       8251.46       8106.43       109.42 o                         
   8  -1   1      11769.25      11634.22       147.77 o                         
   9  -1   1          4.54          5.86         9.84 o                         
  10  -1   1        646.91        624.88        24.24 o                         
  11  -1   1        382.28        385.84        22.05 o                         
 -11   0   1         20.72         12.16        16.83 o                         
 -10   0   1        140.89        125.81        10.74 o                         
  -9   0   1       4562.84       4601.22        84.50 o                         
  -8   0   1        153.82        260.44        13.88 o                         
  -7   0   1      14010.01      14238.05       219.59 o                         
  -6   0   1       1028.83       1088.60        18.05 o                         
  -5   0   1       1433.75       1469.40        19.09 o                         
  -4   0   1       8838.90       8787.15        80.32 o                         
  -3   0   1        422.04        379.89         6.65 o                         
  -2   0   1       5955.40       5979.05        22.15 o                         
  -1   0   1      37097.45      36462.14       102.21 o                         
   1   0   1      32914.83      33273.19       130.86 o                         
   2   0   1        371.52        349.22         5.01 o                         
   3   0   1       9647.57       9384.40        45.89 o                         
   4   0   1      12142.35      12525.80        93.41 o                         
   5   0   1         26.25         25.71         4.40 o                         
   6   0   1        185.88        189.89         8.63 o                         
   7   0   1       9395.92       9361.70       123.41 o                         
   8   0   1       1350.21       1422.70        27.31 o                         
   9   0   1       8861.69       9035.59       150.59 o                         
  10   0   1         31.34         58.17        10.33 o                         
  11   0   1       1814.99       1866.38        72.24 o                         
 -11   1   1       1126.70       1072.32        32.03 o                         
 -10   1   1         89.70         70.33        10.26 o                         
  -9   1   1         82.16         66.17        10.66 o                         
  -8   1   1       7533.09       7691.96       105.54 o                         
  -7   1   1        687.83        716.70        18.79 o                         
  -6   1   1      14477.86      14491.90       211.93 o                         
  -5   1   1       7563.22       7902.19        81.71 o                         
  -4   1   1       3063.61       3070.81        35.21 o                         
  -3   1   1       7552.01       7858.23        67.02 o                         
  -2   1   1        173.23        150.20         3.95 o                         
  -1   1   1      10430.66      10758.71        37.76 o                         
   0   1   1      27344.61      26139.35       110.13 o                         
   1   1   1       2710.02       3260.28        15.69 o                         
   2   1   1      47081.57      46524.04       200.31 o                         
   3   1   1      14901.49      15374.20        59.27 o                         
   4   1   1       2279.04       2578.94        22.53 o                         
   5   1   1       3907.50       3975.50        32.71 o                         
   6   1   1        656.79        682.22        14.39 o                         
   7   1   1       2691.85       2890.93        35.31 o                         
   8   1   1       6644.88       6889.72        91.33 o                         
   9   1   1        288.67        285.10        14.92 o                         
  10   1   1       4671.95       4610.16        96.57 o                         
  11   1   1       1190.09       1368.10        59.76 o                         
 -11   2   1          6.38          9.49        74.38 o                         
 -10   2   1        661.94        686.18        24.71 o                         
  -9   2   1        244.73        249.51        15.33 o                         
  -8   2   1        946.24        942.21        25.34 o                         
  -7   2   1       1756.81       1785.53        30.93 o                         
  -6   2   1       6875.23       6808.64        75.73 o                         
  -5   2   1       7834.68       7848.97        90.54 o                         
  -4   2   1      32365.89      31904.30       323.13 o                         
  -3   2   1       1772.39       1839.33        24.38 o                         
  -2   2   1       6509.72       6279.62        45.58 o                         
  -1   2   1        647.12        766.37         8.73 o                         
   0   2   1       7400.33       7608.47        28.07 o                         
   1   2   1       1698.86       1886.31        13.35 o                         
   2   2   1       1325.01       1238.93        14.96 o                         
   3   2   1      35823.70      35671.20       109.55 o                         
   4   2   1      39752.39      41047.90       222.59 o                         
   5   2   1       1235.52       1222.79        14.93 o                         
   6   2   1       4206.00       4255.39        49.29 o                         
   7   2   1       1189.43       1221.02        19.41 o                         
   8   2   1       1839.00       1909.35        25.86 o                         
   9   2   1        291.68        322.53        12.99 o                         
  10   2   1        518.96        579.27        31.01 o                         
  11   2   1       3730.39       3942.15       121.12 o                         
 -10   3   1         58.67         32.53        14.99 o                         
  -9   3   1       1621.06       1672.18        37.51 o                         
  -8   3   1       2942.70       2954.84        49.03 o                         
  -7   3   1         72.69         38.08         8.11 o                         
  -6   3   1        145.01        167.03        10.38 o                         
  -5   3   1       4520.87       4330.29        57.81 o                         
  -4   3   1       8282.19       8109.19       104.81 o                         
  -3   3   1      30490.96      29786.83       254.81 o                         
  -2   3   1       1775.40       1954.64        22.77 o                         
  -1   3   1      11249.65      11570.84       123.48 o                         
   0   3   1      16291.54      16090.12        88.56 o                         
   1   3   1       1369.69       1416.53        10.59 o                         
   2   3   1        954.40        948.82        12.49 o                         
   3   3   1       2477.27       2596.38        25.13 o                         
   4   3   1       2692.37       2743.25        17.52 o                         
   5   3   1      20496.05      20853.44       121.44 o                         
   6   3   1         22.85         43.02         2.93 o                         
   7   3   1       8411.61       8772.41        75.85 o                         
   8   3   1       2702.22       2865.60        32.72 o                         
   9   3   1        417.09        439.01        26.19 o                         
  10   3   1        415.43        469.57        27.16 o                         
  11   3   1        558.01        594.19        40.00 o                         
  -9   4   1       1041.19        999.52        35.54 o                         
  -8   4   1       4003.32       4060.28        63.39 o                         
  -7   4   1       2109.00       2130.13        40.99 o                         
  -6   4   1        237.74        213.51        12.33 o                         
  -5   4   1       1502.85       1528.93        29.53 o                         
  -4   4   1       5958.39       5617.19        82.94 o                         
  -3   4   1        494.25        432.35        14.20 o                         
  -2   4   1      20078.17      19280.88       136.98 o                         
  -1   4   1       6091.91       6128.89        66.27 o                         
   0   4   1      20780.60      20392.66       198.37 o                         
   1   4   1       5326.47       5526.44        45.45 o                         
   2   4   1         81.14         92.97         3.03 o                         
   3   4   1       3178.12       3327.57        31.50 o                         
   4   4   1       4793.69       4726.70        39.02 o                         
   5   4   1         18.97         34.54         1.84 o                         
   6   4   1      17111.45      17485.24        98.49 o                         
   7   4   1       2790.85       2743.65        27.49 o                         
   8   4   1       7523.77       7676.49       156.14 o                         
   9   4   1       1249.87       1272.96        41.05 o                         
  10   4   1         12.68          6.87        11.71 o                         
  11   4   1       1739.50       1799.77        65.91 o                         
  -9   5   1       2892.01       2869.69       141.98 o                         
  -8   5   1       7647.06       7461.67       153.23 o                         
  -7   5   1       1084.95       1077.67        35.40 o                         
  -6   5   1       1128.28       1068.68        31.01 o                         
  -5   5   1        831.56        811.77        23.39 o                         
  -4   5   1       4685.58       4415.39        59.73 o                         
  -3   5   1       1826.87       1808.83        24.52 o                         
  -2   5   1       2575.59       2594.39        26.52 o                         
  -1   5   1      20696.01      20432.44       180.74 o                         
   0   5   1      25023.85      25738.60       326.65 o                         
   1   5   1       5435.96       5521.88        49.42 o                         
   2   5   1       7402.06       7112.81        45.48 o                         
   3   5   1       1830.69       1891.96        24.92 o                         
   4   5   1       4447.14       4464.45        38.78 o                         
   5   5   1        565.34        601.84        13.68 o                         
   6   5   1        943.14        941.76        20.88 o                         
   7   5   1       8462.50       8298.19       135.98 o                         
   8   5   1       6746.43       6918.59       128.00 o                         
   9   5   1       2315.38       2436.97        53.90 o                         
  10   5   1       1926.63       1950.48        51.92 o                         
  11   5   1        124.50        119.46        21.38 o                         
  -8   6   1       1713.29       1654.07        47.08 o                         
  -7   6   1       8175.00       8330.06       116.14 o                         
  -6   6   1        150.66        214.25        17.40 o                         
  -5   6   1       7711.44       7444.32        87.56 o                         
  -4   6   1       2984.80       3087.96        51.95 o                         
  -3   6   1         65.62         81.30         6.79 o                         
  -2   6   1       2252.58       2246.73        31.28 o                         
  -1   6   1       2344.76       2333.83        32.88 o                         
   0   6   1       9679.36       9688.18       111.55 o                         
   1   6   1      19408.61      19147.11       123.60 o                         
   2   6   1       1214.23       1158.05        14.77 o                         
   3   6   1      20656.24      18615.27       209.31 o                         
   4   6   1       2884.98       2848.19        34.41 o                         
   5   6   1        785.00        745.31        16.47 o                         
   6   6   1        669.87        751.44        20.52 o                         
   7   6   1        740.91        772.97        22.91 o                         
   8   6   1       2815.03       2898.55        76.63 o                         
   9   6   1       5236.84       5401.92        83.12 o                         
  10   6   1        349.36        389.27        27.58 o                         
  11   6   1       4054.35       4309.76       211.41 o                         
  -8   7   1       1367.48       1336.36        98.51 o                         
  -7   7   1        120.84        124.37        16.96 o                         
  -6   7   1       4605.79       4665.52        73.05 o                         
  -5   7   1       1047.96       1243.02        37.00 o                         
  -4   7   1       9520.19       9336.67       103.70 o                         
  -3   7   1       1289.91       1322.16        29.27 o                         
  -2   7   1         28.62         61.49         8.03 o                         
  -1   7   1       7689.24       7920.25        79.14 o                         
   0   7   1       1839.48       1915.34        28.85 o                         
   1   7   1        308.01        293.70         8.26 o                         
   2   7   1      12704.60      12157.59        67.86 o                         
   3   7   1        773.53        726.62        15.45 o                         
   4   7   1      20142.14      19732.94       188.21 o                         
   5   7   1        676.61        708.36        17.88 o                         
   6   7   1        275.17        285.54        13.63 o                         
   7   7   1       4156.25       4241.61        65.16 o                         
   8   7   1        830.26        859.69        26.46 o                         
   9   7   1         32.36         33.00        12.43 o                         
  10   7   1       2620.57       2718.81        80.83 o                         
  11   7   1         49.58         90.84        34.92 o                         
  -7   8   1        807.14        775.98       109.78 o                         
  -6   8   1         23.97         19.79        12.33 o                         
  -5   8   1       6122.12       6198.81        92.79 o                         
  -4   8   1       5959.44       6005.56        99.14 o                         
  -3   8   1       5199.61       5257.41        65.65 o                         
  -2   8   1       3155.18       3258.67        45.17 o                         
  -1   8   1          5.94        133.19        15.00 o                         
   0   8   1       2926.61       3061.43        51.33 o                         
   1   8   1        931.76        988.02        21.20 o                         
   2   8   1         51.19         78.68         7.38 o                         
   3   8   1      11309.12      10994.22        61.74 o                         
   4   8   1       7916.68       7573.27        81.07 o                         
   5   8   1       5855.56       5656.04        80.74 o                         
   6   8   1       1571.77       1552.77        38.23 o                         
   7   8   1        253.72        327.68        16.69 o                         
   8   8   1       2416.65       2346.55        52.31 o                         
   9   8   1        142.08         86.93        16.22 o                         
  10   8   1         34.90          8.80        15.21 o                         
  -6   9   1        415.02        313.40        71.34 o                         
  -5   9   1        152.97        153.04        16.71 o                         
  -4   9   1       3529.93       3503.29        63.93 o                         
  -3   9   1       7039.88       7035.57        81.87 o                         
  -2   9   1        268.75        345.07        18.87 o                         
  -1   9   1      12216.25      12816.18       103.42 o                         
   0   9   1        178.01        252.61        18.08 o                         
   1   9   1       1052.94       1118.97        24.38 o                         
   2   9   1       1189.58       1276.60        25.08 o                         
   3   9   1         80.42         71.84        12.25 o                         
   4   9   1       3015.00       2913.65        54.11 o                         
   5   9   1       6324.40       5867.99        97.73 o                         
   6   9   1        379.30        432.07        25.27 o                         
   7   9   1      11274.77      10416.08       173.97 o                         
   8   9   1         94.24         75.73        17.44 o                         
   9   9   1        473.52        456.88        27.37 o                         
  10   9   1        448.52        352.82        30.33 o                         
  -5  10   1       1562.93       1746.62       161.31 o                         
  -4  10   1        197.87        255.47        19.34 o                         
  -3  10   1        739.85        718.43        29.35 o                         
  -2  10   1       4571.49       4661.99        67.52 o                         
  -1  10   1        215.52        383.06        21.90 o                         
   0  10   1      13638.88      14382.77       120.42 o                         
   1  10   1       1757.73       1930.21        34.97 o                         
   2  10   1        508.41        527.66        31.02 o                         
   3  10   1       3183.56       3197.14        77.08 o                         
   4  10   1        100.43         68.63        15.67 o                         
   5  10   1        852.97        704.22        43.65 o                         
   6  10   1       3240.78       3100.58        83.40 o                         
   7  10   1         27.19        106.35        17.18 o                         
   8  10   1       6227.34       6099.05       181.80 o                         
   9  10   1        134.41        119.08        28.66 o                         
  10  10   1        121.49        137.71        49.72 o                         
  -3  11   1        703.75        790.85        35.15 o                         
  -2  11   1        148.60        114.40        13.99 o                         
  -1  11   1       4364.69       4648.83        64.31 o                         
   0  11   1       1627.83       1844.78        66.21 o                         
   1  11   1       5188.11       5681.14       116.71 o                         
   2  11   1       4671.33       4997.31       109.67 o                         
   3  11   1       1112.29       1142.70        48.90 o                         
   4  11   1       1847.88       1816.10        80.79 o                         
   5  11   1        129.26         86.39        19.71 o                         
   6  11   1        534.11        484.04        44.04 o                         
   7  11   1       3309.88       2980.04       113.09 o                         
   8  11   1        550.51        610.39        49.29 o                         
   9  11   1       2186.84       1889.76       111.32 o                         
  -2  12   1        729.83        813.42       111.19 o                         
  -1  12   1        199.88        242.23        40.86 o                         
   0  12   1       3905.35       4284.85       104.62 o                         
   1  12   1       2106.80       2274.43        75.97 o                         
   2  12   1       1887.64       2045.25        72.42 o                         
   3  12   1       8373.25       8763.48       143.89 o                         
   4  12   1        124.61        100.65        21.38 o                         
   5  12   1        747.85        653.60        74.80 o                         
   6  12   1        466.61        436.47        43.24 o                         
   7  12   1        290.64        247.42       114.22 o                         
   1  13   1        305.72        349.50        53.65 o                         
   2  13   1       1850.69       1992.20       118.42 o                         
   3  13   1        150.63        261.73        73.25 o                         
   4  13   1       8126.79       8154.81       367.09 o                         
  -6 -12   2        387.82        547.50        97.20 o                         
  -5 -12   2        623.56        421.65        83.13 o                         
  -4 -12   2       1231.54       1239.29        88.95 o                         
  -3 -12   2        786.06        832.76        56.98 o                         
  -2 -12   2       1747.78       1765.36        68.76 o                         
  -1 -12   2         28.94         36.62        24.68 o                         
   0 -12   2       5107.83       5530.79       148.28 o                         
   1 -12   2       4880.91       5141.24       276.06 o                         
  -7 -11   2       2028.07       1953.62        85.02 o                         
  -6 -11   2       3515.56       3053.22       118.40 o                         
  -5 -11   2         56.22         39.27        20.90 o                         
  -4 -11   2       3009.02       2713.10       139.28 o                         
  -3 -11   2        998.46       1083.24        53.79 o                         
  -2 -11   2          7.06          6.41        15.99 o                         
  -1 -11   2       3396.67       3629.00        95.02 o                         
   0 -11   2       1819.28       2026.39        70.69 o                         
   1 -11   2       3379.24       3643.54        56.26 o                         
   2 -11   2       3454.02       3623.65        57.84 o                         
   3 -11   2        515.80        547.27        26.55 o                         
  -8 -10   2       1376.11       1278.39        94.91 o                         
  -7 -10   2       2714.48       2571.31        88.85 o                         
  -6 -10   2        549.15        572.39        39.43 o                         
  -5 -10   2       4301.44       3872.21        91.60 o                         
  -4 -10   2       2226.10       2126.46        77.59 o                         
  -3 -10   2       5994.49       5722.74       119.24 o                         
  -2 -10   2         98.88         74.69        17.04 o                         
  -1 -10   2          8.52        -15.27        15.27 o                         
   0 -10   2       2324.56       2472.46        42.85 o                         
   1 -10   2       2902.25       2983.36        49.25 o                         
   2 -10   2        715.39        826.76        27.11 o                         
   3 -10   2       8258.25       8590.43       113.34 o                         
   4 -10   2        564.51        703.97        28.37 o                         
   5 -10   2       3699.88       3298.96       233.84 o                         
  -9  -9   2        521.81        551.98        45.43 o                         
  -8  -9   2        114.34        167.28        24.61 o                         
  -7  -9   2        397.80        393.82        30.04 o                         
  -6  -9   2       2458.42       2499.86        90.07 o                         
  -5  -9   2          5.61         52.48        17.31 o                         
  -4  -9   2       8798.24       8121.14       172.81 o                         
  -3  -9   2       5039.11       4760.55       104.24 o                         
  -2  -9   2       3741.52       3655.70        78.33 o                         
  -1  -9   2       2938.76       3031.47        43.88 o                         
   0  -9   2        605.44        677.93        21.67 o                         
   1  -9   2        775.45        836.12        24.05 o                         
   2  -9   2       2101.11       2211.74        42.66 o                         
   3  -9   2        196.44        237.92        16.09 o                         
   4  -9   2       7333.94       7543.48       119.14 o                         
   5  -9   2       2531.44       2552.36        51.06 o                         
   6  -9   2       1617.23       1318.21       148.50 o                         
 -10  -8   2       1960.60       2168.79        87.40 o                         
  -9  -8   2        229.71        238.46        24.33 o                         
  -8  -8   2       5077.57       5218.93       161.36 o                         
  -7  -8   2        350.86        373.04        28.59 o                         
  -6  -8   2         78.11         80.80        13.81 o                         
  -5  -8   2       2119.08       2127.40        52.15 o                         
  -4  -8   2       2040.76       1972.19        44.96 o                         
  -3  -8   2       6698.85       6494.29        90.66 o                         
  -2  -8   2       6899.63       7047.53        68.42 o                         
  -1  -8   2        390.97        435.32        15.81 o                         
   0  -8   2      15442.85      16176.48       105.97 o                         
   1  -8   2         71.26         73.96         8.51 o                         
   2  -8   2         86.42         91.29         9.43 o                         
   3  -8   2       2769.82       2845.18        48.55 o                         
   4  -8   2       1012.41       1039.37        30.55 o                         
   5  -8   2       5464.33       5621.12       104.39 o                         
   6  -8   2       2305.24       2258.10        51.63 o                         
   7  -8   2        931.35        656.77       104.97 o                         
 -11  -7   2       1925.70       1968.92       159.26 o                         
 -10  -7   2        794.97        779.84        42.89 o                         
  -9  -7   2       3026.04       3102.79       108.27 o                         
  -8  -7   2        436.39        422.40        31.48 o                         
  -7  -7   2       5685.27       5668.68       106.62 o                         
  -6  -7   2        298.45        294.76        15.74 o                         
  -5  -7   2        287.46        338.06        17.85 o                         
  -4  -7   2       6136.02       5721.21        71.36 o                         
  -3  -7   2       4527.55       4460.27        50.56 o                         
  -2  -7   2       3719.24       3600.97        36.71 o                         
  -1  -7   2      11047.56      11164.75        78.09 o                         
   0  -7   2        582.68        650.69        19.52 o                         
   1  -7   2      15696.84      16365.81       191.61 o                         
   2  -7   2        235.59        234.25        12.78 o                         
   3  -7   2        622.39        676.87        22.01 o                         
   4  -7   2       3619.15       3494.02        54.72 o                         
   5  -7   2       1658.85       1597.52        39.70 o                         
   6  -7   2       1698.47       1636.14        43.92 o                         
   7  -7   2       3676.53       3394.46        84.24 o                         
   8  -7   2        115.21        206.42        44.06 o                         
 -11  -6   2        206.90        161.41        29.47 o                         
 -10  -6   2       1122.31       1085.86        44.57 o                         
  -9  -6   2        371.20        395.83        26.90 o                         
  -8  -6   2       8972.82       8871.54       222.34 o                         
  -7  -6   2       3316.46       3215.84        61.42 o                         
  -6  -6   2       4155.62       3928.18        65.90 o                         
  -5  -6   2       2468.35       2395.90        40.39 o                         
  -4  -6   2       1031.70        906.48        12.94 o                         
  -3  -6   2       1703.53       1580.26        19.44 o                         
  -2  -6   2       2714.58       2815.67        28.39 o                         
  -1  -6   2        414.22        431.93        11.30 o                         
   0  -6   2      34568.78      35313.32       229.65 o                         
   1  -6   2       2438.47       2647.43        36.11 o                         
   2  -6   2       7735.75       7728.87        95.94 o                         
   3  -6   2       2617.81       2555.78        39.84 o                         
   4  -6   2        922.34        932.76        29.15 o                         
   5  -6   2        583.28        538.51        21.26 o                         
   6  -6   2       1065.75        987.85        30.01 o                         
   7  -6   2       1018.01        973.93        35.89 o                         
   8  -6   2       6557.31       6174.14       120.35 o                         
   9  -6   2        422.65        358.28        80.09 o                         
 -11  -5   2         16.87         52.86        19.94 o                         
 -10  -5   2         69.22         53.04        16.04 o                         
  -9  -5   2       1475.33       1492.42        47.89 o                         
  -8  -5   2        238.84        282.32        21.38 o                         
  -7  -5   2       8941.43       8742.33       178.59 o                         
  -6  -5   2       2875.76       2960.32        30.48 o                         
  -5  -5   2        849.01        790.24        11.66 o                         
  -4  -5   2      16520.10      16131.04       103.34 o                         
  -3  -5   2         56.27         83.77         3.95 o                         
  -2  -5   2        473.80        551.17        10.71 o                         
  -1  -5   2       1111.68       1054.78        16.68 o                         
   0  -5   2         15.72         33.64         4.25 o                         
   1  -5   2      15699.25      16054.52       204.76 o                         
   2  -5   2       4457.60       4394.57        57.68 o                         
   3  -5   2       4713.18       4564.86        51.62 o                         
   4  -5   2      20760.14      19602.12       193.37 o                         
   5  -5   2        242.24        240.38        15.37 o                         
   6  -5   2        318.83        306.36        17.32 o                         
   7  -5   2        486.25        488.50        23.89 o                         
   8  -5   2         56.79         92.12        14.98 o                         
   9  -5   2       3644.94       3428.09       146.62 o                         
 -11  -4   2       2284.95       2361.69        81.61 o                         
 -10  -4   2        335.87        378.89        27.10 o                         
  -9  -4   2        418.11        411.28        25.50 o                         
  -8  -4   2       1916.91       1887.91        44.31 o                         
  -7  -4   2       1220.81       1313.25        20.51 o                         
  -6  -4   2       6660.76       6673.51        62.38 o                         
  -5  -4   2      10265.22      10483.85        83.68 o                         
  -4  -4   2        118.90        133.21         3.56 o                         
  -3  -4   2      19857.76      19379.95        89.15 o                         
  -2  -4   2        362.37        411.93         6.48 o                         
  -1  -4   2        438.05        428.24         8.91 o                         
   0  -4   2       6768.87       6690.58        61.52 o                         
   1  -4   2       7834.24       7699.31        64.40 o                         
   2  -4   2       8903.55       8564.43        86.53 o                         
   3  -4   2      16387.42      16087.94       136.87 o                         
   4  -4   2       2495.30       2334.05        38.17 o                         
   5  -4   2       8597.51       8475.62       131.10 o                         
   6  -4   2         22.01         33.68         8.94 o                         
   7  -4   2       1823.58       1827.05        44.25 o                         
   8  -4   2       1992.73       1941.45        41.35 o                         
   9  -4   2        254.28        260.52        18.98 o                         
 -11  -3   2         33.67         49.98        20.07 o                         
 -10  -3   2       1404.48       1496.14        51.33 o                         
  -9  -3   2       3196.04       3366.75        71.71 o                         
  -8  -3   2        440.00        479.35        12.92 o                         
  -7  -3   2       1586.18       1721.81        26.95 o                         
  -6  -3   2       1036.30       1023.65        13.99 o                         
  -5  -3   2       1839.85       1857.03        17.60 o                         
  -4  -3   2      25279.79      25299.94       170.23 o                         
  -3  -3   2        441.33        489.26         5.89 o                         
  -2  -3   2      18584.30      18657.36        67.43 o                         
  -1  -3   2      16540.02      16181.57        53.87 o                         
   0  -3   2       4534.61       4454.02        31.67 o                         
   1  -3   2        257.73        380.85         9.66 o                         
   2  -3   2        824.95        987.93        18.01 o                         
   3  -3   2       3993.43       4177.64        49.74 o                         
   4  -3   2      34643.94      33938.25       469.26 o                         
   5  -3   2        141.93        176.06        11.77 o                         
   6  -3   2       9327.87       9194.19       118.09 o                         
   7  -3   2       3277.76       3183.37        46.48 o                         
   8  -3   2       2305.53       2310.76        41.63 o                         
   9  -3   2        325.52        314.03        19.11 o                         
  10  -3   2         46.45         25.11        15.00 o                         
 -11  -2   2       3693.76       3970.16       109.63 o                         
 -10  -2   2       1237.86       1255.72        47.67 o                         
  -9  -2   2       2555.58       2696.57        45.10 o                         
  -8  -2   2       8781.63       8950.09       130.44 o                         
  -7  -2   2        177.93        198.63         8.48 o                         
  -6  -2   2        529.42        551.98        10.04 o                         
  -5  -2   2       1272.93       1278.57        13.54 o                         
  -4  -2   2          4.25         12.04         1.98 o                         
  -3  -2   2      28849.89      28128.11       121.13 o                         
  -2  -2   2        979.93       1001.41         7.53 o                         
  -1  -2   2      25423.49      25530.43        82.19 o                         
   0  -2   2      41909.57      43272.05       116.50 o                         
   1  -2   2        733.40        902.00        13.50 o                         
   2  -2   2       2619.59       2560.64        28.61 o                         
   3  -2   2       3304.18       3269.51        35.41 o                         
   4  -2   2        211.29        168.00         9.46 o                         
   5  -2   2       7260.39       7136.82       104.94 o                         
   6  -2   2        271.04        386.35        15.27 o                         
   7  -2   2       7777.13       7630.71        94.28 o                         
   8  -2   2      10744.91      10545.12       165.54 o                         
   9  -2   2        194.68        185.11        14.39 o                         
  10  -2   2        903.94        853.76        33.26 o                         
 -11  -1   2        288.81        295.09        33.06 o                         
 -10  -1   2        804.14        855.16        39.50 o                         
  -9  -1   2       3085.31       3085.04        59.33 o                         
  -8  -1   2       2423.14       2417.43        40.57 o                         
  -7  -1   2      12046.45      12067.29       157.06 o                         
  -6  -1   2       1358.66       1344.73        16.58 o                         
  -5  -1   2       8424.71       8447.88        67.86 o                         
  -4  -1   2       2658.47       2878.67        20.74 o                         
  -3  -1   2        167.35        170.63         4.21 o                         
  -2  -1   2       1152.01       1187.90         7.29 o                         
  -1  -1   2      32688.38      32255.10       122.23 o                         
   0  -1   2      12388.23      13373.58        43.56 o                         
   1  -1   2      41354.91      40950.18       234.66 o                         
   2  -1   2         60.74         47.45         3.72 o                         
   3  -1   2      17387.14      17823.28       117.80 o                         
   4  -1   2       1022.36       1082.60        18.87 o                         
   5  -1   2        333.63        347.07        11.74 o                         
   6  -1   2       4070.97       3961.85        48.84 o                         
   7  -1   2       4473.05       4668.36        63.88 o                         
   8  -1   2       3797.18       3963.61        49.00 o                         
   9  -1   2       3455.69       3477.64        55.57 o                         
  10  -1   2        108.16        120.00        13.99 o                         
  11  -1   2       2686.72       2555.66        56.23 o                         
 -11   0   2        698.46        728.38        48.10 o                         
 -10   0   2        211.56        189.36        12.58 o                         
  -9   0   2        901.62       1016.78        24.50 o                         
  -8   0   2      11056.63      11174.50       196.88 o                         
  -7   0   2         95.37        111.17         8.70 o                         
  -6   0   2       4044.17       3989.17        41.68 o                         
  -5   0   2       3607.08       3806.19        44.69 o                         
  -4   0   2       7715.01       7855.17        56.91 o                         
  -3   0   2       5075.34       5139.05        37.37 o                         
  -2   0   2        837.63        755.52         6.93 o                         
  -1   0   2       1445.11       1334.78         7.08 o                         
   0   0   2      31168.12      32180.28       137.85 o                         
   1   0   2      11907.39      12085.22        40.15 o                         
   2   0   2      18566.44      19271.89        71.91 o                         
   3   0   2      15966.71      16255.41       117.96 o                         
   4   0   2       9426.55       9630.09        82.68 o                         
   5   0   2       2443.15       2532.30        29.83 o                         
   6   0   2         44.64         57.69         6.24 o                         
   7   0   2       3145.64       3290.18        45.23 o                         
   8   0   2       6351.69       6380.63        99.23 o                         
   9   0   2        305.65        317.93        20.09 o                         
  10   0   2       2354.41       2349.89        50.21 o                         
  11   0   2        874.19        926.02        59.62 o                         
 -11   1   2          7.46         -1.07        11.52 o                         
 -10   1   2        445.73        426.95        21.26 o                         
  -9   1   2         85.34         73.19         9.22 o                         
  -8   1   2        646.15        646.82        20.36 o                         
  -7   1   2       8587.70       8482.36       133.81 o                         
  -6   1   2       1227.38       1273.15        22.09 o                         
  -5   1   2      16113.14      16285.16       206.13 o                         
  -4   1   2      18304.62      18041.67       169.45 o                         
  -3   1   2       4006.69       4011.41        32.92 o                         
  -2   1   2        587.73        602.49         8.55 o                         
  -1   1   2       2930.90       3176.29        14.65 o                         
   0   1   2         42.71         90.34         3.31 o                         
   1   1   2      37871.55      36893.60        95.79 o                         
   2   1   2      11633.25      12223.33        49.15 o                         
   3   1   2      33831.79      34198.28       151.57 o                         
   4   1   2       8673.74       9318.68        72.19 o                         
   5   1   2       4298.18       4535.43        44.51 o                         
   6   1   2       3329.90       3444.53        35.56 o                         
   7   1   2         77.88        104.23         6.86 o                         
   8   1   2        676.19        677.44        17.52 o                         
   9   1   2       2524.65       2641.02        44.90 o                         
  10   1   2          2.85         -7.12         9.68 o                         
  11   1   2       4639.66       4794.68       186.49 o                         
 -10   2   2          5.94         20.86        13.12 o                         
  -9   2   2       2109.05       2122.24        44.19 o                         
  -8   2   2       2846.12       2868.71        44.70 o                         
  -7   2   2        118.83        105.22         8.89 o                         
  -6   2   2       2691.61       2746.31        37.17 o                         
  -5   2   2       4067.81       4192.92        54.39 o                         
  -4   2   2      18104.85      18085.50       211.22 o                         
  -3   2   2      17915.42      18331.74       178.05 o                         
  -2   2   2        517.84        441.79        10.01 o                         
  -1   2   2      16850.83      16406.69        64.76 o                         
   0   2   2       1008.54        911.38         7.03 o                         
   1   2   2       3253.09       3113.27        11.83 o                         
   2   2   2       2123.97       2210.71         9.63 o                         
   3   2   2      27061.33      28419.27        97.03 o                         
   4   2   2      27709.08      28955.42       121.62 o                         
   5   2   2      17187.96      17947.29       134.91 o                         
   6   2   2         25.76         35.53         4.48 o                         
   7   2   2      11517.68      11837.98       103.57 o                         
   8   2   2        318.26        330.05        12.08 o                         
   9   2   2        257.20        262.07        12.29 o                         
  10   2   2        577.09        582.93        41.18 o                         
  11   2   2        925.82       1010.49        49.44 o                         
 -10   3   2       1995.29       2087.56        51.63 o                         
  -9   3   2        766.66        863.80        28.41 o                         
  -8   3   2       2793.02       2737.84        44.06 o                         
  -7   3   2       1015.61        995.75        24.33 o                         
  -6   3   2        273.37        270.86        12.55 o                         
  -5   3   2       2291.38       2287.81        35.80 o                         
  -4   3   2      23448.64      22852.00       267.59 o                         
  -3   3   2       3098.46       3101.38        41.97 o                         
  -2   3   2      22839.25      23124.84       220.11 o                         
  -1   3   2         14.00         91.80         8.41 o                         
   0   3   2      30529.84      30804.51       135.18 o                         
   1   3   2        119.13        160.62         3.17 o                         
   2   3   2        314.88        294.90         3.50 o                         
   3   3   2       5656.33       5403.81        48.68 o                         
   4   3   2      15966.95      16481.17        67.94 o                         
   5   3   2       5132.89       5199.30        27.20 o                         
   6   3   2      10337.36      10648.02        83.77 o                         
   7   3   2        634.01        659.03        13.31 o                         
   8   3   2       6056.72       6182.26        64.58 o                         
   9   3   2        977.92       1039.91        37.17 o                         
  10   3   2        853.58        841.88        41.59 o                         
  11   3   2       1007.82       1091.87        49.64 o                         
 -10   4   2          3.27         62.54        39.02 o                         
  -9   4   2       5590.13       5734.34       106.93 o                         
  -8   4   2       3340.92       3334.19        63.95 o                         
  -7   4   2        232.23        226.89        12.55 o                         
  -6   4   2       2647.95       2644.82        43.16 o                         
  -5   4   2         69.63         61.53         7.93 o                         
  -4   4   2       3362.24       3252.59        46.18 o                         
  -3   4   2       6076.32       6276.27        57.01 o                         
  -2   4   2        154.53        160.65         8.09 o                         
  -1   4   2      38719.72      37457.87       276.91 o                         
   0   4   2      18952.49      18784.70       119.65 o                         
   1   4   2       5338.09       5167.07        26.43 o                         
   2   4   2       1457.77       1361.34        10.24 o                         
   3   4   2       1778.40       1726.18        22.13 o                         
   4   4   2       4947.10       5299.27        42.60 o                         
   5   4   2       2511.25       2454.50        15.88 o                         
   6   4   2        108.89        113.73         3.35 o                         
   7   4   2      19434.44      20309.51       169.87 o                         
   8   4   2       2498.41       2495.94        47.45 o                         
   9   4   2       1328.18       1363.46        42.05 o                         
  10   4   2       1483.49       1550.28        48.56 o                         
  11   4   2         87.41        100.41        19.38 o                         
  -9   5   2       1421.85       1317.86       122.07 o                         
  -8   5   2       6560.78       6582.92       127.42 o                         
  -7   5   2       3855.02       3711.39        58.85 o                         
  -6   5   2        590.69        673.49        23.73 o                         
  -5   5   2       5184.17       5092.99        68.59 o                         
  -4   5   2       1639.81       1582.59        31.29 o                         
  -3   5   2        147.41        163.14         8.85 o                         
  -2   5   2        842.50        710.74        13.89 o                         
  -1   5   2       2335.25       2388.21        29.44 o                         
   0   5   2      37179.75      36488.33       311.03 o                         
   1   5   2      12396.49      12989.44       108.15 o                         
   2   5   2        659.02        728.63         8.86 o                         
   3   5   2      15867.75      16395.67       106.61 o                         
   4   5   2       1074.61       1196.90        21.38 o                         
   5   5   2        647.91        676.71        15.14 o                         
   6   5   2        676.74        661.27        16.38 o                         
   7   5   2        405.24        386.85        15.38 o                         
   8   5   2       9802.30       9980.18       174.52 o                         
   9   5   2       2432.81       2406.94        65.20 o                         
  10   5   2        380.96        428.10        26.85 o                         
  11   5   2       3030.80       3157.12        87.76 o                         
  -8   6   2       1283.55       1205.83        40.83 o                         
  -7   6   2        611.44        609.68        26.33 o                         
  -6   6   2       7843.55       7338.63       107.43 o                         
  -5   6   2        125.90        180.54        17.64 o                         
  -4   6   2      12225.48      11791.37       140.96 o                         
  -3   6   2       2104.71       2074.71        28.60 o                         
  -2   6   2       2028.21       1761.11        25.11 o                         
  -1   6   2        824.58        740.85        23.25 o                         
   0   6   2       7883.91       7997.28       114.36 o                         
   1   6   2       1686.29       1775.46        32.52 o                         
   2   6   2      23337.51      23149.21       116.49 o                         
   3   6   2         31.70        101.53        20.21 o                         
   4   6   2      14892.37      14805.48        94.63 o                         
   5   6   2       1530.11       1477.96        25.83 o                         
   6   6   2       1027.80       1009.40        21.34 o                         
   7   6   2       2631.20       2768.30        67.44 o                         
   8   6   2        467.61        446.58        19.64 o                         
   9   6   2       1540.35       1552.50        45.74 o                         
  10   6   2       3046.57       3074.48        79.48 o                         
  11   6   2         92.53        195.63        27.58 o                         
  -8   7   2       1471.01       1376.83       100.62 o                         
  -7   7   2       1228.28       1319.22        38.88 o                         
  -6   7   2          3.56         20.57        11.39 o                         
  -5   7   2      13486.25      12886.31       154.29 o                         
  -4   7   2       1448.83       1561.84        35.58 o                         
  -3   7   2       3542.54       3438.58        48.20 o                         
  -2   7   2       3473.01       3515.84        45.28 o                         
  -1   7   2        206.28        264.76        16.26 o                         
   0   7   2       7062.47       7157.25       105.75 o                         
   1   7   2        840.64        809.11        15.64 o                         
   2   7   2        381.60        442.37        11.26 o                         
   3   7   2      24969.50      23761.50       164.19 o                         
   4   7   2       1012.93       1155.61        31.61 o                         
   5   7   2       3886.69       3965.08        45.07 o                         
   6   7   2       6597.16       6503.22        83.28 o                         
   7   7   2        247.50        273.01        15.30 o                         
   8   7   2       2673.50       2788.16        48.02 o                         
   9   7   2        119.63        116.53        16.13 o                         
  10   7   2        174.38        185.00        22.63 o                         
  11   7   2       4361.71       4611.81       166.94 o                         
  -7   8   2        319.57        273.91        68.62 o                         
  -6   8   2        360.07        378.09        20.81 o                         
  -5   8   2        156.63        202.13        16.18 o                         
  -4   8   2      11266.12      10994.32       127.78 o                         
  -3   8   2       6098.29       6244.96        69.53 o                         
  -2   8   2       4804.20       4878.24        58.08 o                         
  -1   8   2       8774.53       9272.60       122.62 o                         
   0   8   2          0.92        136.88        20.33 o                         
   1   8   2        991.19        988.97        23.28 o                         
   2   8   2        743.69        760.72        15.33 o                         
   3   8   2        217.34        235.39         8.55 o                         
   4   8   2      13424.98      13051.93       131.63 o                         
   5   8   2       2245.86       2235.80        41.29 o                         
   6   8   2       4514.47       4475.35        76.52 o                         
   7   8   2       5755.06       5639.18        69.20 o                         
   8   8   2         29.93         45.45         9.85 o                         
   9   8   2        851.86        902.24        35.26 o                         
  10   8   2        248.02        240.70        24.78 o                         
  -6   9   2        187.02        169.74        57.35 o                         
  -5   9   2       2321.70       2366.47        50.30 o                         
  -4   9   2        518.50        509.53        25.52 o                         
  -3   9   2       1030.97       1107.70        32.60 o                         
  -2   9   2       8473.32       8685.07        87.66 o                         
  -1   9   2       1831.39       1980.82        38.90 o                         
   0   9   2      12181.31      12650.04       132.63 o                         
   1   9   2        250.42        305.18        13.24 o                         
   2   9   2       1154.25       1220.53        22.59 o                         
   3   9   2       1947.33       1947.57        45.72 o                         
   4   9   2         55.29         59.59        10.76 o                         
   5   9   2        814.21        864.43        32.23 o                         
   6   9   2       7015.59       6771.62       106.97 o                         
   7   9   2       1944.04       2072.14        46.22 o                         
   8   9   2       4465.11       4099.16        76.72 o                         
   9   9   2        247.51        219.57        21.75 o                         
  10   9   2       1098.43       1179.01        51.57 o                         
  -5  10   2        705.18        767.35       109.66 o                         
  -4  10   2       1245.08       1216.36        36.14 o                         
  -3  10   2        580.28        600.25        24.87 o                         
  -2  10   2         35.43         67.53        11.32 o                         
  -1  10   2      15971.53      16688.27       159.93 o                         
   0  10   2          4.92        106.06        17.99 o                         
   1  10   2       6135.95       6371.08        64.22 o                         
   2  10   2       1083.72       1221.00        46.58 o                         
   3  10   2       1119.52       1202.90        43.14 o                         
   4  10   2       3559.95       3484.01        78.34 o                         
   5  10   2        162.31        151.65        37.78 o                         
   6  10   2        173.13        141.97        20.36 o                         
   7  10   2       6200.47       5698.15       141.18 o                         
   8  10   2          2.41         81.07        15.32 o                         
   9  10   2       2074.96       2013.71        71.76 o                         
  10  10   2        630.80        573.71       111.12 o                         
  -3  11   2        962.21        943.71        35.07 o                         
  -2  11   2        114.38        118.95        12.67 o                         
  -1  11   2        321.12        332.71        17.27 o                         
   0  11   2       6219.01       6687.36       104.29 o                         
   1  11   2       3333.73       3681.25        82.89 o                         
   2  11   2       3450.49       3768.85        84.54 o                         
   3  11   2       5689.64       5826.03       110.02 o                         
   4  11   2        334.93        355.62        28.24 o                         
   5  11   2       1046.99        978.07        59.93 o                         
   6  11   2        274.75        279.60        34.10 o                         
   7  11   2        880.65        736.35        56.20 o                         
   8  11   2       2695.25       2516.21        86.54 o                         
   9  11   2        797.77        851.48        79.98 o                         
  -2  12   2        706.99        632.91        30.68 o                         
  -1  12   2       2022.53       2265.73        94.31 o                         
   0  12   2        162.16        157.05        36.30 o                         
   1  12   2       1268.13       1305.01        60.98 o                         
   2  12   2       3348.57       3625.86        95.40 o                         
   3  12   2       3896.75       4185.80        96.25 o                         
   4  12   2       5169.14       5104.53       168.57 o                         
   5  12   2        158.20        143.54        28.72 o                         
   6  12   2        771.53        756.50        56.72 o                         
   7  12   2       1566.01       1218.12        93.75 o                         
   8  12   2        284.45        161.33        71.96 o                         
   1  13   2          5.76         38.11        42.65 o                         
   2  13   2        556.66        564.94        65.07 o                         
   3  13   2       4701.85       4995.23       156.91 o                         
   4  13   2        388.25        475.36        66.37 o                         
   5  13   2       2803.42       3022.68       222.90 o                         
  -5 -12   3        159.98        117.40        52.95 o                         
  -4 -12   3       1391.52       1240.47       143.58 o                         
  -3 -12   3        677.26        769.15       114.07 o                         
  -2 -12   3        502.73        549.34        56.02 o                         
  -1 -12   3       1818.07       1993.70        88.85 o                         
   0 -12   3       1913.94       1967.89       122.97 o                         
  -7 -11   3       1932.40       1693.02       111.23 o                         
  -6 -11   3        914.08        978.19        60.74 o                         
  -5 -11   3       5675.32       5359.00       131.32 o                         
  -4 -11   3          2.52         35.25        21.02 o                         
  -3 -11   3       1389.92       1372.53        66.88 o                         
  -2 -11   3        746.22        705.26        43.18 o                         
  -1 -11   3         30.55         43.55        17.11 o                         
   0 -11   3       4476.65       4878.91       111.72 o                         
   1 -11   3       1965.39       2184.74        74.66 o                         
   2 -11   3       1691.92       1724.55        42.93 o                         
   3 -11   3       4806.58       4901.63        78.11 o                         
  -8 -10   3        171.27        174.07        87.49 o                         
  -7 -10   3       2088.98       1926.39        77.76 o                         
  -6 -10   3       1366.84       1185.76        60.70 o                         
  -5 -10   3        129.66        121.93        20.77 o                         
  -4 -10   3      12320.66      11233.68       303.08 o                         
  -3 -10   3        724.06        757.31        42.75 o                         
  -2 -10   3       1904.87       2028.63        68.44 o                         
  -1 -10   3        352.50        423.44        33.05 o                         
   0 -10   3        203.84        227.89        14.50 o                         
   1 -10   3       3004.47       3294.13        52.11 o                         
   2 -10   3       1156.34       1206.41        32.71 o                         
   3 -10   3        240.32        286.83        17.89 o                         
   4 -10   3      10274.72      10196.08       130.14 o                         
   5 -10   3        249.81        201.44        45.15 o                         
  -9  -9   3        416.01        372.71        74.03 o                         
  -8  -9   3       1239.96       1270.20        65.67 o                         
  -7  -9   3       1152.98       1141.94        46.88 o                         
  -6  -9   3        169.94        166.33        19.30 o                         
  -5  -9   3       2536.10       2329.21        73.12 o                         
  -4  -9   3         16.82         19.74        17.15 o                         
  -3  -9   3      11060.15       9464.14       179.10 o                         
  -2  -9   3       3416.25       3345.20        75.85 o                         
  -1  -9   3       3789.34       4094.14        52.23 o                         
   0  -9   3       2311.26       2480.41        40.43 o                         
   1  -9   3        340.51        349.25        16.46 o                         
   2  -9   3        438.94        466.78        20.18 o                         
   3  -9   3       2126.13       2188.14        44.48 o                         
   4  -9   3        283.37        325.28        19.37 o                         
   5  -9   3       5991.05       5980.90       110.94 o                         
   6  -9   3       1498.23       1336.18       103.28 o                         
 -10  -8   3        556.06        458.84        83.05 o                         
  -9  -8   3       3643.77       3736.92       102.44 o                         
  -8  -8   3        237.93        247.02        32.20 o                         
  -7  -8   3       3053.31       3040.95        86.26 o                         
  -6  -8   3         76.24        113.45        15.85 o                         
  -5  -8   3         16.31         24.38        10.95 o                         
  -4  -8   3       6717.64       6617.54       180.00 o                         
  -3  -8   3       2392.99       2387.77        85.02 o                         
  -2  -8   3       3795.58       3848.28        48.00 o                         
  -1  -8   3      10867.17      10887.96        88.09 o                         
   0  -8   3       1499.90       1589.38        32.27 o                         
   1  -8   3       4746.87       4861.76        57.57 o                         
   2  -8   3         38.83         46.25         8.62 o                         
   3  -8   3        140.25        139.62        12.60 o                         
   4  -8   3       4557.81       4677.85        71.66 o                         
   5  -8   3        164.43        200.58        15.58 o                         
   6  -8   3       1602.80       1563.14        47.14 o                         
   7  -8   3       5199.59       4079.46       178.70 o                         
 -10  -7   3        307.96        327.04        34.74 o                         
  -9  -7   3        322.19        338.09        31.58 o                         
  -8  -7   3       8432.12       8510.53       218.76 o                         
  -7  -7   3        333.68        383.23        30.46 o                         
  -6  -7   3       2594.20       2597.93        59.71 o                         
  -5  -7   3        655.91        703.61        23.42 o                         
  -4  -7   3        224.15        234.29        13.69 o                         
  -3  -7   3       3275.34       3457.23        51.06 o                         
  -2  -7   3       2107.52       2115.92        28.41 o                         
  -1  -7   3       3198.10       3158.44        34.71 o                         
   0  -7   3      23830.39      24229.99       144.72 o                         
   1  -7   3        233.19        273.04        14.00 o                         
   2  -7   3       7647.97       7805.24        88.53 o                         
   3  -7   3        592.42        621.01        20.92 o                         
   4  -7   3         33.80         18.88         8.92 o                         
   5  -7   3       2105.48       2167.94        47.10 o                         
   6  -7   3        533.71        528.66        24.79 o                         
   7  -7   3        994.28       1078.53        37.55 o                         
   8  -7   3       6934.65       6555.33       311.63 o                         
 -10  -6   3        227.46        233.11        22.93 o                         
  -9  -6   3       2063.78       2123.69        75.65 o                         
  -8  -6   3        117.44        159.37        17.14 o                         
  -7  -6   3       7412.58       7340.82       180.89 o                         
  -6  -6   3       1393.01       1345.47        35.92 o                         
  -5  -6   3       8281.71       8015.84       122.34 o                         
  -4  -6   3       7279.94       7240.35        61.38 o                         
  -3  -6   3        160.05        193.51         8.75 o                         
  -2  -6   3        638.73        642.56        14.49 o                         
  -1  -6   3       7148.91       7097.94        54.54 o                         
   0  -6   3        345.82        286.05        10.58 o                         
   1  -6   3      13977.72      14091.25       151.14 o                         
   2  -6   3       3339.17       3394.31        57.58 o                         
   3  -6   3      10994.56      11126.45       151.64 o                         
   4  -6   3       6446.73       6421.11        91.99 o                         
   5  -6   3        220.93        218.06        14.48 o                         
   6  -6   3        261.48        218.90        14.84 o                         
   7  -6   3       1565.81       1477.84        43.66 o                         
   8  -6   3        535.19        501.83        45.64 o                         
 -11  -5   3       2417.05       2271.67       170.56 o                         
 -10  -5   3         14.62         26.04        14.87 o                         
  -9  -5   3        147.54        130.38        16.83 o                         
  -8  -5   3       5356.01       5446.01       122.64 o                         
  -7  -5   3        186.43        195.54        16.60 o                         
  -6  -5   3       2667.34       2604.45        69.71 o                         
  -5  -5   3      11841.14      11524.21       129.98 o                         
  -4  -5   3       5933.43       5778.64        38.41 o                         
  -3  -5   3       8870.17       8761.43        59.07 o                         
  -2  -5   3       1502.12       1511.70        20.90 o                         
  -1  -5   3       1408.67       1411.18        19.84 o                         
   0  -5   3      12536.47      12315.64        68.49 o                         
   1  -5   3         29.96         35.35         3.11 o                         
   2  -5   3       7595.02       7203.84       106.19 o                         
   3  -5   3       8980.41       8800.99        97.66 o                         
   4  -5   3       4224.22       4320.62        65.37 o                         
   5  -5   3       7092.03       6898.85       110.55 o                         
   6  -5   3        158.35        139.11        12.66 o                         
   7  -5   3       1186.81       1122.00        36.09 o                         
   8  -5   3       3735.51       3753.58        68.42 o                         
   9  -5   3         23.65        -17.21        55.80 o                         
 -11  -4   3        161.21        229.45        46.30 o                         
 -10  -4   3       2271.73       2386.72        65.66 o                         
  -9  -4   3        157.37        138.75        15.85 o                         
  -8  -4   3        429.26        467.42        25.33 o                         
  -7  -4   3       2135.58       2219.01        27.44 o                         
  -6  -4   3       1121.59       1158.63        17.45 o                         
  -5  -4   3       3777.41       3787.77        37.14 o                         
  -4  -4   3      23548.95      23432.41       172.52 o                         
  -3  -4   3          6.82        146.57        21.41 o                         
  -2  -4   3      11751.52      11419.79        63.69 o                         
  -1  -4   3        712.49        774.92        13.85 o                         
   0  -4   3       4266.33       4432.41        36.53 o                         
   1  -4   3       3215.29       3509.55        32.50 o                         
   2  -4   3         58.27         66.31         4.84 o                         
   3  -4   3       4725.03       4532.55        45.65 o                         
   4  -4   3      17064.14      16291.98       189.84 o                         
   5  -4   3         17.40         35.79         8.20 o                         
   6  -4   3       7530.95       7181.34        78.96 o                         
   7  -4   3        295.65        304.84        19.92 o                         
   8  -4   3       1156.23       1058.50        30.83 o                         
   9  -4   3        427.45        385.19        21.15 o                         
 -11  -3   3       2733.06       2925.80       189.18 o                         
 -10  -3   3        421.48        523.02        31.40 o                         
  -9  -3   3       3054.25       3249.47        71.11 o                         
  -8  -3   3       4065.65       4232.90        59.03 o                         
  -7  -3   3        435.54        411.01        11.27 o                         
  -6  -3   3         95.61        116.90         5.39 o                         
  -5  -3   3       6756.57       6799.36        67.54 o                         
  -4  -3   3       6889.25       6851.13        55.35 o                         
  -3  -3   3      25066.26      25195.71       166.62 o                         
  -2  -3   3       4641.94       4762.14        25.05 o                         
  -1  -3   3      13521.83      13516.89        57.19 o                         
   0  -3   3      13176.31      12958.29        95.06 o                         
   1  -3   3       1370.94       1344.46        20.80 o                         
   2  -3   3        896.78        843.85        16.58 o                         
   3  -3   3       4097.60       4098.81        52.33 o                         
   4  -3   3       5481.13       5388.81        71.62 o                         
   5  -3   3       7894.00       7748.95        93.59 o                         
   6  -3   3        275.56        323.15        15.86 o                         
   7  -3   3       9432.84       8988.38       136.41 o                         
   8  -3   3       3948.91       3967.75        73.31 o                         
   9  -3   3        440.49        447.43        20.90 o                         
  10  -3   3        226.77        187.72        21.55 o                         
 -11  -2   3         17.09         -0.34        39.45 o                         
 -10  -2   3       2427.11       2639.75        68.94 o                         
  -9  -2   3       1931.03       2117.32        68.78 o                         
  -8  -2   3       3268.22       3376.50        58.04 o                         
  -7  -2   3       7293.19       7422.38        97.68 o                         
  -6  -2   3        705.55        733.47        15.12 o                         
  -5  -2   3        102.84        111.08         4.59 o                         
  -4  -2   3       6063.53       6190.33        63.51 o                         
  -3  -2   3         63.55         78.93         3.21 o                         
  -2  -2   3      17787.93      18076.21        64.26 o                         
  -1  -2   3      21046.32      20896.71        68.58 o                         
   0  -2   3      38588.68      37960.69       135.27 o                         
   1  -2   3      34963.55      35498.65       190.21 o                         
   2  -2   3       3561.21       3739.39        34.94 o                         
   3  -2   3        497.17        525.92        14.81 o                         
   4  -2   3       5473.48       5471.31        60.88 o                         
   5  -2   3        173.22        204.23        11.55 o                         
   6  -2   3       7733.04       7550.63       114.75 o                         
   7  -2   3       4964.33       4846.58        76.79 o                         
   8  -2   3       5774.60       5704.80        83.46 o                         
   9  -2   3       2788.05       2601.23        50.33 o                         
  10  -2   3        879.64        930.65        33.79 o                         
 -11  -1   3        615.15        698.13        94.80 o                         
 -10  -1   3        161.10        168.42        20.44 o                         
  -9  -1   3       3826.21       3960.86        81.16 o                         
  -8  -1   3       9667.33       9494.39       140.41 o                         
  -7  -1   3       1004.41       1070.33        20.27 o                         
  -6  -1   3       8374.91       8383.28        93.69 o                         
  -5  -1   3         40.22         47.47         4.07 o                         
  -4  -1   3       5572.19       5584.68        42.97 o                         
  -3  -1   3       2158.71       1948.47        16.45 o                         
  -2  -1   3       4018.53       4493.92        25.58 o                         
  -1  -1   3      23148.87      23462.38        79.39 o                         
   0  -1   3      30936.20      32934.85        99.58 o                         
   1  -1   3       1759.66       1950.95        14.23 o                         
   2  -1   3      25122.35      25049.75       121.89 o                         
   3  -1   3       1385.70       1360.77        20.75 o                         
   4  -1   3      13564.82      13542.73       126.21 o                         
   5  -1   3        145.38        165.38         7.83 o                         
   6  -1   3         35.47         35.20         6.77 o                         
   7  -1   3       4838.16       4843.79        79.09 o                         
   8  -1   3       5317.50       5400.26        88.21 o                         
   9  -1   3        717.32        733.04        24.49 o                         
  10  -1   3       5789.56       5708.56       112.05 o                         
  11  -1   3         52.00         56.38        16.58 o                         
 -10   0   3         76.97         66.13         9.27 o                         
  -9   0   3       1094.33       1152.81        29.72 o                         
  -8   0   3       1935.54       1913.94        34.16 o                         
  -7   0   3       8989.98       8939.89       123.47 o                         
  -6   0   3          3.30         16.23         6.00 o                         
  -5   0   3      23353.73      22455.71       230.61 o                         
  -4   0   3      10406.42      10685.71        89.71 o                         
  -3   0   3       3108.66       3085.74        23.31 o                         
  -2   0   3       4178.51       4277.48        25.46 o                         
  -1   0   3         37.18         69.41         2.14 o                         
   0   0   3      23183.80      22892.35       101.44 o                         
   1   0   3      32592.70      32760.54       168.98 o                         
   2   0   3        219.65        207.21         5.65 o                         
   3   0   3      36577.08      37122.91       194.25 o                         
   4   0   3      10698.58      11529.84       106.31 o                         
   5   0   3       6081.65       6197.78        76.20 o                         
   6   0   3        116.22        143.74         7.71 o                         
   7   0   3       1690.98       1718.69        29.40 o                         
   8   0   3       3945.11       4056.24        70.71 o                         
   9   0   3       2610.15       2571.52        59.13 o                         
  10   0   3        177.80        175.61        15.30 o                         
  11   0   3       4375.92       4307.99        82.76 o                         
 -10   1   3        230.96        232.19        14.79 o                         
  -9   1   3       1281.04       1347.88        30.88 o                         
  -8   1   3       1880.63       1928.05        35.60 o                         
  -7   1   3         83.08        109.24         8.68 o                         
  -6   1   3       3750.43       3770.89        52.19 o                         
  -5   1   3       1255.64       1243.24        20.95 o                         
  -4   1   3      16958.07      16920.99       175.59 o                         
  -3   1   3      22556.43      22254.12       166.29 o                         
  -2   1   3       2746.48       2749.92        19.98 o                         
  -1   1   3      14364.91      13838.54        72.64 o                         
   0   1   3       4062.63       4630.47        17.60 o                         
   1   1   3         25.74         40.20         1.41 o                         
   2   1   3       1994.48       2186.19        13.46 o                         
   3   1   3         82.22        108.64         9.79 o                         
   4   1   3      25362.12      24728.61       177.97 o                         
   5   1   3      14531.82      14735.86       114.43 o                         
   6   1   3       2120.52       2134.93        25.81 o                         
   7   1   3       2855.31       3115.05        47.58 o                         
   8   1   3        228.22        211.06        11.01 o                         
   9   1   3        113.82        111.56         9.38 o                         
  10   1   3       2705.44       2838.78        59.27 o                         
  11   1   3         70.15        107.00        21.72 o                         
 -10   2   3       2928.44       2973.99        54.48 o                         
  -9   2   3        106.37        109.90        14.20 o                         
  -8   2   3       3208.58       3167.00        66.00 o                         
  -7   2   3        103.77        153.90        13.15 o                         
  -6   2   3        472.75        474.28        13.59 o                         
  -5   2   3      14562.41      14218.57       157.13 o                         
  -4   2   3      13533.86      13408.48       151.64 o                         
  -3   2   3       4801.02       4530.77        45.28 o                         
  -2   2   3      10605.16      10732.69        95.48 o                         
  -1   2   3          2.90         29.24         3.28 o                         
   0   2   3      12324.41      12775.46        50.13 o                         
   1   2   3       8567.18       8385.20        31.41 o                         
   2   2   3        415.80        487.73         4.79 o                         
   3   2   3      23783.40      24592.02       124.48 o                         
   4   2   3       4676.15       5054.71        32.31 o                         
   5   2   3       6091.34       6368.03        44.18 o                         
   6   2   3       7501.47       7643.18        64.74 o                         
   7   2   3         21.24         41.83         9.00 o                         
   8   2   3       7667.17       7925.21        89.31 o                         
   9   2   3         66.39         70.59         9.34 o                         
  10   2   3        127.88         89.66        21.66 o                         
  11   2   3       3254.72       3332.22        88.87 o                         
  12   2   3        394.32        212.64        61.19 o                         
 -10   3   3         37.84         34.51        44.55 o                         
  -9   3   3       5573.90       5517.29        74.65 o                         
  -8   3   3       2157.76       2185.73        40.53 o                         
  -7   3   3       3783.98       3782.19        50.91 o                         
  -6   3   3        125.50        129.83         8.91 o                         
  -5   3   3        202.86        216.75        10.31 o                         
  -4   3   3       3709.95       3749.05        56.43 o                         
  -3   3   3       7845.21       7846.34        98.65 o                         
  -2   3   3       1207.59       1258.97        18.62 o                         
  -1   3   3      48983.61      47114.38       357.27 o                         
   0   3   3      16158.67      16814.03        77.61 o                         
   1   3   3      15812.96      15775.48        49.34 o                         
   2   3   3       1516.31       1740.50         9.99 o                         
   3   3   3        548.84        772.60         6.90 o                         
   4   3   3       7059.71       7285.48        46.36 o                         
   5   3   3      11912.65      12219.64        69.86 o                         
   6   3   3        875.50        935.65        15.52 o                         
   7   3   3      16932.48      17472.87       137.75 o                         
   8   3   3        578.87        654.07        14.90 o                         
   9   3   3       3089.76       3369.38        55.33 o                         
  10   3   3         70.86         45.30        14.29 o                         
  11   3   3          5.77         -8.08        18.12 o                         
  12   3   3       1259.00       1067.65       114.68 o                         
  -9   4   3         46.41         63.74        13.67 o                         
  -8   4   3       6764.27       6550.10        99.32 o                         
  -7   4   3       2618.37       2598.20        40.94 o                         
  -6   4   3       1180.10       1165.76        26.57 o                         
  -5   4   3       6644.71       6602.02        87.22 o                         
  -4   4   3        226.71        238.17        10.85 o                         
  -3   4   3        456.00        424.30        12.83 o                         
  -2   4   3      10608.82      10563.86       104.00 o                         
  -1   4   3        165.99        187.31         8.43 o                         
   0   4   3      20745.86      20822.26        99.76 o                         
   1   4   3       8888.96       8842.27        36.79 o                         
   2   4   3       4111.14       4080.93        19.45 o                         
   3   4   3      16753.62      15786.16       122.16 o                         
   4   4   3          8.53         19.71         1.73 o                         
   5   4   3       1135.76       1261.83        10.24 o                         
   6   4   3       4117.95       4288.14        31.78 o                         
   7   4   3        436.65        500.93        11.10 o                         
   8   4   3      10366.10      10660.23       136.44 o                         
   9   4   3       1791.31       1911.12        41.08 o                         
  10   4   3       1149.86       1240.80        49.11 o                         
  11   4   3       3314.83       3474.77       104.51 o                         
  -9   5   3       2418.08       2185.57       170.00 o                         
  -8   5   3       1876.04       1845.91        45.70 o                         
  -7   5   3       4029.92       4065.88        73.67 o                         
  -6   5   3       6599.99       6642.91        94.73 o                         
  -5   5   3        328.72        316.25        16.53 o                         
  -4   5   3       9197.76       9018.60        77.75 o                         
  -3   5   3        999.01        980.66        19.98 o                         
  -2   5   3        119.09         89.83         5.63 o                         
  -1   5   3      16159.63      15869.58       134.56 o                         
   0   5   3       4785.89       4586.38        43.60 o                         
   1   5   3      14223.09      13913.21        93.44 o                         
   2   5   3      12802.19      12689.14        49.63 o                         
   3   5   3       2943.15       2845.27        35.98 o                         
   4   5   3      13379.22      13703.01       104.20 o                         
   5   5   3        349.44        382.13        12.33 o                         
   6   5   3         55.95         79.16         6.48 o                         
   7   5   3       6619.34       6708.83        90.21 o                         
   8   5   3       1437.62       1537.26        35.31 o                         
   9   5   3       3068.60       3325.48        77.50 o                         
  10   5   3       2128.78       2054.42        70.23 o                         
  11   5   3        609.35        784.78        69.18 o                         
  12   5   3       2158.35       2209.37       187.85 o                         
  -8   6   3       1557.18       1535.71        45.41 o                         
  -7   6   3       2837.32       2718.62        54.27 o                         
  -6   6   3       1546.54       1615.65        40.06 o                         
  -5   6   3      13258.38      13099.74       147.51 o                         
  -4   6   3        300.23        353.26        16.01 o                         
  -3   6   3       4177.98       3999.83        48.11 o                         
  -2   6   3       1217.62       1166.18        20.44 o                         
  -1   6   3       1674.91       1648.26        22.78 o                         
   0   6   3       4079.21       4068.29        37.41 o                         
   1   6   3       4287.48       4308.23        45.26 o                         
   2   6   3       2163.82       2156.25        19.50 o                         
   3   6   3      25470.42      24233.73       148.33 o                         
   4   6   3       1119.55       1352.76        25.15 o                         
   5   6   3       7880.76       7936.55        82.94 o                         
   6   6   3         84.65        155.62        10.10 o                         
   7   6   3       2259.54       2437.26        40.39 o                         
   8   6   3        930.37        898.79        27.37 o                         
   9   6   3       1203.15       1176.05        34.29 o                         
  10   6   3       1114.61       1186.36        47.82 o                         
  11   6   3       5270.00       5375.94       139.65 o                         
  -8   7   3         29.89         20.02        29.52 o                         
  -7   7   3         68.51         36.85        12.49 o                         
  -6   7   3       2731.32       2576.26        52.31 o                         
  -5   7   3        104.84        138.94        14.92 o                         
  -4   7   3      17390.98      16510.68       211.16 o                         
  -3   7   3       1896.22       1927.15        33.76 o                         
  -2   7   3       2217.03       2161.63        36.14 o                         
  -1   7   3       8600.68       8648.79        80.68 o                         
   0   7   3        901.15        901.44        15.16 o                         
   1   7   3        110.65        148.15         7.20 o                         
   2   7   3       4867.04       4826.81        38.83 o                         
   3   7   3       1477.92       1525.59        15.70 o                         
   4   7   3      24113.33      23508.67       161.89 o                         
   5   7   3       1894.68       1878.24        32.23 o                         
   6   7   3       2734.08       2827.08        38.72 o                         
   7   7   3       5405.92       5366.94        84.87 o                         
   8   7   3        793.04        798.74        25.68 o                         
   9   7   3         93.91        109.30        13.07 o                         
  10   7   3        918.74        983.49        46.40 o                         
  11   7   3        694.73        758.25        67.98 o                         
  -7   8   3         12.67        -24.66        36.60 o                         
  -6   8   3        284.85        243.20        17.43 o                         
  -5   8   3       2358.50       2287.29        48.33 o                         
  -4   8   3        197.47        261.90        15.11 o                         
  -3   8   3       5336.15       5174.99        69.65 o                         
  -2   8   3       5303.23       5396.90        57.74 o                         
  -1   8   3       2630.95       2781.99        43.43 o                         
   0   8   3      15165.62      15451.16       172.87 o                         
   1   8   3         38.89         58.65         7.63 o                         
   2   8   3        930.02        955.21        17.71 o                         
   3   8   3       3652.12       3576.17        31.70 o                         
   4   8   3        112.13        142.77        14.19 o                         
   5   8   3       8371.76       8063.13        84.78 o                         
   6   8   3       4304.86       4227.14        58.45 o                         
   7   8   3       2503.72       2710.09        51.19 o                         
   8   8   3       5972.51       6089.77       111.55 o                         
   9   8   3        115.01        115.08        15.82 o                         
  10   8   3        277.48        256.79        24.86 o                         
  -6   9   3        483.32        350.34        77.94 o                         
  -5   9   3        654.99        609.40        26.26 o                         
  -4   9   3       2592.05       2742.56        52.26 o                         
  -3   9   3        922.07       1045.16        31.00 o                         
  -2   9   3       4615.49       4746.80        58.57 o                         
  -1   9   3      10505.46      10705.67       100.17 o                         
   0   9   3        473.55        596.53        21.93 o                         
   1   9   3       2763.65       2868.35        39.07 o                         
   2   9   3       1102.21       1132.08        24.90 o                         
   3   9   3       3323.33       3286.33        59.07 o                         
   4   9   3       1806.14       1742.40        43.09 o                         
   5   9   3        627.67        591.63        24.03 o                         
   6   9   3       3664.87       3674.95        76.55 o                         
   7   9   3       7441.42       7291.11       122.33 o                         
   8   9   3       1265.15       1282.62        40.26 o                         
   9   9   3       2173.11       2145.01        62.36 o                         
  10   9   3        469.09        528.08        44.54 o                         
  -5  10   3       2990.12       3065.14       220.52 o                         
  -4  10   3        471.37        523.83        24.58 o                         
  -3  10   3        181.39        197.05        15.30 o                         
  -2  10   3        715.93        756.28        26.62 o                         
  -1  10   3       1443.69       1540.15        32.84 o                         
   0  10   3      12369.78      12805.01       100.96 o                         
   1  10   3        116.54        172.15        11.62 o                         
   2  10   3       6238.92       6404.11       108.18 o                         
   3  10   3       4632.75       4793.29        99.08 o                         
   4  10   3       1292.34       1286.59        46.96 o                         
   5  10   3         90.98         80.85        23.46 o                         
   6  10   3        598.81        582.42        32.23 o                         
   7  10   3        699.61        709.61        31.02 o                         
   8  10   3       6576.17       6264.73       171.74 o                         
   9  10   3         23.08         56.91        25.98 o                         
  10  10   3       1688.72       1615.03       110.07 o                         
  -3  11   3         50.25         66.26        12.91 o                         
  -2  11   3       1179.25       1258.54        35.10 o                         
  -1  11   3       1344.72       1416.59        38.76 o                         
   0  11   3         39.45         51.10        13.14 o                         
   1  11   3       3900.37       4087.45        87.79 o                         
   2  11   3       1668.56       1999.00        61.31 o                         
   3  11   3       4952.29       5021.22        92.74 o                         
   4  11   3       5378.91       5151.67       167.53 o                         
   5  11   3         72.87        134.74        28.70 o                         
   6  11   3       1427.42       1369.04        68.96 o                         
   7  11   3        395.81        372.63        41.39 o                         
   8  11   3         33.97         31.38        15.43 o                         
  -2  12   3        391.70        438.60        26.53 o                         
  -1  12   3       2481.73       2624.42        91.83 o                         
   0  12   3        566.59        628.53        46.26 o                         
   1  12   3        100.21        108.26        19.29 o                         
   2  12   3       2463.09       2755.14        74.46 o                         
   3  12   3       5726.02       6169.29       138.90 o                         
   4  12   3       1165.39       1158.59        54.97 o                         
   5  12   3       3223.86       2957.27       146.36 o                         
   6  12   3        107.07        199.22        33.48 o                         
   7  12   3       2930.11       2264.87       103.24 o                         
   8  12   3        428.16        311.51        40.28 o                         
   1  13   3        618.77        581.26        98.76 o                         
   2  13   3         26.35         11.68        20.16 o                         
   3  13   3       1016.97       1101.96        72.92 o                         
   4  13   3       5043.02       5522.29       297.82 o                         
   5  13   3         10.81        -27.08        41.00 o                         
   6  13   3       3695.52       3866.62       251.65 o                         
  -5 -12   4        947.24        922.25       121.28 o                         
  -4 -12   4         31.01         63.52        52.82 o                         
  -3 -12   4       1490.81       1393.50       153.29 o                         
  -2 -12   4         99.13        126.27        54.14 o                         
  -1 -12   4          6.30         -3.49        24.98 o                         
   0 -12   4       3804.85       4102.90       253.63 o                         
  -6 -11   4       2062.19       2041.86       121.91 o                         
  -5 -11   4       1093.20        987.93        63.15 o                         
  -4 -11   4       6281.20       5983.91       194.10 o                         
  -3 -11   4        112.36         95.48        26.43 o                         
  -2 -11   4       1056.20       1111.80        53.20 o                         
  -1 -11   4        922.66        982.00        50.54 o                         
   0 -11   4         92.36        117.47        20.82 o                         
   1 -11   4       1464.53       1606.39        64.47 o                         
   2 -11   4       2900.49       2984.98        56.85 o                         
   3 -11   4       1339.15       1467.59       146.89 o                         
  -8 -10   4       2003.87       2074.48       251.01 o                         
  -7 -10   4         80.70         46.26        24.11 o                         
  -6 -10   4        635.32        577.35        41.01 o                         
  -5 -10   4       3783.22       3394.45        88.56 o                         
  -4 -10   4         34.74         25.83        16.47 o                         
  -3 -10   4      10405.66      10024.91       212.14 o                         
  -2 -10   4        131.06        145.56        20.65 o                         
  -1 -10   4       1007.20       1071.48        51.22 o                         
   0 -10   4       3702.11       3838.14        53.34 o                         
   1 -10   4         38.14         73.60        10.71 o                         
   2 -10   4        716.47        780.31        27.00 o                         
   3 -10   4       3547.28       3664.70        59.89 o                         
   4 -10   4        459.34        585.12        44.34 o                         
  -9  -9   4       1044.97       1071.64        96.70 o                         
  -8  -9   4         56.68         83.99        20.75 o                         
  -7  -9   4       1076.99       1003.55        52.98 o                         
  -6  -9   4         33.93         68.40        19.16 o                         
  -5  -9   4       1324.07       1195.38        53.45 o                         
  -4  -9   4       6061.03       5295.17       116.64 o                         
  -3  -9   4        790.75        776.55        37.18 o                         
  -2  -9   4       6151.95       6215.63       133.16 o                         
  -1  -9   4       3756.22       3930.32        54.73 o                         
   0  -9   4       1978.66       2137.79        38.22 o                         
   1  -9   4       2948.02       3212.95        48.69 o                         
   2  -9   4         20.41         18.80         8.97 o                         
   3  -9   4       1099.70       1154.27        32.65 o                         
   4  -9   4       4330.90       4345.91        65.83 o                         
   5  -9   4        524.19        579.17        27.37 o                         
  -9  -8   4       1887.24       1887.32       119.80 o                         
  -8  -8   4       7021.98       7023.50       323.30 o                         
  -7  -8   4        179.51        157.46        22.36 o                         
  -6  -8   4        588.34        553.50        31.42 o                         
  -5  -8   4        882.90        816.43        32.16 o                         
  -4  -8   4        365.24        371.39        23.21 o                         
  -3  -8   4       3796.41       3445.79        89.31 o                         
  -2  -8   4        849.00        845.95        21.19 o                         
  -1  -8   4       4847.81       5031.46        55.69 o                         
   0  -8   4      16998.56      17339.56       126.22 o                         
   1  -8   4        458.73        504.46        20.78 o                         
   2  -8   4        613.67        663.13        22.36 o                         
   3  -8   4        769.66        783.78        26.23 o                         
   4  -8   4       1048.65       1062.17        31.41 o                         
   5  -8   4       2075.29       2131.14        47.53 o                         
   6  -8   4        380.95        378.15        21.36 o                         
  -9  -7   4       1150.33       1262.77        59.32 o                         
  -8  -7   4        157.57        196.99        27.21 o                         
  -7  -7   4      10240.72      10208.43       336.77 o                         
  -6  -7   4        163.00        191.44        21.78 o                         
  -5  -7   4       2630.67       2599.91        51.53 o                         
  -4  -7   4       4056.15       3963.17        71.27 o                         
  -3  -7   4        331.01        309.12        11.06 o                         
  -2  -7   4        357.59        388.52        12.80 o                         
  -1  -7   4       3242.25       3249.14        41.40 o                         
   0  -7   4        959.67       1061.88        24.75 o                         
   1  -7   4      20590.77      20944.73       201.71 o                         
   2  -7   4         59.92         79.51         9.89 o                         
   3  -7   4       5168.99       5149.19        88.40 o                         
   4  -7   4       2504.71       2516.55        46.66 o                         
   5  -7   4         13.46         11.31        11.32 o                         
   6  -7   4        897.09        978.43        35.16 o                         
   7  -7   4       1190.15       1144.15       114.53 o                         
 -10  -6   4        250.22        300.49        64.10 o                         
  -9  -6   4        373.73        416.97        27.95 o                         
  -8  -6   4       3362.83       3435.70       107.68 o                         
  -7  -6   4          3.36         16.03        11.88 o                         
  -6  -6   4       8555.06       8620.41       203.32 o                         
  -5  -6   4       3221.61       3264.11        67.32 o                         
  -4  -6   4       3775.23       3874.42        42.48 o                         
  -3  -6   4       3731.13       3725.46        43.87 o                         
  -2  -6   4        212.32        217.67         9.51 o                         
  -1  -6   4       2911.77       2859.10        33.54 o                         
   0  -6   4       8293.60       8311.93        89.20 o                         
   1  -6   4         76.96         78.71         8.16 o                         
   2  -6   4       9199.92       9414.72       129.38 o                         
   3  -6   4       5336.89       5276.42        86.89 o                         
   4  -6   4       5982.90       5879.31        93.12 o                         
   5  -6   4       1887.12       1963.15        42.11 o                         
   6  -6   4         56.57         60.60        11.63 o                         
   7  -6   4       1833.90       1897.36        46.67 o                         
   8  -6   4       1453.46       1298.14        70.48 o                         
 -10  -5   4        482.60        546.56        41.83 o                         
  -9  -5   4        201.21        186.71        19.01 o                         
  -8  -5   4        307.37        322.37        25.44 o                         
  -7  -5   4       3515.13       3556.20        91.90 o                         
  -6  -5   4        689.48        674.93        27.79 o                         
  -5  -5   4       6360.85       6518.62        81.13 o                         
  -4  -5   4      24875.38      24193.18       210.37 o                         
  -3  -5   4       6636.00       6514.63        55.44 o                         
  -2  -5   4       4479.11       4380.89        37.30 o                         
  -1  -5   4        466.27        476.79        13.60 o                         
   0  -5   4        715.79        714.21        14.33 o                         
   1  -5   4       3732.01       3726.00        36.93 o                         
   2  -5   4        925.52        923.81        18.31 o                         
   3  -5   4      13639.39      13362.10       193.17 o                         
   4  -5   4      16720.48      16605.04       220.87 o                         
   5  -5   4       5999.63       5795.55        89.98 o                         
   6  -5   4       2076.32       2056.29        44.93 o                         
   7  -5   4        170.44        150.95        15.55 o                         
   8  -5   4        796.06        768.25        29.07 o                         
   9  -5   4        946.73        891.70        81.67 o                         
 -10  -4   4         33.34         65.84        21.93 o                         
  -9  -4   4       2319.71       2480.76        63.15 o                         
  -8  -4   4       1539.78       1536.27        46.19 o                         
  -7  -4   4         15.53         15.29        10.34 o                         
  -6  -4   4       1699.10       1716.42        24.04 o                         
  -5  -4   4        232.69        237.86         7.84 o                         
  -4  -4   4       3126.82       3165.72        27.61 o                         
  -3  -4   4      20528.49      20300.50       155.23 o                         
  -2  -4   4        272.98        303.68         8.04 o                         
  -1  -4   4      24903.60      24704.30       113.87 o                         
   0  -4   4       4131.44       4148.26        39.28 o                         
   1  -4   4       3018.13       3006.57        32.24 o                         
   2  -4   4        749.04        788.24        17.94 o                         
   3  -4   4       1493.76       1444.95        30.36 o                         
   4  -4   4       2761.10       2508.85        36.24 o                         
   5  -4   4      14933.46      14754.92       266.41 o                         
   6  -4   4        159.01        182.93        13.63 o                         
   7  -4   4       9364.08       9199.47       167.86 o                         
   8  -4   4        585.58        616.71        25.74 o                         
   9  -4   4        635.35        601.17        26.60 o                         
 -10  -3   4       2341.67       2376.12        86.60 o                         
  -9  -3   4       1351.55       1402.82        47.06 o                         
  -8  -3   4       7705.43       7940.59       174.52 o                         
  -7  -3   4       1851.80       1839.80        36.52 o                         
  -6  -3   4        123.37        131.66         6.66 o                         
  -5  -3   4       2975.83       2823.10        40.29 o                         
  -4  -3   4      10304.32      10165.96        93.64 o                         
  -3  -3   4        141.31        169.61         5.54 o                         
  -2  -3   4      10672.23      10090.13        70.45 o                         
  -1  -3   4       1081.28       1145.89        14.77 o                         
   0  -3   4      25991.70      25857.48       131.10 o                         
   1  -3   4        808.12        913.95        18.49 o                         
   2  -3   4        196.11        197.36         9.08 o                         
   3  -3   4       4554.50       4616.65        49.18 o                         
   4  -3   4       4250.63       4003.49        55.45 o                         
   5  -3   4       2266.75       2083.57        40.67 o                         
   6  -3   4       5802.09       5645.69        72.98 o                         
   7  -3   4        746.83        743.89        25.12 o                         
   8  -3   4       7342.31       7112.44        97.93 o                         
   9  -3   4       1113.60       1147.86        35.43 o                         
  10  -3   4        184.72        159.05        21.25 o                         
 -10  -2   4         29.95         30.59        25.28 o                         
  -9  -2   4       3240.37       3293.65        75.90 o                         
  -8  -2   4       6835.69       7133.45       109.14 o                         
  -7  -2   4        868.06        907.69        18.00 o                         
  -6  -2   4       3409.16       3531.80        58.00 o                         
  -5  -2   4          0.94         13.97         2.83 o                         
  -4  -2   4       7317.82       7241.08        72.05 o                         
  -3  -2   4       4603.98       4735.71        41.00 o                         
  -2  -2   4       1238.59       1313.80        12.32 o                         
  -1  -2   4      13196.87      12919.65        76.37 o                         
   0  -2   4      38822.95      39299.23       191.46 o                         
   1  -2   4       9931.36      10114.45        62.20 o                         
   2  -2   4       5885.70       5597.77        45.61 o                         
   3  -2   4       2122.96       2000.49        28.35 o                         
   4  -2   4       3056.30       2935.84        34.52 o                         
   5  -2   4       3554.20       3578.12        41.98 o                         
   6  -2   4        333.21        346.90        13.83 o                         
   7  -2   4       8398.37       8127.97       113.23 o                         
   8  -2   4       4490.34       4459.14        61.76 o                         
   9  -2   4       4154.61       4169.55        62.98 o                         
  10  -2   4       1129.18       1179.12        40.81 o                         
 -10  -1   4        724.17        727.46        48.54 o                         
  -9  -1   4        406.10        410.38        18.43 o                         
  -8  -1   4       4937.74       5140.38        86.68 o                         
  -7  -1   4       6198.55       6329.03       100.71 o                         
  -6  -1   4        794.78        836.59        17.20 o                         
  -5  -1   4      14561.45      14405.88       145.28 o                         
  -4  -1   4       2361.92       2460.43        21.83 o                         
  -3  -1   4         71.89         86.40         3.27 o                         
  -2  -1   4       4617.22       4660.19        30.19 o                         
  -1  -1   4        133.28        175.72         4.35 o                         
   0  -1   4      40941.38      40018.56       159.91 o                         
   1  -1   4      21622.52      22960.25       102.39 o                         
   2  -1   4       1137.94       1251.60        19.15 o                         
   3  -1   4      26247.76      26659.86       139.10 o                         
   4  -1   4        292.56        266.82         8.96 o                         
   5  -1   4        322.42        335.59        12.13 o                         
   6  -1   4       1679.50       1692.71        25.65 o                         
   7  -1   4        160.56        164.10        10.96 o                         
   8  -1   4       5394.38       5418.00       107.23 o                         
   9  -1   4       3385.42       3276.99        62.53 o                         
  10  -1   4        257.70        293.90        20.06 o                         
  11  -1   4       5550.89       5343.14       110.94 o                         
 -10   0   4        102.19         82.92        11.05 o                         
  -9   0   4       1387.76       1359.29        37.68 o                         
  -8   0   4        959.81        879.80        21.12 o                         
  -7   0   4        910.46        956.72        20.59 o                         
  -6   0   4       8274.55       8203.86       100.53 o                         
  -5   0   4       4272.76       4264.79        51.52 o                         
  -4   0   4      30452.96      29641.77       242.77 o                         
  -3   0   4       1867.56       1896.53        17.95 o                         
  -2   0   4       7353.06       7220.07        48.04 o                         
  -1   0   4       2473.37       2411.23        17.18 o                         
   0   0   4      10315.74      10769.78        40.71 o                         
   1   0   4        946.25       1103.54        14.72 o                         
   2   0   4      26615.44      26531.74       109.82 o                         
   3   0   4         35.54         65.90         4.70 o                         
   4   0   4      51537.67      51102.64       349.63 o                         
   5   0   4        858.62        870.55        18.60 o                         
   6   0   4       1021.17       1052.38        19.73 o                         
   7   0   4       2452.39       2443.69        41.16 o                         
   8   0   4        775.90        798.17        21.22 o                         
   9   0   4       1281.93       1305.65        31.65 o                         
  10   0   4       1612.43       1646.03        42.37 o                         
  11   0   4         28.26         56.93        16.91 o                         
 -10   1   4       1603.17       1596.92        39.58 o                         
  -9   1   4         56.97         35.58        11.18 o                         
  -8   1   4        858.49        882.58        23.28 o                         
  -7   1   4       1286.09       1337.34        28.29 o                         
  -6   1   4        969.09        965.72        19.86 o                         
  -5   1   4      13128.23      12895.62       129.67 o                         
  -4   1   4       4506.42       4669.24        52.37 o                         
  -3   1   4       8700.96       8469.80        62.76 o                         
  -2   1   4      14968.22      15478.92       107.30 o                         
  -1   1   4        662.62        761.99         8.62 o                         
   0   1   4      18238.28      17973.86        73.97 o                         
   1   1   4        467.04        539.31         5.01 o                         
   2   1   4       5312.48       5202.25        23.40 o                         
   3   1   4      23699.25      24563.08       117.48 o                         
   4   1   4      10586.09      10494.69        64.95 o                         
   5   1   4       4267.38       4326.97        61.37 o                         
   6   1   4       9767.26       9609.86       163.65 o                         
   7   1   4       3742.89       3855.13        56.09 o                         
   8   1   4       3214.07       3427.08        46.57 o                         
   9   1   4        135.76        118.00         9.76 o                         
  10   1   4        609.92        606.30        23.56 o                         
  11   1   4       2457.49       2377.42       105.33 o                         
 -10   2   4        125.84        134.04        14.69 o                         
  -9   2   4       6774.15       6951.51       102.87 o                         
  -8   2   4         55.62         61.41         9.38 o                         
  -7   2   4       1029.46       1098.40        24.25 o                         
  -6   2   4        669.77        705.78        17.49 o                         
  -5   2   4        538.49        531.38        14.10 o                         
  -4   2   4      11117.21      10994.59       149.18 o                         
  -3   2   4       8394.48       8187.30        84.98 o                         
  -2   2   4       5869.99       5866.75        52.46 o                         
  -1   2   4      61067.24      59636.95       395.58 o                         
   0   2   4       1354.45       1299.56        11.33 o                         
   1   2   4       1466.12       1546.61         9.14 o                         
   2   2   4       1812.42       2058.53        11.80 o                         
   3   2   4        129.85        161.88         3.58 o                         
   4   2   4      23236.98      23818.16       109.33 o                         
   5   2   4       2609.98       2526.10        24.51 o                         
   6   2   4       4758.32       4795.43        47.60 o                         
   7   2   4      19381.23      19695.89       228.82 o                         
   8   2   4         26.80         60.95         7.73 o                         
   9   2   4        819.69        843.90        20.40 o                         
  10   2   4        411.29        404.12        29.68 o                         
  11   2   4        444.68        432.61        35.31 o                         
 -10   3   4       1324.16       1309.01       153.97 o                         
  -9   3   4          3.31         33.74        13.86 o                         
  -8   3   4       8240.71       8104.31       155.24 o                         
  -7   3   4       1976.25       2012.61        34.48 o                         
  -6   3   4        826.14        874.28        21.18 o                         
  -5   3   4       2079.98       2121.49        32.28 o                         
  -4   3   4        196.43        225.03         9.53 o                         
  -3   3   4       4000.14       3852.32        46.42 o                         
  -2   3   4       7702.89       7901.92        68.33 o                         
  -1   3   4        574.73        625.48        10.54 o                         
   0   3   4      72604.07      72535.88       374.17 o                         
   1   3   4       2002.80       1788.85        11.14 o                         
   2   3   4      10596.18      10512.19        37.02 o                         
   3   3   4       5362.46       5419.16        25.19 o                         
   4   3   4        735.99        815.03         9.43 o                         
   5   3   4        109.37        136.46         6.00 o                         
   6   3   4       4194.14       4364.79        48.00 o                         
   7   3   4        333.85        470.54        13.41 o                         
   8   3   4      15578.80      16119.44       199.90 o                         
   9   3   4        720.33        787.80        20.85 o                         
  10   3   4       2533.63       2718.76        93.78 o                         
  11   3   4        831.84        736.20        41.64 o                         
  12   3   4          1.27         10.05        32.71 o                         
  -9   4   4       3629.97       3568.03        83.45 o                         
  -8   4   4        142.58        175.93        14.11 o                         
  -7   4   4       5409.85       5303.92        66.55 o                         
  -6   4   4       4108.19       3995.88        66.48 o                         
  -5   4   4       2714.17       2696.78        42.19 o                         
  -4   4   4       3002.55       3010.67        39.01 o                         
  -3   4   4       1621.80       1599.57        25.08 o                         
  -2   4   4        167.56        184.39         7.80 o                         
  -1   4   4      28358.00      26950.38       235.93 o                         
   0   4   4         19.72         46.99         3.78 o                         
   1   4   4      18197.92      18202.42        79.82 o                         
   2   4   4      11767.52      11879.66        43.28 o                         
   3   4   4       5801.02       6004.68        25.76 o                         
   4   4   4       7432.60       7452.19        36.41 o                         
   5   4   4        197.07        192.09         4.78 o                         
   6   4   4       1241.22       1213.29        16.62 o                         
   7   4   4       8102.89       8656.23        83.76 o                         
   8   4   4          3.77         83.37        12.35 o                         
   9   4   4       2687.44       2682.01        59.63 o                         
  10   4   4       3282.57       3608.16       115.33 o                         
  11   4   4       2061.98       2129.11        70.43 o                         
  12   4   4       1465.24       1384.83       128.80 o                         
  -8   5   4       5301.18       5237.75        88.37 o                         
  -7   5   4        824.49        841.42        29.27 o                         
  -6   5   4        611.26        623.43        20.81 o                         
  -5   5   4      13106.05      12609.72       180.29 o                         
  -4   5   4        177.10        213.86        11.50 o                         
  -3   5   4       6559.07       6352.27        64.98 o                         
  -2   5   4         69.06         86.85         5.93 o                         
  -1   5   4         20.57         31.29         3.86 o                         
   0   5   4      14471.58      14669.64        78.75 o                         
   1   5   4       2587.42       2414.83        21.67 o                         
   2   5   4       8943.63       8783.29        37.19 o                         
   3   5   4      36197.19      34892.91       116.40 o                         
   4   5   4       6144.09       5825.02        71.14 o                         
   5   5   4       2960.68       2751.85        28.33 o                         
   6   5   4        112.04        127.51         3.87 o                         
   7   5   4        224.20        206.83        11.42 o                         
   8   5   4       6336.05       6549.84        92.86 o                         
   9   5   4        112.81        120.89        12.00 o                         
  10   5   4       1833.39       1950.81        61.91 o                         
  11   5   4       3832.24       3996.76       125.07 o                         
  12   5   4        226.14        271.82        47.78 o                         
  -8   6   4         65.52         38.11        21.66 o                         
  -7   6   4       1942.49       2036.58        47.43 o                         
  -6   6   4       1666.85       1713.73        41.20 o                         
  -5   6   4       2712.03       2668.28        48.65 o                         
  -4   6   4      14089.77      13899.63       185.13 o                         
  -3   6   4        520.94        497.08        16.23 o                         
  -2   6   4       4749.03       4779.99        51.69 o                         
  -1   6   4       2130.54       2034.75        27.56 o                         
   0   6   4         30.99         46.07         4.85 o                         
   1   6   4       4565.02       4327.61        58.59 o                         
   2   6   4       4968.62       4905.56        40.92 o                         
   3   6   4       5582.05       5345.56        26.50 o                         
   4   6   4      18237.85      17927.05       120.03 o                         
   5   6   4        290.84        422.28        16.57 o                         
   6   6   4       6426.67       6342.58        64.21 o                         
   7   6   4       1493.80       1610.60        32.02 o                         
   8   6   4        271.71        353.70        21.59 o                         
   9   6   4        639.32        679.56        25.31 o                         
  10   6   4        699.86        736.99        38.06 o                         
  11   6   4       1235.85       1467.60        64.68 o                         
  -8   7   4       1637.30       1402.59       144.40 o                         
  -7   7   4          4.10          8.23        11.32 o                         
  -6   7   4        106.87        117.97        13.70 o                         
  -5   7   4       6185.09       5944.78        89.13 o                         
  -4   7   4          3.39         28.70        10.35 o                         
  -3   7   4      10354.29      10058.75       101.09 o                         
  -2   7   4       3805.73       3716.59        42.05 o                         
  -1   7   4      10058.21       9751.96        70.89 o                         
   0   7   4       2643.61       2651.35        30.61 o                         
   1   7   4        402.66        408.22        11.67 o                         
   2   7   4         86.63         93.76         5.35 o                         
   3   7   4      12709.85      12357.04        54.46 o                         
   4   7   4        608.20        649.25        14.51 o                         
   5   7   4       6094.58       6056.89        76.39 o                         
   6   7   4       2926.49       2976.42        45.86 o                         
   7   7   4       7617.23       7704.07        93.51 o                         
   8   7   4       2947.98       2933.69        74.38 o                         
   9   7   4         85.77        104.71        13.28 o                         
  10   7   4        595.33        612.18        44.02 o                         
  11   7   4       1685.02       1688.12        99.01 o                         
  -7   8   4       1471.82       1322.48        98.09 o                         
  -6   8   4         17.31         12.77        10.86 o                         
  -5   8   4        569.95        515.87        21.31 o                         
  -4   8   4       3902.62       3648.87        53.40 o                         
  -3   8   4        300.19        286.69        15.03 o                         
  -2   8   4       4538.36       4499.90        52.16 o                         
  -1   8   4      15501.49      15731.00       127.94 o                         
   0   8   4        970.76       1015.01        23.43 o                         
   1   8   4       7766.82       7775.41        65.59 o                         
   2   8   4        511.63        480.73        12.50 o                         
   3   8   4       2206.44       2206.57        23.99 o                         
   4   8   4       4654.44       4516.12        72.95 o                         
   5   8   4        579.41        588.01        20.75 o                         
   6   8   4       3773.35       3603.00        53.02 o                         
   7   8   4       7021.23       7113.23       118.71 o                         
   8   8   4        540.28        675.58        28.42 o                         
   9   8   4       1995.29       1870.83        90.98 o                         
  10   8   4         95.49        107.99        19.19 o                         
  -6   9   4       3502.89       3298.62       222.51 o                         
  -5   9   4        385.80        422.25        22.57 o                         
  -4   9   4        433.36        347.61        19.52 o                         
  -3   9   4        651.95        585.87        22.56 o                         
  -2   9   4       2529.12       2621.16        45.06 o                         
  -1   9   4       5269.30       5302.66        59.78 o                         
   0   9   4      13948.39      14342.56       166.27 o                         
   1   9   4         28.40         99.08        10.12 o                         
   2   9   4       7866.57       7763.40        93.85 o                         
   3   9   4       1376.22       1512.93        45.43 o                         
   4   9   4       1099.58       1058.13        34.25 o                         
   5   9   4        837.71        819.79        30.27 o                         
   6   9   4        290.64        290.25        19.46 o                         
   7   9   4       6578.22       6520.29       100.85 o                         
   8   9   4       3647.55       3746.58        66.11 o                         
   9   9   4        368.94        405.43        26.15 o                         
  10   9   4       3126.32       3104.59        88.24 o                         
  -5  10   4       3308.80       3633.82       239.11 o                         
  -4  10   4       1998.70       2183.69        48.46 o                         
  -3  10   4        308.75        282.68        18.09 o                         
  -2  10   4        292.33        312.66        16.97 o                         
  -1  10   4       2788.75       2921.62        47.30 o                         
   0  10   4       1453.88       1519.13        31.18 o                         
   1  10   4       7440.71       7529.39        69.45 o                         
   2  10   4       1214.55       1527.78        51.44 o                         
   3  10   4       9571.88       9735.82       191.88 o                         
   4  10   4       2813.16       2830.53        82.78 o                         
   5  10   4        573.94        572.96        29.58 o                         
   6  10   4        772.09        737.76        33.71 o                         
   7  10   4       1302.52       1337.56        40.85 o                         
   8  10   4       1210.63       1308.02        42.59 o                         
   9  10   4       2039.22       2010.38        62.04 o                         
  10  10   4        113.04        134.08        42.80 o                         
  -3  11   4       2738.52       2812.10        58.00 o                         
  -2  11   4         34.27         60.15        19.30 o                         
  -1  11   4        954.25       1012.22        29.87 o                         
   0  11   4       1499.83       1666.46        35.21 o                         
   1  11   4         36.66         66.00        16.08 o                         
   2  11   4       6984.68       7328.46       142.38 o                         
   3  11   4       3292.23       3514.25        93.62 o                         
   4  11   4       2325.72       2332.48        91.83 o                         
   5  11   4       2935.05       2926.91       145.67 o                         
   6  11   4        193.12        234.82        32.36 o                         
   7  11   4       1531.14       1470.62        83.04 o                         
   8  11   4        217.97        219.11        27.04 o                         
   9  11   4          2.77         15.74        29.43 o                         
  -2  12   4       4583.26       4518.20        82.17 o                         
  -1  12   4         79.04        211.25        32.60 o                         
   0  12   4       1247.05       1411.89       101.70 o                         
   1  12   4         95.93         99.28        18.65 o                         
   2  12   4        878.00        999.72        42.62 o                         
   3  12   4       6018.40       6070.03       136.94 o                         
   4  12   4       2511.96       2621.13       118.91 o                         
   5  12   4        219.01        181.87        27.28 o                         
   6  12   4       4822.41       4558.11       200.70 o                         
   7  12   4        353.84        386.94        50.26 o                         
   8  12   4        825.97        709.64        65.30 o                         
   1  13   4        450.68        405.79        80.43 o                         
   2  13   4        654.42        776.81        77.71 o                         
   3  13   4        618.68        685.29        47.17 o                         
   4  13   4       1213.49       1385.85       105.52 o                         
   5  13   4       2325.55       2613.60       143.54 o                         
   6  13   4          1.56        119.65        64.54 o                         
   7  13   4       3891.46       3124.68       569.18 o                         
  -2 -12   5        468.57        500.68       102.50 o                         
  -1 -12   5        271.82        288.16        51.72 o                         
  -6 -11   5        650.98        435.43        86.36 o                         
  -5 -11   5       2761.47       2336.35       199.64 o                         
  -4 -11   5       1634.54       1326.28       101.66 o                         
  -3 -11   5       4068.21       4192.13       137.01 o                         
  -2 -11   5          6.27         -7.96        27.74 o                         
  -1 -11   5       1299.47       1389.79        60.06 o                         
   0 -11   5       1691.75       1820.14        75.19 o                         
   1 -11   5        168.09        209.41        33.70 o                         
   2 -11   5       1272.06       1381.47        44.67 o                         
  -7 -10   5       1475.34       1321.56       155.07 o                         
  -6 -10   5         36.19         43.74        32.66 o                         
  -5 -10   5        234.50        203.70        26.68 o                         
  -4 -10   5       8412.26       7992.03       157.38 o                         
  -3 -10   5         10.89         -3.89        21.38 o                         
  -2 -10   5       4476.49       4573.94       115.75 o                         
  -1 -10   5       1107.93       1132.65        48.08 o                         
   0 -10   5       1120.05       1176.44        45.56 o                         
   1 -10   5       1686.84       1734.97        38.89 o                         
   2 -10   5        120.68        147.06        13.50 o                         
   3 -10   5        384.82        412.43        22.89 o                         
  -8  -9   5       2564.51       2551.81       196.25 o                         
  -7  -9   5        136.45        165.57        39.07 o                         
  -6  -9   5       1610.83       1592.99        62.85 o                         
  -5  -9   5        272.74        212.12        25.55 o                         
  -4  -9   5        129.25        161.57        23.01 o                         
  -3  -9   5       5697.23       5476.66       223.99 o                         
  -2  -9   5        564.67        574.98        41.63 o                         
  -1  -9   5       9208.93       9447.69        90.35 o                         
   0  -9   5       5673.17       5825.91        71.20 o                         
   1  -9   5        414.53        422.54        20.07 o                         
   2  -9   5       1973.98       2122.20        43.17 o                         
   3  -9   5        125.27        149.75        13.92 o                         
   4  -9   5        542.72        580.27        26.91 o                         
   5  -9   5       2964.03       2759.76       152.07 o                         
  -9  -8   5       1787.86       1777.97       398.26 o                         
  -8  -8   5       1974.10       2165.78       110.71 o                         
  -7  -8   5       3953.41       3766.57       106.18 o                         
  -6  -8   5        125.47        135.20        17.48 o                         
  -5  -8   5       2058.37       1938.17        54.01 o                         
  -4  -8   5       1445.72       1279.27        42.76 o                         
  -3  -8   5         75.53         59.19        13.32 o                         
  -2  -8   5       3022.99       2937.96        47.90 o                         
  -1  -8   5       6260.80       6430.68        64.93 o                         
   0  -8   5       7189.81       7399.56        72.42 o                         
   1  -8   5       7546.45       7984.99        77.53 o                         
   2  -8   5        795.43        815.81        27.01 o                         
   3  -8   5       3394.65       3559.41        56.21 o                         
   4  -8   5       1420.75       1459.06        37.03 o                         
   5  -8   5        337.19        295.75        19.76 o                         
   6  -8   5        446.00        314.85        39.86 o                         
  -9  -7   5        517.68        542.03        47.87 o                         
  -8  -7   5       5260.61       5156.46       269.78 o                         
  -7  -7   5        243.27        299.05        36.73 o                         
  -6  -7   5       6275.18       6023.16       257.55 o                         
  -5  -7   5        371.81        386.48        23.82 o                         
  -4  -7   5       2473.26       2351.89        53.36 o                         
  -3  -7   5       1633.39       1614.39        30.14 o                         
  -2  -7   5        384.20        399.96        13.83 o                         
  -1  -7   5       1881.05       1891.35        32.86 o                         
   0  -7   5       8333.60       8385.24        76.31 o                         
   1  -7   5        677.31        709.60        21.58 o                         
   2  -7   5      10499.11      10570.42       125.97 o                         
   3  -7   5        342.02        410.56        19.70 o                         
   4  -7   5       4874.48       4847.00        71.46 o                         
   5  -7   5       1344.37       1348.83        38.84 o                         
   6  -7   5        901.27        882.63        35.48 o                         
   7  -7   5        789.19        628.20        68.96 o                         
  -9  -6   5         56.57         10.96        20.86 o                         
  -8  -6   5       1724.75       1797.26        59.77 o                         
  -7  -6   5       2832.17       2767.99        84.11 o                         
  -6  -6   5        174.26        202.50        19.00 o                         
  -5  -6   5      12016.81      11529.53       277.15 o                         
  -4  -6   5       3638.33       3769.61        47.91 o                         
  -3  -6   5       1283.46       1227.63        19.54 o                         
  -2  -6   5       1276.28       1301.09        24.70 o                         
  -1  -6   5         27.82         44.36         5.81 o                         
   0  -6   5       2583.78       2552.97        35.07 o                         
   1  -6   5       6917.32       7085.18        68.68 o                         
   2  -6   5        108.07        120.14        10.93 o                         
   3  -6   5      16328.76      16272.34       252.97 o                         
   4  -6   5       3497.27       3563.37        56.11 o                         
   5  -6   5       1429.20       1387.71        35.64 o                         
   6  -6   5        886.43        910.75        31.82 o                         
   7  -6   5         11.31          2.18        12.94 o                         
   8  -6   5       1643.47       1544.42        80.90 o                         
 -10  -5   5         39.65         -6.51        22.26 o                         
  -9  -5   5       1629.95       1699.87        69.96 o                         
  -8  -5   5       1793.90       1768.48        51.72 o                         
  -7  -5   5        688.32        758.37        32.68 o                         
  -6  -5   5        903.21        911.39        36.96 o                         
  -5  -5   5       2899.40       3020.17        56.46 o                         
  -4  -5   5      15762.07      15437.43       184.38 o                         
  -3  -5   5      12874.41      12700.29       127.59 o                         
  -2  -5   5        640.76        657.55        14.06 o                         
  -1  -5   5       3972.23       3971.76        41.91 o                         
   0  -5   5       1823.51       1861.30        25.37 o                         
   1  -5   5        541.07        560.72        15.15 o                         
   2  -5   5       1210.47       1186.07        25.16 o                         
   3  -5   5       2001.15       2127.60        39.89 o                         
   4  -5   5      13945.87      13824.86       167.77 o                         
   5  -5   5       8272.36       8006.47        95.95 o                         
   6  -5   5       1762.94       1731.37        44.40 o                         
   7  -5   5       3891.21       3939.84        79.61 o                         
   8  -5   5        252.34        220.28        17.73 o                         
   9  -5   5        329.75        331.85       109.26 o                         
 -10  -4   5       3011.45       3182.22       272.76 o                         
  -9  -4   5         43.09         48.57        19.93 o                         
  -8  -4   5       2716.47       2895.01       102.44 o                         
  -7  -4   5       1033.52       1053.35        36.60 o                         
  -6  -4   5          9.48         28.70         5.42 o                         
  -5  -4   5       3649.12       3900.44        48.20 o                         
  -4  -4   5       6011.12       6085.48        66.24 o                         
  -3  -4   5       4553.66       4405.11        44.58 o                         
  -2  -4   5      21886.14      21396.71       172.20 o                         
  -1  -4   5        501.59        476.35        11.83 o                         
   0  -4   5      12355.40      12195.61        71.85 o                         
   1  -4   5       3921.61       3988.88        39.83 o                         
   2  -4   5        540.74        625.92        17.79 o                         
   3  -4   5       4842.53       4621.90        56.29 o                         
   4  -4   5       3320.32       3357.22        49.79 o                         
   5  -4   5       1465.12       1443.92        34.83 o                         
   6  -4   5       9252.43       9149.27       209.58 o                         
   7  -4   5         76.09         94.00        13.38 o                         
   8  -4   5       5441.34       5269.21       113.78 o                         
   9  -4   5        269.68        225.12        17.23 o                         
 -10  -3   5         20.03         11.75        27.53 o                         
  -9  -3   5       7477.42       7411.02       191.92 o                         
  -8  -3   5       2002.48       2115.43        54.68 o                         
  -7  -3   5       4337.68       4466.58        71.61 o                         
  -6  -3   5        751.87        758.72        16.40 o                         
  -5  -3   5         12.04         21.62         2.83 o                         
  -4  -3   5       3806.10       3743.75        42.32 o                         
  -3  -3   5       1124.76       1159.28        16.32 o                         
  -2  -3   5         99.76        136.22         5.15 o                         
  -1  -3   5      49509.16      48754.66       198.25 o                         
   0  -3   5       6827.78       6987.34        49.60 o                         
   1  -3   5      14259.99      14302.63        91.97 o                         
   2  -3   5       1599.48       1814.36        26.48 o                         
   3  -3   5        973.26        969.13        21.27 o                         
   4  -3   5       5450.83       5489.19        68.27 o                         
   5  -3   5        526.02        464.99        18.94 o                         
   6  -3   5         18.80         28.11        12.21 o                         
   7  -3   5      14107.80      13642.68       185.00 o                         
   8  -3   5        689.97        678.58        24.63 o                         
   9  -3   5       2625.55       2614.98        54.07 o                         
 -10  -2   5        294.90        314.00        35.08 o                         
  -9  -2   5        409.66        439.13        37.77 o                         
  -8  -2   5       6029.88       6047.18        84.47 o                         
  -7  -2   5       6232.09       6196.23        86.36 o                         
  -6  -2   5       2787.24       2712.95        32.04 o                         
  -5  -2   5       8823.54       8772.20        94.06 o                         
  -4  -2   5        868.54        893.82        12.54 o                         
  -3  -2   5        920.86        864.25        11.87 o                         
  -2  -2   5        474.76        506.20         8.70 o                         
  -1  -2   5        259.73        293.40         6.64 o                         
   0  -2   5      18155.46      18311.54       116.45 o                         
   1  -2   5       7953.90       7969.37        53.95 o                         
   2  -2   5       7274.43       7447.49        62.39 o                         
   3  -2   5      19830.54      19334.62       182.24 o                         
   4  -2   5       1590.11       1550.31        24.78 o                         
   5  -2   5       3114.53       2970.81        39.87 o                         
   6  -2   5         92.75         97.60         9.37 o                         
   7  -2   5         96.12         84.95         9.88 o                         
   8  -2   5       6316.38       6094.78        80.14 o                         
   9  -2   5       2528.17       2498.83        55.23 o                         
  10  -2   5       1221.97       1157.19        40.97 o                         
 -10  -1   5         39.18         42.12        20.48 o                         
  -9  -1   5       1424.45       1480.72        32.14 o                         
  -8  -1   5        821.69        881.59        21.18 o                         
  -7  -1   5       2277.73       2258.12        39.51 o                         
  -6  -1   5      10326.01      10327.97       123.43 o                         
  -5  -1   5       1269.50       1252.25        18.25 o                         
  -4  -1   5      16247.19      16228.54       146.73 o                         
  -3  -1   5         79.64         88.75         4.25 o                         
  -2  -1   5        130.94        129.23         3.90 o                         
  -1  -1   5      16306.36      16861.58       103.94 o                         
   0  -1   5       4753.45       4601.33        37.49 o                         
   1  -1   5       1902.42       1819.70        18.53 o                         
   2  -1   5      17712.97      17463.96        88.03 o                         
   3  -1   5       1315.39       1126.85        19.35 o                         
   4  -1   5      20009.98      20112.97       167.27 o                         
   5  -1   5        104.98        123.89         6.99 o                         
   6  -1   5        776.69        788.39        20.37 o                         
   7  -1   5       4648.28       4744.15        80.00 o                         
   8  -1   5        129.48        133.76        11.38 o                         
   9  -1   5        890.13        996.26        31.78 o                         
  10  -1   5       2652.57       2586.91        56.50 o                         
  11  -1   5       1271.96       1305.44        49.29 o                         
 -10   0   5        174.73        161.04        14.16 o                         
  -9   0   5          5.09         17.32         8.21 o                         
  -8   0   5       4327.26       4453.06        78.78 o                         
  -7   0   5       1274.85       1283.65        24.57 o                         
  -6   0   5         64.82         78.50         6.35 o                         
  -5   0   5      19493.09      19406.11       233.62 o                         
  -4   0   5        989.03       1037.19        16.07 o                         
  -3   0   5      16984.38      17023.16       137.63 o                         
  -2   0   5       1272.68       1085.99        10.57 o                         
  -1   0   5        314.37        283.50         6.16 o                         
   0   0   5       8619.12       8593.17        44.57 o                         
   1   0   5        330.36        271.84         6.54 o                         
   2   0   5        433.22        471.72         9.29 o                         
   3   0   5      38658.15      38150.78       188.72 o                         
   4   0   5       3847.47       3913.70        36.58 o                         
   5   0   5      17613.34      17583.26       181.16 o                         
   6   0   5        405.38        422.31        14.06 o                         
   7   0   5       1607.46       1633.73        35.38 o                         
   8   0   5       4259.65       4319.06        75.91 o                         
   9   0   5         47.53         55.15         9.64 o                         
  10   0   5        146.75         95.66        11.43 o                         
  11   0   5       4821.91       4666.96       114.22 o                         
 -10   1   5        921.25        854.44        31.60 o                         
  -9   1   5       1705.83       1729.73        39.79 o                         
  -8   1   5         32.20         35.81         8.11 o                         
  -7   1   5        929.11        849.68        21.39 o                         
  -6   1   5        926.86        928.17        20.19 o                         
  -5   1   5          4.98         12.51         5.40 o                         
  -4   1   5      24511.85      23917.73       275.79 o                         
  -3   1   5       8571.33       8603.87        76.04 o                         
  -2   1   5      17216.41      16857.57       123.54 o                         
  -1   1   5      13088.67      13576.91        95.46 o                         
   0   1   5       1279.32       1282.40        12.54 o                         
   1   1   5       3762.07       4013.90        22.43 o                         
   2   1   5       5004.35       4702.67        29.15 o                         
   3   1   5        456.15        389.04         9.25 o                         
   4   1   5      19512.09      19469.55       112.02 o                         
   5   1   5       3782.49       4070.21        45.50 o                         
   6   1   5       9077.47       9151.20       128.42 o                         
   7   1   5       9056.54       9122.78       134.12 o                         
   8   1   5        313.39        336.60        13.90 o                         
   9   1   5        566.72        600.07        21.76 o                         
  10   1   5         76.98         72.03        10.66 o                         
  11   1   5        723.09        733.99        46.08 o                         
 -10   2   5       1599.19       1524.09        44.82 o                         
  -9   2   5        823.71        863.90        28.85 o                         
  -8   2   5       9629.30       9876.05       202.23 o                         
  -7   2   5         22.07         36.93         7.20 o                         
  -6   2   5        103.16        103.89         8.19 o                         
  -5   2   5       2874.93       2903.64        53.91 o                         
  -4   2   5        155.98        139.99         6.35 o                         
  -3   2   5       7474.21       7771.77        67.55 o                         
  -2   2   5      19883.77      19749.67       139.44 o                         
  -1   2   5       5145.53       5155.22        37.84 o                         
   0   2   5      33727.04      32284.88       178.44 o                         
   1   2   5       1045.84        988.40         9.48 o                         
   2   2   5       3349.16       3324.63        21.21 o                         
   3   2   5       4880.17       5120.94        31.83 o                         
   4   2   5        868.78        919.22        13.62 o                         
   5   2   5       4145.36       4244.56        36.62 o                         
   6   2   5       8903.44       8783.22        98.70 o                         
   7   2   5       3814.81       3878.51        54.34 o                         
   8   2   5      13204.17      13299.85       203.26 o                         
   9   2   5        756.17        844.52        22.94 o                         
  10   2   5        473.25        368.55        25.98 o                         
  11   2   5       1614.05       1615.84        66.30 o                         
 -10   3   5        488.79        464.89        65.28 o                         
  -9   3   5       4318.93       4322.31        84.09 o                         
  -8   3   5        163.52        166.40        13.49 o                         
  -7   3   5       6974.58       7095.84       103.21 o                         
  -6   3   5         69.30         70.82         8.19 o                         
  -5   3   5        903.11        937.18        21.49 o                         
  -4   3   5       5717.32       5599.27        77.30 o                         
  -3   3   5        762.07        684.24        15.32 o                         
  -2   3   5       2297.93       2292.59        25.43 o                         
  -1   3   5      16874.50      16782.62       137.50 o                         
   0   3   5        169.08        166.59         5.09 o                         
   1   3   5      27515.34      28135.07       121.83 o                         
   2   3   5       1206.84       1148.06        11.95 o                         
   3   3   5       2771.41       2863.64        21.98 o                         
   4   3   5       4699.64       4823.08        33.07 o                         
   5   3   5        348.48        362.54         8.66 o                         
   6   3   5       2870.33       3012.64        32.09 o                         
   7   3   5      10853.01      10901.39       130.54 o                         
   8   3   5         49.42         80.40         7.45 o                         
   9   3   5       6298.58       6393.16       114.96 o                         
  10   3   5         36.88         40.16        13.21 o                         
  11   3   5       1137.98       1140.55        55.54 o                         
  -9   4   5        575.31        572.57        32.83 o                         
  -8   4   5       5266.36       5145.57       101.83 o                         
  -7   4   5       2142.94       2092.54        38.75 o                         
  -6   4   5       6188.82       6212.19        79.83 o                         
  -5   4   5       8433.49       8290.80       140.62 o                         
  -4   4   5       3011.26       2925.31        37.82 o                         
  -3   4   5        505.71        587.53        15.71 o                         
  -2   4   5        176.63        183.86         7.75 o                         
  -1   4   5       3641.68       3692.31        36.06 o                         
   0   4   5      17540.63      16727.48       102.96 o                         
   1   4   5      10895.63      11154.82        53.73 o                         
   2   4   5      20229.06      19756.41        80.74 o                         
   3   4   5      18529.32      18801.47        62.28 o                         
   4   4   5       1937.39       1970.93        14.11 o                         
   5   4   5        706.74        771.09        13.77 o                         
   6   4   5        129.42        143.61         6.84 o                         
   7   4   5       2619.87       2744.08        31.76 o                         
   8   4   5       4723.51       4960.71        67.57 o                         
   9   4   5        259.98        244.52        17.75 o                         
  10   4   5       5149.13       5251.81        99.38 o                         
  11   4   5       2667.49       2714.09        97.25 o                         
  12   4   5        798.76        768.69        98.83 o                         
  -8   5   5         14.27         17.04        12.00 o                         
  -7   5   5       1303.33       1231.56        32.35 o                         
  -6   5   5       2880.17       2794.77        46.06 o                         
  -5   5   5       5194.76       5157.87        89.66 o                         
  -4   5   5      21783.93      21178.95       208.11 o                         
  -3   5   5         34.64         45.08         6.59 o                         
  -2   5   5       1390.34       1332.47        21.50 o                         
  -1   5   5       3526.65       3312.59        37.12 o                         
   0   5   5       2731.44       2683.21        25.03 o                         
   1   5   5       3970.95       3994.65        32.57 o                         
   2   5   5       1727.13       1713.28        18.06 o                         
   3   5   5       8737.64       8697.95        36.14 o                         
   4   5   5      32013.08      31408.93       132.15 o                         
   5   5   5         79.73         94.64         3.12 o                         
   6   5   5       3802.59       4004.66        35.32 o                         
   7   5   5       2382.63       2444.97        30.66 o                         
   8   5   5        938.60        929.52        28.28 o                         
   9   5   5       1078.51       1060.29        36.78 o                         
  10   5   5        592.53        619.81        29.25 o                         
  11   5   5       2476.74       2558.75        81.51 o                         
  12   5   5       2604.29       2518.23       133.60 o                         
  -8   6   5        873.54        910.90        79.54 o                         
  -7   6   5         91.96         75.97        13.99 o                         
  -6   6   5       1137.47       1075.07        31.45 o                         
  -5   6   5       5443.75       5368.89        66.18 o                         
  -4   6   5        608.54        567.00        19.58 o                         
  -3   6   5      13010.12      12511.72       140.70 o                         
  -2   6   5        661.17        770.64        18.02 o                         
  -1   6   5      11687.76      11429.88        78.52 o                         
   0   6   5       3785.98       3910.87        38.14 o                         
   1   6   5        108.41         90.58         4.98 o                         
   2   6   5       4927.69       4795.91        35.29 o                         
   3   6   5       5614.85       5501.66        28.99 o                         
   4   6   5       1204.88       1201.39        12.86 o                         
   5   6   5      15493.76      12521.40       392.75 o                         
   6   6   5         30.96         84.66        10.48 o                         
   7   6   5       5835.11       5876.51        94.38 o                         
   8   6   5        862.08        955.30        30.68 o                         
   9   6   5         42.48         28.17         9.88 o                         
  10   6   5       1756.15       1820.58        63.36 o                         
  11   6   5        875.11        965.11        50.03 o                         
  12   6   5        701.73        664.29        88.21 o                         
  -7   7   5        266.60        263.95        19.18 o                         
  -6   7   5        393.09        360.32        20.55 o                         
  -5   7   5       2855.21       2955.78        54.00 o                         
  -4   7   5       5827.30       5828.83        73.40 o                         
  -3   7   5        232.27        233.10        12.87 o                         
  -2   7   5       9904.07       9691.50        93.81 o                         
  -1   7   5       8231.15       8184.37        64.38 o                         
   0   7   5       7019.21       7010.82        66.94 o                         
   1   7   5        859.66        909.43        17.70 o                         
   2   7   5         99.49         83.34         4.73 o                         
   3   7   5       5525.35       5207.66        37.46 o                         
   4   7   5       4082.94       3773.44        41.52 o                         
   5   7   5          0.06         17.30         7.39 o                         
   6   7   5      10602.52      10565.89       118.79 o                         
   7   7   5       4297.68       4364.18        88.63 o                         
   8   7   5       4811.06       4999.13        95.09 o                         
   9   7   5        259.48        270.00        19.26 o                         
  10   7   5         47.19         54.87        16.86 o                         
  11   7   5       1523.68       1577.69        76.47 o                         
  -7   8   5        453.74        423.28        83.45 o                         
  -6   8   5        601.70        551.24        23.87 o                         
  -5   8   5        270.81        240.90        15.87 o                         
  -4   8   5        177.61        176.89        13.01 o                         
  -3   8   5       2468.55       2471.58        42.17 o                         
  -2   8   5       1660.80       1601.79        32.09 o                         
  -1   8   5      12507.34      12212.37        95.97 o                         
   0   8   5      10909.73      11165.16       125.06 o                         
   1   8   5       2265.14       2321.62        33.82 o                         
   2   8   5       3657.69       3546.03        35.03 o                         
   3   8   5        320.51        404.20        10.39 o                         
   4   8   5        296.96        307.84        17.24 o                         
   5   8   5       1908.96       1947.92        44.78 o                         
   6   8   5        528.44        472.63        19.01 o                         
   7   8   5       6472.05       6555.66       114.03 o                         
   8   8   5       5951.21       5992.33       112.83 o                         
   9   8   5       1434.65       1542.27        51.01 o                         
  10   8   5       1734.65       1674.06        75.19 o                         
  11   8   5         23.38        -11.06        34.80 o                         
  -6   9   5         37.30         26.20        38.65 o                         
  -5   9   5       5012.74       4602.35        85.97 o                         
  -4   9   5        575.60        492.91        22.05 o                         
  -3   9   5         30.00         14.30         9.80 o                         
  -2   9   5       2451.23       2305.95        42.70 o                         
  -1   9   5       1784.32       1851.80        36.29 o                         
   0   9   5       1843.72       1803.88        42.72 o                         
   1   9   5       9620.48       9799.66       102.30 o                         
   2   9   5        732.45        752.07        19.37 o                         
   3   9   5      13110.10      12985.67       256.22 o                         
   4   9   5        126.17        139.19        12.82 o                         
   5   9   5        103.41         93.94        10.31 o                         
   6   9   5       1708.60       1668.34        39.55 o                         
   7   9   5       1511.82       1492.67        37.40 o                         
   8   9   5        929.55        930.42        32.07 o                         
   9   9   5       3220.09       3212.75        96.93 o                         
  10   9   5         11.03         90.84        32.53 o                         
  -4  10   5       4027.05       3804.90        64.97 o                         
  -3  10   5        403.08        443.52        22.08 o                         
  -2  10   5         21.63         55.33        10.16 o                         
  -1  10   5       3921.68       3869.58        55.47 o                         
   0  10   5       2509.42       2603.63        42.86 o                         
   1  10   5        254.08        256.58        12.72 o                         
   2  10   5       8465.16       8536.15       235.74 o                         
   3  10   5       1912.96       2070.25        64.61 o                         
   4  10   5       6345.87       6376.05       188.59 o                         
   5  10   5        553.12        563.21        27.79 o                         
   6  10   5         12.93         35.48        15.01 o                         
   7  10   5       3202.98       3134.83        65.11 o                         
   8  10   5       1526.83       1517.96        46.38 o                         
   9  10   5        276.46        283.49        22.84 o                         
  10  10   5       2520.04       2573.66       165.05 o                         
  -3  11   5        583.81        594.01        30.50 o                         
  -2  11   5       2907.92       3116.24        55.40 o                         
  -1  11   5         59.85         78.45        11.28 o                         
   0  11   5       1314.41       1304.69        31.48 o                         
   1  11   5       1552.47       1717.12        62.81 o                         
   2  11   5          3.29         18.53        13.03 o                         
   3  11   5       7640.68       7789.46       194.84 o                         
   4  11   5       4397.15       4416.40       120.59 o                         
   5  11   5       1360.91       1474.91        52.23 o                         
   6  11   5       2867.55       2640.07       104.24 o                         
   7  11   5        315.15        347.16        28.54 o                         
   8  11   5        386.01        411.62        71.32 o                         
   9  11   5        406.53        399.41        44.08 o                         
  -2  12   5         10.35         80.16        17.11 o                         
  -1  12   5       6789.15       7548.21       159.22 o                         
   0  12   5        216.65        333.97        35.21 o                         
   1  12   5         75.19        101.10        19.85 o                         
   2  12   5       1430.25       1513.82        56.85 o                         
   3  12   5         20.37         84.68        19.77 o                         
   4  12   5       3055.08       3018.61       107.56 o                         
   5  12   5       2750.73       2613.32       142.03 o                         
   6  12   5         38.70        137.51        25.41 o                         
   7  12   5       6087.75       5744.03       279.07 o                         
   8  12   5          7.05        -28.08        28.08 o                         
   9  12   5        127.16        103.87        33.22 o                         
   1  13   5        689.15        710.01        73.93 o                         
   2  13   5        666.19        688.96        53.45 o                         
   3  13   5       1045.95       1203.10        60.13 o                         
   4  13   5        728.43        801.46        57.01 o                         
   5  13   5        433.83        461.06        62.30 o                         
   6  13   5       3366.00       3524.40       165.43 o                         
   7  13   5         57.84          8.30        35.23 o                         
  -5 -11   6       2762.19       2259.18       192.00 o                         
  -4 -11   6       4134.42       4099.37       272.46 o                         
  -3 -11   6        653.68        684.43       112.77 o                         
  -1 -11   6        109.82        134.18        55.09 o                         
   0 -11   6       1349.77       1411.47       104.40 o                         
   1 -11   6        341.74        359.44        81.22 o                         
  -6 -10   6        186.60        161.84        37.84 o                         
  -5 -10   6        362.68        343.81        40.08 o                         
  -4 -10   6        861.30        779.54        57.24 o                         
  -3 -10   6       6044.82       5697.05       134.08 o                         
  -2 -10   6         18.87         54.36        21.09 o                         
  -1 -10   6       5559.68       5905.83       122.17 o                         
   0 -10   6       3044.67       3321.77        83.04 o                         
   1 -10   6       1622.77       1717.13        39.67 o                         
   2 -10   6        112.95        134.63        15.26 o                         
   3 -10   6        213.48        190.56        18.71 o                         
  -7  -9   6       2692.13       2318.77       192.34 o                         
  -6  -9   6         19.84         50.71        25.22 o                         
  -5  -9   6        727.27        739.44        44.20 o                         
  -4  -9   6       1314.02       1218.69        57.04 o                         
  -3  -9   6         18.53         33.84        17.33 o                         
  -2  -9   6       4359.12       4374.36       148.42 o                         
  -1  -9   6        637.56        643.89        22.17 o                         
   0  -9   6       5590.50       5680.85        68.82 o                         
   1  -9   6       4001.51       4073.09        61.60 o                         
   2  -9   6        397.45        424.00        22.18 o                         
   3  -9   6       2629.28       2629.62        52.84 o                         
   4  -9   6        490.67        521.91        27.43 o                         
  -8  -8   6       2105.69       2123.58       232.76 o                         
  -7  -8   6       1667.40       1780.47        67.47 o                         
  -6  -8   6       2501.09       2566.05        89.18 o                         
  -5  -8   6         57.12         49.54        13.12 o                         
  -4  -8   6       5372.79       4990.58       108.74 o                         
  -3  -8   6        751.97        732.76        36.76 o                         
  -2  -8   6        185.54        192.85        11.87 o                         
  -1  -8   6       4229.73       4277.48        52.88 o                         
   0  -8   6       7476.09       7790.65        75.82 o                         
   1  -8   6       4257.90       4289.03        56.36 o                         
   2  -8   6       5897.49       6205.81        82.14 o                         
   3  -8   6          1.06         21.02        10.56 o                         
   4  -8   6       3272.60       3334.95        62.05 o                         
   5  -8   6         75.30         73.04        13.72 o                         
   6  -8   6         37.16        -48.63        48.63 o                         
  -9  -7   6        149.97        119.74        46.60 o                         
  -8  -7   6       1381.00       1471.89        74.54 o                         
  -7  -7   6       5452.04       5337.58       405.06 o                         
  -6  -7   6        387.28        422.55        32.04 o                         
  -5  -7   6       6472.34       6064.25       103.32 o                         
  -4  -7   6       2548.07       2346.59        65.85 o                         
  -3  -7   6       3775.75       3747.34        61.93 o                         
  -2  -7   6        419.14        434.34        14.50 o                         
  -1  -7   6          4.88         14.17         7.39 o                         
   0  -7   6       3623.50       3634.71        47.61 o                         
   1  -7   6       5939.86       6264.15        66.29 o                         
   2  -7   6        892.66        895.66        26.35 o                         
   3  -7   6      10585.23      10831.44       180.14 o                         
   4  -7   6       1280.90       1324.51        37.27 o                         
   5  -7   6       2937.75       2931.50        62.73 o                         
   6  -7   6        575.31        595.71        30.46 o                         
   7  -7   6         64.00        -56.88        56.88 o                         
  -9  -6   6       1391.92       1538.77        92.14 o                         
  -8  -6   6        176.80        158.62        24.47 o                         
  -7  -6   6         24.90        -10.12        15.51 o                         
  -6  -6   6       3146.98       2943.10       105.55 o                         
  -5  -6   6        550.26        560.16        27.71 o                         
  -4  -6   6      13302.89      12622.73       152.15 o                         
  -3  -6   6       4000.39       3840.19        44.04 o                         
  -2  -6   6       2505.85       2417.43        40.32 o                         
  -1  -6   6       6225.49       6270.28        59.07 o                         
   0  -6   6         19.04         43.20         6.94 o                         
   1  -6   6        344.59        380.15        15.54 o                         
   2  -6   6       3929.76       4093.24        55.01 o                         
   3  -6   6        177.11        199.69        12.54 o                         
   4  -6   6      12820.12      12852.82       189.22 o                         
   5  -6   6       1645.52       1578.83        44.05 o                         
   6  -6   6        804.77        786.21        31.65 o                         
   7  -6   6       2999.50       2837.85        80.14 o                         
 -10  -5   6       1023.50       1038.77       112.06 o                         
  -9  -5   6          1.83         22.98        17.65 o                         
  -8  -5   6       3178.59       3180.75       136.84 o                         
  -7  -5   6        190.87        179.71        19.57 o                         
  -6  -5   6        516.67        426.86        30.73 o                         
  -5  -5   6       4582.54       4660.48        77.79 o                         
  -4  -5   6       5707.25       5853.42        75.16 o                         
  -3  -5   6       4774.25       4552.49        51.76 o                         
  -2  -5   6       4667.51       4701.23        41.70 o                         
  -1  -5   6         67.82         69.07         6.50 o                         
   0  -5   6      16168.36      16178.02       106.33 o                         
   1  -5   6         51.83         72.67         7.51 o                         
   2  -5   6        546.35        560.02        17.56 o                         
   3  -5   6       4834.34       4993.59        82.36 o                         
   4  -5   6       3203.27       3222.70        52.60 o                         
   5  -5   6       5191.63       5042.51        76.13 o                         
   6  -5   6       2680.32       2599.03        76.81 o                         
   7  -5   6        407.19        374.96        22.10 o                         
   8  -5   6       4209.48       4337.41       116.53 o                         
 -10  -4   6        641.38        492.06        85.68 o                         
  -9  -4   6       4766.03       4745.17       235.05 o                         
  -8  -4   6        586.49        668.33        47.16 o                         
  -7  -4   6       1537.03       1602.06        46.41 o                         
  -6  -4   6        368.72        411.77        13.41 o                         
  -5  -4   6        163.18        162.50         9.54 o                         
  -4  -4   6       3346.06       3428.46        36.98 o                         
  -3  -4   6       8286.91       8237.14       100.02 o                         
  -2  -4   6       2923.22       2948.90        28.83 o                         
  -1  -4   6      25012.41      24255.00       121.47 o                         
   0  -4   6        676.09        708.90        14.48 o                         
   1  -4   6       3840.63       3927.41        58.87 o                         
   2  -4   6        195.05        209.25        10.82 o                         
   3  -4   6        305.19        323.54        14.82 o                         
   4  -4   6       5916.73       5746.69        81.12 o                         
   5  -4   6       4218.12       4134.38        59.52 o                         
   6  -4   6       2817.19       2744.27        69.08 o                         
   7  -4   6       9123.53       8918.29       167.83 o                         
   8  -4   6        115.11        161.27        15.99 o                         
   9  -4   6       1361.37       1421.65        54.11 o                         
 -10  -3   6       1437.15       1181.01       131.27 o                         
  -9  -3   6          4.21         45.82        23.18 o                         
  -8  -3   6      10523.17      10434.74       355.62 o                         
  -7  -3   6        929.08        945.84        20.33 o                         
  -6  -3   6       1481.27       1537.00        37.26 o                         
  -5  -3   6       4002.13       3990.28        56.06 o                         
  -4  -3   6         34.75         37.58         3.96 o                         
  -3  -3   6       2419.01       2450.96        26.21 o                         
  -2  -3   6       3872.78       3938.07        33.99 o                         
  -1  -3   6        391.26        496.27        11.09 o                         
   0  -3   6      46550.74      46140.24       316.20 o                         
   1  -3   6       3822.95       3932.55        38.99 o                         
   2  -3   6       5459.94       5373.12        72.72 o                         
   3  -3   6       8970.32       8959.04        71.46 o                         
   4  -3   6        535.94        505.14        16.93 o                         
   5  -3   6        108.70        128.58        10.07 o                         
   6  -3   6       1260.74       1194.06        32.63 o                         
   7  -3   6         65.00         76.86        11.63 o                         
   8  -3   6      13036.21      12818.01       228.12 o                         
   9  -3   6        312.46        345.06        22.05 o                         
  10  -3   6       1798.80       1864.46       157.37 o                         
 -10  -2   6         46.35         32.92        24.83 o                         
  -9  -2   6       1747.74       1725.42        77.41 o                         
  -8  -2   6       1410.24       1388.14        33.88 o                         
  -7  -2   6       9263.63       9326.42       156.07 o                         
  -6  -2   6       4823.55       4786.91        84.59 o                         
  -5  -2   6       1273.10       1358.57        19.76 o                         
  -4  -2   6       8491.25       8237.46        99.23 o                         
  -3  -2   6         16.10         30.28         4.06 o                         
  -2  -2   6       1193.38       1298.15        14.91 o                         
  -1  -2   6       3337.02       3176.17        25.58 o                         
   0  -2   6        975.80       1110.92        20.58 o                         
   1  -2   6      28881.31      28846.00       138.17 o                         
   2  -2   6       8941.34       9278.87        67.28 o                         
   3  -2   6       5407.80       5314.08        50.54 o                         
   4  -2   6      11324.15      11296.54       110.14 o                         
   5  -2   6        180.38        199.41        10.34 o                         
   6  -2   6       1935.95       1927.48        35.96 o                         
   7  -2   6       2638.48       2493.69        50.54 o                         
   8  -2   6        716.62        714.59        26.54 o                         
   9  -2   6       3264.90       3184.22        64.75 o                         
  10  -2   6       1218.07       1257.95        53.08 o                         
 -10  -1   6        411.45        276.95        78.22 o                         
  -9  -1   6        605.93        661.47        22.03 o                         
  -8  -1   6       1942.17       1898.78        49.98 o                         
  -7  -1   6       1303.47       1245.33        23.72 o                         
  -6  -1   6       1278.94       1249.12        22.07 o                         
  -5  -1   6      14908.79      15029.74       191.04 o                         
  -4  -1   6          6.19         15.67         3.21 o                         
  -3  -1   6      15216.72      15243.57       127.66 o                         
  -2  -1   6       1398.62       1341.66        13.27 o                         
  -1  -1   6       2798.79       2616.03        20.98 o                         
   0  -1   6       2161.79       2359.51        34.24 o                         
   1  -1   6       2279.45       2371.98        23.68 o                         
   2  -1   6       5832.65       6014.61        40.81 o                         
   3  -1   6      36518.89      35424.19       241.23 o                         
   4  -1   6       2493.83       2371.51        29.41 o                         
   5  -1   6       5096.60       5135.89        48.52 o                         
   6  -1   6        293.36        331.43        14.22 o                         
   7  -1   6       1619.94       1560.02        31.85 o                         
   8  -1   6       1230.53       1155.85        31.30 o                         
   9  -1   6         91.47        106.50        11.34 o                         
  10  -1   6       1659.68       1684.45        45.99 o                         
  11  -1   6       4173.58       4242.85       104.13 o                         
 -10   0   6        892.68        955.91       127.28 o                         
  -9   0   6       1962.62       1992.68        48.22 o                         
  -8   0   6         62.28         62.12         9.26 o                         
  -7   0   6        837.70        877.37        20.73 o                         
  -6   0   6        745.19        758.65        17.76 o                         
  -5   0   6       1346.04       1363.96        21.88 o                         
  -4   0   6      28610.23      28234.18       299.76 o                         
  -3   0   6       1067.89       1207.98        14.15 o                         
  -2   0   6       3385.21       3506.56        35.20 o                         
  -1   0   6       9782.42       9637.85        82.92 o                         
   0   0   6        135.23        154.13         6.99 o                         
   1   0   6       4549.51       4404.93        32.62 o                         
   2   0   6       1508.37       1573.98        17.64 o                         
   3   0   6       1807.60       1822.00        17.80 o                         
   4   0   6      24942.01      24745.82       174.84 o                         
   5   0   6          8.91         56.05         6.62 o                         
   6   0   6       7731.88       7737.10        84.82 o                         
   7   0   6       5437.01       5527.71        92.69 o                         
   8   0   6        435.96        434.47        17.96 o                         
   9   0   6        553.58        583.90        22.71 o                         
  10   0   6         67.43         64.94        11.16 o                         
  11   0   6        301.35        325.46        25.27 o                         
 -10   1   6       1432.51       1321.10        40.63 o                         
  -9   1   6       2368.36       2352.51        55.26 o                         
  -8   1   6       4718.46       4622.66       114.40 o                         
  -7   1   6        131.10        110.09         9.01 o                         
  -6   1   6       1112.76       1165.08        23.68 o                         
  -5   1   6       1021.19       1049.12        20.77 o                         
  -4   1   6        524.84        523.54        14.04 o                         
  -3   1   6       9930.16       9945.10        95.40 o                         
  -2   1   6       7969.73       7691.63        61.75 o                         
  -1   1   6      19982.38      19261.04       143.69 o                         
   0   1   6      26226.21      26387.63       138.40 o                         
   1   1   6         10.01         26.37         2.79 o                         
   2   1   6        952.76        955.86        12.19 o                         
   3   1   6       4214.53       4273.30        31.72 o                         
   4   1   6         67.14         97.82         7.17 o                         
   5   1   6      14755.09      14506.49       158.05 o                         
   6   1   6       4120.51       4296.31        45.89 o                         
   7   1   6       9494.91       9668.79       178.36 o                         
   8   1   6       3421.63       3429.77        70.97 o                         
   9   1   6         13.26         12.08         7.84 o                         
  10   1   6       1642.33       1614.24        38.15 o                         
  11   1   6        424.82        398.01        55.15 o                         
  -9   2   6       5868.31       5828.47       160.09 o                         
  -8   2   6        686.34        671.06        24.25 o                         
  -7   2   6       1831.12       1716.28        36.50 o                         
  -6   2   6        393.13        375.17        14.08 o                         
  -5   2   6       6409.64       6239.91        97.19 o                         
  -4   2   6       8002.33       8043.63        82.45 o                         
  -3   2   6        238.86        278.72         7.40 o                         
  -2   2   6       2510.49       2443.96        22.76 o                         
  -1   2   6      24948.84      25284.22       209.84 o                         
   0   2   6       4339.17       4352.77        25.98 o                         
   1   2   6      15368.42      15428.44        88.06 o                         
   2   2   6       1558.28       1531.68        13.22 o                         
   3   2   6      11052.72      10789.48        54.89 o                         
   4   2   6       4707.84       4931.58        41.44 o                         
   5   2   6         85.96        108.50         5.63 o                         
   6   2   6       2959.20       3002.60        37.95 o                         
   7   2   6       9178.79       9548.86       149.23 o                         
   8   2   6       2870.30       2912.93        44.29 o                         
   9   2   6       3392.47       3498.03        78.73 o                         
  10   2   6        165.34        152.23        17.53 o                         
  11   2   6       2267.43       2233.14        79.11 o                         
  -9   3   6        572.29        601.27        27.91 o                         
  -8   3   6       8396.02       8619.99       188.51 o                         
  -7   3   6        141.43        172.64        11.83 o                         
  -6   3   6       7268.40       7173.70       118.98 o                         
  -5   3   6       2585.57       2558.16        34.58 o                         
  -4   3   6        904.42        949.59        20.51 o                         
  -3   3   6        365.38        416.97        11.19 o                         
  -2   3   6        123.29        119.35         8.09 o                         
  -1   3   6       7484.46       7438.53        59.77 o                         
   0   3   6      46374.30      45603.73       316.24 o                         
   1   3   6        765.72        763.85         9.40 o                         
   2   3   6      15019.71      14755.94        94.89 o                         
   3   3   6        963.76       1152.62        15.48 o                         
   4   3   6       4860.58       4925.25        44.24 o                         
   5   3   6       2571.04       2512.13        23.76 o                         
   6   3   6        260.36        262.77         9.71 o                         
   7   3   6       3386.51       3478.55        44.99 o                         
   8   3   6       7942.85       8058.82       136.02 o                         
   9   3   6          4.90         29.17         7.46 o                         
  10   3   6       4285.07       4287.98       168.45 o                         
  11   3   6        663.82        617.01        48.43 o                         
  -8   4   6        309.06        374.42        21.00 o                         
  -7   4   6       2705.34       2705.41        50.27 o                         
  -6   4   6       1463.55       1424.98        28.93 o                         
  -5   4   6      10281.79      10168.30       147.85 o                         
  -4   4   6       6838.27       6903.90        90.38 o                         
  -3   4   6        144.08        169.69         9.30 o                         
  -2   4   6       3349.48       3193.24        45.26 o                         
  -1   4   6       1217.37       1265.02        21.82 o                         
   0   4   6       1039.37       1039.43        14.54 o                         
   1   4   6       6515.12       6766.45        39.31 o                         
   2   4   6       9622.75       9500.65        52.16 o                         
   3   4   6      32758.36      32022.67       123.43 o                         
   4   4   6       6777.87       6764.21        40.29 o                         
   5   4   6       1445.26       1440.62        18.38 o                         
   6   4   6       1433.15       1418.54        20.79 o                         
   7   4   6         33.07         41.89         5.67 o                         
   8   4   6        586.68        628.17        17.02 o                         
   9   4   6       1999.25       2004.85        52.69 o                         
  10   4   6        807.57        808.83        35.99 o                         
  11   4   6       5316.07       5447.89       143.16 o                         
  -8   5   6       1204.51       1106.48        37.75 o                         
  -7   5   6          1.01         16.34         9.54 o                         
  -6   5   6       3377.08       3392.88        60.02 o                         
  -5   5   6      10309.26      10204.30       169.65 o                         
  -4   5   6       5484.52       5453.10        77.21 o                         
  -3   5   6       5618.27       5570.25        79.14 o                         
  -2   5   6        364.44        392.13        11.09 o                         
  -1   5   6       4039.02       3902.23        48.86 o                         
   0   5   6       2976.91       2760.08        29.38 o                         
   1   5   6          9.90         15.57         3.52 o                         
   2   5   6       5112.55       4856.86        34.68 o                         
   3   5   6      19708.10      20121.65        92.86 o                         
   4   5   6      11611.46      11761.04        64.56 o                         
   5   5   6       6559.76       6597.70        55.49 o                         
   6   5   6         35.01         55.57         5.28 o                         
   7   5   6       6072.88       6191.76        63.05 o                         
   8   5   6        719.87        696.82        27.89 o                         
   9   5   6        408.71        402.94        25.20 o                         
  10   5   6        877.94        862.88        38.82 o                         
  11   5   6       1834.61       1838.39        69.15 o                         
  -8   6   6        923.61        965.80       112.04 o                         
  -7   6   6        662.39        630.73        27.19 o                         
  -6   6   6        163.22        169.26        14.41 o                         
  -5   6   6       1989.60       1856.66        37.11 o                         
  -4   6   6       7639.13       7239.32       114.06 o                         
  -3   6   6         20.44         29.09         7.55 o                         
  -2   6   6      20266.48      19423.73       201.99 o                         
  -1   6   6       1619.18       1749.81        22.19 o                         
   0   6   6       6131.04       5968.31        51.70 o                         
   1   6   6        105.23        161.73         8.55 o                         
   2   6   6         54.47         83.69         5.03 o                         
   3   6   6       7369.87       7466.91        51.32 o                         
   4   6   6      12711.50      12453.94        51.05 o                         
   5   6   6         39.65         65.10         4.56 o                         
   6   6   6      17299.14      16572.88       162.32 o                         
   7   6   6        721.35        724.71        24.03 o                         
   8   6   6       2040.54       2024.13        48.54 o                         
   9   6   6        419.39        424.08        29.23 o                         
  10   6   6        531.59        524.75        28.85 o                         
  11   6   6       1659.41       1711.39        66.61 o                         
  12   6   6        722.62        769.75       108.40 o                         
  -7   7   6         95.04         49.29        21.56 o                         
  -6   7   6       1201.09       1192.20        34.68 o                         
  -5   7   6        828.54        931.69        30.44 o                         
  -4   7   6       3110.92       2842.43        48.69 o                         
  -3   7   6       3155.07       3101.11        42.87 o                         
  -2   7   6        196.35        222.91        11.21 o                         
  -1   7   6      19229.38      18959.53       125.87 o                         
   0   7   6       6588.66       6734.11        55.92 o                         
   1   7   6        518.40        525.20        14.59 o                         
   2   7   6       2545.03       2538.93        26.15 o                         
   3   7   6        520.11        503.90        11.07 o                         
   4   7   6       5107.64       4846.06        37.59 o                         
   5   7   6       1312.05       1348.93        30.20 o                         
   6   7   6        242.91        280.38        15.09 o                         
   7   7   6      16370.15      16324.30       373.04 o                         
   8   7   6       1780.05       1698.56        53.36 o                         
   9   7   6        542.11        562.96        45.85 o                         
  10   7   6       1414.08       1412.84        51.21 o                         
  11   7   6         47.93         78.90        39.38 o                         
  -6   8   6         94.38        103.77        14.36 o                         
  -5   8   6       2902.18       2933.22        66.95 o                         
  -4   8   6        897.36        964.92        27.78 o                         
  -3   8   6        240.89        205.99        12.99 o                         
  -2   8   6       1788.73       1821.93        34.50 o                         
  -1   8   6       3723.39       3751.34        47.78 o                         
   0   8   6      12621.92      12829.49        85.09 o                         
   1   8   6       8255.47       8468.01        83.08 o                         
   2   8   6       2599.48       2558.93        32.18 o                         
   3   8   6       4916.21       4756.07        43.49 o                         
   4   8   6        537.81        513.91        20.64 o                         
   5   8   6        133.09        126.13        10.77 o                         
   6   8   6       3295.89       3228.39        51.74 o                         
   7   8   6        769.08        783.18        26.73 o                         
   8   8   6       4803.95       5072.54       199.44 o                         
   9   8   6       2752.43       2597.97        86.45 o                         
  10   8   6        427.95        541.11        32.41 o                         
  11   8   6       1559.81       1487.53       129.72 o                         
  -5   9   6         93.08         80.32        15.17 o                         
  -4   9   6       2281.17       2261.72        46.33 o                         
  -3   9   6        480.02        504.48        21.30 o                         
  -2   9   6        357.37        360.60        17.49 o                         
  -1   9   6       4590.78       4486.36        57.94 o                         
   0   9   6       3438.41       3430.05        45.12 o                         
   1   9   6        293.46        305.84        13.19 o                         
   2   9   6      13117.34      12886.52       179.17 o                         
   3   9   6          0.31         61.41         8.49 o                         
   4   9   6       4997.19       4844.32        85.50 o                         
   5   9   6        269.67        268.54        17.36 o                         
   6   9   6        233.90        225.89        16.69 o                         
   7   9   6       2882.90       2787.26        64.72 o                         
   8   9   6        150.98        156.17        19.42 o                         
   9   9   6        214.55        251.44        22.94 o                         
  10   9   6       4864.42       4627.99       200.80 o                         
  11   9   6         16.35         53.90        37.92 o                         
  -4  10   6       1650.92       1647.34        42.86 o                         
  -3  10   6       1733.45       1689.79        39.84 o                         
  -2  10   6        444.22        394.54        19.50 o                         
  -1  10   6         70.93         94.23        11.78 o                         
   0  10   6       1570.56       1562.79        33.33 o                         
   1  10   6       1314.25       1314.58        27.63 o                         
   2  10   6          3.22         32.14        14.88 o                         
   3  10   6      15677.62      15963.46       425.85 o                         
   4  10   6       1785.06       1835.62        65.30 o                         
   5  10   6       2153.31       2030.93        69.29 o                         
   6  10   6       1976.25       1878.44        57.59 o                         
   7  10   6         17.22         38.79        12.65 o                         
   8  10   6       1594.06       1560.90        48.92 o                         
   9  10   6        236.62        215.96        20.64 o                         
  10  10   6         45.14          6.33        25.13 o                         
  -3  11   6       4134.95       4239.86        82.74 o                         
  -2  11   6       2120.99       2054.15        43.84 o                         
  -1  11   6       5299.51       5450.92        69.27 o                         
   0  11   6         31.19         58.45         9.58 o                         
   1  11   6        300.04        349.80        35.13 o                         
   2  11   6       1431.63       1522.25        54.43 o                         
   3  11   6        292.95        389.44        29.97 o                         
   4  11   6       4603.51       4647.11       113.51 o                         
   5  11   6       4545.45       4376.62       109.85 o                         
   6  11   6       2154.52       2193.35        74.01 o                         
   7  11   6       3691.84       3375.32       173.09 o                         
   8  11   6         23.73         20.71        21.94 o                         
   9  11   6        449.94        415.91        44.12 o                         
  -2  12   6       6679.26       6960.59       105.56 o                         
  -1  12   6        268.05        459.62        70.82 o                         
   0  12   6       3078.73       3364.45        92.76 o                         
   1  12   6         30.35         11.55        16.71 o                         
   2  12   6        325.48        374.98        29.74 o                         
   3  12   6       3975.88       4176.56       127.91 o                         
   4  12   6        136.22        118.87        19.18 o                         
   5  12   6        515.71        528.12        47.04 o                         
   6  12   6       4868.84       4408.19       125.75 o                         
   7  12   6        356.82        480.71        40.49 o                         
   8  12   6       2493.51       2158.09       122.06 o                         
   1  13   6       3273.42       3706.06       167.31 o                         
   2  13   6        532.44        601.62        49.23 o                         
   3  13   6        436.17        429.89        38.09 o                         
   4  13   6        973.98        916.80        65.83 o                         
   5  13   6        231.40        273.57        49.08 o                         
   6  13   6        606.63        519.82        91.57 o                         
   7  13   6       3962.71       4116.88       260.59 o                         
  -4 -11   7       3031.69       2916.39       227.99 o                         
  -3 -11   7       2775.34       2797.05       228.54 o                         
  -6 -10   7        619.13        357.11        86.17 o                         
  -5 -10   7        661.39        402.39        58.10 o                         
  -4 -10   7       1357.66       1101.58       134.83 o                         
  -3 -10   7       1273.64       1310.49        74.89 o                         
  -2 -10   7       3788.84       3956.90       192.27 o                         
  -1 -10   7        244.95        277.21        31.39 o                         
   0 -10   7       6432.17       6764.61       146.63 o                         
   1 -10   7        883.79        959.46        37.06 o                         
   2 -10   7        771.64        749.94        33.44 o                         
   3 -10   7        535.85        621.56       105.52 o                         
  -6  -9   7       1844.23       1432.40       115.11 o                         
  -5  -9   7        178.56        160.10        28.09 o                         
  -4  -9   7       1344.76       1148.40        66.57 o                         
  -3  -9   7        647.00        594.75        43.41 o                         
  -2  -9   7        151.78        120.96        22.05 o                         
  -1  -9   7       5499.26       5754.26       135.13 o                         
   0  -9   7       1839.70       1863.45        39.26 o                         
   1  -9   7       3081.91       3290.45        55.95 o                         
   2  -9   7       2550.77       2654.46        56.15 o                         
   3  -9   7        534.90        604.64        26.21 o                         
   4  -9   7       1710.85       1732.24       120.53 o                         
  -8  -8   7       2591.78       2585.76       232.79 o                         
  -7  -8   7       2121.69       2265.52       168.61 o                         
  -6  -8   7        489.63        409.60        39.70 o                         
  -5  -8   7       7188.47       6838.80       190.32 o                         
  -4  -8   7        307.33        353.52        35.77 o                         
  -3  -8   7        601.72        572.71        35.95 o                         
  -2  -8   7        133.72        130.71        10.51 o                         
  -1  -8   7        154.35        157.03        13.11 o                         
   0  -8   7       9244.97       9499.14        86.29 o                         
   1  -8   7       3144.94       3157.15        48.87 o                         
   2  -8   7        931.55        948.79        30.21 o                         
   3  -8   7       6764.41       6922.67       116.25 o                         
   4  -8   7        284.31        320.20        22.91 o                         
   5  -8   7       1592.08       1724.29        48.73 o                         
   6  -8   7         69.51         14.54        52.20 o                         
  -8  -7   7        798.33        765.15        71.77 o                         
  -7  -7   7       1612.01       1716.34        78.18 o                         
  -6  -7   7       2326.32       2375.60       135.66 o                         
  -5  -7   7        125.92        137.65        18.93 o                         
  -4  -7   7      11303.31      11136.76       290.70 o                         
  -3  -7   7       2045.30       2080.57        34.67 o                         
  -2  -7   7       2072.58       2076.12        35.68 o                         
  -1  -7   7        876.27        850.64        24.25 o                         
   0  -7   7       1793.66       1936.15        35.86 o                         
   1  -7   7       1608.48       1617.07        36.62 o                         
   2  -7   7       4591.31       4710.35        62.08 o                         
   3  -7   7        423.74        454.70        21.41 o                         
   4  -7   7      13001.99      13001.58       269.18 o                         
   5  -7   7        556.49        572.90        29.01 o                         
   6  -7   7       2185.71       2188.27        55.12 o                         
  -8  -6   7       1248.67       1223.98        58.46 o                         
  -7  -6   7        345.43        243.10        25.88 o                         
  -6  -6   7         16.82         34.24        13.48 o                         
  -5  -6   7       8202.19       7821.90       216.19 o                         
  -4  -6   7        452.83        436.98        13.83 o                         
  -3  -6   7       7800.06       7588.59        89.57 o                         
  -2  -6   7       3363.30       3248.20        45.85 o                         
  -1  -6   7       3812.45       3863.01        48.94 o                         
   0  -6   7       3995.53       3999.57        47.90 o                         
   1  -6   7        137.99        155.07        10.62 o                         
   2  -6   7        315.21        327.31        15.56 o                         
   3  -6   7       8643.88       8606.63        97.84 o                         
   4  -6   7        713.92        753.20        26.37 o                         
   5  -6   7       5259.60       5201.56       104.87 o                         
   6  -6   7       2985.05       2889.16        61.38 o                         
   7  -6   7       1981.86       2048.14        53.65 o                         
  -9  -5   7       3393.12       3306.19       177.84 o                         
  -8  -5   7          1.15         -7.45        17.26 o                         
  -7  -5   7       3420.40       3368.11       136.29 o                         
  -6  -5   7         61.50         59.98        17.87 o                         
  -5  -5   7        114.90        128.51         9.61 o                         
  -4  -5   7       8409.58       8268.68       103.25 o                         
  -3  -5   7       3165.12       3189.84        34.89 o                         
  -2  -5   7       6793.78       6468.47        75.08 o                         
  -1  -5   7      13809.72      13343.52        87.08 o                         
   0  -5   7        208.60        230.86        11.79 o                         
   1  -5   7       3827.22       3960.82        52.04 o                         
   2  -5   7        140.44        142.43         8.75 o                         
   3  -5   7         23.34         24.19         9.01 o                         
   4  -5   7       6794.53       6902.51        98.57 o                         
   5  -5   7        694.13        700.27        29.39 o                         
   6  -5   7       2894.86       2700.20        73.24 o                         
   7  -5   7       6872.42       6652.53       154.95 o                         
   8  -5   7         67.48         43.37        33.18 o                         
  -9  -4   7        292.33        318.60        35.16 o                         
  -8  -4   7       5604.21       5654.37       206.11 o                         
  -7  -4   7       1015.27        987.63        53.76 o                         
  -6  -4   7       2058.67       2122.51        43.25 o                         
  -5  -4   7       1876.26       1981.95        33.98 o                         
  -4  -4   7          1.09         13.24         4.82 o                         
  -3  -4   7       2157.95       2220.02        33.36 o                         
  -2  -4   7       4552.05       4521.46        43.15 o                         
  -1  -4   7       2852.44       2702.43        31.81 o                         
   0  -4   7      15241.58      15082.28        96.46 o                         
   1  -4   7        779.42        869.89        20.64 o                         
   2  -4   7      10503.68      10431.38        88.89 o                         
   3  -4   7       1491.34       1472.43        29.95 o                         
   4  -4   7         58.76         72.97         9.40 o                         
   5  -4   7        781.36        713.81        26.06 o                         
   6  -4   7       2838.82       2761.18        60.85 o                         
   7  -4   7       1468.55       1440.70        42.64 o                         
   8  -4   7       7308.23       7422.10       162.69 o                         
   9  -4   7         26.71         49.27        33.90 o                         
  -9  -3   7       2837.93       3025.32        98.65 o                         
  -8  -3   7          4.63          2.28        24.61 o                         
  -7  -3   7       3940.91       3975.21        81.12 o                         
  -6  -3   7       1695.23       1748.57        44.42 o                         
  -5  -3   7       2735.07       2745.48        38.43 o                         
  -4  -3   7       6234.69       6421.92        75.34 o                         
  -3  -3   7         74.17         87.14         5.98 o                         
  -2  -3   7        283.42        281.90         8.96 o                         
  -1  -3   7      20389.79      19672.45       128.94 o                         
   0  -3   7        231.74        236.68         9.22 o                         
   1  -3   7      12492.96      12329.80        83.41 o                         
   2  -3   7       2573.39       2601.45        39.30 o                         
   3  -3   7       3424.00       3515.71        43.93 o                         
   4  -3   7       5732.50       5632.38        67.78 o                         
   5  -3   7        175.24        179.87        11.45 o                         
   6  -3   7        719.59        640.39        21.57 o                         
   7  -3   7       5648.34       5447.51       110.93 o                         
   8  -3   7        320.62        336.01        20.43 o                         
   9  -3   7       2696.15       2595.70        61.24 o                         
  10  -3   7        492.30        509.11        62.77 o                         
  -9  -2   7        409.59        445.52        39.90 o                         
  -8  -2   7       4921.80       4960.69        90.30 o                         
  -7  -2   7       1163.62       1247.23        27.58 o                         
  -6  -2   7       4027.36       4199.00        70.04 o                         
  -5  -2   7      10613.58      10605.93       143.53 o                         
  -4  -2   7       1296.43       1268.15        22.12 o                         
  -3  -2   7       4402.40       4295.88        37.76 o                         
  -2  -2   7        391.04        368.78         8.32 o                         
  -1  -2   7       1674.67       1654.83        20.07 o                         
   0  -2   7      15484.20      15359.03       125.75 o                         
   1  -2   7       5477.17       5654.77        47.61 o                         
   2  -2   7      14549.90      13951.41        88.51 o                         
   3  -2   7      13932.98      14000.88       103.76 o                         
   4  -2   7       2749.53       2769.84        36.60 o                         
   5  -2   7       6356.50       6193.10        59.53 o                         
   6  -2   7        367.08        388.58        16.76 o                         
   7  -2   7        640.75        633.22        22.38 o                         
   8  -2   7       3202.93       3164.92        54.84 o                         
   9  -2   7        325.02        318.54        21.85 o                         
  10  -2   7       3718.20       3896.05        86.00 o                         
  -9  -1   7        756.24        697.34        41.44 o                         
  -8  -1   7        117.82        134.52        10.94 o                         
  -7  -1   7        436.43        462.99        18.53 o                         
  -6  -1   7       2622.08       2594.34        44.16 o                         
  -5  -1   7       7913.07       8023.90        98.12 o                         
  -4  -1   7      20126.76      20027.88       220.09 o                         
  -3  -1   7        174.38        156.75         5.59 o                         
  -2  -1   7       4867.73       4703.72        39.71 o                         
  -1  -1   7       1993.05       1841.13        21.18 o                         
   0  -1   7       6807.36       6751.35        62.39 o                         
   1  -1   7       2253.31       2334.67        24.57 o                         
   2  -1   7       1774.96       1898.85        25.06 o                         
   3  -1   7       9828.11       9783.27        66.56 o                         
   4  -1   7      21136.72      21126.04       191.63 o                         
   5  -1   7        560.71        515.26        17.42 o                         
   6  -1   7       7512.25       7289.64       105.79 o                         
   7  -1   7       1261.21       1233.88        33.31 o                         
   8  -1   7       2611.31       2630.57        49.13 o                         
   9  -1   7        133.18        138.29        13.62 o                         
  10  -1   7        550.01        544.63        24.95 o                         
  -9   0   7       1370.93       1489.04        35.13 o                         
  -8   0   7       3323.04       3291.62        55.60 o                         
  -7   0   7        762.26        765.35        22.29 o                         
  -6   0   7        123.80        140.08         8.65 o                         
  -5   0   7       8878.56       8682.13       121.36 o                         
  -4   0   7        642.51        636.50        11.54 o                         
  -3   0   7      18654.70      18460.84       162.36 o                         
  -2   0   7       1422.67       1533.88        14.17 o                         
  -1   0   7      20885.22      20048.99       190.96 o                         
   0   0   7       6306.81       6395.58        52.02 o                         
   1   0   7        604.25        627.93        10.87 o                         
   2   0   7        395.49        414.11        10.13 o                         
   3   0   7       5252.60       5334.96        37.78 o                         
   4   0   7       3484.44       3288.60        36.07 o                         
   5   0   7      13756.39      13371.82       116.22 o                         
   6   0   7        328.01        378.09        14.29 o                         
   7   0   7       6047.89       5972.16        94.05 o                         
   8   0   7       3506.17       3511.91        55.00 o                         
   9   0   7        580.16        558.78        22.25 o                         
  10   0   7        663.23        692.86        27.16 o                         
  11   0   7       1215.61       1159.76        45.80 o                         
 -10   1   7       2670.84       2554.51        73.91 o                         
  -9   1   7       2694.48       2627.55        48.67 o                         
  -8   1   7        569.00        648.68        23.05 o                         
  -7   1   7       2285.77       2376.17        46.64 o                         
  -6   1   7         81.37         78.82         7.47 o                         
  -5   1   7       1552.00       1610.78        25.50 o                         
  -4   1   7       3715.45       3644.54        44.65 o                         
  -3   1   7        475.43        485.07         8.56 o                         
  -2   1   7      17114.79      17227.36       159.79 o                         
  -1   1   7      17183.06      16723.44       175.46 o                         
   0   1   7       6842.10       6973.51        52.20 o                         
   1   1   7       8958.79       8486.18        59.76 o                         
   2   1   7       2000.33       1943.51        17.60 o                         
   3   1   7       8624.25       8763.41        56.28 o                         
   4   1   7       1781.81       1904.58        21.97 o                         
   5   1   7       1058.42        958.02        16.81 o                         
   6   1   7       6729.63       6684.52        85.53 o                         
   7   1   7       7775.03       7894.04       126.37 o                         
   8   1   7       3651.63       3726.52        75.65 o                         
   9   1   7       2949.61       2971.14        53.69 o                         
  10   1   7        243.61        258.91        17.74 o                         
  11   1   7       1325.03       1424.52       152.85 o                         
  -9   2   7       1972.39       1962.13        52.82 o                         
  -8   2   7       6404.78       6166.53       127.36 o                         
  -7   2   7       1213.76       1335.72        32.90 o                         
  -6   2   7       3776.58       3732.03        62.28 o                         
  -5   2   7       1783.85       1756.78        29.66 o                         
  -4   2   7        850.06        835.79        15.42 o                         
  -3   2   7        128.38        152.06         5.97 o                         
  -2   2   7       3134.11       3049.82        32.11 o                         
  -1   2   7      26783.74      25736.21       248.50 o                         
   0   2   7      29064.03      29517.20       163.57 o                         
   1   2   7        841.34        785.35         9.12 o                         
   2   2   7       9805.52      10034.10        48.79 o                         
   3   2   7       4821.87       4846.08        33.60 o                         
   4   2   7       4263.47       4272.05        35.11 o                         
   5   2   7        112.15        129.32         9.41 o                         
   6   2   7         98.52        115.74         7.14 o                         
   7   2   7       9061.10       9100.76       157.02 o                         
   8   2   7       6841.67       6695.31       149.12 o                         
   9   2   7        514.78        550.55        19.38 o                         
  10   2   7       3120.85       3062.15        58.81 o                         
  11   2   7        564.03        532.02        40.08 o                         
  -9   3   7        662.44        618.40        30.79 o                         
  -8   3   7        743.40        755.97        29.55 o                         
  -7   3   7       6622.28       6509.75       158.73 o                         
  -6   3   7        240.75        246.68        13.52 o                         
  -5   3   7       7630.38       7493.31       113.30 o                         
  -4   3   7       5490.42       5352.34        75.14 o                         
  -3   3   7       3242.46       3050.98        38.10 o                         
  -2   3   7       1009.36       1029.03        16.88 o                         
  -1   3   7       3496.73       3512.58        28.88 o                         
   0   3   7        419.19        481.60         8.74 o                         
   1   3   7      17752.27      17609.76        73.33 o                         
   2   3   7         15.61         52.63         7.21 o                         
   3   3   7      37803.85      36715.24       153.85 o                         
   4   3   7       9532.53       9701.47        56.87 o                         
   5   3   7       2534.80       2490.93        39.41 o                         
   6   3   7        389.61        408.98        11.93 o                         
   7   3   7       1415.44       1394.45        29.73 o                         
   8   3   7       1357.56       1338.81        30.58 o                         
   9   3   7       4717.38       4797.83       101.56 o                         
  10   3   7        147.59        182.63        19.56 o                         
  11   3   7       4349.84       4374.67       111.83 o                         
  -9   4   7       1328.15       1207.60       148.12 o                         
  -8   4   7        757.91        806.58        30.35 o                         
  -7   4   7         21.68         18.68        10.98 o                         
  -6   4   7       6537.83       6667.77       120.25 o                         
  -5   4   7       2310.95       2334.26        41.37 o                         
  -4   4   7       7052.23       6853.63       107.54 o                         
  -3   4   7       2366.17       2510.30        34.14 o                         
  -2   4   7         22.61         35.97         5.35 o                         
  -1   4   7      10323.31      10179.61        87.79 o                         
   0   4   7       2543.12       2598.96        24.86 o                         
   1   4   7        811.34        837.82        12.79 o                         
   2   4   7      17079.85      17093.45        76.75 o                         
   3   4   7       1831.15       1796.49        17.92 o                         
   4   4   7       8455.74       8345.40        46.68 o                         
   5   4   7       3943.77       3859.19        30.43 o                         
   6   4   7        382.48        390.26        11.35 o                         
   7   4   7       8344.33       8568.01       111.86 o                         
   8   4   7        295.19        284.37        14.99 o                         
   9   4   7         12.96          7.35        11.31 o                         
  10   4   7       3586.25       3511.41       117.78 o                         
  11   4   7        331.06        348.27        33.58 o                         
  -8   5   7       1666.28       1819.65       170.23 o                         
  -7   5   7        244.08        223.95        15.18 o                         
  -6   5   7        465.87        432.54        19.31 o                         
  -5   5   7       6320.05       6366.46       116.15 o                         
  -4   5   7      10668.01      10486.42       128.81 o                         
  -3   5   7       4839.02       4624.83        61.08 o                         
  -2   5   7       8285.17       8032.55       103.44 o                         
  -1   5   7        134.69        146.12         7.55 o                         
   0   5   7       3327.12       3281.73        30.51 o                         
   1   5   7         88.61        111.07         6.27 o                         
   2   5   7        335.05        304.15         8.33 o                         
   3   5   7      12487.18      12115.06        65.27 o                         
   4   5   7      11228.11      11292.17        61.86 o                         
   5   5   7       5980.22       5932.78        41.23 o                         
   6   5   7       5282.79       5254.31        47.43 o                         
   7   5   7         12.81         38.91         6.04 o                         
   8   5   7       2964.27       2943.21        73.08 o                         
   9   5   7         43.61         30.55        10.29 o                         
  10   5   7         67.50         51.16        17.01 o                         
  11   5   7       4146.17       4376.47       134.14 o                         
  -8   6   7        816.87        833.88       107.93 o                         
  -7   6   7        286.05        256.54        18.32 o                         
  -6   6   7        536.86        470.00        22.66 o                         
  -5   6   7        133.55         98.80        10.71 o                         
  -4   6   7       1950.59       2002.72        36.79 o                         
  -3   6   7       7951.77       7776.18       108.32 o                         
  -2   6   7         25.87         43.47         8.14 o                         
  -1   6   7      17115.97      16238.47       140.67 o                         
   0   6   7       3116.32       3138.53        33.51 o                         
   1   6   7       3868.39       3953.33        36.78 o                         
   2   6   7       3312.46       3231.47        30.96 o                         
   3   6   7        487.07        507.90        11.62 o                         
   4   6   7        888.05        951.39        15.61 o                         
   5   6   7       8346.70       7866.67        72.10 o                         
   6   6   7         26.40         68.40         6.09 o                         
   7   6   7      12399.34      12280.27       224.61 o                         
   8   6   7        850.23        858.18        32.27 o                         
   9   6   7       1154.31       1271.43        45.42 o                         
  10   6   7        650.16        575.37        30.38 o                         
  11   6   7         68.28         27.66        26.79 o                         
  12   6   7        342.18        253.40        69.40 o                         
  -7   7   7       1036.38       1017.12        69.35 o                         
  -6   7   7        524.99        478.55        23.69 o                         
  -5   7   7       2742.26       2579.74        50.83 o                         
  -4   7   7         34.71          4.28         9.49 o                         
  -3   7   7         54.08         54.91         8.19 o                         
  -2   7   7      10477.46      10121.69       107.02 o                         
  -1   7   7       1805.96       1840.67        30.51 o                         
   0   7   7      14505.83      13959.34        96.61 o                         
   1   7   7       3071.72       3186.66        35.42 o                         
   2   7   7        988.20        993.50        18.16 o                         
   3   7   7       7790.61       7673.96        56.77 o                         
   4   7   7         41.98         55.88         4.89 o                         
   5   7   7        615.97        643.99        13.33 o                         
   6   7   7       5510.59       5446.46        72.82 o                         
   7   7   7        173.26        216.28        17.77 o                         
   8   7   7       6269.73       6280.47       173.59 o                         
   9   7   7        688.12        702.26        32.34 o                         
  10   7   7        298.94        333.05        26.75 o                         
  11   7   7       3211.56       3062.56       185.53 o                         
  -6   8   7       3494.16       3167.60       273.41 o                         
  -5   8   7          3.61         18.45        11.07 o                         
  -4   8   7       2576.20       2436.03        44.52 o                         
  -3   8   7         48.08         56.00         9.24 o                         
  -2   8   7        470.67        416.27        17.26 o                         
  -1   8   7       6392.90       6358.26        68.12 o                         
   0   8   7       4566.82       4706.58        51.49 o                         
   1   8   7       3031.33       3040.68        38.31 o                         
   2   8   7      11964.88      11437.23        95.52 o                         
   3   8   7        227.96        294.71        10.86 o                         
   4   8   7       6218.08       5966.20        49.18 o                         
   5   8   7         31.07         37.63         7.80 o                         
   6   8   7       1408.42       1383.20        31.85 o                         
   7   8   7       4076.51       3988.64        64.94 o                         
   8   8   7       2585.35       2680.82        81.93 o                         
   9   8   7       2404.87       2524.41        90.01 o                         
  10   8   7       2414.54       2405.51       108.67 o                         
  11   8   7        219.05        202.92        57.09 o                         
  -5   9   7       7690.48       7704.03       148.13 o                         
  -4   9   7         16.07         21.71        10.52 o                         
  -3   9   7        441.08        435.23        20.37 o                         
  -2   9   7       2005.13       2007.52        40.29 o                         
  -1   9   7        535.01        553.25        20.48 o                         
   0   9   7       2111.92       2104.00        37.17 o                         
   1   9   7       3412.13       3381.72        46.69 o                         
   2   9   7       2519.01       2510.90        34.75 o                         
   3   9   7      17039.54      16263.34       127.55 o                         
   4   9   7        250.00        310.51        18.82 o                         
   5   9   7        909.89        889.04        28.91 o                         
   6   9   7        872.88        858.21        26.95 o                         
   7   9   7       1030.04       1111.67        38.92 o                         
   8   9   7       1044.93       1046.58        45.78 o                         
   9   9   7       1102.26       1121.69        66.87 o                         
  10   9   7       1003.85       1123.18        55.78 o                         
  -4  10   7       7214.56       7160.79        94.34 o                         
  -3  10   7        867.81        875.77        29.46 o                         
  -2  10   7       1217.83       1283.95        34.01 o                         
  -1  10   7       3571.82       3658.13        54.66 o                         
   0  10   7        203.12        222.35        13.52 o                         
   1  10   7         91.34         77.59         8.58 o                         
   2  10   7       3364.66       3294.79        58.81 o                         
   3  10   7         16.83         72.26        17.13 o                         
   4  10   7      10382.16      10301.19       302.50 o                         
   5  10   7        608.47        585.60        27.06 o                         
   6  10   7       2327.75       2327.54        62.91 o                         
   7  10   7       2448.03       2350.87        60.36 o                         
   8  10   7         60.57         45.36        16.43 o                         
   9  10   7        130.39        105.64        17.96 o                         
  10  10   7       1038.99        853.21        52.52 o                         
  -3  11   7       2822.07       2819.32        68.19 o                         
  -2  11   7       4138.10       3955.55        61.67 o                         
  -1  11   7        783.85        806.18        27.19 o                         
   0  11   7       1595.23       1649.68        36.30 o                         
   1  11   7        335.17        334.45        27.80 o                         
   2  11   7       2053.02       2133.04        64.54 o                         
   3  11   7       3020.27       2973.67        75.24 o                         
   4  11   7        542.45        544.82        30.20 o                         
   5  11   7       2838.31       2763.50       125.22 o                         
   6  11   7       4308.39       4227.62       129.79 o                         
   7  11   7       1202.96       1180.82        69.34 o                         
   8  11   7       1196.30       1067.96        52.11 o                         
   9  11   7         15.18         33.02        32.72 o                         
  10  11   7        479.73        354.58        64.17 o                         
  -2  12   7       1027.79        961.99        39.55 o                         
  -1  12   7       8427.95       8556.98       256.41 o                         
   0  12   7        123.60        166.80        25.07 o                         
   1  12   7       1190.26       1278.54        52.33 o                         
   2  12   7       1366.86       1384.22        54.38 o                         
   3  12   7        966.99        940.11        44.59 o                         
   4  12   7        644.06        576.24        31.85 o                         
   5  12   7        662.63        658.82        42.87 o                         
   6  12   7       2121.93       2129.28       114.11 o                         
   7  12   7       6906.74       6189.42       331.14 o                         
   8  12   7        513.00        512.25        61.57 o                         
   1  13   7        416.85        488.62        51.34 o                         
   2  13   7       3122.77       3142.35       107.75 o                         
   3  13   7       1736.66       1805.22        73.20 o                         
   4  13   7        169.88        176.96        24.55 o                         
   5  13   7        692.38        597.88        72.14 o                         
   6  13   7        637.05        724.35       109.62 o                         
   7  13   7        245.96        225.71        68.98 o                         
  -5 -10   8         71.54         56.99        52.74 o                         
  -4 -10   8       1676.00       1445.07       153.82 o                         
  -3 -10   8       1567.20       1396.49       154.46 o                         
  -2 -10   8        447.79        451.71        65.22 o                         
  -1 -10   8       5880.89       5789.12       151.84 o                         
   0 -10   8        824.91        824.73        65.78 o                         
   1 -10   8       4814.11       4975.93       162.78 o                         
   2 -10   8        245.79        226.17        26.10 o                         
  -6  -9   8       1889.60       1572.06       166.80 o                         
  -5  -9   8       2224.12       1830.01       197.34 o                         
  -4  -9   8          4.83          5.76        32.16 o                         
  -3  -9   8        786.70        750.51        49.91 o                         
  -2  -9   8        478.45        522.28        61.58 o                         
  -1  -9   8         96.13         85.71        20.01 o                         
   0  -9   8       5295.88       5529.21        75.43 o                         
   1  -9   8       3105.29       3310.57        59.33 o                         
   2  -9   8       3539.28       3572.07        69.42 o                         
   3  -9   8       4120.86       4211.91        91.05 o                         
  -7  -8   8       1740.77       1708.87       224.52 o                         
  -6  -8   8       2351.83       2099.08       107.15 o                         
  -5  -8   8        329.40        260.87        43.98 o                         
  -4  -8   8       5832.19       5221.70       196.36 o                         
  -3  -8   8        157.18         86.78        20.10 o                         
  -2  -8   8        779.52        755.35        46.58 o                         
  -1  -8   8       2182.26       2171.20        42.99 o                         
   0  -8   8        104.75        104.07        11.06 o                         
   1  -8   8       2510.33       2615.90        49.91 o                         
   2  -8   8       2793.78       2805.45        52.31 o                         
   3  -8   8       1003.83       1108.84        33.79 o                         
   4  -8   8       7380.71       7433.24       106.34 o                         
   5  -8   8          9.13        -34.57        34.57 o                         
  -8  -7   8       1278.08       1402.63       240.42 o                         
  -7  -7   8        281.55        291.76        36.94 o                         
  -6  -7   8       1695.10       1698.72        97.63 o                         
  -5  -7   8       5788.83       5395.59       236.45 o                         
  -4  -7   8        708.91        723.33        34.81 o                         
  -3  -7   8       7371.84       7216.11       128.28 o                         
  -2  -7   8        451.97        470.49        20.88 o                         
  -1  -7   8        978.62        984.90        26.26 o                         
   0  -7   8       1549.14       1549.18        35.05 o                         
   1  -7   8        334.53        359.59        16.62 o                         
   2  -7   8       1455.65       1512.53        35.35 o                         
   3  -7   8       7500.42       7496.86       103.32 o                         
   4  -7   8         19.80         40.89        12.17 o                         
   5  -7   8       5170.04       5094.65       114.40 o                         
   6  -7   8         63.27         23.98        45.96 o                         
  -8  -6   8         76.11        208.94        89.83 o                         
  -7  -6   8        173.63        210.36        28.58 o                         
  -6  -6   8       1138.84       1055.34        75.52 o                         
  -5  -6   8       1158.83       1185.83        47.66 o                         
  -4  -6   8       9027.79       8853.76       143.37 o                         
  -3  -6   8        474.31        476.44        16.06 o                         
  -2  -6   8       4746.14       4789.23        60.48 o                         
  -1  -6   8       8726.02       8540.01        79.77 o                         
   0  -6   8        951.09        903.81        24.98 o                         
   1  -6   8        925.06        898.01        24.75 o                         
   2  -6   8        519.01        535.44        19.59 o                         
   3  -6   8       1767.07       1810.62        38.31 o                         
   4  -6   8       7769.73       7633.96       133.69 o                         
   5  -6   8        700.22        695.53        29.08 o                         
   6  -6   8       4516.43       4487.80        92.30 o                         
  -9  -5   8       1022.04        799.65       101.54 o                         
  -8  -5   8       6247.92       6145.53       315.14 o                         
  -7  -5   8         95.54        147.52        35.52 o                         
  -6  -5   8        349.84        335.48        29.94 o                         
  -5  -5   8        594.06        601.66        20.86 o                         
  -4  -5   8          8.24         20.70         7.54 o                         
  -3  -5   8       5159.36       5089.93        67.48 o                         
  -2  -5   8       4099.87       3869.31        46.86 o                         
  -1  -5   8       4913.59       4824.37        48.68 o                         
   0  -5   8      23845.18      23316.59       136.45 o                         
   1  -5   8       1608.69       1600.90        32.21 o                         
   2  -5   8        955.38       1013.53        22.28 o                         
   3  -5   8       1009.30       1077.84        26.60 o                         
   4  -5   8          6.56         22.88        10.45 o                         
   5  -5   8       3678.29       3623.82        66.34 o                         
   6  -5   8        963.35        889.45        36.69 o                         
   7  -5   8       3434.56       3497.01        77.62 o                         
  -9  -4   8       2525.16       2410.61       176.43 o                         
  -8  -4   8        172.07        206.21        46.26 o                         
  -7  -4   8       5838.71       5748.08       199.88 o                         
  -6  -4   8        514.47        517.02        18.36 o                         
  -5  -4   8       4058.06       4128.10        66.91 o                         
  -4  -4   8       2332.31       2249.30        47.37 o                         
  -3  -4   8         10.69         22.58         5.55 o                         
  -2  -4   8       1106.97       1078.19        20.06 o                         
  -1  -4   8       5366.24       5269.68        47.82 o                         
   0  -4   8        601.14        548.86        16.36 o                         
   1  -4   8      14431.38      14343.76       117.20 o                         
   2  -4   8       1206.83       1183.86        26.60 o                         
   3  -4   8       9784.26       9832.87        92.90 o                         
   4  -4   8       1424.67       1498.02        34.44 o                         
   5  -4   8         71.56         76.64        10.89 o                         
   6  -4   8       1611.49       1542.47        40.94 o                         
   7  -4   8       2696.73       2673.48        62.98 o                         
   8  -4   8        298.40        332.03        22.20 o                         
  -9  -3   8        245.57        269.04        39.34 o                         
  -8  -3   8       5568.04       5481.86       136.54 o                         
  -7  -3   8        100.30         92.18         9.47 o                         
  -6  -3   8       5095.36       5076.58        88.20 o                         
  -5  -3   8       4857.14       4887.83        80.53 o                         
  -4  -3   8       4444.62       4478.24        74.02 o                         
  -3  -3   8        575.53        598.58        13.58 o                         
  -2  -3   8         13.23         27.19         5.03 o                         
  -1  -3   8       1957.81       1955.29        23.89 o                         
   0  -3   8      13855.78      13683.76       116.16 o                         
   1  -3   8         60.94         61.25         7.33 o                         
   2  -3   8       7077.05       7030.28        62.38 o                         
   3  -3   8       8212.41       8387.27        91.42 o                         
   4  -3   8       5160.02       5070.32        53.71 o                         
   5  -3   8        768.11        773.67        23.80 o                         
   6  -3   8        107.52         92.61         9.62 o                         
   7  -3   8       2216.97       2151.34        48.81 o                         
   8  -3   8       3059.20       3038.72        64.52 o                         
   9  -3   8        188.04        214.42        19.72 o                         
  -9  -2   8        499.54        496.14        43.96 o                         
  -8  -2   8         61.93        104.97        11.56 o                         
  -7  -2   8       3223.90       3265.96        48.98 o                         
  -6  -2   8        335.77        336.91        16.39 o                         
  -5  -2   8       4375.94       4501.23        64.08 o                         
  -4  -2   8      18651.28      18448.77       203.79 o                         
  -3  -2   8        636.59        595.83        13.88 o                         
  -2  -2   8       6421.75       6286.80        69.06 o                         
  -1  -2   8        375.10        374.60        11.34 o                         
   0  -2   8         84.66         73.38         5.21 o                         
   1  -2   8       1570.87       1638.55        24.91 o                         
   2  -2   8       2297.08       2281.52        29.47 o                         
   3  -2   8      11516.78      10996.17        85.97 o                         
   4  -2   8      18169.53      18014.95       181.22 o                         
   5  -2   8       2333.97       2294.83        39.54 o                         
   6  -2   8       2742.56       2702.54        44.06 o                         
   7  -2   8         42.28         30.81         9.56 o                         
   8  -2   8        226.34        210.18        16.73 o                         
   9  -2   8       1969.72       1927.60        45.77 o                         
  10  -2   8         50.76         61.85        74.61 o                         
  -9  -1   8       1775.06       1930.59        81.75 o                         
  -8  -1   8        520.62        517.65        19.72 o                         
  -7  -1   8        103.86        119.26        10.53 o                         
  -6  -1   8       2643.02       2742.33        41.82 o                         
  -5  -1   8       6303.32       6436.91        90.56 o                         
  -4  -1   8       3191.74       3385.01        54.47 o                         
  -3  -1   8       8510.94       7982.04       106.29 o                         
  -2  -1   8        204.83        210.00         6.40 o                         
  -1  -1   8      15890.90      15467.91       119.91 o                         
   0  -1   8       4759.17       4915.34        56.05 o                         
   1  -1   8         47.56         73.62         5.70 o                         
   2  -1   8       5507.64       5395.25        47.15 o                         
   3  -1   8       9223.51       9392.75        68.71 o                         
   4  -1   8       5295.96       4934.25        49.79 o                         
   5  -1   8       6658.96       6573.44        67.68 o                         
   6  -1   8        136.75        139.30        10.77 o                         
   7  -1   8      10564.66      10307.14       155.70 o                         
   8  -1   8        686.66        680.33        25.62 o                         
   9  -1   8        181.83        191.02        15.16 o                         
  10  -1   8        541.31        547.31        33.66 o                         
  -9   0   8       1729.55       1751.44        44.77 o                         
  -8   0   8       2739.93       2841.24        47.71 o                         
  -7   0   8        808.39        793.28        23.70 o                         
  -6   0   8        347.79        389.18        16.18 o                         
  -5   0   8       1431.94       1438.66        26.63 o                         
  -4   0   8       8984.94       9295.12       114.84 o                         
  -3   0   8        235.45        209.85         7.74 o                         
  -2   0   8      15789.60      15415.70       154.48 o                         
  -1   0   8      11641.03      11499.58       103.02 o                         
   0   0   8      14268.95      13866.90       117.64 o                         
   1   0   8        158.64        184.14         7.09 o                         
   2   0   8       3265.78       3111.91        29.21 o                         
   3   0   8       4547.86       4459.08        35.31 o                         
   4   0   8      13709.18      13700.57        85.57 o                         
   5   0   8        524.58        558.96        16.00 o                         
   6   0   8      10801.02      10677.68       122.67 o                         
   7   0   8       1119.89       1146.30        30.10 o                         
   8   0   8       5833.01       5749.76        95.66 o                         
   9   0   8        347.91        344.87        18.01 o                         
  10   0   8        352.40        348.34        20.52 o                         
  11   0   8       1143.95       1080.01        42.56 o                         
  -9   1   8       3949.55       4077.38        98.35 o                         
  -8   1   8       2706.34       2718.66        56.48 o                         
  -7   1   8        169.64        197.19        13.20 o                         
  -6   1   8       3181.40       3088.97        48.72 o                         
  -5   1   8        116.69        127.21         9.85 o                         
  -4   1   8       1489.36       1568.63        27.84 o                         
  -3   1   8       4546.64       4311.72        50.92 o                         
  -2   1   8        164.02        169.43         8.87 o                         
  -1   1   8      13973.74      13326.09       133.72 o                         
   0   1   8      14162.19      14678.95        85.79 o                         
   1   1   8       2306.52       2445.53        23.08 o                         
   2   1   8       9396.34       9324.81        52.63 o                         
   3   1   8        108.66        125.14         5.41 o                         
   4   1   8       1455.96       1383.28        18.50 o                         
   5   1   8       1358.17       1365.09        24.85 o                         
   6   1   8          3.10         17.27         6.85 o                         
   7   1   8      13743.56      13562.76       219.67 o                         
   8   1   8       4818.53       4771.41        93.23 o                         
   9   1   8        904.80        929.54        29.71 o                         
  10   1   8       2205.78       2183.54        60.52 o                         
  11   1   8        175.23        161.60        29.56 o                         
  -9   2   8       1018.38        932.49        34.74 o                         
  -8   2   8       3295.54       3385.22        59.77 o                         
  -7   2   8       5357.13       5475.93       109.76 o                         
  -6   2   8         40.97         58.15         9.05 o                         
  -5   2   8       9265.57       9206.64       142.41 o                         
  -4   2   8         38.16         67.42         6.81 o                         
  -3   2   8        988.65       1004.47        14.72 o                         
  -2   2   8       1406.48       1430.47        19.94 o                         
  -1   2   8       7825.40       7699.76        49.55 o                         
   0   2   8      15485.75      15285.89        83.16 o                         
   1   2   8      14296.82      14268.15        72.29 o                         
   2   2   8        804.60        766.54        10.18 o                         
   3   2   8      16671.74      16811.19        87.86 o                         
   4   2   8         34.91         54.94         4.39 o                         
   5   2   8         77.93         96.02         6.96 o                         
   6   2   8       2227.37       2287.24        35.78 o                         
   7   2   8       1249.31       1276.80        28.98 o                         
   8   2   8       5113.29       5223.39       105.58 o                         
   9   2   8       1981.57       1934.33        50.33 o                         
  10   2   8        176.09        226.22        19.71 o                         
  11   2   8       5290.71       5135.09       240.29 o                         
  -9   3   8        816.13        849.93       115.65 o                         
  -8   3   8       1726.74       1725.49        42.35 o                         
  -7   3   8        224.25        264.94        16.89 o                         
  -6   3   8       6250.32       6042.40       138.14 o                         
  -5   3   8       1536.59       1466.21        30.18 o                         
  -4   3   8       8632.81       8501.83       124.14 o                         
  -3   3   8       5251.63       5181.08        60.40 o                         
  -2   3   8       2065.07       2096.63        25.40 o                         
  -1   3   8       1614.42       1434.94        15.76 o                         
   0   3   8       1600.70       1691.01        17.85 o                         
   1   3   8       1264.81       1250.41        15.07 o                         
   2   3   8      20494.06      20538.81        94.72 o                         
   3   3   8       5134.60       5218.24        38.84 o                         
   4   3   8      13160.47      13080.77        72.12 o                         
   5   3   8       1354.27       1374.30        22.45 o                         
   6   3   8       3779.93       3756.31        43.03 o                         
   7   3   8       2120.39       2095.85        36.87 o                         
   8   3   8       1223.62       1178.42        32.18 o                         
   9   3   8        652.78        636.48        22.42 o                         
  10   3   8       4334.41       4367.46       168.17 o                         
  11   3   8        124.28        168.55        23.83 o                         
  -8   4   8        479.98        483.39        26.23 o                         
  -7   4   8        826.30        848.68        30.59 o                         
  -6   4   8         86.59        109.72        11.24 o                         
  -5   4   8      12196.68      11753.30       222.14 o                         
  -4   4   8       3413.75       3317.41        65.43 o                         
  -3   4   8       2214.57       2147.94        31.53 o                         
  -2   4   8       9152.05       9147.73       116.12 o                         
  -1   4   8        594.88        571.90        12.70 o                         
   0   4   8       4267.36       4295.09        34.01 o                         
   1   4   8       1079.35        999.36        15.22 o                         
   2   4   8        293.85        296.81         7.87 o                         
   3   4   8      29294.50      28588.64       119.09 o                         
   4   4   8       3015.40       2891.62        25.87 o                         
   5   4   8       2265.83       2378.04        27.18 o                         
   6   4   8      10250.61      10092.16       111.89 o                         
   7   4   8        188.81        165.17        10.31 o                         
   8   4   8       1117.10       1125.40        26.05 o                         
   9   4   8         71.36         75.36        13.86 o                         
  10   4   8        613.38        660.56        32.58 o                         
  11   4   8       3787.69       3895.28       110.83 o                         
  -7   5   8        582.52        597.17        25.89 o                         
  -6   5   8        300.40        339.43        17.80 o                         
  -5   5   8         16.63         16.21         8.92 o                         
  -4   5   8       6265.28       6253.19       113.65 o                         
  -3   5   8       7124.55       6801.54        80.24 o                         
  -2   5   8        518.37        494.34        14.54 o                         
  -1   5   8      23239.67      22783.56       217.81 o                         
   0   5   8          5.61         15.05         4.10 o                         
   1   5   8       1862.76       1774.12        20.62 o                         
   2   5   8        248.60        251.80         8.60 o                         
   3   5   8        610.31        649.09        12.18 o                         
   4   5   8      12313.55      12384.66        66.59 o                         
   5   5   8       3396.52       3471.92        32.25 o                         
   6   5   8       4263.70       4353.23        47.92 o                         
   7   5   8      12489.90      12367.06       152.38 o                         
   8   5   8         37.35         37.39        11.82 o                         
   9   5   8       1000.97       1022.88        37.51 o                         
  10   5   8        488.42        445.30        29.57 o                         
  11   5   8          3.88         21.43        14.13 o                         
  -7   6   8        623.71        564.62        45.73 o                         
  -6   6   8        432.05        512.19        23.82 o                         
  -5   6   8       2134.57       2131.86        43.84 o                         
  -4   6   8       1324.55       1315.59        30.46 o                         
  -3   6   8       1268.76       1264.68        28.47 o                         
  -2   6   8       9604.51       9286.19       115.41 o                         
  -1   6   8        912.56        863.35        18.84 o                         
   0   6   8      11510.05      11617.32        77.31 o                         
   1   6   8        995.27        932.60        16.22 o                         
   2   6   8       2557.05       2540.56        28.63 o                         
   3   6   8       3801.00       3718.30        33.68 o                         
   4   6   8        284.92        290.46         9.12 o                         
   5   6   8        451.76        463.25        11.53 o                         
   6   6   8       9074.33       8975.58       109.00 o                         
   7   6   8        583.46        689.34        31.50 o                         
   8   6   8       5972.84       5872.50       111.23 o                         
   9   6   8        683.13        682.60        35.72 o                         
  10   6   8       2622.20       2781.49       109.79 o                         
  11   6   8        541.97        551.38        38.60 o                         
  -7   7   8       1172.78        866.64        88.58 o                         
  -6   7   8       2297.33       2142.28        49.60 o                         
  -5   7   8        964.78       1028.97        31.52 o                         
  -4   7   8       1716.01       1701.54        40.06 o                         
  -3   7   8         81.08         63.56         8.72 o                         
  -2   7   8         15.24         13.73         7.15 o                         
  -1   7   8      19289.66      18776.20       167.54 o                         
   0   7   8       1179.88       1152.78        24.02 o                         
   1   7   8       6957.10       6673.26        53.75 o                         
   2   7   8       5613.75       5591.89        47.94 o                         
   3   7   8       2881.74       2830.30        33.81 o                         
   4   7   8       1318.56       1359.97        20.56 o                         
   5   7   8         33.50         37.67         5.03 o                         
   6   7   8         26.41         42.36         9.09 o                         
   7   7   8      11005.25      11018.88       211.15 o                         
   8   7   8        114.88        167.75        18.00 o                         
   9   7   8       1783.50       1765.68        56.68 o                         
  10   7   8       2552.21       2493.42       113.09 o                         
  11   7   8       1061.44       1065.11       114.21 o                         
  -6   8   8        835.94        753.78        56.03 o                         
  -5   8   8       5796.98       5447.60        86.02 o                         
  -4   8   8        169.20        167.93        13.24 o                         
  -3   8   8       2017.42       1800.41        36.87 o                         
  -2   8   8        173.01        149.98        11.38 o                         
  -1   8   8         31.38         34.28         7.35 o                         
   0   8   8       6120.68       6197.30        61.19 o                         
   1   8   8       3611.05       3604.76        42.16 o                         
   2   8   8       4468.73       4319.21        43.39 o                         
   3   8   8      13487.66      13139.70        81.45 o                         
   4   8   8        351.30        381.81        12.24 o                         
   5   8   8       1820.83       1871.09        36.71 o                         
   6   8   8        361.04        367.38        18.95 o                         
   7   8   8        254.54        261.24        19.93 o                         
   8   8   8       2705.78       2650.47        69.66 o                         
   9   8   8       1148.22       1224.92        49.22 o                         
  10   8   8       1935.87       1999.40        90.69 o                         
  -5   9   8        647.35        537.31        55.89 o                         
  -4   9   8       5382.13       5256.08        86.00 o                         
  -3   9   8        451.96        490.34        21.72 o                         
  -2   9   8       2194.00       2086.49        41.43 o                         
  -1   9   8       1663.10       1579.47        35.70 o                         
   0   9   8          8.72         15.95         7.69 o                         
   1   9   8       1627.36       1577.36        29.76 o                         
   2   9   8       9750.30       9608.68       118.89 o                         
   3   9   8       2582.26       2554.63        33.03 o                         
   4   9   8       6667.31       6427.17       136.99 o                         
   5   9   8        336.67        320.30        18.65 o                         
   6   9   8       3357.71       3241.31        55.57 o                         
   7   9   8       2097.74       2032.45        48.57 o                         
   8   9   8        287.31        285.27        25.46 o                         
   9   9   8        217.77        254.95        25.27 o                         
  10   9   8       1814.10       1794.10       154.96 o                         
  -4  10   8         47.16         68.93        34.77 o                         
  -3  10   8       3403.59       3431.07        58.28 o                         
  -2  10   8       2570.48       2694.40        49.38 o                         
  -1  10   8       1544.33       1504.31        36.59 o                         
   0  10   8       2633.61       2638.44        46.07 o                         
   1  10   8        465.44        475.10        17.46 o                         
   2  10   8        395.41        386.39        14.92 o                         
   3  10   8       8106.99       7941.79       132.47 o                         
   4  10   8         48.34         50.25        12.14 o                         
   5  10   8       4771.40       4641.12       107.69 o                         
   6  10   8       1866.72       1858.38        57.84 o                         
   7  10   8       2146.51       2203.05        62.94 o                         
   8  10   8       1145.93       1087.09        54.28 o                         
   9  10   8        140.65        129.47        19.03 o                         
  10  10   8        969.59        975.68        75.48 o                         
  -3  11   8       1261.39       1153.14        42.33 o                         
  -2  11   8       3515.76       3738.05        60.37 o                         
  -1  11   8       4818.02       4937.95        70.08 o                         
   0  11   8        306.99        329.69        17.98 o                         
   1  11   8       1932.60       1883.23        60.92 o                         
   2  11   8         17.53         26.80        15.31 o                         
   3  11   8        916.85        923.84        42.01 o                         
   4  11   8       1870.84       1889.57        66.55 o                         
   5  11   8        807.57        751.79        38.02 o                         
   6  11   8       4546.67       4428.03        97.64 o                         
   7  11   8       3469.78       3411.11       157.56 o                         
   8  11   8         45.98         42.32        18.79 o                         
   9  11   8       1074.72        983.96        65.20 o                         
  -2  12   8       2005.05       1957.00        59.40 o                         
  -1  12   8       2214.01       2290.03       105.14 o                         
   0  12   8       6274.21       6841.76       136.46 o                         
   1  12   8         58.87         77.26        18.73 o                         
   2  12   8       1844.59       1981.56        64.88 o                         
   3  12   8       1038.57       1156.20        50.77 o                         
   4  12   8        598.14        556.39        29.91 o                         
   5  12   8        336.77        307.62        25.00 o                         
   6  12   8       1259.50       1306.27        61.86 o                         
   7  12   8       2208.79       2179.50       131.29 o                         
   0  13   8         72.68         69.82        48.40 o                         
   1  13   8       4896.57       4894.35       156.11 o                         
   2  13   8        396.20        458.59        49.01 o                         
   3  13   8       2575.19       2691.48       120.59 o                         
   4  13   8       1069.42       1146.99        89.35 o                         
   5  13   8        130.87        123.82        45.72 o                         
   6  13   8        752.28        742.54       108.44 o                         
   7  13   8       1125.99       1232.12       139.01 o                         
   0 -10   9       7706.68       8396.86       261.85 o                         
  -5  -9   9       1960.76       1540.29       166.94 o                         
  -4  -9   9       2993.84       2482.09       206.61 o                         
  -3  -9   9         16.32        -10.61        24.77 o                         
  -2  -9   9        507.92        549.23        48.60 o                         
  -1  -9   9       2251.12       2311.38       150.93 o                         
   0  -9   9         28.66         16.79        10.74 o                         
   1  -9   9       3940.24       3899.07        68.22 o                         
   2  -9   9       1177.29       1151.31        38.34 o                         
   3  -9   9       3168.10       3287.48       226.24 o                         
  -6  -8   9        396.95        380.48        63.27 o                         
  -5  -8   9       5486.05       4822.57       137.68 o                         
  -4  -8   9       1187.60       1199.98       101.37 o                         
  -3  -8   9       4175.77       4047.72       147.64 o                         
  -2  -8   9         11.76          4.12        19.82 o                         
  -1  -8   9       1204.00       1237.70        33.17 o                         
   0  -8   9       2812.27       2817.36        50.38 o                         
   1  -8   9         24.85         33.23        11.92 o                         
   2  -8   9       1752.64       1810.36        44.37 o                         
   3  -8   9       7121.34       7264.03        97.76 o                         
   4  -8   9        918.42        979.51        45.04 o                         
  -7  -7   9       1118.38       1002.15        95.12 o                         
  -6  -7   9         76.73         59.88        27.59 o                         
  -5  -7   9        285.34        227.32        28.02 o                         
  -4  -7   9       7835.53       7383.08       300.77 o                         
  -3  -7   9        271.67        260.26        29.00 o                         
  -2  -7   9       5226.45       5133.11        98.07 o                         
  -1  -7   9       1081.74       1064.00        29.40 o                         
   0  -7   9        940.81        968.21        29.32 o                         
   1  -7   9       1671.96       1693.41        38.45 o                         
   2  -7   9         29.02         47.16        10.05 o                         
   3  -7   9        836.97        833.57        31.65 o                         
   4  -7   9       5789.37       5701.38        85.84 o                         
   5  -7   9          8.13          9.77        16.97 o                         
  -7  -6   9         97.15         66.43        19.95 o                         
  -6  -6   9        698.00        661.89        42.54 o                         
  -5  -6   9       1291.64       1230.19        82.06 o                         
  -4  -6   9        377.92        378.92        22.01 o                         
  -3  -6   9       4217.75       4054.63        53.30 o                         
  -2  -6   9       2656.37       2674.57        46.66 o                         
  -1  -6   9       6935.33       6942.69        73.29 o                         
   0  -6   9       3589.57       3451.07        59.70 o                         
   1  -6   9        311.12        292.22        16.44 o                         
   2  -6   9        908.43        860.68        26.30 o                         
   3  -6   9       2135.71       2189.69        43.05 o                         
   4  -6   9        903.67        912.83        30.41 o                         
   5  -6   9       3104.08       3015.68        60.92 o                         
   6  -6   9        644.61        616.28        32.71 o                         
  -8  -5   9        511.63        640.16        85.10 o                         
  -7  -5   9       2861.81       2791.69       144.47 o                         
  -6  -5   9        386.99        396.60        33.15 o                         
  -5  -5   9       1040.07       1124.54        29.28 o                         
  -4  -5   9       3470.36       3528.76        64.41 o                         
  -3  -5   9         39.46         46.32         6.65 o                         
  -2  -5   9       4539.10       4464.03        47.58 o                         
  -1  -5   9       8928.97       8842.73        75.85 o                         
   0  -5   9       3256.26       3191.89        41.52 o                         
   1  -5   9       8775.87       8872.25        84.92 o                         
   2  -5   9        500.56        493.75        18.46 o                         
   3  -5   9       2203.71       2181.04        39.15 o                         
   4  -5   9       2184.65       2192.61        47.79 o                         
   5  -5   9         93.61        112.10        14.17 o                         
   6  -5   9       1254.50       1223.94        40.98 o                         
   7  -5   9       4325.14       4293.06        92.34 o                         
  -8  -4   9       4404.32       4267.08       198.26 o                         
  -7  -4   9          2.40         19.54        24.25 o                         
  -6  -4   9       6286.66       6421.77       129.92 o                         
  -5  -4   9        847.92        813.15        22.34 o                         
  -4  -4   9        834.27        848.28        21.63 o                         
  -3  -4   9        379.13        353.82        14.57 o                         
  -2  -4   9         57.32         49.55         7.60 o                         
  -1  -4   9       6877.09       6715.07        57.52 o                         
   0  -4   9      13460.24      13026.59       103.27 o                         
   1  -4   9        108.07        108.64         8.74 o                         
   2  -4   9      13725.69      13656.69       159.93 o                         
   3  -4   9        225.02        277.21        14.78 o                         
   4  -4   9       2903.12       2835.34        48.83 o                         
   5  -4   9        462.14        485.39        21.80 o                         
   6  -4   9        132.12        154.85        15.68 o                         
   7  -4   9       2819.07       2825.91        74.24 o                         
   8  -4   9       3291.40       3095.05        72.04 o                         
  -8  -3   9        694.19        858.27        54.39 o                         
  -7  -3   9       1931.85       1919.55        87.97 o                         
  -6  -3   9        600.88        580.99        21.20 o                         
  -5  -3   9      10404.64      10445.73       155.50 o                         
  -4  -3   9       5862.89       5845.45        70.44 o                         
  -3  -3   9       2387.25       2447.86        29.40 o                         
  -2  -3   9        505.64        480.89        14.01 o                         
  -1  -3   9        790.82        838.38        16.92 o                         
   0  -3   9       2016.65       1977.32        27.00 o                         
   1  -3   9       6550.47       6456.14        61.33 o                         
   2  -3   9        275.15        320.54        13.63 o                         
   3  -3   9      21273.46      21195.09       370.49 o                         
   4  -3   9       6987.07       6927.88        71.20 o                         
   5  -3   9       2594.01       2548.58        44.05 o                         
   6  -3   9        291.07        317.80        17.93 o                         
   7  -3   9        181.48        173.85        14.21 o                         
   8  -3   9       1079.64       1086.50        38.82 o                         
   9  -3   9        738.26        658.45        88.58 o                         
  -8  -2   9        686.80        676.45        48.41 o                         
  -7  -2   9        288.50        315.14        17.44 o                         
  -6  -2   9       2462.89       2433.07        58.54 o                         
  -5  -2   9       3011.11       2986.70        60.77 o                         
  -4  -2   9       5269.88       5091.57        54.88 o                         
  -3  -2   9       8536.98       8639.34        97.82 o                         
  -2  -2   9        644.55        610.30        14.00 o                         
  -1  -2   9       3212.25       3206.56        35.75 o                         
   0  -2   9       1964.18       1994.64        27.54 o                         
   1  -2   9        535.05        572.34        13.67 o                         
   2  -2   9       4866.55       4842.70        48.48 o                         
   3  -2   9       1564.31       1668.97        30.55 o                         
   4  -2   9       4394.21       4435.11        54.33 o                         
   5  -2   9       7948.00       7870.38       110.64 o                         
   6  -2   9       1878.28       1835.32        37.54 o                         
   7  -2   9       4913.58       4773.33        77.48 o                         
   8  -2   9        340.60        326.16        19.11 o                         
   9  -2   9        201.79        213.52        17.48 o                         
  10  -2   9       1021.57       1035.69       127.19 o                         
  -9  -1   9        226.52        202.88        78.11 o                         
  -8  -1   9       2023.28       2099.57        47.01 o                         
  -7  -1   9        377.63        397.32        17.73 o                         
  -6  -1   9        137.49        122.40        10.15 o                         
  -5  -1   9       4336.93       4268.67        69.85 o                         
  -4  -1   9       3448.15       3387.52        67.32 o                         
  -3  -1   9        774.34        761.63        16.51 o                         
  -2  -1   9      19838.98      19399.29       207.18 o                         
  -1  -1   9        309.95        361.29         8.55 o                         
   0  -1   9       5556.42       5508.59        46.74 o                         
   1  -1   9         87.98        131.42         9.38 o                         
   2  -1   9        132.96        126.20         7.60 o                         
   3  -1   9       6955.63       6675.31        56.95 o                         
   4  -1   9       5232.70       5057.76        63.86 o                         
   5  -1   9       1114.10       1097.37        24.77 o                         
   6  -1   9      12338.77      12255.15       181.78 o                         
   7  -1   9         69.17        111.13        12.11 o                         
   8  -1   9       2986.22       2909.23        51.61 o                         
   9  -1   9         35.99         25.46        10.98 o                         
  10  -1   9         34.46         15.16        13.23 o                         
  -9   0   9       3714.40       3564.32        96.31 o                         
  -8   0   9       2718.29       2675.19        64.00 o                         
  -7   0   9       1970.30       2024.13        49.30 o                         
  -6   0   9        454.34        498.64        18.53 o                         
  -5   0   9         95.86         95.66         8.40 o                         
  -4   0   9       4014.64       3974.91        52.92 o                         
  -3   0   9       3694.55       3760.69        54.43 o                         
  -2   0   9        149.69        142.71         7.39 o                         
  -1   0   9      23426.42      23538.99       242.36 o                         
   0   0   9       6326.53       6280.23        60.71 o                         
   1   0   9       9243.49       8767.24        72.00 o                         
   2   0   9       5408.42       5313.95        39.72 o                         
   3   0   9        179.67        221.17         8.32 o                         
   4   0   9       2388.04       2406.05        30.38 o                         
   5   0   9        981.58       1040.33        23.20 o                         
   6   0   9         63.94        104.75        10.76 o                         
   7   0   9      11581.71      11532.44       156.53 o                         
   8   0   9       2827.33       2788.14        48.96 o                         
   9   0   9       2908.35       2990.77        89.39 o                         
  10   0   9        732.67        706.19        28.64 o                         
  11   0   9          6.76          6.11        15.38 o                         
  -9   1   9        156.55        108.69        14.22 o                         
  -8   1   9       2800.45       2804.20        71.49 o                         
  -7   1   9       5029.10       4984.43        92.32 o                         
  -6   1   9        962.53        990.60        26.31 o                         
  -5   1   9       5261.28       5154.77        82.44 o                         
  -4   1   9        123.58        125.05         8.93 o                         
  -3   1   9         50.32         61.97         6.43 o                         
  -2   1   9       7322.52       7260.64        86.75 o                         
  -1   1   9        320.80        344.38         9.96 o                         
   0   1   9      14584.57      14095.86        81.14 o                         
   1   1   9       8200.32       8434.63        51.50 o                         
   2   1   9       4840.26       4746.87        35.01 o                         
   3   1   9      10615.04      10741.09        73.05 o                         
   4   1   9          9.15          6.85         4.18 o                         
   5   1   9       1768.28       1684.46        32.15 o                         
   6   1   9       4709.61       4712.62        56.09 o                         
   7   1   9         32.29         75.03        10.80 o                         
   8   1   9       3474.99       3500.70        55.68 o                         
   9   1   9       2149.03       2137.65        45.28 o                         
  10   1   9       1256.48       1299.04        41.87 o                         
  11   1   9       2810.58       2751.29       201.13 o                         
  -8   2   9       1430.55       1354.49        35.91 o                         
  -7   2   9        642.39        651.22        23.94 o                         
  -6   2   9       4213.41       4202.62        85.27 o                         
  -5   2   9         34.25         46.70         8.77 o                         
  -4   2   9       9700.92       9434.34       117.46 o                         
  -3   2   9         59.20         75.46         6.55 o                         
  -2   2   9         31.93         41.59         5.32 o                         
  -1   2   9      11661.96      11871.12        89.76 o                         
   0   2   9       1846.73       1912.57        20.84 o                         
   1   2   9       1818.56       1932.69        19.15 o                         
   2   2   9      20773.18      20359.68        89.25 o                         
   3   2   9        149.30        154.48         8.33 o                         
   4   2   9      15612.91      15601.51        90.93 o                         
   5   2   9        640.24        659.07        17.21 o                         
   6   2   9        554.87        569.02        18.21 o                         
   7   2   9       3662.93       3764.84        60.47 o                         
   8   2   9        501.30        532.87        22.08 o                         
   9   2   9        940.09        961.00        29.27 o                         
  10   2   9       3912.36       3886.69        81.21 o                         
  11   2   9        212.27        329.07        39.60 o                         
  -8   3   9       1405.31       1420.85        41.12 o                         
  -7   3   9       1399.55       1389.53        35.25 o                         
  -6   3   9        805.28        924.03        27.33 o                         
  -5   3   9      15749.62      15719.92       275.76 o                         
  -4   3   9       1852.38       1797.93        32.70 o                         
  -3   3   9       3883.59       4006.88        62.69 o                         
  -2   3   9        100.45        116.56         7.61 o                         
  -1   3   9        546.35        616.34        13.99 o                         
   0   3   9       3488.43       3358.47        34.01 o                         
   1   3   9       5634.81       5752.10        36.70 o                         
   2   3   9       1140.56       1065.10        13.62 o                         
   3   3   9      19809.18      19768.69       101.60 o                         
   4   3   9       1577.60       1626.96        20.80 o                         
   5   3   9       8255.33       8128.31        70.47 o                         
   6   3   9       1093.26       1111.21        25.03 o                         
   7   3   9       1199.67       1237.84        27.89 o                         
   8   3   9       1622.60       1623.12        39.30 o                         
   9   3   9        309.96        318.49        16.60 o                         
  10   3   9        502.92        528.49        30.67 o                         
  11   3   9       4304.18       4227.76       564.31 o                         
  -8   4   9          3.57        -28.44        35.26 o                         
  -7   4   9         45.70         47.68        13.69 o                         
  -6   4   9       1397.73       1257.63        37.19 o                         
  -5   4   9         27.07         35.13         8.14 o                         
  -4   4   9      10791.97      10572.73       212.28 o                         
  -3   4   9       5292.88       5182.26        99.20 o                         
  -2   4   9       5001.96       4811.90        48.89 o                         
  -1   4   9      12035.15      11471.51        70.47 o                         
   0   4   9       1996.20       1914.44        20.29 o                         
   1   4   9        180.01        168.89         7.88 o                         
   2   4   9       3088.51       3028.15        27.22 o                         
   3   4   9         14.48         42.85         4.25 o                         
   4   4   9      13212.94      13140.19        82.62 o                         
   5   4   9       8506.06       8269.05        61.32 o                         
   6   4   9       3868.38       3812.26        48.51 o                         
   7   4   9       8665.66       8482.44       129.09 o                         
   8   4   9       1517.48       1547.27        31.45 o                         
   9   4   9        117.70        104.16        13.23 o                         
  10   4   9        862.59        873.85        38.05 o                         
  11   4   9        232.44        250.82        31.56 o                         
  -7   5   9        161.53        141.73        15.81 o                         
  -6   5   9        308.71        275.63        17.01 o                         
  -5   5   9       4661.96       4575.02       116.37 o                         
  -4   5   9        657.99        649.55        21.85 o                         
  -3   5   9       4163.93       4048.47        60.25 o                         
  -2   5   9       7069.71       6919.08        85.14 o                         
  -1   5   9        550.99        557.17        13.74 o                         
   0   5   9      15067.95      14654.18        79.40 o                         
   1   5   9         67.49         73.77         4.92 o                         
   2   5   9       2473.59       2457.53        27.71 o                         
   3   5   9       5739.40       5765.76        41.70 o                         
   4   5   9          8.43         31.54         4.58 o                         
   5   5   9       3432.23       3418.75        35.18 o                         
   6   5   9       6757.65       6499.47        74.84 o                         
   7   5   9        299.80        342.32        14.18 o                         
   8   5   9       7878.73       7914.16       161.27 o                         
   9   5   9        179.92        197.53        18.27 o                         
  10   5   9        751.34        762.16        38.63 o                         
  11   5   9       1617.26       1613.30       128.83 o                         
  -7   6   9       2309.09       2612.83       137.13 o                         
  -6   6   9        856.91        935.25        31.54 o                         
  -5   6   9        821.17        802.80        26.85 o                         
  -4   6   9        907.68        839.05        25.12 o                         
  -3   6   9        563.68        587.26        19.90 o                         
  -2   6   9       2749.48       2640.99        38.66 o                         
  -1   6   9      17505.69      16761.92       153.11 o                         
   0   6   9        354.37        477.52        13.57 o                         
   1   6   9       9087.64       9318.55        62.50 o                         
   2   6   9        829.05        781.59        17.24 o                         
   3   6   9       4090.08       4067.56        36.18 o                         
   4   6   9        854.05        887.11        16.00 o                         
   5   6   9        403.24        411.64        11.97 o                         
   6   6   9       5413.32       5337.38        51.99 o                         
   7   6   9      10178.50       9854.44       188.39 o                         
   8   6   9         10.48         19.43        10.91 o                         
   9   6   9       2836.24       2789.51        67.63 o                         
  10   6   9        539.00        548.02        33.91 o                         
  11   6   9        700.30        753.90        73.76 o                         
  -6   7   9       1689.09       1594.34       109.81 o                         
  -5   7   9       4883.62       4799.59        80.18 o                         
  -4   7   9        546.39        529.52        21.86 o                         
  -3   7   9        149.83        202.78        13.42 o                         
  -2   7   9       1269.21       1300.36        27.80 o                         
  -1   7   9       1874.49       1918.55        32.11 o                         
   0   7   9       9109.28       8765.44        66.93 o                         
   1   7   9       1433.44       1478.24        23.54 o                         
   2   7   9       5681.65       5600.17        51.14 o                         
   3   7   9      12716.89      12348.91        81.14 o                         
   4   7   9        983.69        978.01        17.95 o                         
   5   7   9        403.88        417.69        14.02 o                         
   6   7   9        159.27        178.07        13.88 o                         
   7   7   9       1060.41       1088.33        36.92 o                         
   8   7   9       3337.23       3354.75        69.42 o                         
   9   7   9        101.73         79.29        20.26 o                         
  10   7   9       2935.00       3088.93       106.03 o                         
  11   7   9       2629.66       2613.89       265.84 o                         
  -6   8   9       2359.70       2257.48       127.95 o                         
  -5   8   9       1660.67       1682.31        44.64 o                         
  -4   8   9       6264.09       5961.73        97.62 o                         
  -3   8   9        194.30        243.99        15.30 o                         
  -2   8   9        955.81        952.27        26.68 o                         
  -1   8   9       1404.80       1331.94        28.16 o                         
   0   8   9        191.57        193.64        10.75 o                         
   1   8   9       4276.54       4174.19        49.87 o                         
   2   8   9       3166.36       3082.93        36.23 o                         
   3   8   9       3301.59       3161.03        41.62 o                         
   4   8   9       9223.26       9014.32        67.38 o                         
   5   8   9        126.93        113.54        10.86 o                         
   6   8   9       2596.29       2587.74        49.35 o                         
   7   8   9        955.41        971.86        45.97 o                         
   8   8   9         11.11         16.40        11.89 o                         
   9   8   9       2123.61       2060.03        81.10 o                         
  10   8   9        750.12        753.97        41.37 o                         
  11   8   9       1314.85       1345.01       152.42 o                         
  -5   9   9       4173.32       3583.42       173.72 o                         
  -4   9   9         23.33         14.93        11.25 o                         
  -3   9   9       3373.97       3046.66        54.84 o                         
  -2   9   9       1144.52       1106.16        31.69 o                         
  -1   9   9       6289.99       6114.33        72.74 o                         
   0   9   9        386.38        389.69        16.94 o                         
   1   9   9        103.35        120.34         9.97 o                         
   2   9   9       2361.79       2308.44        32.88 o                         
   3   9   9       6305.33       6223.57        57.84 o                         
   4   9   9         14.34         24.25        10.85 o                         
   5   9   9       7032.31       6795.61       108.47 o                         
   6   9   9       1117.82       1098.46        34.58 o                         
   7   9   9       4165.30       3994.39        90.51 o                         
   8   9   9        157.40        151.89        19.66 o                         
   9   9   9         19.56          9.98        15.95 o                         
  10   9   9       1473.25       1404.24        88.54 o                         
  11   9   9       1408.40       1306.45       122.79 o                         
  -4  10   9       5365.48       4966.61       280.03 o                         
  -3  10   9        139.89        126.17        13.93 o                         
  -2  10   9       5491.45       5297.66        73.35 o                         
  -1  10   9       3570.78       3594.52        57.43 o                         
   0  10   9       1180.51       1097.92        28.02 o                         
   1  10   9        335.78        369.18        15.85 o                         
   2  10   9        216.61        219.70        12.02 o                         
   3  10   9       2121.74       2107.67        48.51 o                         
   4  10   9       4893.72       4858.38       134.47 o                         
   5  10   9         17.78         14.42        11.58 o                         
   6  10   9       4445.63       4121.12        92.12 o                         
   7  10   9       2900.77       2812.49        63.91 o                         
   8  10   9       1365.69       1408.90        56.63 o                         
   9  10   9        592.19        593.05        39.85 o                         
  10  10   9         26.17        -15.89        30.21 o                         
  -3  11   9       1586.11       1652.28       160.45 o                         
  -2  11   9       1276.64       1453.75        44.09 o                         
  -1  11   9       4736.21       4707.28        68.84 o                         
   0  11   9       4700.20       4825.14        68.84 o                         
   1  11   9         99.82        107.05        19.92 o                         
   2  11   9       4760.18       4962.05       123.24 o                         
   3  11   9         99.02         90.82        14.58 o                         
   4  11   9         42.92          3.62        17.52 o                         
   5  11   9       2029.49       1839.70        53.67 o                         
   6  11   9       1105.15       1045.72        43.47 o                         
   7  11   9       3615.86       3666.37       100.75 o                         
   8  11   9       2678.69       2500.64        83.06 o                         
   9  11   9        341.43        346.61        66.53 o                         
  -2  12   9       2288.59       2210.00       186.97 o                         
  -1  12   9       2379.02       2382.97        54.83 o                         
   0  12   9        615.11        655.32        47.51 o                         
   1  12   9       2450.14       2582.39        74.85 o                         
   2  12   9        556.82        609.94        37.37 o                         
   3  12   9       4912.44       5082.20       135.37 o                         
   4  12   9        159.91        167.36        26.45 o                         
   5  12   9         67.34         58.48        17.07 o                         
   6  12   9       1723.48       1680.46        69.56 o                         
   7  12   9       1115.77       1082.21        60.91 o                         
   0  13   9       1887.99       1928.46       165.74 o                         
   1  13   9          2.98         -9.48        26.86 o                         
   2  13   9       5253.06       5496.34       307.31 o                         
   3  13   9        898.43        879.42        77.96 o                         
   4  13   9        718.29        698.22        46.72 o                         
   5  13   9        492.80        519.18        94.69 o                         
   6  13   9         98.74        126.57        58.13 o                         
  -4  -9  10        437.28        394.12        90.29 o                         
  -3  -9  10       1735.27       1551.37       164.62 o                         
  -2  -9  10         26.45        -10.59        38.72 o                         
  -1  -9  10        915.91        941.10        72.49 o                         
   0  -9  10       1691.58       1798.40        84.05 o                         
   1  -9  10        102.46         84.80        13.45 o                         
   2  -9  10       3643.85       3703.59        79.64 o                         
  -5  -8  10       2394.23       2285.52       151.31 o                         
  -4  -8  10       7503.96       7073.64       469.66 o                         
  -3  -8  10        582.30        677.19        65.28 o                         
  -2  -8  10       2273.21       2378.97       170.11 o                         
  -1  -8  10        346.14        327.03        18.23 o                         
   0  -8  10        876.03        918.06        29.48 o                         
   1  -8  10        471.01        424.99        21.23 o                         
   2  -8  10        662.75        667.15        28.11 o                         
   3  -8  10       3240.61       3174.44        69.94 o                         
  -7  -7  10          8.52         88.77        45.69 o                         
  -6  -7  10        557.29        604.39        60.86 o                         
  -5  -7  10        741.61        623.48        43.15 o                         
  -4  -7  10        463.89        491.21        43.58 o                         
  -3  -7  10       7833.37       7327.56       399.79 o                         
  -2  -7  10         74.74        109.11        12.86 o                         
  -1  -7  10       7357.23       7292.27        84.60 o                         
   0  -7  10       3026.28       3018.72        52.94 o                         
   1  -7  10        739.51        692.44        25.33 o                         
   2  -7  10        586.09        610.33        24.83 o                         
   3  -7  10        315.80        328.43        21.09 o                         
   4  -7  10        252.99        308.16        21.20 o                         
  -7  -6  10        906.79        958.76       250.34 o                         
  -6  -6  10          2.53         16.39        18.31 o                         
  -5  -6  10       1934.80       1910.31        82.79 o                         
  -4  -6  10       1554.66       1426.71        76.78 o                         
  -3  -6  10        152.22        159.37        11.08 o                         
  -2  -6  10       3821.93       3725.86        67.57 o                         
  -1  -6  10       2701.94       2608.94        46.64 o                         
   0  -6  10       6864.74       6757.70        88.42 o                         
   1  -6  10       1748.02       1746.49        39.77 o                         
   2  -6  10        619.79        637.79        24.05 o                         
   3  -6  10       3363.50       3353.05        59.08 o                         
   4  -6  10        559.72        575.03        25.65 o                         
   5  -6  10          6.22         -7.27        12.46 o                         
   6  -6  10       3631.64       3196.57       218.28 o                         
  -8  -5  10       2615.99       2281.31       169.03 o                         
  -7  -5  10        634.57        621.40        72.66 o                         
  -6  -5  10       2066.24       2079.07       131.90 o                         
  -5  -5  10        366.34        358.73        28.56 o                         
  -4  -5  10       2137.24       2100.38        46.49 o                         
  -3  -5  10        963.32        948.33        23.28 o                         
  -2  -5  10         19.36         17.99         6.69 o                         
  -1  -5  10       4256.77       4216.13        60.92 o                         
   0  -5  10      10617.56      10374.35        88.93 o                         
   1  -5  10       1739.20       1703.40        39.59 o                         
   2  -5  10       4559.77       4502.34        60.35 o                         
   3  -5  10        165.14        159.68        11.93 o                         
   4  -5  10       1932.12       1885.64        42.76 o                         
   5  -5  10        364.49        355.97        22.19 o                         
   6  -5  10         13.02         22.08        12.25 o                         
   7  -5  10       3126.70       2810.80       200.66 o                         
  -8  -4  10        893.54        876.16       108.94 o                         
  -7  -4  10       4004.88       3922.93       176.20 o                         
  -6  -4  10         23.10         22.44        20.76 o                         
  -5  -4  10       6895.32       7151.32       151.55 o                         
  -4  -4  10        592.65        603.69        21.53 o                         
  -3  -4  10        699.10        700.45        22.57 o                         
  -2  -4  10       2012.36       2081.19        30.44 o                         
  -1  -4  10        801.78        799.46        20.74 o                         
   0  -4  10       1971.91       1886.62        33.62 o                         
   1  -4  10       7303.02       7277.88       116.98 o                         
   2  -4  10        162.58        204.51        15.05 o                         
   3  -4  10      13991.71      14102.11       163.22 o                         
   4  -4  10        497.45        535.27        22.17 o                         
   5  -4  10        651.34        635.01        26.13 o                         
   6  -4  10       1709.12       1699.07        44.56 o                         
   7  -4  10         18.47         22.85        13.57 o                         
  -8  -3  10        609.46        422.99        79.62 o                         
  -7  -3  10        178.79        134.92        26.15 o                         
  -6  -3  10       4161.42       4329.36        90.67 o                         
  -5  -3  10       2032.75       1975.28        37.55 o                         
  -4  -3  10       8081.29       8099.64       149.97 o                         
  -3  -3  10       1654.07       1586.19        30.04 o                         
  -2  -3  10       1052.94       1089.86        21.98 o                         
  -1  -3  10       6496.28       6290.16        59.85 o                         
   0  -3  10         98.85        128.14         8.29 o                         
   1  -3  10        749.35        716.78        19.45 o                         
   2  -3  10       6746.46       6639.39        81.35 o                         
   3  -3  10       3964.12       3978.58        60.38 o                         
   4  -3  10      12334.48      12149.98       105.37 o                         
   5  -3  10        917.18        971.48        28.91 o                         
   6  -3  10       1209.50       1160.43        33.88 o                         
   7  -3  10       3345.93       3336.91        68.62 o                         
   8  -3  10        208.62        171.46        17.27 o                         
  -8  -2  10        904.26        919.81        57.89 o                         
  -7  -2  10        415.29        381.86        19.71 o                         
  -6  -2  10        153.60        142.90        12.21 o                         
  -5  -2  10       5439.31       5483.77        89.49 o                         
  -4  -2  10       6862.40       6682.35        93.35 o                         
  -3  -2  10       4858.01       4734.59        62.80 o                         
  -2  -2  10       8075.84       8081.09        89.95 o                         
  -1  -2  10        307.66        351.72        12.29 o                         
   0  -2  10       5010.47       4866.00        65.95 o                         
   1  -2  10         67.07        100.34         6.78 o                         
   2  -2  10        690.17        648.59        16.95 o                         
   3  -2  10       8969.65       8923.32       114.17 o                         
   4  -2  10       3974.23       3973.55        56.26 o                         
   5  -2  10       3841.91       3872.24        58.75 o                         
   6  -2  10       5127.29       4924.67        67.82 o                         
   7  -2  10        221.56        235.27        15.65 o                         
   8  -2  10       1555.43       1535.48        39.28 o                         
   9  -2  10        116.76        120.32        15.50 o                         
  -8  -1  10        227.59        210.71        16.23 o                         
  -7  -1  10        239.13        243.53        15.20 o                         
  -6  -1  10        447.16        450.57        20.85 o                         
  -5  -1  10         51.97         59.77         9.73 o                         
  -4  -1  10       3092.62       3045.86        45.75 o                         
  -3  -1  10       5718.07       5646.39        90.99 o                         
  -2  -1  10         90.87         83.64         6.84 o                         
  -1  -1  10      25464.52      25602.44       206.65 o                         
   0  -1  10         40.17         52.59         5.19 o                         
   1  -1  10       2737.38       2756.52        34.13 o                         
   2  -1  10        211.74        219.92        10.61 o                         
   3  -1  10        592.21        597.82        16.68 o                         
   4  -1  10       3492.19       3388.72        43.50 o                         
   5  -1  10       3027.99       2970.11        45.45 o                         
   6  -1  10        595.77        611.46        22.56 o                         
   7  -1  10      14367.96      14121.65       188.82 o                         
   8  -1  10          5.33         22.63        10.66 o                         
   9  -1  10        827.27        834.86        30.83 o                         
  10  -1  10        578.20        585.01        36.04 o                         
  -8   0  10       6168.74       6216.11       168.78 o                         
  -7   0  10        272.76        267.36        16.41 o                         
  -6   0  10        911.60        933.67        27.23 o                         
  -5   0  10       1974.83       1938.06        43.46 o                         
  -4   0  10        836.89        841.94        23.41 o                         
  -3   0  10       1174.55       1220.92        25.40 o                         
  -2   0  10       3466.49       3483.84        47.62 o                         
  -1   0  10        410.68        402.76        11.22 o                         
   0   0  10      27778.70      27785.99       180.97 o                         
   1   0  10       4066.67       4079.04        37.77 o                         
   2   0  10       1297.06       1287.39        18.46 o                         
   3   0  10       4283.87       4302.29        42.78 o                         
   4   0  10         14.04         12.92         5.22 o                         
   5   0  10        610.01        655.75        21.84 o                         
   6   0  10       2542.25       2490.95        42.54 o                         
   7   0  10         89.82        166.75        14.00 o                         
   8   0  10       8126.01       7933.84       135.11 o                         
   9   0  10        407.44        462.10        23.33 o                         
  10   0  10       1716.59       1707.10        46.54 o                         
  -8   1  10       1247.58       1209.20        33.49 o                         
  -7   1  10       2185.84       2184.05        52.55 o                         
  -6   1  10       5477.68       5469.42       101.30 o                         
  -5   1  10       1325.73       1423.29        31.42 o                         
  -4   1  10       3790.13       3775.83        47.08 o                         
  -3   1  10         23.52         20.08         5.99 o                         
  -2   1  10        787.32        741.45        17.91 o                         
  -1   1  10       5822.88       5843.81        45.29 o                         
   0   1  10       5559.48       5573.18        46.43 o                         
   1   1  10       8959.55       8927.89        54.57 o                         
   2   1  10      14798.43      14461.84        81.01 o                         
   3   1  10       5992.71       5737.83        48.89 o                         
   4   1  10       5333.84       5281.67        51.43 o                         
   5   1  10        100.86        103.52         7.98 o                         
   6   1  10        618.11        609.02        20.83 o                         
   7   1  10       4772.70       4851.28        72.84 o                         
   8   1  10        337.56        410.52        19.92 o                         
   9   1  10       2562.77       2595.55        49.48 o                         
  10   1  10       3421.56       3415.32        89.60 o                         
  -8   2  10       1729.95       1746.42        46.53 o                         
  -7   2  10        418.04        398.72        21.72 o                         
  -6   2  10        963.35        963.56        27.86 o                         
  -5   2  10      13250.05      12999.32       267.79 o                         
  -4   2  10        283.35        276.16        13.14 o                         
  -3   2  10       2389.07       2443.78        43.11 o                         
  -2   2  10        739.13        761.12        16.39 o                         
  -1   2  10       1371.46       1350.27        21.75 o                         
   0   2  10       8405.15       8481.03        63.62 o                         
   1   2  10        409.71        449.87         9.37 o                         
   2   2  10       2353.35       2332.15        20.97 o                         
   3   2  10      27314.45      26934.69       147.22 o                         
   4   2  10        159.61        162.98         9.20 o                         
   5   2  10       3204.58       3167.31        39.92 o                         
   6   2  10        925.62        933.09        25.53 o                         
   7   2  10        927.32        917.99        28.38 o                         
   8   2  10       2383.03       2330.40        45.63 o                         
   9   2  10        133.81        121.17        12.06 o                         
  10   2  10       1045.10       1052.19        33.39 o                         
  11   2  10       4707.70       4654.41       156.90 o                         
  -8   3  10         10.72        -43.26        43.26 o                         
  -7   3  10        831.93        889.12        30.09 o                         
  -6   3  10       1972.92       2076.61        44.44 o                         
  -5   3  10         73.27         69.16        10.08 o                         
  -4   3  10      11309.88      11105.87       194.87 o                         
  -3   3  10        580.02        611.34        20.16 o                         
  -2   3  10       8743.62       8716.16       102.20 o                         
  -1   3  10       4182.32       4305.15        39.86 o                         
   0   3  10        577.46        566.92        13.35 o                         
   1   3  10       1167.18       1217.21        16.83 o                         
   2   3  10       2590.85       2481.38        23.38 o                         
   3   3  10       1727.45       1750.36        20.63 o                         
   4   3  10      17660.88      17348.60       108.23 o                         
   5   3  10         51.33        104.71         8.11 o                         
   6   3  10       6237.65       6228.45        75.75 o                         
   7   3  10       1300.32       1352.15        28.75 o                         
   8   3  10         19.76         16.24         9.44 o                         
   9   3  10        793.66        839.64        26.45 o                         
  10   3  10        826.74        832.40        42.41 o                         
  11   3  10        407.71        507.62        46.92 o                         
  -8   4  10        761.77        626.18       138.95 o                         
  -7   4  10         90.09         61.57        11.55 o                         
  -6   4  10       1329.29       1425.88        41.59 o                         
  -5   4  10       3664.77       3720.54        74.15 o                         
  -4   4  10        144.97        143.26        11.09 o                         
  -3   4  10       2645.58       2603.63        58.32 o                         
  -2   4  10       8655.03       8372.44        87.32 o                         
  -1   4  10       5469.97       5481.87        57.68 o                         
   0   4  10       5552.82       5485.93        44.71 o                         
   1   4  10       1080.29       1069.36        19.16 o                         
   2   4  10       2612.54       2579.95        24.94 o                         
   3   4  10       6530.62       6499.98        43.23 o                         
   4   4  10        255.55        274.06        10.52 o                         
   5   4  10       4041.13       4001.16        38.96 o                         
   6   4  10       5654.34       5687.94        73.16 o                         
   7   4  10       7334.29       7396.48       114.17 o                         
   8   4  10       1736.19       1737.31        34.55 o                         
   9   4  10         12.00         13.96        11.09 o                         
  10   4  10        974.29        986.46        41.08 o                         
  11   4  10       1048.14        958.03        81.44 o                         
  -7   5  10       1452.73       1348.68       156.91 o                         
  -6   5  10         29.20         40.80        10.03 o                         
  -5   5  10        382.40        451.16        19.64 o                         
  -4   5  10       1813.00       1694.48        40.72 o                         
  -3   5  10        573.78        520.97        16.54 o                         
  -2   5  10       4791.03       4656.28        55.44 o                         
  -1   5  10      20414.21      19946.09       144.16 o                         
   0   5  10        484.14        496.37        12.61 o                         
   1   5  10       4084.53       4001.84        37.14 o                         
   2   5  10         23.08         31.23         4.76 o                         
   3   5  10       1162.51       1233.86        18.01 o                         
   4   5  10       4393.42       4364.65        36.16 o                         
   5   5  10        214.92        203.88         8.93 o                         
   6   5  10       3149.85       3184.35        39.24 o                         
   7   5  10       8148.82       8014.61       132.93 o                         
   8   5  10        299.36        321.23        22.04 o                         
   9   5  10       2511.93       2497.50        61.38 o                         
  10   5  10          4.60         -3.49        12.37 o                         
  11   5  10       1180.77       1210.61       163.63 o                         
  -6   6  10       4705.31       4668.93       102.20 o                         
  -5   6  10       1113.27       1137.16        34.26 o                         
  -4   6  10        626.61        587.68        21.18 o                         
  -3   6  10        669.33        610.45        20.38 o                         
  -2   6  10        771.20        724.82        19.89 o                         
  -1   6  10       1011.13        942.20        18.32 o                         
   0   6  10      12138.00      11993.91        75.00 o                         
   1   6  10       1623.78       1577.96        23.98 o                         
   2   6  10      15760.54      15128.00        95.41 o                         
   3   6  10       1947.51       2016.90        26.14 o                         
   4   6  10       1686.97       1692.07        23.65 o                         
   5   6  10        803.79        809.02        17.01 o                         
   6   6  10        946.01        950.53        21.08 o                         
   7   6  10       2626.60       2735.82        56.46 o                         
   8   6  10       4924.88       4991.09       138.11 o                         
   9   6  10        547.66        604.52        31.12 o                         
  10   6  10       4727.66       4711.02       145.05 o                         
  11   6  10        460.05        412.68        47.64 o                         
  -6   7  10       1705.16       1526.48        87.55 o                         
  -5   7  10       3165.85       3269.97        59.32 o                         
  -4   7  10       1728.99       1792.14        37.73 o                         
  -3   7  10         79.86         53.30         8.59 o                         
  -2   7  10       2237.36       2091.98        33.77 o                         
  -1   7  10       2938.84       2927.37        37.66 o                         
   0   7  10       1117.11       1122.88        21.73 o                         
   1   7  10       4667.99       4613.55        44.53 o                         
   2   7  10       5114.26       5276.71        48.09 o                         
   3   7  10       9840.03       9696.75        69.79 o                         
   4   7  10       2908.53       2826.77        34.79 o                         
   5   7  10        501.91        505.28        15.81 o                         
   6   7  10       2055.07       2044.12        52.92 o                         
   7   7  10       1362.80       1374.99        45.89 o                         
   8   7  10        807.00        874.72        35.99 o                         
   9   7  10       1681.48       1725.00        78.01 o                         
  10   7  10        994.53       1073.66        48.29 o                         
  11   7  10       2349.22       2456.04       219.97 o                         
  -6   8  10       2005.59       1648.49       177.10 o                         
  -5   8  10       4982.37       4963.44       244.61 o                         
  -4   8  10        492.11        534.00        23.91 o                         
  -3   8  10       4765.48       4907.35        67.98 o                         
  -2   8  10        277.82        290.05        15.26 o                         
  -1   8  10       1342.34       1376.87        29.31 o                         
   0   8  10        680.53        691.86        18.67 o                         
   1   8  10        164.86        156.15         9.12 o                         
   2   8  10       7118.39       6802.00        66.66 o                         
   3   8  10       8772.39       8746.33        86.83 o                         
   4   8  10       2594.97       2515.86        34.24 o                         
   5   8  10       3502.60       3418.21        56.26 o                         
   6   8  10        275.65        304.26        17.56 o                         
   7   8  10       1687.15       1684.65        47.48 o                         
   8   8  10        264.06        248.06        20.81 o                         
   9   8  10         46.77         39.35        15.20 o                         
  10   8  10       2390.18       2492.78        74.70 o                         
  11   8  10       1443.62       1455.19       178.40 o                         
  -5   9  10       2581.67       2412.48       211.76 o                         
  -4   9  10       2287.78       2100.98        48.04 o                         
  -3   9  10        159.11         97.99        12.39 o                         
  -2   9  10       7056.79       6731.68        91.97 o                         
  -1   9  10       1338.10       1318.05        32.29 o                         
   0   9  10       1012.59       1038.53        26.06 o                         
   1   9  10        195.79        194.17        11.35 o                         
   2   9  10        100.86        105.55         8.42 o                         
   3   9  10       6047.44       5802.48        69.37 o                         
   4   9  10       3701.30       3537.65        69.02 o                         
   5   9  10        184.75        224.98        16.78 o                         
   6   9  10       9878.65       9618.64       158.13 o                         
   7   9  10        502.23        518.62        26.82 o                         
   8   9  10        738.26        716.45        34.99 o                         
   9   9  10         97.02         87.91        16.26 o                         
  10   9  10          2.24        -11.39        22.39 o                         
  -3  10  10       2451.89       2259.23        53.78 o                         
  -2  10  10        552.04        549.20        23.47 o                         
  -1  10  10       6368.24       6203.99        74.88 o                         
   0  10  10       2307.56       2190.45        39.90 o                         
   1  10  10        706.96        680.83        21.53 o                         
   2  10  10        752.00        752.98        21.13 o                         
   3  10  10       1769.20       1873.23        48.00 o                         
   4  10  10        736.76        733.37        32.01 o                         
   5  10  10       2550.67       2461.68        58.11 o                         
   6  10  10        148.63        143.34        15.07 o                         
   7  10  10       6724.66       6609.20       100.65 o                         
   8  10  10        986.02        903.66        46.12 o                         
   9  10  10        385.33        365.20        31.54 o                         
  -2  11  10       3162.72       3091.40        61.96 o                         
  -1  11  10       2340.82       2442.90        47.81 o                         
   0  11  10       1287.52       1222.05        31.25 o                         
   1  11  10       4058.70       4230.71       132.08 o                         
   2  11  10        677.08        687.63        34.77 o                         
   3  11  10       2588.75       2584.57        65.18 o                         
   4  11  10        155.40         98.13        16.33 o                         
   5  11  10         10.03          8.11        13.31 o                         
   6  11  10       4920.68       4783.67       118.21 o                         
   7  11  10        682.31        727.89        45.60 o                         
   8  11  10        956.97       1034.85        57.85 o                         
  -1  12  10       3054.61       3021.11        66.11 o                         
   0  12  10       1827.46       1979.47       102.67 o                         
   1  12  10        391.52        415.81        32.30 o                         
   2  12  10       6749.28       6836.71       156.46 o                         
   3  12  10        303.10        303.84        25.56 o                         
   4  12  10       1732.34       1699.61        59.72 o                         
   5  12  10         49.42         21.74        14.81 o                         
   6  12  10         18.78         34.07        17.14 o                         
   1  13  10       1446.74       1665.48       154.22 o                         
   2  13  10         13.35        102.23        51.73 o                         
   3  13  10       4874.07       4370.97       245.52 o                         
   4  13  10       1012.52        868.51       105.39 o                         
   5  13  10       1512.24       1473.48       103.83 o                         
   6  13  10       1016.48       1082.97       128.56 o                         
  -2  -9  11       1935.74       1736.02       171.29 o                         
   0  -9  11        619.19        626.03       100.01 o                         
   1  -9  11       1142.90       1115.35        46.01 o                         
  -3  -8  11       2342.66       2343.61       169.36 o                         
  -2  -8  11         23.61         12.20        24.19 o                         
  -1  -8  11       3161.43       3217.78        98.37 o                         
   0  -8  11        728.61        716.30        26.84 o                         
   1  -8  11        348.70        289.00        19.14 o                         
   2  -8  11       1017.81       1009.05        39.50 o                         
   3  -8  11       1034.48       1028.87       125.86 o                         
  -6  -7  11        385.91        338.85        47.73 o                         
  -5  -7  11       1071.09       1241.87       130.05 o                         
  -4  -7  11       1795.86       1685.06        97.03 o                         
  -3  -7  11        398.43        419.25        46.36 o                         
  -2  -7  11       7719.12       7665.95       149.22 o                         
  -1  -7  11        650.15        587.51        26.52 o                         
   0  -7  11       3718.88       3833.47        61.69 o                         
   1  -7  11        688.23        668.64        25.88 o                         
   2  -7  11        676.96        637.45        26.15 o                         
   3  -7  11       1145.60       1090.06        39.13 o                         
   4  -7  11       2499.84       2219.80       176.68 o                         
  -6  -6  11       1473.51       1432.35       158.21 o                         
  -5  -6  11          1.51          8.20        20.43 o                         
  -4  -6  11        918.81        899.37        60.91 o                         
  -3  -6  11        248.28        237.56        14.16 o                         
  -2  -6  11          9.13         21.75         9.10 o                         
  -1  -6  11      11673.68      11403.59       108.62 o                         
   0  -6  11       2268.53       2198.76        50.51 o                         
   1  -6  11       2044.36       1988.67        43.67 o                         
   2  -6  11       3259.45       3433.18        56.75 o                         
   3  -6  11         96.18         92.29        13.91 o                         
   4  -6  11       2236.65       2218.37        50.51 o                         
   5  -6  11         63.07         59.32        15.18 o                         
  -7  -5  11       2894.73       2608.76       535.81 o                         
  -6  -5  11        356.00        320.22        38.05 o                         
  -5  -5  11       5095.93       5113.02       249.21 o                         
  -4  -5  11        232.71        226.38        13.13 o                         
  -3  -5  11       1193.17       1151.56        27.74 o                         
  -2  -5  11        130.85        135.98        10.37 o                         
  -1  -5  11        773.74        741.67        22.98 o                         
   0  -5  11       5474.35       5427.70        64.26 o                         
   1  -5  11       3642.18       3478.40        61.32 o                         
   2  -5  11       2123.94       2166.03        39.81 o                         
   3  -5  11       6854.05       6742.83        84.72 o                         
   4  -5  11        423.73        425.96        21.94 o                         
   5  -5  11       1347.71       1320.21        42.20 o                         
   6  -5  11        199.02        164.33        17.96 o                         
  -7  -4  11        417.18        374.04        67.43 o                         
  -6  -4  11       3672.87       3748.47       206.37 o                         
  -5  -4  11          2.01         17.91         8.51 o                         
  -4  -4  11       6864.67       6848.72       136.25 o                         
  -3  -4  11       1591.82       1615.52        35.63 o                         
  -2  -4  11       1261.74       1181.90        26.25 o                         
  -1  -4  11       2320.88       2369.75        42.21 o                         
   0  -4  11        590.30        568.06        19.16 o                         
   1  -4  11        220.93        176.96        11.84 o                         
   2  -4  11       7917.47       7795.35        82.90 o                         
   3  -4  11          1.52         31.48         9.70 o                         
   4  -4  11       7133.62       6995.02        85.69 o                         
   5  -4  11        366.76        388.72        21.51 o                         
   6  -4  11       1910.58       1942.70        48.57 o                         
   7  -4  11       1417.36       1378.82        43.03 o                         
  -7  -3  11        155.25        118.67        27.93 o                         
  -6  -3  11         80.70         60.63        13.83 o                         
  -5  -3  11       8391.81       8405.33       166.98 o                         
  -4  -3  11       1337.17       1342.97        30.52 o                         
  -3  -3  11       4791.48       4930.15        76.76 o                         
  -2  -3  11       1292.93       1317.10        27.06 o                         
  -1  -3  11        373.32        411.19        14.92 o                         
   0  -3  11       3715.43       3612.92        46.89 o                         
   1  -3  11        709.16        715.40        19.62 o                         
   2  -3  11        199.83        204.75        12.14 o                         
   3  -3  11      12341.82      12010.72       206.63 o                         
   4  -3  11        803.91        861.74        28.45 o                         
   5  -3  11       4408.96       4227.77        71.14 o                         
   6  -3  11       2581.17       2607.30        51.48 o                         
   7  -3  11        236.50        224.14        16.55 o                         
   8  -3  11       2468.72       2338.55        79.27 o                         
  -7  -2  11       1251.44       1347.16        36.49 o                         
  -6  -2  11         99.98        108.27        11.36 o                         
  -5  -2  11          1.26          8.14         8.88 o                         
  -4  -2  11       5450.10       5521.23        90.65 o                         
  -3  -2  11       5366.66       5377.62        75.68 o                         
  -2  -2  11       4175.77       4163.16        45.09 o                         
  -1  -2  11      10954.09      11075.12       133.18 o                         
   0  -2  11          1.72         18.16         6.07 o                         
   1  -2  11       2832.76       2709.14        37.90 o                         
   2  -2  11        211.02        202.09        11.69 o                         
   3  -2  11         32.40         56.04         8.00 o                         
   4  -2  11       5441.95       5263.58        72.31 o                         
   5  -2  11       4467.72       4507.19        62.39 o                         
   6  -2  11       4711.78       4620.39        65.66 o                         
   7  -2  11       5763.20       5703.53       116.50 o                         
   8  -2  11        248.54        277.26        18.09 o                         
   9  -2  11       1137.71       1072.30       122.63 o                         
  -8  -1  11       3031.28       2950.59        69.46 o                         
  -7  -1  11        205.16        174.10        15.61 o                         
  -6  -1  11       1073.11       1142.88        33.86 o                         
  -5  -1  11       3982.40       4028.71        60.78 o                         
  -4  -1  11         37.54         37.46        11.62 o                         
  -3  -1  11       1099.35       1086.73        27.00 o                         
  -2  -1  11       6687.89       6609.87        76.38 o                         
  -1  -1  11       2032.88       2023.75        30.63 o                         
   0  -1  11       9574.78       9776.61       131.46 o                         
   1  -1  11        178.85        196.77         9.70 o                         
   2  -1  11       4568.02       4502.21        48.23 o                         
   3  -1  11       4806.07       4754.17        51.12 o                         
   4  -1  11        182.96        185.70        14.40 o                         
   5  -1  11       1042.76        991.35        28.76 o                         
   6  -1  11       4585.45       4654.45        63.07 o                         
   7  -1  11        676.35        662.04        25.59 o                         
   8  -1  11       6344.03       6194.20       118.00 o                         
   9  -1  11         20.28         20.73        11.12 o                         
  10  -1  11       1439.89       1252.90       137.92 o                         
  -8   0  11        531.09        484.42        26.44 o                         
  -7   0  11       2967.80       3039.83        72.26 o                         
  -6   0  11       1104.48       1141.99        31.11 o                         
  -5   0  11        809.31        860.27        28.03 o                         
  -4   0  11       1808.88       1784.08        35.50 o                         
  -3   0  11        183.44        211.90        11.74 o                         
  -2   0  11        966.54        963.59        19.18 o                         
  -1   0  11      20202.85      20075.60       155.98 o                         
   0   0  11        848.08        950.84        18.74 o                         
   1   0  11      10230.95      10144.59        74.39 o                         
   2   0  11        132.97        157.79         8.15 o                         
   3   0  11       2471.55       2470.88        32.97 o                         
   4   0  11       2164.51       2136.21        33.08 o                         
   5   0  11         13.85         25.14         8.24 o                         
   6   0  11        984.28        960.76        27.07 o                         
   7   0  11       7330.31       7269.20        93.87 o                         
   8   0  11         36.32         78.99        12.29 o                         
   9   0  11       3681.78       3538.32        61.08 o                         
  10   0  11        282.27        295.88        28.18 o                         
  -8   1  11       1660.39       1573.64        53.28 o                         
  -7   1  11       1429.34       1354.66        36.40 o                         
  -6   1  11       3972.64       3998.46        91.48 o                         
  -5   1  11       7403.81       7421.15       123.48 o                         
  -4   1  11         92.48         85.32         8.93 o                         
  -3   1  11       1240.33       1217.60        28.76 o                         
  -2   1  11        387.40        368.60        12.11 o                         
  -1   1  11       2181.19       2165.91        26.92 o                         
   0   1  11       3502.98       3587.71        36.85 o                         
   1   1  11       4869.31       4911.14        38.29 o                         
   2   1  11       9377.49       9133.62        65.05 o                         
   3   1  11      16012.72      15800.39       110.66 o                         
   4   1  11        157.46        154.80         9.23 o                         
   5   1  11       1869.33       1934.19        32.28 o                         
   6   1  11        466.48        456.74        19.46 o                         
   7   1  11       1470.37       1468.30        34.38 o                         
   8   1  11       1352.29       1361.26        35.43 o                         
   9   1  11       1671.11       1706.60        50.16 o                         
  10   1  11       3654.65       3667.39        89.39 o                         
  -7   2  11        435.91        409.38        20.37 o                         
  -6   2  11       4462.18       4247.00        87.25 o                         
  -5   2  11       1271.09       1364.54        32.62 o                         
  -4   2  11      10038.10      10136.59       152.74 o                         
  -3   2  11        206.46        196.72        11.56 o                         
  -2   2  11       2914.69       2912.45        51.94 o                         
  -1   2  11       3184.89       3057.17        34.16 o                         
   0   2  11        520.89        508.57        13.37 o                         
   1   2  11       1468.10       1455.55        18.81 o                         
   2   2  11       5799.98       5918.15        45.73 o                         
   3   2  11       5898.88       5639.70        53.05 o                         
   4   2  11      15344.29      15111.30        95.71 o                         
   5   2  11         50.75         41.50         6.59 o                         
   6   2  11       3720.29       3703.90        53.45 o                         
   7   2  11       3496.12       3555.65        52.39 o                         
   8   2  11        920.52        882.70        27.76 o                         
   9   2  11        310.31        336.79        18.13 o                         
  10   2  11        482.33        471.55        23.54 o                         
  -7   3  11        192.63        147.50        14.56 o                         
  -6   3  11        650.84        649.85        26.86 o                         
  -5   3  11       2832.32       2743.45        63.33 o                         
  -4   3  11         15.66         30.37         8.57 o                         
  -3   3  11      11163.16      10899.27       168.15 o                         
  -2   3  11       4250.78       4275.25        52.79 o                         
  -1   3  11       6314.04       6166.90        52.26 o                         
   0   3  11       1658.19       1658.14        22.87 o                         
   1   3  11        912.47        896.34        15.71 o                         
   2   3  11       2553.10       2585.60        26.99 o                         
   3   3  11       5900.16       6133.44        47.66 o                         
   4   3  11        145.02        162.08         9.29 o                         
   5   3  11      11973.72      11555.01        82.61 o                         
   6   3  11        764.36        802.83        20.52 o                         
   7   3  11       5413.38       5439.94        62.03 o                         
   8   3  11       1342.60       1357.34        31.80 o                         
   9   3  11        364.70        327.94        17.02 o                         
  10   3  11       1472.09       1475.37        52.24 o                         
  11   3  11       1158.07       1069.36        87.38 o                         
  -7   4  11        608.05        559.64       107.37 o                         
  -6   4  11        409.17        403.14        23.46 o                         
  -5   4  11       1381.51       1389.06        42.34 o                         
  -4   4  11       3222.35       3165.72        94.98 o                         
  -3   4  11        367.51        372.26        15.25 o                         
  -2   4  11      10497.99      10504.28       119.87 o                         
  -1   4  11       6143.71       6316.05        56.18 o                         
   0   4  11       2334.26       2356.29        30.91 o                         
   1   4  11       1525.21       1604.59        23.78 o                         
   2   4  11        848.19        794.24        14.31 o                         
   3   4  11       6543.31       6468.72        45.96 o                         
   4   4  11        886.13        909.88        19.29 o                         
   5   4  11         33.76         45.82         6.28 o                         
   6   4  11       8338.57       8176.72        78.10 o                         
   7   4  11       7776.37       7700.63        94.07 o                         
   8   4  11       1431.45       1478.29        33.11 o                         
   9   4  11       1010.16       1069.82        54.04 o                         
  10   4  11          2.79         -6.11        13.31 o                         
  11   4  11       1490.45       1431.89        88.53 o                         
  -7   5  11        110.08        156.32        46.59 o                         
  -6   5  11        925.60       1002.88        33.51 o                         
  -5   5  11        646.82        611.53        24.29 o                         
  -4   5  11        802.99        890.13        26.41 o                         
  -3   5  11        732.94        773.94        29.17 o                         
  -2   5  11       3381.53       3370.87        43.86 o                         
  -1   5  11       6571.19       6453.46        54.92 o                         
   0   5  11      14154.81      13886.20        97.56 o                         
   1   5  11       2151.17       2148.07        29.96 o                         
   2   5  11       6698.12       6612.42        53.07 o                         
   3   5  11        447.44        482.06        11.70 o                         
   4   5  11        258.62        268.58        10.35 o                         
   5   5  11        204.06        210.99         9.35 o                         
   6   5  11       1372.21       1363.47        26.09 o                         
   7   5  11       4127.87       4196.96        65.31 o                         
   8   5  11       6005.77       5847.72       111.41 o                         
   9   5  11       1131.67       1211.59        43.59 o                         
  10   5  11       2366.83       2354.15        64.78 o                         
  11   5  11        378.01        294.40        40.74 o                         
  -6   6  11        226.67        205.59        37.80 o                         
  -5   6  11       3376.64       3308.36        64.77 o                         
  -4   6  11       1173.70       1044.69        28.57 o                         
  -3   6  11         17.71         37.74         8.49 o                         
  -2   6  11       2289.25       2270.19        37.23 o                         
  -1   6  11       2262.28       2183.35        32.29 o                         
   0   6  11        277.36        242.30        10.04 o                         
   1   6  11       8909.58       8807.05        64.85 o                         
   2   6  11       1028.83        995.64        22.46 o                         
   3   6  11      10635.38      10446.12        73.39 o                         
   4   6  11       1086.03       1148.89        20.07 o                         
   5   6  11        828.82        809.68        18.34 o                         
   6   6  11       2270.17       2310.29        34.35 o                         
   7   6  11        638.59        611.73        27.81 o                         
   8   6  11         28.37         72.65        14.57 o                         
   9   6  11       3619.25       3611.03       116.59 o                         
  10   6  11        139.66        182.54        21.35 o                         
  11   6  11       3943.39       4013.31       433.68 o                         
  -6   7  11       3214.88       3084.89       149.25 o                         
  -5   7  11       3565.70       3546.76        63.13 o                         
  -4   7  11       3743.30       3552.18        74.59 o                         
  -3   7  11        257.14        261.15        14.85 o                         
  -2   7  11          3.79         24.92         7.85 o                         
  -1   7  11       2998.29       2807.69        39.29 o                         
   0   7  11       2241.73       2290.81        33.10 o                         
   1   7  11          5.35         11.51         5.76 o                         
   2   7  11      12305.28      12245.81        86.62 o                         
   3   7  11       4688.02       4581.09        48.48 o                         
   4   7  11       4691.55       4634.79        45.77 o                         
   5   7  11       1295.70       1231.42        25.42 o                         
   6   7  11         12.75          8.87         9.49 o                         
   7   7  11       3861.60       4027.76        73.13 o                         
   8   7  11        578.56        537.30        28.86 o                         
   9   7  11          9.31         20.82        12.68 o                         
  10   7  11       2847.55       2974.30        86.69 o                         
  -5   8  11       2585.63       2454.33       131.73 o                         
  -4   8  11       5064.64       5216.14        71.75 o                         
  -3   8  11        528.89        513.70        21.11 o                         
  -2   8  11       4506.63       4417.49        57.65 o                         
  -1   8  11        214.93        236.05        13.03 o                         
   0   8  11       1691.39       1654.40        30.38 o                         
   1   8  11        532.49        537.91        16.40 o                         
   2   8  11          6.14         25.23         6.26 o                         
   3   8  11       3731.35       3546.03        44.22 o                         
   4   8  11       8336.37       8230.53        68.00 o                         
   5   8  11       1388.85       1463.96        35.19 o                         
   6   8  11       6120.64       6068.68        86.36 o                         
   7   8  11         65.65         75.47        13.48 o                         
   8   8  11       1034.98       1037.06        41.04 o                         
   9   8  11        312.92        290.29        26.36 o                         
  10   8  11          2.99         36.14        18.14 o                         
  -4   9  11        664.37        727.77        80.32 o                         
  -3   9  11       4379.77       4499.79        66.74 o                         
  -2   9  11         63.97         59.85        12.40 o                         
  -1   9  11       7750.99       7838.31        79.45 o                         
   0   9  11         51.44         53.75         8.70 o                         
   1   9  11        415.77        446.59        16.05 o                         
   2   9  11       3175.29       3153.11        43.96 o                         
   3   9  11         36.68         51.91         7.95 o                         
   4   9  11       1050.75       1035.03        35.54 o                         
   5   9  11       3737.03       3526.70        62.83 o                         
   6   9  11         17.87         81.99        14.95 o                         
   7   9  11       6011.36       5889.89        97.68 o                         
   8   9  11        194.04        194.07        20.32 o                         
   9   9  11        321.86        350.41        29.57 o                         
  -3  10  11        113.50         89.79        28.03 o                         
  -2  10  11       4703.14       4532.53        66.96 o                         
  -1  10  11       2249.41       2214.74        43.14 o                         
   0  10  11       4589.63       4588.47        59.87 o                         
   1  10  11       1577.13       1519.67        31.22 o                         
   2  10  11        682.89        687.72        21.09 o                         
   3  10  11       2113.48       2017.78        54.14 o                         
   4  10  11         40.39         34.59        12.83 o                         
   5  10  11        541.44        544.67        27.87 o                         
   6  10  11       3365.43       3462.61        95.68 o                         
   7  10  11       1396.41       1412.87        45.71 o                         
   8  10  11       2448.59       2436.20        75.76 o                         
   9  10  11        386.31        367.49        50.00 o                         
  -2  11  11        129.82        137.70        16.25 o                         
  -1  11  11       3488.91       3333.13        61.13 o                         
   0  11  11       1652.29       1510.45        35.50 o                         
   1  11  11        770.09        675.19        37.59 o                         
   2  11  11       6153.62       6089.99       168.37 o                         
   3  11  11         66.19         67.14        16.65 o                         
   4  11  11        682.86        694.46        39.77 o                         
   5  11  11        295.47        297.80        22.55 o                         
   6  11  11        803.27        818.00        42.58 o                         
   7  11  11       2212.42       2175.46        71.66 o                         
   8  11  11       1383.82       1224.93       127.26 o                         
  -1  12  11          3.39        -13.79        16.78 o                         
   0  12  11       1172.36       1118.31        90.74 o                         
   1  12  11       3286.70       3556.21       222.23 o                         
   2  12  11        235.71        249.12        26.98 o                         
   3  12  11       7592.41       7590.95       294.16 o                         
   4  12  11          6.67          6.77        15.61 o                         
   5  12  11        649.11        578.30        34.98 o                         
   6  12  11        841.51        768.87        58.73 o                         
   3  13  11         43.58        179.05        59.30 o                         
   4  13  11       2832.33       2542.29       176.56 o                         
   5  13  11       1156.00       1148.33       144.75 o                         
  -2  -8  12       2231.79       1861.46       183.38 o                         
  -1  -8  12         89.70         51.99        38.42 o                         
   0  -8  12       3802.18       3655.16        66.01 o                         
   1  -8  12         26.44         19.44        12.70 o                         
  -4  -7  12        958.25       1005.15       147.10 o                         
  -3  -7  12       2094.31       2001.31       106.27 o                         
  -2  -7  12        423.68        422.13        60.21 o                         
  -1  -7  12       5488.74       5542.36        86.05 o                         
   0  -7  12       1279.14       1230.15        37.26 o                         
   1  -7  12       3148.59       3122.03        56.26 o                         
   2  -7  12        642.32        600.88        26.40 o                         
   3  -7  12        180.73        156.97        57.01 o                         
   4  -7  12        612.24        525.02        93.56 o                         
  -6  -6  12        384.33        405.28       132.71 o                         
  -5  -6  12       2130.55       2273.36       143.44 o                         
  -4  -6  12          9.29          0.60        16.72 o                         
  -3  -6  12        607.62        624.34        22.35 o                         
  -2  -6  12       2483.94       2370.51        49.20 o                         
  -1  -6  12        122.34        110.79        11.83 o                         
   0  -6  12       6717.55       6566.81        87.87 o                         
   1  -6  12       2170.04       2165.15        43.13 o                         
   2  -6  12       1680.59       1636.98        40.18 o                         
   3  -6  12       4637.03       4610.97        75.66 o                         
   4  -6  12        387.47        378.10        24.79 o                         
   5  -6  12        266.00        165.64        40.99 o                         
  -6  -5  12       2349.36       2130.83       249.21 o                         
  -5  -5  12        171.09        220.07        25.13 o                         
  -4  -5  12       3771.00       3767.70        75.57 o                         
  -3  -5  12        103.52        110.52        10.89 o                         
  -2  -5  12        642.21        659.38        22.05 o                         
  -1  -5  12       1609.55       1534.37        34.17 o                         
   0  -5  12       1402.09       1363.54        31.99 o                         
   1  -5  12       5664.51       5544.03        74.52 o                         
   2  -5  12       5729.40       5697.44        92.46 o                         
   3  -5  12        721.07        709.19        27.62 o                         
   4  -5  12       5730.80       5684.74        77.10 o                         
   5  -5  12        103.53        120.63        14.35 o                         
   6  -5  12        904.92        795.08       106.80 o                         
  -7  -4  12        603.05        479.50        83.49 o                         
  -6  -4  12       1460.91       1508.69        95.50 o                         
  -5  -4  12       6487.15       6607.68       164.23 o                         
  -4  -4  12        421.20        423.58        20.98 o                         
  -3  -4  12       2593.45       2457.87        51.02 o                         
  -2  -4  12       1092.27       1072.30        27.49 o                         
  -1  -4  12       1676.14       1639.09        30.88 o                         
   0  -4  12        875.64        834.04        23.95 o                         
   1  -4  12        320.91        293.38        15.36 o                         
   2  -4  12       1140.06       1127.29        32.35 o                         
   3  -4  12       9188.51       9140.44       139.69 o                         
   4  -4  12        116.26        128.75        13.53 o                         
   5  -4  12       3675.60       3690.44        65.58 o                         
   6  -4  12        576.40        623.87        29.04 o                         
   7  -4  12       1874.72       1569.01       102.73 o                         
  -7  -3  12        102.43        107.96        48.35 o                         
  -6  -3  12        941.93        911.43        29.17 o                         
  -5  -3  12        181.47        209.14        14.33 o                         
  -4  -3  12       8371.53       8346.81       163.32 o                         
  -3  -3  12        543.58        590.63        20.16 o                         
  -2  -3  12       3513.16       3566.09        54.12 o                         
  -1  -3  12       6771.95       6764.85        80.04 o                         
   0  -3  12        367.34        367.61        14.92 o                         
   1  -3  12        137.79        117.17         9.60 o                         
   2  -3  12        469.92        504.41        18.65 o                         
   3  -3  12        295.22        308.62        18.25 o                         
   4  -3  12       9461.53       9062.74        97.12 o                         
   5  -3  12        407.70        414.67        21.96 o                         
   6  -3  12       3022.38       2930.61        53.32 o                         
   7  -3  12       3492.07       3446.45        61.95 o                         
  -7  -2  12          5.65         -9.76        22.79 o                         
  -6  -2  12       1374.88       1457.46        56.78 o                         
  -5  -2  12        876.66        928.90        28.48 o                         
  -4  -2  12        399.77        374.25        17.20 o                         
  -3  -2  12       2587.86       2607.82        55.01 o                         
  -2  -2  12       4639.64       4609.88        79.46 o                         
  -1  -2  12       2573.70       2665.19        42.74 o                         
   0  -2  12      12625.07      12641.80       171.39 o                         
   1  -2  12        155.89        163.04        10.43 o                         
   2  -2  12       3080.41       3067.02        43.91 o
[truncated: 111,702 more chars]
