# Supplementary material for: Crystal structures of ten phosphane chalcogenide complexes of gold(III) chloride and bromide
Source: Acta Crystallogr E Crystallogr Commun. 2024 Mar 12;80(Pt 4):355–69. doi: 10.1107/S2056989024002032 (PMC10993601; doi:10.1107/S2056989024002032)
Supplement: Supplementary file 11 [file e-80-00355-9bsup11.hkl]

data_9b                                                                         
_shelx_title ' Sittich in P2(1)/c'                                              
_shelx_refln_list_code          4                                               
_shelx_F_calc_maximum      561.47                                               
_exptl_crystal_F_000      1160.00                                               
_reflns_d_resolution_high  0.6921                                               
                                                                                
loop_                                                                           
 _space_group_symop_operation_xyz                                               
 'x, y, z'                                                                      
 '-x, y+1/2, -z+1/2'                                                            
 '-x, -y, -z'                                                                   
 'x, -y-1/2, z-1/2'                                                             
                                                                                
_cell_length_a     9.1341                                                       
_cell_length_b     7.9039                                                       
_cell_length_c    22.6420                                                       
_cell_angle_alpha  90.000                                                       
_cell_angle_beta   94.519                                                       
_cell_angle_gamma  90.000                                                       
                                                                                
_shelx_F_squared_multiplier     1.000                                           
                                                                                
loop_                                                                           
 _refln_index_h                                                                 
 _refln_index_k                                                                 
 _refln_index_l                                                                 
 _refln_F_squared_calc                                                          
 _refln_F_squared_meas                                                          
 _refln_F_squared_sigma                                                         
 _refln_observed_status                                                         
   1   0   0      82879.59      84545.83      2043.26 o                         
   2   0   0      17197.97      18375.70       129.65 o                         
   3   0   0     129779.62     130833.51      1076.00 o                         
   4   0   0     221268.22     220423.08      1430.11 o                         
   5   0   0      11622.04      12044.99       131.55 o                         
   6   0   0       7180.98       7346.73       131.05 o                         
   7   0   0      30642.34      31039.98       345.82 o                         
   8   0   0      20553.69      21169.19       333.55 o                         
   9   0   0        186.08        299.24        56.33 o                         
  10   0   0       2940.60       3311.97       158.13 o                         
  11   0   0        773.19        897.69       107.13 o                         
  12   0   0        570.46        444.76        87.59 o                         
   1   1   0      70777.44      73056.59       333.14 o                         
   2   1   0     123187.95     127032.84       556.27 o                         
   3   1   0      11026.49      11482.76        76.30 o                         
   4   1   0      72000.88      74915.26       376.56 o                         
   5   1   0      94549.60      94237.90       470.46 o                         
   6   1   0      21820.07      21698.04       145.68 o                         
   7   1   0       7391.00       7654.87       109.95 o                         
   8   1   0      37704.87      38629.83       403.09 o                         
   9   1   0      20593.01      20699.18       214.48 o                         
  10   1   0       2340.45       2393.13        90.26 o                         
  11   1   0       2977.56       3049.46       104.12 o                         
  12   1   0      11680.24      11686.96       217.82 o                         
  13   1   0       3917.53       3741.65       292.66 o                         
   0   2   0     271106.75     261459.84      1536.71 o                         
   1   2   0      66171.74      67538.19       282.39 o                         
   2   2   0      10160.90      10714.63        90.31 o                         
   3   2   0      99292.58     100101.67       457.19 o                         
   4   2   0      71045.25      70207.01       363.44 o                         
   5   2   0       3064.02       3290.20        49.12 o                         
   6   2   0      17474.59      17434.76       137.11 o                         
   7   2   0      29575.19      29956.86       211.03 o                         
   8   2   0       5629.94       5715.36        92.80 o                         
   9   2   0        669.09        677.71        52.96 o                         
  10   2   0       8634.59       8570.14       174.36 o                         
  11   2   0       3783.01       3884.80       129.22 o                         
  12   2   0         13.57        142.29        79.35 o                         
   1   3   0      27329.45      26168.51       141.63 o                         
   2   3   0      74824.99      74881.70       331.25 o                         
   3   3   0       3036.65       3066.93        42.35 o                         
   4   3   0      13597.60      13715.29       115.68 o                         
   5   3   0      29931.04      29483.40       191.05 o                         
   6   3   0      13549.09      13534.99       115.01 o                         
   7   3   0       2328.94       2689.92        62.67 o                         
   8   3   0      11350.69      11375.39       122.21 o                         
   9   3   0      11004.71      10892.90       167.07 o                         
  10   3   0         25.27        278.37        67.51 o                         
  11   3   0       4823.78       4692.77       137.42 o                         
  12   3   0       3260.43       3291.50       154.49 o                         
   0   4   0        280.24        327.71        31.17 o                         
   1   4   0       3355.45       3224.49        45.09 o                         
   2   4   0       4740.63       4665.14        59.85 o                         
   3   4   0      21505.00      21239.02       137.57 o                         
   4   4   0        463.18        673.18        31.96 o                         
   5   4   0       1045.86       1215.68        40.72 o                         
   6   4   0      22130.89      22150.59       176.38 o                         
   7   4   0      20223.16      19956.71       183.83 o                         
   8   4   0        246.05        393.11        42.91 o                         
   9   4   0       3353.12       3343.74        93.87 o                         
  10   4   0      17274.38      17191.94       249.12 o                         
  11   4   0       9248.30       9334.63       202.53 o                         
  12   4   0        382.54        382.13       154.87 o                         
   1   5   0       4671.40       4441.64        54.10 o                         
   2   5   0       5974.11       5796.78        78.35 o                         
   3   5   0       7656.01       7627.58        85.33 o                         
   4   5   0        227.84        222.02        27.62 o                         
   5   5   0       5623.56       5620.28        80.68 o                         
   6   5   0       2365.71       2457.08        65.58 o                         
   7   5   0        124.95        215.54        38.49 o                         
   8   5   0       1184.61       1266.37        60.04 o                         
   9   5   0       3048.07       3115.89       108.02 o                         
  10   5   0        177.94        339.63        67.16 o                         
  11   5   0       1953.45       2219.70       156.25 o                         
   0   6   0       5436.35       5773.45        99.22 o                         
   1   6   0       3457.95       3372.61        53.20 o                         
   2   6   0        489.19        469.38        27.54 o                         
   3   6   0        141.24        328.02        31.42 o                         
   4   6   0       2726.20       2894.90        58.94 o                         
   5   6   0       2620.24       2771.54        65.66 o                         
   6   6   0       3201.11       3319.07        91.13 o                         
   7   6   0       4228.23       4315.24       100.20 o                         
   8   6   0          4.62        107.43        47.88 o                         
   9   6   0       3792.88       3838.81       130.63 o                         
  10   6   0       6718.25       6905.41       189.33 o                         
  11   6   0       4459.52       4384.18       435.80 o                         
   1   7   0        102.11        143.25        32.78 o                         
   2   7   0       1044.83        975.23        46.83 o                         
   3   7   0       4018.62       3948.21        85.90 o                         
   4   7   0        423.99        593.82        46.67 o                         
   5   7   0        336.96        375.50        47.59 o                         
   6   7   0        286.32        367.31        52.56 o                         
   7   7   0       1727.65       1731.23        77.58 o                         
   8   7   0        211.01        417.82        63.02 o                         
   9   7   0        669.48        681.59        93.27 o                         
  10   7   0         30.82        -98.56       241.77 o                         
   0   8   0         86.62        375.33        68.99 o                         
   1   8   0        660.17        695.08        50.31 o                         
   2   8   0        434.20        481.47        45.48 o                         
   3   8   0       2602.90       2407.03        76.52 o                         
   4   8   0        503.42        690.60        59.79 o                         
   5   8   0        141.26        172.47        51.53 o                         
   6   8   0        482.99        575.59        64.89 o                         
   7   8   0        285.13        317.14        61.44 o                         
   8   8   0       1519.75       1599.73       131.36 o                         
   9   8   0          4.41        -74.24       178.80 o                         
   1   9   0       1766.16       1980.83        89.72 o                         
   2   9   0        305.03        375.33        59.60 o                         
   3   9   0        110.60        193.93        46.02 o                         
   4   9   0       1052.21       1160.46        65.57 o                         
   5   9   0        751.54        845.70        59.27 o                         
   6   9   0        640.01        614.56        65.81 o                         
   7   9   0        349.91        363.10        74.35 o                         
   8   9   0          6.51        334.24       236.23 o                         
   0  10   0         22.49        441.73       114.34 o                         
   1  10   0        248.93        315.14        72.30 o                         
   2  10   0        630.01        800.15       100.18 o                         
   3  10   0        709.95        801.99        84.61 o                         
   4  10   0        209.59        340.82        72.29 o                         
   5  10   0       2367.70       2298.82       145.16 o                         
   6  10   0       1879.61       1721.06       154.65 o                         
   1  11   0       2994.34       2452.67       366.04 o                         
   2  11   0        344.55        718.37       272.14 o                         
   3  11   0        843.60       1198.80       288.03 o                         
 -13   1   1        961.22        869.30       177.01 o                         
 -12   1   1        897.95       1021.77        85.49 o                         
 -11   1   1       3091.04       3145.87        94.79 o                         
 -10   1   1       1799.29       1867.29        80.17 o                         
  -9   1   1       1755.02       1812.04        63.44 o                         
  -8   1   1       3961.86       4083.66        85.97 o                         
  -7   1   1       9006.76       8822.87        92.94 o                         
  -6   1   1       4283.30       4036.44        53.11 o                         
  -5   1   1       5914.50       5712.64        56.73 o                         
  -4   1   1       1454.10       1561.50        31.17 o                         
  -3   1   1      12922.76      13140.66        78.39 o                         
  -2   1   1      11279.55      11318.04        53.25 o                         
  -1   1   1      32222.66      32617.80       115.97 o                         
   0   1   1        334.93        340.18         8.06 o                         
   1   1   1       3965.93       3944.84        26.36 o                         
   2   1   1       8054.19       8072.88        54.32 o                         
   3   1   1      54068.07      55166.37       273.84 o                         
   4   1   1        451.72        425.06        22.47 o                         
   5   1   1       2523.51       2473.79        48.29 o                         
   6   1   1       1098.03       1059.18        38.21 o                         
   7   1   1       5261.23       5382.97        81.86 o                         
   8   1   1        577.90        586.36        42.12 o                         
   9   1   1          3.51        128.94        44.11 o                         
  10   1   1        231.84        244.56        55.16 o                         
  11   1   1         35.21        -17.04        59.05 o                         
  12   1   1        379.16        400.52       100.77 o                         
  13   1   1        295.34        193.20       188.35 o                         
 -12   2   1       3916.60       4062.67       139.89 o                         
 -11   2   1       2024.43       2103.41        99.61 o                         
 -10   2   1         16.18         84.46        54.28 o                         
  -9   2   1        166.42        262.61        38.78 o                         
  -8   2   1       3934.79       3902.58        83.55 o                         
  -7   2   1        326.41        392.94        32.82 o                         
  -6   2   1       2415.95       2442.61        38.47 o                         
  -5   2   1       1051.88       1047.61        36.37 o                         
  -4   2   1        262.95        262.23        21.66 o                         
  -3   2   1         47.46        212.81        20.45 o                         
  -2   2   1       1368.37       1410.77        19.08 o                         
  -1   2   1       5766.71       5542.72        34.76 o                         
   0   2   1       4142.90       4072.97        28.42 o                         
   1   2   1       1269.98       1467.09        18.59 o                         
   2   2   1       8497.75       8614.87        66.75 o                         
   3   2   1      36940.20      36689.72       192.81 o                         
   4   2   1      16183.92      15838.52       120.17 o                         
   5   2   1        124.32        147.37        20.76 o                         
   6   2   1      13663.08      13228.51       114.21 o                         
   7   2   1      30572.01      30251.98       222.06 o                         
   8   2   1       7230.30       7336.29       114.03 o                         
   9   2   1       1471.11       1426.33        69.08 o                         
  10   2   1       5374.36       5174.27       154.10 o                         
  11   2   1       5740.29       5722.43       154.29 o                         
  12   2   1         52.50        182.07        72.67 o                         
 -12   3   1       1063.26       1204.68       114.26 o                         
 -11   3   1       7955.91       8177.67       187.39 o                         
 -10   3   1      12101.34      12028.75       192.12 o                         
  -9   3   1       5666.43       5670.22       107.53 o                         
  -8   3   1       7411.62       7653.22        96.30 o                         
  -7   3   1      29936.91      29479.09       221.58 o                         
  -6   3   1      19879.53      19383.99       147.68 o                         
  -5   3   1      13074.68      12735.82        99.20 o                         
  -4   3   1       4415.60       4366.96        49.29 o                         
  -3   3   1      26673.38      26648.44       145.67 o                         
  -2   3   1      38014.50      36717.28       183.61 o                         
  -1   3   1      81199.49      81247.71       318.64 o                         
   0   3   1        776.35        963.00        32.28 o                         
   1   3   1      22881.17      22300.10       124.14 o                         
   2   3   1      44337.11      43457.85       221.66 o                         
   3   3   1      69177.84      69659.55       356.32 o                         
   4   3   1        243.36        263.75        22.83 o                         
   5   3   1      18282.78      17900.28       134.16 o                         
   6   3   1      10451.16      10615.22       106.88 o                         
   7   3   1       5051.24       5179.58        83.36 o                         
   8   3   1       3658.70       3616.72        73.67 o                         
   9   3   1       1447.02       1506.85        72.21 o                         
  10   3   1        978.56       1274.23        84.42 o                         
  11   3   1        606.72        701.58        73.61 o                         
  12   3   1       1382.08       1212.39       144.58 o                         
 -12   4   1       3397.71       4111.99       431.82 o                         
 -11   4   1       7306.50       7396.96       182.35 o                         
 -10   4   1         55.54        159.65        63.51 o                         
  -9   4   1       3087.02       3202.05       104.28 o                         
  -8   4   1       5352.50       5444.76        97.72 o                         
  -7   4   1       2117.98       2114.60        58.86 o                         
  -6   4   1       1716.35       1777.76        47.56 o                         
  -5   4   1       5151.34       5243.79        76.05 o                         
  -4   4   1       4036.09       4104.01        53.55 o                         
  -3   4   1        692.95        752.37        27.68 o                         
  -2   4   1       3337.76       3505.07        47.57 o                         
  -1   4   1      10759.73      10650.91        80.35 o                         
   0   4   1       2183.70       1993.50        31.29 o                         
   1   4   1      11185.27      11574.95        98.69 o                         
   2   4   1      10338.19       9963.18        91.22 o                         
   3   4   1      43827.91      43172.50       233.18 o                         
   4   4   1      12513.16      12311.25       117.12 o                         
   5   4   1         64.87        168.17        28.40 o                         
   6   4   1      35990.35      35335.87       218.98 o                         
   7   4   1      24122.75      24217.24       206.73 o                         
   8   4   1       2773.11       2870.47        73.44 o                         
   9   4   1       4138.09       4202.12       102.76 o                         
  10   4   1      16766.20      16704.62       278.74 o                         
  11   4   1       4023.81       4210.94       140.49 o                         
  12   4   1        280.47        304.40       150.53 o                         
 -11   5   1        911.78       1021.58       113.07 o                         
 -10   5   1      13459.44      13592.39       238.12 o                         
  -9   5   1       2984.36       3063.69       112.36 o                         
  -8   5   1         56.91        189.62        41.78 o                         
  -7   5   1       7555.20       7574.57       115.71 o                         
  -6   5   1      13115.48      13313.25       134.76 o                         
  -5   5   1        623.06        770.20        48.35 o                         
  -4   5   1        353.56        384.46        30.81 o                         
  -3   5   1       6467.00       6396.40        73.00 o                         
  -2   5   1      18012.35      17900.51       129.20 o                         
  -1   5   1       4218.42       4261.03        50.79 o                         
   0   5   1       1535.96       1756.24        35.69 o                         
   1   5   1      21344.53      21370.12       167.77 o                         
   2   5   1      25992.42      24455.00       240.33 o                         
   3   5   1          3.90        103.71        32.39 o                         
   4   5   1       3313.00       3662.55        63.11 o                         
   5   5   1      26350.01      26748.60       196.10 o                         
   6   5   1      12295.51      12485.07       142.11 o                         
   7   5   1       6286.89       6561.64       106.70 o                         
   8   5   1       9730.84       9579.33       155.83 o                         
   9   5   1       6655.13       6569.72       140.16 o                         
  10   5   1        354.45        704.61        82.82 o                         
  11   5   1       7594.17       7837.23       303.52 o                         
 -11   6   1       4832.43       3894.37       414.70 o                         
 -10   6   1        435.76        540.92        81.96 o                         
  -9   6   1       4431.11       4257.83       144.35 o                         
  -8   6   1       8311.56       8269.41       140.64 o                         
  -7   6   1       3945.12       3941.87        96.10 o                         
  -6   6   1         39.96         90.16        42.95 o                         
  -5   6   1       8670.10       8909.69       108.40 o                         
  -4   6   1      12329.34      12497.44       118.13 o                         
  -3   6   1       2674.11       2860.70        52.32 o                         
  -2   6   1        585.90        647.87        40.16 o                         
  -1   6   1       8578.98       8790.66        82.05 o                         
   0   6   1       7593.68       7543.72        84.57 o                         
   1   6   1       3625.40       3756.05        66.24 o                         
   2   6   1       5511.75       5533.86        80.71 o                         
   3   6   1      14461.85      14577.41       201.89 o                         
   4   6   1       2661.96       2794.34        68.87 o                         
   5   6   1       1928.75       2061.32        65.93 o                         
   6   6   1      18772.28      18876.93       224.19 o                         
   7   6   1       4817.26       5017.65       116.67 o                         
   8   6   1        193.53        318.12        55.53 o                         
   9   6   1      11776.39      11845.20       221.17 o                         
  10   6   1      12649.53      12475.25       267.41 o                         
 -10   7   1       4027.16       3562.73       330.68 o                         
  -9   7   1       2861.58       2844.78       140.72 o                         
  -8   7   1       3623.63       3673.38       128.33 o                         
  -7   7   1         76.93        152.00        56.91 o                         
  -6   7   1       2658.56       2836.39        96.45 o                         
  -5   7   1        105.06        154.24        44.92 o                         
  -4   7   1         16.26         18.28        37.57 o                         
  -3   7   1       3075.05       3155.10        74.50 o                         
  -2   7   1       2263.11       2375.22        60.33 o                         
  -1   7   1       3829.97       4032.00        68.68 o                         
   0   7   1       8764.73       9070.29        92.56 o                         
   1   7   1      12940.52      13047.31       132.85 o                         
   2   7   1       2008.95       1937.61        60.28 o                         
   3   7   1      14560.10      14724.23       153.72 o                         
   4   7   1      19699.01      20003.88       221.75 o                         
   5   7   1      17043.67      17353.15       202.15 o                         
   6   7   1        702.37        661.92        53.89 o                         
   7   7   1      19493.93      19603.77       238.96 o                         
   8   7   1      17830.64      18010.31       246.28 o                         
   9   7   1       4843.97       5133.15       179.10 o                         
  -9   8   1       1238.25        689.71       343.26 o                         
  -8   8   1      12013.69      12353.81       256.74 o                         
  -7   8   1       4577.24       4456.59       122.65 o                         
  -6   8   1        255.02        229.17        54.15 o                         
  -5   8   1       6571.70       6707.51       128.23 o                         
  -4   8   1      19525.50      19962.68       220.70 o                         
  -3   8   1       1553.53       1643.96        63.52 o                         
  -2   8   1        272.04        206.79        39.98 o                         
  -1   8   1      10908.24      11210.71       139.09 o                         
   0   8   1      12240.32      12629.86       160.29 o                         
   1   8   1        780.81        873.27        52.90 o                         
   2   8   1       3063.66       3290.95        87.39 o                         
   3   8   1       7201.69       7107.04       119.07 o                         
   4   8   1        952.05       1053.39        56.36 o                         
   5   8   1       9588.10       9782.10       158.84 o                         
   6   8   1       4541.03       4383.56       122.74 o                         
   7   8   1       1323.65       1175.59        81.85 o                         
   8   8   1        857.27        716.66        82.24 o                         
   9   8   1      13825.99      13371.43       589.73 o                         
  -7   9   1        568.25        570.15        79.22 o                         
  -6   9   1       2781.53       2812.65       108.02 o                         
  -5   9   1       3226.66       3348.73       104.28 o                         
  -4   9   1        888.61        850.73        60.00 o                         
  -3   9   1       6626.17       6737.05       136.48 o                         
  -2   9   1       3222.03       3168.42       176.30 o                         
  -1   9   1        184.19        412.48        93.23 o                         
   0   9   1      15197.79      15508.72       218.49 o                         
   1   9   1      11320.50      11937.55       188.13 o                         
   2   9   1        114.04        225.91        65.96 o                         
   3   9   1       8043.48       7910.17       139.32 o                         
   4   9   1      19265.39      19250.02       226.85 o                         
   5   9   1       6203.56       6280.05       137.68 o                         
   6   9   1        737.58        885.59        72.06 o                         
   7   9   1       8550.64       8631.87       199.28 o                         
   8   9   1      12865.14      13112.39       776.16 o                         
  -6  10   1        116.90         51.91        84.83 o                         
  -5  10   1       4352.87       4152.78       165.83 o                         
  -4  10   1      14518.25      14006.96       241.51 o                         
  -3  10   1       1843.90       1881.89       112.05 o                         
  -2  10   1       3122.14       3249.64       130.13 o                         
  -1  10   1      13683.77      13601.41       252.18 o                         
   0  10   1       6015.62       6047.08       176.03 o                         
   1  10   1        890.98       1180.95        92.12 o                         
   2  10   1       6884.48       6715.69       169.98 o                         
   3  10   1       9406.28       9343.74       210.25 o                         
   4  10   1        354.00        319.83        77.09 o                         
   5  10   1       5160.98       5478.81       233.01 o                         
   6  10   1       5037.03       4895.10       229.35 o                         
  -2  11   1      10004.92       9377.85       661.07 o                         
  -1  11   1       1082.78       1417.52       311.97 o                         
   0  11   1       7572.47       7606.46       588.67 o                         
   1  11   1      10719.50      10419.45       706.89 o                         
   2  11   1       1370.64       1696.73       243.30 o                         
   3  11   1       1731.98       1178.81       270.67 o                         
 -12   0   2      27120.33      27235.87       393.90 o                         
 -11   0   2       9757.33      10112.65       229.45 o                         
 -10   0   2         64.83        112.84        64.59 o                         
  -9   0   2      76010.48      77496.09       721.11 o                         
  -8   0   2      89356.79      90916.12       837.49 o                         
  -7   0   2       6217.45       6258.83        89.28 o                         
  -6   0   2      11648.67      11253.26       124.14 o                         
  -5   0   2     184857.88     184626.05      1395.38 o                         
  -4   0   2      82931.00      85056.98       690.92 o                         
  -3   0   2       2644.69       2752.70        45.78 o                         
  -2   0   2      64740.28      66212.35       352.67 o                         
  -1   0   2     135802.75     136405.91       724.66 o                         
   1   0   2      66614.09      67157.35       345.67 o                         
   2   0   2       7900.46       8238.84        72.47 o                         
   3   0   2       1004.21        924.23        34.56 o                         
   4   0   2       3626.83       3690.74        86.07 o                         
   5   0   2      16564.60      17207.86       224.58 o                         
   6   0   2       1830.00       2080.56        83.95 o                         
   7   0   2        110.03        109.38        45.84 o                         
   8   0   2      10235.78      10525.74       173.81 o                         
   9   0   2      11779.89      11922.32       226.45 o                         
  10   0   2        906.03       1008.96        97.51 o                         
  11   0   2        333.81        422.87        87.67 o                         
  12   0   2       8590.11       8681.23       275.03 o                         
 -13   1   2       5854.19       5612.85       286.82 o                         
 -12   1   2        196.97        296.12        66.60 o                         
 -11   1   2       9503.98       9532.01       152.97 o                         
 -10   1   2      13182.19      13425.38       176.11 o                         
  -9   1   2       7891.77       8099.46       128.98 o                         
  -8   1   2      15796.57      16604.38       174.14 o                         
  -7   1   2      72527.19      71568.45       499.38 o                         
  -6   1   2      32961.46      33025.98       196.51 o                         
  -5   1   2       5156.85       5164.22        54.11 o                         
  -4   1   2     152691.70     155168.59       685.05 o                         
  -3   1   2     147815.44     151266.19       577.46 o                         
  -2   1   2      10395.27      10765.66        46.26 o                         
  -1   1   2     113244.81     115138.31       380.87 o                         
   0   1   2     108190.54     111120.09       366.29 o                         
   1   1   2      85686.89      87011.44       274.01 o                         
   2   1   2        159.91        279.70        11.08 o                         
   3   1   2      72003.50      74821.34       396.61 o                         
   4   1   2      43936.73      45055.88       249.90 o                         
   5   1   2       7399.70       7511.89        84.04 o                         
   6   1   2        494.71        636.70        33.32 o                         
   7   1   2       5642.13       5841.65        85.06 o                         
   8   1   2       6866.42       7176.72       109.48 o                         
   9   1   2        636.37        663.64        54.94 o                         
  10   1   2        100.13        167.93        54.89 o                         
  11   1   2       1939.32       1958.82        94.64 o                         
  12   1   2        329.44        371.29        67.21 o                         
  13   1   2        672.70        465.10       212.19 o                         
 -12   2   2      14795.00      15240.82       266.12 o                         
 -11   2   2      11489.02      11587.30       206.91 o                         
 -10   2   2        924.98       1096.73        68.44 o                         
  -9   2   2      28771.93      29524.45       244.22 o                         
  -8   2   2      34979.50      35319.02       258.36 o                         
  -7   2   2       4675.32       4968.53        76.74 o                         
  -6   2   2      18104.70      18156.01       143.86 o                         
  -5   2   2      79586.92      79104.78       390.60 o                         
  -4   2   2      29986.39      30166.97       160.18 o                         
  -3   2   2       6384.10       6289.01        46.41 o                         
  -2   2   2      87610.70      87927.38       318.54 o                         
  -1   2   2      58235.72      58729.93       184.92 o                         
   0   2   2        396.25        646.28        16.14 o                         
   1   2   2      54759.53      56307.44       234.76 o                         
   2   2   2      29175.66      28930.09       148.39 o                         
   3   2   2       1010.21       1064.28        35.02 o                         
   4   2   2       4048.61       4044.59        50.01 o                         
   5   2   2      18639.69      18666.07       136.62 o                         
   6   2   2       5341.74       5566.18        74.82 o                         
   7   2   2        416.19        623.47        34.01 o                         
   8   2   2       8253.04       8180.55       120.67 o                         
   9   2   2       6931.35       7016.06       128.87 o                         
  10   2   2        706.24        811.94        73.54 o                         
  11   2   2       1414.32       1555.74       108.15 o                         
  12   2   2       6443.72       6444.13       181.28 o                         
 -12   3   2         73.95        -20.30        79.48 o                         
 -11   3   2       5466.55       5740.88       152.37 o                         
 -10   3   2      14052.17      14081.28       208.71 o                         
  -9   3   2       3408.28       3507.36        86.04 o                         
  -8   3   2       2219.92       2334.11        56.35 o                         
  -7   3   2      32874.96      32820.34       214.58 o                         
  -6   3   2      22046.64      22188.39       157.38 o                         
  -5   3   2       1549.93       1800.05        38.62 o                         
  -4   3   2      24825.86      24515.63       127.35 o                         
  -3   3   2      31995.13      31491.41       166.38 o                         
  -2   3   2       2954.60       3153.11        33.27 o                         
  -1   3   2      17750.31      18342.25        95.35 o                         
   0   3   2      35616.71      34428.98       151.77 o                         
   1   3   2      12105.13      12271.12        75.87 o                         
   2   3   2      10252.16      10606.59        96.02 o                         
   3   3   2      41703.55      42128.67       240.97 o                         
   4   3   2      15200.30      14950.74       116.69 o                         
   5   3   2         49.92        159.37        25.02 o                         
   6   3   2      19602.96      19345.09       141.57 o                         
   7   3   2      18504.43      18424.48       152.66 o                         
   8   3   2       3262.42       3326.43        73.17 o                         
   9   3   2        355.35        428.07        53.68 o                         
  10   3   2      12373.36      11851.92       208.20 o                         
  11   3   2       7904.77       7882.34       181.09 o                         
  12   3   2        201.93        126.98        97.17 o                         
 -12   4   2       2442.08       2425.21       351.22 o                         
 -11   4   2       4740.49       4558.52       145.01 o                         
 -10   4   2       1560.68       1677.05        93.04 o                         
  -9   4   2        167.38        246.88        55.88 o                         
  -8   4   2        517.74        590.34        41.15 o                         
  -7   4   2         68.58        107.30        30.50 o                         
  -6   4   2      14594.25      14433.88       141.15 o                         
  -5   4   2       3144.97       3168.61        54.99 o                         
  -4   4   2        214.00        301.91        18.52 o                         
  -3   4   2       9853.43       9966.41        81.14 o                         
  -2   4   2      64252.13      62885.92       290.13 o                         
  -1   4   2       7499.39       7445.47        67.93 o                         
   0   4   2       4954.44       5100.10        47.05 o                         
   1   4   2      36804.31      36659.92       204.15 o                         
   2   4   2      72305.20      69065.34       415.22 o                         
   3   4   2       1182.65       1252.80        37.90 o                         
   4   4   2       5129.78       5111.34        76.82 o                         
   5   4   2      20721.32      20164.09       176.70 o                         
   6   4   2      34673.29      33939.51       215.84 o                         
   7   4   2        337.58        463.25        43.14 o                         
   8   4   2       6843.83       6971.74       120.88 o                         
   9   4   2       5028.69       5153.34       114.41 o                         
  10   4   2       5345.79       5410.54       138.54 o                         
  11   4   2       2343.77       2288.71       118.00 o                         
  12   4   2       3967.94       3788.18       304.83 o                         
 -11   5   2       1394.82       1493.45       145.60 o                         
 -10   5   2       5937.70       5730.77       156.15 o                         
  -9   5   2       2111.49       2024.08        95.34 o                         
  -8   5   2        577.29        630.45        53.42 o                         
  -7   5   2       1748.53       1893.35        69.73 o                         
  -6   5   2       4318.74       4299.22        75.94 o                         
  -5   5   2       1201.83       1191.95        40.06 o                         
  -4   5   2        390.64        466.02        26.63 o                         
  -3   5   2        220.03        309.52        30.78 o                         
  -2   5   2        371.92        354.33        30.07 o                         
  -1   5   2        212.91        238.85        19.16 o                         
   0   5   2       1625.08       1532.79        35.72 o                         
   1   5   2        384.20        659.12        46.66 o                         
   2   5   2       6836.68       6644.82       100.44 o                         
   3   5   2       9173.23       8867.48        91.98 o                         
   4   5   2       9964.25       9683.04       103.45 o                         
   5   5   2       4261.13       4474.59        71.69 o                         
   6   5   2      30416.75      29853.77       231.09 o                         
   7   5   2      16243.65      16106.53       172.71 o                         
   8   5   2       3046.84       3032.72        87.54 o                         
   9   5   2       6024.94       5943.97       140.34 o                         
  10   5   2      17809.51      18178.84       279.42 o                         
  11   5   2       8138.18       8327.02       309.85 o                         
 -11   6   2        110.46        -28.93       169.39 o                         
 -10   6   2         74.40         37.23        67.46 o                         
  -9   6   2        530.17        703.20        81.30 o                         
  -8   6   2        622.45        824.30        60.84 o                         
  -7   6   2       2606.37       2765.55        82.02 o                         
  -6   6   2        789.03        765.65        48.27 o                         
  -5   6   2         71.07        155.37        34.24 o                         
  -4   6   2       2982.26       3034.12        61.23 o                         
  -3   6   2       3989.20       3858.49        63.92 o                         
  -2   6   2       5483.32       5464.11        68.94 o                         
  -1   6   2       2567.41       2363.98        46.38 o                         
   0   6   2        586.53        614.36        31.34 o                         
   1   6   2      11457.68      10931.00       111.42 o                         
   2   6   2      26598.12      25670.20       229.15 o                         
   3   6   2       3192.29       3232.71        67.33 o                         
   4   6   2       2979.13       3057.31        72.51 o                         
   5   6   2      12853.96      13114.37       151.49 o                         
   6   6   2      15583.22      15781.71       181.16 o                         
   7   6   2        781.57       1026.48        91.84 o                         
   8   6   2       5770.98       6005.85       139.97 o                         
   9   6   2       7088.35       7238.14       173.40 o                         
  10   6   2       1066.41       1404.36       139.22 o                         
 -10   7   2        184.08         11.52       274.57 o                         
  -9   7   2        518.43        399.11        80.16 o                         
  -8   7   2        276.51        289.44        57.96 o                         
  -7   7   2        581.72        668.46        64.03 o                         
  -6   7   2        118.07        133.65        49.33 o                         
  -5   7   2       1436.58       1351.77        65.74 o                         
  -4   7   2        215.63        306.65        45.31 o                         
  -3   7   2        428.43        431.38        42.70 o                         
  -2   7   2        100.46         81.81        35.98 o                         
  -1   7   2       1483.35       1785.80        49.68 o                         
   0   7   2        339.11        524.97        34.15 o                         
   1   7   2         33.80         89.60        35.38 o                         
   2   7   2        232.67        288.01        38.48 o                         
   3   7   2        332.47        611.04        46.63 o                         
   4   7   2       7757.02       7814.19       115.25 o                         
   5   7   2        351.27        486.42        58.40 o                         
   6   7   2       3646.38       3719.94       107.36 o                         
   7   7   2       3461.15       3831.35       114.15 o                         
   8   7   2       1362.30       1570.52        79.82 o                         
   9   7   2       3662.65       3838.46       144.48 o                         
  10   7   2       3205.45       2889.97       372.26 o                         
  -9   8   2        217.41        616.26       305.75 o                         
  -8   8   2        111.98        236.33        76.94 o                         
  -7   8   2        720.06        811.86        68.77 o                         
  -6   8   2       1011.85       1032.59        65.62 o                         
  -5   8   2         34.71         63.67        48.07 o                         
  -4   8   2        307.14        302.09        48.64 o                         
  -3   8   2        234.06        237.14        45.25 o                         
  -2   8   2       2653.61       2632.72        74.76 o                         
  -1   8   2       1418.65       1424.48        54.47 o                         
   0   8   2       1817.34       1958.90        86.35 o                         
   1   8   2         85.89        282.71        47.60 o                         
   2   8   2         16.85         59.41        42.96 o                         
   3   8   2       2793.45       2883.79        81.96 o                         
   4   8   2          2.52        198.84        45.22 o                         
   5   8   2       1537.81       1862.59        79.33 o                         
   6   8   2        558.04        729.31        66.42 o                         
   7   8   2        394.17        325.45        61.56 o                         
   8   8   2       1379.09       1665.00       100.20 o                         
   9   8   2       2553.90       2904.20       395.83 o                         
  -7   9   2        136.01        218.99        73.03 o                         
  -6   9   2        957.11       1130.77        74.59 o                         
  -5   9   2        168.37        306.20        55.55 o                         
  -4   9   2       1411.41       1466.40        75.85 o                         
  -3   9   2         47.81         55.22        49.71 o                         
  -2   9   2        259.51        199.59        66.03 o                         
  -1   9   2        773.41       1058.80        84.84 o                         
   0   9   2         41.68        416.57        65.89 o                         
   1   9   2       3943.88       4076.02       116.89 o                         
   2   9   2       4062.72       3858.53       112.29 o                         
   3   9   2        101.80        269.40        53.20 o                         
   4   9   2        457.90        665.70        64.04 o                         
   5   9   2       2861.77       2769.54       104.87 o                         
   6   9   2       1918.02       2001.20       102.15 o                         
   7   9   2         14.44        207.33        87.95 o                         
  -6  10   2        924.87        974.87       109.61 o                         
  -5  10   2         80.77        113.93        81.92 o                         
  -4  10   2       1180.04       1398.72        90.24 o                         
  -3  10   2       4296.95       4197.65       178.65 o                         
  -2  10   2       4035.29       4247.53       148.69 o                         
  -1  10   2          6.71        313.05        98.23 o                         
   0  10   2       2962.83       2793.20       114.82 o                         
   1  10   2       4984.66       5123.11       178.60 o                         
   2  10   2       3160.20       3486.04       126.93 o                         
   3  10   2         36.77        187.82        69.53 o                         
   4  10   2       1453.66       1635.09       103.73 o                         
   5  10   2       1135.02       1355.55       150.04 o                         
   6  10   2        490.38        400.66       173.20 o                         
  -2  11   2         39.29         67.31       193.79 o                         
  -1  11   2        309.86        477.77       245.63 o                         
   0  11   2       1574.84       1186.97       286.55 o                         
   2  11   2       2040.09       1410.17       317.14 o                         
   3  11   2        944.44       1184.95       322.99 o                         
 -13   1   3        145.12        -35.40       117.56 o                         
 -12   1   3        893.11        988.60        76.12 o                         
 -11   1   3        650.73        800.85        61.60 o                         
 -10   1   3       3955.79       3988.61        91.64 o                         
  -9   1   3        549.89        667.97        48.82 o                         
  -8   1   3        685.48        820.15        45.37 o                         
  -7   1   3        103.02        221.61        25.66 o                         
  -6   1   3      12282.73      11971.99        99.03 o                         
  -5   1   3       4355.72       4452.71        53.76 o                         
  -4   1   3       2043.12       2128.43        37.51 o                         
  -3   1   3         41.23        109.34        12.28 o                         
  -2   1   3       9356.05       9668.08        42.40 o                         
  -1   1   3         18.27         80.15         6.88 o                         
   0   1   3       5351.60       5345.18        28.33 o                         
   1   1   3       2187.87       2355.02        18.75 o                         
   2   1   3        489.93        572.71        12.19 o                         
   3   1   3       3229.89       3410.65        41.54 o                         
   4   1   3       4595.63       4715.35        60.68 o                         
   5   1   3       4549.60       4490.61        62.31 o                         
   6   1   3       1593.10       1634.49        44.58 o                         
   7   1   3       1835.42       1762.69        48.96 o                         
   8   1   3          4.13         70.23        34.63 o                         
   9   1   3       2823.21       2921.34        94.30 o                         
  10   1   3         23.77         65.29        49.76 o                         
  11   1   3        174.47        225.48        75.40 o                         
  12   1   3         22.90         76.07        62.89 o                         
 -12   2   3         37.99        183.56        62.76 o                         
 -11   2   3       3843.46       4052.93       120.85 o                         
 -10   2   3       2232.15       2376.36        85.82 o                         
  -9   2   3       3134.41       3211.81        80.73 o                         
  -8   2   3       1152.66       1111.82        46.47 o                         
  -7   2   3       5326.75       5610.76        74.56 o                         
  -6   2   3      14482.20      14350.48       116.19 o                         
  -5   2   3      34418.83      33527.11       186.40 o                         
  -4   2   3       8141.41       7847.15        71.75 o                         
  -3   2   3       2768.37       2659.29        28.78 o                         
  -2   2   3      41800.04      41232.96       145.08 o                         
  -1   2   3     128500.22     128497.41       464.14 o                         
   0   2   3      21681.37      22497.57        79.48 o                         
   1   2   3       7951.01       7771.20        43.10 o                         
   2   2   3      51877.01      51758.75       232.22 o                         
   3   2   3      17497.04      17627.29       117.70 o                         
   4   2   3       1551.24       1630.47        32.02 o                         
   5   2   3        172.03        268.73        23.14 o                         
   6   2   3       2061.69       2167.63        47.06 o                         
   7   2   3         23.29         97.53        28.00 o                         
   8   2   3         12.43         90.82        32.07 o                         
   9   2   3       4232.17       4428.59       111.14 o                         
  10   2   3       2558.69       2526.51       101.04 o                         
  11   2   3       1426.42       1396.16        93.33 o                         
  12   2   3         56.37        120.47        66.38 o                         
 -12   3   3       2722.24       2807.53       156.47 o                         
 -11   3   3       3369.44       3326.09       114.69 o                         
 -10   3   3      11288.69      11439.84       186.83 o                         
  -9   3   3        952.70        991.91        58.12 o                         
  -8   3   3       1026.71       1041.35        40.79 o                         
  -7   3   3       1803.12       1857.27        58.00 o                         
  -6   3   3      27619.34      26874.39       179.71 o                         
  -5   3   3       4850.67       5078.01        60.35 o                         
  -4   3   3       4040.54       3868.07        39.85 o                         
  -3   3   3       7133.16       6917.97        58.23 o                         
  -2   3   3      12691.23      12403.00        77.10 o                         
  -1   3   3        355.73        408.96        15.21 o                         
   0   3   3      29070.62      29094.14       127.63 o                         
   1   3   3        411.77        449.15        16.68 o                         
   2   3   3       3900.58       4015.41        45.56 o                         
   3   3   3      20193.90      19630.21       130.68 o                         
   4   3   3      15292.26      15160.00       108.27 o                         
   5   3   3      14108.42      13920.16       113.58 o                         
   6   3   3      14185.08      14215.32       114.53 o                         
   7   3   3       8800.00       8473.86       105.12 o                         
   8   3   3         14.05         70.80        46.20 o                         
   9   3   3      11701.08      11679.37       195.07 o                         
  10   3   3       2018.06       2269.25        93.83 o                         
  11   3   3        275.58        351.98        71.29 o                         
  12   3   3        383.73        453.52       104.16 o                         
 -12   4   3        592.67        501.25       232.42 o                         
 -11   4   3       1467.04       1412.78        88.01 o                         
 -10   4   3       5891.04       5889.11       153.45 o                         
  -9   4   3       4641.65       4499.64       120.51 o                         
  -8   4   3       2354.03       2436.57        68.57 o                         
  -7   4   3       2318.43       2424.63        61.95 o                         
  -6   4   3      22455.61      22261.18       178.23 o                         
  -5   4   3      20682.35      20179.17       141.48 o                         
  -4   4   3      14506.28      14298.73        99.99 o                         
  -3   4   3       5512.18       5439.63        53.85 o                         
  -2   4   3      73843.09      71192.91       373.32 o                         
  -1   4   3      41904.49      40791.15       198.04 o                         
   0   4   3       6154.82       6494.86        55.24 o                         
   1   4   3      28183.74      27625.64       161.11 o                         
   2   4   3      52081.54      51544.38       258.59 o                         
   3   4   3       6507.78       6467.98        74.17 o                         
   4   4   3       3505.17       3470.10        59.40 o                         
   5   4   3      13020.38      12859.67       105.64 o                         
   6   4   3       2547.61       2657.39        57.08 o                         
   7   4   3       5239.65       5246.41        99.42 o                         
   8   4   3       3146.80       3282.56        83.03 o                         
   9   4   3         12.37        294.51        54.90 o                         
  10   4   3       2043.33       2317.50        97.29 o                         
  11   4   3       6035.47       5933.51       164.01 o                         
  12   4   3         80.28        362.18       231.08 o                         
 -11   5   3       4451.63       4306.17       183.99 o                         
 -10   5   3       1744.30       1824.68        94.53 o                         
  -9   5   3        225.87        169.20        57.56 o                         
  -8   5   3        684.52        679.36        58.23 o                         
  -7   5   3       9608.59       9724.97       126.73 o                         
  -6   5   3       1878.13       1893.81        55.75 o                         
  -5   5   3       2212.84       2190.11        51.72 o                         
  -4   5   3       5695.61       5842.45        73.56 o                         
  -3   5   3      27468.96      27009.11       167.30 o                         
  -2   5   3       1012.95       1099.44        27.11 o                         
  -1   5   3      16983.92      16508.46       111.14 o                         
   0   5   3      28976.86      29005.79       171.39 o                         
   1   5   3      10589.85      10275.23        99.13 o                         
   2   5   3      26173.02      25664.57       211.87 o                         
   3   5   3      33237.20      32689.99       211.89 o                         
   4   5   3      10632.40      10771.19       122.93 o                         
   5   5   3       3515.34       3934.19        75.14 o                         
   6   5   3      29591.22      29612.72       229.05 o                         
   7   5   3      10994.76      10925.62       173.85 o                         
   8   5   3        606.84        831.78        63.47 o                         
   9   5   3       8777.93       8657.90       169.03 o                         
  10   5   3      10945.25      11225.49       223.21 o                         
  11   5   3        109.44         73.39       130.64 o                         
 -11   6   3         42.58       -220.81       220.81 o                         
 -10   6   3       2548.70       2699.19       119.97 o                         
  -9   6   3       5198.33       5091.21       140.02 o                         
  -8   6   3       1955.03       2016.37        86.51 o                         
  -7   6   3        288.08        310.51        46.94 o                         
  -6   6   3       8896.23       8821.39       128.47 o                         
  -5   6   3       4246.66       4161.02        76.59 o                         
  -4   6   3        178.87        187.03        29.89 o                         
  -3   6   3       6473.98       6610.15        83.46 o                         
  -2   6   3      20704.37      20209.55       138.27 o                         
  -1   6   3       1658.87       1648.46        53.74 o                         
   0   6   3       9651.57       9793.97        91.82 o                         
   1   6   3      39360.06      39264.52       244.12 o                         
   2   6   3      16271.34      16289.73       168.55 o                         
   3   6   3       2823.47       3042.04        70.73 o                         
   4   6   3      41601.99      41584.06       286.60 o                         
   5   6   3      39414.71      39224.20       297.78 o                         
   6   6   3        590.61        659.15        50.09 o                         
   7   6   3      12843.55      13254.31       201.30 o                         
   8   6   3      22768.95      23018.52       282.18 o                         
   9   6   3      10291.17      10532.19       207.53 o                         
  10   6   3        736.43        681.75       121.93 o                         
 -10   7   3         30.00        161.18       227.15 o                         
  -9   7   3       2159.34       2251.21       120.68 o                         
  -8   7   3       5387.35       5817.06       153.01 o                         
  -7   7   3       6058.04       6270.20       135.03 o                         
  -6   7   3       1027.58       1113.68        61.35 o                         
  -5   7   3      13091.79      13419.38       166.21 o                         
  -4   7   3      19470.96      19777.59       201.33 o                         
  -3   7   3      11958.94      12126.18       152.56 o                         
  -2   7   3      10542.90      10846.80       135.38 o                         
  -1   7   3      38455.00      39069.85       262.09 o                         
   0   7   3      23121.58      23601.28       175.85 o                         
   1   7   3       2613.25       2694.90        76.82 o                         
   2   7   3      22731.44      22507.27       227.23 o                         
   3   7   3      32598.99      32021.29       256.36 o                         
   4   7   3       6248.07       6358.76        98.35 o                         
   5   7   3        852.41       1117.04        63.63 o                         
   6   7   3      23152.30      23515.46       249.03 o                         
   7   7   3      11992.70      11960.70       185.75 o                         
   8   7   3        938.84       1040.73        74.33 o                         
   9   7   3       5945.97       6213.21       201.31 o                         
  10   7   3       9393.82       8840.58       619.56 o                         
  -8   8   3        523.67        660.60        83.19 o                         
  -7   8   3       1209.58       1124.38        80.99 o                         
  -6   8   3       3467.23       3503.95        99.13 o                         
  -5   8   3       3574.35       3568.74        97.10 o                         
  -4   8   3       5187.19       5426.03       110.19 o                         
  -3   8   3      10490.57      10403.99       149.54 o                         
  -2   8   3       3259.17       3321.12        82.71 o                         
  -1   8   3         32.34        117.04        42.04 o                         
   0   8   3      27498.62      28082.63       256.13 o                         
   1   8   3      27509.75      27601.24       251.40 o                         
   2   8   3       1653.60       1685.20        70.99 o                         
   3   8   3       4873.14       5078.44       104.09 o                         
   4   8   3      49445.55      49177.90       385.91 o                         
   5   8   3      23590.49      23192.40       253.48 o                         
   6   8   3         23.03        133.53        54.49 o                         
   7   8   3       7668.41       7649.26       165.49 o                         
   8   8   3      29245.23      28426.50       386.04 o                         
   9   8   3      10419.89      10517.85       681.56 o                         
  -7   9   3       3718.11       3650.99       147.26 o                         
  -6   9   3         84.00         39.91        55.06 o                         
  -5   9   3      12690.04      12314.00       191.17 o                         
  -4   9   3      22235.24      22481.93       259.01 o                         
  -3   9   3       1001.65       1196.27        66.81 o                         
  -2   9   3       5721.79       5700.07       142.36 o                         
  -1   9   3      22780.57      22228.43       309.92 o                         
   0   9   3      14396.81      14354.61       217.84 o                         
   1   9   3        460.40        620.92        68.31 o                         
   2   9   3      10569.54      10711.67       172.15 o                         
   3   9   3      15813.24      15634.97       210.09 o                         
   4   9   3       2672.07       2831.05       103.18 o                         
   5   9   3       1823.70       1892.32        97.33 o                         
   6   9   3       7815.69       7975.35       189.58 o                         
   7   9   3       9061.01       8991.32       228.12 o                         
  -6  10   3       7729.60       7420.18       380.18 o                         
  -5  10   3       2767.84       2759.30       184.81 o                         
  -4  10   3       1875.10       2045.46       135.65 o                         
  -3  10   3      11451.80      11608.55       344.67 o                         
  -2  10   3       6682.60       6670.16       178.86 o                         
  -1  10   3        110.74        151.21        69.89 o                         
   0  10   3       8410.00       8490.13       178.20 o                         
   1  10   3      10265.59       9972.59       192.31 o                         
   2  10   3       1019.38       1328.19        81.54 o                         
   3  10   3        944.11        879.82        85.24 o                         
   4  10   3      11329.20      11311.54       376.76 o                         
   5  10   3       5999.78       5152.75       471.45 o                         
  -1  11   3       6245.63       5548.88       507.93 o                         
   0  11   3       3837.70       4227.91       444.44 o                         
   1  11   3        667.66        810.47       166.34 o                         
   2  11   3       4553.25       5987.76       564.56 o                         
 -12   0   4        379.59        507.46        82.07 o                         
 -11   0   4       3048.17       3361.87       132.34 o                         
 -10   0   4      20779.94      20856.24       299.29 o                         
  -9   0   4       7896.56       8169.22       169.94 o                         
  -8   0   4       9417.11       9804.88       164.65 o                         
  -7   0   4       9410.16       9595.57       152.75 o                         
  -6   0   4      12846.77      13363.42       181.39 o                         
  -5   0   4       1058.86       1144.85        44.44 o                         
  -4   0   4      78366.73      79339.96       573.32 o                         
  -3   0   4       8627.15       8655.60        88.62 o                         
  -2   0   4       9789.60      10333.60        87.79 o                         
  -1   0   4       7713.09       7927.86        49.97 o                         
   0   0   4     102363.28     100784.42       506.54 o                         
   1   0   4       3469.92       3533.22        42.54 o                         
   3   0   4       1847.37       1889.61        44.87 o                         
   4   0   4      58825.94      59210.96       488.58 o                         
   5   0   4       3951.92       4386.71       108.55 o                         
   6   0   4        584.67        633.38        62.60 o                         
   7   0   4       3878.99       4041.18       124.31 o                         
   8   0   4      21435.71      21187.38       253.98 o                         
   9   0   4         77.77        185.60        65.52 o                         
  10   0   4       2621.56       2665.09       145.33 o                         
  11   0   4       3688.62       3665.70       177.85 o                         
  12   0   4       1484.40       1816.06       135.61 o                         
 -13   1   4       5166.56       5206.20       446.77 o                         
 -12   1   4      25692.51      26111.31       321.64 o                         
 -11   1   4      12873.87      12787.51       179.05 o                         
 -10   1   4       1162.53       1310.65        63.47 o                         
  -9   1   4      32797.61      33499.35       268.65 o                         
  -8   1   4      65687.94      66964.34       411.41 o                         
  -7   1   4       9520.31       9666.78       111.25 o                         
  -6   1   4      22341.74      22868.28       189.70 o                         
  -5   1   4      37718.02      38374.71       199.96 o                         
  -4   1   4      36009.11      36790.82       175.95 o                         
  -3   1   4       2465.52       2792.40        29.96 o                         
  -2   1   4        891.21        919.29        16.83 o                         
  -1   1   4      15476.82      15714.17        69.70 o                         
   0   1   4       4887.87       5065.56        33.88 o                         
   1   1   4         97.06        205.46        17.05 o                         
   2   1   4      10024.58      11463.85        71.76 o                         
   3   1   4         28.56        130.11        16.22 o                         
   4   1   4       4087.42       4739.42        56.43 o                         
   5   1   4       1195.13       1282.00        36.68 o                         
   6   1   4        937.72        956.81        35.05 o                         
   7   1   4       1988.11       1966.01        48.58 o                         
   8   1   4      15559.97      16038.67       176.63 o                         
   9   1   4       8340.22       8418.40       136.64 o                         
  10   1   4       3398.60       3566.17        98.71 o                         
  11   1   4       4720.72       4746.10       134.81 o                         
  12   1   4      18269.57      17700.62       283.69 o                         
 -12   2   4        395.87        405.88        73.62 o                         
 -11   2   4       5774.25       5916.68       135.98 o                         
 -10   2   4      19304.29      19715.18       216.92 o                         
  -9   2   4       2483.32       2482.34        70.84 o                         
  -8   2   4       6522.40       6546.60        89.81 o                         
  -7   2   4      17829.26      18097.56       142.53 o                         
  -6   2   4      13067.68      13122.29       100.42 o                         
  -5   2   4       2037.08       2357.83        37.73 o                         
  -4   2   4      31783.43      31999.47       153.68 o                         
  -3   2   4      33250.30      33828.64       143.62 o                         
  -2   2   4         55.87        259.43        10.52 o                         
  -1   2   4      30743.31      31982.51       125.66 o                         
   0   2   4      32157.55      32691.21       126.91 o                         
   1   2   4      13680.09      13400.79        69.82 o                         
   2   2   4        715.47        923.60        21.99 o                         
   3   2   4      12982.12      13119.57        97.89 o                         
   4   2   4      21887.68      21856.86       135.06 o                         
   5   2   4       8097.95       8370.01        83.35 o                         
   6   2   4        752.80        856.22        39.42 o                         
   7   2   4      13692.96      13908.66       125.17 o                         
   8   2   4      11692.10      11469.40       138.01 o                         
   9   2   4        161.28        373.60        49.39 o                         
  10   2   4       5805.33       5841.24       145.25 o                         
  11   2   4       5851.94       5874.51       151.68 o                         
  12   2   4       1280.88       1395.60        99.47 o                         
 -12   3   4       4788.14       4600.93       190.10 o                         
 -11   3   4       3804.11       3760.34       120.12 o                         
 -10   3   4        356.69        550.05        59.70 o                         
  -9   3   4      10238.68      10531.02       148.03 o                         
  -8   3   4      10113.29      10136.33       116.67 o                         
  -7   3   4        226.66        284.08        29.90 o                         
  -6   3   4      22997.75      23198.41       159.41 o                         
  -5   3   4      23853.84      23591.68       152.46 o                         
  -4   3   4       1885.98       1779.17        28.37 o                         
  -3   3   4       7414.12       7198.30        69.43 o                         
  -2   3   4      48117.95      47354.71       197.56 o                         
  -1   3   4      19094.19      18497.26        95.69 o                         
   0   3   4        308.14        391.50        13.98 o                         
   1   3   4      15488.98      15048.12        81.24 o                         
   2   3   4      55820.60      55807.86       268.70 o                         
   3   3   4      10973.21      11034.11        97.54 o                         
   4   3   4       1763.43       1806.96        33.94 o                         
   5   3   4      19470.40      19188.91       144.44 o                         
   6   3   4      19048.04      18287.21       141.57 o                         
   7   3   4        879.90        971.06        42.84 o                         
   8   3   4       1316.89       1282.05        65.65 o                         
   9   3   4      12125.90      11985.42       198.23 o                         
  10   3   4       5531.88       5331.69       142.15 o                         
  11   3   4        950.72       1270.86       106.67 o                         
  12   3   4       3002.92       3111.89       193.67 o                         
 -12   4   4         11.47       -231.37       231.37 o                         
 -11   4   4       8362.78       8493.79       185.43 o                         
 -10   4   4       9587.23       9123.08       181.65 o                         
  -9   4   4         46.60         60.12        49.55 o                         
  -8   4   4       1823.81       1974.48        73.52 o                         
  -7   4   4      24121.94      24246.37       202.23 o                         
  -6   4   4      12502.43      12532.10       127.45 o                         
  -5   4   4        571.56        632.73        26.39 o                         
  -4   4   4       6056.35       5926.18        62.23 o                         
  -3   4   4      50314.63      49228.95       228.68 o                         
  -2   4   4       4371.93       4352.53        43.68 o                         
  -1   4   4      17333.76      17304.42       100.69 o                         
   0   4   4       9421.25       9098.64        63.94 o                         
   1   4   4      25856.65      24858.93       141.93 o                         
   2   4   4        882.22        984.67        21.22 o                         
   3   4   4      31642.39      30866.10       177.51 o                         
   4   4   4       5479.49       5364.11        68.55 o                         
   5   4   4       5379.45       5341.52        85.68 o                         
   6   4   4       7063.00       7058.29        96.54 o                         
   7   4   4      29904.42      30056.33       263.08 o                         
   8   4   4       2646.56       2695.24        88.83 o                         
   9   4   4          9.76         92.26        52.13 o                         
  10   4   4       9479.21       9198.93       165.22 o                         
  11   4   4       9010.77       9013.59       212.39 o                         
  12   4   4        469.96        374.30       230.79 o                         
 -11   5   4         16.84        118.42       166.37 o                         
 -10   5   4         43.28         12.77        61.10 o                         
  -9   5   4       1546.95       1533.17        75.49 o                         
  -8   5   4        101.95        141.89        49.30 o                         
  -7   5   4       3032.98       3126.27        77.35 o                         
  -6   5   4       7733.43       7818.86       105.59 o                         
  -5   5   4       9837.37       9629.46        96.38 o                         
  -4   5   4         66.16        142.78        22.50 o                         
  -3   5   4      20760.79      19865.59       171.10 o                         
  -2   5   4      48728.79      46935.55       247.75 o                         
  -1   5   4      36096.57      34802.84       197.52 o                         
   0   5   4         83.43        101.42        17.64 o                         
   1   5   4      51555.63      49866.90       326.93 o                         
   2   5   4      70356.58      67807.22       364.96 o                         
   3   5   4      32974.75      32123.67       205.22 o                         
   4   5   4       1491.33       1456.03        51.54 o                         
   5   5   4      40437.08      39612.00       275.50 o                         
   6   5   4      25400.49      25377.48       208.33 o                         
   7   5   4       5596.45       5632.76       111.42 o                         
   8   5   4        315.60        343.53        54.84 o                         
   9   5   4       8490.10       8492.11       164.83 o                         
  10   5   4       3099.67       3549.80       117.58 o                         
  11   5   4        287.64        401.58       155.86 o                         
 -11   6   4       2609.03       2665.21       338.47 o                         
 -10   6   4       1014.52        996.70        91.72 o                         
  -9   6   4        166.73         56.66        56.72 o                         
  -8   6   4        159.54        243.12        58.33 o                         
  -7   6   4       6853.24       6967.92       126.65 o                         
  -6   6   4       5507.07       5419.45        88.47 o                         
  -5   6   4       1333.62       1311.82        47.51 o                         
  -4   6   4       3209.91       3312.05        63.07 o                         
  -3   6   4      16279.06      15925.96       143.92 o                         
  -2   6   4       5571.02       5490.92        81.16 o                         
  -1   6   4        254.04        399.63        31.19 o                         
   0   6   4      15494.51      15030.75       181.35 o                         
   1   6   4      10155.58      10136.88       105.93 o                         
   2   6   4        122.06        223.26        30.01 o                         
   3   6   4      14643.64      14424.22       143.02 o                         
   4   6   4       8193.93       8346.74       115.86 o                         
   5   6   4         15.69        264.17        39.34 o                         
   6   6   4       4042.22       4238.88        95.25 o                         
   7   6   4      14379.57      14325.10       194.34 o                         
   8   6   4       1029.23       1227.12        74.63 o                         
   9   6   4       1575.20       1641.40        94.79 o                         
  10   6   4       3972.57       4037.74       168.04 o                         
 -10   7   4        179.09        365.45       239.26 o                         
  -9   7   4         45.68         88.29        70.09 o                         
  -8   7   4          2.36         96.98        63.68 o                         
  -7   7   4        382.78        531.67        58.71 o                         
  -6   7   4         16.91        142.16        46.70 o                         
  -5   7   4       2846.22       2950.30        82.53 o                         
  -4   7   4        936.21       1064.50        59.69 o                         
  -3   7   4       1843.27       1937.04        64.36 o                         
  -2   7   4       5536.88       5592.48        98.33 o                         
  -1   7   4      15773.29      15845.43       151.07 o                         
   0   7   4        268.59        402.68        37.13 o                         
   1   7   4      14536.70      14529.37       165.64 o                         
   2   7   4      14575.73      14241.61       196.36 o                         
   3   7   4      10829.27      10482.38       134.93 o                         
   4   7   4       1911.94       2006.05        67.68 o                         
   5   7   4      18339.47      17738.81       201.67 o                         
   6   7   4       3531.88       3593.17        97.96 o                         
   7   7   4        539.97        742.78        63.56 o                         
   8   7   4       1859.66       1967.36        91.46 o                         
   9   7   4       2018.13       2210.23       128.45 o                         
  10   7   4         98.00        699.14       246.64 o                         
  -9   8   4        634.12        432.12       207.31 o                         
  -8   8   4         74.13        178.53        82.14 o                         
  -7   8   4        234.01        335.48        64.86 o                         
  -6   8   4        493.99        514.37        57.18 o                         
  -5   8   4       3569.79       3510.32        96.59 o                         
  -4   8   4        360.44        742.34        61.68 o                         
  -3   8   4        569.49        594.06        55.52 o                         
  -2   8   4       3377.85       3318.92        86.25 o                         
  -1   8   4        683.50        863.32        53.36 o                         
   0   8   4       7460.51       8047.89       133.34 o                         
   1   8   4        831.43       1101.22        59.93 o                         
   2   8   4          0.63         75.95        47.75 o                         
   3   8   4        618.11        794.14        65.26 o                         
   4   8   4       3583.85       3986.69       103.75 o                         
   5   8   4        236.40        375.69        57.98 o                         
   6   8   4       1016.80       1170.07        80.52 o                         
   7   8   4        581.94        570.79        70.29 o                         
   8   8   4         70.87        198.93        94.63 o                         
  -7   9   4       2558.54       2094.80       135.42 o                         
  -6   9   4       1103.71       1121.84        81.39 o                         
  -5   9   4         11.78        114.08        58.48 o                         
  -4   9   4       1725.16       1666.05        76.86 o                         
  -3   9   4       5584.00       5471.97       120.88 o                         
  -2   9   4        452.10        750.37        90.36 o                         
  -1   9   4          6.51        206.10        61.23 o                         
   0   9   4       1233.23       1438.35        82.92 o                         
   1   9   4       1729.81       2058.16        90.30 o                         
   2   9   4        250.51        305.39        58.31 o                         
   3   9   4        782.69        991.13        65.09 o                         
   4   9   4        699.99        727.75        68.71 o                         
   5   9   4         29.08        207.65        70.58 o                         
   6   9   4        380.69        667.12        83.39 o                         
   7   9   4       2735.18       2397.40       149.49 o                         
  -6  10   4         66.12        252.36       176.87 o                         
  -5  10   4        750.53        591.86       211.29 o                         
  -4  10   4       1318.59       1446.37       109.70 o                         
  -3  10   4        495.72        750.45        78.30 o                         
  -2  10   4        409.06        347.69        71.79 o                         
  -1  10   4        359.37        337.31        71.82 o                         
   0  10   4        197.85        340.37        71.33 o                         
   1  10   4         22.28        231.62        68.13 o                         
   2  10   4         10.55         84.33        58.16 o                         
   3  10   4        439.41        638.81        73.75 o                         
   4  10   4        265.20        700.22       108.56 o                         
   5  10   4          5.02        -33.90       149.33 o                         
  -1  11   4       3237.93       3520.51       403.96 o                         
   0  11   4        195.37        202.13       192.87 o                         
   1  11   4       5810.92       5347.87       439.58 o                         
 -13   1   5        308.36        297.64       142.21 o                         
 -12   1   5         32.41        138.19        57.06 o                         
 -11   1   5         47.92        181.44        45.62 o                         
 -10   1   5        420.80        459.49        47.06 o                         
  -9   1   5       2548.12       2638.36        73.91 o                         
  -8   1   5          9.82        109.78        33.81 o                         
  -7   1   5          5.86         57.45        31.43 o                         
  -6   1   5        220.81        292.72        32.03 o                         
  -5   1   5       9921.81       9702.55        86.73 o                         
  -4   1   5         12.42         72.30        13.99 o                         
  -3   1   5       1043.64       1077.31        20.12 o                         
  -2   1   5       6528.54       6613.25        39.97 o                         
  -1   1   5      10888.49      11150.16        47.17 o                         
   0   1   5       4250.64       4200.25        35.99 o                         
   1   1   5       2293.42       2416.64        27.15 o                         
   2   1   5         80.91        127.55        11.24 o                         
   3   1   5       2838.67       3118.81        37.02 o                         
   4   1   5       2829.14       2894.82        41.76 o                         
   5   1   5        212.35        250.72        26.85 o                         
   6   1   5       4744.19       4814.98        66.35 o                         
   7   1   5        197.32        249.58        32.97 o                         
   8   1   5        435.53        476.66        42.71 o                         
   9   1   5       1696.98       1730.56        66.40 o                         
  10   1   5       3796.07       3994.51       101.96 o                         
  11   1   5         21.34        254.18        61.54 o                         
  12   1   5        121.45        368.95        79.02 o                         
 -12   2   5         79.57         26.85        69.70 o                         
 -11   2   5       2285.98       2341.57        88.27 o                         
 -10   2   5       7567.15       7772.58       134.42 o                         
  -9   2   5      13844.51      13640.30       159.14 o                         
  -8   2   5        441.64        443.39        34.20 o                         
  -7   2   5       8740.77       8362.43        86.48 o                         
  -6   2   5      12102.43      11878.35        89.82 o                         
  -5   2   5      13850.32      13718.39        92.37 o                         
  -4   2   5        221.03        320.97        15.28 o                         
  -3   2   5       3554.70       3579.63        30.60 o                         
  -2   2   5        296.16        426.75        12.51 o                         
  -1   2   5         29.70        101.61         9.83 o                         
   0   2   5       1623.93       1734.10        22.39 o                         
   1   2   5      25030.61      25182.15       111.70 o                         
   2   2   5      15362.75      14892.79        82.34 o                         
   3   2   5       3867.92       3950.90        44.53 o                         
   4   2   5      12240.11      12353.54        90.59 o                         
   5   2   5      42376.02      41960.49       240.44 o                         
   6   2   5      14683.23      14055.64       120.83 o                         
   7   2   5       1058.56       1238.33        40.83 o                         
   8   2   5       7440.21       7521.89       103.66 o                         
   9   2   5       9950.09       9986.73       151.50 o                         
  10   2   5       3717.76       3948.72       109.95 o                         
  11   2   5       1204.18       1320.39        84.50 o                         
  12   2   5       1509.46       1535.46       107.69 o                         
 -12   3   5        205.99        360.95       103.33 o                         
 -11   3   5        410.68        475.27        78.51 o                         
 -10   3   5         25.33        100.05        47.59 o                         
  -9   3   5       7147.94       7269.13       117.89 o                         
  -8   3   5       1482.08       1394.73        52.86 o                         
  -7   3   5         42.22         88.19        25.54 o                         
  -6   3   5       5967.60       5980.03        72.04 o                         
  -5   3   5      39046.34      37946.38       199.93 o                         
  -4   3   5        358.04        410.03        16.34 o                         
  -3   3   5      14501.77      14385.42        89.16 o                         
  -2   3   5      28154.78      27381.67       131.63 o                         
  -1   3   5      26943.65      27137.73       133.73 o                         
   0   3   5       9264.09       9213.98        58.85 o                         
   1   3   5      20769.34      20352.20        99.42 o                         
   2   3   5       6947.71       7105.84        61.59 o                         
   3   3   5         30.14         75.37        18.93 o                         
   4   3   5      12484.28      12141.10        98.44 o                         
   5   3   5        651.45        733.61        29.55 o                         
   6   3   5       8085.77       7652.35        91.94 o                         
   7   3   5       1350.09       1407.37        51.24 o                         
   8   3   5       1147.89       1178.72        65.89 o                         
   9   3   5       1507.31       1812.35        80.73 o                         
  10   3   5      10551.91      10502.96       183.30 o                         
  11   3   5        767.85        868.14        80.07 o                         
  12   3   5        265.81        367.17       106.07 o                         
 -12   4   5        160.69         21.88       125.40 o                         
 -11   4   5       5958.03       5769.81       154.46 o                         
 -10   4   5       7869.73       7867.60       167.13 o                         
  -9   4   5       5030.67       5070.87       114.43 o                         
  -8   4   5        324.83        305.85        47.11 o                         
  -7   4   5      20924.30      20404.52       182.75 o                         
  -6   4   5       6474.66       6475.17        83.58 o                         
  -5   4   5       1140.68       1245.31        35.61 o                         
  -4   4   5       6987.53       6787.72        84.64 o                         
  -3   4   5      18319.81      17475.13       117.51 o                         
  -2   4   5        153.33        236.53        18.57 o                         
  -1   4   5      18615.22      18463.94       113.28 o                         
   0   4   5       6533.92       6577.07        56.05 o                         
   1   4   5       6692.56       6846.14        55.07 o                         
   2   4   5      35651.62      34354.20       159.87 o                         
   3   4   5      15964.81      15991.84       122.97 o                         
   4   4   5       4640.70       4636.30        64.85 o                         
   5   4   5      20627.22      20400.21       171.13 o                         
   6   4   5      34228.89      33532.04       247.22 o                         
   7   4   5       1967.50       2125.43        72.86 o                         
   8   4   5       9325.67       9299.15       142.42 o                         
   9   4   5       9436.77       9287.98       158.48 o                         
  10   4   5       8358.43       8483.77       159.86 o                         
  11   4   5        220.14        312.25        91.14 o                         
 -11   5   5        530.59        339.42        99.65 o                         
 -10   5   5       4653.13       4549.72       134.93 o                         
  -9   5   5       5126.11       5335.55       130.13 o                         
  -8   5   5       7739.67       7921.29       142.33 o                         
  -7   5   5         36.70        220.41        39.63 o                         
  -6   5   5      20220.27      20400.84       209.27 o                         
  -5   5   5      21922.44      21878.32       172.52 o                         
  -4   5   5       1084.33       1141.10        40.85 o                         
  -3   5   5      25430.03      25218.39       159.34 o                         
  -2   5   5      44584.35      43446.02       215.46 o                         
  -1   5   5       3042.30       3135.31        52.56 o                         
   0   5   5       9200.69       9259.84        76.86 o                         
   1   5   5      47150.39      46001.31       246.29 o                         
   2   5   5      29436.40      28730.76       167.06 o                         
   3   5   5      10945.01      10660.85       120.18 o                         
   4   5   5      21468.09      21327.38       176.59 o                         
   5   5   5      15380.44      15765.20       160.63 o                         
   6   5   5        298.83        446.86        45.53 o                         
   7   5   5      12380.30      12231.60       156.44 o                         
   8   5   5       3979.30       4004.36       104.62 o                         
   9   5   5       1920.36       2043.82        85.13 o                         
  10   5   5       1275.26       1309.24        79.95 o                         
  11   5   5       3798.39       4219.52       307.84 o                         
 -11   6   5       3576.18       3251.68       286.91 o                         
 -10   6   5       2061.67       1948.24       123.33 o                         
  -9   6   5       1321.33       1275.77        79.10 o                         
  -8   6   5       9883.97       9944.65       177.47 o                         
  -7   6   5      16509.56      16771.03       200.42 o                         
  -6   6   5        219.04        285.51        38.28 o                         
  -5   6   5      17215.55      17630.67       166.68 o                         
  -4   6   5      45597.07      45417.93       276.16 o                         
  -3   6   5      20879.02      21136.74       167.56 o                         
  -2   6   5       2378.13       2372.36        49.78 o                         
  -1   6   5      53310.93      52630.74       300.28 o                         
   0   6   5      53651.22      53107.14       356.27 o                         
   1   6   5       1827.12       2047.04        49.32 o                         
   2   6   5      20025.81      19445.21       168.36 o                         
   3   6   5      33546.22      33059.10       251.79 o                         
   4   6   5       6993.88       7316.64       112.52 o                         
   5   6   5       1910.15       1934.72        61.47 o                         
   6   6   5      17989.58      18016.12       196.11 o                         
   7   6   5       3766.00       3967.81       100.96 o                         
   8   6   5        271.61        359.34        63.02 o                         
   9   6   5       3977.18       4036.06       128.63 o                         
  10   6   5       5588.33       5168.11       197.53 o                         
  -9   7   5       8261.02       8198.92       242.77 o                         
  -8   7   5       5507.26       5712.78       152.84 o                         
  -7   7   5       1788.29       1895.99        88.68 o                         
  -6   7   5      17413.45      17356.48       196.51 o                         
  -5   7   5       8834.59       9034.92       136.03 o                         
  -4   7   5        202.44        337.55        47.07 o                         
  -3   7   5      23432.05      23684.81       215.29 o                         
  -2   7   5      31702.76      31572.14       258.40 o                         
  -1   7   5        155.89        283.06        35.59 o                         
   0   7   5      13108.96      13045.20       140.92 o                         
   1   7   5      43961.17      43509.08       292.72 o                         
   2   7   5      21235.96      21589.40       216.32 o                         
   3   7   5       6781.90       6825.41       109.16 o                         
   4   7   5      25368.82      25200.03       235.58 o                         
   5   7   5      28638.00      28972.51       253.44 o                         
   6   7   5       6309.96       6417.20       133.43 o                         
   7   7   5      10037.98      10031.25       170.95 o                         
   8   7   5      15998.58      16153.50       247.69 o                         
   9   7   5       6756.36       6592.76       256.60 o                         
  10   7   5        186.38        190.43       213.85 o                         
  -9   8   5       4248.52       3809.85       422.39 o                         
  -8   8   5      20187.23      19751.77       346.75 o                         
  -7   8   5       8130.11       8274.97       182.04 o                         
  -6   8   5          5.80        132.30        51.60 o                         
  -5   8   5      26882.09      26430.80       267.96 o                         
  -4   8   5      48137.97      47735.08       390.83 o                         
  -3   8   5       6764.39       6905.80       127.62 o                         
  -2   8   5       1385.86       1512.09        63.22 o                         
  -1   8   5      41461.81      41204.70       308.20 o                         
   0   8   5      52166.05      52004.49       418.73 o                         
   1   8   5       2394.64       2479.11        82.98 o                         
   2   8   5       4900.96       4807.82       111.46 o                         
   3   8   5      32184.48      31585.57       317.16 o                         
   4   8   5      21459.28      21977.59       270.10 o                         
   5   8   5        674.53        818.85        62.05 o                         
   6   8   5       5459.26       5587.87       143.53 o                         
   7   8   5       6914.16       6898.43       173.44 o                         
   8   8   5       2356.41       2649.31       210.87 o                         
  -7   9   5       3581.50       3518.03       179.60 o                         
  -6   9   5       8606.21       8276.33       178.41 o                         
  -5   9   5       6293.88       6287.11       133.47 o                         
  -4   9   5        395.96        445.14        54.75 o                         
  -3   9   5      13947.53      13837.42       192.27 o                         
  -2   9   5      10263.82      10337.10       181.04 o                         
  -1   9   5       1453.04       1472.92        86.29 o                         
   0   9   5       8570.83       8342.84       168.88 o                         
   1   9   5      16699.94      16198.14       228.31 o                         
   2   9   5       7487.99       7712.92       153.72 o                         
   3   9   5         56.61        289.09        54.90 o                         
   4   9   5      15688.65      15585.12       229.31 o                         
   5   9   5      14623.76      14673.87       294.07 o                         
   6   9   5       3083.66       2942.29       132.64 o                         
   7   9   5       2663.92       2438.10       193.26 o                         
  -6  10   5         11.97        -10.62       114.38 o                         
  -5  10   5       6624.55       6381.14       363.89 o                         
  -4  10   5      11250.63      10741.50       250.29 o                         
  -3  10   5       1951.15       2022.13       108.02 o                         
  -2  10   5        612.40        620.68        78.59 o                         
  -1  10   5      11417.93      11242.57       229.23 o                         
   0  10   5       9698.24       9311.89       197.35 o                         
   1  10   5        324.23        232.01        69.40 o                         
   2  10   5       2781.10       2777.80       106.00 o                         
   3  10   5      12254.38      12205.04       257.13 o                         
   4  10   5       6138.22       6142.99       239.59 o                         
   5  10   5        223.94        365.89       161.52 o                         
   0  11   5       1131.23       1233.56       281.93 o                         
   1  11   5       3432.45       3543.08       287.37 o                         
 -13   0   6       7174.21       6882.45       560.31 o                         
 -12   0   6      15090.64      14918.45       284.11 o                         
 -11   0   6       2450.87       2451.51       108.21 o                         
 -10   0   6         47.54        -40.69        57.94 o                         
  -9   0   6      20877.83      21650.05       293.16 o                         
  -8   0   6      18756.47      18909.11       272.46 o                         
  -7   0   6        209.34        237.48        55.57 o                         
  -6   0   6       4450.34       4682.48       132.59 o                         
  -5   0   6      29976.02      30549.77       270.72 o                         
  -4   0   6      15212.69      16255.21       158.75 o                         
  -3   0   6        972.30       1152.29        34.03 o                         
  -2   0   6      10767.82      11653.77        88.77 o                         
  -1   0   6       7211.70       7145.38        53.79 o                         
   0   0   6        457.47        574.86        22.29 o                         
   1   0   6       2684.33       3238.19        42.98 o                         
   2   0   6       5723.37       5949.21        67.59 o                         
   3   0   6      13648.29      13652.05       128.43 o                         
   4   0   6       4787.75       5119.17       115.45 o                         
   5   0   6      41145.61      42062.57       343.29 o                         
   6   0   6       8136.03       8580.96       166.21 o                         
   7   0   6        402.51        482.13        47.45 o                         
   8   0   6      31988.70      32435.30       336.03 o                         
   9   0   6      62654.30      62351.26       589.85 o                         
  10   0   6        765.54        892.87        83.85 o                         
  11   0   6       4208.42       4316.17       190.77 o                         
  12   0   6      26305.99      25945.83       553.52 o                         
 -13   1   6       6736.84       6126.02       362.10 o                         
 -12   1   6       1841.67       1706.84        86.51 o                         
 -11   1   6       1316.46       1410.32        73.08 o                         
 -10   1   6       2565.05       2513.57        77.09 o                         
  -9   1   6       1401.08       1499.97        60.49 o                         
  -8   1   6       1268.78       1344.69        52.95 o                         
  -7   1   6       4672.33       4758.40        70.87 o                         
  -6   1   6        956.74       1054.48        30.51 o                         
  -5   1   6       5971.73       6072.76        53.35 o                         
  -4   1   6       5351.08       5291.60        48.75 o                         
  -3   1   6       3437.42       3461.56        34.78 o                         
  -2   1   6        293.19        415.42        12.55 o                         
  -1   1   6      18673.93      19245.86        73.26 o                         
   0   1   6      41173.49      41561.93       151.09 o                         
   1   1   6      24530.52      24978.29       112.61 o                         
   2   1   6         27.48        155.96        13.20 o                         
   3   1   6      43377.19      44307.27       210.13 o                         
   4   1   6      67308.56      66993.85       323.68 o                         
   5   1   6      22196.91      22504.51       150.63 o                         
   6   1   6       6224.62       6443.62        74.09 o                         
   7   1   6      55135.70      55944.08       328.30 o                         
   8   1   6      34008.37      33948.09       261.44 o                         
   9   1   6        120.16        252.30        48.58 o                         
  10   1   6      10221.00      10205.79       154.20 o                         
  11   1   6      23691.41      23342.17       399.40 o                         
  12   1   6       2753.40       3138.09       147.77 o                         
 -12   2   6       8968.96       8773.83       234.77 o                         
 -11   2   6       5217.86       4890.79       114.96 o                         
 -10   2   6        488.20        604.75        52.13 o                         
  -9   2   6      11095.93      11338.80       140.17 o                         
  -8   2   6      12449.57      12443.70       138.67 o                         
  -7   2   6       1263.87       1313.56        45.61 o                         
  -6   2   6       1621.95       1651.46        34.82 o                         
  -5   2   6      17902.16      17657.44       105.94 o                         
  -4   2   6      11155.77      11156.23        72.09 o                         
  -3   2   6         51.57        129.58        13.82 o                         
  -2   2   6       5969.22       5969.01        40.81 o                         
  -1   2   6      17993.94      17826.57        86.92 o                         
   0   2   6       3990.36       4114.84        39.45 o                         
   1   2   6       1703.47       1730.00        23.73 o                         
   2   2   6      27101.80      27226.28       129.43 o                         
   3   2   6      15419.09      15209.77       103.08 o                         
   4   2   6         81.61        182.81        19.97 o                         
   5   2   6      22014.20      22119.96       141.13 o                         
   6   2   6      25340.37      25790.01       165.47 o                         
   7   2   6       1193.23       1190.72        40.00 o                         
   8   2   6      12591.36      12521.49       141.04 o                         
   9   2   6      28442.08      28205.51       272.34 o                         
  10   2   6       3297.18       3210.04        96.03 o                         
  11   2   6       2820.39       2800.78       109.72 o                         
  12   2   6      10893.38      10103.56       301.78 o                         
 -12   3   6         16.05       -195.76       222.79 o                         
 -11   3   6       6703.47       6678.10       156.50 o                         
 -10   3   6      11695.77      11407.55       166.40 o                         
  -9   3   6        587.12        631.96        49.87 o                         
  -8   3   6       1725.63       1798.69        65.68 o                         
  -7   3   6      23420.80      23563.58       172.15 o                         
  -6   3   6      18842.25      18619.42       143.10 o                         
  -5   3   6         22.84        121.93        24.22 o                         
  -4   3   6       9679.31       9565.26        68.93 o                         
  -3   3   6      30476.74      29460.25       151.10 o                         
  -2   3   6      17748.25      17806.95        99.04 o                         
  -1   3   6        155.08        199.92        18.48 o                         
   0   3   6      20355.34      20116.02       106.05 o                         
   1   3   6      35044.26      35058.22       159.71 o                         
   2   3   6       2566.11       2718.88        44.61 o                         
   3   3   6       8567.68       8378.13        89.51 o                         
   4   3   6      23719.31      23575.12       164.21 o                         
   5   3   6      10779.37      11109.77       104.85 o                         
   6   3   6       5264.68       5309.69        73.38 o                         
   7   3   6      15203.52      14990.98       151.71 o                         
   8   3   6       7473.81       7530.87       130.90 o                         
   9   3   6        422.63        562.48        56.92 o                         
  10   3   6       8737.61       8505.71       165.91 o                         
  11   3   6      11919.30      11458.54       223.72 o                         
  12   3   6        615.04        692.60       148.33 o                         
 -12   4   6       3072.23       2545.03       325.03 o                         
 -11   4   6       5423.89       4743.26       147.53 o                         
 -10   4   6       1638.39       1666.91        94.21 o                         
  -9   4   6       1941.00       2006.10        78.34 o                         
  -8   4   6       5852.70       5905.56       118.49 o                         
  -7   4   6       2002.84       1955.82        59.44 o                         
  -6   4   6      17402.06      17320.44       144.68 o                         
  -5   4   6      11851.11      11829.04       113.75 o                         
  -4   4   6       9956.04       9581.42        82.66 o                         
  -3   4   6        851.85        894.45        28.52 o                         
  -2   4   6      68876.82      66527.40       297.99 o                         
  -1   4   6      29971.41      29106.70       157.74 o                         
   0   4   6       4624.00       4617.36        50.06 o                         
   1   4   6       9018.77       8780.21        65.02 o                         
   2   4   6      79985.93      77535.20       380.04 o                         
   3   4   6      18937.68      18632.53       134.61 o                         
   4   4   6       2119.94       2285.51        48.56 o                         
   5   4   6       6821.87       6870.50        93.75 o                         
   6   4   6      38454.11      38153.78       329.15 o                         
   7   4   6       4377.12       4407.78        88.38 o                         
   8   4   6         86.73        177.57        47.58 o                         
   9   4   6       2093.01       2057.77        77.67 o                         
  10   4   6       5969.21       5811.57       140.77 o                         
  11   4   6         52.44         16.01        80.10 o                         
 -11   5   6       5739.36       5961.40       253.84 o                         
 -10   5   6      12834.41      12620.74       211.11 o                         
  -9   5   6       4473.31       4270.89       112.18 o                         
  -8   5   6       4137.50       4244.91       101.98 o                         
  -7   5   6      25036.13      25107.25       216.52 o                         
  -6   5   6      37145.41      36952.52       258.90 o                         
  -5   5   6       5141.67       5408.20        81.49 o                         
  -4   5   6      14955.58      14607.71       133.78 o                         
  -3   5   6      32478.25      31461.37       264.86 o                         
  -2   5   6      38412.56      37277.04       219.93 o                         
  -1   5   6       1487.94       1696.70        39.43 o                         
   0   5   6      19929.24      19300.90       125.33 o                         
   1   5   6      16385.90      15927.17       109.88 o                         
   2   5   6       2937.24       2986.64        41.19 o                         
   3   5   6        195.70        304.45        34.28 o                         
   4   5   6       4377.92       4309.81        76.02 o                         
   5   5   6        637.11        704.87        39.19 o                         
   6   5   6       1356.89       1438.24        53.21 o                         
   7   5   6        281.96        360.80        49.37 o                         
   8   5   6        817.16        878.33        58.35 o                         
   9   5   6        161.58        190.15        51.02 o                         
  10   5   6       2664.90       2694.63       109.93 o                         
  11   5   6       1001.18        976.68       241.30 o                         
 -11   6   6        703.33       1018.55       467.95 o                         
 -10   6   6          1.60        125.13       105.50 o                         
  -9   6   6        803.29       1008.06        76.55 o                         
  -8   6   6       3481.20       3639.24       112.37 o                         
  -7   6   6        304.96        358.42        51.41 o                         
  -6   6   6       4080.02       4218.18        83.94 o                         
  -5   6   6      14225.06      14408.62       157.99 o                         
  -4   6   6       8671.19       8489.64       106.29 o                         
  -3   6   6       3459.51       3436.17        70.09 o                         
  -2   6   6      36127.62      35325.29       235.05 o                         
  -1   6   6      22292.29      21686.66       197.53 o                         
   0   6   6        463.63        519.80        38.50 o                         
   1   6   6      10118.12      10003.44       113.08 o                         
   2   6   6      29898.07      29325.31       217.37 o                         
   3   6   6      11155.18      11005.21       140.85 o                         
   4   6   6         22.78         36.80        36.31 o                         
   5   6   6       4272.14       4118.87        99.31 o                         
   6   6   6       6797.52       6931.56       128.25 o                         
   7   6   6       3121.28       3305.42        93.26 o                         
   8   6   6         20.29        137.82        57.84 o                         
   9   6   6         73.26        136.86        60.14 o                         
  10   6   6        934.34        732.14       123.75 o                         
  -9   7   6       5831.63       5881.77       169.88 o                         
  -8   7   6        553.06        733.14        80.87 o                         
  -7   7   6       4102.50       4525.26       125.95 o                         
  -6   7   6       9545.42       9730.46       144.96 o                         
  -5   7   6       3877.63       4097.62        94.82 o                         
  -4   7   6       7038.18       7184.66       123.23 o                         
  -3   7   6       7064.06       7456.76       143.35 o                         
  -2   7   6       6927.28       7110.85       107.62 o                         
  -1   7   6         44.46        174.21        35.59 o                         
   0   7   6      11727.82      11907.49       136.36 o                         
   1   7   6       1799.54       2100.18        65.18 o                         
   2   7   6          2.00         50.42        43.34 o                         
   3   7   6       1389.48       1451.82        63.46 o                         
   4   7   6       1049.91       1189.42        58.68 o                         
   5   7   6        834.46        892.88        55.08 o                         
   6   7   6        133.48        166.54        49.29 o                         
   7   7   6        152.71        158.19        56.76 o                         
   8   7   6         16.77         37.19        58.70 o                         
   9   7   6        624.80        569.50       103.61 o                         
  -9   8   6        546.32       1090.84       263.08 o                         
  -8   8   6       1019.19       1523.73       146.42 o                         
  -7   8   6        232.08        311.86        77.79 o                         
  -6   8   6         51.77        201.45        51.50 o                         
  -5   8   6       3752.06       4068.38       117.62 o                         
  -4   8   6       3288.63       3414.92       103.12 o                         
  -3   8   6        523.62        451.14        51.15 o                         
  -2   8   6       1668.15       1635.25        65.18 o                         
  -1   8   6       2951.08       3358.22        84.00 o                         
   0   8   6        300.04        482.48        53.47 o                         
   1   8   6       4933.70       4813.14       108.84 o                         
   2   8   6         43.10        185.67        50.28 o                         
   3   8   6         16.75        217.32        55.75 o                         
   4   8   6       2753.75       2744.34        97.59 o                         
   5   8   6       1595.79       1749.48        96.40 o                         
   6   8   6        833.92        906.93        79.96 o                         
   7   8   6        143.65         37.64        64.28 o                         
   8   8   6       1150.04       1219.43       124.50 o                         
  -7   9   6        204.28        310.52        90.77 o                         
  -6   9   6         31.22        133.68        61.79 o                         
  -5   9   6        103.80         84.71        49.83 o                         
  -4   9   6         49.30        194.52        53.20 o                         
  -3   9   6         19.56        254.02        54.33 o                         
  -2   9   6       1761.99       1627.60        81.20 o                         
  -1   9   6       3223.21       2965.48       107.63 o                         
   0   9   6        244.15        456.02        64.98 o                         
   1   9   6         25.49        307.20        72.80 o                         
   2   9   6       2711.49       2768.58        98.77 o                         
   3   9   6       4106.77       3988.46       188.81 o                         
   4   9   6         43.65        327.50        77.61 o                         
   5   9   6        902.81        968.72        98.01 o                         
   6   9   6        300.00        407.64        95.08 o                         
   7   9   6          4.98        -16.96       134.36 o                         
  -6  10   6        452.13        926.86       283.26 o                         
  -5  10   6        240.96        732.89       135.33 o                         
  -4  10   6          2.45         -9.51        74.34 o                         
  -3  10   6        271.00        280.60        70.58 o                         
  -2  10   6        933.37        905.65        88.34 o                         
  -1  10   6       1431.55       1796.87       118.64 o                         
   0  10   6        892.97        821.89        81.41 o                         
   1  10   6         58.57        173.71        64.61 o                         
   2  10   6       4154.36       4450.88       140.24 o                         
   3  10   6       5359.94       5535.86       205.30 o                         
   4  10   6       1426.36       1426.28       133.57 o                         
   5  10   6         18.63        233.30       137.10 o                         
   1  11   6       1145.39       1187.22       266.11 o                         
 -13   1   7        369.51         56.49       132.85 o                         
 -12   1   7         35.96        -30.50        62.57 o                         
 -11   1   7         57.73         50.87        48.45 o                         
 -10   1   7       3689.96       3660.17        86.39 o                         
  -9   1   7       1604.89       1546.05        57.53 o                         
  -8   1   7        823.29        723.11        42.87 o                         
  -7   1   7        146.39        155.15        22.29 o                         
  -6   1   7       2243.26       2141.37        34.13 o                         
  -5   1   7          8.73         48.08        17.67 o                         
  -4   1   7        840.83        858.18        21.79 o                         
  -3   1   7      19188.62      19550.51       107.07 o                         
  -2   1   7        209.35        246.38        15.89 o                         
  -1   1   7       1403.08       1374.89        20.84 o                         
   0   1   7         27.31         87.90        12.95 o                         
   1   1   7      47481.98      47597.57       211.71 o                         
   2   1   7      11238.65      11384.93        77.62 o                         
   3   1   7       2312.74       2337.12        34.69 o                         
   4   1   7       2404.74       2390.09        38.59 o                         
   5   1   7      15284.44      14869.35       121.18 o                         
   6   1   7       3759.65       3824.10        57.68 o                         
   7   1   7       3451.12       3487.16        72.35 o                         
   8   1   7         39.92        134.01        38.26 o                         
   9   1   7       4671.80       4617.85        98.57 o                         
  10   1   7       1357.63       1326.69        64.39 o                         
  11   1   7       1669.16       1834.36        86.48 o                         
  12   1   7        532.50        438.55       124.99 o                         
 -12   2   7        283.75        254.18        97.25 o                         
 -11   2   7         82.95        101.35        47.18 o                         
 -10   2   7         55.87        105.46        46.30 o                         
  -9   2   7         90.46        147.03        39.17 o                         
  -8   2   7        833.53        957.93        46.79 o                         
  -7   2   7       8579.73       8506.34        89.64 o                         
  -6   2   7       9083.58       8944.93        82.81 o                         
  -5   2   7       1846.12       1732.06        32.81 o                         
  -4   2   7      13531.42      13020.99        97.86 o                         
  -3   2   7      53344.50      51974.52       233.73 o                         
  -2   2   7      20674.19      20413.27       110.41 o                         
  -1   2   7       1201.85       1335.28        24.24 o                         
   0   2   7      26745.91      26276.13       134.26 o                         
   1   2   7      23807.95      23305.55       130.82 o                         
   2   2   7       3133.15       3013.28        36.37 o                         
   3   2   7       1578.95       1631.15        30.94 o                         
   4   2   7       7492.99       7321.94        71.56 o                         
   5   2   7        992.38       1032.47        32.12 o                         
   6   2   7        122.78        183.62        25.48 o                         
   7   2   7        784.24        841.96        38.74 o                         
   8   2   7        917.83       1094.58        56.99 o                         
   9   2   7        241.04        420.79        49.13 o                         
  10   2   7        492.40        555.12        57.24 o                         
  11   2   7        750.19        833.88        73.02 o                         
  12   2   7       2105.57       2168.10       173.30 o                         
 -12   3   7        153.60       -194.54       229.95 o                         
 -11   3   7       2184.30       2083.31        91.51 o                         
 -10   3   7      12175.23      12000.33       171.24 o                         
  -9   3   7       3190.61       3152.84        82.42 o                         
  -8   3   7       3318.45       3166.72        78.27 o                         
  -7   3   7       1649.85       1805.65        48.12 o                         
  -6   3   7       5601.32       5376.25        66.40 o                         
  -5   3   7       1638.58       1574.34        32.58 o                         
  -4   3   7       6327.84       6090.56        51.89 o                         
  -3   3   7      15576.38      15763.41       107.60 o                         
  -2   3   7      13020.49      12995.49        86.58 o                         
  -1   3   7      15698.76      15164.50        96.86 o                         
   0   3   7        311.42        471.35        20.34 o                         
   1   3   7      73271.33      72043.02       379.51 o                         
   2   3   7      47322.57      46504.03       248.92 o                         
   3   3   7      10140.33       9853.24        98.50 o                         
   4   3   7       4099.14       4236.03        64.23 o                         
   5   3   7      44340.18      43045.54       285.52 o                         
   6   3   7      18427.73      18402.12       162.78 o                         
   7   3   7       7924.83       7881.76       108.15 o                         
   8   3   7         52.72         72.27        47.93 o                         
   9   3   7      12161.63      11799.42       175.75 o                         
  10   3   7       8200.23       8121.09       171.27 o                         
  11   3   7       4918.21       4893.31       152.52 o                         
  12   3   7        647.34        106.50       148.57 o                         
 -11   4   7         88.91        150.37        77.16 o                         
 -10   4   7       2735.44       2747.00       107.23 o                         
  -9   4   7       4886.61       4732.82       113.52 o                         
  -8   4   7        724.97        719.05        56.00 o                         
  -7   4   7       8822.17       8889.72       118.65 o                         
  -6   4   7      35937.05      35885.81       221.66 o                         
  -5   4   7       3793.16       3795.47        60.99 o                         
  -4   4   7       4935.41       4727.47        54.64 o                         
  -3   4   7      46285.00      45241.23       233.85 o                         
  -2   4   7      53489.13      52144.90       247.56 o                         
  -1   4   7       1873.51       1926.93        36.68 o                         
   0   4   7      23401.27      22538.78       157.23 o                         
   1   4   7      45614.98      44776.50       211.91 o                         
   2   4   7       4291.68       4367.50        66.70 o                         
   3   4   7       8169.72       7920.44        93.57 o                         
   4   4   7       7946.23       7657.87       101.64 o                         
   5   4   7       6990.64       7158.21       101.49 o                         
   6   4   7         81.95        204.76        48.56 o                         
   7   4   7       2374.42       2393.74        67.29 o                         
   8   4   7       2481.70       2554.21        80.48 o                         
   9   4   7        838.86        871.60        64.92 o                         
  10   4   7        211.05        297.12        58.29 o                         
  11   4   7       2395.44       2253.01       168.06 o                         
 -11   5   7       8925.83       9300.52       311.71 o                         
 -10   5   7       5374.63       5336.04       139.84 o                         
  -9   5   7          6.27         66.37        52.57 o                         
  -8   5   7       7333.27       7371.77       133.60 o                         
  -7   5   7      20890.09      20900.71       204.66 o                         
  -6   5   7        875.73        983.39        49.46 o                         
  -5   5   7      14438.03      14555.71       137.73 o                         
  -4   5   7      21499.50      21634.13       170.88 o                         
  -3   5   7       8710.30       8538.99        84.31 o                         
  -2   5   7      19567.14      19326.12       136.30 o                         
  -1   5   7      33519.70      33122.70       193.98 o                         
   0   5   7       4192.00       4226.27        53.99 o                         
   1   5   7        296.10        331.76        23.83 o                         
   2   5   7      30919.12      30051.14       171.98 o                         
   3   5   7      12333.11      12100.55       128.75 o                         
   4   5   7         31.65         36.70        36.18 o                         
   5   5   7       4404.22       4378.87        82.29 o                         
   6   5   7      12858.94      12954.21       156.05 o                         
   7   5   7       1958.57       2177.85        72.90 o                         
   8   5   7          7.63        161.51        49.71 o                         
   9   5   7       2158.13       2054.81        82.50 o                         
  10   5   7       7073.54       6924.28       166.51 o                         
 -10   6   7       7541.11       7045.00       279.57 o                         
  -9   6   7      18728.34      18776.66       261.85 o                         
  -8   6   7       6428.74       6466.95       146.12 o                         
  -7   6   7       1751.22       1967.58        77.15 o                         
  -6   6   7      30967.66      31294.77       277.88 o                         
  -5   6   7      17312.96      17651.98       162.89 o                         
  -4   6   7         61.75        170.11        32.74 o                         
  -3   6   7      14888.38      14806.81       145.64 o                         
  -2   6   7      32633.85      32522.05       273.76 o                         
  -1   6   7       1325.46       1530.52        50.60 o                         
   0   6   7       7642.01       7411.98        89.96 o                         
   1   6   7      23788.68      23667.02       183.99 o                         
   2   6   7       3727.95       3973.35        75.11 o                         
   3   6   7       2044.06       1946.60        64.54 o                         
   4   6   7       9356.34       9387.77       129.47 o                         
   5   6   7      11534.06      11476.36       147.23 o                         
   6   6   7         30.03        108.32        45.73 o                         
   7   6   7       2625.11       2727.25        91.17 o                         
   8   6   7       5396.08       5565.53       141.59 o                         
   9   6   7       4364.47       4388.44       134.35 o                         
  10   6   7          1.70        174.60       128.40 o                         
  -9   7   7        913.38       1112.19       117.81 o                         
  -8   7   7      16430.17      17047.11       279.01 o                         
  -7   7   7      24764.55      24706.50       295.48 o                         
  -6   7   7        107.92        173.29        46.98 o                         
  -5   7   7      15709.04      15526.60       188.33 o                         
  -4   7   7      37811.50      37561.44       320.94 o                         
  -3   7   7      29163.62      29469.02       252.27 o                         
  -2   7   7       2730.17       2670.35        70.57 o                         
  -1   7   7      30817.96      30821.04       240.20 o                         
   0   7   7      28081.21      28509.11       228.11 o                         
   1   7   7      13073.98      13060.49       149.27 o                         
   2   7   7       4949.72       5045.16       106.71 o                         
   3   7   7      15377.12      15664.56       181.97 o                         
   4   7   7       6071.15       6097.08       113.78 o                         
   5   7   7       1650.98       1685.32        65.90 o                         
   6   7   7       2365.16       2425.42        92.00 o                         
   7   7   7       3196.25       3368.36       115.74 o                         
   8   7   7          5.37        -49.16        81.19 o                         
   9   7   7        330.25        436.47       112.53 o                         
  -9   8   7      19576.72      19065.68       932.13 o                         
  -8   8   7       5088.85       5256.67       207.83 o                         
  -7   8   7        420.37        424.55        67.45 o                         
  -6   8   7      10144.18       9968.57       178.97 o                         
  -5   8   7      25178.96      25480.49       264.28 o                         
  -4   8   7        300.43        458.86        55.94 o                         
  -3   8   7       4020.47       3883.56        97.33 o                         
  -2   8   7      10087.57       9922.99       143.01 o                         
  -1   8   7      12224.08      12468.54       155.11 o                         
   0   8   7       2839.68       2889.99        89.28 o                         
   1   8   7      10703.13      10692.66       163.01 o                         
   2   8   7       4355.28       4465.24       109.89 o                         
   3   8   7        528.43        648.35        64.31 o                         
   4   8   7      12032.97      11911.51       195.47 o                         
   5   8   7       9377.53       9570.97       222.78 o                         
   6   8   7        197.18        202.28        77.05 o                         
   7   8   7       1528.53       1565.67        93.75 o                         
   8   8   7       9933.91       9547.29       287.23 o                         
  -7   9   7       7846.64       7311.34       329.58 o                         
  -6   9   7       1224.32       1353.10        90.13 o                         
  -5   9   7       5259.67       5216.10       124.81 o                         
  -4   9   7      23636.88      22924.61       265.16 o                         
  -3   9   7      11559.68      11501.22       173.45 o                         
  -2   9   7          1.75         74.62        56.36 o                         
  -1   9   7      12740.20      12706.14       203.28 o                         
   0   9   7      23794.26      23511.04       284.65 o                         
   1   9   7       6387.49       6377.42       151.02 o                         
   2   9   7        814.17        829.14        69.94 o                         
   3   9   7      15286.75      15190.79       272.90 o                         
   4   9   7      11648.91      11965.53       251.12 o                         
   5   9   7         19.11        201.93        81.21 o                         
   6   9   7       2291.63       1995.15       140.17 o                         
   7   9   7       7380.67       7750.77       437.30 o                         
  -5  10   7       5893.87       5785.32       455.72 o                         
  -4  10   7         70.92         77.15        98.52 o                         
  -3  10   7       1627.21       1689.24       118.84 o                         
  -2  10   7       7063.97       7002.62       186.85 o                         
  -1  10   7       6243.97       5910.74       189.06 o                         
   0  10   7        691.53        784.61        83.09 o                         
   1  10   7       9413.48       9337.30       198.50 o                         
   2  10   7       6636.75       6854.38       182.52 o                         
   3  10   7        176.83        359.50        93.95 o                         
   4  10   7       5530.78       5527.32       270.16 o                         
   5  10   7       8105.05       8806.73       473.88 o                         
   0  11   7       5081.21       5128.39       503.01 o                         
   1  11   7        654.04        444.50       155.97 o                         
 -12   0   8         47.31         50.18        73.74 o                         
 -11   0   8        292.52        210.34        88.44 o                         
 -10   0   8        743.43        674.33        68.95 o                         
  -9   0   8       2098.19       2042.92        93.18 o                         
  -8   0   8       1275.63       1324.39        82.36 o                         
  -7   0   8        192.18        165.03        60.09 o                         
  -6   0   8        839.64        935.22        41.60 o                         
  -5   0   8         79.13        128.47        26.05 o                         
  -4   0   8      38048.45      38136.88       265.52 o                         
  -3   0   8      23419.95      23813.71       179.56 o                         
  -2   0   8       1630.29       1640.88        33.08 o                         
  -1   0   8      18041.86      18412.28       122.50 o                         
   0   0   8     282391.19     284522.44      1906.38 o                         
   1   0   8      67054.23      66675.68       420.38 o                         
   2   0   8        261.56        407.33        34.33 o                         
   3   0   8      90109.79      90180.37       618.80 o                         
   4   0   8     315243.72     313621.56      1745.27 o                         
   5   0   8      34697.25      34147.75       320.06 o                         
   6   0   8       8479.62       8650.43       165.32 o                         
   7   0   8      77592.12      77022.08       649.53 o                         
   8   0   8      74701.89      74351.30       653.98 o                         
   9   0   8        996.76       1068.80        71.55 o                         
  10   0   8       7648.55       7747.48       215.11 o                         
  11   0   8      13203.72      12847.10       293.18 o                         
  12   0   8       6659.43       6711.45       542.63 o                         
 -12   1   8       7113.35       6646.96       185.91 o                         
 -11   1   8       1135.48       1109.61        66.50 o                         
 -10   1   8       1452.23       1460.32        60.18 o                         
  -9   1   8      10476.52      10540.27       135.65 o                         
  -8   1   8      12889.02      13181.37       144.72 o                         
  -7   1   8       4060.79       4159.54        72.57 o                         
  -6   1   8       6697.37       6849.80        80.07 o                         
  -5   1   8      34843.15      34969.07       209.47 o                         
  -4   1   8      39745.48      39462.94       177.53 o                         
  -3   1   8       9542.47      10199.87        70.00 o                         
  -2   1   8      32938.62      32982.29       149.37 o                         
  -1   1   8     102250.58     102496.74       373.53 o                         
   0   1   8      63839.45      65400.45       278.51 o                         
   1   1   8      13472.32      14410.22       102.47 o                         
   2   1   8      87335.20      87890.01       354.93 o                         
   3   1   8      48928.94      49105.91       240.87 o                         
   4   1   8       1599.82       1819.23        38.26 o                         
   5   1   8      51252.16      51087.03       291.94 o                         
   6   1   8      43506.29      43149.18       263.74 o                         
   7   1   8        851.07       1068.32        45.13 o                         
   8   1   8      29204.48      30132.05       225.55 o                         
   9   1   8      27191.35      26999.91       244.46 o                         
  10   1   8       8618.51       8552.66       144.84 o                         
  11   1   8       2453.37       2366.07       107.49 o                         
  12   1   8      19693.23      18311.80       634.22 o                         
 -12   2   8        138.99        -73.60       103.57 o                         
 -11   2   8        659.87        448.53        57.41 o                         
 -10   2   8       4230.23       4152.55       102.20 o                         
  -9   2   8       3439.20       3424.04        79.70 o                         
  -8   2   8         95.64         87.52        35.29 o                         
  -7   2   8       5906.02       5896.13        79.90 o                         
  -6   2   8      10290.13      10064.71        87.74 o                         
  -5   2   8        781.71        817.64        26.43 o                         
  -4   2   8      10360.73      10087.82        71.92 o                         
  -3   2   8      39838.60      39848.22       191.44 o                         
  -2   2   8      13397.21      13233.86        84.25 o                         
  -1   2   8       6553.06       6640.96        54.92 o                         
   0   2   8      80843.94      81128.46       358.21 o                         
   1   2   8      66938.59      65822.05       301.17 o                         
   2   2   8       1766.68       1860.42        30.87 o                         
   3   2   8      50863.54      50546.14       239.86 o                         
   4   2   8     102797.14     102543.69       487.80 o                         
   5   2   8      21263.62      21134.38       152.98 o                         
   6   2   8       6742.62       6953.31        86.06 o                         
   7   2   8      46822.64      46305.87       296.75 o                         
   8   2   8      28143.69      27919.11       237.63 o                         
   9   2   8        265.08        331.93        48.20 o                         
  10   2   8      11727.08      11683.17       185.35 o                         
  11   2   8       9653.80       9484.97       204.06 o                         
  12   2   8       1881.94       1589.50       297.93 o                         
 -11   3   8       7058.85       6846.82       151.86 o                         
 -10   3   8         40.37        157.74        51.89 o                         
  -9   3   8       5388.10       5325.75       105.47 o                         
  -8   3   8       8217.08       8061.73       121.14 o                         
  -7   3   8       6116.56       6086.26        87.73 o                         
  -6   3   8       1459.67       1484.75        45.27 o                         
  -5   3   8      16644.95      16577.62       109.41 o                         
  -4   3   8      19390.56      19385.80       109.98 o                         
  -3   3   8       2370.56       2814.33        39.56 o                         
  -2   3   8      25934.17      25539.11       152.02 o                         
  -1   3   8      37110.54      36713.90       201.35 o                         
   0   3   8      14312.32      14983.26       107.98 o                         
   1   3   8       4794.47       4989.89        53.58 o                         
   2   3   8      54746.77      53311.55       278.30 o                         
   3   3   8      21238.37      20873.29       146.68 o                         
   4   3   8         19.94         85.13        22.29 o                         
   5   3   8      20652.73      20410.96       161.05 o                         
   6   3   8      27303.91      27090.06       224.07 o                         
   7   3   8        561.00        686.75        45.76 o                         
   8   3   8       3548.29       3641.05       105.69 o                         
   9   3   8      12062.01      12339.88       181.41 o                         
  10   3   8       4149.99       4177.53       127.46 o                         
  11   3   8       1277.92       1254.97       108.08 o                         
 -11   4   8       6324.62       6560.96       173.68 o                         
 -10   4   8      13694.44      13642.96       225.19 o                         
  -9   4   8       6066.84       5790.74       122.50 o                         
  -8   4   8        168.49        200.22        45.11 o                         
  -7   4   8      27662.43      27422.07       240.38 o                         
  -6   4   8      35159.64      35191.14       220.38 o                         
  -5   4   8       6070.31       6045.47        78.36 o                         
  -4   4   8        112.55        248.04        20.15 o                         
  -3   4   8      49773.82      48100.15       239.98 o                         
  -2   4   8      28430.27      28097.90       179.95 o                         
  -1   4   8        450.08        595.62        27.40 o                         
   0   4   8        397.29        532.15        23.58 o                         
   1   4   8      24051.48      23154.20       155.93 o                         
   2   4   8       5284.90       5467.30        61.99 o                         
   3   4   8       2644.33       2558.25        56.96 o                         
   4   4   8        142.17        147.94        33.81 o                         
   5   4   8       1963.85       1854.72        64.47 o                         
   6   4   8       1788.95       1899.54        65.04 o                         
   7   4   8       7846.64       7836.09       116.80 o                         
   8   4   8         63.93        100.14        44.75 o                         
   9   4   8        447.31        402.38        55.00 o                         
  10   4   8       8855.91       8594.01       181.95 o                         
  11   4   8       4751.66       4379.74       199.30 o                         
 -11   5   8       6560.09       6135.64       253.84 o                         
 -10   5   8       2716.98       2712.90       107.42 o                         
  -9   5   8       2445.10       2537.02        93.16 o                         
  -8   5   8       6231.75       6163.54       119.47 o                         
  -7   5   8       3110.49       3214.04        84.12 o                         
  -6   5   8        107.42        208.69        33.96 o                         
  -5   5   8       8218.04       7978.89       100.55 o                         
  -4   5   8       3018.42       2978.24        62.42 o                         
  -3   5   8        649.97        652.70        37.10 o                         
  -2   5   8       4168.14       4286.15        66.08 o                         
  -1   5   8      10992.02      10552.97        95.25 o                         
   0   5   8        939.98        926.85        30.62 o                         
   1   5   8       8748.57       8318.20        81.80 o                         
   2   5   8       6281.76       6268.55        67.06 o                         
   3   5   8       5072.95       5005.27       103.93 o                         
   4   5   8         16.15          3.80        35.14 o                         
   5   5   8       3062.58       3033.82        70.72 o                         
   6   5   8       3533.12       3564.15        87.02 o                         
   7   5   8       2559.30       2654.31        85.53 o                         
   8   5   8         12.06         -4.09        50.44 o                         
   9   5   8       2338.05       2266.44        94.31 o                         
  10   5   8        769.82        745.82        86.78 o                         
  11   5   8          3.48        171.82       182.92 o                         
 -10   6   8       8867.83       9017.60       348.35 o                         
  -9   6   8       5692.69       5676.38       144.82 o                         
  -8   6   8        113.53        190.10        59.42 o                         
  -7   6   8      12481.49      12750.42       178.94 o                         
  -6   6   8      20119.38      20433.69       189.69 o                         
  -5   6   8       5506.22       5663.41        90.63 o                         
  -4   6   8        835.66        926.00        45.45 o                         
  -3   6   8      15775.05      15711.01       151.38 o                         
  -2   6   8       6603.33       6595.78        94.66 o                         
  -1   6   8       1264.14       1259.69        46.46 o                         
   0   6   8       1284.75       1435.82        51.31 o                         
   1   6   8         78.91        179.22        32.88 o                         
   2   6   8       2133.85       2090.60        59.81 o                         
   3   6   8       2991.38       3201.47        79.44 o                         
   4   6   8       1961.25       2013.34        65.41 o                         
   5   6   8       1223.67       1286.39        56.48 o                         
   6   6   8          7.14         29.89        45.03 o                         
   7   6   8        136.67        248.43        55.54 o                         
   8   6   8       1217.35       1259.30        82.42 o                         
   9   6   8       1437.72       1378.95        94.18 o                         
  10   6   8        422.32        206.58       303.28 o                         
  -9   7   8        967.13       1230.47       161.86 o                         
  -8   7   8       3409.93       3528.65       135.14 o                         
  -7   7   8         84.80        152.91        54.13 o                         
  -6   7   8        382.16        420.27        56.79 o                         
  -5   7   8       3325.88       3516.26        93.69 o                         
  -4   7   8         63.45        204.85        48.15 o                         
  -3   7   8       3098.56       3065.73        79.99 o                         
  -2   7   8         97.21        185.25        39.27 o                         
  -1   7   8       1683.56       1786.55        61.03 o                         
   0   7   8        863.77        847.60        46.57 o                         
   1   7   8       5456.02       5268.72        98.57 o                         
   2   7   8        377.87        408.44        53.82 o                         
   3   7   8          1.93         89.70        47.23 o                         
   4   7   8        406.89        386.95        45.10 o                         
   5   7   8         23.82         39.49        45.68 o                         
   6   7   8        121.49        111.89        71.59 o                         
   7   7   8       1290.84       1329.35        83.82 o                         
   8   7   8          0.82        -62.47        62.47 o                         
   9   7   8        118.42        102.27        90.56 o                         
  -8   8   8        535.49        631.53       229.67 o                         
  -7   8   8        247.72        268.51        59.59 o                         
  -6   8   8        440.45        523.15        65.92 o                         
  -5   8   8         49.19        122.35        49.97 o                         
  -4   8   8       4817.84       4739.35       113.89 o                         
  -3   8   8         14.21        131.12        50.54 o                         
  -2   8   8        835.64        803.95        53.85 o                         
  -1   8   8       1165.43       1230.93        59.27 o                         
   0   8   8       1021.57       1115.83        67.10 o                         
   1   8   8       1805.50       1758.41        75.67 o                         
   2   8   8        405.87        453.65        69.74 o                         
   3   8   8        484.92        421.83        68.20 o                         
   4   8   8         16.67        149.33        58.54 o                         
   5   8   8        493.84        455.71        86.98 o                         
   6   8   8        140.99        199.78        86.94 o                         
   7   8   8       1268.29       1373.20       101.97 o                         
   8   8   8         84.46        110.66       140.75 o                         
  -7   9   8        150.31        -64.94       212.37 o                         
  -6   9   8       1406.63       1356.06        92.81 o                         
  -5   9   8         33.11        203.45        58.82 o                         
  -4   9   8        268.20        360.49        59.54 o                         
  -3   9   8        795.59        796.88        60.95 o                         
  -2   9   8        502.90        482.77        68.59 o                         
  -1   9   8       1006.42       1130.18        76.80 o                         
   0   9   8       2459.83       2496.56        96.15 o                         
   1   9   8         32.21         13.32        58.17 o                         
   2   9   8        169.66        209.34        63.30 o                         
   3   9   8       2944.99       2943.76       127.14 o                         
   4   9   8        533.56        561.51        98.77 o                         
   5   9   8        618.19        842.75        94.12 o                         
   6   9   8        134.15        237.99       112.69 o                         
   7   9   8        451.19        859.38       289.95 o                         
  -5  10   8       3345.31       3591.08       246.87 o                         
  -4  10   8       1048.61       1216.28       205.99 o                         
  -3  10   8       1543.66       1660.40       166.29 o                         
  -2  10   8       4815.80       4841.42       161.34 o                         
  -1  10   8       4116.64       4052.88       159.78 o                         
   0  10   8        202.29        498.28        75.09 o                         
   1  10   8       1114.77       1191.68        92.76 o                         
   2  10   8       2074.98       1896.86       119.51 o                         
   3  10   8        332.26        261.33        91.64 o                         
   4  10   8         10.11        219.61       159.63 o                         
   5  10   8         14.47         95.44       157.49 o                         
   0  11   8       1040.13        962.66       280.57 o                         
 -12   1   9        635.42        747.80       103.63 o                         
 -11   1   9        681.15        635.45        59.05 o                         
 -10   1   9         57.03         79.53        42.92 o                         
  -9   1   9       1362.97       1253.61        64.77 o                         
  -8   1   9       3241.31       3289.50        73.93 o                         
  -7   1   9       9221.05       9238.30       109.19 o                         
  -6   1   9       4463.28       4108.13        59.60 o                         
  -5   1   9        977.71        917.96        22.81 o                         
  -4   1   9      13722.06      13387.66        89.31 o                         
  -3   1   9      15594.87      15225.24        92.38 o                         
  -2   1   9       5579.13       5447.53        47.10 o                         
  -1   1   9       5799.28       5761.91        49.65 o                         
   0   1   9      12568.41      12646.25        84.47 o                         
   1   1   9      10173.42      10043.34        90.33 o                         
   2   1   9       3577.00       3371.22        36.42 o                         
   3   1   9      11989.49      12140.52        88.73 o                         
   4   1   9       1449.14       1450.04        44.42 o                         
   5   1   9       2428.43       2353.88        44.23 o                         
   6   1   9       3165.49       3167.50        64.25 o                         
   7   1   9       8454.40       8666.03       108.71 o                         
   8   1   9        567.69        635.26        45.15 o                         
   9   1   9       1151.95       1097.04        58.20 o                         
  10   1   9        269.03        269.44        47.09 o                         
  11   1   9        711.07        751.14        83.08 o                         
  12   1   9        262.56        333.69       243.55 o                         
 -12   2   9       2784.07       2714.13       204.35 o                         
 -11   2   9       4773.92       4658.17       120.43 o                         
 -10   2   9       1251.60       1208.44        64.83 o                         
  -9   2   9        254.36        255.42        39.91 o                         
  -8   2   9       7315.79       7477.09       109.71 o                         
  -7   2   9       2956.84       2867.14        64.41 o                         
  -6   2   9        221.10        228.51        31.72 o                         
  -5   2   9       4824.18       4654.90        53.28 o                         
  -4   2   9       3191.28       3026.28        43.58 o                         
  -3   2   9        163.05        287.99        18.50 o                         
  -2   2   9       9048.38       9111.37        70.62 o                         
  -1   2   9       6901.39       6850.15        59.87 o                         
   0   2   9        985.98       1275.94        30.25 o                         
   1   2   9       1937.72       1982.64        37.73 o                         
   2   2   9       4430.41       4420.97        56.21 o                         
   3   2   9       7201.93       6942.25        62.41 o                         
   4   2   9       1347.42       1364.63        34.62 o                         
   5   2   9        852.41        909.57        46.17 o                         
   6   2   9       5914.64       5633.27        83.30 o                         
   7   2   9      12934.79      12732.06       140.74 o                         
   8   2   9       3493.81       3383.84        79.98 o                         
   9   2   9        460.67        469.04        50.44 o                         
  10   2   9       5416.12       5161.30       139.57 o                         
  11   2   9      10474.22      10026.52       200.63 o                         
  12   2   9        471.99        485.44       196.96 o                         
 -11   3   9        957.70       1007.24        80.25 o                         
 -10   3   9       4027.80       4065.78       109.54 o                         
  -9   3   9       5861.33       5780.58       114.64 o                         
  -8   3   9       4768.23       4800.02        91.49 o                         
  -7   3   9      29882.46      29766.39       217.66 o                         
  -6   3   9      23170.97      22920.02       164.42 o                         
  -5   3   9       3285.81       3105.96        44.35 o                         
  -4   3   9      27899.68      27658.93       144.37 o                         
  -3   3   9      60877.29      58899.59       347.27 o                         
  -2   3   9      23174.54      22314.56       145.82 o                         
  -1   3   9       6727.19       6530.72        69.37 o                         
   0   3   9      27289.81      27064.94       150.43 o                         
   1   3   9      30803.13      29458.14       168.89 o                         
   2   3   9      17079.15      16804.90       121.77 o                         
   3   3   9      22561.83      22265.81       150.10 o                         
   4   3   9       2930.49       2848.17        60.89 o                         
   5   3   9      13876.90      13795.45       123.11 o                         
   6   3   9      17097.38      17266.51       167.22 o                         
   7   3   9      12372.13      12445.11       157.77 o                         
   8   3   9       1623.90       1651.71        72.31 o                         
   9   3   9       7607.75       7272.52       146.90 o                         
  10   3   9       2187.76       2180.62       124.11 o                         
  11   3   9        513.22        637.40        95.25 o                         
 -11   4   9      11197.54      11136.40       261.78 o                         
 -10   4   9       2756.59       2713.83        99.60 o                         
  -9   4   9       1231.81       1337.68        69.81 o                         
  -8   4   9       9213.43       9270.42       145.72 o                         
  -7   4   9      13283.02      13134.87       158.67 o                         
  -6   4   9        577.35        681.27        39.31 o                         
  -5   4   9      13508.42      13632.74       123.14 o                         
  -4   4   9      10172.27      10116.48        94.17 o                         
  -3   4   9        558.59        674.31        30.63 o                         
  -2   4   9       9852.47       9848.95        95.34 o                         
  -1   4   9       8008.29       7920.48        94.08 o                         
   0   4   9       1684.34       1751.70        42.08 o                         
   1   4   9         22.30         90.64        27.63 o                         
   2   4   9       9239.64       9086.85        89.68 o                         
   3   4   9       8327.96       8029.10        90.13 o                         
   4   4   9        828.91        884.24        50.28 o                         
   5   4   9        484.91        463.47        38.76 o                         
   6   4   9       9079.89       9313.38       132.96 o                         
   7   4   9      12403.60      12373.24       150.30 o                         
   8   4   9       2994.74       2847.89        90.78 o                         
   9   4   9        469.84        421.62        55.73 o                         
  10   4   9      13164.71      12745.91       224.21 o                         
  11   4   9       6831.66       6537.59       273.38 o                         
 -11   5   9         86.76         72.35        93.47 o                         
 -10   5   9      12068.66      12251.31       211.62 o                         
  -9   5   9       8462.00       8281.77       151.15 o                         
  -8   5   9       2443.04       2448.23        81.01 o                         
  -7   5   9       7451.80       7510.94       124.45 o                         
  -6   5   9      24097.81      23892.14       200.42 o                         
  -5   5   9       2873.26       3023.08        64.75 o                         
  -4   5   9        254.49        315.00        34.29 o                         
  -3   5   9      22044.70      21879.82       169.33 o                         
  -2   5   9      14355.32      14463.50       129.97 o                         
  -1   5   9         63.59        153.12        33.24 o                         
   0   5   9       4298.86       4229.16        63.09 o                         
   1   5   9      10570.34      10518.17        98.54 o                         
   2   5   9       8927.09       9008.03       105.63 o                         
   3   5   9         82.63         97.47        35.10 o                         
   4   5   9       2093.33       2164.18        60.53 o                         
   5   5   9      12734.80      12782.62       149.09 o                         
   6   5   9      11195.82      11178.33       159.91 o                         
   7   5   9        817.92        921.23        60.54 o                         
   8   5   9       2979.64       3013.54       100.80 o                         
   9   5   9       9743.04       9178.00       213.16 o                         
  10   5   9       1881.37       1839.86       136.42 o                         
 -10   6   9       4294.53       4374.77       342.38 o                         
  -9   6   9       1415.20       1504.39        94.55 o                         
  -8   6   9       7985.28       8036.86       164.02 o                         
  -7   6   9      10543.33      10869.16       158.99 o                         
  -6   6   9        200.23        300.49        42.56 o                         
  -5   6   9      10637.09      10936.29       126.96 o                         
  -4   6   9      18851.52      19049.09       173.17 o                         
  -3   6   9       4586.22       4691.57        81.04 o                         
  -2   6   9       1100.44       1144.22        51.12 o                         
  -1   6   9       9371.01       9494.21       111.12 o                         
   0   6   9      13185.45      13295.21       135.64 o                         
   1   6   9       2357.43       2415.06        61.39 o                         
   2   6   9       2152.04       2321.15        59.96 o                         
   3   6   9       5012.22       5190.13        92.83 o                         
   4   6   9       3542.06       3774.81        84.84 o                         
   5   6   9        590.81        539.55        56.26 o                         
   6   6   9       3354.16       3386.05        90.91 o                         
   7   6   9       3352.20       3522.56       104.31 o                         
   8   6   9        590.17        537.20        68.45 o                         
   9   6   9       1439.45       1624.54       100.54 o                         
  10   6   9       6427.46       6325.50       529.75 o                         
  -9   7   9      12374.75      11953.41       416.52 o                         
  -8   7   9      14543.83      15047.29       251.66 o                         
  -7   7   9         12.17         85.72        54.63 o                         
  -6   7   9       9794.27       9853.64       170.24 o                         
  -5   7   9       6241.04       6530.22       122.49 o                         
  -4   7   9       5261.19       5445.49       108.81 o                         
  -3   7   9        694.51        733.89        51.91 o                         
  -2   7   9       4643.83       4868.94        93.18 o                         
  -1   7   9         64.65        164.33        39.21 o                         
   0   7   9         66.12         56.62        37.96 o                         
   1   7   9       2305.05       2427.42        75.43 o                         
   2   7   9       2113.17       2347.93        84.15 o                         
   3   7   9       3821.18       3996.10       103.04 o                         
   4   7   9       5796.20       6027.66       123.17 o                         
   5   7   9       5270.96       5359.74       127.06 o                         
   6   7   9        759.70        792.08        75.46 o                         
   7   7   9       7833.04       7906.56       166.96 o                         
   8   7   9       9002.27       9086.55       203.83 o                         
   9   7   9       4861.89       3933.70       297.31 o                         
  -8   8   9       6871.01       6796.65       427.33 o                         
  -7   8   9       4788.15       4729.48       139.52 o                         
  -6   8   9       2883.01       2853.40       103.70 o                         
  -5   8   9       3264.35       3346.78        97.68 o                         
  -4   8   9      19834.12      19455.33       231.02 o                         
  -3   8   9       5699.24       5778.94       141.51 o                         
  -2   8   9        559.53        589.34        51.04 o                         
  -1   8   9      10077.84      10198.84       147.73 o                         
   0   8   9      22736.86      23037.95       260.27 o                         
   1   8   9        779.79        783.98        62.17 o                         
   2   8   9        311.50        308.49        63.20 o                         
   3   8   9       8238.09       8374.38       174.62 o                         
   4   8   9       7430.29       7445.33       160.50 o                         
   5   8   9        418.15        397.20        78.78 o                         
   6   8   9       1879.76       1867.40       108.78 o                         
   7   8   9       2850.36       2980.78       150.89 o                         
   8   8   9        142.13        455.09       246.23 o                         
  -7   9   9        183.06        518.70       237.07 o                         
  -6   9   9       3025.58       2841.38       179.03 o                         
  -5   9   9       9708.79       9429.72       173.92 o                         
  -4   9   9       2748.10       2960.84        99.19 o                         
  -3   9   9        731.69        857.72        65.67 o                         
  -2   9   9       5519.90       5383.13       144.96 o                         
  -1   9   9       3471.66       3437.05       109.64 o                         
   0   9   9        687.71        710.26        66.82 o                         
   1   9   9       3920.53       3968.00       127.58 o                         
   2   9   9       3454.88       3571.24       124.88 o                         
   3   9   9        136.03         87.96        65.67 o                         
   4   9   9      10082.03       9804.36       250.73 o                         
   5   9   9       4878.41       5146.14       193.64 o                         
   6   9   9         18.23        192.47       157.49 o                         
  -5  10   9        683.89        338.27       226.63 o                         
  -4  10   9       9041.38       8687.21       488.94 o                         
  -3  10   9       5823.36       5624.29       219.51 o                         
  -2  10   9        233.35        168.67        83.54 o                         
  -1  10   9       7376.79       7243.22       183.16 o                         
   0  10   9      16074.68      16456.92       341.40 o                         
   1  10   9        575.82        729.60        90.77 o                         
   2  10   9       3425.21       3445.89       165.37 o                         
   3  10   9      12405.84      12118.11       376.29 o                         
   4  10   9       3612.05       3588.84       361.83 o                         
 -12   0  10       6125.44       6159.21       223.04 o                         
 -11   0  10       2790.21       2928.40       120.69 o                         
 -10   0  10        397.81        447.81        65.30 o                         
  -9   0  10      33052.48      34418.30       381.19 o                         
  -8   0  10      59271.62      60918.19       498.57 o                         
  -7   0  10      10384.13      10506.08       148.01 o                         
  -6   0  10       2244.52       2303.20        68.27 o                         
  -5   0  10     139511.25     137627.66      1092.93 o                         
  -4   0  10     160839.98     160806.95       989.08 o                         
  -3   0  10       5669.85       5772.25        75.95 o                         
  -2   0  10      50386.27      51751.52       365.93 o                         
  -1   0  10     268052.91     267397.94      1880.92 o                         
   0   0  10      49367.16      48437.41       411.85 o                         
   1   0  10      10689.96      10758.59       167.96 o                         
   2   0  10      44862.40      44925.61       351.83 o                         
   3   0  10      94910.36      94029.55       644.65 o                         
   4   0  10        201.93        224.45        41.69 o                         
   5   0  10      34639.07      34768.65       297.72 o                         
   6   0  10       9662.77       9903.17       150.31 o                         
   7   0  10       2377.08       2558.17        84.45 o                         
   8   0  10       5733.27       5921.11       130.18 o                         
   9   0  10      11287.11      11719.16       193.68 o                         
  10   0  10        103.57        121.02        69.60 o                         
  11   0  10         31.13         32.08        91.06 o                         
 -12   1  10       3578.38       3618.46       141.65 o                         
 -11   1  10       1163.28       1191.43        68.40 o                         
 -10   1  10       6025.62       6288.22       118.67 o                         
  -9   1  10      10203.00      10542.51       138.14 o                         
  -8   1  10         94.21        165.86        37.27 o                         
  -7   1  10      16258.69      16548.27       144.45 o                         
  -6   1  10      28639.65      28712.72       176.05 o                         
  -5   1  10       6486.52       6421.85        63.92 o                         
  -4   1  10      42508.69      42149.74       207.73 o                         
  -3   1  10      98337.84      95978.08       485.12 o                         
  -2   1  10      43795.47      44637.42       218.29 o                         
  -1   1  10      18758.78      19191.68       114.40 o                         
   0   1  10     166371.83     166916.86       699.64 o                         
   1   1  10     149955.50     152595.69       728.52 o                         
   2   1  10       2825.02       2818.18        41.49 o                         
   3   1  10      98483.38      99952.27       518.66 o                         
   4   1  10      85110.24      84801.71       418.10 o                         
   5   1  10      27496.47      27220.07       186.41 o                         
   6   1  10       1033.05       1089.01        45.83 o                         
   7   1  10      31040.13      31140.10       224.49 o                         
   8   1  10      23619.01      23396.23       211.60 o                         
   9   1  10       2053.57       2139.25        64.82 o                         
  10   1  10       1304.94       1445.25        89.21 o                         
  11   1  10       5558.09       5508.90       159.47 o                         
 -12   2  10       4923.45       4752.79       228.51 o                         
 -11   2  10       6646.65       6594.31       149.05 o                         
 -10   2  10        349.41        278.25        52.01 o                         
  -9   2  10       9012.49       9139.56       129.77 o                         
  -8   2  10      32500.94      32928.75       246.71 o                         
  -7   2  10      16787.72      16720.56       156.31 o                         
  -6   2  10       3850.57       3777.36        63.33 o                         
  -5   2  10      56014.19      54588.20       251.49 o                         
  -4   2  10      65854.30      65073.47       320.94 o                         
  -3   2  10       3060.77       3259.59        45.65 o                         
  -2   2  10      44286.52      44260.68       203.63 o                         
  -1   2  10     102583.62     101493.58       420.19 o                         
   0   2  10      23357.73      23086.79       143.96 o                         
   1   2  10      11802.71      11540.93       101.17 o                         
   2   2  10      59884.42      59662.84       302.00 o                         
   3   2  10      38661.16      37960.70       199.45 o                         
   4   2  10        116.32        275.03        26.12 o                         
   5   2  10      29750.36      29475.94       191.98 o                         
   6   2  10      19069.15      19239.41       160.54 o                         
   7   2  10        519.84        563.99        45.95 o                         
   8   2  10       4263.73       4361.27        88.47 o                         
   9   2  10      10057.52       9798.61       156.53 o                         
  10   2  10       2219.10       2211.46        95.29 o                         
  11   2  10        388.32        476.67       107.18 o                         
 -11   3  10       1611.59       1674.65        89.13 o                         
 -10   3  10      12517.04      12595.97       188.75 o                         
  -9   3  10       4277.89       4276.09       106.20 o                         
  -8   3  10         91.14        203.77        40.26 o                         
  -7   3  10      12925.60      12914.90       146.03 o                         
  -6   3  10      26576.44      26730.60       186.75 o                         
  -5   3  10       5570.74       5479.64        57.57 o                         
  -4   3  10       5115.82       5211.43        57.42 o                         
  -3   3  10      45303.12      44357.14       264.98 o                         
  -2   3  10      25632.32      24883.77       163.69 o                         
  -1   3  10        833.46        915.29        29.90 o                         
   0   3  10      31011.50      31014.20       178.91 o                         
   1   3  10      35580.98      35096.90       230.83 o                         
   2   3  10         22.24        150.54        21.38 o                         
   3   3  10      15214.55      15408.45       120.82 o                         
   4   3  10      17161.41      17025.26       139.59 o                         
   5   3  10       5307.87       5274.34        74.90 o                         
   6   3  10       8074.23       8297.98       110.22 o                         
   7   3  10      16711.38      16883.48       182.78 o                         
   8   3  10       5055.28       4979.80       111.46 o                         
   9   3  10         76.71         38.42        57.08 o                         
  10   3  10       8661.01       8279.69       179.86 o                         
  11   3  10       7128.49       6416.01       223.66 o                         
 -11   4  10       9938.46       9897.91       377.84 o                         
 -10   4  10        823.45        870.92        70.32 o                         
  -9   4  10        456.80        481.57        53.13 o                         
  -8   4  10       5675.77       5661.89       116.61 o                         
  -7   4  10      10215.72      10344.13       150.20 o                         
  -6   4  10       2223.58       2306.81        58.27 o                         
  -5   4  10        516.79        628.66        39.83 o                         
  -4   4  10       1288.36       1305.01        45.19 o                         
  -3   4  10         35.43        152.85        25.32 o                         
  -2   4  10      18775.72      17947.90       141.07 o                         
  -1   4  10       1793.13       1813.23        42.45 o                         
   0   4  10        154.40        205.15        26.77 o                         
   1   4  10       6767.33       6663.86        76.62 o                         
   2   4  10      41370.11      39892.39       234.14 o                         
   3   4  10       2312.12       2352.57        64.46 o                         
   4   4  10       2364.19       2450.28        64.23 o                         
   5   4  10      17321.95      17205.14       166.30 o                         
   6   4  10      27624.60      26851.86       244.58 o                         
   7   4  10         43.21        185.99        45.09 o                         
   8   4  10       3168.13       3103.55        94.87 o                         
   9   4  10       7769.00       7593.48       158.30 o                         
  10   4  10       8040.94       7797.92       268.63 o                         
  11   4  10        647.51        564.83       122.85 o                         
 -11   5  10       1166.87       1299.12       136.70 o                         
 -10   5  10       8708.06       8901.81       181.09 o                         
  -9   5  10       3038.35       3089.42        98.25 o                         
  -8   5  10        340.67        328.90        47.81 o                         
  -7   5  10       4542.52       4662.37       106.94 o                         
  -6   5  10      10524.33      10374.08       125.96 o                         
  -5   5  10       4423.83       4289.19        75.64 o                         
  -4   5  10        746.22        800.77        41.51 o                         
  -3   5  10       2229.53       2357.86        57.28 o                         
  -2   5  10       5457.31       5364.67        78.57 o                         
  -1   5  10       3929.81       3955.13        74.02 o                         
   0   5  10        562.78        504.86        39.78 o                         
   1   5  10        116.52        217.62        31.25 o                         
   2   5  10         28.97         78.27        31.18 o                         
   3   5  10        157.91        198.49        34.77 o                         
   4   5  10        230.41        306.31        37.03 o                         
   5   5  10        511.79        600.24        45.35 o                         
   6   5  10       4214.43       4304.20        98.68 o                         
   7   5  10       2714.62       2678.69        86.25 o                         
   8   5  10       1307.50       1207.54        84.82 o                         
   9   5  10       2403.97       2364.99       106.42 o                         
  10   5  10       9911.60       9339.01       296.26 o                         
 -10   6  10       1048.88       1083.47       144.30 o                         
  -9   6  10        273.35        343.29        66.82 o                         
  -8   6  10        455.17        457.83        58.09 o                         
  -7   6  10         25.26         49.08        47.75 o                         
  -6   6  10          4.91         25.70        44.08 o                         
  -5   6  10        449.20        517.97        42.08 o                         
  -4   6  10       2087.74       2106.94        62.92 o                         
  -3   6  10       2372.56       2330.32        64.24 o                         
  -2   6  10        362.36        367.06        39.70 o                         
  -1   6  10       1124.90       1223.04        49.50 o                         
   0   6  10       5530.75       5601.15        91.81 o                         
   1   6  10       1004.98       1151.12        51.98 o                         
   2   6  10       2481.81       2570.58        60.06 o                         
   3   6  10        313.15        326.13        38.43 o                         
   4   6  10       1441.33       1518.36        60.30 o                         
   5   6  10       4425.08       4675.63       109.40 o                         
   6   6  10       7657.15       7631.41       142.23 o                         
   7   6  10        366.99        373.48        55.43 o                         
   8   6  10       1994.00       1974.82        89.94 o                         
   9   6  10       4661.59       4801.43       170.17 o                         
  -9   7  10        934.24       1295.27       234.08 o                         
  -8   7  10       1416.56       1497.19        95.79 o                         
  -7   7  10        443.70        634.17        68.84 o                         
  -6   7  10        105.83         88.98        52.83 o                         
  -5   7  10        207.06        237.98        46.89 o                         
  -4   7  10        396.99        373.40        47.68 o                         
  -3   7  10        754.35        755.39        53.76 o                         
  -2   7  10         31.62          7.13        38.45 o                         
  -1   7  10       1309.10       1407.20        70.32 o                         
   0   7  10         39.54          6.83        43.87 o                         
   1   7  10       1379.55       1421.23        65.81 o                         
   2   7  10        212.72        241.29        48.92 o                         
   3   7  10       1344.67       1500.26        85.18 o                         
   4   7  10         31.44        188.72        53.12 o                         
   5   7  10        205.55        282.99        55.80 o                         
   6   7  10        361.79        503.80        71.37 o                         
   7   7  10         88.71        336.02        72.18 o                         
   8   7  10       1149.44       1340.32       127.05 o                         
   9   7  10        425.46        356.48       119.79 o                         
  -8   8  10          1.05        212.96       147.07 o                         
  -7   8  10       1757.61       1585.45        92.11 o                         
  -6   8  10        110.62        121.93        59.07 o                         
  -5   8  10        588.46        791.29        65.40 o                         
  -4   8  10        867.02        923.01        63.69 o                         
  -3   8  10       1729.93       1752.06        77.04 o                         
  -2   8  10        972.64       1007.19        59.19 o                         
  -1   8  10        203.61        242.15        45.32 o                         
   0   8  10         66.04        139.20        51.35 o                         
   1   8  10        448.25        439.91        62.18 o                         
   2   8  10       1874.12       1820.00        92.29 o                         
   3   8  10        399.06        391.33        64.47 o                         
   4   8  10        167.66        166.49        58.09 o                         
   5   8  10         21.46        152.77        77.05 o                         
   6   8  10        155.59        276.95        87.56 o                         
   7   8  10        825.89        970.97       172.69 o                         
  -7   9  10          5.69        170.84       223.55 o                         
  -6   9  10       1658.36       1581.48       122.61 o                         
  -5   9  10       2194.61       2199.31        94.20 o                         
  -4   9  10        300.97        381.58        57.27 o                         
  -3   9  10        134.95        121.59        52.99 o                         
  -2   9  10       1620.14       1753.90        94.71 o                         
  -1   9  10        700.96        783.78        68.44 o                         
   0   9  10        437.57        547.94        68.19 o                         
   1   9  10         10.41         95.34        64.75 o                         
   2   9  10         31.58          7.63        62.32 o                         
   3   9  10        290.50        496.56        84.12 o                         
   4   9  10          7.17        290.83        75.92 o                         
   5   9  10       1619.82       1690.39       152.72 o                         
   6   9  10       2123.73       2816.59       403.74 o                         
  -4  10  10        143.23        383.17       167.96 o                         
  -3  10  10         16.32         51.70       108.70 o                         
  -2  10  10        392.40        785.45       132.81 o                         
  -1  10  10        296.04        444.44        97.02 o                         
   0  10  10        790.95       1108.76       121.87 o                         
   1  10  10       1901.39       2237.50       172.59 o                         
   2  10  10       2321.04       2469.86       158.18 o                         
   3  10  10         36.24        221.73        87.31 o                         
   4  10  10       1862.36       1014.75       276.38 o                         
 -12   1  11       2380.24       2195.87       125.67 o                         
 -11   1  11       1120.00       1119.65        66.47 o                         
 -10   1  11       2506.86       2408.83        79.93 o                         
  -9   1  11         75.75        164.87        42.99 o                         
  -8   1  11       3630.03       3620.82        79.40 o                         
  -7   1  11        665.70        679.74        40.87 o                         
  -6   1  11       5942.37       5875.96        83.70 o                         
  -5   1  11        356.01        405.82        24.12 o                         
  -4   1  11       2798.11       2737.95        41.54 o                         
  -3   1  11         43.82         78.19        14.81 o                         
  -2   1  11       8995.78       8651.42        63.56 o                         
  -1   1  11       3442.57       3693.44        50.83 o                         
   0   1  11       3077.70       3095.88        49.85 o                         
   1   1  11         54.34        206.91        31.64 o                         
   2   1  11       5642.38       5668.28        62.20 o                         
   3   1  11        194.51        193.01        22.65 o                         
   4   1  11       3553.77       3500.89        62.97 o                         
   5   1  11        297.42        350.74        31.42 o                         
   6   1  11        105.06         33.10        36.28 o                         
   7   1  11       2298.03       2134.45        77.88 o                         
   8   1  11       1087.24       1107.73        52.90 o                         
   9   1  11        863.35        940.26        53.37 o                         
  10   1  11        233.64        253.69        70.48 o                         
  11   1  11       1046.50        972.88        90.72 o                         
 -12   2  11        358.43        201.07       100.50 o                         
 -11   2  11       1746.55       1793.05        87.37 o                         
 -10   2  11       2624.63       2601.99        91.48 o                         
  -9   2  11        864.39        898.16        51.73 o                         
  -8   2  11        852.71       1032.81        48.82 o                         
  -7   2  11      12031.72      11707.13       129.90 o                         
  -6   2  11       7254.03       7246.21        96.69 o                         
  -5   2  11       4764.54       4485.18        52.50 o                         
  -4   2  11        723.18        814.58        25.73 o                         
  -3   2  11      11356.68      11086.75        88.79 o                         
  -2   2  11      20734.39      20028.18       123.62 o                         
  -1   2  11      33446.25      32638.50       170.18 o                         
   0   2  11       4129.35       4289.58        58.79 o                         
   1   2  11       6705.36       6580.16        74.60 o                         
   2   2  11      49806.16      48679.15       272.82 o                         
   3   2  11      38044.31      37237.60       210.69 o                         
   4   2  11       4994.18       5133.35        67.08 o                         
   5   2  11       3254.49       3126.43        62.09 o                         
   6   2  11      29624.42      29568.78       212.65 o                         
   7   2  11       7811.19       7456.17       112.28 o                         
   8   2  11          0.79         48.63        42.44 o                         
   9   2  11         50.64        132.19        52.27 o                         
  10   2  11       1619.35       1544.66        84.50 o                         
  11   2  11         76.94        170.01        94.53 o                         
 -11   3  11       7295.81       6976.80       157.53 o                         
 -10   3  11       8564.24       8503.37       165.28 o                         
  -9   3  11        391.24        482.37        54.35 o                         
  -8   3  11      11736.78      11653.04       152.84 o                         
  -7   3  11       5948.41       5833.42        90.23 o                         
  -6   3  11      11564.01      11100.23       108.79 o                         
  -5   3  11        330.70        417.07        27.27 o                         
  -4   3  11       4195.06       4004.93        53.88 o                         
  -3   3  11       4636.93       4362.73        59.93 o                         
  -2   3  11      20506.50      19667.93       125.41 o                         
  -1   3  11       2141.67       2350.59        38.63 o                         
   0   3  11       6201.98       6074.51        71.17 o                         
   1   3  11       5193.19       5105.69        65.59 o                         
   2   3  11       9968.16      10122.35        94.27 o                         
   3   3  11       1351.75       1390.82        45.35 o                         
   4   3  11      19977.40      19565.30       152.44 o                         
   5   3  11         39.02        108.49        26.88 o                         
   6   3  11       1134.84       1259.25        53.31 o                         
   7   3  11       9700.36       9429.12       137.56 o                         
   8   3  11       4765.54       4779.31       109.08 o                         
   9   3  11       3022.44       2900.93       102.84 o                         
  10   3  11       3484.00       3440.06       144.23 o                         
  11   3  11       3974.19       3465.08       186.79 o                         
 -11   4  11       1002.18       1162.30       162.00 o                         
 -10   4  11       5445.50       5427.01       134.69 o                         
  -9   4  11       2094.23       2143.80        88.63 o                         
  -8   4  11         85.77        135.02        48.56 o                         
  -7   4  11       6373.17       6481.67       120.96 o                         
  -6   4  11      13673.09      13939.20       140.65 o                         
  -5   4  11       4723.36       4811.43        81.51 o                         
  -4   4  11          5.86          4.61        32.36 o                         
  -3   4  11       6276.69       6295.94        78.98 o                         
  -2   4  11      25962.55      25350.46       192.45 o                         
  -1   4  11      17056.43      16661.78       136.01 o                         
   0   4  11       7369.90       7381.92        92.04 o                         
   1   4  11      11425.09      11437.15       104.23 o                         
   2   4  11      57020.33      56041.95       347.76 o                         
   3   4  11      17387.59      17296.91       158.21 o                         
   4   4  11       1249.92       1316.94        51.88 o                         
   5   4  11      16788.70      16804.66       178.59 o                         
   6   4  11      26973.10      26751.78       244.62 o                         
   7   4  11       2701.96       2821.30        84.16 o                         
   8   4  11       1868.56       1934.29        87.94 o                         
   9   4  11       7122.61       6905.94       157.20 o                         
  10   4  11       1155.34       1258.97        94.85 o                         
 -11   5  11       7683.72       6992.67       389.29 o                         
 -10   5  11       2958.40       3216.13       121.13 o                         
  -9   5  11        160.29        197.42        51.58 o                         
  -8   5  11       4169.10       4339.07       105.06 o                         
  -7   5  11       9240.50       9361.86       142.80 o                         
  -6   5  11        438.86        421.04        44.29 o                         
  -5   5  11        756.10        763.67        42.65 o                         
  -4   5  11       1362.85       1436.37        50.55 o                         
  -3   5  11      15415.56      15370.57       147.21 o                         
  -2   5  11        400.64        521.19        39.67 o                         
  -1   5  11       2546.86       2639.50        66.29 o                         
   0   5  11       5458.42       5488.74        81.51 o                         
   1   5  11      15633.15      15478.23       145.37 o                         
   2   5  11        249.04        341.70        37.45 o                         
   3   5  11       7231.79       7421.34       101.76 o                         
   4   5  11      19393.30      19730.86       199.33 o                         
   5   5  11       2336.45       2411.02        78.29 o                         
   6   5  11      12237.32      12302.52       184.42 o                         
   7   5  11      10578.96      10630.45       184.38 o                         
   8   5  11       3061.90       3160.20       115.97 o                         
   9   5  11       1391.61       1511.22        94.30 o                         
  10   5  11      10360.09      10286.84       474.72 o                         
 -10   6  11       3114.16       3135.55       219.41 o                         
  -9   6  11       5997.36       6255.77       161.97 o                         
  -8   6  11       2546.70       2380.45        93.49 o                         
  -7   6  11         14.01         61.94        45.41 o                         
  -6   6  11       4168.57       4269.06       104.21 o                         
  -5   6  11       5108.40       5260.88        93.03 o                         
  -4   6  11        718.66        726.59        47.63 o                         
  -3   6  11        506.63        723.37        49.82 o                         
  -2   6  11       6011.81       6274.97       104.30 o                         
  -1   6  11       2639.80       2665.23        66.37 o                         
   0   6  11         14.83         36.84        37.62 o                         
   1   6  11       8438.27       8694.78       154.68 o                         
   2   6  11      10106.61      10313.20       125.23 o                         
   3   6  11         34.48        143.04        38.38 o                         
   4   6  11       5601.37       5849.28       118.69 o                         
   5   6  11      21261.88      21666.47       256.62 o                         
   6   6  11       4631.54       4583.78       119.98 o                         
   7   6  11       1631.43       1716.45       150.11 o                         
   8   6  11      15313.07      15238.54       240.94 o                         
   9   6  11      15201.26      14544.07       307.44 o                         
  -9   7  11         91.54        104.00       126.15 o                         
  -8   7  11       1620.28       1670.83        97.68 o                         
  -7   7  11       6005.85       5956.19       148.05 o                         
  -6   7  11        145.53         79.20        53.16 o                         
  -5   7  11       3712.68       3717.40       103.00 o                         
  -4   7  11       5471.20       5617.25       112.77 o                         
  -3   7  11       6596.74       6661.02       120.81 o                         
  -2   7  11       2109.23       2106.26        67.66 o                         
  -1   7  11      13381.19      13586.07       160.82 o                         
   0   7  11      10653.41      10603.27       158.14 o                         
   1   7  11       5953.67       6173.37       121.91 o                         
   2   7  11       6598.57       6747.21       148.60 o                         
   3   7  11      21571.68      21871.30       285.42 o                         
   4   7  11       9819.04       9778.72       169.59 o                         
   5   7  11        175.11        250.13        67.19 o                         
   6   7  11      11991.89      11941.63       223.18 o                         
   7   7  11      11826.52      12279.49       312.24 o                         
   8   7  11        948.44        810.09       105.19 o                         
  -7   8  11        327.32        219.76        73.10 o                         
  -6   8  11        826.37        883.13        73.01 o                         
  -5   8  11      10612.76      10488.34       176.16 o                         
  -4   8  11        439.13        545.83        56.42 o                         
  -3   8  11       1045.77       1183.53        65.10 o                         
  -2   8  11       2306.55       2325.02        86.02 o                         
  -1   8  11       2762.64       2747.70        91.56 o                         
   0   8  11       5091.27       5305.73       132.51 o                         
   1   8  11       8179.45       8279.33       164.23 o                         
   2   8  11        628.25        607.89        74.16 o                         
   3   8  11        561.20        593.46       102.24 o                         
   4   8  11      16489.94      16265.36       245.97 o                         
   5   8  11      10866.57      10897.56       279.38 o                         
   6   8  11        156.92        253.21       112.26 o                         
   7   8  11       3949.02       4490.32       494.70 o                         
  -6   9  11        782.95        684.70        94.38 o                         
  -5   9  11       3176.47       2932.70       117.09 o                         
  -4   9  11      12704.53      12513.22       214.44 o                         
  -3   9  11       2647.11       2529.48       104.59 o                         
  -2   9  11        461.32        441.07        71.46 o                         
  -1   9  11      15312.42      15214.44       247.27 o                         
   0   9  11      13648.31      13619.98       249.00 o                         
   1   9  11        244.56        232.24        66.25 o                         
   2   9  11       5664.37       5702.68       165.43 o                         
   3   9  11      18069.15      17874.30       321.95 o                         
   4   9  11       5358.75       5300.11       177.01 o                         
   5   9  11       1070.74       1051.35       158.44 o                         
  -4  10  11        346.02        132.79       236.84 o                         
  -3  10  11       4338.89       4522.17       255.84 o                         
  -2  10  11       9167.00       9004.93       354.53 o                         
  -1  10  11       2547.83       2685.16       212.07 o                         
   0  10  11       2094.92       2170.74       198.92 o                         
   1  10  11      10280.21      10432.87       382.49 o                         
   2  10  11       3585.34       3547.22       182.78 o                         
   3  10  11        250.83        470.70       118.45 o                         
   4  10  11       6281.69       6326.88       544.31 o                         
 -12   0  12       3930.50       3877.38       245.26 o                         
 -11   0  12         37.26         89.37        67.87 o                         
 -10   0  12      24817.19      25136.09       336.83 o                         
  -9   0  12      43721.80      43739.30       453.56 o                         
  -8   0  12         64.65        239.55        58.40 o                         
  -7   0  12      11169.02      11731.01       161.15 o                         
  -6   0  12      58954.73      58548.56       449.14 o                         
  -5   0  12      11939.83      11953.44       135.61 o                         
  -4   0  12      26650.18      26273.79       226.74 o                         
  -3   0  12      34856.76      34942.23       234.40 o                         
  -2   0  12      20382.90      20167.15       173.62 o                         
  -1   0  12       4371.87       4555.81        64.29 o                         
   0   0  12      81439.93      81718.98       547.69 o                         
   1   0  12      13138.23      13012.98       145.03 o                         
   2   0  12        964.63        996.07        42.76 o                         
   3   0  12       5642.00       5402.52        84.91 o                         
   4   0  12      60643.06      60705.43       548.84 o                         
   5   0  12       1713.88       1839.67        77.82 o                         
   6   0  12        898.75        919.28        65.77 o                         
   7   0  12       2906.91       2921.66       105.86 o                         
   8   0  12      15280.21      15017.17       267.63 o                         
   9   0  12        674.09        539.35        79.42 o                         
  10   0  12        121.53         45.43        93.13 o                         
  11   0  12       3046.75       2798.22       267.89 o                         
 -12   1  12      14199.66      14252.91       325.69 o                         
 -11   1  12      13483.24      13822.64       194.05 o                         
 -10   1  12        170.85        183.55        44.65 o                         
  -9   1  12      19084.23      19596.32       207.46 o                         
  -8   1  12      60934.09      61870.30       395.82 o                         
  -7   1  12      25679.07      26068.60       205.53 o                         
  -6   1  12       7346.11       7452.88        83.92 o                         
  -5   1  12      92370.97      92356.27       425.10 o                         
  -4   1  12     103148.98     101318.51       462.48 o                         
  -3   1  12       6903.31       6930.74        63.58 o                         
  -2   1  12      36637.37      36740.75       183.55 o                         
  -1   1  12      84745.09      85311.96       390.89 o                         
   0   1  12      36331.07      37264.84       203.70 o                         
   1   1  12        244.99        303.06        26.68 o                         
   2   1  12      13029.55      13396.16       109.63 o                         
   3   1  12       8769.06       8669.47        83.49 o                         
   4   1  12        511.53        563.79        40.73 o                         
   5   1  12        389.78        429.02        38.60 o                         
   6   1  12        393.26        444.40        45.45 o                         
   7   1  12        445.87        388.95        43.27 o                         
   8   1  12       2062.53       2119.55        71.08 o                         
   9   1  12        513.09        509.32        48.02 o                         
  10   1  12        534.92        422.74        68.01 o                         
  11   1  12        661.13        686.73        94.24 o                         
 -12   2  12       3222.97       3331.08       286.77 o                         
 -11   2  12        827.79       1103.32        77.07 o                         
 -10   2  12      15699.55      15725.68       223.56 o                         
  -9   2  12      18668.03      18797.15       203.46 o                         
  -8   2  12        240.72        271.83        40.80 o                         
  -7   2  12      17278.59      17519.23       165.06 o                         
  -6   2  12      40563.09      39818.38       266.90 o                         
  -5   2  12       3928.26       3875.11        57.47 o                         
  -4   2  12      14189.09      13881.29       107.81 o                         
  -3   2  12      44466.61      44023.57       234.04 o                         
  -2   2  12      14096.92      13844.78       100.24 o                         
  -1   2  12       5695.60       6227.89        66.99 o                         
   0   2  12      35201.06      35131.34       219.57 o                         
   1   2  12      24948.06      25216.87       171.10 o                         
   2   2  12         12.05        237.24        26.34 o                         
   3   2  12      14034.90      14017.49       105.41 o                         
   4   2  12      28203.05      28291.66       183.11 o                         
   5   2  12       4322.11       4389.58        73.43 o                         
   6   2  12       2634.11       2854.97        64.06 o                         
   7   2  12       7018.71       7136.38       110.12 o                         
   8   2  12       7424.17       7439.72       123.40 o                         
   9   2  12       1520.29       1512.29        76.91 o                         
  10   2  12       1224.93       1169.71        88.71 o                         
  11   2  12       5505.89       5272.41       228.15 o                         
 -12   3  12       3486.66       4090.38       460.15 o                         
 -11   3  12      10313.03      10580.67       208.57 o                         
 -10   3  12       1162.14       1323.84        79.70 o                         
  -9   3  12       4238.97       4264.05       108.67 o                         
  -8   3  12      12258.85      12327.34       164.74 o                         
  -7   3  12       5070.50       4906.62        84.58 o                         
  -6   3  12       2261.34       2346.64        55.64 o                         
  -5   3  12      17276.34      17347.48       133.07 o                         
  -4   3  12      15614.67      15334.12       115.20 o                         
  -3   3  12        107.34        132.42        29.23 o                         
  -2   3  12      34365.14      33925.77       255.48 o                         
  -1   3  12      26202.38      25921.20       156.34 o                         
   0   3  12       1669.93       1724.39        42.02 o                         
   1   3  12      14606.10      14618.78       129.15 o                         
   2   3  12      40882.39      39951.96       236.15 o                         
   3   3  12       7867.50       7868.47        85.91 o                         
   4   3  12        198.35        370.09        40.49 o                         
   5   3  12      11059.01      11228.47       132.29 o                         
   6   3  12      20604.56      20003.30       191.26 o                         
   7   3  12       2883.30       3029.35        87.71 o                         
   8   3  12       1323.97       1436.51        70.20 o                         
   9   3  12       9762.78       9250.65       187.47 o                         
  10   3  12       4818.52       4526.41       149.80 o                         
  11   3  12         27.49        101.21       114.62 o                         
 -11   4  12       2908.17       3292.94       232.91 o                         
 -10   4  12       3850.52       3819.42       127.51 o                         
  -9   4  12       1000.58       1003.79        64.15 o                         
  -8   4  12         24.24         92.52        44.66 o                         
  -7   4  12      18537.79      18515.72       234.17 o                         
  -6   4  12      11978.66      12179.69       139.88 o                         
  -5   4  12        119.06        203.64        45.65 o                         
  -4   4  12       2689.70       2607.64        67.82 o                         
  -3   4  12      32222.08      31480.92       235.01 o                         
  -2   4  12       8778.14       8429.81        98.21 o                         
  -1   4  12       3495.29       3482.73        54.00 o                         
   0   4  12       4749.77       4848.08        64.76 o                         
   1   4  12      27595.04      27266.74       203.20 o                         
   2   4  12       1155.60       1227.38        61.26 o                         
   3   4  12      13792.55      13712.70       137.29 o                         
   4   4  12       7403.45       7458.64       112.39 o                         
   5   4  12       6426.39       6407.23       123.00 o                         
   6   4  12       3112.95       3273.04        89.94 o                         
   7   4  12      15217.74      15061.09       223.21 o                         
   8   4  12       2033.82       1916.58        97.56 o                         
   9   4  12        629.14        616.56        68.87 o                         
  10   4  12       5509.43       4801.33       203.00 o                         
 -11   5  12       1633.12       1504.73       278.61 o                         
 -10   5  12       1591.32       1550.21       139.26 o                         
  -9   5  12        175.58        267.16        53.88 o                         
  -8   5  12        202.99        187.62        51.14 o                         
  -7   5  12        117.62        138.50        46.65 o                         
  -6   5  12        163.30        196.91        42.95 o                         
  -5   5  12        313.57        372.56        43.86 o                         
  -4   5  12        570.46        719.48        45.93 o                         
  -3   5  12       5762.00       5897.86        99.49 o                         
  -2   5  12       8252.87       8111.99       115.47 o                         
  -1   5  12       3727.06       3619.84        76.52 o                         
   0   5  12        908.06       1004.84        39.50 o                         
   1   5  12      23920.00      23553.23       180.76 o                         
   2   5  12      29303.48      29240.69       241.05 o                         
   3   5  12      11388.09      11390.62       145.20 o                         
   4   5  12       1647.54       1833.40        69.95 o                         
   5   5  12      32486.08      32068.05       410.67 o                         
   6   5  12      24367.20      23878.56       287.65 o                         
   7   5  12       7231.24       7262.39       155.69 o                         
   8   5  12       2212.16       2242.64       109.41 o                         
   9   5  12      17498.53      16798.11       284.81 o                         
  10   5  12       6974.77       7067.44       586.86 o                         
 -10   6  12        230.67        167.00        98.33 o                         
  -9   6  12          8.57         29.21        58.34 o                         
  -8   6  12        759.21        775.96        67.19 o                         
  -7   6  12       3850.50       3848.55       110.43 o                         
  -6   6  12        599.07        625.10        55.07 o                         
  -5   6  12        135.39        124.74        41.53 o                         
  -4   6  12        601.92        615.60        48.75 o                         
  -3   6  12       3577.77       3546.49        97.38 o                         
  -2   6  12       3950.39       3863.16        98.74 o                         
  -1   6  12        205.71        176.84        38.56 o                         
   0   6  12       3080.02       3147.51        78.09 o                         
   1   6  12       7568.16       7783.81       126.15 o                         
   2   6  12       2453.67       2551.53        71.32 o                         
   3   6  12       1361.54       1461.09        62.70 o                         
   4   6  12       6719.68       6763.08       129.29 o                         
   5   6  12       2767.27       2850.03        98.01 o                         
   6   6  12        265.26        375.26        63.47 o                         
   7   6  12       8612.51       8472.83       192.67 o                         
   8   6  12       2188.06       2413.78       123.04 o                         
   9   6  12        250.10        257.77       128.37 o                         
  -9   7  12         77.38        194.50       132.23 o                         
  -8   7  12        727.28        814.39        78.22 o                         
  -7   7  12        743.35        722.96        75.87 o                         
  -6   7  12        729.62        847.86        71.84 o                         
  -5   7  12         28.38        157.61        52.52 o                         
  -4   7  12        387.29        469.16        53.88 o                         
  -3   7  12        418.09        437.99        53.67 o                         
  -2   7  12        114.47        175.39        45.10 o                         
  -1   7  12        594.20        704.00        55.85 o                         
   0   7  12         43.55        135.54        46.08 o                         
   1   7  12       1916.45       1997.70        77.18 o                         
   2   7  12       2059.17       2154.54        94.60 o                         
   3   7  12       5632.19       5745.61       161.17 o                         
   4   7  12        122.54        101.60        50.92 o                         
   5   7  12       9470.40       9287.71       194.04 o                         
   6   7  12       4618.11       4775.85       163.38 o                         
   7   7  12       2501.52       2667.00       129.90 o                         
   8   7  12       2260.37       2372.15       180.40 o                         
  -7   8  12        220.55        421.76        91.65 o                         
  -6   8  12        224.41        329.77        67.91 o                         
  -5   8  12        175.25        302.60        61.61 o                         
  -4   8  12         60.88        212.30        60.18 o                         
  -3   8  12       1217.37       1288.47        70.69 o                         
  -2   8  12        413.97        310.00        50.73 o                         
  -1   8  12       2871.53       2970.75       101.56 o                         
   0   8  12        660.93       1015.66        77.47 o                         
   1   8  12        355.18        486.19        65.63 o                         
   2   8  12       2563.81       2473.77       107.15 o                         
   3   8  12        223.49        487.64        68.83 o                         
   4   8  12       3141.62       3676.27       141.87 o                         
   5   8  12        669.25        922.25       100.35 o                         
   6   8  12         72.69        324.83        92.70 o                         
   7   8  12        297.99        786.23       305.86 o                         
  -6   9  12          9.43        243.24       103.02 o                         
  -5   9  12        534.37        561.63       103.53 o                         
  -4   9  12        427.59        464.50        70.91 o                         
  -3   9  12       3581.47       3587.66       127.38 o                         
  -2   9  12       1089.17       1151.84        87.61 o                         
  -1   9  12         63.38        264.40        75.67 o                         
   0   9  12       1611.32       1777.86       105.27 o                         
   1   9  12       4974.90       4881.72       145.91 o                         
   2   9  12        549.13        715.49        83.02 o                         
   3   9  12         22.07        118.72        69.46 o                         
   4   9  12        861.30        851.02       108.27 o                         
   5   9  12       1053.28       1407.42       183.81 o                         
  -4  10  12        785.69        473.71       211.39 o                         
  -3  10  12       2321.87       2309.19       196.61 o                         
  -2  10  12        147.25        309.00       157.71 o                         
  -1  10  12       1077.12       1453.58       333.63 o                         
   0  10  12       1192.81       2056.02       369.62 o                         
   1  10  12        122.12        478.37       114.52 o                         
   2  10  12        419.19        440.68       141.34 o                         
   3  10  12        648.36        642.47       165.55 o                         
 -12   1  13          5.38         37.05        93.63 o                         
 -11   1  13          3.31         80.32        50.48 o                         
 -10   1  13        536.20        621.81        53.50 o                         
  -9   1  13        698.87        788.94        54.20 o                         
  -8   1  13        182.90        262.42        45.22 o                         
  -7   1  13        295.25        305.78        35.83 o                         
  -6   1  13        272.43        295.41        31.61 o                         
  -5   1  13       5197.23       5050.20        68.48 o                         
  -4   1  13         62.71         89.54        19.34 o                         
  -3   1  13        130.04        183.54        18.84 o                         
  -2   1  13       1298.24       1402.80        31.08 o                         
  -1   1  13      12754.40      12509.81       101.63 o                         
   0   1  13        221.73        294.08        22.44 o                         
   1   1  13        272.37        263.79        27.61 o                         
   2   1  13       4272.62       4309.22        59.18 o                         
   3   1  13       9875.19       9554.74        94.69 o                         
   4   1  13        816.61        799.01        32.77 o                         
   5   1  13        998.12       1008.99        49.77 o                         
   6   1  13         52.14         99.10        38.93 o                         
   7   1  13       1467.35       1484.06        59.59 o                         
   8   1  13        207.18        188.67        53.84 o                         
   9   1  13         12.69        -30.14        44.07 o                         
  10   1  13        593.09        563.59        69.58 o                         
  11   1  13         31.34        201.04       115.98 o                         
 -12   2  13       1274.09       1265.27       316.20 o                         
 -11   2  13       3507.60       3665.67       121.17 o                         
 -10   2  13       5353.82       5321.62       132.70 o                         
  -9   2  13       5093.94       5135.50       106.64 o                         
  -8   2  13        269.18        369.57        43.88 o                         
  -7   2  13       8419.63       8505.33       112.77 o                         
  -6   2  13      15745.92      15302.00       148.57 o                         
  -5   2  13      18418.04      17788.19       128.64 o                         
  -4   2  13        710.96        844.47        28.28 o                         
  -3   2  13      15871.20      15363.49       113.88 o                         
  -2   2  13      33130.15      31933.80       176.82 o                         
  -1   2  13       7871.40       8083.24        76.17 o                         
   0   2  13        133.16        158.20        20.12 o                         
   1   2  13       3266.15       3248.18        54.66 o                         
   2   2  13       3830.33       3786.21        54.01 o                         
   3   2  13         34.55         90.28        30.21 o                         
   4   2  13        534.21        541.01        29.74 o                         
   5   2  13       1718.66       1718.44        47.66 o                         
   6   2  13       2315.55       2196.78        59.44 o                         
   7   2  13       1844.43       1785.05        64.72 o                         
   8   2  13       3541.32       3515.29        94.53 o                         
   9   2  13       7153.29       6758.44       152.01 o                         
  10   2  13       2548.22       2424.88       110.39 o                         
  11   2  13        177.82        220.47       101.67 o                         
 -11   3  13        230.62        251.25        76.49 o                         
 -10   3  13        196.82        211.19        57.27 o                         
  -9   3  13       2297.58       2252.67        89.57 o                         
  -8   3  13        130.65        124.60        45.72 o                         
  -7   3  13       1229.95       1205.95        52.88 o                         
  -6   3  13         90.46        146.51        30.61 o                         
  -5   3  13      13849.58      13518.95       117.27 o                         
  -4   3  13       3448.24       3335.03        60.36 o                         
  -3   3  13        167.68        253.26        29.05 o                         
  -2   3  13      10144.26       9940.74       100.62 o                         
  -1   3  13      42004.84      41199.12       216.52 o                         
   0   3  13       2257.06       2361.46        51.73 o                         
   1   3  13       7408.05       7203.90        85.54 o                         
   2   3  13      23344.51      22920.05       172.81 o                         
   3   3  13      22955.87      22748.32       166.73 o                         
   4   3  13       2784.33       2818.14        61.11 o                         
   5   3  13      10699.46      10676.47       130.38 o                         
   6   3  13       1597.99       1613.78        62.74 o                         
   7   3  13        654.41        727.44        60.03 o                         
   8   3  13       2210.28       2113.55        90.38 o                         
   9   3  13        656.17        769.75       107.77 o                         
  10   3  13       1084.44       1307.89       143.36 o                         
 -11   4  13       5841.75       5382.81       286.26 o                         
 -10   4  13       5018.66       5022.31       146.66 o                         
  -9   4  13       2244.92       2456.60        94.22 o                         
  -8   4  13         51.28         49.05        46.95 o                         
  -7   4  13      12795.27      12949.67       183.33 o                         
  -6   4  13      12300.39      12219.32       142.29 o                         
  -5   4  13       9749.33       9401.65       125.39 o                         
  -4   4  13       1139.42       1141.67        52.60 o                         
  -3   4  13      30780.58      29508.04       228.12 o                         
  -2   4  13      14556.34      14454.29       118.96 o                         
  -1   4  13       1251.19       1341.25        37.02 o                         
   0   4  13      11304.99      11158.87       102.65 o                         
   1   4  13      17245.01      17312.57       153.46 o                         
   2   4  13         82.64        187.97        33.16 o                         
   3   4  13       8372.60       8398.72       100.54 o                         
   4   4  13       3003.02       2988.81        81.63 o                         
   5   4  13         34.16        135.91        46.72 o                         
   6   4  13      10066.96       9972.94       178.39 o                         
   7   4  13       6879.92       7084.37       159.66 o                         
   8   4  13       1251.93       1424.35        91.84 o                         
   9   4  13       4778.65       4757.99       182.45 o                         
  10   4  13       8609.03       8252.67       365.15 o                         
 -10   5  13       1596.11       1222.71       152.94 o                         
  -9   5  13       2088.09       2099.60        86.87 o                         
  -8   5  13       5057.24       4986.18       120.19 o                         
  -7   5  13        681.52        787.55        58.99 o                         
  -6   5  13       5619.90       5449.78       109.71 o                         
  -5   5  13       6806.75       6705.41       112.15 o                         
  -4   5  13      11146.90      10997.99       141.57 o                         
  -3   5  13        353.94        512.54        49.24 o                         
  -2   5  13      19383.51      18956.25       266.73 o                         
  -1   5  13      16648.41      16567.07       165.80 o                         
   0   5  13       2250.25       2322.73        63.05 o                         
   1   5  13      20528.49      20858.48       184.52 o                         
   2   5  13      31548.37      31826.61       277.45 o                         
   3   5  13       1886.99       2090.51        68.83 o                         
   4   5  13       5509.13       5605.05       113.44 o                         
   5   5  13      27151.07      27269.34       308.64 o                         
   6   5  13       9708.42      10072.15       175.98 o                         
   7   5  13       3489.03       3442.77       111.27 o                         
   8   5  13       7713.81       7372.70       183.54 o                         
   9   5  13       7761.32       7605.65       212.98 o                         
 -10   6  13       2277.93       2483.04       573.80 o                         
  -9   6  13         11.04        -77.51        80.20 o                         
  -8   6  13        687.82        780.03        67.22 o                         
  -7   6  13       4300.21       4447.45       118.81 o                         
  -6   6  13       1380.98       1459.78        71.88 o                         
  -5   6  13       1088.79       1273.22        61.30 o                         
  -4   6  13      14444.93      14519.79       180.22 o                         
  -3   6  13      15637.47      15582.51       212.42 o                         
  -2   6  13         31.03        128.81        46.28 o                         
  -1   6  13      14568.26      14389.24       160.25 o                         
   0   6  13      42815.43      43131.05       393.55 o                         
   1   6  13      13055.14      13439.30       169.38 o                         
   2   6  13       3713.92       3931.94        94.50 o                         
   3   6  13      31199.65      31715.06       288.49 o                         
   4   6  13      25082.25      25000.05       263.77 o                         
   5   6  13       1066.45       1190.90        78.49 o                         
   6   6  13      10996.44      11155.78       201.63 o                         
   7   6  13      15668.62      15354.30       251.30 o                         
   8   6  13       2473.60       2570.53       116.98 o                         
   9   6  13       1601.38       1320.00       207.79 o                         
  -9   7  13       4746.57       4152.05       305.11 o                         
  -8   7  13       7658.69       7780.31       251.58 o                         
  -7   7  13         11.66         35.61        64.43 o                         
  -6   7  13       9734.92       9854.02       218.01 o                         
  -5   7  13       8244.00       8586.89       161.82 o                         
  -4   7  13       4558.16       4503.45       108.89 o                         
  -3   7  13       3054.44       3151.01        99.32 o                         
  -2   7  13      17298.92      17439.53       226.52 o                         
  -1   7  13       4526.10       4442.79       110.97 o                         
   0   7  13        111.49        164.95        49.32 o                         
   1   7  13      17614.90      18006.89       217.97 o                         
   2   7  13      20791.88      20683.31       299.62 o                         
   3   7  13         61.06        224.36        59.24 o                         
   4   7  13      12271.89      12240.71       218.30 o                         
   5   7  13      24818.82      24332.68       329.60 o                         
   6   7  13       7997.63       8075.46       206.04 o                         
   7   7  13       5255.05       5465.87       176.58 o                         
   8   7  13      13128.26      12001.86       765.93 o                         
  -7   8  13       1800.42       1872.85       159.74 o                         
  -6   8  13        504.53        518.23        72.79 o                         
  -5   8  13       7979.56       7777.39       172.56 o                         
  -4   8  13      23326.97      23245.15       291.96 o                         
  -3   8  13       4824.75       4935.27       120.96 o                         
  -2   8  13        860.50        891.90        66.83 o                         
  -1   8  13      29120.31      29127.67       413.63 o                         
   0   8  13      38161.72      37916.92       439.95 o                         
   1   8  13       2145.16       2227.20        97.27 o                         
   2   8  13       4540.16       4443.73       138.56 o                         
   3   8  13      30991.76      30764.33       375.22 o                         
   4   8  13      24772.24      24473.94       358.82 o                         
   5   8  13        162.01        135.64        74.11 o                         
   6   8  13       5264.28       5116.80       313.55 o                         
  -6   9  13       8143.04       7543.18       602.85 o                         
  -5   9  13       9215.92       9255.64       347.64 o                         
  -4   9  13        307.02        518.25        72.07 o                         
  -3   9  13       4991.39       4920.92       160.21 o                         
  -2   9  13      10209.08      10077.74       221.09 o                         
  -1   9  13       4816.49       4892.39       156.72 o                         
   0   9  13       2676.64       2862.18       127.00 o                         
   1   9  13       9934.28       9952.79       218.44 o                         
   2   9  13       6755.43       6597.32       181.19 o                         
   3   9  13        341.61        337.82        70.92 o                         
   4   9  13       8611.53       8054.31       299.82 o                         
   5   9  13       9231.34       9437.17       480.62 o                         
  -4  10  13      12560.03      10707.86       672.39 o                         
  -3  10  13       4538.49       4559.39       501.83 o                         
   1  10  13        538.96        216.52       222.28 o                         
   2  10  13       2271.18       1943.50       300.50 o                         
 -12   0  14       9038.38      10140.67       647.64 o                         
 -11   0  14       7900.93       7708.39       192.43 o                         
 -10   0  14       2234.19       2246.05       107.20 o                         
  -9   0  14      21088.85      21576.35       299.85 o                         
  -8   0  14      39629.40      39741.73       416.90 o                         
  -7   0  14       5148.47       5176.27       129.57 o                         
  -6   0  14        467.93        415.86        40.34 o                         
  -5   0  14      55386.41      54432.19       511.12 o                         
  -4   0  14      24849.30      24352.67       225.94 o                         
  -3   0  14         60.09        104.89        26.95 o                         
  -2   0  14       1678.53       1960.66        52.34 o                         
  -1   0  14      27779.84      27699.62       219.11 o                         
   0   0  14       8282.90       8360.67       127.10 o                         
   1   0  14        865.99        966.22        43.99 o                         
   2   0  14       1627.58       1780.20        56.33 o                         
   3   0  14       4941.45       5024.82       101.82 o                         
   4   0  14        224.48        346.97        64.52 o                         
   5   0  14        116.59        157.51        63.72 o                         
   6   0  14        175.34        164.18        60.50 o                         
   7   0  14       1635.97       1607.12       101.91 o                         
   8   0  14       1133.29       1266.57        97.25 o                         
   9   0  14      11475.18      11103.34       275.13 o                         
  10   0  14        838.75        732.91       126.15 o                         
  11   0  14         40.29       -211.35       211.35 o                         
 -12   1  14       8850.76       8832.10       429.09 o                         
 -11   1  14        201.83        186.22        55.39 o                         
 -10   1  14      13601.13      13664.44       191.62 o                         
  -9   1  14      17219.61      17107.33       191.46 o                         
  -8   1  14       2001.31       2113.77        68.32 o                         
  -7   1  14       5672.38       5748.16        94.55 o                         
  -6   1  14       5320.03       5516.94        79.98 o                         
  -5   1  14       2503.95       2382.90        42.71 o                         
  -4   1  14       1412.23       1375.49        34.37 o                         
  -3   1  14       7978.85       7764.35        71.24 o                         
  -2   1  14        253.39        318.69        22.01 o                         
  -1   1  14       8692.99       8925.20        89.53 o                         
   0   1  14       7065.24       7325.11        98.50 o                         
   1   1  14        221.79        309.63        37.30 o                         
   2   1  14         16.08         36.51        23.82 o                         
   3   1  14      10114.98      10179.24        98.51 o                         
   4   1  14      10311.27      10627.49       136.11 o                         
   5   1  14       4501.29       4632.22        85.20 o                         
   6   1  14         16.37         15.56        40.92 o                         
   7   1  14      16721.97      16670.70       191.38 o                         
   8   1  14      15531.36      15026.56       191.11 o                         
   9   1  14       1848.18       1836.12        76.92 o                         
  10   1  14       2417.04       2123.39       103.67 o                         
  11   1  14      12491.15      11856.41       472.60 o                         
 -11   2  14       9721.61      10098.92       189.62 o                         
 -10   2  14        276.71        270.86        57.50 o                         
  -9   2  14       9137.21       9131.72       148.43 o                         
  -8   2  14      21814.42      21879.96       217.09 o                         
  -7   2  14       7975.62       7848.78       110.01 o                         
  -6   2  14       3291.37       3391.85        69.13 o                         
  -5   2  14      27223.46      26688.57       179.82 o                         
  -4   2  14      15860.87      15785.02       122.58 o                         
  -3   2  14        117.77        155.08        23.48 o                         
  -2   2  14       4714.71       4584.10        61.41 o                         
  -1   2  14      17365.06      17590.18       126.03 o                         
   0   2  14       7202.22       7304.85        91.43 o                         
   1   2  14         53.65         75.87        25.61 o                         
   2   2  14       6941.77       7107.45        97.89 o                         
   3   2  14       7532.34       7249.77        71.56 o                         
   4   2  14       1294.89       1395.40        47.68 o                         
   5   2  14       2658.90       2540.35        65.40 o                         
   6   2  14       7420.48       7425.71       116.18 o                         
   7   2  14       1910.60       1963.54        68.64 o                         
   8   2  14         74.86         77.07        49.36 o                         
   9   2  14       7293.04       7145.47       151.62 o                         
  10   2  14       5446.87       5145.15       150.88 o                         
  11   2  14         59.33        444.29       212.32 o                         
 -11   3  14       1249.21       1234.92       143.55 o                         
 -10   3  14      10068.00      10101.19       186.07 o                         
  -9   3  14       3140.51       3136.20       103.95 o                         
  -8   3  14        187.51        239.33        46.46 o                         
  -7   3  14      15603.26      15381.05       170.14 o                         
  -6   3  14      16164.54      15932.10       160.56 o                         
  -5   3  14        448.73        590.09        32.93 o                         
  -4   3  14       5946.36       5866.99        77.56 o                         
  -3   3  14      31793.11      31211.65       225.75 o                         
  -2   3  14      13047.01      12684.55       106.13 o                         
  -1   3  14        572.27        735.58        33.27 o                         
   0   3  14      13825.68      13882.18       127.82 o                         
   1   3  14      22817.88      22600.22       169.69 o                         
   2   3  14       2855.40       2886.83        56.85 o                         
   3   3  14       1508.04       1576.88        42.85 o                         
   4   3  14       9574.29       9470.79       108.35 o                         
   5   3  14      13100.31      13124.97       160.42 o                         
   6   3  14         19.55        138.42        45.22 o                         
   7   3  14       4976.93       4941.13       113.18 o                         
   8   3  14       8807.99       8591.40       169.47 o                         
   9   3  14       1933.19       1986.58        99.22 o                         
  10   3  14       3113.77       2800.05       173.22 o                         
 -11   4  14       6989.39       6853.43       551.49 o                         
 -10   4  14         86.20         79.42        66.88 o                         
  -9   4  14        300.16        299.53        62.16 o                         
  -8   4  14       5293.94       5243.73       114.18 o                         
  -7   4  14       6305.94       6418.90       124.64 o                         
  -6   4  14       6232.51       6401.78       109.30 o                         
  -5   4  14       4077.95       3868.97        83.14 o                         
  -4   4  14       5324.16       5320.52        95.58 o                         
  -3   4  14         49.70        150.05        42.14 o                         
  -2   4  14      25451.68      24584.65       177.23 o                         
  -1   4  14      13125.20      12858.76       115.30 o                         
   0   4  14       4538.67       4545.66        67.84 o                         
   1   4  14       4883.24       4869.87        79.24 o                         
   2   4  14      49667.78      49140.62       359.52 o                         
   3   4  14      14313.50      14376.02       159.27 o                         
   4   4  14       1063.86       1103.64        54.16 o                         
   5   4  14       9828.87       9363.65       171.28 o                         
   6   4  14      36509.27      35677.42       369.71 o                         
   7   4  14       4233.22       4156.01       124.11 o                         
   8   4  14         48.66         40.75        78.55 o                         
   9   4  14       3566.93       3489.59       135.73 o                         
  10   4  14      12612.79      11345.03       735.82 o                         
 -10   5  14       3620.41       3588.48       204.35 o                         
  -9   5  14        264.92        272.15        57.66 o                         
  -8   5  14       3640.61       3604.53       105.09 o                         
  -7   5  14       9272.32       9354.06       164.27 o                         
  -6   5  14      15312.75      15417.85       188.32 o                         
  -5   5  14       3234.61       3311.85        82.96 o                         
  -4   5  14      11758.76      11490.92       147.72 o                         
  -3   5  14      32784.81      32576.83       296.13 o                         
  -2   5  14      27830.78      27532.79       324.97 o                         
  -1   5  14       1328.43       1322.71        54.80 o                         
   0   5  14      20813.10      20768.94       190.81 o                         
   1   5  14      31172.44      31498.63       264.44 o                         
   2   5  14      13631.11      13328.93       168.97 o                         
   3   5  14        197.59        256.24        45.14 o                         
   4   5  14      14227.40      13729.88       193.52 o                         
   5   5  14       9285.67       9549.41       176.82 o                         
   6   5  14        103.71        243.59        60.43 o                         
   7   5  14        779.32        770.73        68.04 o                         
   8   5  14       4018.79       3780.66       138.94 o                         
   9   5  14        389.55        200.92        86.15 o                         
 -10   6  14        332.16        355.79       202.52 o                         
  -9   6  14         58.93         80.48        78.14 o                         
  -8   6  14       1207.90       1264.34        79.40 o                         
  -7   6  14        681.79        751.32        73.99 o                         
  -6   6  14        307.58        294.43        48.05 o                         
  -5   6  14        852.49       1078.39        60.11 o                         
  -4   6  14       2508.53       2610.24        82.98 o                         
  -3   6  14         11.05        129.32        51.98 o                         
  -2   6  14       5972.37       5838.63       115.44 o                         
  -1   6  14      15451.27      15448.11       216.29 o                         
   0   6  14       2893.93       3170.49        86.51 o                         
   1   6  14       6093.03       5990.13       119.95 o                         
   2   6  14      25828.17      25713.94       262.33 o                         
   3   6  14      14234.43      14475.58       190.37 o                         
   4   6  14        138.45        266.02        55.38 o                         
   5   6  14       8343.51       8105.61       170.61 o                         
   6   6  14      17242.84      16897.33       272.59 o                         
   7   6  14       3762.29       3653.65       130.74 o                         
   8   6  14        878.49        903.32        95.25 o                         
   9   6  14       2345.27       1860.25       333.08 o                         
  -8   7  14        576.09        537.85       107.36 o                         
  -7   7  14        186.01        260.92        71.56 o                         
  -6   7  14       3255.20       3262.60       116.15 o                         
  -5   7  14       5261.76       5117.05       137.94 o                         
  -4   7  14       2005.04       1972.58        84.47 o                         
  -3   7  14       5525.12       5671.45       129.71 o                         
  -2   7  14      10045.88       9811.95       151.03 o                         
  -1   7  14        930.49       1135.51        69.58 o                         
   0   7  14       7498.00       7640.29       142.17 o                         
   1   7  14       7886.07       8194.82       147.70 o                         
   2   7  14       4966.50       5090.94       136.98 o                         
   3   7  14       1142.22       1295.80        84.58 o                         
   4   7  14       8487.85       8664.32       204.92 o                         
   5   7  14        983.85       1158.60        88.82 o                         
   6   7  14          2.35        192.58        77.53 o                         
   7   7  14        892.76        955.43       123.08 o                         
   8   7  14       1446.89       1604.83       329.45 o                         
  -7   8  14         65.95        181.91       214.58 o                         
  -6   8  14       1211.21       1304.21        95.03 o                         
  -5   8  14        218.30        583.82        78.17 o                         
  -4   8  14       1327.77       1580.66       100.87 o                         
  -3   8  14        593.86        569.94        75.89 o                         
  -2   8  14        166.11        272.99        56.61 o                         
  -1   8  14       3858.34       4305.04       129.44 o                         
   0   8  14       1776.79       2117.67       104.61 o                         
   1   8  14        490.15        507.50        71.99 o                         
   2   8  14        514.28        452.63        70.16 o                         
   3   8  14       2425.47       2667.70       130.23 o                         
   4   8  14        474.81        623.52        88.79 o                         
   5   8  14       2735.30       2689.97       130.17 o                         
   6   8  14         28.53         17.17       156.80 o                         
  -6   9  14         41.32        150.99       252.03 o                         
  -5   9  14        508.88        396.76       136.93 o                         
  -4   9  14       3053.59       2876.77       145.95 o                         
  -3   9  14        158.70        265.66        81.77 o                         
  -2   9  14         15.27        -10.30        71.52 o                         
  -1   9  14         10.18        230.97        75.00 o                         
   0   9  14        218.04        441.25        80.72 o                         
   1   9  14        139.76        229.29        75.33 o                         
   2   9  14        562.56        626.20       106.15 o                         
   3   9  14       1723.54       1683.32       113.80 o                         
   4   9  14         43.17        360.24       123.05 o                         
   0  10  14        205.19       1105.26       297.76 o                         
   1  10  14        409.44        335.54       213.07 o                         
 -11   1  15         55.66         67.77        57.73 o                         
 -10   1  15       2715.34       2760.80        87.10 o                         
  -9   1  15       1232.00       1318.70        62.17 o                         
  -8   1  15         47.27         90.02        40.93 o                         
  -7   1  15         71.46        103.27        36.65 o                         
  -6   1  15       9621.63       9329.36       106.08 o                         
  -5   1  15       3155.19       3194.31        58.40 o                         
  -4   1  15        932.02        836.33        25.38 o                         
  -3   1  15        130.52        147.99        21.40 o                         
  -2   1  15       4486.84       4406.34        59.45 o                         
  -1   1  15        506.51        547.35        27.18 o                         
   0   1  15        165.07        231.77        25.31 o                         
   1   1  15       4835.78       4745.57        70.52 o                         
   2   1  15        243.26        278.06        31.69 o                         
   3   1  15        436.11        403.45        34.85 o                         
   4   1  15        760.02        809.50        52.42 o                         
   5   1  15      11683.57      11562.70       149.56 o                         
   6   1  15       2049.84       2070.65        71.82 o                         
   7   1  15        464.22        586.97        55.51 o                         
   8   1  15       1039.41        972.79        61.09 o                         
   9   1  15       5073.93       4831.72       127.31 o                         
  10   1  15        661.86        641.47        79.42 o                         
  11   1  15        592.16        518.58       201.89 o                         
 -11   2  15       1760.33       1719.89       121.64 o                         
 -10   2  15       3110.91       3031.15       102.88 o                         
  -9   2  15        461.61        641.05        55.68 o                         
  -8   2  15        506.05        592.46        51.70 o                         
  -7   2  15        561.40        554.69        41.38 o                         
  -6   2  15        137.56        128.12        34.52 o                         
  -5   2  15        202.60        177.51        27.16 o                         
  -4   2  15          1.44         66.13        24.99 o                         
  -3   2  15       5529.88       5401.44        69.12 o                         
  -2   2  15       8438.17       8233.96        82.15 o                         
  -1   2  15        689.97        687.46        29.41 o                         
   0   2  15       7929.85       7829.97        90.77 o                         
   1   2  15      22018.42      21998.60       184.51 o                         
   2   2  15       8201.38       8041.95       109.99 o                         
   3   2  15        664.47        680.17        37.03 o                         
   4   2  15      12521.79      12347.13       139.37 o                         
   5   2  15       4487.84       4389.39        89.59 o                         
   6   2  15       1110.24       1154.32        59.98 o                         
   7   2  15       1407.98       1479.11        67.15 o                         
   8   2  15       4033.12       3856.14       106.98 o                         
   9   2  15         80.76        142.03        56.45 o                         
  10   2  15         38.73        -47.05        82.25 o                         
 -11   3  15       1004.55        991.49       155.38 o                         
 -10   3  15       8829.74       8780.96       175.13 o                         
  -9   3  15       6106.50       5846.17       137.25 o                         
  -8   3  15        170.01        180.98        48.87 o                         
  -7   3  15       4302.52       4169.96        89.68 o                         
  -6   3  15      30239.12      29690.71       242.36 o                         
  -5   3  15       5687.76       5628.17        77.09 o                         
  -4   3  15       4427.78       4370.46        69.24 o                         
  -3   3  15       2586.62       2700.98        76.62 o                         
  -2   3  15      12866.29      12374.39       118.78 o                         
  -1   3  15        199.12        261.43        29.78 o                         
   0   3  15       4089.54       4138.97        71.06 o                         
   1   3  15       3722.75       3757.81        65.49 o                         
   2   3  15       5826.95       5633.66        80.22 o                         
   3   3  15       4833.66       4704.54        88.16 o                         
   4   3  15        936.77       1048.27        51.18 o                         
   5   3  15      25125.82      25103.96       237.54 o                         
   6   3  15      13237.76      12971.16       169.11 o                         
   7   3  15       1637.34       1712.50        76.61 o                         
   8   3  15       1691.83       1574.83        79.59 o                         
   9   3  15      15403.15      14622.30       248.13 o                         
  10   3  15       5105.48       4812.03       339.73 o                         
 -11   4  15       2749.75       2824.96       386.32 o                         
 -10   4  15        399.99        335.93        76.38 o                         
  -9   4  15        251.78        203.97        61.30 o                         
  -8   4  15       4566.97       4500.05       117.36 o                         
  -7   4  15        979.90       1152.06        66.36 o                         
  -6   4  15       1828.88       2005.69        77.32 o                         
  -5   4  15       5398.43       5223.79        97.54 o                         
  -4   4  15       4196.26       4123.83        86.70 o                         
  -3   4  15       7759.18       7545.71       121.21 o                         
  -2   4  15      35104.40      34724.87       260.79 o                         
  -1   4  15       2640.75       2781.17        61.14 o                         
   0   4  15       4254.90       4461.83        81.43 o                         
   1   4  15      30608.40      31172.33       234.76 o                         
   2   4  15      23244.43      23463.17       212.29 o                         
   3   4  15        626.46        609.90        49.17 o                         
   4   4  15      13013.66      12904.64       170.46 o                         
   5   4  15      20214.02      20189.78       244.55 o                         
   6   4  15       1307.06       1433.99        83.53 o                         
   7   4  15       3892.39       3983.91       125.05 o                         
   8   4  15       4581.68       4468.58       146.40 o                         
   9   4  15       1843.18       1945.09       108.22 o                         
 -10   5  15       3930.94       3836.83       318.74 o                         
  -9   5  15       3339.31       3319.46       118.08 o                         
  -8   5  15        679.29        608.66        61.89 o                         
  -7   5  15      17965.76      17496.35       220.20 o                         
  -6   5  15       9733.74       9678.61       156.48 o                         
  -5   5  15         74.77         95.92        43.17 o                         
  -4   5  15      11524.93      11399.64       169.08 o                         
  -3   5  15      25737.88      25636.39       286.90 o                         
  -2   5  15       1915.01       2017.56        75.81 o                         
  -1   5  15      12364.99      12534.93       142.32 o                         
   0   5  15      21937.90      22049.63       208.36 o                         
   1   5  15       9647.17       9928.38       183.17 o                         
   2   5  15      13224.95      13416.18       172.46 o                         
   3   5  15      17016.12      17015.95       209.78 o                         
   4   5  15       2922.90       2949.96        95.87 o                         
   5   5  15        245.79        289.39        72.31 o                         
   6   5  15      14620.03      14452.98       220.31 o                         
   7   5  15       3190.24       3196.64       118.85 o                         
   8   5  15        101.08         44.90        70.93 o                         
   9   5  15       2334.41       2340.24       255.17 o                         
  -9   6  15       9119.21       8678.59       299.49 o                         
  -8   6  15       9519.92       9729.28       183.85 o                         
  -7   6  15        286.64        282.19        59.15 o                         
  -6   6  15      10135.43      10364.54       169.54 o                         
  -5   6  15      23562.43      23356.71       245.46 o                         
  -4   6  15       9100.77       9180.69       146.48 o                         
  -3   6  15       4241.27       4317.96       109.84 o                         
  -2   6  15      35796.41      35716.89       345.56 o                         
  -1   6  15      14272.62      14825.90       196.85 o                         
   0   6  15        167.45        240.13        46.56 o                         
   1   6  15      18357.33      19175.39       221.97 o                         
   2   6  15      20057.58      20950.27       243.71 o                         
   3   6  15        986.08       1210.41        67.58 o                         
   4   6  15       6516.06       6566.98       140.73 o                         
   5   6  15      19145.56      19174.60       269.90 o                         
   6   6  15       1993.08       2129.80        97.70 o                         
   7   6  15       1001.95       1073.42       107.26 o                         
   8   6  15       5629.90       5688.63       262.51 o                         
  -8   7  15       3480.23       3265.97       267.47 o                         
  -7   7  15      15894.55      16329.08       267.80 o                         
  -6   7  15       1777.88       1949.43       100.85 o                         
  -5   7  15       4243.91       4182.71       127.19 o                         
  -4   7  15      23156.06      22644.13       265.86 o                         
  -3   7  15      27125.97      26559.79       440.57 o                         
  -2   7  15          5.23        187.22        51.79 o                         
  -1   7  15      22281.20      22429.31       257.88 o                         
   0   7  15      37383.89      37380.01       505.73 o                         
   1   7  15      20603.83      21168.99       276.01 o                         
   2   7  15       3786.98       3891.65       123.59 o                         
   3   7  15      25512.76      25217.19       315.85 o                         
   4   7  15      18901.34      18908.83       307.28 o                         
   5   7  15       4629.48       4364.45       154.28 o                         
   6   7  15       4914.83       4943.30       155.67 o                         
   7   7  15       9371.73       9851.65       387.50 o                         
  -7   8  15         29.02       -202.35       225.38 o                         
  -6   8  15       8775.71       8604.16       238.68 o                         
  -5   8  15      28678.36      29050.25       350.94 o                         
  -4   8  15       3418.92       3579.47       122.42 o                         
  -3   8  15       2389.91       2389.65        99.64 o                         
  -2   8  15      15151.29      14895.40       261.77 o                         
  -1   8  15      21742.08      21744.84       342.67 o                         
   0   8  15         13.41        195.87        67.41 o                         
   1   8  15       6972.96       6852.08       178.52 o                         
   2   8  15      11501.37      11236.94       220.15 o                         
   3   8  15       5667.70       5672.62       160.22 o                         
   4   8  15       3513.26       3440.83       148.39 o                         
   5   8  15       8457.19       8174.03       482.37 o                         
  -5   9  15       3114.62       3069.28       221.66 o                         
  -4   9  15      15626.42      14518.24       400.69 o                         
  -3   9  15       7534.79       7384.32       272.74 o                         
  -2   9  15        198.36        100.89        76.19 o                         
  -1   9  15       9647.03       9483.78       217.98 o                         
   0   9  15      21367.09      21014.77       396.76 o                         
   1   9  15       6097.14       6297.69       191.13 o                         
   2   9  15        390.09        366.34       105.60 o                         
   3   9  15      13583.56      13417.95       403.83 o                         
   4   9  15      15334.55      15093.91       421.61 o                         
  -1  10  15       4908.07       4397.51       527.02 o                         
   0  10  15          1.44         66.90       218.71 o                         
 -11   0  16         83.41        137.19        69.04 o                         
 -10   0  16       3969.52       3725.37       135.14 o                         
  -9   0  16       9553.36       9649.52       200.51 o                         
  -8   0  16         33.77         13.40        58.35 o                         
  -7   0  16        583.31        624.71        65.71 o                         
  -6   0  16       1216.82       1196.17        65.89 o                         
  -5   0  16        391.20        411.87        51.21 o                         
  -4   0  16       3868.00       3802.02        78.22 o                         
  -3   0  16       6096.48       6116.85        96.54 o                         
  -2   0  16         45.38         69.12        35.85 o                         
  -1   0  16        466.62        489.26        45.86 o                         
   0   0  16      24969.87      25500.30       350.37 o                         
   1   0  16       6515.67       6610.11       104.43 o                         
   2   0  16        109.52        120.53        36.43 o                         
   3   0  16      12377.38      12943.56       198.27 o                         
   4   0  16      70231.99      71678.06      1200.33 o                         
   5   0  16      14706.56      14948.50       257.73 o                         
   6   0  16        522.16        523.89        72.69 o                         
   7   0  16      33230.12      33437.71       439.31 o                         
   8   0  16      66923.91      65796.00       926.15 o                         
   9   0  16       4262.41       4094.53       178.82 o                         
  10   0  16       4649.08       4863.47       282.06 o                         
 -11   1  16       1983.01       1823.62       116.29 o                         
 -10   1  16         40.85         27.76        47.07 o                         
  -9   1  16       4726.47       4808.63       104.12 o                         
  -8   1  16       6207.52       6196.25       111.34 o                         
  -7   1  16        538.42        631.47        46.34 o                         
  -6   1  16       2716.81       2846.88        65.00 o                         
  -5   1  16      10529.79      10774.48       108.37 o                         
  -4   1  16      10025.47       9868.18        86.44 o                         
  -3   1  16       2620.37       2695.40        43.31 o                         
  -2   1  16      11906.89      11738.06       103.56 o                         
  -1   1  16      17145.52      16957.64       137.84 o                         
   0   1  16      14594.08      15149.48       127.89 o                         
   1   1  16       1447.61       1422.59        42.40 o                         
   2   1  16      12965.71      12928.38       147.20 o                         
   3   1  16      36050.77      36273.00       257.40 o                         
   4   1  16      10614.48      10720.58       143.74 o                         
   5   1  16       7145.72       7341.11       121.35 o                         
   6   1  16      24699.73      24900.27       242.54 o                         
   7   1  16      11665.24      11370.99       170.80 o                         
   8   1  16       2554.69       2996.26        93.42 o                         
   9   1  16      12980.13      12899.39       208.00 o                         
  10   1  16      11128.99      10971.24       271.41 o                         
 -11   2  16        534.09        656.68        99.77 o                         
 -10   2  16       6156.17       6191.86       142.32 o                         
  -9   2  16       5135.16       5105.69       112.76 o                         
  -8   2  16         36.45         78.85        47.42 o                         
  -7   2  16       2534.78       2567.08        71.95 o                         
  -6   2  16       5773.29       5880.29        91.92 o                         
  -5   2  16       1537.55       1506.89        45.88 o                         
  -4   2  16        820.25        819.91        34.63 o                         
  -3   2  16       3313.83       3331.23        57.41 o                         
  -2   2  16       5570.46       5504.77        67.60 o                         
  -1   2  16        820.36        919.15        35.48 o                         
   0   2  16       7813.02       7806.27        92.71 o                         
   1   2  16      19459.34      19989.09       177.41 o                         
   2   2  16       3356.65       3459.83        80.08 o                         
   3   2  16       4684.71       4865.95        88.80 o                         
   4   2  16      26153.73      26255.62       246.60 o                         
   5   2  16      18029.27      17947.99       187.99 o                         
   6   2  16          4.10         66.24        45.70 o                         
   7   2  16      18446.44      18101.67       212.60 o                         
   8   2  16      24589.42      24351.89       272.32 o                         
   9   2  16       3734.73       3684.42       116.98 o                         
  10   2  16       3541.75       3536.10       288.47 o                         
 -11   3  16       5951.37       6438.53       400.82 o                         
 -10   3  16        746.88        765.61        70.32 o                         
  -9   3  16       1650.79       1668.63        82.25 o                         
  -8   3  16       9159.90       8830.39       153.72 o                         
  -7   3  16       6209.35       6234.78       109.06 o                         
  -6   3  16        141.64        200.57        39.53 o                         
  -5   3  16       6653.83       6651.38        92.94 o                         
  -4   3  16      13048.26      12754.76       134.14 o                         
  -3   3  16       3275.98       3349.42        83.87 o                         
  -2   3  16       6417.43       6165.81        82.96 o                         
  -1   3  16      12886.04      13151.95       124.47 o                         
   0   3  16      12032.54      12624.44       127.93 o                         
   1   3  16        102.11        373.94        40.55 o                         
   2   3  16      16620.61      16439.41       156.10 o                         
   3   3  16      19212.22      19313.76       187.27 o                         
   4   3  16       4843.64       5215.48        97.11 o                         
   5   3  16       4265.93       4460.92        99.57 o                         
   6   3  16      17762.31      17586.77       213.34 o                         
   7   3  16       7257.42       6841.32       144.31 o                         
   8   3  16         15.64         18.31        55.77 o                         
   9   3  16       8596.93       8319.36       190.19 o                         
  10   3  16       6952.07       6026.80       376.18 o                         
 -10   4  16       7083.84       7396.96       293.37 o                         
  -9   4  16       2468.34       2548.47       110.59 o                         
  -8   4  16         41.75         82.98        58.72 o                         
  -7   4  16      17730.92      17691.69       223.70 o                         
  -6   4  16      21538.28      20941.77       231.62 o                         
  -5   4  16       4483.18       4382.74        91.67 o                         
  -4   4  16        171.09        193.23        42.84 o                         
  -3   4  16      40818.66      39704.87       393.75 o                         
  -2   4  16      33472.11      32923.48       271.80 o                         
  -1   4  16       2898.19       3001.25        64.97 o                         
   0   4  16        737.97        865.78        46.70 o                         
   1   4  16      39441.59      39716.22       353.73 o                         
   2   4  16      15481.75      15629.24       194.63 o                         
   3   4  16         17.38        120.96        41.64 o                         
   4   4  16        560.58        585.44        53.92 o                         
   5   4  16      11452.37      11453.19       182.86 o                         
   6   4  16       1345.01       1457.55        85.88 o                         
   7   4  16       1311.42       1290.91        82.89 o                         
   8   4  16        258.79        170.10        74.82 o                         
   9   4  16        927.42       1067.54       126.13 o                         
 -10   5  16       3586.78       3711.96       237.69 o                         
  -9   5  16        686.50        719.97        80.13 o                         
  -8   5  16       7473.39       7289.26       149.38 o                         
  -7   5  16       7802.17       8007.19       149.43 o                         
  -6   5  16       2004.59       2180.62        83.74 o                         
  -5   5  16       6125.64       6180.80       114.35 o                         
  -4   5  16      12064.58      11981.47       172.86 o                         
  -3   5  16       2162.29       2188.20        79.68 o                         
  -2   5  16       1675.59       1720.56        70.57 o                         
  -1   5  16      12298.39      12354.85       155.43 o                         
   0   5  16       3526.18       3608.56        87.00 o                         
   1   5  16       1116.84       1242.01        57.97 o                         
   2   5  16       5558.10       5725.79       120.95 o                         
   3   5  16       8559.05       8447.28       148.95 o                         
   4   5  16        566.56        591.07        59.48 o                         
   5   5  16       4218.60       4035.02       118.12 o                         
   6   5  16       4092.90       3966.76       121.64 o                         
   7   5  16       2907.40       2891.20       116.79 o                         
   8   5  16         38.44        -69.52        69.52 o                         
   9   5  16       2403.05       2127.88       338.99 o                         
  -9   6  16       3278.50       2944.18       223.22 o                         
  -8   6  16          0.92        122.16        62.88 o                         
  -7   6  16       7667.85       7625.10       167.29 o                         
  -6   6  16      17814.35      18022.16       230.78 o                         
  -5   6  16       4615.55       4810.57       117.35 o                         
  -4   6  16       1362.99       1426.49        69.61 o                         
  -3   6  16      22255.27      21840.32       309.34 o                         
  -2   6  16      22749.76      22842.34       233.41 o                         
  -1   6  16       2011.09       2189.21        77.27 o                         
   0   6  16       3310.47       3286.63        97.17 o                         
   1   6  16      17128.07      17386.60       213.45 o                         
   2   6  16       6121.14       6295.61       132.61 o                         
   3   6  16        149.21        207.62        51.99 o                         
   4   6  16        244.61        368.79        61.76 o                         
   5   6  16        668.24        709.93        73.77 o                         
   6   6  16       1179.16       1363.72        99.85 o                         
   7   6  16        381.82        400.24        75.77 o                         
   8   6  16        180.18        325.79       136.57 o                         
  -8   7  16       2437.65       2313.21       236.54 o                         
  -7   7  16       2524.31       2845.05       126.26 o                         
  -6   7  16       1243.39       1553.86        96.79 o                         
  -5   7  16       3763.67       4132.88       129.53 o                         
  -4   7  16       5218.47       5322.96       127.61 o                         
  -3   7  16        199.46        302.86        56.44 o                         
  -2   7  16        432.94        471.55        55.33 o                         
  -1   7  16       6982.81       6956.52       143.28 o                         
   0   7  16        108.49        290.12        56.72 o                         
   1   7  16       2435.65       2298.75       106.62 o                         
   2   7  16        544.68        472.09        68.26 o                         
   3   7  16       1003.35        896.52        77.08 o                         
   4   7  16        812.64        768.57        91.32 o                         
   5   7  16       1739.65       1726.06       108.13 o                         
   6   7  16         43.84        190.75        84.08 o                         
   7   7  16         37.03        122.71       155.62 o                         
  -6   8  16       1262.46       1223.20       142.06 o                         
  -5   8  16       1051.32       1221.56        87.38 o                         
  -4   8  16       1053.05       1107.79        89.98 o                         
  -3   8  16        840.15        851.19        74.04 o                         
  -2   8  16        531.39        646.31        89.02 o                         
  -1   8  16        277.87        300.38        72.41 o                         
   0   8  16       5438.39       5579.42       157.13 o                         
   1   8  16        179.32        275.83        72.59 o                         
   2   8  16        391.21        467.59        84.66 o                         
   3   8  16        936.86       1083.98       108.78 o                         
   4   8  16       1898.29       2006.70       119.23 o                         
   5   8  16        408.03        243.64       110.36 o                         
   6   8  16        333.02        270.81       231.58 o                         
  -5   9  16        113.33        404.49       223.54 o                         
  -4   9  16        302.82        516.90       107.75 o                         
  -3   9  16         52.86        185.29       149.71 o                         
  -2   9  16        831.96        784.88       111.61 o                         
  -1   9  16         87.07        335.45        80.34 o                         
   0   9  16        305.17        546.15        92.78 o                         
   1   9  16        565.28        587.71       130.56 o                         
   2   9  16        420.37        426.01        99.56 o                         
   3   9  16       1146.06       1501.07       166.07 o                         
   4   9  16       2246.00       2129.07       324.51 o                         
 -11   1  17        216.71        173.35        89.28 o                         
 -10   1  17        797.96        818.94        59.00 o                         
  -9   1  17        318.55        316.33        46.94 o                         
  -8   1  17        763.27        831.51        53.16 o                         
  -7   1  17        928.95        964.91        52.96 o                         
  -6   1  17        102.37        125.70        36.35 o                         
  -5   1  17        756.09        739.34        36.35 o                         
  -4   1  17       6112.98       6016.96        75.49 o                         
  -3   1  17       7635.54       7392.19        84.13 o                         
  -2   1  17       3041.67       2985.66        53.04 o                         
  -1   1  17        844.70        880.48        44.11 o                         
   0   1  17      17475.48      17742.40       143.48 o                         
   1   1  17       8706.43       8567.93        99.55 o                         
   2   1  17       1337.43       1355.53        53.52 o                         
   3   1  17        657.31        751.88        50.05 o                         
   4   1  17       6005.75       5930.00       110.09 o                         
   5   1  17       3405.61       3448.29        88.83 o                         
   6   1  17       1050.89       1030.97        60.02 o                         
   7   1  17       1033.45       1074.31        66.13 o                         
   8   1  17       1097.46       1202.05        69.80 o                         
   9   1  17        845.42        911.43        72.54 o                         
  10   1  17        417.66        462.52       132.43 o                         
 -11   2  17       1175.04       1292.12       285.72 o                         
 -10   2  17       1828.07       1769.26        85.01 o                         
  -9   2  17       1031.74       1002.87        61.21 o                         
  -8   2  17       2531.90       2614.95        81.77 o                         
  -7   2  17       6958.94       6747.29       113.81 o                         
  -6   2  17       2862.99       2818.02        67.13 o                         
  -5   2  17       1261.89       1242.95        43.20 o                         
  -4   2  17       6088.32       5886.79        74.84 o                         
  -3   2  17       2881.01       2782.49        54.21 o                         
  -2   2  17       1246.21       1242.59        40.06 o                         
  -1   2  17       8178.93       8152.29        98.49 o                         
   0   2  17        418.65        553.55        42.04 o                         
   1   2  17       1170.54       1269.68        50.32 o                         
   2   2  17       6323.99       6656.72       102.87 o                         
   3   2  17       6053.69       6058.22       107.97 o                         
   4   2  17        406.77        513.40        47.05 o                         
   5   2  17       4491.20       4315.50        99.72 o                         
   6   2  17       3271.12       3270.48        92.35 o                         
   7   2  17       2508.37       2654.70        87.09 o                         
   8   2  17         40.07         26.68        53.90 o                         
   9   2  17        744.43        724.02        76.15 o                         
 -11   3  17       1547.39       1514.54       325.62 o                         
 -10   3  17        523.12        371.21        62.60 o                         
  -9   3  17       1775.63       1840.51        88.93 o                         
  -8   3  17         50.28        135.43        53.63 o                         
  -7   3  17       1787.34       1974.62        72.07 o                         
  -6   3  17       5291.99       5284.17        98.71 o                         
  -5   3  17       4943.99       4715.22        86.06 o                         
  -4   3  17       9735.97       9513.42       113.82 o                         
  -3   3  17      30901.85      30288.95       246.59 o                         
  -2   3  17      16542.24      16720.37       154.32 o                         
  -1   3  17       2320.24       2269.80        52.85 o                         
   0   3  17      36656.04      37078.05       252.48 o                         
   1   3  17      43414.23      42408.85       291.92 o                         
   2   3  17       7024.88       7002.10       106.86 o                         
   3   3  17        198.38        203.09        44.27 o                         
   4   3  17      18302.55      17947.52       196.58 o                         
   5   3  17      12642.72      12467.20       184.26 o                         
   6   3  17       4883.95       4681.17       118.98 o                         
   7   3  17       1368.33       1449.76        80.34 o                         
   8   3  17       3616.90       3518.53       113.84 o                         
   9   3  17       5161.32       5082.79       166.19 o                         
  10   3  17       2332.01       2698.22       365.08 o                         
 -10   4  17       6377.27       5908.16       350.42 o                         
  -9   4  17        960.15       1027.53        82.93 o                         
  -8   4  17       2713.61       2583.56       102.33 o                         
  -7   4  17      17665.45      17465.80       226.99 o                         
  -6   4  17       4269.96       4143.01       104.19 o                         
  -5   4  17       2125.92       2258.13        74.75 o                         
  -4   4  17      14076.40      13902.67       168.69 o                         
  -3   4  17      16517.54      16454.77       188.86 o                         
  -2   4  17       3704.50       3938.60        90.13 o                         
  -1   4  17      14837.64      14700.80       144.98 o                         
   0   4  17       6178.88       6450.99        97.61 o                         
   1   4  17         91.03        242.53        46.93 o                         
   2   4  17       9451.37       9434.42       152.47 o                         
   3   4  17       7205.58       7320.02       139.41 o                         
   4   4  17        816.35        839.78        63.45 o                         
   5   4  17        853.16        891.03        76.33 o                         
   6   4  17       5944.01       5785.93       148.37 o                         
   7   4  17       3099.01       2993.61       147.13 o                         
   8   4  17        122.99        183.01        74.36 o                         
   9   4  17        151.69        116.24       119.65 o                         
 -10   5  17       1647.32       1854.93       314.59 o                         
  -9   5  17       5501.46       5394.47       227.37 o                         
  -8   5  17       8734.96       8647.54       173.35 o                         
  -7   5  17         10.83        140.56        59.43 o                         
  -6   5  17      18355.02      18236.73       226.38 o                         
  -5   5  17      11413.26      11228.41       163.44 o                         
  -4   5  17       1876.50       1975.55        74.46 o                         
  -3   5  17      12763.84      12662.11       178.54 o                         
  -2   5  17      20721.43      20624.08       212.00 o                         
  -1   5  17       3109.06       3306.18        83.92 o                         
   0   5  17       1389.39       1433.85        67.78 o                         
   1   5  17      23215.30      23765.72       248.62 o                         
   2   5  17       7882.63       8448.20       141.45 o                         
   3   5  17        829.81        874.23        65.06 o                         
   4   5  17       4159.45       4064.25       112.10 o                         
   5   5  17       6519.69       6597.18       150.35 o                         
   6   5  17       3807.46       3853.52       121.34 o                         
   7   5  17        560.63        626.62        77.95 o                         
   8   5  17       2399.88       2393.27       166.61 o                         
  -9   6  17       1063.19        703.63       261.18 o                         
  -8   6  17       2446.79       2544.26       143.18 o                         
  -7   6  17      13858.78      13837.03       268.06 o                         
  -6   6  17       6063.17       6159.39       141.87 o                         
  -5   6  17       1870.14       1914.41        81.80 o                         
  -4   6  17      17530.63      17183.38       218.46 o                         
  -3   6  17      16228.49      16094.46       268.10 o                         
  -2   6  17        145.51        218.26        48.24 o                         
  -1   6  17      11377.70      11527.64       198.88 o                         
   0   6  17      18821.04      19287.28       302.36 o                         
   1   6  17       4051.38       4292.79       108.22 o                         
   2   6  17       1720.05       1798.06        80.78 o                         
   3   6  17       7416.38       7600.80       149.27 o                         
   4   6  17       8878.94       8681.63       179.57 o                         
   5   6  17        413.45        337.63        64.13 o                         
   6   6  17       1754.76       1712.39        92.74 o                         
   7   6  17       2281.09       2074.84       172.98 o                         
   8   6  17       1522.60       1744.60       322.41 o                         
  -8   7  17      15448.98      15433.25       787.03 o                         
  -7   7  17        505.13        715.68       124.39 o                         
  -6   7  17      11695.63      11682.87       225.07 o                         
  -5   7  17      19354.48      19059.95       259.33 o                         
  -4   7  17      14761.61      15241.30       215.44 o                         
  -3   7  17        227.82        179.45        63.84 o                         
  -2   7  17      14068.28      13937.67       210.53 o                         
  -1   7  17       8910.83       9013.69       164.27 o                         
   0   7  17       3147.26       3475.73       111.44 o                         
   1   7  17       2243.53       2207.52       108.73 o                         
   2   7  17       5680.53       5899.95       152.02 o                         
   3   7  17         60.55         44.53        63.07 o                         
   4   7  17        170.15         98.15        83.43 o                         
   5   7  17       1893.25       1902.14       114.53 o                         
   6   7  17       1876.01       1958.83       242.08 o                         
  -6   8  17       6319.73       6487.98       566.98 o                         
  -5   8  17        628.40        581.14       114.83 o                         
  -4   8  17      12093.12      11644.69       207.48 o                         
  -3   8  17       7252.50       7071.06       159.60 o                         
  -2   8  17       2199.32       2277.27        95.69 o                         
  -1   8  17       5470.48       5582.71       159.36 o                         
   0   8  17      18789.18      18942.35       289.55 o                         
   1   8  17       4417.91       4337.52       149.60 o                         
   2   8  17        255.90        291.99        91.07 o                         
   3   8  17       9390.99       9543.13       251.73 o                         
   4   8  17      13619.01      13294.42       472.74 o                         
   5   8  17        403.04        709.99       135.13 o                         
  -4   9  17       5945.95       6079.14       300.18 o                         
  -3   9  17         44.50        -47.63       153.45 o                         
  -2   9  17       6138.86       5849.68       255.58 o                         
  -1   9  17      11211.25      11061.56       354.02 o                         
   0   9  17       1975.01       2063.66       202.41 o                         
   1   9  17       1217.04       1180.61       169.04 o                         
   2   9  17       6235.70       6754.19       327.01 o                         
   3   9  17       2844.74       2403.23       276.87 o                         
 -11   0  18        241.15        261.06       111.55 o                         
 -10   0  18         65.94         25.63        63.02 o                         
  -9   0  18       9824.07       9788.88       207.22 o                         
  -8   0  18       7178.82       7018.07       167.59 o                         
  -7   0  18        505.39        532.85        63.34 o                         
  -6   0  18        187.26        194.53        47.43 o                         
  -5   0  18      34266.52      34293.95       322.78 o                         
  -4   0  18      50588.34      49902.20       407.57 o                         
  -3   0  18       3963.47       4190.42        92.32 o                         
  -2   0  18       3630.99       3669.59        88.37 o                         
  -1   0  18     121727.08     122801.70       863.17 o                         
   0   0  18      83995.66      84711.26       609.94 o                         
   1   0  18         14.70          0.10        51.25 o                         
   2   0  18      31641.15      32763.01       342.73 o                         
   3   0  18     118295.21     121214.21      1149.87 o                         
   4   0  18      12140.90      12298.18       235.55 o                         
   5   0  18       8063.84       8716.88       202.38 o                         
   6   0  18      26502.50      27181.24       387.11 o                         
   7   0  18      28224.68      28246.26       452.66 o                         
   8   0  18        370.79        441.47       142.01 o                         
   9   0  18      13640.77      13380.20       294.23 o                         
  10   0  18       5334.39       4939.59       493.73 o                         
 -11   1  18        100.74        147.81       122.37 o                         
 -10   1  18       2179.57       2236.11        82.03 o                         
  -9   1  18       7136.32       7301.19       131.33 o                         
  -8   1  18       3502.56       3532.50        86.95 o                         
  -7   1  18        784.18        833.51        52.95 o                         
  -6   1  18       6805.63       6833.53       105.70 o                         
  -5   1  18       9036.34       9171.88       108.57 o                         
  -4   1  18          3.72        132.17        31.14 o                         
  -3   1  18      15747.93      15795.83       131.07 o                         
  -2   1  18      21883.24      22105.68       179.71 o                         
  -1   1  18        163.68        232.18        25.98 o                         
   0   1  18      24313.97      25402.09       190.37 o                         
   1   1  18      52231.30      53407.74       344.38 o                         
   2   1  18      20057.72      19691.28       182.81 o                         
   3   1  18      18637.60      19231.60       192.59 o                         
   4   1  18      70209.10      71313.16       489.45 o                         
   5   1  18      41376.04      41939.65       338.04 o                         
   6   1  18        101.12        137.11        46.89 o                         
   7   1  18      33114.42      32875.98       330.25 o                         
   8   1  18      31995.68      31114.50       308.16 o                         
   9   1  18       6986.51       6809.74       156.29 o                         
  10   1  18       1556.55       1588.00       230.85 o                         
 -11   2  18       3717.85       3841.89       438.61 o                         
 -10   2  18        370.56        409.82        65.24 o                         
  -9   2  18       3172.81       3182.36       102.05 o                         
  -8   2  18       7270.15       7323.18       131.16 o                         
  -7   2  18       5570.41       5693.92       106.89 o                         
  -6   2  18         33.37         78.29        36.68 o                         
  -5   2  18      10764.33      10665.04       114.32 o                         
  -4   2  18      30122.09      30040.67       200.87 o                         
  -3   2  18       9850.32       9938.53       106.23 o                         
  -2   2  18       4004.36       4025.93        71.15 o                         
  -1   2  18      49867.12      50314.57       305.81 o                         
   0   2  18      42830.66      43104.19       297.29 o                         
   1   2  18         34.68        202.07        35.13 o                         
   2   2  18      27920.13      28672.58       237.09 o                         
   3   2  18      44977.32      45959.70       369.53 o                         
   4   2  18       7566.80       7505.08       121.01 o                         
   5   2  18       6564.87       6527.56       116.13 o                         
   6   2  18      27441.79      27194.96       269.47 o                         
   7   2  18      11365.17      10888.38       168.29 o                         
   8   2  18        440.61        498.85        65.49 o                         
   9   2  18      10426.37      10147.96       208.32 o                         
 -11   3  18        154.63        690.20       266.88 o                         
 -10   3  18       3628.91       3643.35       143.91 o                         
  -9   3  18       4400.97       4349.35       125.13 o                         
  -8   3  18       2799.06       2887.30       101.11 o                         
  -7   3  18       3199.91       3325.85        86.95 o                         
  -6   3  18      16745.00      16437.32       178.80 o                         
  -5   3  18       7030.08       7099.85       109.85 o                         
  -4   3  18          4.88        238.71        41.28 o                         
  -3   3  18      16867.01      16888.72       161.77 o                         
  -2   3  18      21647.58      21706.50       186.66 o                         
  -1   3  18       3471.11       3654.46        77.38 o                         
   0   3  18       4272.36       4747.24        90.06 o                         
   1   3  18      27929.62      27918.50       273.94 o                         
   2   3  18      10599.21      10413.56       147.00 o                         
   3   3  18        413.08        454.67        48.34 o                         
   4   3  18      14500.74      14614.07       198.68 o                         
   5   3  18      14285.15      14159.64       205.88 o                         
   6   3  18        312.06        368.96        56.62 o                         
   7   3  18       5065.60       4847.64       128.49 o                         
   8   3  18       6213.71       5862.04       144.86 o                         
   9   3  18       1697.63       1753.22       185.73 o                         
  -9   4  18         56.24        121.44        64.48 o                         
  -8   4  18       6586.72       6470.24       154.04 o                         
  -7   4  18      16434.65      16072.48       232.96 o                         
  -6   4  18        581.91        625.24        60.06 o                         
  -5   4  18         73.34        134.32        47.18 o                         
  -4   4  18       7672.70       7371.83       123.62 o                         
  -3   4  18       9499.89       9480.20       143.15 o                         
  -2   4  18       1320.61       1440.13        63.26 o                         
  -1   4  18        993.24       1122.34        58.51 o                         
   0   4  18       3568.21       3737.13        83.53 o                         
   1   4  18          8.66         44.01        44.61 o                         
   2   4  18      11611.26      11380.95       174.76 o                         
   3   4  18        667.90        760.12        63.11 o                         
   4   4  18         19.47         -4.30        53.97 o                         
   5   4  18       2421.00       2351.46       101.66 o                         
   6   4  18      14204.33      13973.61       233.20 o                         
   7   4  18        396.51        300.71        68.04 o                         
   8   4  18        672.37        654.72        78.19 o                         
   9   4  18       4652.67       4173.59       781.59 o                         
  -9   5  18       4285.92       4130.29       255.59 o                         
  -8   5  18        153.22         59.39        59.34 o                         
  -7   5  18       3949.41       4030.48       113.18 o                         
  -6   5  18      13026.93      12792.48       190.27 o                         
  -5   5  18       5802.56       5442.87       127.40 o                         
  -4   5  18        788.48        699.07        54.78 o                         
  -3   5  18       8390.66       8328.35       146.54 o                         
  -2   5  18      11129.65      10845.85       152.21 o                         
  -1   5  18       4208.43       4333.24        97.40 o                         
   0   5  18       1399.05       1452.79        71.88 o                         
   1   5  18       1761.71       1882.55        74.42 o                         
   2   5  18       3223.23       3476.52        95.30 o                         
   3   5  18       3280.67       3229.95        99.33 o                         
   4   5  18        288.13        311.80        58.41 o                         
   5   5  18        301.61        389.73        63.57 o                         
   6   5  18          3.32        173.94        62.24 o                         
   7   5  18         39.03        114.77        65.86 o                         
   8   5  18         48.46         97.88       142.08 o                         
  -8   6  18       3600.93       3493.72       243.02 o                         
  -7   6  18       5474.69       5381.73       153.11 o                         
  -6   6  18       1524.73       1596.95        87.15 o                         
  -5   6  18        159.75        293.29        62.58 o                         
  -4   6  18       1004.47       1003.01        76.62 o                         
  -3   6  18        153.01        293.06        55.96 o                         
  -2   6  18          6.72         59.21        53.74 o                         
  -1   6  18        221.51        270.95        55.36 o                         
   0   6  18        735.00        924.89        68.63 o                         
   1   6  18        210.46        239.15        59.74 o                         
   2   6  18        454.97        523.34        59.72 o                         
   3   6  18        509.57        464.66        61.20 o                         
   4   6  18       2950.34       2914.66       120.37 o                         
   5   6  18        231.90        230.36        69.50 o                         
   6   6  18        370.37        490.36        70.58 o                         
   7   6  18          5.61        -33.53       101.83 o                         
  -7   7  18       1609.40       1424.27       169.63 o                         
  -6   7  18       2538.03       2618.12       116.10 o                         
  -5   7  18        867.92        919.61        78.84 o                         
  -4   7  18       2156.77       1914.25        85.83 o                         
  -3   7  18       1454.75       1473.81        80.50 o                         
  -2   7  18        524.48        633.46        64.27 o                         
  -1   7  18          3.11         19.68        55.45 o                         
   0   7  18       1593.51       1616.45        89.22 o                         
   1   7  18        674.27        707.34        80.11 o                         
   2   7  18          8.17         41.41        66.64 o                         
   3   7  18        544.70        675.92        95.90 o                         
   4   7  18          2.20        -75.63        75.63 o                         
   5   7  18        503.79        272.23       148.74 o                         
   6   7  18        370.00        788.94       223.86 o                         
  -5   8  18       2053.04       2122.81       210.68 o                         
  -4   8  18          2.94         45.45        74.48 o                         
  -3   8  18       1596.73       1481.50        86.21 o                         
  -2   8  18        282.46        380.53        69.36 o                         
  -1   8  18        251.25        327.78        73.41 o                         
   0   8  18        943.57        975.08        89.65 o                         
   1   8  18        841.09        919.04        90.95 o                         
   2   8  18        179.39        195.16        75.19 o                         
   3   8  18        172.77        334.10       120.06 o                         
   4   8  18        445.41        555.70       151.94 o                         
   5   8  18          7.41        -58.09       131.87 o                         
  -4   9  18        476.23        268.15       201.96 o                         
  -3   9  18        136.83        119.33       146.90 o                         
  -2   9  18       1740.49       1350.64       180.64 o                         
  -1   9  18       3527.40       3592.12       273.13 o                         
   0   9  18         27.44        107.53       176.02 o                         
   1   9  18        198.49         79.74       177.62 o                         
   2   9  18       1607.13       1669.62       522.80 o                         
 -11   1  19        462.30        385.40       143.23 o                         
 -10   1  19       2104.69       1959.78        81.25 o                         
  -9   1  19        503.83        452.71        53.05 o                         
  -8   1  19       5334.98       5323.99       106.39 o                         
  -7   1  19       1391.23       1374.54        60.41 o                         
  -6   1  19       1802.35       1836.23        61.90 o                         
  -5   1  19        749.07        808.27        41.91 o                         
  -4   1  19       5917.60       5786.60        84.76 o                         
  -3   1  19        634.59        741.36        36.74 o                         
  -2   1  19       1912.49       1826.73        47.88 o                         
  -1   1  19         85.32        264.76        32.49 o                         
   0   1  19       2667.30       3002.64        76.81 o                         
   1   1  19         56.07        253.10        40.87 o                         
   2   1  19       2578.81       2789.41        74.00 o                         
   3   1  19        132.80        309.02        48.84 o                         
   4   1  19       1304.91       1395.44        64.94 o                         
   5   1  19         44.89         70.08        47.29 o                         
   6   1  19       1153.39       1296.78        67.20 o                         
   7   1  19        829.27        781.78        64.29 o                         
   8   1  19        798.46        957.21        68.01 o                         
   9   1  19        108.06        135.14        71.01 o                         
 -11   2  19          9.84         46.81       224.27 o                         
 -10   2  19        258.49        338.61        70.24 o                         
  -9   2  19        566.24        637.49        62.63 o                         
  -8   2  19         14.79         82.07        46.46 o                         
  -7   2  19       3579.00       3546.53        87.75 o                         
  -6   2  19       5793.99       5722.90       104.43 o                         
  -5   2  19       1408.86       1349.30        49.08 o                         
  -4   2  19       5698.35       5712.46        85.99 o                         
  -3   2  19      16071.49      15918.53       164.97 o                         
  -2   2  19       8966.05       8797.93       103.69 o                         
  -1   2  19        920.78        926.88        45.89 o                         
   0   2  19       2458.38       2544.33        66.00 o                         
   1   2  19       9072.63       9245.85       131.26 o                         
   2   2  19      18396.16      18275.36       192.01 o                         
   3   2  19       6063.96       5994.72       113.14 o                         
   4   2  19          1.01         83.84        45.35 o                         
   5   2  19       3516.01       3581.61       101.36 o                         
   6   2  19      17894.80      17725.30       223.79 o                         
   7   2  19       8042.36       8044.50       178.76 o                         
   8   2  19         58.73        100.37        61.02 o                         
   9   2  19       1604.22       1450.67       135.48 o                         
 -10   3  19       7323.63       7562.40       786.52 o                         
  -9   3  19        940.43       1050.84        77.84 o                         
  -8   3  19      15989.62      15986.15       239.34 o                         
  -7   3  19      10704.50      10694.16       164.52 o                         
  -6   3  19       5269.67       5194.87       111.35 o                         
  -5   3  19       3065.79       2987.67        83.84 o                         
  -4   3  19      21211.93      20789.74       198.67 o                         
  -3   3  19       5699.90       5752.85        96.14 o                         
  -2   3  19       3049.95       3123.92        73.87 o                         
  -1   3  19        833.49        906.39        45.88 o                         
   0   3  19       7320.55       7392.93       103.14 o                         
   1   3  19       1177.49       1348.65        56.88 o                         
   2   3  19       4780.65       4940.64       102.15 o                         
   3   3  19         36.18         68.96        43.98 o                         
   4   3  19       5152.87       5280.72       122.90 o                         
   5   3  19       1415.96       1496.47        77.91 o                         
   6   3  19       1141.11       1217.48        78.56 o                         
   7   3  19       2088.18       1968.86        90.54 o                         
   8   3  19       4979.69       4544.98       130.21 o                         
   9   3  19         15.27       -116.22       116.22 o                         
  -9   4  19       3094.31       2864.16       140.83 o                         
  -8   4  19       3210.12       3449.85       126.68 o                         
  -7   4  19       2934.45       2991.42       107.94 o                         
  -6   4  19      11034.24      10945.47       177.43 o                         
  -5   4  19       2992.03       3029.92        95.69 o                         
  -4   4  19        930.10        899.73        55.74 o                         
  -3   4  19      10565.17      10502.06       153.65 o                         
  -2   4  19      13976.84      14138.43       169.87 o                         
  -1   4  19       1117.96       1153.16        60.78 o                         
   0   4  19       1092.74       1242.27        71.44 o                         
   1   4  19       7432.72       7824.00       134.26 o                         
   2   4  19      17086.67      16900.60       210.31 o                         
   3   4  19       2773.93       2882.89        97.35 o                         
   4   4  19        407.76        414.78        61.61 o                         
   5   4  19       8307.92       8440.98       180.42 o                         
   6   4  19      17509.11      17094.67       264.78 o                         
   7   4  19       3564.45       3459.31       126.77 o                         
   8   4  19         43.74         67.97       150.15 o                         
   9   4  19       8016.22       7555.43       621.25 o                         
  -9   5  19         74.64         53.11       137.13 o                         
  -8   5  19       4255.16       4100.51       130.96 o                         
  -7   5  19      13902.79      13893.46       217.31 o                         
  -6   5  19       1450.32       1564.48        78.84 o                         
  -5   5  19       1309.23       1212.52        71.94 o                         
  -4   5  19       8699.81       8525.10       147.80 o                         
  -3   5  19      10594.20      10517.32       167.44 o                         
  -2   5  19         32.54        104.10        46.21 o                         
  -1   5  19       2525.85       2485.40        87.61 o                         
   0   5  19       3311.64       3543.48       100.84 o                         
   1   5  19       6623.40       6988.77       130.08 o                         
   2   5  19          9.51        128.76        55.99 o                         
   3   5  19       1501.58       1643.25        87.04 o                         
   4   5  19       4230.30       4233.27       124.70 o                         
   5   5  19       4308.61       4234.80       129.13 o                         
   6   5  19        817.40        686.25        70.82 o                         
   7   5  19       2596.48       2514.18       141.00 o                         
  -8   6  19       8583.69       7995.73       595.75 o                         
  -7   6  19         98.69        137.35        64.07 o                         
  -6   6  19       5715.96       5655.35       146.65 o                         
  -5   6  19       8571.73       8359.22       172.96 o                         
  -4   6  19       1882.29       1885.22        81.90 o                         
  -3   6  19        303.08        389.87        55.82 o                         
  -2   6  19       4213.48       4416.09       116.85 o                         
  -1   6  19       2861.51       3012.37       103.21 o                         
   0   6  19         75.74        139.30        53.10 o                         
   1   6  19       1011.34       1140.94        76.76 o                         
   2   6  19       2881.21       2972.54       107.37 o                         
   3   6  19        553.62        595.74        65.88 o                         
   4   6  19        172.45        253.87        67.45 o                         
   5   6  19       5727.87       5528.51       157.07 o                         
   6   6  19       1967.66       2165.68       140.24 o                         
   7   6  19         18.38       -160.96       160.96 o                         
  -7   7  19       5397.39       5150.43       337.46 o                         
  -6   7  19        851.16        945.57       108.43 o                         
  -5   7  19          6.44          8.80        59.97 o                         
  -4   7  19       2363.91       2230.77        96.50 o                         
  -3   7  19       6411.13       6451.55       150.25 o                         
  -2   7  19         44.26         73.67        55.04 o                         
  -1   7  19       3652.60       3660.29       112.20 o                         
   0   7  19       4521.76       4626.47       128.41 o                         
   1   7  19       3868.59       3876.27       140.70 o                         
   2   7  19       1695.76       1829.32       114.38 o                         
   3   7  19       6659.99       6602.63       195.15 o                         
   4   7  19       3692.02       3902.14       153.99 o                         
   5   7  19       1710.38       1098.41       192.70 o                         
   6   7  19       2993.40       3509.23       416.65 o                         
  -4   8  19       3910.93       3708.64       190.18 o                         
  -3   8  19        130.45         95.95        64.58 o                         
  -2   8  19       1539.73       1622.71        91.12 o                         
  -1   8  19       8457.21       8644.78       199.57 o                         
   0   8  19        182.46        226.78        70.83 o                         
   1   8  19        525.60        458.53        78.17 o                         
   2   8  19       1330.41       1249.36       113.53 o                         
   3   8  19       1689.35       2006.96       206.73 o                         
   4   8  19       2622.63       2596.42       362.89 o                         
  -3   9  19       3304.72       3151.86       399.52 o                         
  -2   9  19       1086.53        980.02       284.99 o                         
  -1   9  19       2816.67       2789.00       293.53 o                         
   0   9  19       8070.29       8913.67       664.20 o                         
 -11   0  20        361.16        161.69       256.46 o                         
 -10   0  20      10576.27      10825.45       308.07 o                         
  -9   0  20      27195.12      27645.80       372.65 o                         
  -8   0  20       2666.03       2642.89       112.62 o                         
  -7   0  20        159.32        189.58        55.49 o                         
  -6   0  20      40086.83      40501.68       397.21 o                         
  -5   0  20      49734.80      49579.99       425.32 o                         
  -4   0  20        238.00        237.92        46.04 o                         
  -3   0  20      24157.65      24571.22       258.38 o                         
  -2   0  20      60542.22      61226.05       464.36 o                         
  -1   0  20       7639.70       7962.79       141.59 o                         
   0   0  20      29010.21      29874.65       320.46 o                         
   1   0  20      37700.45      39047.32       445.57 o                         
   2   0  20      11310.01      11887.90       196.14 o                         
   3   0  20       2057.51       2329.66       105.20 o                         
   4   0  20      48047.66      50028.42       526.38 o                         
   5   0  20       9410.55       9699.58       222.38 o                         
   6   0  20        106.22        131.12        85.03 o                         
   7   0  20       4292.03       4275.17       165.41 o                         
   8   0  20      19939.43      19587.42       359.67 o                         
   9   0  20        926.58        641.54       101.94 o                         
 -10   1  20       1355.03       1577.66        90.89 o                         
  -9   1  20        647.51        872.72        61.55 o                         
  -8   1  20      22263.55      22788.40       235.46 o                         
  -7   1  20      20608.17      20938.04       208.60 o                         
  -6   1  20         10.41         79.22        39.52 o                         
  -5   1  20      37587.59      37851.00       259.60 o                         
  -4   1  20      61130.87      61335.44       348.47 o                         
  -3   1  20      20757.90      21201.07       174.60 o                         
  -2   1  20      10731.41      10877.55       117.56 o                         
  -1   1  20      95532.22      96659.81       531.06 o                         
   0   1  20      63567.17      65214.04       417.14 o                         
   1   1  20       1751.69       1705.89        58.04 o                         
   2   1  20      34643.63      35287.79       294.50 o                         
   3   1  20      47954.48      48052.08       368.99 o                         
   4   1  20      12815.85      13420.05       175.20 o                         
   5   1  20        705.59        780.41        56.72 o                         
   6   1  20      12636.14      12674.89       188.24 o                         
   7   1  20       6444.50       6399.93       133.75 o                         
   8   1  20         24.94         64.02        58.46 o                         
   9   1  20        350.39        269.66       112.40 o                         
 -10   2  20       6633.79       6777.13       254.54 o                         
  -9   2  20      13710.02      13881.53       210.51 o                         
  -8   2  20       2946.61       2939.95        89.37 o                         
  -7   2  20       2073.12       2291.80        75.60 o                         
  -6   2  20      22317.66      22090.88       224.31 o                         
  -5   2  20      22528.34      22516.30       220.32 o                         
  -4   2  20         53.03        121.65        35.52 o                         
  -3   2  20      26910.47      26767.41       230.37 o                         
  -2   2  20      38216.52      38195.88       257.46 o                         
  -1   2  20       2594.02       2685.30        66.56 o                         
   0   2  20      13876.33      14298.50       161.91 o                         
   1   2  20      36325.71      36879.49       289.31 o                         
   2   2  20       7051.04       7091.84       128.21 o                         
   3   2  20       3422.21       3819.97        99.20 o                         
   4   2  20      20904.00      21392.54       238.44 o                         
   5   2  20      10319.97      10446.65       167.81 o                         
   6   2  20         24.33        130.80        55.15 o                         
   7   2  20       6002.76       6081.25       144.19 o                         
   8   2  20      11179.82      10839.71       196.34 o                         
   9   2  20       1224.92       1145.13       190.13 o                         
 -10   3  20       3021.06       3022.08       402.00 o                         
  -9   3  20         31.64         43.75        59.78 o                         
  -8   3  20       7644.55       7522.91       158.76 o                         
  -7   3  20      13878.41      13596.53       176.19 o                         
  -6   3  20       1012.17       1106.96        60.24 o                         
  -5   3  20       5302.63       5317.82       122.96 o                         
  -4   3  20      15964.51      16070.32       181.88 o                         
  -3   3  20       3990.53       4145.26        92.85 o                         
  -2   3  20       3856.76       3879.00        85.51 o                         
  -1   3  20      14092.43      14192.43       163.10 o                         
   0   3  20       9563.84       9737.79       127.26 o                         
   1   3  20        467.85        485.17        44.32 o                         
   2   3  20      19318.90      19601.24       219.62 o                         
   3   3  20      13737.06      13739.80       177.19 o                         
   4   3  20        817.64        848.21        66.41 o                         
   5   3  20       9174.65       9398.80       169.22 o                         
   6   3  20      15748.93      15347.68       225.30 o                         
   7   3  20       2463.87       2368.10       105.43 o                         
   8   3  20        183.46        166.56        76.40 o                         
   9   3  20       5698.15       4931.88       487.92 o                         
  -9   4  20       1676.98       1448.18       136.22 o                         
  -8   4  20        987.40        918.99        82.99 o                         
  -7   4  20       4952.92       4929.96       135.17 o                         
  -6   4  20       4232.45       4134.40       122.56 o                         
  -5   4  20       1248.76       1278.78        72.57 o                         
  -4   4  20         53.68         61.68        47.35 o                         
  -3   4  20      16879.49      16616.48       196.86 o                         
  -2   4  20       8625.93       8769.44       139.43 o                         
  -1   4  20         70.21        149.28        43.09 o                         
   0   4  20       1533.48       1654.58        70.78 o                         
   1   4  20      19228.54      19753.18       297.62 o                         
   2   4  20       2702.62       2792.37        92.31 o                         
   3   4  20       3169.63       3356.15       105.29 o                         
   4   4  20       2239.83       2201.06        95.28 o                         
   5   4  20       7120.16       7083.44       168.86 o                         
   6   4  20         19.41         42.86        65.10 o                         
   7   4  20       5346.10       5119.40       153.15 o                         
   8   4  20       2989.54       2491.61       362.72 o                         
  -9   5  20         13.71        229.64       202.10 o                         
  -8   5  20       1172.28       1092.04       106.55 o                         
  -7   5  20       2645.21       2625.35       107.86 o                         
  -6   5  20       2012.15       2049.04        89.88 o                         
  -5   5  20         17.92         57.99        51.84 o                         
  -4   5  20         42.65         84.17        49.27 o                         
  -3   5  20         67.29         45.71        49.23 o                         
  -2   5  20         47.58         16.73        46.20 o                         
  -1   5  20         23.78         81.22        49.94 o                         
   0   5  20        925.77       1071.82        65.96 o                         
   1   5  20       3810.16       3813.54       116.28 o                         
   2   5  20       1927.92       1983.95        90.43 o                         
   3   5  20        743.99        691.43        66.03 o                         
   4   5  20        515.33        644.99        81.75 o                         
   5   5  20      12018.99      11910.02       212.41 o                         
   6   5  20       7330.43       7139.24       170.79 o                         
   7   5  20       1589.90       1406.74       172.71 o                         
  -8   6  20        214.82        500.63       234.16 o                         
  -7   6  20       1284.93       1675.00       163.49 o                         
  -6   6  20        247.31        265.50        63.92 o                         
  -5   6  20         98.62         65.61        58.33 o                         
  -4   6  20       1230.05       1131.00        78.67 o                         
  -3   6  20       1198.09       1140.64        81.13 o                         
  -2   6  20        232.40        260.08        56.11 o                         
  -1   6  20        320.81        288.01        57.62 o                         
   0   6  20        375.07        337.85        56.30 o                         
   1   6  20       1290.70       1394.89        89.95 o                         
   2   6  20       1086.99       1113.94        79.51 o                         
   3   6  20        264.97        246.18        59.24 o                         
   4   6  20        660.53        691.02        80.66 o                         
   5   6  20       1420.18       1537.41        97.82 o                         
   6   6  20        478.89        408.78       130.52 o                         
  -6   7  20          9.36         73.06       115.96 o                         
  -5   7  20        138.53        159.04        78.31 o                         
  -4   7  20        822.14        792.32       104.81 o                         
  -3   7  20        642.78        629.24        68.71 o                         
  -2   7  20        366.60        252.61        63.22 o                         
  -1   7  20        269.35        347.63        63.33 o                         
   0   7  20        962.90       1130.90        79.10 o                         
   1   7  20        282.70        260.87        72.67 o                         
   2   7  20        726.81        884.38       125.50 o                         
   3   7  20         36.43        107.81        79.66 o                         
   4   7  20         15.30       -124.85       124.85 o                         
   5   7  20       1066.23       1028.91       182.40 o                         
  -4   8  20        936.61       1043.19       160.94 o                         
  -3   8  20        798.42        553.30        85.13 o                         
  -2   8  20        425.40        472.54        74.78 o                         
  -1   8  20         13.37        126.95        82.25 o                         
   0   8  20        265.72        462.73        82.92 o                         
   1   8  20        651.76        629.77       105.15 o                         
   2   8  20         38.56         14.50       110.53 o                         
 -10   1  21        202.29        274.88        74.24 o                         
  -9   1  21       1165.62       1171.89        67.11 o                         
  -8   1  21         71.08        205.09        50.92 o                         
  -7   1  21          1.18         90.08        45.00 o                         
  -6   1  21         93.98         83.21        37.82 o                         
  -5   1  21       1062.43       1102.09        51.52 o                         
  -4   1  21        273.13        367.09        40.53 o                         
  -3   1  21        160.96        256.91        32.86 o                         
  -2   1  21         19.03         88.07        37.68 o                         
  -1   1  21       3908.87       4429.86        86.89 o                         
   0   1  21         53.61        442.81        45.75 o                         
   1   1  21         60.63         53.71        38.48 o                         
   2   1  21       1091.07       1231.45        61.44 o                         
   3   1  21       7118.62       7429.78       130.70 o                         
   4   1  21         68.77        147.63        47.17 o                         
   5   1  21        184.71        182.24        48.36 o                         
   6   1  21       1226.56       1245.02        76.00 o                         
   7   1  21       3587.31       3418.96       116.50 o                         
   8   1  21         63.50         22.82        64.16 o                         
   9   1  21        307.35       -131.41       150.65 o                         
 -10   2  21       1857.25       1795.91       160.92 o                         
  -9   2  21        141.46         74.52        61.15 o                         
  -8   2  21       3766.84       3609.76       104.25 o                         
  -7   2  21       8358.26       8136.20       144.74 o                         
  -6   2  21       5262.02       5027.35       109.64 o                         
  -5   2  21       1554.98       1628.82        66.24 o                         
  -4   2  21        620.72        600.57        44.92 o                         
  -3   2  21       8669.64       8472.31       124.92 o                         
  -2   2  21      17849.54      17727.11       170.31 o                         
  -1   2  21       6128.37       6116.90       104.89 o                         
   0   2  21         33.68        136.69        41.71 o                         
   1   2  21      10175.68      10429.53       150.37 o                         
   2   2  21      18869.27      18924.81       209.35 o                         
   3   2  21       1424.01       1667.76        74.50 o                         
   4   2  21        361.04        342.59        54.15 o                         
   5   2  21       3952.26       4276.36       112.32 o                         
   6   2  21       1705.49       1710.43        81.76 o                         
   7   2  21        293.49        271.76        60.14 o                         
   8   2  21         33.94         59.62        67.16 o                         
   9   2  21          3.59       -204.22       204.22 o                         
  -9   3  21       3612.48       3397.23       147.48 o                         
  -8   3  21         56.44        234.21        59.78 o                         
  -7   3  21         63.47         97.41        46.11 o                         
  -6   3  21         31.79         45.23        45.75 o                         
  -5   3  21       3248.55       3209.71       104.90 o                         
  -4   3  21        140.34        107.62        47.02 o                         
  -3   3  21        171.49        246.28        48.22 o                         
  -2   3  21        848.63        748.76        52.65 o                         
  -1   3  21       9021.23       9258.45       140.31 o                         
   0   3  21       3027.20       3081.24        80.82 o                         
   1   3  21         14.57         50.52        47.26 o                         
   2   3  21       6581.11       6793.78       152.80 o                         
   3   3  21      23128.88      23500.47       266.79 o                         
   4   3  21        711.19        685.57        68.56 o                         
   5   3  21       3642.59       3620.39       119.36 o                         
   6   3  21       7015.04       6998.88       163.37 o                         
   7   3  21       8688.03       8381.64       183.24 o                         
   8   3  21        475.28        515.83       184.84 o                         
  -9   4  21        397.99        244.21       199.67 o                         
  -8   4  21       1794.96       1969.94       104.57 o                         
  -7   4  21      11812.19      11631.75       207.46 o                         
  -6   4  21       3699.53       3533.07       116.77 o                         
  -5   4  21        563.49        546.09        58.49 o                         
  -4   4  21        343.28        383.53        53.26 o                         
  -3   4  21      11401.01      11393.26       181.68 o                         
  -2   4  21      10920.07      11138.36       159.79 o                         
  -1   4  21       4344.44       4429.56       111.03 o                         
   0   4  21       3058.52       3206.98        97.63 o                         
   1   4  21      18213.34      18425.92       242.80 o                         
   2   4  21       7445.47       7912.13       153.37 o                         
   3   4  21        126.32         91.70        56.99 o                         
   4   4  21       5772.17       5554.37       141.98 o                         
   5   4  21       9466.76       9654.76       189.88 o                         
   6   4  21        110.46        208.69        72.45 o                         
   7   4  21       3730.52       3519.64       160.91 o                         
   8   4  21       1417.19       1761.80       334.36 o                         
  -8   5  21       1629.44       1847.87       262.66 o                         
  -7   5  21        219.60        202.43        62.38 o                         
  -6   5  21       1818.32       1773.30        98.09 o                         
  -5   5  21       2141.33       2256.91        95.96 o                         
  -4   5  21       5263.01       5135.16       125.03 o                         
  -3   5  21          1.00         -0.14        46.89 o                         
  -2   5  21       4543.61       4512.38       115.32 o                         
  -1   5  21       2778.24       2906.68        95.90 o                         
   0   5  21       7716.23       7958.28       151.79 o                         
   1   5  21        807.09        965.84        75.86 o                         
   2   5  21       9667.13       9803.60       179.16 o                         
   3   5  21       7103.14       7096.52       170.13 o                         
   4   5  21        417.49        471.35        67.14 o                         
   5   5  21       9241.40       9507.45       194.02 o                         
   6   5  21       9325.13       9177.98       234.57 o                         
   7   5  21        686.57        753.81       168.45 o                         
  -7   6  21       2529.82       2361.46       277.19 o                         
  -6   6  21       1422.66       1449.86        95.06 o                         
  -5   6  21         73.88         32.64        67.73 o                         
  -4   6  21       1316.27       1464.38        81.40 o                         
  -3   6  21       2694.93       2761.92       101.85 o                         
  -2   6  21        498.61        498.47        66.81 o                         
  -1   6  21        693.64        672.94        66.59 o                         
   0   6  21      10901.96      10835.65       200.61 o                         
   1   6  21       6883.77       7096.38       171.33 o                         
   2   6  21         96.33        161.44        59.94 o                         
   3   6  21       6488.73       6295.67       169.78 o                         
   4   6  21      17392.36      17260.64       325.80 o                         
   5   6  21       4202.82       4296.71       318.99 o                         
   6   6  21       2369.02       2674.33       320.54 o                         
  -6   7  21       2652.25       2947.70       261.54 o                         
  -5   7  21       4195.52       4155.09       185.55 o                         
  -4   7  21       5891.80       6260.21       164.23 o                         
  -3   7  21         62.23         84.24        61.68 o                         
  -2   7  21       7324.25       7371.88       164.19 o                         
  -1   7  21       3714.32       3834.83       130.41 o                         
   0   7  21       1825.55       1797.02        97.78 o                         
   1   7  21       2479.00       2389.43       119.67 o                         
   2   7  21       9026.39       8856.75       209.67 o                         
   3   7  21        859.15        907.06       124.57 o                         
   4   7  21        623.38        467.12       222.71 o                         
  -4   8  21       4345.07       4164.78       464.84 o                         
  -3   8  21       1077.26       1109.61       110.37 o                         
  -2   8  21         59.50         80.01        89.24 o                         
  -1   8  21       6757.84       6544.30       300.25 o                         
   0   8  21      12885.83      12969.41       365.94 o                         
   1   8  21       1087.22       1144.32       150.66 o                         
   2   8  21       1231.12        981.21       205.85 o                         
 -10   0  22       9114.09       9453.56       323.19 o                         
  -9   0  22       4348.96       4747.83       166.34 o                         
  -8   0  22      17550.03      17699.22       286.08 o                         
  -7   0  22      12586.87      12329.17       226.29 o                         
  -6   0  22       2669.72       2748.43       108.58 o                         
  -5   0  22      34275.14      34023.00       341.25 o                         
  -4   0  22      54395.88      54203.26       505.24 o                         
  -3   0  22       6159.47       6128.52       178.41 o                         
  -2   0  22       3779.70       3620.64       127.35 o                         
  -1   0  22      48217.40      48980.05       695.60 o                         
   0   0  22      19093.69      19703.98       281.64 o                         
   1   0  22        324.21        295.97        59.09 o                         
   2   0  22        586.35        808.94        78.26 o                         
   3   0  22      18504.35      18819.26       293.91 o                         
   4   0  22       2254.73       2322.43       112.31 o                         
   5   0  22         19.66        131.44        70.43 o                         
   6   0  22        341.02        235.15        69.75 o                         
   7   0  22       3080.90       2939.19       144.14 o                         
   8   0  22        201.43        147.05       138.20 o                         
 -10   1  22      10390.69      10631.89       484.39 o                         
  -9   1  22      29455.17      29100.24       368.57 o                         
  -8   1  22      14970.21      15228.55       201.44 o                         
  -7   1  22       3419.94       3413.01        94.82 o                         
  -6   1  22      28322.27      28233.47       241.54 o                         
  -5   1  22      21946.94      21815.18       199.74 o                         
  -4   1  22       1148.99       1199.45        53.96 o                         
  -3   1  22      10656.85      10595.52       159.49 o                         
  -2   1  22      12189.61      12359.89       147.94 o                         
  -1   1  22       2479.55       2545.06        76.25 o                         
   0   1  22       4007.23       4211.99        95.55 o                         
   1   1  22       4999.21       5061.16       100.47 o                         
   2   1  22        509.09        502.75        63.47 o                         
   3   1  22       3071.98       3301.21       100.05 o                         
   4   1  22       3618.84       3553.64       101.55 o                         
   5   1  22        601.68        661.25        59.27 o                         
   6   1  22         69.60         65.39        53.71 o                         
   7   1  22       5603.62       5513.46       134.17 o                         
   8   1  22       2526.72       2439.09       148.29 o                         
  -9   2  22       1102.16       1150.00        96.21 o                         
  -8   2  22      12376.32      12542.26       191.94 o                         
  -7   2  22      13162.67      13423.22       189.80 o                         
  -6   2  22        228.89        312.25        47.46 o                         
  -5   2  22      15098.98      15004.85       189.21 o                         
  -4   2  22      29117.40      28815.47       293.14 o                         
  -3   2  22       5755.69       5684.03       116.71 o                         
  -2   2  22       6524.85       6568.95       107.85 o                         
  -1   2  22      24565.19      25220.71       207.43 o                         
   0   2  22      12344.48      12600.87       155.89 o                         
   1   2  22          1.03         56.96        46.55 o                         
   2   2  22       7188.11       7387.34       131.20 o                         
   3   2  22      10065.32      10088.44       174.58 o                         
   4   2  22       1926.67       2059.12        81.96 o                         
   5   2  22        558.34        547.13        64.91 o                         
   6   2  22       3056.63       3153.71       104.01 o                         
   7   2  22       2981.18       2988.73       110.32 o                         
   8   2  22        371.00        370.54       109.82 o                         
  -9   3  22       5244.73       5031.80       241.57 o                         
  -8   3  22       1792.08       1860.31        90.00 o                         
  -7   3  22       3728.81       3872.57       103.61 o                         
  -6   3  22      14486.06      14430.84       221.42 o                         
  -5   3  22       3494.30       3530.26       114.24 o                         
  -4   3  22        967.68       1051.94        66.49 o                         
  -3   3  22      16929.40      16887.45       207.78 o                         
  -2   3  22      11812.45      11790.57       169.34 o                         
  -1   3  22        309.16        462.41        54.53 o                         
   0   3  22       7937.55       8207.38       134.31 o                         
   1   3  22      19267.95      19511.42       219.85 o                         
   2   3  22       3423.41       3639.13       106.56 o                         
   3   3  22        486.24        666.82        69.45 o                         
   4   3  22       8287.99       8293.57       171.40 o                         
   5   3  22      10943.71      10570.00       197.47 o                         
   6   3  22         57.21        149.39        65.49 o                         
   7   3  22       2104.77       2116.05       118.87 o                         
   8   3  22       3507.74       3330.67       282.33 o                         
  -8   4  22       3808.02       3971.97       170.80 o                         
  -7   4  22       6770.97       6735.32       161.40 o                         
  -6   4  22        308.66        244.04        64.74 o                         
  -5   4  22        441.08        575.75        68.19 o                         
  -4   4  22       5292.44       5342.93       128.51 o                         
  -3   4  22       2574.75       2611.60        93.23 o                         
  -2   4  22       6940.63       6731.88       138.04 o                         
  -1   4  22       3681.37       3801.64       115.13 o                         
   0   4  22       2887.31       2927.69        97.00 o                         
   1   4  22        591.31        774.76        71.32 o                         
   2   4  22      17642.27      17856.36       237.72 o                         
   3   4  22       5457.45       5236.06       137.07 o                         
   4   4  22        580.89        526.21        79.92 o                         
   5   4  22       3856.45       3881.98       128.74 o                         
   6   4  22      19432.38      19065.01       294.19 o                         
   7   4  22       3846.52       3783.25       249.04 o                         
  -8   5  22       1036.99       1162.10       195.84 o                         
  -7   5  22       1808.42       1759.12       121.76 o                         
  -6   5  22       3210.40       3330.10       125.55 o                         
  -5   5  22         11.75         15.59        65.53 o                         
  -4   5  22       6149.40       6085.74       143.97 o                         
  -3   5  22       7479.71       7410.38       166.27 o                         
  -2   5  22       6514.83       6307.33       148.20 o                         
  -1   5  22        540.86        569.01        67.61 o                         
   0   5  22      10082.55      10247.09       184.20 o                         
   1   5  22      18370.84      18489.61       276.47 o                         
   2   5  22       7928.12       8070.26       173.06 o                         
   3   5  22         12.89         85.04        71.73 o                         
   4   5  22      12491.19      12029.07       229.43 o                         
   5   5  22      12172.88      12143.85       221.73 o                         
   6   5  22       1170.38       1026.22       263.83 o                         
   7   5  22        846.95        591.05       167.56 o                         
  -7   6  22        213.55        -73.82       135.40 o                         
  -6   6  22         31.20         82.26        91.51 o                         
  -5   6  22        244.25        251.98        61.61 o                         
  -4   6  22        485.59        535.65        73.62 o                         
  -3   6  22        294.46        237.13        57.34 o                         
  -2   6  22        317.46        249.45        68.60 o                         
  -1   6  22        986.20       1093.18        94.22 o                         
   0   6  22        408.77        419.25        69.09 o                         
   1   6  22        215.52        204.26        61.68 o                         
   2   6  22       3541.65       3686.52       127.11 o                         
   3   6  22       6180.14       6258.30       178.95 o                         
   4   6  22         66.87         24.07        79.08 o                         
   5   6  22       2704.60       2811.54       217.06 o                         
  -5   7  22          5.24       -109.10       166.70 o                         
  -4   7  22       1336.35       1514.50       130.45 o                         
  -3   7  22         69.56        123.91        56.78 o                         
  -2   7  22       1161.88       1139.23        89.77 o                         
  -1   7  22        928.11        830.75        83.89 o                         
   0   7  22       1108.55       1219.62        88.37 o                         
   1   7  22       3048.50       3154.19       164.83 o                         
   2   7  22       4566.47       4285.37       191.53 o                         
  -3   8  22        128.71        136.83       211.72 o                         
  -2   8  22       1317.83       1181.92       162.99 o                         
  -1   8  22        254.39        385.03       246.77 o                         
   0   8  22        544.97        538.77       247.40 o                         
   1   8  22        240.44        562.84       175.41 o                         
   2   8  22        240.63        207.72       232.21 o                         
 -10   1  23        835.61        967.69       269.62 o                         
  -9   1  23        207.18        309.01        65.99 o                         
  -8   1  23         80.14        129.71        50.36 o                         
  -7   1  23         29.63        -48.55        48.55 o                         
  -6   1  23       4852.79       4793.31       104.46 o                         
  -5   1  23       1497.50       1532.49        59.77 o                         
  -4   1  23         78.62          2.30        47.02 o                         
  -3   1  23        109.08        126.91        52.29 o                         
  -2   1  23       8902.58       9139.49       129.91 o                         
  -1   1  23       2859.04       3066.57        87.44 o                         
   0   1  23        260.89        223.71        44.36 o                         
   1   1  23        255.08        211.52        46.96 o                         
   2   1  23       2757.30       2921.17        96.91 o                         
   3   1  23        127.02        165.22        53.75 o                         
   4   1  23          2.04         45.91        50.14 o                         
   5   1  23        940.53        964.46        66.93 o                         
   6   1  23         56.27         84.12        55.15 o                         
   7   1  23         44.35         70.60        55.29 o                         
   8   1  23        101.07        177.00       152.91 o                         
  -9   2  23        176.48        196.28        80.72 o                         
  -8   2  23        596.68        576.21        58.58 o                         
  -7   2  23       3486.24       3594.48       120.06 o                         
  -6   2  23       3790.47       3644.49       100.75 o                         
  -5   2  23        374.99        421.07        56.59 o                         
  -4   2  23       2257.51       2402.90        91.64 o                         
  -3   2  23       2386.29       2374.74        88.26 o                         
  -2   2  23        134.48        194.48        37.75 o                         
  -1   2  23        675.89        845.14        51.80 o                         
   0   2  23        316.79        332.71        44.08 o                         
   1   2  23        445.64        528.71        53.41 o                         
   2   2  23       2742.63       2823.13        91.99 o                         
   3   2  23        805.37        916.43        63.77 o                         
   4   2  23       1315.15       1356.54        76.69 o                         
   5   2  23       3259.23       3322.36       110.63 o                         
   6   2  23       3360.68       3378.17       108.98 o                         
   7   2  23        308.55        336.07        74.41 o                         
  -9   3  23       1212.37        909.37       143.20 o                         
  -8   3  23         50.37         99.57        91.24 o                         
  -7   3  23        795.04        828.98        79.05 o                         
  -6   3  23      13845.51      13663.02       219.24 o                         
  -5   3  23       7206.94       6874.11       157.11 o                         
  -4   3  23        348.38        365.45        62.43 o                         
  -3   3  23       4339.41       4344.43       118.32 o                         
  -2   3  23      27448.81      27694.45       266.98 o                         
  -1   3  23       5705.80       5759.20       122.44 o                         
   0   3  23       2249.63       2295.49        83.67 o                         
   1   3  23       5448.55       5618.82       123.59 o                         
   2   3  23       7908.63       8084.38       196.39 o                         
   3   3  23         43.38         14.76        57.73 o                         
   4   3  23       1303.14       1412.59        87.05 o                         
   5   3  23        241.84        305.34        65.86 o                         
   6   3  23        502.34        497.44        73.09 o                         
   7   3  23        631.10        542.73       108.72 o                         
  -8   4  23       3882.51       3537.38       211.28 o                         
  -7   4  23       3820.79       3888.99       128.96 o                         
  -6   4  23        641.87        744.46        74.73 o                         
  -5   4  23        193.32        183.40        62.25 o                         
  -4   4  23       7710.17       7628.08       174.89 o                         
  -3   4  23       2307.18       2647.32       100.23 o                         
  -2   4  23        822.39       1057.68        67.13 o                         
  -1   4  23       5523.46       5464.46       136.00 o                         
   0   4  23       3515.99       3625.49       107.52 o                         
   1   4  23       2352.36       2412.45       101.82 o                         
   2   4  23      12296.02      12633.17       224.62 o                         
   3   4  23       2196.68       2102.91        96.82 o                         
   4   4  23        803.89        812.47        75.45 o                         
   5   4  23      10024.88       9770.83       198.09 o                         
   6   4  23       7388.27       7708.73       251.82 o                         
   7   4  23        292.72         45.07       190.43 o                         
  -7   5  23       3630.26       3830.75       179.50 o                         
  -6   5  23       4133.85       3852.58       133.80 o                         
  -5   5  23       3130.51       3177.34       127.12 o                         
  -4   5  23       1089.81       1132.99        87.72 o                         
  -3   5  23      15303.89      15374.56       266.94 o                         
  -2   5  23       7837.52       8015.28       180.53 o                         
  -1   5  23         69.18        171.59        59.56 o                         
   0   5  23       8346.92       8369.57       169.24 o                         
   1   5  23      18542.53      18904.12       331.52 o                         
   2   5  23        887.75        958.30        79.72 o                         
   3   5  23       5887.56       5684.13       160.32 o                         
   4   5  23      10595.94      10715.53       219.81 o                         
   5   5  23       4136.15       4273.95       238.01 o                         
  -6   6  23       1459.94       1866.99       226.18 o                         
  -5   6  23       7917.43       8251.56       242.29 o                         
  -4   6  23       8444.09       8338.88       194.89 o                         
  -3   6  23        102.09         69.26        68.54 o                         
  -2   6  23       7207.11       7297.75       180.79 o                         
  -1   6  23      16934.23      16894.81       256.99 o                         
   0   6  23       3945.16       4030.19       131.44 o                         
   1   6  23       4067.41       4009.13       140.59 o                         
   2   6  23      15804.15      15848.90       269.23 o                         
   3   6  23       7134.18       7563.97       198.32 o                         
   4   6  23        208.49        437.37       415.52 o                         
   5   6  23      11542.50      10785.60       755.95 o                         
  -5   7  23          1.87       -115.85       123.77 o                         
  -4   7  23       4184.11       3615.09       429.71 o                         
  -3   7  23      12939.28      11872.30       348.36 o                         
  -2   7  23        588.23        745.02        99.05 o                         
  -1   7  23       5384.24       5240.13       184.45 o                         
   0   7  23      15643.51      15647.46       294.34 o                         
   1   7  23      15009.47      14617.06       342.97 o                         
   2   7  23        176.17        201.15       235.08 o                         
  -2   8  23       8834.74       7816.70       626.11 o                         
   0   8  23        800.63        985.85       295.89 o                         
  -9   0  24      20049.26      19498.01       474.43 o                         
  -8   0  24       2581.95       2542.46       137.38 o                         
  -7   0  24         30.91         42.90        73.87 o                         
  -6   0  24       8009.49       8238.15       218.75 o                         
  -5   0  24      10624.20      10526.98       225.60 o                         
  -4   0  24        370.43        275.72        96.47 o                         
  -3   0  24        722.37        825.24        99.38 o                         
  -2   0  24       1848.96       1949.93       114.20 o                         
  -1   0  24        269.16        344.75        67.76 o                         
   0   0  24       2278.87       2490.00       107.52 o                         
   1   0  24       2183.32       2324.00       115.89 o                         
   2   0  24         84.50         61.80        76.44 o                         
   3   0  24         78.40        127.33        74.70 o                         
   4   0  24       4843.65       4682.19       166.45 o                         
   5   0  24        972.62        873.38        91.67 o                         
   6   0  24        128.17         99.83        89.67 o                         
   7   0  24       3532.01       3580.47       238.57 o                         
  -9   1  24        462.83        332.69       108.66 o                         
  -8   1  24       7191.53       7236.19       154.54 o                         
  -7   1  24       4539.30       4339.45       124.33 o                         
  -6   1  24        209.56        271.38        58.38 o                         
  -5   1  24       7458.62       7356.81       149.26 o                         
  -4   1  24       5409.94       5295.40       116.47 o                         
  -3   1  24        373.47        350.27        78.44 o                         
  -2   1  24       3328.09       3526.72        92.35 o                         
  -1   1  24       6024.94       6001.89       119.84 o                         
   0   1  24       3449.52       3494.48        91.81 o                         
   1   1  24        323.52        461.34        56.99 o                         
   2   1  24       4332.96       4379.73       110.92 o                         
   3   1  24       5950.30       6293.06       133.04 o                         
   4   1  24       3316.56       3408.92       107.65 o                         
   5   1  24          6.12         93.76        59.00 o                         
   6   1  24       5090.43       4958.61       132.86 o                         
   7   1  24       6656.40       6573.27       221.64 o                         
  -9   2  24       9077.37       8778.21       436.88 o                         
  -8   2  24       2392.94       2456.54       118.50 o                         
  -7   2  24       1888.83       1814.23        84.54 o                         
  -6   2  24       8563.55       8319.33       153.06 o                         
  -5   2  24       5647.93       5602.43       157.26 o                         
  -4   2  24        153.19        153.39        48.01 o                         
  -3   2  24       3464.75       3426.20       110.30 o                         
  -2   2  24       5095.63       5138.66       109.22 o                         
  -1   2  24        471.34        509.62        46.39 o                         
   0   2  24       1086.49       1232.31        58.93 o                         
   1   2  24       2508.43       2514.22        83.59 o                         
   2   2  24       2027.87       2028.26        82.49 o                         
   3   2  24          2.60         38.01        50.71 o                         
   4   2  24       3016.49       2940.29       103.52 o                         
   5   2  24       4888.39       4698.50       137.43 o                         
   6   2  24        437.34        434.83        72.15 o                         
   7   2  24       1444.61       1388.87       169.17 o                         
  -8   3  24       7389.40       7024.62       284.95 o                         
  -7   3  24       6457.26       6255.67       178.70 o                         
  -6   3  24         77.33         65.07        82.77 o                         
  -5   3  24       3162.55       3217.96       129.38 o                         
  -4   3  24       9922.29      10035.07       196.56 o                         
  -3   3  24       2898.90       2913.95       105.58 o                         
  -2   3  24       1214.26       1388.77        73.88 o                         
  -1   3  24       5792.43       6083.65       128.61 o                         
   0   3  24       7990.82       7724.73       163.58 o                         
   1   3  24        260.97        375.54        58.65 o                         
   2   3  24       5169.83       5023.16       132.05 o                         
   3   3  24       6703.05       6661.79       163.43 o                         
   4   3  24       4389.10       4544.36       135.49 o                         
   5   3  24        392.36        613.52        87.83 o                         
   6   3  24       7188.60       6928.93       239.36 o                         
  -8   4  24        615.12        595.79       166.70 o                         
  -7   4  24       6366.13       6303.55       192.84 o                         
  -6   4  24       7122.51       7138.27       248.39 o                         
  -5   4  24       1842.49       1731.07       107.41 o                         
  -4   4  24         76.18         31.72        71.69 o                         
  -3   4  24      22610.66      22147.62       293.00 o                         
  -2   4  24      16176.08      16339.02       241.47 o                         
  -1   4  24        839.69        935.45        72.02 o                         
   0   4  24       1215.42       1268.82        78.96 o                         
   1   4  24      25920.81      25876.22       316.28 o                         
   2   4  24      14382.41      13829.78       249.13 o                         
   3   4  24        217.70        225.29        78.76 o                         
   4   4  24       2138.05       2186.22       103.71 o                         
   5   4  24      14813.32      14787.35       247.20 o                         
   6   4  24       3954.14       4068.34       314.30 o                         
  -7   5  24       4764.67       4738.05       366.86 o                         
  -6   5  24       1978.37       2360.88       167.81 o                         
  -5   5  24       2628.77       2526.73       129.62 o                         
  -4   5  24       7702.95       7578.31       193.86 o                         
  -3   5  24       3795.45       3843.96       147.68 o                         
  -2   5  24        324.18        412.30        74.87 o                         
  -1   5  24       7292.12       7229.05       165.07 o                         
   0   5  24       9484.47       9801.33       200.76 o                         
   1   5  24        354.51        494.73        70.27 o                         
   2   5  24       3498.53       3684.53       146.59 o                         
   3   5  24       8061.24       7820.51       188.28 o                         
   4   5  24       1850.15       1651.95       123.52 o                         
   5   5  24       1235.47       1165.49       213.53 o                         
  -6   6  24       2833.21       2979.58       303.34 o                         
  -5   6  24       1868.96       1498.13       250.47 o                         
  -4   6  24         23.39        -46.47        83.37 o                         
  -3   6  24       9705.32       9459.49       233.90 o                         
  -2   6  24      14537.52      14600.69       272.27 o                         
  -1   6  24       1006.26        976.29        84.19 o                         
   0   6  24       2943.57       2849.51       117.56 o                         
   1   6  24      14560.96      14329.61       423.16 o                         
   2   6  24      10605.46      10718.22       310.79 o                         
   3   6  24        201.09        285.18       162.17 o                         
   4   6  24       4127.15       3768.38       460.10 o                         
  -4   7  24       1968.68       1599.20       281.20 o                         
  -3   7  24       1714.16       1864.19       316.11 o                         
  -2   7  24        960.20       1006.51       127.67 o                         
  -1   7  24       4252.66       4151.53       196.45 o                         
   0   7  24       4024.79       4032.41       189.40 o                         
   1   7  24        209.48        424.69       168.84 o                         
  -9   1  25         38.34        134.92       161.89 o                         
  -8   1  25          7.65        -41.25        83.13 o                         
  -7   1  25        662.07        587.76        69.42 o                         
  -6   1  25       1234.19       1120.70        80.57 o                         
  -5   1  25        187.11        243.64        58.26 o                         
  -4   1  25        642.73        655.07        61.67 o                         
  -3   1  25         68.25         77.07        56.22 o                         
  -2   1  25         10.57        120.99        51.27 o                         
  -1   1  25        608.64        653.78        55.22 o                         
   0   1  25       3921.98       4119.45       106.04 o                         
   1   1  25       2380.23       2339.22        89.36 o                         
   2   1  25        792.68        824.53        62.39 o                         
   3   1  25         77.03        178.17        53.08 o                         
   4   1  25       6017.63       6041.30       135.88 o                         
   5   1  25       2245.62       2249.33        93.70 o                         
   6   1  25        201.55        218.24        60.61 o                         
   7   1  25          4.51        173.93       136.25 o                         
  -8   2  25         18.60        198.21        99.19 o                         
  -7   2  25       1026.25       1085.02        79.37 o                         
  -6   2  25       3188.95       3016.10       107.38 o                         
  -5   2  25        992.31        937.89        84.36 o                         
  -4   2  25        591.26        599.79        67.29 o                         
  -3   2  25       6110.32       5830.58       150.15 o                         
  -2   2  25       2162.29       2218.65        91.55 o                         
  -1   2  25        990.22       1052.41        60.90 o                         
   0   2  25       1638.10       1652.92        71.40 o                         
   1   2  25        976.34       1067.13        69.61 o                         
   2   2  25        418.68        406.08        58.99 o                         
   3   2  25       3578.44       3527.05       112.35 o                         
   4   2  25        111.94        164.28        64.36 o                         
   5   2  25        995.50       1017.66        80.76 o                         
   6   2  25       2259.59       2137.55       134.57 o                         
   7   2  25       2013.90       1673.37       222.35 o                         
  -8   3  25        659.27         91.61       224.48 o                         
  -7   3  25       3066.99       2841.38       147.02 o                         
  -6   3  25       1503.25       1488.14        96.44 o                         
  -5   3  25       1318.11       1448.45        99.78 o                         
  -4   3  25         45.58         83.39        71.40 o                         
  -3   3  25        156.39        134.74        60.32 o                         
  -2   3  25       2021.83       1879.24        98.19 o                         
  -1   3  25       3929.00       4004.83       108.76 o                         
   0   3  25       5819.69       5799.73       146.98 o                         
   1   3  25      12994.04      13015.38       202.28 o                         
   2   3  25       5262.89       5340.08       139.33 o                         
   3   3  25        216.12        267.21        68.97 o                         
   4   3  25      13722.36      13487.38       230.16 o                         
   5   3  25      12172.01      12221.81       222.44 o                         
   6   3  25       1688.05       1794.33       163.34 o                         
  -7   4  25       4311.99       4274.23       242.62 o                         
  -6   4  25       8405.44       8143.50       235.81 o                         
  -5   4  25       1375.05       1292.38        99.66 o                         
  -4   4  25       2330.53       2424.00       117.89 o                         
  -3   4  25      16910.86      17260.08       275.77 o                         
  -2   4  25       2229.20       2438.84       113.87 o                         
  -1   4  25       1120.37       1220.75        79.72 o                         
   0   4  25       8066.61       8341.88       190.45 o                         
   1   4  25       9062.51       9263.92       187.35 o                         
   2   4  25       1772.18       1678.54        98.09 o                         
   3   4  25       6584.86       6624.87       172.30 o                         
   4   4  25       3876.94       3762.11       135.28 o                         
   5   4  25         29.85        218.68       182.46 o                         
   6   4  25       3831.93       3356.85       392.68 o                         
  -6   5  25       1103.43        953.10       125.39 o                         
  -5   5  25       5920.90       5778.14       240.11 o                         
  -4   5  25       9269.51       9341.37       232.72 o                         
  -3   5  25          8.39         39.85        74.47 o                         
  -2   5  25      12127.72      12302.51       257.19 o                         
  -1   5  25       9659.06       9677.20       193.65 o                         
   0   5  25       1096.95       1195.29        89.61 o                         
   1   5  25       8952.85       8934.91       189.99 o                         
   2   5  25      10486.63      10450.94       217.80 o                         
   3   5  25       1057.88       1243.38       143.18 o                         
   4   5  25        819.55       1248.20       291.15 o                         
   5   5  25       9359.94       9230.23       657.26 o                         
  -5   6  25        918.46        955.62       286.54 o                         
  -4   6  25       4650.10       4470.97       301.89 o                         
  -3   6  25      14824.34      15044.86       334.11 o                         
  -2   6  25       3458.62       3724.24       189.36 o                         
  -1   6  25       1325.63       1430.78       115.38 o                         
   0   6  25      15468.66      15149.51       305.69 o                         
   1   6  25      11914.09      12010.79       417.30 o                         
   2   6  25        193.09        543.60       180.49 o                         
   3   6  25       6396.20       5409.80       531.84 o                         
  -2   7  25      13771.19      12334.26       758.41 o                         
  -1   7  25      15463.41      15726.63       559.38 o                         
   0   7  25       7594.49       7874.15       370.19 o                         
   1   7  25        925.21        927.00       226.10 o                         
  -8   0  26        807.49        764.33       202.04 o                         
  -7   0  26         81.65        -34.92       105.49 o                         
  -6   0  26        272.32        305.16       108.59 o                         
  -5   0  26       5706.72       6205.39       235.69 o                         
  -4   0  26       2972.52       2860.14       138.07 o                         
  -3   0  26         60.11         68.35       100.73 o                         
  -2   0  26        450.55        461.58        87.11 o                         
  -1   0  26      21830.12      22482.76       354.63 o                         
   0   0  26      14769.59      14716.69       341.30 o                         
   1   0  26         67.97        160.30        76.02 o                         
   2   0  26       2100.80       2177.47       131.85 o                         
   3   0  26      42134.18      41664.99       584.28 o                         
   4   0  26      16855.58      16883.72       324.50 o                         
   5   0  26        304.07        448.75        85.20 o                         
   6   0  26      13316.79      13223.62       720.31 o                         
  -8   1  26       1063.28       1021.81       153.04 o                         
  -7   1  26        152.03        158.54        68.26 o                         
  -6   1  26       3175.85       3186.55       134.37 o                         
  -5   1  26       3884.04       3991.80       128.34 o                         
  -4   1  26       1184.11       1104.15        81.92 o                         
  -3   1  26        818.74        832.92        63.26 o                         
  -2   1  26       2865.09       2752.96       102.41 o                         
  -1   1  26       2024.47       2183.33        92.45 o                         
   0   1  26         73.55        229.67        51.82 o                         
   1   1  26       7528.32       7527.05       150.78 o                         
   2   1  26       8644.76       8579.86       163.54 o                         
   3   1  26        386.22        539.06        62.58 o                         
   4   1  26      10801.40      10786.73       190.09 o                         
   5   1  26      12691.23      12313.62       217.34 o                         
   6   1  26       3484.39       3481.96       180.47 o                         
   7   1  26       6716.11       7614.35       580.10 o                         
  -8   2  26       2015.33       1953.07       162.69 o                         
  -7   2  26       2746.96       3080.82       174.11 o                         
  -6   2  26         10.53        -49.53        70.59 o                         
  -5   2  26       2395.20       2290.78       123.52 o                         
  -4   2  26       5295.37       5424.20       182.04 o                         
  -3   2  26       2403.21       2459.92       106.52 o                         
  -2   2  26        277.23        310.42        61.24 o                         
  -1   2  26       8355.58       8583.50       150.29 o                         
   0   2  26      12369.36      12158.98       193.06 o                         
   1   2  26       1332.00       1377.95        77.48 o                         
   2   2  26       2309.16       2443.61        97.04 o                         
   3   2  26      18460.88      18408.57       251.39 o                         
   4   2  26      12161.27      12266.65       218.34 o                         
   5   2  26        167.74        291.98        70.11 o                         
   6   2  26      11291.66      10711.32       856.36 o                         
  -7   3  26        822.22        754.26       286.84 o                         
  -6   3  26       5382.62       5218.99       189.93 o                         
  -5   3  26       4258.29       4081.84       158.63 o                         
  -4   3  26        729.70        922.34       101.35 o                         
  -3   3  26       3973.78       3756.73       136.82 o                         
  -2   3  26       9908.58       9544.95       214.14 o                         
  -1   3  26       5225.46       5133.64       145.27 o                         
   0   3  26         83.76        228.73        66.00 o                         
   1   3  26      11889.91      11781.74       206.72 o                         
   2   3  26       8284.18       8369.26       176.76 o                         
   3   3  26        961.03       1107.60        86.74 o                         
   4   3  26       2393.40       2665.34       119.77 o                         
   5   3  26      10170.56      10555.10       358.54 o                         
  -7   4  26      14195.74      13597.19       792.56 o                         
  -6   4  26       1441.09       1325.50       149.74 o                         
  -5   4  26        135.49        141.66        72.12 o                         
  -4   4  26       8799.83       8515.88       216.65 o                         
  -3   4  26      12801.80      12792.89       278.10 o                         
  -2   4  26         23.40        161.14        73.82 o                         
  -1   4  26        649.42        564.51        76.85 o                         
   0   4  26       6517.23       6296.43       168.92 o                         
   1   4  26       3828.60       3878.43       134.25 o                         
   2   4  26       1030.15        991.17        85.10 o                         
   3   4  26       1181.00       1180.62        90.32 o                         
   4   4  26       2778.07       3190.23       255.40 o                         
   5   4  26          5.28         39.48       191.80 o                         
  -6   5  26       5626.81       5791.19       379.92 o                         
  -5   5  26       5417.67       4685.91       416.27 o                         
  -4   5  26          6.12         40.20        99.25 o                         
  -3   5  26       5074.65       5080.26       174.61 o                         
  -2   5  26      10655.93      10312.03       239.75 o                         
  -1   5  26       5549.07       5690.10       171.11 o                         
   0   5  26       1441.04       1490.80       105.26 o                         
   1   5  26       7283.19       7248.16       182.96 o                         
   2   5  26       6082.98       5719.41       258.00 o                         
   3   5  26       1698.31       2003.32       251.62 o                         
   4   5  26       1104.01       1009.06       290.46 o                         
  -4   6  26       5822.79       6105.91       519.97 o                         
  -3   6  26       6966.57       7413.78       457.41 o                         
  -2   6  26        231.51        381.64       101.11 o                         
  -1   6  26       1004.03        669.69       109.40 o                         
   0   6  26       1506.20       1377.59       205.33 o                         
   1   6  26        630.35        823.75       386.45 o                         
  -7   1  27        369.54        266.31       127.03 o                         
  -6   1  27       1399.60       1334.69        99.71 o                         
  -5   1  27        557.31        534.54        75.73 o                         
  -4   1  27       4675.62       4275.51       146.67 o                         
  -3   1  27        935.76        917.40        70.14 o                         
  -2   1  27        431.21        414.10        61.35 o                         
  -1   1  27       1357.87       1492.93        84.40 o                         
   0   1  27       3721.71       3765.76       116.99 o                         
   1   1  27         49.84        143.64        57.84 o                         
   2   1  27        226.99        337.27        63.75 o                         
   3   1  27        446.58        693.93        79.38 o                         
   4   1  27       1210.69       1238.96        83.20 o                         
   5   1  27         26.82        -17.40        98.41 o                         
  -7   2  27        103.84        312.86       130.55 o                         
  -6   2  27        528.32        580.92       125.30 o                         
  -5   2  27       1138.73       1150.19       100.22 o                         
  -4   2  27        196.14        295.17       103.05 o                         
  -3   2  27       3445.79       3347.60       127.17 o                         
  -2   2  27       5074.60       5163.18       136.14 o                         
  -1   2  27        237.74        352.84        64.53 o                         
   0   2  27       3822.58       4003.34       116.81 o                         
   1   2  27       8826.56       8607.71       166.99 o                         
   2   2  27       6958.81       6928.38       147.50 o                         
   3   2  27         43.58        145.27        60.60 o                         
   4   2  27       2754.97       3082.84       117.70 o                         
   5   2  27       3238.21       3460.30       293.73 o                         
  -7   3  27       5104.34       5633.33       556.04 o                         
  -6   3  27       4562.09       4565.81       213.05 o                         
  -5   3  27       1176.55       1256.66       111.98 o                         
  -4   3  27      15323.12      15474.08       303.34 o                         
  -3   3  27       8117.72       8054.39       185.90 o                         
  -2   3  27       1370.07       1526.36        96.89 o                         
  -1   3  27       5441.28       4897.57       170.90 o                         
   0   3  27      16012.79      15599.44       239.87 o                         
   1   3  27       1089.90       1257.08        88.50 o                         
   2   3  27        138.03        317.16        70.19 o                         
   3   3  27       2043.83       2259.71       111.24 o                         
   4   3  27       4555.44       4686.41       233.41 o                         
   5   3  27        257.57        261.40       138.10 o                         
  -6   4  27       1841.03       1870.43       200.26 o                         
  -5   4  27       5222.36       4259.97       312.55 o                         
  -4   4  27       1873.34       1665.10       153.91 o                         
  -3   4  27       3448.47       3298.89       164.46 o                         
  -2   4  27       9262.61       9274.44       237.05 o                         
  -1   4  27       1498.54       1395.42       120.91 o                         
   0   4  27        742.13       1025.53        88.31 o                         
   1   4  27       7407.91       7212.64       180.53 o                         
   2   4  27       9297.00       9399.61       206.99 o                         
   3   4  27         59.32        -65.68        95.27 o                         
   4   4  27       1682.66       2150.69       372.94 o                         
  -5   5  27         17.16       -149.52       236.22 o                         
  -4   5  27       5644.35       5280.77       568.18 o                         
  -3   5  27      13216.20      11725.01       811.31 o                         
  -2   5  27        744.86       1051.08       146.83 o                         
  -1   5  27       2673.65       2726.32       162.43 o                         
   0   5  27       9661.16       9244.51       266.24 o                         
   1   5  27       4008.58       3787.39       197.88 o                         
   2   5  27        137.71        265.98       103.46 o                         
   3   5  27       2110.84       2000.64       333.76 o                         
  -3   6  27          6.95         91.92       158.53 o                         
  -2   6  27       5131.21       4572.69       463.62 o                         
  -1   6  27       7177.56       7706.15       668.92 o                         
   0   6  27       1451.54       1795.45       353.47 o                         
  -6   0  28      10506.79      10495.03       415.71 o                         
  -5   0  28      18975.62      18654.54       474.77 o                         
  -4   0  28       1121.70        930.87       117.26 o                         
  -3   0  28       1124.40       1048.74       129.58 o                         
  -2   0  28      28815.91      28447.42       503.90 o                         
  -1   0  28      22155.03      21864.81       450.21 o                         
   0   0  28       2064.35       2030.51       130.12 o                         
   1   0  28      15059.49      14997.16       329.54 o                         
   2   0  28      25341.73      25207.26       520.69 o                         
   3   0  28       2935.34       3182.42       162.81 o                         
   4   0  28      16435.43      16478.97       427.44 o                         
   5   0  28      19560.31      19944.95       975.82 o                         
  -6   1  28        782.83        657.03       106.69 o                         
  -5   1  28       2193.20       2293.72       127.26 o                         
  -4   1  28      14183.37      13597.68       259.26 o                         
  -3   1  28      11117.26      10637.78       219.95 o                         
  -2   1  28         77.77        155.04        75.61 o                         
  -1   1  28      25516.78      25228.25       341.83 o                         
   0   1  28      31778.98      31684.53       367.24 o                         
   1   1  28       8743.74       8929.30       186.49 o                         
   2   1  28      12029.09      12269.17       222.87 o                         
   3   1  28      39908.41      39488.99       465.40 o                         
   4   1  28      17216.65      17547.05       341.42 o                         
   5   1  28        135.13        195.47       134.21 o                         
  -6   2  28       6336.98       6492.86       392.74 o                         
  -5   2  28      11257.14      11007.23       349.06 o                         
  -4   2  28       1997.76       2005.60       121.68 o                         
  -3   2  28       3454.90       3437.31       127.44 o                         
  -2   2  28      16978.47      16553.17       265.97 o                         
  -1   2  28      10718.41      10514.64       217.62 o                         
   0   2  28        310.07        346.97        62.15 o                         
   1   2  28      14425.74      14472.12       221.31 o                         
   2   2  28      15863.83      15941.71       245.26 o                         
   3   2  28       1402.05       1493.00        89.65 o                         
   4   2  28       8030.36       7760.75       350.56 o                         
  -5   3  28         23.61        -41.19       116.50 o                         
  -4   3  28       7699.29       7662.44       247.01 o                         
  -3   3  28       8591.37       8308.94       205.31 o                         
  -2   3  28        500.92        337.25        75.10 o                         
  -1   3  28       3270.45       3217.92       144.44 o                         
   0   3  28      10766.39      10990.78       203.40 o                         
   1   3  28       2049.99       2038.38        97.36 o                         
   2   3  28       3149.04       3219.33       127.74 o                         
   3   3  28       6865.91       7105.62       372.78 o                         
   4   3  28       3113.45       3316.27       286.61 o                         
  -5   4  28       2368.87       1489.99       498.49 o                         
  -4   4  28       1108.74       1238.78       208.82 o                         
  -3   4  28       4215.05       4555.74       360.99 o                         
  -2   4  28       4071.67       4161.09       176.21 o                         
  -1   4  28        823.73        742.64        99.93 o                         
   0   4  28         30.40        153.46        80.00 o                         
   1   4  28       7271.18       7025.98       236.29 o                         
   2   4  28       3715.86       3417.29       191.27 o                         
   3   4  28          4.35       -232.26       232.26 o                         
  -2   5  28       1197.69        775.65       191.15 o                         
  -1   5  28         15.21        -10.03       121.84 o                         
   0   5  28        149.56        247.31       151.50 o                         
   1   5  28          5.56        132.39       110.27 o                         
  -5   1  29       1255.47       1177.08       152.22 o                         
  -4   1  29         67.25         57.53        75.64 o                         
  -3   1  29         63.45        101.68        73.22 o                         
  -2   1  29        136.65        226.45        71.03 o                         
  -1   1  29        727.91       1338.79        95.16 o                         
   0   1  29        285.78        802.60        82.32 o                         
   1   1  29          4.35        158.92        66.03 o                         
   2   1  29         94.45        238.41        67.37 o                         
   3   1  29       2133.29       2183.76       136.12 o                         
   4   1  29          7.10        229.24       163.50 o                         
  -5   2  29        418.10        435.10       108.22 o                         
  -4   2  29       4716.41       4346.11       207.53 o                         
  -3   2  29       5891.59       5887.21       164.25 o                         
  -2   2  29       3293.97       3216.33       169.28 o                         
  -1   2  29         21.77        -26.82        72.27 o                         
   0   2  29       1384.65       1566.00       119.52 o                         
   1   2  29       4897.28       4803.91       153.97 o                         
   2   2  29       5519.13       5657.61       155.79 o                         
   3   2  29        195.99        146.52        94.94 o                         
   4   2  29        170.55        410.69       243.70 o                         
  -5   3  29       4541.48       4095.45       313.23 o                         
  -4   3  29         42.08         27.41       140.87 o                         
  -3   3  29        222.61        451.75       127.26 o                         
  -2   3  29       1099.64       1223.47       129.06 o                         
  -1   3  29       2049.06       1961.64       156.83 o                         
   0   3  29         15.35        -77.96        77.96 o                         
   1   3  29         91.43         78.38        72.98 o                         
   2   3  29        871.46        671.10       140.59 o                         
   3   3  29       5363.83       5622.62       547.98 o                         
  -3   4  29       8641.59       8754.65       678.96 o                         
  -2   4  29       1865.84       1979.91       266.37 o                         
  -1   4  29         41.26         -0.63        98.10 o                         
   0   4  29       1761.14       2005.70       175.40 o                         
   1   4  29       6674.43       7159.04       291.44 o                         
   2   4  29       2529.63       3505.80       458.64 o                         
  -2   5  29       2298.83       2351.86       353.00 o                         
  -1   5  29       1113.38        751.44       189.51 o                         
   0   5  29       2356.56       2483.22       403.38 o                         
  -5   0  30       6432.99       5597.90       529.60 o                         
  -4   0  30      19789.32      19288.50       540.67 o                         
  -3   0  30      12143.53      11566.99       322.84 o                         
  -2   0  30        303.60        385.74       124.45 o
[truncated: 4,701 more chars]
