# Supplementary material for: Crystal structures of ten phosphane chalcogenide complexes of gold(III) chloride and bromide
Source: Acta Crystallogr E Crystallogr Commun. 2024 Mar 12;80(Pt 4):355–69. doi: 10.1107/S2056989024002032 (PMC10993601; doi:10.1107/S2056989024002032)
Supplement: Supplementary file 12 [file e-80-00355-11bsup12.hkl]

data_11b                                                                        
_shelx_title ' Kiwi in P-1'                                                     
_shelx_refln_list_code          4                                               
_shelx_F_calc_maximum      304.21                                               
_exptl_crystal_F_000       612.00                                               
_reflns_d_resolution_high  0.6930                                               
                                                                                
loop_                                                                           
 _space_group_symop_operation_xyz                                               
 'x, y, z'                                                                      
 '-x, -y, -z'                                                                   
                                                                                
_cell_length_a     8.6067                                                       
_cell_length_b    10.1161                                                       
_cell_length_c    11.5123                                                       
_cell_angle_alpha  77.873                                                       
_cell_angle_beta   70.257                                                       
_cell_angle_gamma  71.867                                                       
                                                                                
_shelx_F_squared_multiplier     1.000                                           
                                                                                
loop_                                                                           
 _refln_index_h                                                                 
 _refln_index_k                                                                 
 _refln_index_l                                                                 
 _refln_F_squared_calc                                                          
 _refln_F_squared_meas                                                          
 _refln_F_squared_sigma                                                         
 _refln_observed_status                                                         
   1   0   0      28573.81      29433.04       260.69 o                         
   2   0   0       3609.25       3546.36        20.44 o                         
   3   0   0      41269.67      40224.64       244.16 o                         
   4   0   0      29769.01      29610.61       140.90 o                         
   5   0   0        463.89        507.96        11.57 o                         
   6   0   0         91.07        101.80         8.71 o                         
   7   0   0        612.61        641.57        17.91 o                         
   8   0   0        155.02        143.52        20.32 o                         
   9   0   0       1530.50       1548.89        57.64 o                         
  10   0   0       1752.37       1654.45        69.97 o                         
  11   0   0       1904.53       1930.09       216.69 o                         
 -10   1   0        671.70        692.19        47.64 o                         
  -9   1   0        227.83        294.67        30.00 o                         
  -8   1   0       1315.31       1352.69        53.90 o                         
  -7   1   0       8938.80       9095.95        89.94 o                         
  -6   1   0        210.96        229.55        11.15 o                         
  -5   1   0        651.00        684.66        17.03 o                         
  -4   1   0      13246.98      13320.74        89.83 o                         
  -3   1   0      15508.95      15402.58        79.37 o                         
  -2   1   0        717.12        820.93         9.44 o                         
  -1   1   0        334.06        398.40         7.56 o                         
   1   1   0      10186.14       9817.41        68.78 o                         
   2   1   0         87.12        167.59         4.94 o                         
   3   1   0        180.48        242.86         5.91 o                         
   4   1   0         38.73         99.71         5.98 o                         
   5   1   0        245.93        264.50         7.32 o                         
   6   1   0       3350.97       3303.34        27.12 o                         
   7   1   0      10325.87      10200.88       137.59 o                         
   8   1   0       1997.00       1898.95        61.16 o                         
   9   1   0        336.64        354.41        29.04 o                         
  10   1   0       2733.38       2700.20        88.35 o                         
  11   1   0       3316.21       3327.20       137.06 o                         
 -10   2   0       3850.99       3963.87       130.20 o                         
  -9   2   0       3932.87       3941.32       104.25 o                         
  -8   2   0      12642.83      12899.66       182.46 o                         
  -7   2   0      19689.54      19428.97       160.07 o                         
  -6   2   0       5574.38       5577.26        67.17 o                         
  -5   2   0       6968.80       7092.28        67.16 o                         
  -4   2   0       8983.55       8905.83        73.07 o                         
  -3   2   0       2331.28       2209.14        26.37 o                         
  -2   2   0       2746.03       2875.10        28.50 o                         
  -1   2   0        870.77        905.70        10.99 o                         
   0   2   0       8769.89       8988.39        46.15 o                         
   1   2   0        255.14        272.25         4.69 o                         
   2   2   0        301.22        290.06         5.78 o                         
   3   2   0      37765.46      37277.96       422.43 o                         
   4   2   0      32858.65      33056.11       229.64 o                         
   5   2   0       2276.24       2149.00        40.13 o                         
   6   2   0      15946.14      15517.36       157.43 o                         
   7   2   0      32472.77      31797.98       297.45 o                         
   8   2   0       7838.93       7801.75       116.52 o                         
   9   2   0        619.59        594.42        48.93 o                         
  10   2   0       4739.58       4627.39       126.81 o                         
  11   2   0       2767.77       2800.41       122.58 o                         
 -10   3   0        836.08        638.21       107.19 o                         
  -9   3   0        885.69        896.92        46.91 o                         
  -8   3   0       2475.29       2588.41        73.81 o                         
  -7   3   0        462.70        510.06        21.35 o                         
  -6   3   0        658.58        676.02        23.35 o                         
  -5   3   0        302.62        335.61        15.54 o                         
  -4   3   0       7956.75       8158.34        72.18 o                         
  -3   3   0       2825.71       2765.97        31.45 o                         
  -2   3   0        180.97        214.55         7.66 o                         
  -1   3   0      14810.12      15166.69       100.77 o                         
   0   3   0      45428.87      48130.12       242.88 o                         
   1   3   0        495.71        624.93         8.57 o                         
   2   3   0        223.45        266.04         5.47 o                         
   3   3   0      12336.90      11920.18        85.24 o                         
   4   3   0       9888.81       9695.98        87.05 o                         
   5   3   0       1052.86       1073.07        24.97 o                         
   6   3   0        456.04        461.33        19.36 o                         
   7   3   0       5112.38       4917.08        70.55 o                         
   8   3   0        177.79        227.56        20.83 o                         
   9   3   0        716.52        707.99        40.14 o                         
  10   3   0        187.03        218.76        30.53 o                         
  11   3   0        401.30        369.49        48.84 o                         
  -9   4   0        752.75        853.65        49.33 o                         
  -8   4   0        582.67        628.85        39.12 o                         
  -7   4   0       1603.40       1642.83        40.32 o                         
  -6   4   0         11.60         22.44        10.50 o                         
  -5   4   0       4102.40       4369.14        56.15 o                         
  -4   4   0      32162.43      32686.43       206.33 o                         
  -3   4   0      20124.10      20508.58       150.68 o                         
  -2   4   0       6998.33       7079.38        68.57 o                         
  -1   4   0      48726.25      50293.09       439.61 o                         
   0   4   0      53614.48      57616.25       312.21 o                         
   1   4   0      15881.69      16271.55        98.48 o                         
   2   4   0      11306.04      11108.93        59.03 o                         
   3   4   0       9432.89       9319.27        59.86 o                         
   4   4   0       2739.67       2759.01        30.45 o                         
   5   4   0        533.57        507.10        18.05 o                         
   6   4   0        223.53        233.33        14.69 o                         
   7   4   0       3706.20       3569.61        60.44 o                         
   8   4   0        187.19        208.45        17.39 o                         
   9   4   0        355.67        358.83        30.11 o                         
  10   4   0       5943.05       5864.79       156.34 o                         
  11   4   0       5208.22       5083.70       259.83 o                         
  -9   5   0        336.97        318.31        98.48 o                         
  -8   5   0       6459.71       6510.90       138.52 o                         
  -7   5   0       2795.45       2906.02        56.80 o                         
  -6   5   0        162.49        173.41        15.24 o                         
  -5   5   0       3651.23       3770.35        58.89 o                         
  -4   5   0       5481.94       5553.21        59.09 o                         
  -3   5   0        552.60        620.15        24.15 o                         
  -2   5   0       1448.58       1448.80        28.71 o                         
  -1   5   0       1883.57       1909.59        29.71 o                         
   0   5   0        388.83        496.37        13.79 o                         
   1   5   0        108.42        148.94         8.86 o                         
   2   5   0        334.59        340.75         9.61 o                         
   3   5   0       9326.01       9141.37        66.65 o                         
   4   5   0      13261.40      13175.82        98.68 o                         
   5   5   0        137.97        148.16         7.61 o                         
   6   5   0       4243.48       4254.10        63.67 o                         
   7   5   0      13710.41      13583.39       148.48 o                         
   8   5   0       1422.15       1430.64        42.25 o                         
   9   5   0        248.70        317.17        26.54 o                         
  10   5   0       3728.27       3576.88       141.89 o                         
  11   5   0       1913.94       1901.64       137.00 o                         
  -8   6   0       8483.14       8648.22       171.97 o                         
  -7   6   0       6159.27       6279.33        92.58 o                         
  -6   6   0       2414.60       2502.08        52.42 o                         
  -5   6   0       2834.54       2904.44        53.81 o                         
  -4   6   0       1219.96       1184.74        30.58 o                         
  -3   6   0       1008.54       1030.80        20.93 o                         
  -2   6   0         60.12         90.49         9.40 o                         
  -1   6   0       1091.11       1145.43        26.21 o                         
   0   6   0       6267.54       6409.91        62.14 o                         
   1   6   0        524.21        531.02        14.48 o                         
   2   6   0      10076.39       9948.14        76.11 o                         
   3   6   0      29188.12      28609.71       175.93 o                         
   4   6   0      18811.62      18521.80       126.75 o                         
   5   6   0       7962.84       7654.20        80.19 o                         
   6   6   0      20177.39      20547.03       203.84 o                         
   7   6   0      13259.45      13276.57       192.69 o                         
   8   6   0       2355.82       2478.39        73.07 o                         
   9   6   0        976.24        944.19        48.62 o                         
  10   6   0        480.34        574.97        44.96 o                         
  11   6   0          4.62        -34.86        41.50 o                         
  -7   7   0          2.88          1.23        15.14 o                         
  -6   7   0        123.17        155.30        16.63 o                         
  -5   7   0       6932.86       7022.01        92.65 o                         
  -4   7   0       9042.27       8972.06        97.54 o                         
  -3   7   0        217.91        219.96        15.21 o                         
  -2   7   0       1456.38       1478.66        27.66 o                         
  -1   7   0      21396.09      22121.69       198.89 o                         
   0   7   0       3812.07       3864.19        45.82 o                         
   1   7   0         59.66        103.82         8.72 o                         
   2   7   0       3411.10       3341.30        38.11 o                         
   3   7   0       7611.20       7572.51        88.07 o                         
   4   7   0         32.81         47.79         7.24 o                         
   5   7   0          5.95         14.62         5.57 o                         
   6   7   0       1007.47       1062.85        34.77 o                         
   7   7   0        279.90        316.78        23.66 o                         
   8   7   0        290.60        331.00        28.90 o                         
   9   7   0        179.29        130.72        31.19 o                         
  10   7   0       3072.73       2984.74       100.28 o                         
  11   7   0       2860.14       2671.38       237.34 o                         
  -7   8   0       1439.03       1457.87        66.46 o                         
  -6   8   0        178.29        171.59        18.38 o                         
  -5   8   0      11438.28      11160.01       127.71 o                         
  -4   8   0      21448.77      21277.55       288.05 o                         
  -3   8   0       6287.89       6331.57        82.07 o                         
  -2   8   0       6557.45       6690.04        78.15 o                         
  -1   8   0      21668.30      22449.11       181.87 o                         
   0   8   0       7862.39       8247.22        88.50 o                         
   1   8   0       1748.50       1829.72        33.09 o                         
   2   8   0       2173.47       2214.98        38.04 o                         
   3   8   0        416.14        456.34        15.70 o                         
   4   8   0          2.18          6.15         6.70 o                         
   5   8   0        623.67        610.08        19.84 o                         
   6   8   0       2705.88       2804.20        64.22 o                         
   7   8   0       3376.23       3339.51        81.59 o                         
   8   8   0        363.86        407.55        35.46 o                         
   9   8   0       1567.89       1614.41        97.73 o                         
  10   8   0       7815.70       8174.41       261.89 o                         
  -6   9   0        576.40        626.72        41.63 o                         
  -5   9   0       1145.43       1141.61        40.27 o                         
  -4   9   0       1079.08       1092.45        38.24 o                         
  -3   9   0       1074.82       1107.24        35.86 o                         
  -2   9   0          4.19         40.33        11.53 o                         
  -1   9   0       1069.78       1095.62        30.08 o                         
   0   9   0       1362.38       1435.00        30.99 o                         
   1   9   0        289.62        353.68        16.49 o                         
   2   9   0      10029.99      10275.19       101.35 o                         
   3   9   0      16062.65      16287.91       140.21 o                         
   4   9   0       3188.75       3191.29        50.28 o                         
   5   9   0       2009.13       2055.83        43.97 o                         
   6   9   0      10700.27      11180.53       205.22 o                         
   7   9   0       2870.72       3033.24        88.20 o                         
   8   9   0         36.28         24.03        21.48 o                         
   9   9   0        745.62        773.35       103.03 o                         
  10   9   0       1065.68       1079.68       229.40 o                         
  -5  10   0         17.68         73.65        41.89 o                         
  -4  10   0         12.04         16.95        13.96 o                         
  -3  10   0       1183.98       1229.59        39.59 o                         
  -2  10   0         23.94         39.53        13.48 o                         
  -1  10   0      10559.58      10514.47       119.27 o                         
   0  10   0       1740.92       1747.57        38.32 o                         
   1  10   0        395.70        376.19        18.84 o                         
   2  10   0      15563.91      16017.71       146.95 o                         
   3  10   0      20334.07      21025.95       177.34 o                         
   4  10   0       2219.19       2307.70        44.99 o                         
   5  10   0       5640.53       5775.05       110.93 o                         
   6  10   0      11251.61      11642.48       261.16 o                         
   7  10   0       1976.01       2173.10       104.67 o                         
   8  10   0        314.67        271.94        31.03 o                         
   9  10   0        235.92        194.53        45.48 o                         
  -4  11   0       6310.23       5973.67       249.70 o                         
  -3  11   0        506.63        443.07        28.67 o                         
  -2  11   0       1774.21       1748.06        47.66 o                         
  -1  11   0       6496.74       6344.88        96.18 o                         
   0  11   0       1238.83       1225.44        38.28 o                         
   1  11   0         96.18         95.99        14.02 o                         
   2  11   0        349.98        370.55        21.43 o                         
   3  11   0       1064.92       1165.40        33.43 o                         
   4  11   0         70.73         66.20        12.05 o                         
   5  11   0        126.12        162.77        25.90 o                         
   6  11   0       2591.66       2598.74        88.85 o                         
   7  11   0        425.00        496.56        41.75 o                         
   8  11   0        670.00        761.92        60.15 o                         
   9  11   0       3718.01       3994.36       259.46 o                         
  -2  12   0       3537.60       3348.91       116.63 o                         
  -1  12   0        918.13        935.34        36.66 o                         
   0  12   0       1457.84       1440.39        45.14 o                         
   1  12   0       3022.55       2917.93        60.89 o                         
   2  12   0        824.96        853.04        31.34 o                         
   3  12   0       1720.60       1738.54        44.50 o                         
   4  12   0       1105.67       1118.49        40.54 o                         
   5  12   0        144.81         48.27        30.06 o                         
   6  12   0       7409.06       7555.36       162.61 o                         
   7  12   0       1272.99       1335.03        91.77 o                         
   8  12   0         68.67         44.23        62.09 o                         
  -1  13   0       6314.57       6136.81       260.48 o                         
   0  13   0       1523.60       1508.17        86.68 o                         
   1  13   0       1379.18       1365.41        45.38 o                         
   2  13   0       7721.19       7488.18       105.27 o                         
   3  13   0       8377.66       8361.61       118.57 o                         
   4  13   0       1035.27        922.48        55.54 o                         
   5  13   0       1675.13       1626.20        88.35 o                         
   6  13   0       3801.12       3984.66       214.43 o                         
   7  13   0       1045.26       1162.65       172.71 o                         
   3  14   0       3830.26       3704.45        91.32 o                         
  -6 -13   1        270.52        288.25        63.39 o                         
  -5 -13   1        180.78        110.32        43.43 o                         
  -4 -13   1        449.85        435.64        47.14 o                         
  -3 -13   1        985.08       1031.43        39.08 o                         
  -2 -13   1       2977.62       2932.65        66.06 o                         
  -1 -13   1       2210.19       2150.35        59.42 o                         
   0 -13   1       2338.15       2131.87        94.20 o                         
   1 -13   1       6434.88       6028.16       355.55 o                         
  -7 -12   1         61.92         71.69        33.42 o                         
  -6 -12   1        812.96        821.56        49.47 o                         
  -5 -12   1        860.92        884.07        50.36 o                         
  -4 -12   1        388.27        393.52        34.51 o                         
  -3 -12   1       2767.45       2776.67        59.66 o                         
  -2 -12   1      12903.38      12780.09       148.04 o                         
  -1 -12   1       3044.87       2991.52        62.47 o                         
   0 -12   1       3008.16       2855.92        64.80 o                         
   1 -12   1      12298.83      11867.04       184.79 o                         
   2 -12   1       8113.23       7616.03       235.67 o                         
   3 -12   1        110.68         52.65        51.33 o                         
  -8 -11   1       1454.45       1517.92       102.76 o                         
  -7 -11   1       3271.99       3475.31       104.93 o                         
  -6 -11   1       6471.01       6702.91       154.43 o                         
  -5 -11   1       1456.14       1555.60        74.82 o                         
  -4 -11   1        205.68        228.43        17.82 o                         
  -3 -11   1       1826.80       1770.95        43.71 o                         
  -2 -11   1        881.53        926.64        31.43 o                         
  -1 -11   1        148.66        139.74        15.73 o                         
   0 -11   1        162.09        174.14        18.69 o                         
   1 -11   1          3.90         43.54        15.85 o                         
   2 -11   1        260.20        278.31        22.79 o                         
   3 -11   1       1368.94       1453.69        47.54 o                         
   4 -11   1       1936.46       2014.70       140.53 o                         
  -9 -10   1       3454.88       3628.27       305.83 o                         
  -8 -10   1        985.69       1017.81        60.52 o                         
  -7 -10   1       8789.18       9234.86       199.14 o                         
  -6 -10   1       8038.95       8548.32       183.85 o                         
  -5 -10   1        813.29        814.14        44.81 o                         
  -4 -10   1        542.41        596.16        23.82 o                         
  -3 -10   1       3135.75       3197.13        54.66 o                         
  -2 -10   1          9.52         31.57        11.74 o                         
  -1 -10   1        680.63        691.78        25.40 o                         
   0 -10   1         82.76         76.51        13.44 o                         
   1 -10   1       2001.93       2011.87        47.34 o                         
   2 -10   1       3434.01       3342.63        61.61 o                         
   3 -10   1        496.72        492.64        26.38 o                         
   4 -10   1       4347.28       4302.42        77.06 o                         
   5 -10   1       7367.17       7326.39       282.11 o                         
  -9  -9   1        352.54        339.54        46.88 o                         
  -8  -9   1        241.91        246.45        34.34 o                         
  -7  -9   1         40.60         79.33        21.44 o                         
  -6  -9   1        153.60        196.28        30.50 o                         
  -5  -9   1       1208.80       1263.41        43.99 o                         
  -4  -9   1       5159.74       5215.86        70.96 o                         
  -3  -9   1       9622.37       9855.50       101.00 o                         
  -2  -9   1      13499.68      13729.76       129.50 o                         
  -1  -9   1       3049.08       3091.74        50.69 o                         
   0  -9   1      10374.93      10655.82       104.98 o                         
   1  -9   1      14176.85      14418.80       131.06 o                         
   2  -9   1       1851.35       1900.13        43.51 o                         
   3  -9   1         45.41         52.58        13.43 o                         
   4  -9   1       2649.05       2575.17        56.33 o                         
   5  -9   1       1455.72       1410.40        45.33 o                         
   6  -9   1        732.95        806.09        45.36 o                         
 -10  -8   1        145.55        164.10        70.66 o                         
  -9  -8   1         43.12         82.58        30.05 o                         
  -8  -8   1         28.88         38.24        24.70 o                         
  -7  -8   1       2736.59       2798.58        78.75 o                         
  -6  -8   1       4882.40       4943.56        89.12 o                         
  -5  -8   1        183.32        221.57        12.11 o                         
  -4  -8   1       1227.20       1350.41        29.94 o                         
  -3  -8   1      23345.72      23585.28       284.21 o                         
  -2  -8   1      12262.39      12319.45       142.03 o                         
  -1  -8   1        911.90        982.05        24.96 o                         
   0  -8   1      11637.34      11964.01       106.23 o                         
   1  -8   1      18873.37      19098.51       145.67 o                         
   2  -8   1        837.40        858.19        26.34 o                         
   3  -8   1         21.92         21.80        11.40 o                         
   4  -8   1        795.98        814.10        28.11 o                         
   5  -8   1        218.51        223.56        18.89 o                         
   6  -8   1        427.25        441.37        26.40 o                         
   7  -8   1        707.22        747.69        46.74 o                         
 -10  -7   1       8846.73       9250.35       207.07 o                         
  -9  -7   1       3893.41       3957.91       123.64 o                         
  -8  -7   1        198.83        189.21        23.96 o                         
  -7  -7   1      10566.08      10629.52       167.05 o                         
  -6  -7   1      10379.80      10464.02       135.55 o                         
  -5  -7   1         31.67         31.75         6.76 o                         
  -4  -7   1        109.06        145.66         9.37 o                         
  -3  -7   1       6464.71       6419.81        62.86 o                         
  -2  -7   1          8.22         18.53         5.38 o                         
  -1  -7   1       2435.76       2442.96        32.52 o                         
   0  -7   1       1319.76       1404.56        25.83 o                         
   1  -7   1       2869.95       3019.35        48.72 o                         
   2  -7   1       7134.32       7331.13        81.51 o                         
   3  -7   1       6007.19       6176.41       103.35 o                         
   4  -7   1      13355.96      13321.70       160.92 o                         
   5  -7   1      10437.50      10426.41       129.22 o                         
   6  -7   1       4272.53       4315.11        76.79 o                         
   7  -7   1       4023.33       4116.15        78.10 o                         
   8  -7   1       6563.13       6792.21       148.34 o                         
 -11  -6   1       1791.27       1660.75       186.07 o                         
 -10  -6   1       7201.96       7075.15       194.29 o                         
  -9  -6   1       4020.80       3952.28       136.41 o                         
  -8  -6   1       1288.70       1398.22        55.14 o                         
  -7  -6   1       4589.38       4579.80        97.18 o                         
  -6  -6   1       4042.95       4043.18        70.54 o                         
  -5  -6   1       1009.02        976.54        21.84 o                         
  -4  -6   1        198.43        222.33         8.87 o                         
  -3  -6   1        225.87        256.73         9.77 o                         
  -2  -6   1         87.08         90.73         6.78 o                         
  -1  -6   1        401.37        447.33        12.38 o                         
   0  -6   1       8313.39       8692.09        74.57 o                         
   1  -6   1       7816.95       7852.75        77.87 o                         
   2  -6   1        134.08        184.84        10.77 o                         
   3  -6   1       3323.63       3405.45        42.07 o                         
   4  -6   1      22248.63      22312.67       209.12 o                         
   5  -6   1       5921.91       6107.51        81.41 o                         
   6  -6   1        557.43        576.64        25.71 o                         
   7  -6   1       5136.99       5206.86        96.63 o                         
   8  -6   1       3189.57       3345.52        69.86 o                         
 -11  -5   1        393.30        378.90        93.23 o                         
 -10  -5   1         14.19         35.09        22.61 o                         
  -9  -5   1          3.86         19.00        17.51 o                         
  -8  -5   1         31.33         36.42        15.38 o                         
  -7  -5   1       7164.83       7260.62        92.53 o                         
  -6  -5   1      10492.86      10600.77       116.01 o                         
  -5  -5   1        793.44        810.89        11.85 o                         
  -4  -5   1      12363.46      12136.48        67.95 o                         
  -3  -5   1      70961.06      72934.84       394.99 o                         
  -2  -5   1      10257.05       9932.65        72.19 o                         
  -1  -5   1        890.04        877.35        17.36 o                         
   0  -5   1      33103.38      33200.84       197.47 o                         
   1  -5   1      22584.10      23130.29       214.30 o                         
   2  -5   1       1302.29       1355.38        26.35 o                         
   3  -5   1        320.36        322.06        11.88 o                         
   4  -5   1       3586.99       3564.85        44.13 o                         
   5  -5   1         99.80        119.01        11.77 o                         
   6  -5   1       3174.79       3190.22        56.73 o                         
   7  -5   1        944.16        963.39        32.60 o                         
   8  -5   1        696.31        698.98        30.42 o                         
   9  -5   1       2537.72       2697.68       243.20 o                         
 -10  -4   1       1439.95       1263.73        72.21 o                         
  -9  -4   1         39.00         48.01        18.40 o                         
  -8  -4   1        329.45        345.32        25.85 o                         
  -7  -4   1       9237.26       9037.54       110.11 o                         
  -6  -4   1      10231.65      10104.98       108.41 o                         
  -5  -4   1        509.73        474.09        11.06 o                         
  -4  -4   1       6849.75       6751.00        58.13 o                         
  -3  -4   1      40481.50      40122.19       178.67 o                         
  -2  -4   1      12194.72      12216.69        74.02 o                         
  -1  -4   1       1212.39       1246.26        16.57 o                         
   0  -4   1       4690.48       4314.80        37.36 o                         
   1  -4   1       6174.42       6149.16        54.68 o                         
   2  -4   1         48.42         62.30         6.93 o                         
   3  -4   1        450.94        455.56        14.56 o                         
   4  -4   1       3062.65       3103.68        39.14 o                         
   5  -4   1        439.43        476.92        17.31 o                         
   6  -4   1        389.31        428.64        20.57 o                         
   7  -4   1       3829.75       3828.78        62.65 o                         
   8  -4   1       4701.61       4747.38        75.41 o                         
   9  -4   1        183.70        214.95        29.29 o                         
  10  -4   1        464.85        196.80        77.26 o                         
 -11  -3   1       5017.52       5065.64       341.46 o                         
 -10  -3   1       7914.45       7713.37       169.20 o                         
  -9  -3   1       1652.85       1647.16        69.36 o                         
  -8  -3   1       3060.99       2874.40        70.79 o                         
  -7  -3   1       7789.87       7583.91       108.28 o                         
  -6  -3   1       1382.79       1339.14        32.52 o                         
  -5  -3   1        828.87        829.32        23.32 o                         
  -4  -3   1        378.95        357.36         6.75 o                         
  -3  -3   1        359.99        418.12         7.34 o                         
  -2  -3   1        159.55        188.05         4.89 o                         
  -1  -3   1         77.51        131.84         5.29 o                         
   0  -3   1      31790.09      32210.66       160.78 o                         
   1  -3   1      24996.27      24777.50       195.98 o                         
   2  -3   1       9642.74       9784.55        75.72 o                         
   3  -3   1      26976.17      26172.13       175.07 o                         
   4  -3   1      52368.93      51677.24       297.31 o                         
   5  -3   1      13343.71      13337.07       105.87 o                         
   6  -3   1       1545.94       1576.05        32.66 o                         
   7  -3   1      10169.56      10136.78       111.44 o                         
   8  -3   1       6180.51       6405.78       120.22 o                         
   9  -3   1        124.77         88.65        20.48 o                         
  10  -3   1         91.79         42.87       106.09 o                         
 -11  -2   1       3779.30       3656.59       204.00 o                         
 -10  -2   1       1889.27       1839.76        79.97 o                         
  -9  -2   1        720.28        667.57        37.81 o                         
  -8  -2   1       1818.34       1747.65        51.58 o                         
  -7  -2   1          6.61         33.34        11.52 o                         
  -6  -2   1          7.28         13.70         2.63 o                         
  -5  -2   1        531.18        514.13         7.88 o                         
  -4  -2   1        894.69        891.47        11.91 o                         
  -3  -2   1      12941.65      12627.11        69.36 o                         
  -2  -2   1        990.16       1115.40        10.53 o                         
  -1  -2   1        197.31        260.50         5.69 o                         
   0  -2   1      18604.05      18475.24        91.16 o                         
   1  -2   1      11372.77      10926.95        55.31 o                         
   2  -2   1       1004.51       1132.02        17.37 o                         
   3  -2   1       7628.77       7523.18        57.84 o                         
   4  -2   1      28265.25      27824.25       174.62 o                         
   5  -2   1       2378.13       2406.13        33.88 o                         
   6  -2   1        140.93        143.82         9.75 o                         
   7  -2   1       2770.35       2779.25        44.14 o                         
   8  -2   1        664.46        704.30        37.11 o                         
   9  -2   1        486.06        501.57        38.01 o                         
  10  -2   1        899.88        848.50        55.36 o                         
 -11  -1   1          3.45         71.13        63.34 o                         
 -10  -1   1        102.40        113.69        27.53 o                         
  -9  -1   1         22.91         10.75        16.35 o                         
  -8  -1   1       2636.53       2543.88        68.86 o                         
  -7  -1   1      21578.01      21254.74       224.81 o                         
  -6  -1   1       9936.16       9698.11        73.41 o                         
  -5  -1   1       9009.90       9012.94        59.25 o                         
  -4  -1   1      47561.66      46578.08       233.60 o                         
  -3  -1   1      51173.11      51608.92       228.53 o                         
  -2  -1   1       4416.15       4343.87        27.20 o                         
  -1  -1   1      11724.39      11760.30        50.30 o                         
   0  -1   1      17399.78      18039.79        77.51 o                         
   1  -1   1       8599.42       8388.77        49.87 o                         
   2  -1   1        854.71        975.61         9.59 o                         
   3  -1   1        214.34        264.21         7.07 o                         
   4  -1   1       1874.17       1926.10        24.82 o                         
   5  -1   1       1142.27       1118.31        20.11 o                         
   6  -1   1       3988.20       3985.23        44.60 o                         
   7  -1   1      10836.82      10820.76        94.51 o                         
   8  -1   1       9011.76       9067.48       140.87 o                         
   9  -1   1       1383.48       1428.64        54.60 o                         
  10  -1   1       5124.88       5027.06       134.77 o                         
 -10   0   1        652.91        733.15        49.09 o                         
  -9   0   1        305.72        296.81        30.50 o                         
  -8   0   1       3619.37       3530.66        83.89 o                         
  -7   0   1       9691.18       9743.01       103.68 o                         
  -6   0   1       1341.90       1348.01        24.07 o                         
  -5   0   1       3282.12       3237.41        36.73 o                         
  -4   0   1      16699.71      16448.49        91.08 o                         
  -3   0   1      13886.74      13812.24        71.06 o                         
  -2   0   1       2137.87       2235.93        15.04 o                         
  -1   0   1       6830.13       6905.25        38.92 o                         
   1   0   1       6551.38       6318.18        47.84 o                         
   2   0   1          0.38         31.73         2.07 o                         
   3   0   1       1690.54       1679.70        17.79 o                         
   4   0   1      18095.12      17918.02        92.31 o                         
   5   0   1        494.32        538.00        12.96 o                         
   6   0   1        495.92        519.72        13.02 o                         
   7   0   1      11767.17      11680.83        92.32 o                         
   8   0   1       6077.83       6291.11       105.37 o                         
   9   0   1         89.97         48.94        17.36 o                         
  10   0   1       1127.04       1155.52        61.59 o                         
  11   0   1       4292.72       4074.08       230.70 o                         
 -10   1   1       3566.35       3467.00       123.24 o                         
  -9   1   1        433.97        456.47        34.18 o                         
  -8   1   1       2806.84       2954.38        79.20 o                         
  -7   1   1       2812.66       2770.65        48.81 o                         
  -6   1   1        786.87        812.46        21.38 o                         
  -5   1   1         57.39         63.30         6.29 o                         
  -4   1   1        250.39        257.63         9.76 o                         
  -3   1   1       6170.75       5998.15        43.94 o                         
  -2   1   1       1788.69       1810.02        14.54 o                         
  -1   1   1      26432.89      27081.47       109.01 o                         
   0   1   1      36103.05      39930.89       316.43 o                         
   1   1   1      38105.11      38706.42       219.08 o                         
   2   1   1      21665.40      21211.99       133.70 o                         
   3   1   1      53832.63      51762.98       387.32 o                         
   4   1   1      42019.20      40867.67       187.41 o                         
   5   1   1       5690.87       5507.88        34.57 o                         
   6   1   1       3899.60       3939.56        30.42 o                         
   7   1   1       5475.83       5405.96        52.58 o                         
   8   1   1        471.35        484.57        32.33 o                         
   9   1   1        234.18        214.10        29.19 o                         
  10   1   1        253.14        197.53        29.21 o                         
  11   1   1        308.44        347.74        44.53 o                         
 -10   2   1       1373.35       1400.98       100.78 o                         
  -9   2   1        560.14        595.81        39.65 o                         
  -8   2   1       1683.81       1677.05        59.47 o                         
  -7   2   1       2111.39       2194.73        44.34 o                         
  -6   2   1        575.53        591.60        21.29 o                         
  -5   2   1        535.52        554.41        16.67 o                         
  -4   2   1      15610.48      15536.67       115.68 o                         
  -3   2   1       2491.33       2452.08        22.59 o                         
  -2   2   1       3261.42       3672.93        28.24 o                         
  -1   2   1      14567.31      14765.01        73.32 o                         
   0   2   1      37048.28      37899.80       180.56 o                         
   1   2   1        935.14        933.06         7.86 o                         
   2   2   1         99.18        160.75         3.81 o                         
   3   2   1      27851.35      28139.43       298.76 o                         
   4   2   1        942.21        950.08        23.04 o                         
   5   2   1         63.65        134.32        12.85 o                         
   6   2   1         37.25         41.12         9.06 o                         
   7   2   1        839.81        835.54        28.23 o                         
   8   2   1       1809.52       1843.02        50.81 o                         
   9   2   1         70.58         42.21        18.34 o                         
  10   2   1       2692.30       2570.12        83.27 o                         
  11   2   1       4311.36       4243.85       115.83 o                         
 -10   3   1        455.99        472.20        77.23 o                         
  -9   3   1         32.24         49.41        20.43 o                         
  -8   3   1      11696.45      11838.90       170.51 o                         
  -7   3   1      22371.27      23454.14       246.17 o                         
  -6   3   1       3644.37       3854.66        59.67 o                         
  -5   3   1       9229.28       9343.10        93.37 o                         
  -4   3   1      45928.85      44439.59       331.83 o                         
  -3   3   1      19985.55      19799.62       124.75 o                         
  -2   3   1        964.93        931.73        15.39 o                         
  -1   3   1       9677.50       9633.98        71.36 o                         
   0   3   1       5557.41       5867.51        39.16 o                         
   1   3   1         25.31         87.26         3.45 o                         
   3   3   1       4921.21       4806.02        30.09 o                         
   4   3   1       6190.34       5964.49        71.91 o                         
   5   3   1       1344.81       1319.34        35.74 o                         
   6   3   1       8838.35       8780.58        93.24 o                         
   7   3   1      28607.69      28254.98       353.13 o                         
   8   3   1      10370.44      10432.39       166.51 o                         
   9   3   1       2970.40       2965.79        75.69 o                         
  10   3   1       9724.10       9534.02       224.63 o                         
  11   3   1       7933.39       7842.46       192.37 o                         
  -9   4   1        162.14        167.02        33.06 o                         
  -8   4   1       2937.95       2965.37        79.68 o                         
  -7   4   1       4966.29       5153.04        75.11 o                         
  -6   4   1       2550.15       2732.24        51.71 o                         
  -5   4   1        218.61        247.24        15.51 o                         
  -4   4   1        955.05        975.32        18.34 o                         
  -3   4   1        162.94        179.02         8.47 o                         
  -2   4   1        759.51        771.09        18.11 o                         
  -1   4   1       4728.77       4845.23        51.10 o                         
   0   4   1       8993.55       8809.23        61.43 o                         
   1   4   1        151.09        175.91         5.88 o                         
   2   4   1         74.73        153.46         8.14 o                         
   3   4   1      23809.11      23377.47       145.57 o                         
   4   4   1       5522.62       5209.77        36.60 o                         
   5   4   1        889.26        903.89        24.17 o                         
   6   4   1       2764.96       2666.01        75.09 o                         
   7   4   1       7663.11       7606.89       108.45 o                         
   8   4   1        181.27        192.86        15.43 o                         
   9   4   1        145.46        149.68        25.13 o                         
  10   4   1       1282.10       1274.29        62.10 o                         
  11   4   1        340.42        424.50        52.37 o                         
  -8   5   1         63.26         98.53        20.82 o                         
  -7   5   1         15.34         22.92        12.80 o                         
  -6   5   1       1971.12       2015.92        46.27 o                         
  -5   5   1        103.55        125.47        14.30 o                         
  -4   5   1      15571.97      15602.37       121.28 o                         
  -3   5   1       4032.47       3958.03        49.47 o                         
  -2   5   1       1127.81       1115.25        24.16 o                         
  -1   5   1      55215.73      54357.19       317.39 o                         
   0   5   1      64282.40      62763.73       352.03 o                         
   1   5   1      10675.46      10387.61        73.86 o                         
   2   5   1      16713.34      16730.16       109.47 o                         
   3   5   1      49611.40      50345.09       464.93 o                         
   4   5   1       8015.76       7684.45        46.81 o                         
   5   5   1        696.05        657.43        10.24 o                         
   6   5   1       1470.64       1377.62        31.40 o                         
   7   5   1       1093.98       1126.60        29.04 o                         
   8   5   1        255.49        262.87        17.15 o                         
   9   5   1        447.57        459.44        29.23 o                         
  10   5   1        916.89        934.12        52.66 o                         
  11   5   1       1876.74       1913.10        90.16 o                         
  -8   6   1       3219.90       3194.92       133.27 o                         
  -7   6   1       2749.46       2928.59        60.30 o                         
  -6   6   1         94.36         97.55        14.01 o                         
  -5   6   1        992.15       1028.67        32.73 o                         
  -4   6   1      11392.07      11488.90       119.22 o                         
  -3   6   1       1360.19       1287.09        31.27 o                         
  -2   6   1        105.57        132.90        11.50 o                         
  -1   6   1       5317.09       5208.46        54.12 o                         
   0   6   1       9327.11       9286.65        73.08 o                         
   1   6   1       1093.37       1012.87        16.42 o                         
   2   6   1        470.12        479.68        12.62 o                         
   3   6   1          4.69         35.36         6.04 o                         
   4   6   1        287.55        293.12         8.55 o                         
   5   6   1        178.26        180.99         5.88 o                         
   6   6   1       6506.23       6634.09        95.84 o                         
   7   6   1       7878.86       7807.40        97.18 o                         
   8   6   1        296.45        325.80        21.80 o                         
   9   6   1       1237.37       1256.40        57.44 o                         
  10   6   1       6313.73       6134.87       142.93 o                         
  11   6   1       1189.66       1073.94        99.66 o                         
  -7   7   1       6528.60       6740.36        96.36 o                         
  -6   7   1       5351.45       5458.76        84.02 o                         
  -5   7   1       6290.09       6423.64        90.67 o                         
  -4   7   1       5341.25       5267.76        74.48 o                         
  -3   7   1       3553.09       3519.62        57.26 o                         
  -2   7   1       7450.50       7203.94        89.77 o                         
  -1   7   1        368.06        405.50        15.72 o                         
   0   7   1        501.81        540.46        15.47 o                         
   1   7   1       3444.29       3414.73        42.29 o                         
   2   7   1        816.73        842.62        19.32 o                         
   3   7   1      25804.71      26187.29       239.45 o                         
   4   7   1       3988.62       3934.50        41.92 o                         
   5   7   1        479.22        517.30        14.38 o                         
   6   7   1      20672.72      20908.36       324.52 o                         
   7   7   1      25785.29      26375.78       345.38 o                         
   8   7   1       2721.86       2587.75        68.25 o                         
   9   7   1       2943.32       2968.02        83.94 o                         
  10   7   1       9452.66       8970.06       229.00 o                         
  11   7   1       2208.25       1879.63       133.11 o                         
  -7   8   1        535.01        546.44        39.59 o                         
  -6   8   1       1307.00       1296.51        41.58 o                         
  -5   8   1         30.98         72.45        15.58 o                         
  -4   8   1       3720.05       3599.07        64.40 o                         
  -3   8   1        402.12        428.79        21.39 o                         
  -2   8   1         96.11         89.43        13.59 o                         
  -1   8   1      11889.80      12091.24       122.18 o                         
   0   8   1      11219.18      11215.28       105.03 o                         
   1   8   1         14.24         28.51         7.68 o                         
   2   8   1        738.57        791.85        21.55 o                         
   3   8   1      12967.10      13109.68       154.13 o                         
   4   8   1       1028.99       1009.00        25.36 o                         
   5   8   1         69.42         75.31         8.41 o                         
   6   8   1       1617.66       1653.65        53.06 o                         
   7   8   1       2387.52       2549.88        65.37 o                         
   8   8   1          0.93         69.09        17.86 o                         
   9   8   1          9.96         37.56        25.92 o                         
  10   8   1         38.67         35.63        32.92 o                         
  11   8   1        264.66        224.75        51.21 o                         
  -6   9   1         49.55         63.09        22.63 o                         
  -5   9   1       3230.45       3222.94        65.91 o                         
  -4   9   1       8035.82       7961.36       118.35 o                         
  -3   9   1       3028.47       3036.81        59.43 o                         
  -2   9   1       9827.07       9822.81       111.36 o                         
  -1   9   1      22065.35      22160.14       195.53 o                         
   0   9   1      17179.22      17548.42       155.94 o                         
   1   9   1      10223.98      10455.15        96.30 o                         
   2   9   1      11419.14      11530.07       109.55 o                         
   3   9   1       4223.39       4392.89        61.85 o                         
   4   9   1       3328.16       3348.94        54.13 o                         
   5   9   1        611.20        562.68        21.39 o                         
   6   9   1        191.51        251.80        28.53 o                         
   7   9   1        633.26        653.65        44.63 o                         
   8   9   1         44.99         24.68        21.43 o                         
   9   9   1        735.20        808.71        64.62 o                         
  10   9   1       4631.72       4788.40       205.46 o                         
  -5  10   1       2439.14       2515.94       160.98 o                         
  -4  10   1       1809.79       1716.23        46.34 o                         
  -3  10   1        454.12        477.22        34.01 o                         
  -2  10   1       2121.09       2133.20        47.53 o                         
  -1  10   1        257.45        277.85        17.79 o                         
   0  10   1         92.74        121.59        13.30 o                         
   1  10   1        444.65        492.15        23.07 o                         
   2  10   1        289.95        315.30        18.58 o                         
   3  10   1       5951.70       6019.52        83.15 o                         
   4  10   1        588.17        654.01        25.87 o                         
   5  10   1        184.67        190.54        14.43 o                         
   6  10   1       9813.13      10345.79       261.11 o                         
   7  10   1       7089.19       7232.18       136.83 o                         
   8  10   1         23.86         18.63        20.05 o                         
   9  10   1       1469.26       1687.07        86.47 o                         
  10  10   1       4655.19       4578.98       215.78 o                         
  -4  11   1        363.76        373.70        59.08 o                         
  -3  11   1       1540.33       1569.81        51.15 o                         
  -2  11   1        287.36        346.78        25.24 o                         
  -1  11   1       1041.63       1069.79        38.23 o                         
   0  11   1        243.19        288.02        19.98 o                         
   1  11   1         27.73         36.50        12.24 o                         
   2  11   1       4521.95       4520.20        69.62 o                         
   3  11   1      12152.16      12120.05       129.02 o                         
   4  11   1       3551.71       3595.14        60.86 o                         
   5  11   1       5267.07       5141.32       115.03 o                         
   6  11   1      11599.21      12042.46       206.39 o                         
   7  11   1       6995.10       7329.35       206.09 o                         
   8  11   1       1939.78       1986.30        77.91 o                         
   9  11   1       1532.24       1645.68       128.52 o                         
  -2  12   1       4191.19       3826.99       139.51 o                         
  -1  12   1       6843.78       6812.12       108.87 o                         
   0  12   1       1538.86       1504.06        43.99 o                         
   1  12   1        419.51        437.57        23.26 o                         
   2  12   1       5034.39       4958.46        76.40 o                         
   3  12   1        802.46        829.49        31.41 o                         
   4  12   1         66.06         39.15        12.45 o                         
   5  12   1        835.30        772.43        50.05 o                         
   6  12   1        341.88        286.18        49.84 o                         
   7  12   1        364.75        405.70        39.59 o                         
   8  12   1        125.38         92.05        36.45 o                         
   9  12   1        117.82        221.51        86.13 o                         
  -1  13   1       7542.29       6962.22       279.36 o                         
   0  13   1       2921.72       2820.91       107.92 o                         
   1  13   1       2238.19       2206.74        58.76 o                         
   2  13   1       2017.59       1922.06        51.93 o                         
   3  13   1        427.06        438.53        25.30 o                         
   4  13   1        443.69        419.97        40.70 o                         
   5  13   1          7.98          2.96        25.29 o                         
   6  13   1        853.07        637.37       101.89 o                         
   7  13   1        406.52        328.08        85.35 o                         
   3  14   1       3737.43       3504.51        88.52 o                         
   4  14   1        353.19        333.90        83.94 o                         
  -5 -13   2       5959.57       6253.19       390.16 o                         
  -4 -13   2       1392.45       1297.24       100.02 o                         
  -3 -13   2       7863.07       7791.74       122.83 o                         
  -2 -13   2       9833.98       9552.52       145.23 o                         
  -1 -13   2       1093.23       1037.73        43.64 o                         
   0 -13   2        323.28        276.99        73.24 o                         
  -7 -12   2        133.94        116.46        69.71 o                         
  -6 -12   2       2873.31       3022.36       110.39 o                         
  -5 -12   2        435.15        474.49        39.31 o                         
  -4 -12   2        253.33        293.22        31.39 o                         
  -3 -12   2        376.32        361.22        23.21 o                         
  -2 -12   2         43.52         88.37        18.08 o                         
  -1 -12   2       1085.87       1047.67        41.94 o                         
   0 -12   2       1301.77       1302.91        44.34 o                         
   1 -12   2       1991.42       2019.87        56.26 o                         
   2 -12   2       3169.98       3145.16       128.62 o                         
   3 -12   2       1940.23       1649.58       174.77 o                         
  -8 -11   2        407.77        463.57        84.72 o                         
  -7 -11   2         57.97         72.99        32.91 o                         
  -6 -11   2        183.46        256.24        31.36 o                         
  -5 -11   2        157.71        153.44        27.96 o                         
  -4 -11   2         66.27         60.08        12.37 o                         
  -3 -11   2       2772.02       2907.31        59.38 o                         
  -2 -11   2       3182.15       3207.99        62.72 o                         
  -1 -11   2       1070.49       1095.10        37.99 o                         
   0 -11   2       4540.41       4539.85        80.99 o                         
   1 -11   2      13765.66      13772.27       165.26 o                         
   2 -11   2       6125.78       5999.66       101.68 o                         
   3 -11   2       2841.75       2822.96        66.70 o                         
   4 -11   2       7941.75       7414.48       276.48 o                         
  -9 -10   2       1099.40       1308.21       123.17 o                         
  -8 -10   2         43.81         49.94        29.86 o                         
  -7 -10   2       2167.15       2251.97        97.62 o                         
  -6 -10   2       9551.84      10315.85       240.40 o                         
  -5 -10   2       1575.73       1639.08        63.22 o                         
  -4 -10   2        101.61         76.98        12.31 o                         
  -3 -10   2       9565.64       9640.35       112.68 o                         
  -2 -10   2       6002.14       6161.58        82.59 o                         
  -1 -10   2        418.64        443.66        22.16 o                         
   0 -10   2         48.42         83.39        13.67 o                         
   1 -10   2       5467.81       5463.44        86.08 o                         
   2 -10   2         21.80         65.99        15.40 o                         
   3 -10   2       1893.30       1977.73        53.65 o                         
   4 -10   2          3.23         17.58        14.73 o                         
   5 -10   2         11.30         26.86        33.93 o                         
  -9  -9   2       3163.78       3037.53       183.53 o                         
  -8  -9   2        503.27        518.95        42.84 o                         
  -7  -9   2       5258.42       5648.20       131.23 o                         
  -6  -9   2      18465.17      19768.44       397.76 o                         
  -5  -9   2       6606.84       6856.50       130.35 o                         
  -4  -9   2       2362.69       2332.01        45.16 o                         
  -3  -9   2      10664.54      10593.64       109.98 o                         
  -2  -9   2       6810.60       6880.91        84.56 o                         
  -1  -9   2        146.77        180.45        14.75 o                         
   0  -9   2         14.47         20.95        11.09 o                         
   1  -9   2         14.38         34.45        11.86 o                         
   2  -9   2         21.21         34.98        13.10 o                         
   3  -9   2        844.19        860.01        32.89 o                         
   4  -9   2       2532.72       2661.75        57.51 o                         
   5  -9   2       3354.36       3298.24        69.78 o                         
   6  -9   2       1259.58       1348.63        58.02 o                         
 -10  -8   2       3218.90       3503.21       287.56 o                         
  -9  -8   2        438.35        578.12        52.03 o                         
  -8  -8   2        347.56        370.23        36.01 o                         
  -7  -8   2        483.15        524.11        37.73 o                         
  -6  -8   2        336.79        333.63        27.01 o                         
  -5  -8   2        116.23        123.85        10.54 o                         
  -4  -8   2         34.57         29.80         8.61 o                         
  -3  -8   2       3745.38       3852.80        54.38 o                         
  -2  -8   2       3636.44       3759.26        53.58 o                         
  -1  -8   2       2658.84       2648.84        45.70 o                         
   0  -8   2       7973.77       7980.74        90.34 o                         
   1  -8   2      18827.77      19441.80       200.20 o                         
   2  -8   2       5641.37       5725.99        69.86 o                         
   3  -8   2        746.91        839.82        29.06 o                         
   4  -8   2       7418.87       7384.12        97.40 o                         
   5  -8   2       4163.16       4152.06        77.74 o                         
   6  -8   2        403.07        414.45        25.72 o                         
   7  -8   2         16.99         51.20        22.90 o                         
 -10  -7   2       1109.17       1069.10        88.89 o                         
  -9  -7   2        103.35        131.98        28.82 o                         
  -8  -7   2        432.70        486.79        39.31 o                         
  -7  -7   2         24.36         36.59        17.45 o                         
  -6  -7   2       1046.72       1143.76        41.68 o                         
  -5  -7   2         15.57         36.92         7.39 o                         
  -4  -7   2        192.88        220.82        11.98 o                         
  -3  -7   2      14318.03      14300.55       109.17 o                         
  -2  -7   2      10696.20      10848.58        98.61 o                         
  -1  -7   2       2080.57       2159.91        29.51 o                         
   0  -7   2      15806.21      15721.90       140.66 o                         
   1  -7   2      36987.10      37794.61       332.27 o                         
   2  -7   2       5105.35       5197.43        75.92 o                         
   3  -7   2       2377.97       2477.03        40.84 o                         
   4  -7   2      10019.10      10072.67       111.65 o                         
   5  -7   2       3951.59       4035.74        71.72 o                         
   6  -7   2        218.86        222.21        18.65 o                         
   7  -7   2        222.55        250.50        21.15 o                         
   8  -7   2         18.80         28.96        29.82 o                         
 -10  -6   2       2804.08       2550.47       131.32 o                         
  -9  -6   2       1111.55       1205.49        62.66 o                         
  -8  -6   2       1919.03       1927.95        74.05 o                         
  -7  -6   2      11550.51      11753.56       212.53 o                         
  -6  -6   2      10433.92      10781.00       192.17 o                         
  -5  -6   2        705.73        720.51        18.72 o                         
  -4  -6   2       2245.78       2329.94        33.39 o                         
  -3  -6   2       9642.44       9575.49        91.13 o                         
  -2  -6   2       1365.60       1287.05        25.20 o                         
  -1  -6   2       1543.02       1572.00        26.75 o                         
   0  -6   2        442.38        477.27        15.67 o                         
   1  -6   2        545.52        545.38        17.53 o                         
   2  -6   2        526.16        516.00        17.40 o                         
   3  -6   2       2614.20       2599.38        39.18 o                         
   4  -6   2       3723.68       3745.43        48.73 o                         
   5  -6   2       5236.50       5373.38        71.44 o                         
   6  -6   2       2198.36       2205.85        51.90 o                         
   7  -6   2       7005.02       7124.63       102.52 o                         
   8  -6   2      11100.24      11175.18       138.63 o                         
 -10  -5   2       7084.51       6851.16       204.95 o                         
  -9  -5   2       1076.53       1004.48        56.72 o                         
  -8  -5   2       3268.14       3092.48        73.96 o                         
  -7  -5   2      14918.69      15132.72       199.73 o                         
  -6  -5   2      12026.41      12275.06       129.95 o                         
  -5  -5   2       1092.60       1227.18        22.29 o                         
  -4  -5   2       7410.98       7536.60        63.85 o                         
  -3  -5   2       4784.64       4751.71        44.27 o                         
  -2  -5   2        110.26        127.65         7.76 o                         
  -1  -5   2        191.74        194.31         7.50 o                         
   0  -5   2        142.50        165.77        16.35 o                         
   1  -5   2       8037.89       7852.74        69.10 o                         
   2  -5   2        252.69        233.35        11.71 o                         
   3  -5   2        103.36        123.67         8.82 o                         
   4  -5   2      15379.45      15053.37       116.39 o                         
   5  -5   2       8312.50       8325.66        84.17 o                         
   6  -5   2        126.09        151.78        14.39 o                         
   7  -5   2       5114.44       5224.13        79.90 o                         
   8  -5   2      13463.84      13639.40       150.87 o                         
   9  -5   2       1802.49       1817.33       135.09 o                         
 -10  -4   2       2726.06       2538.04       105.70 o                         
  -9  -4   2        392.09        365.89        35.99 o                         
  -8  -4   2         19.05         42.69        19.95 o                         
  -7  -4   2        318.02        324.56        26.67 o                         
  -6  -4   2         23.75         34.08         9.17 o                         
  -5  -4   2       1134.12       1065.12        15.36 o                         
  -4  -4   2       7307.90       7215.26        68.00 o                         
  -3  -4   2      20673.30      20593.75       124.07 o                         
  -2  -4   2      14766.65      14655.28        97.56 o                         
  -1  -4   2      14022.16      14338.36        90.83 o                         
   0  -4   2      31481.71      31038.96       185.65 o                         
   1  -4   2      36090.67      35449.15       212.91 o                         
   2  -4   2       1942.04       1860.58        30.04 o                         
   3  -4   2       3077.31       3058.01        37.35 o                         
   4  -4   2       9857.07       9528.80        96.58 o                         
   5  -4   2       1004.99       1060.22        25.12 o                         
   6  -4   2        985.38        946.66        25.28 o                         
   7  -4   2         80.00         71.28        11.84 o                         
   8  -4   2         13.75         -0.33        13.12 o                         
   9  -4   2        707.28        716.38        46.84 o                         
  10  -4   2       1002.52        852.93       141.24 o                         
 -10  -3   2          0.18        -11.51        25.80 o                         
  -9  -3   2        988.37        892.86        57.33 o                         
  -8  -3   2         77.77         85.38        18.44 o                         
  -7  -3   2       4151.80       3963.07        82.77 o                         
  -6  -3   2        781.31        728.32        18.26 o                         
  -5  -3   2       1131.31       1085.90        14.41 o                         
  -4  -3   2      10534.29      10330.33        68.00 o                         
  -3  -3   2      31297.12      31147.04       150.12 o                         
  -2  -3   2       2745.31       2657.74        21.63 o                         
  -1  -3   2       6233.31       6129.99        45.98 o                         
   0  -3   2      73269.30      76723.93       383.75 o                         
   1  -3   2      17836.01      17501.01       112.70 o                         
   2  -3   2       2613.51       2678.84        33.61 o                         
   3  -3   2       5364.48       5211.91        46.83 o                         
   4  -3   2       2186.29       2203.00        30.25 o                         
   5  -3   2         97.81        108.51         8.71 o                         
   6  -3   2          5.53         13.73         8.33 o                         
   7  -3   2       1484.58       1493.10        33.29 o                         
   8  -3   2       3007.67       3092.97        53.56 o                         
   9  -3   2        177.92        148.50        22.57 o                         
  10  -3   2        735.79        642.56        88.80 o                         
 -10  -2   2       8511.53       8376.24       194.43 o                         
  -9  -2   2        473.04        491.34        36.86 o                         
  -8  -2   2       3924.89       3845.34        97.16 o                         
  -7  -2   2      21092.16      20419.43       207.49 o                         
  -6  -2   2       7879.44       7838.23        69.94 o                         
  -5  -2   2        234.62        264.11         6.72 o                         
  -4  -2   2       7532.55       7373.97        47.82 o                         
  -3  -2   2       7221.33       6873.77        46.43 o                         
  -2  -2   2        470.09        469.30         7.79 o                         
  -1  -2   2       3492.88       3643.96        24.50 o                         
   0  -2   2        995.91       1041.79        10.02 o                         
   1  -2   2       5238.45       5227.83        37.45 o                         
   2  -2   2       4055.04       3948.49        35.07 o                         
   3  -2   2      10164.09      10210.78        72.62 o                         
   4  -2   2      30756.21      30664.27       188.56 o                         
   5  -2   2      11795.17      11671.07        95.02 o                         
   6  -2   2       4385.92       4418.64        51.09 o                         
   7  -2   2      17879.01      18137.62       141.32 o                         
   8  -2   2      14839.44      14869.05       177.24 o                         
   9  -2   2        519.40        583.99        34.52 o                         
  10  -2   2        220.68        212.93        32.08 o                         
 -10  -1   2       7005.32       6941.38       154.09 o                         
  -9  -1   2       2802.21       2626.69        77.82 o                         
  -8  -1   2       2336.51       2334.99        68.37 o                         
  -7  -1   2       9068.72       8728.28       131.90 o                         
  -6  -1   2       4230.25       4216.65        46.29 o                         
  -5  -1   2       2037.68       1920.89        23.00 o                         
  -4  -1   2          8.83         27.12         3.32 o                         
  -3  -1   2        706.74        786.13        11.10 o                         
  -2  -1   2       1875.44       1967.25        17.56 o                         
  -1  -1   2        691.38        796.14         8.64 o                         
   0  -1   2      22212.68      22328.49       124.68 o                         
   1  -1   2      10429.81      10420.16        49.76 o                         
   2  -1   2       2358.80       2645.97        18.71 o                         
   3  -1   2      17086.03      16931.11        95.12 o                         
   4  -1   2      29830.73      28940.28       163.13 o                         
   5  -1   2       3500.00       3494.51        35.29 o                         
   6  -1   2       2053.13       1968.23        26.11 o                         
   7  -1   2       9244.89       9480.62        85.31 o                         
   8  -1   2       5029.48       5039.13        88.25 o                         
   9  -1   2        187.16        198.00        23.98 o                         
  10  -1   2        105.06        171.84        27.16 o                         
  11  -1   2         13.73        120.55        70.56 o                         
 -10   0   2        141.74        179.42        33.94 o                         
  -9   0   2       1330.70       1376.81        57.71 o                         
  -8   0   2         51.47         51.73        17.71 o                         
  -7   0   2       5474.91       5464.15        93.41 o                         
  -6   0   2       1246.78       1282.35        25.24 o                         
  -5   0   2        182.48        226.79        14.81 o                         
  -4   0   2      38764.14      38040.61       219.61 o                         
  -3   0   2      47934.25      47093.67       220.09 o                         
  -2   0   2      10634.77      10699.01        54.61 o                         
  -1   0   2      20634.36      20792.66        91.62 o                         
   0   0   2      92540.69      95792.05       888.35 o                         
   1   0   2      11865.85      11918.26        53.53 o                         
   2   0   2        308.54        314.91         4.73 o                         
   3   0   2       3424.19       3414.88        23.37 o                         
   4   0   2       5790.02       5756.84        39.12 o                         
   5   0   2        791.12        794.04        14.97 o                         
   6   0   2        693.98        727.07        16.75 o                         
   7   0   2        162.99        187.27        12.37 o                         
   8   0   2       2482.64       2439.87        57.75 o                         
   9   0   2       2141.45       2058.64        60.75 o                         
  10   0   2       2746.63       2814.70        95.48 o                         
  11   0   2       5657.37       5862.42       181.68 o                         
 -10   1   2        676.07        747.60        65.80 o                         
  -9   1   2        559.70        529.48        38.11 o                         
  -8   1   2        514.83        499.23        33.38 o                         
  -7   1   2       8340.77       8699.46       118.86 o                         
  -6   1   2       1696.73       1722.40        33.53 o                         
  -5   1   2         52.85         88.00         7.74 o                         
  -4   1   2      19599.47      19374.09       131.84 o                         
  -3   1   2      20705.85      20142.53       117.06 o                         
  -2   1   2       3740.03       3855.40        27.71 o                         
  -1   1   2       6961.05       7071.74        36.67 o                         
   0   1   2      14610.08      15048.10        71.33 o                         
   1   1   2       7935.43       8003.30        40.56 o                         
   2   1   2       2180.09       2269.77        14.76 o                         
   3   1   2       1201.52       1301.39        11.77 o                         
   4   1   2       1362.27       1418.09        14.17 o                         
   5   1   2        103.45        126.09         4.65 o                         
   6   1   2       1372.03       1372.56        16.07 o                         
   7   1   2       8844.64       8985.44        70.08 o                         
   8   1   2       1345.66       1365.78        44.75 o                         
   9   1   2         25.36         25.45        22.73 o                         
  10   1   2       2448.01       2464.25        87.35 o                         
  11   1   2       4085.24       3975.71       120.76 o                         
 -10   2   2       3561.63       3477.15       190.25 o                         
  -9   2   2       2647.89       2647.57        83.41 o                         
  -8   2   2       6170.94       6137.72       122.12 o                         
  -7   2   2       6376.50       6687.70        89.58 o                         
  -6   2   2       2058.67       2069.91        39.03 o                         
  -5   2   2       4050.43       4045.24        48.98 o                         
  -4   2   2         70.24        112.66        12.60 o                         
  -3   2   2         77.79        118.47        10.99 o                         
  -2   2   2       3876.52       4075.64        30.38 o                         
  -1   2   2       3661.84       3630.99        28.59 o                         
   0   2   2      37547.39      39444.20       177.04 o                         
   1   2   2      13105.15      13216.91        62.10 o                         
   2   2   2       4458.91       4310.74        25.50 o                         
   3   2   2      75296.07      72379.71       617.11 o                         
   4   2   2      70745.27      67657.21       780.76 o                         
   5   2   2       5603.28       5374.43        33.80 o                         
   6   2   2       7394.03       6843.02        56.34 o                         
   7   2   2      30771.41      31081.67       386.27 o                         
   8   2   2       5379.01       5429.76        91.18 o                         
   9   2   2        491.27        449.83        32.86 o                         
  10   2   2       1323.86       1314.71        63.10 o                         
  11   2   2        526.38        470.57        45.66 o                         
  -9   3   2       1954.38       2027.70        75.36 o                         
  -8   3   2       1607.20       1687.42        63.19 o                         
  -7   3   2         43.00         89.90        15.60 o                         
  -6   3   2        485.33        476.94        19.97 o                         
  -5   3   2       1688.63       1727.84        35.09 o                         
  -4   3   2       4539.39       4441.65        44.19 o                         
  -3   3   2       3493.58       3442.65        33.73 o                         
  -2   3   2       1084.00       1012.59        18.76 o                         
  -1   3   2        134.41        195.95         9.70 o                         
   0   3   2      32447.26      33034.80       171.77 o                         
   1   3   2        368.91        393.85         6.25 o                         
   2   3   2        147.21        234.14         8.23 o                         
   3   3   2      14763.61      13855.66        76.43 o                         
   4   3   2      25026.66      23760.18       117.86 o                         
   5   3   2       1556.38       1511.65        29.06 o                         
   6   3   2       2551.69       2501.60        46.35 o                         
   7   3   2       4918.25       4826.23        96.00 o                         
   8   3   2        393.23        400.87        26.60 o                         
   9   3   2         51.32         30.89        16.66 o                         
  10   3   2        746.02        703.41        52.21 o                         
  11   3   2        945.58        875.47        53.90 o                         
  -9   4   2         63.12         59.26        35.79 o                         
  -8   4   2       3606.25       3693.26        91.27 o                         
  -7   4   2       6744.79       7046.18       125.51 o                         
  -6   4   2       3230.29       3348.64        55.22 o                         
  -5   4   2      10885.62      11002.48       109.04 o                         
  -4   4   2      33030.30      32623.00       223.88 o                         
  -3   4   2      20321.36      20237.83       136.93 o                         
  -2   4   2      10757.56      10818.04        86.48 o                         
  -1   4   2      18215.92      18464.84       132.23 o                         
   0   4   2      17559.66      17232.32       113.99 o                         
   1   4   2       5575.02       5594.38        46.62 o                         
   2   4   2        516.16        526.99        10.68 o                         
   3   4   2        129.35        201.95         5.74 o                         
   4   4   2        244.52        288.23         6.94 o                         
   5   4   2        371.05        389.01        15.05 o                         
   6   4   2       2250.50       2071.11        43.20 o                         
   7   4   2      10652.35      10680.65       143.44 o                         
   8   4   2       2795.42       2804.90        57.25 o                         
   9   4   2       1240.44       1202.53        50.15 o                         
  10   4   2      11165.78      11088.59       210.12 o                         
  11   4   2       8610.11       8345.74       255.09 o                         
  -8   5   2       3250.08       3363.24        89.40 o                         
  -7   5   2       3174.74       3348.52        62.85 o                         
  -6   5   2        421.39        446.66        21.55 o                         
  -5   5   2       6283.94       6334.88        80.67 o                         
  -4   5   2       8579.64       8544.29        83.30 o                         
  -3   5   2       4328.18       4234.48        50.09 o                         
  -2   5   2       4225.92       4300.74        54.90 o                         
  -1   5   2       2359.06       2497.05        36.86 o                         
   0   5   2        620.24        687.06        14.52 o                         
   1   5   2         40.42         72.99         5.43 o                         
   2   5   2        198.30        201.07         7.15 o                         
   3   5   2      14248.57      14330.55        89.98 o                         
   4   5   2       5872.05       5760.82        39.31 o                         
   5   5   2       1838.11       1745.34        18.28 o                         
   6   5   2       3242.06       3107.83        56.57 o                         
   7   5   2      14355.10      14141.25       158.47 o                         
   8   5   2        241.31        261.81        18.49 o                         
   9   5   2        103.67        126.82        20.98 o                         
  10   5   2       5012.60       4957.70       123.03 o                         
  11   5   2       2290.44       2390.28        97.67 o                         
  -8   6   2       2985.92       3173.82       155.67 o                         
  -7   6   2       1855.29       1919.65        47.83 o                         
  -6   6   2       1272.35       1280.00        38.30 o                         
  -5   6   2        452.74        501.90        23.34 o                         
  -4   6   2        503.33        540.85        21.70 o                         
  -3   6   2          7.02         18.93         9.58 o                         
  -2   6   2         89.44         90.13        11.23 o                         
  -1   6   2       9478.37       9224.02        88.48 o                         
   0   6   2      27949.77      27131.68       177.12 o                         
   1   6   2       6089.47       6046.51        58.18 o                         
   2   6   2      17367.78      16873.94       150.51 o                         
   3   6   2      53852.84      52997.66       322.05 o                         
   4   6   2      31471.43      31907.52       181.91 o                         
   5   6   2       4678.58       4430.92        33.23 o                         
   6   6   2      10270.76       9692.89       154.60 o                         
   7   6   2       8590.47       8468.24       109.97 o                         
   8   6   2        491.98        503.65        24.72 o                         
   9   6   2         42.30         35.48        13.47 o                         
  10   6   2        108.75         94.39        21.52 o                         
  11   6   2         75.15        101.57        28.90 o                         
  -7   7   2         68.22         62.57        15.99 o                         
  -6   7   2        249.02        218.05        19.49 o                         
  -5   7   2       1814.16       1853.76        45.43 o                         
  -4   7   2       6811.64       6731.20        84.09 o                         
  -3   7   2         46.30         68.30        11.37 o                         
  -2   7   2        120.98        138.93        12.53 o                         
  -1   7   2      11024.00      10764.03       103.16 o                         
   0   7   2       5489.16       5172.39        55.31 o                         
   1   7   2         39.76         52.75         7.50 o                         
   2   7   2       4200.08       3945.41        39.51 o                         
   3   7   2       6638.90       6479.57        62.79 o                         
   4   7   2        281.99        333.87        11.93 o                         
   5   7   2       1530.01       1505.27        24.96 o                         
   6   7   2        519.89        561.93        24.46 o                         
   7   7   2       1484.67       1563.92        56.59 o                         
   8   7   2         12.44         21.29        14.40 o                         
   9   7   2         37.78         26.11        15.34 o                         
  10   7   2       4238.34       4034.13       127.56 o                         
  11   7   2       2588.01       2314.93       204.73 o                         
  -7   8   2       6298.45       6428.72       145.08 o                         
  -6   8   2       1775.04       1817.17        48.23 o                         
  -5   8   2      13453.81      13467.28       172.91 o                         
  -4   8   2      19395.96      19331.69       223.23 o                         
  -3   8   2       6899.43       6769.22        83.59 o                         
  -2   8   2       3504.12       3491.35        58.61 o                         
  -1   8   2       7832.06       7720.63        83.45 o                         
   0   8   2       2882.73       2827.51        43.46 o                         
   1   8   2        656.89        664.56        20.08 o                         
   2   8   2         77.37         86.48         7.53 o                         
   3   8   2       1054.26       1145.10        26.98 o                         
   4   8   2        916.54        944.08        23.33 o                         
   5   8   2        458.54        454.07        16.97 o                         
   6   8   2       9504.16       9351.93       151.16 o                         
   7   8   2      12685.83      12426.57       217.43 o                         
   8   8   2       3519.95       3810.27        95.30 o                         
   9   8   2       4387.14       4504.24       167.02 o                         
  10   8   2      10922.01      10424.57       525.17 o                         
  11   8   2       3856.82       3666.18       272.48 o                         
  -5   9   2        710.13        714.71        31.59 o                         
  -4   9   2        721.14        723.58        30.33 o                         
  -3   9   2       2273.45       2227.99        56.76 o                         
  -2   9   2        119.89        144.79        15.67 o                         
  -1   9   2       3064.63       3035.63        53.39 o                         
   0   9   2       1603.22       1564.98        36.10 o                         
   1   9   2        925.78        880.62        24.60 o                         
   2   9   2       6538.83       6420.67        69.23 o                         
   3   9   2      12278.12      12355.91       128.87 o                         
   4   9   2         63.67         84.14        10.85 o                         
   5   9   2         27.81         27.24         8.24 o                         
   6   9   2       6820.89       6771.35       127.85 o                         
   7   9   2       2075.05       2088.10        75.77 o                         
   8   9   2         14.87          0.64        18.41 o                         
   9   9   2       1180.22       1154.85        55.58 o                         
  10   9   2        958.70        916.68        91.98 o                         
  -5  10   2        903.41       1015.92       172.19 o                         
  -4  10   2       2986.01       2962.33        65.58 o                         
  -3  10   2         67.32        111.27        16.55 o                         
  -2  10   2       1485.39       1495.47        43.27 o                         
  -1  10   2      25437.78      25054.34       221.35 o                         
   0  10   2      10942.00      11001.43       114.16 o                         
   1  10   2       3550.60       3533.48        60.40 o                         
   2  10   2      16936.65      17013.54       155.73 o                         
   3  10   2      21710.04      22082.72       193.18 o                         
   4  10   2       4211.77       4319.03        67.85 o                         
   5  10   2       2894.39       3075.34        54.46 o                         
   6  10   2       3562.02       3689.92       107.99 o                         
   7  10   2        339.25        378.13        31.59 o                         
   8  10   2         89.00         63.86        27.27 o                         
   9  10   2          0.53         -5.54        22.46 o                         
  10  10   2       1054.95       1173.84       104.86 o                         
  -4  11   2       3780.88       3846.66       228.72 o                         
  -3  11   2        178.96        215.36        21.40 o                         
  -2  11   2        357.93        345.62        24.19 o                         
  -1  11   2       4040.71       4000.30        71.83 o                         
   0  11   2       1843.75       1858.09        48.56 o                         
   1  11   2        977.29        993.29        33.42 o                         
   2  11   2        554.86        570.89        26.26 o                         
   3  11   2         70.21        115.93        14.27 o                         
   4  11   2        146.26        153.63        15.24 o                         
   5  11   2         45.53         45.33        13.59 o                         
   6  11   2       3961.06       3976.27       162.52 o                         
   7  11   2       1877.67       1975.43        70.09 o                         
   8  11   2        323.33        416.69        41.50 o                         
   9  11   2       1838.29       1777.19       105.06 o                         
  10  11   2       3410.09       3541.73       189.99 o                         
  -3  12   2       5356.02       4905.03       323.90 o                         
  -2  12   2       1518.82       1442.45        77.03 o                         
  -1  12   2         10.48         31.83        15.27 o                         
   0  12   2        728.02        718.09        32.05 o                         
   1  12   2       1740.50       1741.75        46.17 o                         
   2  12   2       2492.74       2475.70        56.14 o                         
   3  12   2       3193.41       3263.87        69.40 o                         
   4  12   2         40.94         48.64        14.07 o                         
   5  12   2       1794.43       1855.23        76.03 o                         
   6  12   2      13157.75      13214.46       251.88 o                         
   7  12   2       6122.71       6628.46       181.97 o                         
   8  12   2       1462.80       1278.88       115.86 o                         
   9  12   2       6907.79       5412.18       335.83 o                         
  -1  13   2       6924.01       6531.92       369.30 o                         
   0  13   2        870.04        780.45        50.54 o                         
   1  13   2         93.30        106.48        18.46 o                         
   2  13   2       3597.85       3513.29        71.01 o                         
   3  13   2       4423.46       4413.59        77.41 o                         
   4  13   2         85.77         62.61        14.05 o                         
   5  13   2        350.63        302.49        35.47 o                         
   6  13   2       1867.33       1829.90        95.59 o                         
   7  13   2        546.26        477.10       106.47 o                         
   2  14   2       4172.99       4423.72       311.95 o                         
   3  14   2       2534.39       2415.25        68.96 o                         
   4  14   2       2332.94       2137.16       203.46 o                         
  -3 -13   3        719.62        623.62        72.13 o                         
  -2 -13   3       2067.54       1975.68        62.24 o                         
  -1 -13   3        859.72        812.55        91.27 o                         
  -6 -12   3       3229.47       3222.07       299.93 o                         
  -5 -12   3       3355.08       3316.54       126.77 o                         
  -4 -12   3       2033.39       2035.40        76.16 o                         
  -3 -12   3       7699.11       7640.05       103.65 o                         
  -2 -12   3      15731.33      15872.16       174.03 o                         
  -1 -12   3       3973.05       3945.81        85.40 o                         
   0 -12   3       2419.80       2464.22        64.33 o                         
   1 -12   3       7075.51       6652.90       171.58 o                         
   2 -12   3       3268.56       3204.06       197.80 o                         
   3 -12   3        107.20         13.37        61.03 o                         
  -7 -11   3        642.05        809.90        84.07 o                         
  -6 -11   3       3771.80       4028.16       107.90 o                         
  -5 -11   3        648.73        659.24        43.00 o                         
  -4 -11   3         24.90         18.63        21.13 o                         
  -3 -11   3       1256.05       1260.54        38.19 o                         
  -2 -11   3       2058.83       2076.15        52.97 o                         
  -1 -11   3          3.63         12.92        14.47 o                         
   0 -11   3         66.70         87.39        18.33 o                         
   1 -11   3         13.01         51.55        19.05 o                         
   2 -11   3        494.18        558.15        32.34 o                         
   3 -11   3        647.45        602.06        48.85 o                         
   4 -11   3       2686.37       2340.90       213.02 o                         
  -8 -10   3        474.92        562.59        83.47 o                         
  -7 -10   3       3471.41       3681.14       132.58 o                         
  -6 -10   3       3423.92       3606.28        98.65 o                         
  -5 -10   3        239.32        232.71        31.90 o                         
  -4 -10   3         78.84         85.12        12.83 o                         
  -3 -10   3        100.19         78.02        12.93 o                         
  -2 -10   3        840.37        820.75        32.20 o                         
  -1 -10   3        716.58        694.34        30.49 o                         
   0 -10   3        783.89        815.53        30.28 o                         
   1 -10   3       9720.95       9710.39       125.65 o                         
   2 -10   3       8107.18       8054.83       124.11 o                         
   3 -10   3       1681.32       1618.05        51.57 o                         
   4 -10   3       7812.73       7904.37       130.30 o                         
   5 -10   3      15059.75      13633.81       585.31 o                         
  -9  -9   3        605.81        501.37       102.01 o                         
  -8  -9   3         82.68         77.30        35.21 o                         
  -7  -9   3        135.87        150.98        49.94 o                         
  -6  -9   3       1086.60       1201.62        57.32 o                         
  -5  -9   3       1691.57       1825.03        69.88 o                         
  -4  -9   3       1866.36       1932.55        41.93 o                         
  -3  -9   3       4965.44       4868.95        70.33 o                         
  -2  -9   3       7777.64       7477.26        97.97 o                         
  -1  -9   3        105.34         83.19        12.96 o                         
   0  -9   3        580.31        642.52        25.67 o                         
   1  -9   3       4534.17       4515.97        71.76 o                         
   2  -9   3        717.38        743.45        30.88 o                         
   3  -9   3        227.81        277.22        21.68 o                         
   4  -9   3        437.08        447.06        25.92 o                         
   5  -9   3        822.37        821.49        35.74 o                         
   6  -9   3         24.51         41.33        52.77 o                         
  -9  -8   3        220.12        216.03        56.03 o                         
  -8  -8   3         55.30         52.23        36.48 o                         
  -7  -8   3       5198.40       5260.64       175.85 o                         
  -6  -8   3      13416.83      13855.90       259.06 o                         
  -5  -8   3       2747.58       2893.61        73.48 o                         
  -4  -8   3       6764.12       6974.46        78.63 o                         
  -3  -8   3      29346.02      30050.68       218.59 o                         
  -2  -8   3      13460.78      13415.50       124.07 o                         
  -1  -8   3       3043.76       2906.55        52.69 o                         
   0  -8   3       7348.06       7408.17        88.41 o                         
   1  -8   3       5226.96       5243.06        74.76 o                         
   2  -8   3         15.15         15.93        10.36 o                         
   3  -8   3         41.78         36.13        12.51 o                         
   4  -8   3        423.52        420.60        24.32 o                         
   5  -8   3       1647.35       1639.98        54.68 o                         
   6  -8   3        903.36        949.65        38.24 o                         
   7  -8   3       1120.82       1259.51        60.36 o                         
 -10  -7   3       4144.87       3618.85       282.72 o                         
  -9  -7   3       1300.29       1353.55        69.47 o                         
  -8  -7   3        333.86        353.92        33.87 o                         
  -7  -7   3       3523.27       3575.14        89.45 o                         
  -6  -7   3       4831.04       5045.85        97.76 o                         
  -5  -7   3         14.17         44.77         8.37 o                         
  -4  -7   3         20.31         37.67         9.09 o                         
  -3  -7   3       2492.26       2524.88        37.49 o                         
  -2  -7   3          3.83         50.80        12.42 o                         
  -1  -7   3       1315.67       1312.70        25.43 o                         
   0  -7   3       1301.77       1383.05        30.51 o                         
   1  -7   3       6669.61       6411.39        76.10 o                         
   2  -7   3       4218.26       4242.12        58.91 o                         
   3  -7   3       2183.26       2234.54        49.02 o                         
   4  -7   3       9862.19       9845.01       133.31 o                         
   5  -7   3       8322.18       8479.49       106.36 o                         
   6  -7   3        469.62        467.66        26.69 o                         
   7  -7   3        522.07        575.31        29.64 o                         
   8  -7   3       3797.77       3831.05       118.90 o                         
 -10  -6   3       5793.31       5329.83       241.18 o                         
  -9  -6   3       2753.32       2753.60       107.67 o                         
  -8  -6   3        653.34        668.49        41.98 o                         
  -7  -6   3       1074.26       1112.75        47.52 o                         
  -6  -6   3        176.09        201.66        19.43 o                         
  -5  -6   3        435.50        441.36        16.62 o                         
  -4  -6   3        136.65        139.41        11.99 o                         
  -3  -6   3       3728.53       3798.37        47.25 o                         
  -2  -6   3       2094.61       2151.41        33.15 o                         
  -1  -6   3         50.78         68.47         7.45 o                         
   0  -6   3      13952.29      13787.16       105.64 o                         
   1  -6   3      23952.50      23519.10       179.53 o                         
   2  -6   3       8232.96       8266.75        82.08 o                         
   3  -6   3       7641.13       7555.93        79.87 o                         
   4  -6   3      22454.03      22108.30       165.54 o                         
   5  -6   3      13322.26      13251.22       130.54 o                         
   6  -6   3       1084.41       1107.90        35.91 o                         
   7  -6   3       1578.64       1624.50        45.67 o                         
   8  -6   3       1128.14       1113.61        40.97 o                         
 -10  -5   3        301.03        531.13       121.14 o                         
  -9  -5   3          9.04         -0.50        24.95 o                         
  -8  -5   3         25.62         56.74        16.65 o                         
  -7  -5   3       7377.64       7414.99       121.22 o                         
  -6  -5   3      10670.96      10808.03       158.96 o                         
  -5  -5   3        508.41        560.84        16.26 o                         
  -4  -5   3       4869.01       4819.53        45.09 o                         
  -3  -5   3      28182.13      28162.90       165.91 o                         
  -2  -5   3       4244.16       4218.12        39.98 o                         
  -1  -5   3        194.38        216.98         8.83 o                         
   0  -5   3       5383.20       5186.92        50.42 o                         
   1  -5   3       5920.35       5689.40        60.56 o                         
   2  -5   3       1709.95       1731.25        32.27 o                         
   3  -5   3        566.39        570.67        18.52 o                         
   4  -5   3        467.43        486.79        16.85 o                         
   5  -5   3        703.03        675.62        21.69 o                         
   6  -5   3       2145.37       2106.93        44.66 o                         
   7  -5   3       1266.77       1275.76        38.06 o                         
   8  -5   3       3454.23       3547.55        67.53 o                         
   9  -5   3       3422.10       3384.46       132.89 o                         
 -10  -4   3       2297.26       1864.70       142.72 o                         
  -9  -4   3        798.90        732.69        49.37 o                         
  -8  -4   3        247.06        254.58        28.46 o                         
  -7  -4   3      15719.00      15617.32       211.40 o                         
  -6  -4   3      16549.62      16458.48       188.40 o                         
  -5  -4   3       5915.60       5725.99        75.09 o                         
  -4  -4   3      12757.05      13067.75       126.06 o                         
  -3  -4   3      26394.04      26305.47       159.61 o                         
  -2  -4   3      10564.40      10491.89        81.15 o                         
  -1  -4   3       2204.81       2261.96        27.27 o                         
   0  -4   3       1758.24       1707.85        22.39 o                         
   1  -4   3       1401.91       1418.13        24.28 o                         
   2  -4   3        144.52        166.48        10.26 o                         
   3  -4   3       1524.01       1572.41        27.42 o                         
   4  -4   3       5088.25       5093.33        54.33 o                         
   5  -4   3       2215.21       2222.04        34.80 o                         
   6  -4   3       1379.55       1372.09        30.47 o                         
   7  -4   3       7491.47       7519.86        93.82 o                         
   8  -4   3      10212.03      10546.99       123.35 o                         
   9  -4   3       1633.30       1786.52        69.15 o                         
 -10  -3   3       2351.00       2286.63       130.11 o                         
  -9  -3   3        424.61        337.27        52.16 o                         
  -8  -3   3        842.83        783.79        40.12 o                         
  -7  -3   3       1237.28       1214.59        42.76 o                         
  -6  -3   3        210.29        216.21        15.75 o                         
  -5  -3   3        635.28        621.02        15.75 o                         
  -4  -3   3        169.35        185.33        11.60 o                         
  -3  -3   3       3352.87       3449.02        35.07 o                         
  -2  -3   3       2127.43       2166.89        26.63 o                         
  -1  -3   3        765.14        743.17        13.65 o                         
   0  -3   3      36665.02      36970.35       196.52 o                         
   1  -3   3      36253.01      36259.74       209.74 o                         
   2  -3   3       1839.06       1884.83        26.88 o                         
   3  -3   3       7688.03       7528.68        61.22 o                         
   4  -3   3      34394.81      34432.82       214.24 o                         
   5  -3   3       2785.07       2820.24        36.76 o                         
   6  -3   3       1789.34       1804.68        33.05 o                         
   7  -3   3       4090.56       4169.13        57.69 o                         
   8  -3   3       2305.53       2390.38        50.06 o                         
   9  -3   3        620.85        671.26        41.38 o                         
  10  -3   3        355.12        329.83        50.24 o                         
 -10  -2   3       1091.64       1056.67       151.58 o                         
  -9  -2   3        715.79        748.08        46.88 o                         
  -8  -2   3       1382.37       1326.30        52.10 o                         
  -7  -2   3        215.45        222.03        21.45 o                         
  -6  -2   3        240.75        269.80        11.94 o                         
  -5  -2   3       1013.61       1031.77        19.67 o                         
  -4  -2   3       1703.03       1658.36        24.57 o                         
  -3  -2   3      22746.74      22242.65       216.12 o                         
  -2  -2   3       2600.86       2503.90        27.25 o                         
  -1  -2   3       1517.56       1576.62        20.12 o                         
   0  -2   3      40838.05      40288.91       200.11 o                         
   1  -2   3      53076.28      53451.48       279.06 o                         
   2  -2   3       4857.49       4862.02        45.11 o                         
   3  -2   3      10722.75      10697.29        69.33 o                         
   4  -2   3      30029.42      29821.29       168.26 o                         
   5  -2   3       5630.66       5559.38        57.75 o                         
   6  -2   3          9.00         26.83         7.65 o                         
   7  -2   3        100.19        113.66        10.82 o                         
   8  -2   3          0.97         35.64         9.32 o                         
   9  -2   3        560.94        642.43        40.76 o                         
  10  -2   3       1018.63       1106.58        59.27 o                         
 -10  -1   3        702.18        808.35       101.59 o                         
  -9  -1   3        607.89        574.28        39.30 o                         
  -8  -1   3       3169.31       3030.96        97.89 o                         
  -7  -1   3      15816.84      15586.80       199.80 o                         
  -6  -1   3       7231.82       7232.98        70.17 o                         
  -5  -1   3       2613.06       2554.99        31.57 o                         
  -4  -1   3       9432.67       9089.49        75.01 o                         
  -3  -1   3      18198.90      17824.67       136.79 o                         
  -2  -1   3       1597.98       1540.40        19.57 o                         
  -1  -1   3         35.00         53.49         3.44 o                         
   0  -1   3       6234.77       6171.77        38.81 o                         
   1  -1   3        826.43        856.53        12.90 o                         
   2  -1   3        299.97        344.70         8.83 o                         
   3  -1   3       1978.95       1946.20        20.92 o                         
   4  -1   3       8054.02       8048.30        58.98 o                         
   5  -1   3       3558.56       3501.56        36.21 o                         
   6  -1   3       3286.34       3250.39        36.33 o                         
   7  -1   3      18550.95      18372.80       140.79 o                         
   8  -1   3      12555.71      12607.72       174.65 o                         
   9  -1   3        982.22        956.13        39.59 o                         
  10  -1   3       4286.56       4265.30       112.59 o                         
  11  -1   3       7687.66       7776.03       386.57 o                         
 -10   0   3       2080.96       2041.71       149.92 o                         
  -9   0   3        406.06        373.32        32.87 o                         
  -8   0   3       6089.93       5885.03       118.03 o                         
  -7   0   3      13442.78      13360.35       179.60 o                         
  -6   0   3       5819.25       5722.76        61.15 o                         
  -5   0   3       7204.48       6978.66        63.97 o                         
  -4   0   3      10775.91      10476.18        76.62 o                         
  -3   0   3       5003.18       5030.50        47.03 o                         
  -2   0   3       1933.32       1959.86        22.87 o                         
  -1   0   3       4167.42       4168.88        28.46 o                         
   0   0   3       6887.91       7267.41        42.77 o                         
   1   0   3        382.34        371.51         6.81 o                         
   2   0   3       3661.59       3887.29        23.14 o                         
   3   0   3       4281.54       4410.02        30.84 o                         
   4   0   3      20958.37      20717.21       123.56 o                         
   5   0   3        645.82        637.06        12.96 o                         
   6   0   3        133.82        193.75        11.11 o                         
   7   0   3      23936.57      23489.90       151.42 o                         
   8   0   3      12427.53      12342.84       149.83 o                         
   9   0   3        540.59        523.10        29.39 o                         
  10   0   3       1608.51       1620.92        61.30 o                         
  11   0   3       5511.52       5924.48       210.64 o                         
 -10   1   3       1908.64       1794.34       132.63 o                         
  -9   1   3        400.83        372.26        32.74 o                         
  -8   1   3        623.82        668.04        39.42 o                         
  -7   1   3        324.21        294.43        25.69 o                         
  -6   1   3         96.26        111.69        10.43 o                         
  -5   1   3        390.09        403.78        16.49 o                         
  -4   1   3       5910.88       5954.10        56.90 o                         
  -3   1   3      22264.69      22033.62       141.13 o                         
  -2   1   3       4071.68       3967.73        35.66 o                         
  -1   1   3      17839.47      18104.80       101.00 o                         
   0   1   3      87399.67      91435.31       504.90 o                         
   1   1   3      38640.73      38938.73       175.00 o                         
   2   1   3        528.53        567.22        10.80 o                         
   3   1   3      23354.53      22626.87       103.78 o                         
   4   1   3      25640.74      24858.01       122.55 o                         
   5   1   3         42.50         61.29         3.95 o                         
   6   1   3        268.71        294.63         9.41 o                         
   7   1   3        100.84        119.83         7.42 o                         
   8   1   3          0.44         -1.97        12.00 o                         
   9   1   3        281.88        265.84        24.91 o                         
  10   1   3       1697.32       1733.01        79.98 o                         
  11   1   3       1824.04       1862.75        81.76 o                         
  -9   2   3        756.21        764.34        46.44 o                         
  -8   2   3        272.89        306.84        28.83 o                         
  -7   2   3       3108.36       3171.98        62.08 o                         
  -6   2   3        895.02        962.42        28.43 o                         
  -5   2   3        199.68        253.67        16.60 o                         
  -4   2   3      15211.97      15094.34       115.54 o                         
  -3   2   3      13039.66      12716.58        81.32 o                         
  -2   2   3        374.23        341.03         9.29 o                         
  -1   2   3      24794.58      25346.86       153.30 o                         
   0   2   3      57726.37      60573.14       326.02 o                         
   1   2   3      16582.48      16545.85        86.49 o                         
   2   2   3      11520.31      11630.55        62.55 o                         
   3   2   3      11445.52      11183.08        89.80 o                         
   4   2   3        948.14        988.55        13.00 o                         
   5   2   3       1271.88       1281.04        14.00 o                         
   6   2   3        215.64        203.20         5.91 o                         
   7   2   3       3253.49       3103.17        39.65 o                         
   8   2   3       2345.90       2323.07        53.56 o                         
   9   2   3         32.33         13.06        17.92 o                         
  10   2   3       1544.56       1497.60        68.30 o                         
  11   2   3       7188.34       7243.08       154.56 o                         
  12   2   3        594.93        720.42       138.05 o                         
  -9   3   3        318.55        316.95        52.84 o                         
  -8   3   3       7374.29       7452.77       143.01 o                         
  -7   3   3      16048.15      16759.29       167.39 o                         
  -6   3   3       2829.25       2827.62        50.51 o                         
  -5   3   3       1359.85       1425.84        30.28 o                         
  -4   3   3      10375.43      10415.39        78.01 o                         
  -3   3   3       4929.08       5018.10        46.13 o                         
  -2   3   3        136.04        196.13         6.90 o                         
  -1   3   3        266.66        248.82         7.97 o                         
   0   3   3        451.63        491.17        11.27 o                         
   1   3   3        494.75        485.20         8.74 o                         
   2   3   3        402.63        410.57         7.04 o                         
   3   3   3      12414.50      12404.95        71.52 o                         
   4   3   3      20999.90      20004.47       107.10 o                         
   5   3   3       6362.74       5867.38        36.84 o                         
   6   3   3      10643.51       9912.22       107.39 o                         
   7   3   3      32431.03      31691.39       460.50 o                         
   8   3   3       9952.03       9788.32       159.42 o                         
   9   3   3       1657.21       1590.56        51.11 o                         
  10   3   3       2967.97       2904.19        86.41 o                         
  11   3   3       3815.33       3713.34       105.28 o                         
  12   3   3         90.71        127.97        51.95 o                         
  -9   4   3       1683.39       1439.29       164.51 o                         
  -8   4   3       3734.12       3794.70       100.58 o                         
  -7   4   3       4500.24       4608.73        73.58 o                         
  -6   4   3       5170.24       5186.42        71.69 o                         
  -5   4   3       1459.65       1464.58        33.95 o                         
  -4   4   3         24.02         50.05         8.83 o                         
  -3   4   3         65.47        104.24         8.41 o                         
  -2   4   3       6152.64       6492.97        69.80 o                         
  -1   4   3       5171.21       5373.87        58.46 o                         
   0   4   3      12076.25      12257.29        94.07 o                         
   1   4   3        836.10        918.86        13.99 o                         
   2   4   3        142.75        161.38         5.83 o                         
   3   4   3      23831.55      23658.08       135.51 o                         
   4   4   3      10481.16      10361.61        70.01 o                         
   5   4   3        126.98        132.91         4.47 o                         
   6   4   3       6297.37       5988.08        77.47 o                         
   7   4   3      11310.21      10903.69       199.75 o                         
   8   4   3       3165.44       3008.56        76.85 o                         
   9   4   3        701.80        672.54        35.87 o                         
  10   4   3        962.30        913.60        52.17 o                         
  11   4   3         47.93        137.08        30.06 o                         
  -8   5   3        127.05        195.24        40.44 o                         
  -7   5   3       1103.47       1124.88        35.72 o                         
  -6   5   3        710.05        730.98        27.49 o                         
  -5   5   3       1490.63       1487.42        36.14 o                         
  -4   5   3      28550.29      28555.36       202.55 o                         
  -3   5   3      14130.39      14169.78       120.48 o                         
  -2   5   3       3041.00       2976.60        42.43 o                         
  -1   5   3      37947.86      38172.67       258.44 o                         
   0   5   3      53316.98      53835.46       367.56 o                         
   1   5   3       5169.29       5254.85        45.71 o                         
   2   5   3       3149.02       3124.02        31.47 o                         
   3   5   3      16258.93      15871.87        99.57 o                         
   4   5   3       1882.07       1834.16        31.26 o                         
   5   5   3          8.21         25.43         2.95 o                         
   6   5   3         40.94         56.10        10.42 o                         
   7   5   3        774.52        719.44        30.91 o                         
   8   5   3       1602.78       1554.84        45.11 o                         
   9   5   3        458.39        470.04        26.05 o                         
  10   5   3       3746.17       3707.60        95.69 o                         
  11   5   3       7507.91       7503.00       209.97 o                         
  12   5   3       1061.65       1061.24       110.98 o                         
  -8   6   3       1902.00       2092.60       148.73 o                         
  -7   6   3       3184.50       3256.16        65.68 o                         
  -6   6   3         97.25        112.63        14.86 o                         
  -5   6   3        670.17        685.52        26.35 o                         
  -4   6   3      10839.56      10608.05       104.19 o                         
  -3   6   3       5679.11       5570.36        68.53 o                         
  -2   6   3       2137.12       2128.38        37.52 o                         
  -1   6   3       8016.58       7925.17        77.00 o                         
   0   6   3       8806.31       8753.38        73.80 o                         
   1   6   3       6701.92       6737.19        55.67 o                         
   2   6   3       1685.48       1696.79        24.23 o                         
   3   6   3        163.89        192.99         8.69 o                         
   4   6   3         28.74         47.82         5.10 o                         
   5   6   3         55.11         57.49         5.07 o                         
   6   6   3       1673.41       1590.69        22.06 o                         
   7   6   3       6229.17       6144.45        95.36 o                         
   8   6   3        305.96        294.90        23.32 o                         
   9   6   3         83.73         72.22        16.21 o                         
  10   6   3       3289.69       3302.93        87.66 o                         
  11   6   3       3026.06       3092.29       147.61 o                         
  12   6   3        158.63        171.92        49.20 o                         
  -7   7   3       3524.65       3511.81        90.56 o                         
  -6   7   3       4481.52       4589.88        78.28 o                         
  -5   7   3       1400.53       1423.98        39.27 o                         
  -4   7   3        489.47        467.02        20.99 o                         
  -3   7   3       1330.04       1297.15        32.20 o                         
  -2   7   3       2322.22       2319.99        41.86 o                         
  -1   7   3       4119.34       4147.38        54.86 o                         
   0   7   3       5836.07       5738.55        58.36 o                         
   1   7   3        199.06        204.42        11.14 o                         
   2   7   3       6009.43       5897.26        55.95 o                         
   3   7   3      41428.18      40971.82       245.86 o                         
   4   7   3      16436.25      16032.86       121.13 o                         
   5   7   3       2587.39       2617.80        34.69 o                         
   6   7   3      23970.17      23963.80       162.42 o                         
   7   7   3      20597.18      20474.55       255.47 o                         
   8   7   3       1331.05       1332.22        48.21 o                         
   9   7   3       1032.98       1026.90        39.07 o                         
  10   7   3       3644.72       3605.93       104.75 o                         
  11   7   3         45.00        129.55        81.62 o                         
  -6   8   3       1975.21       1963.79        52.36 o                         
  -5   8   3         13.14         15.91        13.80 o                         
  -4   8   3       3338.91       3370.29        58.71 o                         
  -3   8   3          1.92         17.03        12.24 o                         
  -2   8   3        509.70        509.08        27.84 o                         
  -1   8   3       5792.03       5669.20        69.31 o                         
   0   8   3       5623.19       5408.58        64.02 o                         
   1   8   3        187.84        177.51        10.79 o                         
   2   8   3       1308.09       1297.32        25.00 o                         
   3   8   3      14088.08      13839.96       108.59 o                         
   4   8   3       4699.17       4671.54        53.76 o                         
   5   8   3        953.57        963.43        22.61 o                         
   6   8   3       3473.97       3463.16        72.45 o                         
   7   8   3       3252.37       3320.16        88.38 o                         
   8   8   3        335.59        370.01        33.70 o                         
   9   8   3          8.59         40.68        19.43 o                         
  10   8   3        322.77        399.38        40.73 o                         
  11   8   3        538.01        468.59        73.04 o                         
  -6   9   3        853.50        842.29        98.98 o                         
  -5   9   3       6924.48       6910.26       119.29 o                         
  -4   9   3      12638.42      12464.35       198.86 o                         
  -3   9   3       7184.58       7166.48        98.78 o                         
  -2   9   3       8012.16       7930.23       100.02 o                         
  -1   9   3      14567.52      14238.75       144.07 o                         
   0   9   3       9401.17       9116.07        98.84 o                         
   1   9   3       3891.99       3726.40        51.16 o                         
   2   9   3       2746.24       2495.73        43.08 o                         
   3   9   3        102.33        145.57        10.85 o                         
   4   9   3        172.90        194.97        13.20 o                         
   5   9   3        560.87        568.89        21.65 o                         
   6   9   3       1960.79       1969.74        64.99 o                         
   7   9   3       5335.96       5488.07       228.64 o                         
   8   9   3         35.90         48.57        22.39 o                         
   9   9   3       1775.25       1810.00       100.88 o                         
  10   9   3      11901.79      12215.14       577.06 o                         
  11   9   3       3643.67       3436.99       271.25 o                         
  -5  10   3       3037.92       2961.71       147.28 o                         
  -4  10   3       3122.50       3088.80        67.93 o                         
  -3  10   3       1577.08       1553.43        46.90 o                         
  -2  10   3       3985.28       3969.46        70.48 o                         
  -1  10   3        133.16        144.36        16.49 o                         
   0  10   3          5.57         51.42        12.47 o                         
   1  10   3       1089.51       1109.79        31.14 o                         
   2  10   3         93.78        106.83        12.59 o                         
   3  10   3       6603.85       6568.09        79.57 o                         
   4  10   3        398.95        403.75        20.19 o                         
   5  10   3        262.50        276.21        16.37 o                         
   6  10   3       6049.14       6115.21       186.22 o                         
   7  10   3       4400.76       4709.32       135.43 o                         
   8  10   3         31.85         45.89        24.76 o                         
   9  10   3        351.89        419.33        36.15 o                         
  10  10   3       3811.12       4055.02       163.69 o                         
  -4  11   3         29.82          6.96        42.82 o                         
  -3  11   3        416.08        446.44        33.79 o                         
  -2  11   3         14.23         19.33        17.49 o                         
  -1  11   3       3766.10       3849.16        76.05 o                         
   0  11   3       4440.97       4377.06        76.66 o                         
   1  11   3       1907.07       1904.26        47.71 o                         
   2  11   3      12035.81      11806.29       136.98 o                         
   3  11   3      23419.23      23426.29       237.99 o                         
   4  11   3       7575.01       7634.41       104.38 o                         
   5  11   3       6487.89       6509.73        88.39 o                         
   6  11   3       9777.03      10249.02       232.81 o                         
   7  11   3       3926.84       4086.41       148.21 o                         
   8  11   3        942.64        935.08        92.06 o                         
   9  11   3        327.37        303.95        41.87 o                         
  10  11   3          8.83        -37.51        65.73 o                         
  -3  12   3         42.60        131.73        61.20 o                         
  -2  12   3       1423.55       1353.62        94.42 o                         
  -1  12   3       3841.44       3862.60        80.23 o                         
   0  12   3        349.74        339.99        24.95 o                         
   1  12   3        528.76        518.95        28.17 o                         
   2  12   3       3423.18       3395.71        73.02 o                         
   3  12   3        809.76        818.81        35.44 o                         
   4  12   3       1418.38       1365.78        42.60 o                         
   5  12   3       1875.39       1801.51        91.29 o                         
   6  12   3          0.43         31.16        29.30 o                         
   7  12   3         86.44        150.80        33.86 o                         
   8  12   3        508.54        530.77        59.95 o                         
   9  12   3        650.57        694.82       123.18 o                         
  -1  13   3       3289.07       3122.18       247.19 o                         
   0  13   3       1472.52       1421.15        83.87 o                         
   1  13   3       1445.15       1402.93        46.15 o                         
   2  13   3        227.94        262.39        23.18 o                         
   3  13   3        424.20        434.12        27.25 o                         
   4  13   3         39.54         48.79        14.85 o                         
   5  13   3         30.88         17.78        31.25 o                         
   6  13   3       5556.76       5478.94       153.58 o                         
   7  13   3       3042.24       2480.10       235.01 o                         
   1  14   3         42.29        -82.97        82.97 o                         
   2  14   3       4645.24       5083.55       345.71 o                         
   3  14   3       2517.34       2428.00        69.91 o                         
   4  14   3         24.60         49.83       106.15 o                         
  -5 -12   4        547.87        648.95        93.27 o                         
  -4 -12   4          0.77         15.64        35.50 o                         
  -3 -12   4        347.92        375.77        25.41 o                         
  -2 -12   4         93.53        133.51        21.57 o                         
  -1 -12   4        704.34        700.04        35.47 o                         
   0 -12   4        423.63        436.24        32.44 o                         
   1 -12   4       1498.76       1436.15       169.62 o                         
  -6 -11   4        238.65        281.60        94.54 o                         
  -5 -11   4        612.15        611.95        44.46 o                         
  -4 -11   4        873.70        910.54        51.05 o                         
  -3 -11   4       5614.74       5441.92        84.20 o                         
  -2 -11   4       7950.02       7962.17       108.62 o                         
  -1 -11   4       5067.11       5116.45        85.03 o                         
   0 -11   4       6305.00       6274.26       110.18 o                         
   1 -11   4      14700.67      14731.17       230.18 o                         
   2 -11   4       8531.94       8624.78       182.41 o                         
   3 -11   4       1295.23       1266.15       164.94 o                         
  -7 -10   4        650.76        685.53       100.91 o                         
  -6 -10   4       4364.24       4633.96       131.25 o                         
  -5 -10   4        317.17        323.89        31.88 o                         
  -4 -10   4        144.89        122.27        23.91 o                         
  -3 -10   4       3755.73       3633.13        64.44 o                         
  -2 -10   4       4693.33       4532.41        75.64 o                         
  -1 -10   4         53.07         69.83        14.76 o                         
   0 -10   4        387.27        360.22        21.99 o                         
   1 -10   4       3824.04       3848.46        77.73 o                         
   2 -10   4        328.33        318.98        23.94 o                         
   3 -10   4        280.38        301.69        30.22 o                         
   4 -10   4         18.52         67.06        21.03 o                         
  -8  -9   4       2228.24       2138.25       209.42 o                         
  -7  -9   4       5380.01       5328.69       175.85 o                         
  -6  -9   4      10650.02      11402.56       361.36 o                         
  -5  -9   4       4198.73       4300.98       104.55 o                         
  -4  -9   4        335.10        357.69        19.28 o                         
  -3  -9   4       1563.07       1569.07        39.48 o                         
  -2  -9   4       1073.51       1034.85        33.53 o                         
  -1  -9   4        167.01        145.01        15.22 o                         
   0  -9   4       1099.35       1056.10        34.45 o                         
   1  -9   4        984.11       1006.03        34.03 o                         
   2  -9   4       1207.07       1221.93        41.64 o                         
   3  -9   4       2973.30       3027.10        65.32 o                         
   4  -9   4       6254.15       6604.82       142.16 o                         
   5  -9   4       9312.01       9295.23       186.32 o                         
  -8  -8   4        696.33        759.50        61.91 o                         
  -7  -8   4        607.93        629.85        41.56 o                         
  -6  -8   4        233.55        285.32        50.00 o                         
  -5  -8   4          6.21         11.31        16.01 o                         
  -4  -8   4         31.72         29.44         9.65 o                         
  -3  -8   4       3460.33       3513.13        62.02 o                         
  -2  -8   4       3730.06       3796.50        59.57 o                         
  -1  -8   4         66.77         48.41        12.20 o                         
   0  -8   4       2940.60       2918.09        54.83 o                         
   1  -8   4      13793.00      13435.83       134.81 o                         
   2  -8   4        752.48        707.54        27.42 o                         
   3  -8   4        693.28        734.94        30.32 o                         
   4  -8   4       4735.78       4707.57        87.68 o                         
   5  -8   4       3102.25       3050.76        66.23 o                         
   6  -8   4        497.50        454.51        31.62 o                         
   7  -8   4          6.56         30.35        25.52 o                         
  -9  -7   4          0.75        -33.92        83.80 o                         
  -8  -7   4        236.77        228.74        35.29 o                         
  -7  -7   4        505.72        490.06        36.45 o                         
  -6  -7   4       4249.29       4396.71       104.57 o                         
  -5  -7   4       1476.47       1554.70        50.03 o                         
  -4  -7   4       2224.70       2342.11        45.04 o                         
  -3  -7   4      23565.36      24006.06       190.90 o                         
  -2  -7   4      27046.20      27184.34       218.41 o                         
  -1  -7   4       4088.98       4268.80        56.69 o                         
   0  -7   4      11180.40      10787.44       101.45 o                         
   1  -7   4      31412.45      30345.35       225.97 o                         
   2  -7   4       5551.19       5449.43        72.42 o                         
   3  -7   4         36.78         44.77        12.44 o                         
   4  -7   4       2355.06       2347.85        49.95 o                         
   5  -7   4        934.11        918.22        33.29 o                         
   6  -7   4        561.13        578.22        29.89 o                         
   7  -7   4       1368.16       1335.57        46.32 o                         
   8  -7   4       1180.94       1251.75        68.14 o                         
  -9  -6   4       1185.86       1024.98        76.94 o                         
  -8  -6   4        238.94        231.99        31.90 o                         
  -7  -6   4       2869.78       2873.49        86.19 o                         
  -6  -6   4       5544.79       5651.79       111.74 o                         
  -5  -6   4        106.42        120.50        10.60 o                         
  -4  -6   4         47.55         66.61         9.25 o                         
  -3  -6   4       4457.71       4565.67        56.09 o                         
  -2  -6   4       1714.42       1620.45        28.38 o                         
  -1  -6   4          3.75         25.78         7.36 o                         
   0  -6   4         82.32        128.01         9.41 o                         
   1  -6   4         12.38         28.26         8.99 o                         
   2  -6   4         39.14         68.61        10.86 o                         
   3  -6   4       1150.46       1144.08        32.44 o                         
   4  -6   4       6962.00       6767.33        81.49 o                         
   5  -6   4       5256.42       5108.74        70.26 o                         
   6  -6   4        186.05        151.05        14.84 o                         
   7  -6   4       3529.15       3466.12        69.77 o                         
   8  -6   4       5409.48       5412.42        95.29 o                         
  -9  -5   4       3021.53       2830.23       102.48 o                         
  -8  -5   4       4045.82       3925.64        99.35 o                         
  -7  -5   4       7195.17       7309.94       192.24 o                         
  -6  -5   4       5505.42       5550.66       106.46 o                         
  -5  -5   4       1651.68       1727.72        32.99 o                         
  -4  -5   4       2444.80       2381.88        37.53 o                         
  -3  -5   4         32.13         57.32         6.97 o                         
  -2  -5   4        203.98        215.34        10.76 o                         
  -1  -5   4        130.08        134.96         7.86 o                         
   0  -5   4       4592.80       4661.16        50.03 o                         
   1  -5   4      19167.91      18927.08       140.57 o                         
   2  -5   4       3183.52       3161.38        46.56 o                         
   3  -5   4       2266.65       2314.31        42.93 o                         
   4  -5   4      33772.90      33384.42       228.62 o                         
   5  -5   4      20128.05      19930.70       160.87 o                         
   6  -5   4       2073.72       2107.00        44.10 o                         
   7  -5   4       6490.99       6576.19        94.68 o                         
   8  -5   4      13012.37      13323.53       151.62 o                         
   9  -5   4        982.54        992.01        65.14 o                         
  -9  -4   4        290.82        268.63        52.02 o                         
  -8  -4   4        121.46        113.59        22.85 o                         
  -7  -4   4         24.91         32.60        16.20 o                         
  -6  -4   4       1550.98       1634.99        51.28 o                         
  -5  -4   4        490.20        469.06        15.05 o                         
  -4  -4   4       2449.28       2622.54        39.26 o                         
  -3  -4   4      18305.10      18624.56       127.39 o                         
  -2  -4   4       6355.50       6270.58        55.60 o                         
  -1  -4   4         80.29        124.62         7.96 o                         
   0  -4   4       9790.89       9553.00        71.27 o                         
   1  -4   4      14034.11      13865.61        99.93 o                         
   2  -4   4         53.96         81.79         9.06 o                         
   3  -4   4         29.05         30.12         6.88 o                         
   4  -4   4       3340.36       3217.41        40.55 o                         
   5  -4   4       1079.08       1113.58        25.32 o                         
   6  -4   4        117.56        131.04        12.68 o                         
   7  -4   4        637.14        643.33        25.55 o                         
   8  -4   4         73.39        109.22        18.38 o                         
   9  -4   4        170.42        184.05        24.89 o                         
  10  -4   4        838.75        730.19       122.02 o                         
 -10  -3   4        513.78        372.27       102.73 o                         
  -9  -3   4        295.42        268.84        32.13 o                         
  -8  -3   4        100.22        116.28        19.85 o                         
  -7  -3   4       8756.04       8542.72       159.67 o                         
  -6  -3   4       6795.72       6704.58       108.49 o                         
  -5  -3   4       1079.27       1089.37        24.45 o                         
  -4  -3   4      17994.23      17461.32       133.95 o                         
  -3  -3   4      45809.68      47133.11       464.11 o                         
  -2  -3   4      16059.07      16112.94       114.64 o                         
  -1  -3   4      10766.14      10622.08        74.92 o                         
   0  -3   4      24029.16      23993.90       134.49 o                         
   1  -3   4      10136.45      10030.07        76.12 o                         
   2  -3   4       1246.30       1268.61        23.34 o                         
   3  -3   4        625.47        641.64        15.88 o                         
   4  -3   4        369.45        436.81        21.39 o                         
   5  -3   4       1472.54       1467.40        27.88 o                         
   6  -3   4         71.68         72.64         9.64 o                         
   7  -3   4       2322.85       2360.52        43.37 o                         
   8  -3   4       8691.42       8815.28        97.80 o                         
   9  -3   4       1560.22       1679.86        64.43 o                         
  10  -3   4        503.98        565.17        61.07 o                         
  -9  -2   4        190.49        166.52        27.93 o                         
  -8  -2   4        260.05        256.04        26.43 o                         
  -7  -2   4       7169.50       7220.98       168.42 o                         
  -6  -2   4       4099.69       4041.82       104.25 o                         
  -5  -2   4        136.46        143.59         9.88 o                         
  -4  -2   4       2024.20       2022.85        33.62 o                         
  -3  -2   4       1515.79       1457.12        25.16 o                         
  -2  -2   4          0.41         23.81         5.37 o                         
  -1  -2   4         68.27         89.78         6.72 o                         
   0  -2   4       4725.80       4890.86        42.99 o                         
   1  -2   4       8988.00       8937.70        67.13 o                         
   2  -2   4       3505.65       3496.33        43.92 o                         
   3  -2   4       7323.34       7403.85        65.22 o                         
   4  -2   4      29109.31      28617.37       173.03 o                         
   5  -2   4       8553.51       8607.11        70.10 o                         
   6  -2   4       1368.53       1391.48        28.25 o                         
   7  -2   4       4172.25       4230.60        54.90 o                         
   8  -2   4       6112.92       6193.09        74.47 o                         
   9  -2   4         35.99         59.41        16.81 o                         
  10  -2   4        178.48        186.44        31.90 o                         
  11  -2   4        333.36        362.10        86.34 o                         
 -10  -1   4       4840.66       4902.92       355.44 o                         
  -9  -1   4       3292.76       3106.94       106.79 o                         
  -8  -1   4       2227.17       2091.38        81.48 o                         
  -7  -1   4       1087.73       1044.89        44.91 o                         
  -6  -1   4       1560.94       1655.90        34.44 o                         
  -5  -1   4       2749.91       2665.54        35.72 o                         
  -4  -1   4        507.03        517.72        15.60 o                         
  -3  -1   4       2175.36       2087.12        30.84 o                         
  -2  -1   4        751.23        762.59        15.74 o                         
  -1  -1   4        533.00        524.45        11.63 o                         
   0  -1   4      27700.20      27242.50       161.54 o                         
   1  -1   4      19814.21      19604.66       129.86 o                         
   2  -1   4       5481.94       5532.96        51.53 o                         
   3  -1   4      28715.62      28580.30       170.85 o                         
   4  -1   4      46125.00      45442.16       257.28 o                         
   5  -1   4      11784.26      11713.17        84.70 o                         
   6  -1   4       4904.28       4832.01        53.01 o                         
   7  -1   4       8846.51       8873.13        80.35 o                         
   8  -1   4       3035.29       3090.05        45.21 o                         
   9  -1   4         11.89         48.92        16.21 o                         
  10  -1   4         58.17         42.80        18.52 o                         
  11  -1   4        836.47        852.02        81.53 o                         
  -9   0   4        658.23        607.22        41.51 o                         
  -8   0   4        312.98        282.99        30.76 o                         
  -7   0   4       9242.54       8976.75       142.90 o                         
  -6   0   4       3218.53       3186.87        47.59 o                         
  -5   0   4        209.87        242.88        11.46 o                         
  -4   0   4      22882.11      22490.74       146.08 o                         
  -3   0   4      29577.85      29012.86       182.03 o                         
  -2   0   4        154.54        186.73         6.77 o                         
  -1   0   4       1470.66       1533.80        20.58 o                         
   0   0   4      21347.19      22235.32       135.58 o                         
   1   0   4        362.24        329.76         8.65 o                         
   2   0   4       2750.29       2785.16        28.23 o                         
   3   0   4        507.85        540.01        10.94 o                         
   4   0   4        402.58        393.92        11.95 o                         
   5   0   4       1163.43       1176.95        20.09 o                         
   6   0   4        374.57        403.12        12.53 o                         
   7   0   4       2254.99       2325.08        34.52 o                         
   8   0   4       5941.04       6000.97        94.20 o                         
   9   0   4       1878.61       1910.04        59.75 o                         
  10   0   4       2174.31       2111.41        88.58 o                         
  11   0   4       7221.36       7537.34       211.09 o                         
  -9   1   4        171.77        133.05        28.61 o                         
  -8   1   4       1859.89       1933.68        68.22 o                         
  -7   1   4      13807.60      13368.38       203.34 o                         
  -6   1   4       8845.91       8962.38        98.29 o                         
  -5   1   4       3561.03       3569.83        48.48 o                         
  -4   1   4      22190.61      21795.05       148.15 o                         
  -3   1   4      27895.37      27531.00       174.57 o                         
  -2   1   4      13739.43      13860.98        94.96 o                         
  -1   1   4       3942.92       3817.61        34.60 o                         
   0   1   4       7830.76       7804.36        59.78 o                         
   1   1   4       5847.17       5983.00        49.51 o                         
   2   1   4         25.64         78.59         5.24 o                         
   3   1   4        519.27        472.61         9.42 o                         
   4   1   4       7957.77       8062.45        62.20 o                         
   5   1   4        634.48        667.78        15.52 o                         
   6   1   4       1343.23       1344.22        24.10 o                         
   7   1   4      10972.93      11128.33        95.31 o                         
   8   1   4       9024.71       9029.85       119.21 o                         
   9   1   4        578.64        612.36        33.84 o                         
  10   1   4       4647.31       4551.22       104.58 o                         
  11   1   4       7067.85       7319.66       237.50 o                         
  -9   2   4        983.84       1009.63       224.70 o                         
  -8   2   4        794.96        802.06        45.40 o                         
  -7   2   4       1272.14       1327.99        52.99 o                         
  -6   2   4       1465.10       1483.51        35.87 o                         
  -5   2   4       1713.28       1736.34        36.50 o                         
  -4   2   4        404.85        416.02        15.42 o                         
  -3   2   4        573.58        592.00        15.42 o                         
  -2   2   4        305.83        332.58        10.25 o                         
  -1   2   4       4309.32       4220.41        39.64 o                         
   0   2   4      44386.78      44725.28       270.78 o                         
   1   2   4      17830.22      17722.30       124.05 o                         
   2   2   4       2276.45       2373.17        25.52 o                         
   3   2   4      42157.47      41352.01       268.16 o                         
   4   2   4      35647.13      34162.63       321.61 o                         
   5   2   4        307.50        314.48         8.07 o                         
   6   2   4       1584.13       1609.90        20.33 o                         
   7   2   4      11071.39      10913.09        85.37 o                         
   8   2   4        862.75        788.69        30.84 o                         
   9   2   4        911.13        940.41        42.52 o                         
  10   2   4        318.10        322.98        28.73 o                         
  11   2   4          1.12          2.81        26.10 o                         
  12   2   4        416.94        402.51       105.50 o                         
  -8   3   4        395.08        405.62        34.39 o                         
  -7   3   4        237.78        250.62        27.09 o                         
  -6   3   4        492.39        491.84        21.71 o                         
  -5   3   4        756.83        804.91        24.22 o                         
  -4   3   4       5288.66       5218.45        65.59 o                         
  -3   3   4       5083.41       4975.49        46.34 o                         
  -2   3   4        142.06        158.89         7.83 o                         
  -1   3   4       3839.09       3830.78        38.52 o                         
   0   3   4      40490.75      40272.50       256.76 o                         
   1   3   4      14302.08      14218.40       102.71 o                         
   2   3   4       4295.28       4155.07        33.61 o                         
   3   3   4      32587.87      31749.79       240.25 o                         
   4   3   4      33449.39      31549.76       314.77 o                         
   5   3   4       3768.44       3637.16        30.46 o                         
   6   3   4       1540.99       1497.09        17.41 o                         
   7   3   4       1522.04       1448.54        20.51 o                         
   8   3   4         21.04         22.52        13.63 o                         
   9   3   4          2.50          5.90        14.03 o                         
  10   3   4       1469.07       1396.86        55.74 o                         
  11   3   4       1639.65       1491.08        73.79 o                         
  12   3   4        123.17        201.56        81.01 o                         
  -8   4   4       4922.69       5127.28       120.92 o                         
  -7   4   4       8425.36       8424.05       106.20 o                         
  -6   4   4       3217.10       3254.81        58.62 o                         
  -5   4   4       3658.53       3708.15        56.59 o                         
  -4   4   4      19075.86      19169.20       149.52 o                         
  -3   4   4       9062.36       8706.33        93.12 o                         
  -2   4   4       1107.76       1133.17        20.58 o                         
  -1   4   4       4151.04       4113.47        42.04 o                         
   0   4   4       4202.60       4194.34        42.54 o                         
   1   4   4        297.90        275.68         8.19 o                         
   2   4   4         35.79         61.88         3.83 o                         
   3   4   4       2915.26       2895.80        27.32 o                         
   4   4   4       7393.19       7492.41        63.76 o                         
   5   4   4         26.87         34.84         3.90 o                         
   6   4   4       6216.40       5942.07        39.04 o                         
   7   4   4      24882.72      24161.78       351.07 o                         
   8   4   4       5915.18       5873.93        98.75 o                         
   9   4   4        702.29        645.53        34.73 o                         
  10   4   4      12072.40      12040.52       203.93 o                         
  11   4   4       8314.64       8262.15       309.31 o                         
  12   4   4        240.17        343.84        95.34 o                         
  -7   5   4       7107.39       7287.82       100.89 o                         
  -6   5   4       3778.31       3699.73        63.37 o                         
  -5   5   4       7960.14       8041.49        93.26 o                         
  -4   5   4       6441.48       6512.99        73.84 o                         
  -3   5   4       4835.46       4709.14        57.29 o                         
  -2   5   4       6021.79       5871.70        70.79 o                         
  -1   5   4        795.44        845.97        23.07 o                         
   0   5   4       1731.48       1721.11        25.75 o                         
   1   5   4        594.47        619.36        14.84 o                         
   2   5   4       3222.74       3147.06        30.89 o                         
   3   5   4      10698.83      10381.65        68.81 o                         
   4   5   4       9407.39       9372.11        74.37 o                         
   5   5   4        582.77        599.04        13.83 o                         
   6   5   4       3113.86       3132.30        27.05 o                         
   7   5   4      24025.06      23438.05       229.90 o                         
   8   5   4       5158.85       5111.93        91.19 o                         
   9   5   4        377.66        425.14        32.60 o                         
  10   5   4       6518.24       6696.09       134.43 o                         
  11   5   4       3663.93       3832.33       176.53 o                         
  12   5   4        276.50        184.11        81.92 o                         
  -7   6   4        448.40        454.70        26.18 o                         
  -6   6   4        377.33        391.16        22.53 o                         
  -5   6   4          5.85          9.47        12.14 o                         
  -4   6   4       3951.09       3903.13        57.92 o                         
  -3   6   4       3606.17       3518.76        52.78 o                         
  -2   6   4        820.79        922.92        25.28 o                         
  -1   6   4      16193.39      16338.77       147.31 o                         
   0   6   4      40676.16      40792.87       282.63 o                         
   1   6   4       8287.34       8177.59        69.17 o                         
   2   6   4       8450.23       8386.09        65.30 o                         
   3   6   4      27219.55      27199.88       166.08 o                         
   4   6   4      11417.57      11087.30        95.12 o                         
   5   6   4        623.69        678.11        17.96 o                         
   6   6   4        478.68        513.62        12.72 o                         
   7   6   4        706.11        717.06        31.60 o                         
   8   6   4        105.49        113.67        16.31 o                         
   9   6   4         29.81         43.80        16.64 o                         
  10   6   4       1532.22       1542.86        64.71 o                         
  11   6   4        314.59        344.92        41.23 o                         
  12   6   4        147.86        200.76        55.49 o                         
  -7   7   4         56.03        120.96        23.00 o                         
  -6   7   4        610.45        650.27        29.47 o                         
  -5   7   4        859.11        871.44        31.52 o                         
  -4   7   4       6635.99       6566.74        85.74 o                         
  -3   7   4        735.41        717.39        24.80 o                         
  -2   7   4       1793.24       1877.01        38.20 o                         
  -1   7   4      15218.38      15581.72       134.10 o                         
   0   7   4      11767.17      11781.35       102.30 o                         
   1   7   4       7467.26       7298.24        62.56 o                         
   2   7   4       9888.38       9752.56        79.62 o                         
   3   7   4       5298.28       5299.78        52.22 o                         
   4   7   4       1546.21       1564.65        26.47 o                         
   5   7   4       4647.59       4534.46        48.51 o                         
   6   7   4         10.08         29.14         5.70 o                         
   7   7   4       3488.79       3520.87        83.14 o                         
   8   7   4          6.46         19.50        15.82 o                         
   9   7   4        143.49        161.33        22.32 o                         
  10   7   4       6090.09       6184.89       131.42 o                         
  11   7   4       3152.76       3176.23       119.32 o                         
  -6   8   4        809.31        852.50        45.84 o                         
  -5   8   4       5542.56       5631.84        86.25 o                         
  -4   8   4       6999.63       6889.59        92.08 o                         
  -3   8   4       1488.47       1441.71        37.28 o                         
  -2   8   4       1142.06       1105.09        31.07 o                         
  -1   8   4       1118.68       1092.99        30.01 o                         
   0   8   4         49.15         52.07         9.35 o                         
   1   8   4        397.52        402.26        16.05 o                         
   2   8   4         15.39         35.00         6.79 o                         
   3   8   4      11319.71      11316.37        96.54 o                         
   4   8   4       5893.80       5825.00        59.39 o                         
   5   8   4       1476.43       1466.38        29.25 o                         
   6   8   4      14136.54      14336.73       117.94 o                         
   7   8   4      23498.03      23188.03       355.62 o                         
   8   8   4       5319.12       5463.80       127.15 o                         
   9   8   4       2114.82       2016.37        77.52 o                         
  10   8   4       6833.21       7031.41       245.59 o                         
  11   8   4       3273.67       3385.92       240.00 o                         
  -6   9   4       3187.05       2969.10       238.31 o                         
  -5   9   4        613.63        612.35        31.76 o                         
  -4   9   4         20.27         44.37        14.72 o                         
  -3   9   4       2123.28       2133.47        49.78 o                         
  -2   9   4        741.44        658.00        27.90 o                         
  -1   9   4       3180.24       3181.65        56.10 o                         
   0   9   4       1543.75       1485.69        35.86 o                         
   1   9   4        986.17        935.34        24.87 o                         
   2   9   4       1285.42       1345.09        31.38 o                         
   3   9   4       8205.47       7965.07        82.09 o                         
   4   9   4       1060.38       1031.04        27.13 o                         
   5   9   4        349.24        364.72        16.77 o                         
   6   9   4       5811.29       6005.41       129.06 o                         
   7   9   4       5858.40       5870.52       204.44 o                         
   8   9   4       1434.17       1402.46        63.39 o                         
   9   9   4       2963.87       2882.37       124.24 o                         
  10   9   4        711.60        747.13        56.67 o                         
  11   9   4         94.74        171.01        56.47 o                         
  -5  10   4       1764.35       1581.86       177.67 o                         
  -4  10   4       8807.32       8831.12       169.04 o                         
  -3  10   4       1892.38       1836.78        48.74 o                         
  -2  10   4       4240.35       4074.15        75.44 o                         
  -1  10   4      22835.12      22491.12       256.69 o                         
   0  10   4      12913.58      12594.56       134.44 o                         
   1  10   4       3983.64       3820.33        60.11 o                         
   2  10   4       8237.79       7908.83        92.99 o                         
   3  10   4       7805.22       7458.98        89.74 o                         
   4  10   4       1007.66        997.98        30.00 o                         
   5  10   4       1009.34       1009.67        29.69 o                         
   6  10   4         65.03         68.03        19.48 o                         
   7  10   4        369.71        432.43        42.87 o                         
   8  10   4        104.39        157.47        29.53 o                         
   9  10   4        235.20        243.92        45.20 o                         
  10  10   4       3342.19       3649.77       195.14 o                         
  -3  11   4       1881.14       1665.52        82.51 o                         
  -2  11   4       2387.42       2324.65        59.48 o                         
  -1  11   4       3984.10       4003.37        78.68 o                         
   0  11   4       4733.83       4699.15        75.54 o                         
   1  11   4       3900.66       3818.78        68.03 o                         
   2  11   4        749.62        717.85        28.70 o                         
   3  11   4          7.76         43.30        12.62 o                         
   4  11   4        401.41        382.75        23.01 o                         
   5  11   4         17.11         54.57        17.84 o                         
   6  11   4       2574.61       2656.28       132.93 o                         
   7  11   4       2007.18       2297.61       153.03 o                         
   8  11   4         19.56         11.36        30.03 o                         
   9  11   4        770.03        831.94       151.08 o                         
  10  11   4       3836.52       3879.98       422.19 o                         
  -2  12   4        444.33        336.10        60.65 o                         
  -1  12   4       1286.46       1356.22        49.82 o                         
   0  12   4        119.47        105.69        19.31 o                         
   1  12   4        466.02        403.29        26.30 o                         
   2  12   4       5795.54       5681.98        94.62 o                         
   3  12   4      11482.12      11259.52       152.72 o                         
   4  12   4       1495.86       1437.04        46.52 o                         
   5  12   4       4201.89       4287.09        76.55 o                         
   6  12   4      17027.74      15558.26       481.15 o                         
   7  12   4       7396.32       7583.28       316.51 o                         
   8  12   4       1174.72       1302.42        92.43 o                         
   9  12   4       4531.94       3849.80       288.56 o                         
   0  13   4        716.53        667.53        86.46 o                         
   1  13   4         28.99         44.49        17.68 o                         
   2  13   4       1936.29       1956.34        61.60 o                         
   3  13   4       5142.91       5109.96        96.88 o                         
   4  13   4        591.51        574.13        30.48 o                         
   5  13   4        988.23        909.40        79.77 o                         
   6  13   4       2617.04       2538.37       130.59 o                         
   7  13   4        869.41        790.30       209.05 o                         
   3  14   4        287.04        233.80        27.12 o                         
   4  14   4       1389.77       1281.27        52.72 o                         
   5  14   4        142.60        216.32        94.75 o                         
   6  14   4       1207.01       1103.30       167.97 o                         
  -4 -12   5       1597.11       1273.54       164.33 o                         
  -3 -12   5       4554.61       4496.96       231.28 o                         
  -2 -12   5      10868.19      10495.98       156.71 o                         
  -1 -12   5       1419.57       1413.61        64.79 o                         
   0 -12   5         31.56         78.62        72.02 o                         
   1 -12   5       1288.81       1239.95       162.47 o                         
  -5 -11   5       2402.93       2459.05       142.78 o                         
  -4 -11   5        636.45        669.84        48.77 o                         
  -3 -11   5       1530.15       1509.11        44.35 o                         
  -2 -11   5       2133.03       2028.81        51.81 o                         
  -1 -11   5       1052.71       1021.01        40.52 o                         
   0 -11   5          0.26        -10.45        17.71 o                         
   1 -11   5        190.19        202.62        23.58 o                         
   2 -11   5        494.83        491.76        65.00 o                         
   3 -11   5         46.42         16.15        43.50 o                         
  -7 -10   5        609.46        647.90       133.07 o                         
  -6 -10   5        119.60        153.04        49.60 o                         
  -5 -10   5         37.66         52.02        24.54 o                         
  -4 -10   5          8.56         -1.70        21.28 o                         
  -3 -10   5        557.19        591.18        27.32 o                         
  -2 -10   5       5545.25       5441.35        83.70 o                         
  -1 -10   5       2001.34       1992.48        52.20 o                         
   0 -10   5       2079.06       2102.30        50.97 o                         
   1 -10   5      15301.57      15830.22       218.70 o                         
   2 -10   5      11133.28      11329.03       222.77 o                         
   3 -10   5       1840.01       1862.94        64.13 o                         
   4 -10   5       5989.78       5741.66       255.52 o                         
  -7  -9   5         30.82         36.15        39.67 o                         
  -6  -9   5       1679.12       1752.76        99.45 o                         
  -5  -9   5       1091.17       1176.66        70.90 o                         
  -4  -9   5         31.78         66.57        12.62 o                         
  -3  -9   5       2458.53       2529.36        51.99 o                         
  -2  -9   5       3595.49       3696.09        64.47 o                         
  -1  -9   5         79.30         66.51        13.63 o                         
   0  -9   5        402.97        422.18        22.35 o                         
   1  -9   5       4673.92       4611.08        74.56 o                         
   2  -9   5       2855.62       2880.04        67.49 o                         
   3  -9   5        223.40        208.50        22.38 o                         
   4  -9   5        600.95        591.92        37.05 o                         
   5  -9   5       1085.03       1136.60        49.06 o                         
  -8  -8   5        793.52        808.79       131.75 o                         
  -7  -8   5       6099.39       5996.33       225.75 o                         
  -6  -8   5      14250.72      14850.46       411.96 o                         
  -5  -8   5       4076.69       4348.39       116.04 o                         
  -4  -8   5       4132.01       4273.45        69.80 o                         
  -3  -8   5      13732.98      13957.67       146.82 o                         
  -2  -8   5       5572.13       5681.85        75.06 o                         
  -1  -8   5        420.00        470.66        21.97 o                         
   0  -8   5        519.39        533.80        23.96 o                         
   1  -8   5        192.96        174.26        15.48 o                         
   2  -8   5       1270.21       1204.97        34.78 o                         
   3  -8   5        248.92        221.35        18.12 o                         
   4  -8   5       2469.50       2397.23        68.82 o                         
   5  -8   5       5258.30       5140.86        95.67 o                         
   6  -8   5       2728.73       2770.24        74.44 o                         
  -9  -7   5       1237.97        928.50       150.51 o                         
  -8  -7   5         26.22         14.33        24.10 o                         
  -7  -7   5       2827.68       2803.84        99.52 o                         
  -6  -7   5       4062.80       4271.98       110.91 o                         
  -5  -7   5        800.68        824.66        43.86 o                         
  -4  -7   5        418.11        449.97        19.67 o                         
  -3  -7   5        474.47        487.87        20.57 o                         
  -2  -7   5         11.31         33.68        12.33 o                         
  -1  -7   5        167.75        155.51        13.59 o                         
   0  -7   5        639.52        626.86        22.23 o                         
   1  -7   5       3752.36       3675.28        54.22 o                         
   2  -7   5       1696.95       1651.21        37.09 o                         
   3  -7   5        212.94        192.44        15.73 o                         
   4  -7   5       2260.57       2178.11        51.66 o                         
   5  -7   5       4320.16       4307.56        79.18 o                         
   6  -7   5        329.71        297.22        24.13 o                         
   7  -7   5         36.24         33.37        16.55 o                         
   8  -7   5       2564.77       2667.49        88.68 o                         
  -9  -6   5       1010.46        911.44       102.26 o                         
  -8  -6   5        327.88        324.80        39.38 o                         
  -7  -6   5         28.18         18.72        23.53 o                         
  -6  -6   5        209.74        188.36        23.93 o                         
  -5  -6   5          9.68        -17.34        17.34 o                         
  -4  -6   5       1067.82       1053.30        28.57 o                         
  -3  -6   5      10255.81      10533.28       104.66 o                         
  -2  -6   5       9130.48       9203.97        84.42 o                         
  -1  -6   5       4854.72       4706.57        56.67 o                         
   0  -6   5      22538.43      22808.02       162.14 o                         
   1  -6   5      34556.64      34448.86       239.38 o                         
   2  -6   5      10373.89      10448.24       114.15 o                         
   3  -6   5       6285.18       6233.20        82.77 o                         
   4  -6   5      12020.48      11897.86       125.79 o                         
   5  -6   5       3815.04       3749.06        65.88 o                         
   6  -6   5         18.45         23.04        13.78 o                         
   7  -6   5         81.20         75.35        14.57 o                         
   8  -6   5         91.28         94.06        16.83 o                         
  -9  -5   5         12.97         55.70        54.88 o                         
  -8  -5   5         34.35         69.40        23.77 o                         
  -7  -5   5       4036.57       3804.03       150.01 o                         
  -6  -5   5       4869.47       4982.88       111.74 o                         
  -5  -5   5        301.00        334.91        18.11 o                         
  -4  -5   5        914.05        915.00        24.17 o                         
  -3  -5   5      13371.52      13757.93       115.99 o                         
  -2  -5   5       1208.47       1313.77        28.08 o                         
  -1  -5   5        221.94        228.08        11.75 o                         
   0  -5   5       4301.66       4268.06        50.57 o                         
   1  -5   5       7756.33       7584.19        69.69 o                         
   2  -5   5         65.41         69.37         9.95 o                         
   3  -5   5         83.24         76.91        11.79 o                         
   4  -5   5        328.46        375.95        19.33 o                         
   5  -5   5        341.74        355.22        18.18 o                         
   6  -5   5       1363.57       1391.21        36.38 o                         
   7  -5   5        845.24        881.86        33.57 o                         
   8  -5   5       5095.57       5107.13        85.73 o                         
   9  -5   5       2321.52       2406.31       113.98 o                         
  -9  -4   5       3198.16       3046.54       150.18 o                         
  -8  -4   5       1638.85       1628.27        64.27 o                         
  -7  -4   5      13829.14      13317.38       194.95 o                         
  -6  -4   5      16788.38      16826.96       263.61 o                         
  -5  -4   5       3370.35       3306.20        49.35 o                         
  -4  -4   5       2354.93       2478.28        39.16 o                         
  -3  -4   5       9555.02       9427.73        83.82 o                         
  -2  -4   5       3123.84       3187.73        41.14 o                         
  -1  -4   5        152.63        175.84         8.83 o                         
   0  -4   5         16.00         42.68         7.53 o                         
   1  -4   5        842.39        862.03        18.37 o                         
   2  -4   5        472.46        474.16        14.51 o                         
   3  -4   5       3207.40       3158.86        48.51 o                         
   4  -4   5      14706.23      14744.39       122.22 o                         
   5  -4   5      10506.48      10718.48        99.55 o                         
   6  -4   5       3255.09       3277.06        53.26 o                         
   7  -4   5      11100.63      11132.06       113.98 o                         
   8  -4   5      16172.56      16363.51       164.15 o                         
   9  -4   5       3116.48       3159.88       111.75 o                         
  10  -4   5       1796.14       1766.83       178.72 o                         
  -9  -3   5       1415.41       1316.10        83.74 o                         
  -8  -3   5        963.86        905.29        47.10 o                         
  -7  -3   5        436.98        473.83        31.73 o                         
  -6  -3   5        782.91        767.51        34.43 o                         
  -5  -3   5       1658.17       1599.07        33.51 o                         
  -4  -3   5        307.30        308.09        13.15 o                         
  -3  -3   5       7374.74       7527.72        87.33 o                         
  -2  -3   5        945.03        915.61        22.87 o                         
  -1  -3   5        145.18        210.38        19.71 o                         
   0  -3   5      19647.18      19645.74       126.05 o                         
   1  -3   5      18676.38      18114.57       124.07 o                         
   2  -3   5        231.84        299.65        13.10 o                         
   3  -3   5        390.10        414.74        18.44 o                         
   4  -3   5      12817.15      12672.32       102.63 o                         
   5  -3   5       1159.60       1234.43        25.17 o                         
   6  -3   5       1860.06       1844.59        38.01 o                         
   7  -3   5       1817.66       1857.54        40.16 o                         
   8  -3   5       1626.86       1644.27        39.52 o                         
   9  -3   5         51.33         85.88        22.13 o                         
  10  -3   5        248.38        207.63        41.76 o                         
  -9  -2   5        671.65        653.00        70.40 o                         
  -8  -2   5        507.06        433.04        34.06 o                         
  -7  -2   5        963.82        909.95        41.73 o                         
  -6  -2   5       2224.58       2155.07        58.12 o                         
  -5  -2   5         14.54         22.32         7.02 o                         
  -4  -2   5       5185.88       5024.03        61.39 o                         
  -3  -2   5      37735.94      37627.64       273.01 o                         
  -2  -2   5      15717.75      15944.47       157.19 o                         
  -1  -2   5       7620.67       7621.62        78.43 o                         
   0  -2   5      48531.87      47503.85       297.03 o                         
   1  -2   5      52896.14      52525.61       306.67 o                         
   2  -2   5       5267.83       5199.17        53.73 o                         
   3  -2   5       7070.99       7137.16        69.16 o                         
   4  -2   5       8985.07       8938.65        76.76 o                         
   5  -2   5       1423.39       1440.72        24.12 o                         
   6  -2   5        282.95        284.64        13.65 o                         
   7  -2   5       1283.15       1296.76        31.02 o                         
   8  -2   5       1715.24       1768.27        38.27 o                         
   9  -2   5        379.95        372.75        30.25 o                         
  10  -2   5       2178.53       2124.84        84.74 o                         
  11  -2   5       4557.16       4754.28       300.55 o                         
  -9  -1   5        385.00        449.23        65.11 o                         
  -8  -1   5        717.85        644.03        49.03 o                         
  -7  -1   5       7447.19       7350.73       123.85 o                         
  -6  -1   5       2028.50       2031.40        37.95 o                         
  -5  -1   5         34.30         42.16         7.71 o                         
  -4  -1   5       2173.88       2159.38        35.05 o                         
  -3  -1   5       6078.57       5738.43        64.17 o                         
  -2  -1   5        948.04        897.58        18.65 o                         
  -1  -1   5        342.29        361.04        10.25 o                         
   0  -1   5       1249.91       1325.41        22.07 o                         
   1  -1   5          3.05         24.38         6.54 o                         
   2  -1   5       1001.74       1053.25        21.38 o                         
   3  -1   5       2994.17       3065.70        34.65 o                         
   4  -1   5      12631.28      12645.46        99.07 o                         
   5  -1   5       2067.42       2011.52        30.89 o                         
   6  -1   5        214.75        245.70        11.78 o                         
   7  -1   5      12264.30      12150.18       102.89 o                         
   8  -1   5      10303.44      10339.23       100.91 o                         
   9  -1   5         35.84         43.57        22.99 o                         
  10  -1   5        431.48        474.05        36.21 o                         
  11  -1   5       4518.19       4597.58       346.24 o                         
  -9   0   5       2556.75       2477.64       405.19 o                         
  -8   0   5       5173.63       5050.56       136.05 o                         
  -7   0   5      10251.76      10250.78       160.12 o                         
  -6   0   5       6367.10       6289.66        71.31 o                         
  -5   0   5       4010.79       4027.94        50.05 o                         
  -4   0   5       2365.79       2317.36        35.41 o                         
  -3   0   5         12.43         49.40         8.90 o                         
  -2   0   5        636.02        629.06        13.90 o                         
  -1   0   5       1254.79       1237.62        19.64 o                         
   0   0   5      13434.70      14257.56       100.21 o                         
   1   0   5      14357.17      14232.14        94.72 o                         
   2   0   5       1590.67       1747.32        23.15 o                         
   3   0   5      10858.55      10801.53        77.44 o                         
   4   0   5      53308.93      52629.00       385.85 o                         
   5   0   5      13312.93      13219.88       102.68 o                         
   6   0   5       2117.64       2131.67        31.49 o                         
   7   0   5      25356.35      25144.85       168.58 o                         
   8   0   5      15347.88      15591.69       120.57 o                         
   9   0   5       1424.28       1459.31        53.19 o                         
  10   0   5        108.99        100.40        21.16 o                         
  11   0   5       1431.45       1327.58        88.80 o                         
  -9   1   5        891.68        812.02        98.19 o                         
  -8   1   5        560.76        507.79        45.89 o                         
  -7   1   5        122.36        125.36        25.51 o                         
  -6   1   5        198.40        240.38        15.53 o                         
  -5   1   5         45.39         77.04         9.61 o                         
  -4   1   5       6069.82       6144.22        58.64 o                         
  -3   1   5      19567.24      19555.91       144.33 o                         
  -2   1   5       1478.02       1489.57        22.14 o                         
  -1   1   5       2935.84       2906.24        33.81 o                         
   0   1   5      25141.71      24575.58       152.83 o                         
   1   1   5      17014.63      17120.59       126.72 o                         
   2   1   5         50.41         95.38         5.80 o                         
   3   1   5       1551.84       1527.99        20.85 o                         
   4   1   5       5235.35       5252.43        44.59 o                         
   5   1   5       1010.86       1023.71        21.07 o                         
   6   1   5        363.66        381.36        13.97 o                         
   7   1   5        285.67        286.86        12.92 o                         
   8   1   5          8.71         35.66        12.46 o                         
   9   1   5         41.44         51.07        13.61 o                         
  10   1   5       1900.76       1887.11        63.88 o                         
  11   1   5       3521.26       3763.15       122.74 o                         
  -8   2   5        319.91        293.71        33.27 o                         
  -7   2   5       4186.39       4125.40       122.75 o                         
  -6   2   5        484.19        501.05        23.81 o                         
  -5   2   5       2019.81       2054.60        38.26 o                         
  -4   2   5      20554.37      20543.86       156.66 o                         
  -3   2   5      22942.35      22662.63       173.54 o                         
  -2   2   5      12566.05      12369.04        89.74 o                         
  -1   2   5      24994.39      24898.62       166.56 o                         
   0   2   5      28429.73      27886.52       188.16 o                         
   1   2   5       6642.85       6603.63        55.36 o                         
   2   2   5      14359.68      14732.11       107.71 o                         
   3   2   5       1660.18       1628.64        24.30 o                         
   4   2   5        418.27        436.88        10.41 o                         
   5   2   5        610.09        692.27        15.04 o                         
   6   2   5        664.61        679.41        16.15 o                         
   7   2   5       8584.31       8452.80        76.24 o                         
   8   2   5       5577.81       5625.20        88.23 o                         
   9   2   5         38.87         55.81        13.76 o                         
  10   2   5       3279.58       3158.32        88.04 o                         
  11   2   5      11836.51      11821.27       231.13 o                         
  -8   3   5       3587.81       3702.14       111.89 o                         
  -7   3   5       6611.12       6364.81       128.00 o                         
  -6   3   5        433.56        476.95        22.70 o                         
  -5   3   5        607.17        675.57        24.67 o                         
  -4   3   5       2947.92       2967.97        44.68 o                         
  -3   3   5        503.74        555.14        16.21 o                         
  -2   3   5        232.59        245.61        10.48 o                         
  -1   3   5        147.50        164.56         8.69 o                         
   0   3   5       4895.86       4904.71        51.56 o                         
   1   3   5       2149.11       2126.01        30.11 o                         
   2   3   5        539.64        536.49        10.83 o                         
   3   3   5      19565.67      19341.01       128.39 o                         
   4   3   5      28452.33      27625.51       171.78 o                         
   5   3   5       6328.93       6314.55        55.06 o                         
   6   3   5       1464.18       1393.29        21.17 o                         
   7   3   5      16562.16      16371.52       123.16 o                         
   8   3   5       4747.36       4809.53        92.14 o                         
   9   3   5         30.86         30.19        14.35 o                         
  10   3   5         66.06         79.80        19.44 o                         
  11   3   5       1882.00       1814.13        74.69 o                         
  12   3   5          1.86         14.47        41.20 o                         
  -7   4   5       1977.24       2181.07        81.76 o                         
  -6   4   5       3960.26       4018.26        66.94 o                         
  -5   4   5       1517.90       1549.27        38.94 o                         
  -4   4   5        406.94        452.77        20.03 o                         
  -3   4   5         32.47         62.60         8.87 o                         
  -2   4   5       2674.91       2726.37        38.55 o                         
  -1   4   5       2396.27       2497.28        36.80 o                         
   0   4   5      18535.67      18319.35       135.22 o                         
   1   4   5       5103.09       5125.81        53.47 o                         
   2   4   5       2379.39       2328.46        28.06 o                         
   3   4   5      34650.84      34005.56       208.69 o                         
   4   4   5      31456.38      30491.52       181.83 o                         
   5   4   5       7476.46       7188.96        65.56 o                         
   6   4   5      12383.85      12287.68        96.62 o                         
   7   4   5      11539.97      11318.69        93.34 o                         
   8   4   5       2796.18       2736.28        66.55 o                         
   9   4   5       1230.55       1376.13        57.18 o                         
  10   4   5        100.45        107.38        27.74 o                         
  11   4   5        824.59        795.64        67.55 o                         
  12   4   5        226.56        138.36        47.54 o                         
  -7   5   5       4010.55       4081.80       115.71 o                         
  -6   5   5         38.28         63.70        13.57 o                         
  -5   5   5       1841.01       1940.18        44.63 o                         
  -4   5   5      19742.53      19982.80       163.90 o                         
  -3   5   5       9244.10       9474.93       109.78 o                         
  -2   5   5        920.94        885.98        23.94 o                         
  -1   5   5       7975.70       7804.68        81.40 o                         
   0   5   5      12204.10      12030.53        96.06 o                         
   1   5   5        421.48        424.23        10.71 o                         
   2   5   5        424.00        457.13        12.14 o                         
   3   5   5       1639.23       1585.41        22.43 o                         
   4   5   5        245.68        294.76         9.10 o                         
   5   5   5         63.10         68.97         6.25 o                         
   6   5   5         10.32         16.86         4.55 o                         
   7   5   5       2983.63       2941.26        61.15 o                         
   8   5   5       3177.17       3116.76        67.73 o                         
   9   5   5        772.44        785.84        44.94 o                         
  10   5   5       4164.22       4144.46       116.37 o                         
  11   5   5       8657.55       8730.66       207.35 o                         
  12   5   5       1143.36        890.51       163.99 o                         
  -7   6   5       4162.58       4122.83       350.30 o                         
  -6   6   5       2249.50       2280.84        54.20 o                         
  -5   6   5       4551.88       4569.54        71.60 o                         
  -4   6   5      13383.45      13318.90       134.99 o                         
  -3   6   5      12950.46      13188.68       132.04 o                         
  -2   6   5       7200.56       7289.21        83.66 o                         
  -1   6   5       7672.80       7528.47        84.59 o                         
   0   6   5       4789.99       4670.29        51.66 o                         
   1   6   5       3543.53       3597.16        40.83 o                         
   2   6   5       1193.57       1149.40        18.75 o                         
   3   6   5       1811.80       1796.46        22.14 o                         
   4   6   5       1084.52       1090.33        19.36 o                         
   5   6   5        180.45        203.14        10.20 o                         
   6   6   5       1756.48       1811.27        27.64 o                         
   7   6   5      11728.94      11852.33       160.98 o                         
   8   6   5        598.95        540.61        31.08 o                         
   9   6   5       1162.30       1111.97        51.19 o                         
  10   6   5       6937.83       6856.54       142.68 o                         
  11   6   5       5420.00       5379.12       180.34 o                         
  12   6   5        824.01        806.90       150.57 o                         
  -6   7   5       2404.62       2369.95        60.62 o                         
  -5   7   5        764.28        690.98        28.91 o                         
  -4   7   5         69.06         58.12        13.10 o                         
  -3   7   5        444.53        454.75        20.87 o                         
  -2   7   5       1127.31       1229.66        32.16 o                         
  -1   7   5       8131.35       8240.20        88.43 o                         
   0   7   5      14060.88      14184.42       130.16 o                         
   1   7   5        759.55        793.13        19.84 o                         
   2   7   5       6740.92       6770.60        58.33 o                         
   3   7   5      39969.84      40254.20       249.39 o                         
   4   7   5      12835.01      12993.80       100.45 o                         
   5   7   5        402.65        446.23        16.33 o                         
   6   7   5      10879.51      10897.70        91.54 o                         
   7   7   5       8962.04       9095.59       134.16 o                         
   8   7   5         61.77         89.06        17.81 o                         
   9   7   5         15.54         40.59        20.15 o                         
  10   7   5        696.90        662.66        56.76 o                         
  11   7   5        189.10        234.94        36.32 o                         
  12   7   5        208.45        234.71        91.86 o                         
  -6   8   5       1606.22       1632.55        73.40 o                         
  -5   8   5         43.19         43.31        14.78 o                         
  -4   8   5       3294.86       3220.13        61.49 o                         
  -3   8   5        133.49        144.13        14.80 o                         
  -2   8   5       1016.60       1010.15        30.12 o                         
  -1   8   5       4904.47       4982.83        68.61 o                         
   0   8   5      16509.83      16373.40       146.82 o                         
   1   8   5       1133.74       1209.59        28.14 o                         
   2   8   5       5151.69       5052.92        54.93 o                         
   3   8   5      23939.97      23908.62       166.88 o                         
   4   8   5      12217.12      12322.01       104.02 o                         
   5   8   5       3150.44       3244.89        45.76 o                         
   6   8   5       4373.56       4432.82        54.70 o                         
   7   8   5       1137.16       1214.14        48.25 o                         
   8   8   5        528.64        518.32        34.79 o                         
   9   8   5         15.96         32.17        21.15 o                         
  10   8   5        888.70        877.66        67.59 o                         
  11   8   5        796.27        674.05        71.29 o                         
  -5   9   5       4319.03       4072.48       168.56 o                         
  -4   9   5       8416.66       8392.86       113.22 o                         
  -3   9   5       4988.00       4902.55        82.35 o                         
  -2   9   5       2691.37       2683.55        56.42 o                         
  -1   9   5       2723.01       2733.41        54.53 o                         
   0   9   5       1499.03       1470.46        37.75 o                         
   1   9   5       1889.04       1858.75        39.05 o                         
   2   9   5         42.62         41.87        10.69 o                         
   3   9   5       1885.15       1913.86        38.83 o                         
   4   9   5         13.04         36.05         9.08 o                         
   5   9   5         54.68         58.01        10.51 o                         
   6   9   5       6183.81       6264.37        89.05 o                         
   7   9   5      10299.54      10298.38       205.52 o                         
   8   9   5        439.80        485.09        45.52 o                         
   9   9   5       3709.57       3687.40       109.21 o                         
  10   9   5      11584.65      11462.83       312.13 o                         
  11   9   5       3846.22       3662.45       274.76 o                         
  -4  10   5       3343.17       3102.77       115.11 o                         
  -3  10   5       3300.46       3196.43        68.56 o                         
  -2  10   5       4385.31       4244.71        75.72 o                         
  -1  10   5         19.17         21.36        14.94 o                         
   0  10   5         52.83         19.94        12.74 o                         
   1  10   5       2592.87       2424.21        49.59 o                         
   2  10   5          5.84         33.08        12.94 o                         
   3  10   5       7751.84       7460.46        94.87 o                         
   4  10   5        314.04        385.16        22.33 o                         
   5  10   5        460.79        443.39        22.13 o                         
   6  10   5       8695.46       8954.05       198.25 o                         
   7  10   5       7204.08       7316.24       240.61 o                         
   8  10   5        541.20        563.79        52.62 o                         
   9  10   5       1496.12       1589.96       106.02 o                         
  10  10   5       5415.84       5254.15       244.06 o                         
  11  10   5       1555.99       1531.57       196.27 o                         
  -3  11   5         49.93         38.81        37.49 o                         
  -2  11   5        440.28        426.54        26.94 o                         
  -1  11   5      10728.66      10622.54       146.95 o                         
   0  11   5       9174.38       8775.87       113.82 o                         
   1  11   5       2215.50       2082.98        50.08 o                         
   2  11   5      10904.27      10664.71       133.36 o                         
   3  11   5      14320.44      13879.41       156.08 o                         
   4  11   5       4635.27       4595.51        79.11 o                         
   5  11   5       1528.40       1598.23        43.30 o                         
   6  11   5       1843.16       1938.19       111.35 o                         
   7  11   5        853.82        913.49        76.48 o                         
   8  11   5        616.92        625.93        64.99 o                         
   9  11   5          9.96          7.76        31.87 o                         
  10  11   5        370.41        360.95        67.47 o                         
  -2  12   5       1083.46        858.27       136.78 o                         
  -1  12   5       4912.83       4402.63       148.01 o                         
   0  12   5       2962.86       2904.26        67.65 o                         
   1  12   5       3790.98       3654.60        77.32 o                         
   2  12   5       4537.75       4434.17        86.99 o                         
   3  12   5       1514.58       1474.34        50.93 o                         
   4  12   5       2906.09       2960.82        68.51 o                         
   5  12   5       3100.50       3250.89        73.25 o                         
   6  12   5        185.73        244.45        45.35 o                         
   7  12   5        902.21        862.39       108.42 o                         
   8  12   5        722.27        843.70        95.68 o                         
   9  12   5        332.41        261.66        61.30 o                         
   0  13   5        294.90        379.38       168.55 o                         
   1  13   5       1085.40       1143.14        48.93 o                         
   2  13   5        165.99        167.61        22.44 o                         
   3  13   5       2530.23       2496.00        70.58 o                         
   4  13   5        669.14        634.70        35.40 o                         
   5  13   5        849.85        776.09        75.63 o                         
   6  13   5       8841.64       8862.78       267.63 o                         
   7  13   5       6654.14       7435.26       466.37 o                         
   8  13   5       2493.95       2481.58       257.75 o                         
   3  14   5       1251.96       1223.27        61.58 o                         
   4  14   5         86.49         51.95        20.89 o                         
   5  14   5       1374.30       1216.26       184.00 o                         
   6  14   5       2959.17       2934.42       285.67 o                         
  -2 -12   6         95.14        121.24        22.19 o                         
  -4 -11   6       1230.98       1227.16       157.23 o                         
  -3 -11   6       6020.27       5922.54       217.48 o                         
  -2 -11   6       7925.03       7577.49       115.80 o                         
  -1 -11   6       3430.11       3370.66        74.93 o                         
   0 -11   6       2588.65       2544.86        72.67 o                         
   1 -11   6       6367.16       5891.54       338.18 o                         
   2 -11   6       1823.99       1533.42       177.55 o                         
  -6 -10   6       3701.50       4361.84       335.92 o                         
  -5 -10   6        874.21        890.72       269.45 o                         
  -4 -10   6        279.96        284.67        34.48 o                         
  -3 -10   6       5063.44       5062.43        85.00 o                         
  -2 -10   6       8104.68       8020.31       115.55 o                         
  -1 -10   6        365.76        381.38        25.94 o                         
   0 -10   6       1270.34       1204.77        43.70 o                         
   1 -10   6       3388.40       3425.37        75.72 o                         
   2 -10   6        336.27        381.81        31.37 o                         
   3 -10   6        158.18        116.27        22.24 o                         
   4 -10   6         14.36        -45.69        45.69 o                         
  -6  -9   6       4690.90       4887.69       237.32 o                         
  -5  -9   6        727.55        832.06        65.17 o                         
  -4  -9   6        311.86        252.70        31.87 o                         
  -3  -9   6          7.75         19.05        13.04 o                         
  -2  -9   6         33.83         35.89        13.22 o                         
  -1  -9   6        584.83        567.62        27.66 o                         
   0  -9   6       2033.12       2076.63        54.63 o                         
   1  -9   6       5253.91       5060.14        85.16 o                         
   2  -9   6       4037.57       4090.93        84.30 o                         
   3  -9   6       4120.36       4132.96        94.08 o                         
   4  -9   6       8667.33       8792.71       211.34 o                         
   5  -9   6      12052.56      10852.38       303.94 o                         
  -8  -8   6       1243.93       1348.25       168.29 o                         
  -7  -8   6        112.65        188.07        60.99 o                         
  -6  -8   6          5.87         52.97        24.85 o                         
  -5  -8   6        305.19        284.83        34.55 o                         
  -4  -8   6        173.28        161.59        16.40 o                         
  -3  -8   6       2761.15       2809.18        56.40 o                         
  -2  -8   6       2737.87       2741.44        52.34 o                         
  -1  -8   6        148.75        137.44        14.67 o                         
   0  -8   6        357.75        385.79        21.98 o                         
   1  -8   6      10184.49      10138.83       121.94 o                         
   2  -8   6       1672.21       1645.57        52.29 o                         
   3  -8   6         86.04         65.81        15.75 o                         
   4  -8   6       4737.45       4729.84        91.68 o                         
   5  -8   6       6349.61       6094.45       104.43 o                         
   6  -8   6        356.21        376.99        29.39 o                         
  -8  -7   6          6.30        -86.17        86.17 o                         
  -7  -7   6       1369.50       1352.32       106.25 o                         
  -6  -7   6      10936.06      11571.57       239.95 o                         
  -5  -7   6       5291.11       5579.12       129.95 o                         
  -4  -7   6       2944.21       2958.29        55.55 o                         
  -3  -7   6      17230.08      18061.01       192.58 o                         
  -2  -7   6      19319.64      19872.98       168.60 o                         
  -1  -7   6       1079.15       1093.94        32.38 o                         
   0  -7   6       2957.14       2943.38        53.51 o                         
   1  -7   6       5478.39       5540.96        73.50 o                         
   2  -7   6        948.05        902.92        30.73 o                         
   3  -7   6        533.35        575.57        27.55 o                         
   4  -7   6        231.57        241.95        19.18 o                         
   5  -7   6        322.81        293.20        22.12 o                         
   6  -7   6        665.81        611.58        29.88 o                         
   7  -7   6       2599.71       2531.48        68.90 o                         
  -8  -6   6         82.82        138.64        38.77 o                         
  -7  -6   6       1724.16       1830.47        91.79 o                         
  -6  -6   6       4407.83       4508.55       127.97 o                         
  -5  -6   6       1440.15       1564.04        64.63 o                         
  -4  -6   6       1683.75       1712.42        38.42 o                         
  -3  -6   6       5435.09       5649.47        73.50 o                         
  -2  -6   6       3987.29       4140.66        60.48 o                         
  -1  -6   6       1922.00       1995.65        39.41 o                         
   0  -6   6        281.55        299.51        15.02 o                         
   1  -6   6        574.64        643.41        22.74 o                         
   2  -6   6          4.10         12.46         9.77 o                         
   3  -6   6         91.53        126.21        13.63 o                         
   4  -6   6       4863.24       4835.19        79.55 o                         
   5  -6   6       5337.85       5303.23        77.18 o                         
   6  -6   6        203.75        197.86        19.90 o                         
   7  -6   6        885.99        849.00        35.48 o                         
   8  -6   6       4714.13       4805.88        95.07 o                         
  -9  -5   6       1667.04       1466.48       176.24 o                         
  -8  -5   6        765.25        671.78        51.67 o                         
  -7  -5   6       1945.98       1882.25        78.08 o                         
  -6  -5   6        516.67        553.27        43.63 o                         
  -5  -5   6        201.24        159.02        22.45 o                         
  -4  -5   6        424.70        450.15        20.43 o                         
  -3  -5   6       2747.38       2705.14        44.33 o                         
  -2  -5   6       3710.65       3785.14        57.32 o                         
  -1  -5   6         77.18         93.57         8.89 o                         
   0  -5   6       8539.05       8491.39        85.74 o                         
   1  -5   6      33225.14      33328.94       253.00 o                         
   2  -5   6       9499.21       9628.99       120.70 o                         
   3  -5   6       4103.05       4174.97        61.57 o                         
   4  -5   6      27821.76      27715.45       222.77 o                         
   5  -5   6      20347.18      20326.69       166.95 o                         
   6  -5   6       1700.15       1750.64        41.83 o                         
   7  -5   6        917.27       1040.21        35.42 o                         
   8  -5   6       4122.72       4168.35        77.92 o                         
   9  -5   6        194.54        314.61        55.74 o                         
  -8  -4   6        313.80        331.18        31.96 o                         
  -7  -4   6        421.46        421.15        32.27 o                         
  -6  -4   6       2563.60       2478.44        78.18 o                         
  -5  -4   6         43.37         43.36        10.44 o                         
  -4  -4   6        207.94        248.16        18.07 o                         
  -3  -4   6       5794.15       5989.57        71.33 o                         
  -2  -4   6       4124.94       4122.94        52.33 o                         
  -1  -4   6        326.50        384.27        19.67 o                         
   0  -4   6       1839.88       1853.53        28.49 o                         
   1  -4   6       8600.33       8389.22        71.48 o                         
   2  -4   6       3029.03       3042.38        44.89 o                         
   3  -4   6         97.86        118.54        10.31 o                         
   4  -4   6       2819.17       3189.63        89.16 o                         
   5  -4   6       2372.85       2382.67        42.16 o                         
   6  -4   6        354.40        358.57        18.74 o                         
   7  -4   6        230.82        260.24        17.33 o                         
   8  -4   6        415.78        467.87        25.28 o                         
   9  -4   6        167.63        191.15        40.52 o                         
  -9  -3   6        227.13        157.98        71.95 o                         
  -8  -3   6       1156.41       1067.52        53.59 o                         
  -7  -3   6      10081.51       9615.23       164.37 o                         
  -6  -3   6      10881.51      10673.79       174.96 o                         
  -5  -3   6       6029.46       5816.73        77.93 o                         
  -4  -3   6      16227.30      16606.47       144.91 o                         
  -3  -3   6      21465.78      22394.41       265.18 o                         
  -2  -3   6       6702.00       6653.96        69.50 o                         
  -1  -3   6       6281.23       6283.52        65.19 o                         
   0  -3   6       3258.11       3190.02        39.33 o                         
   1  -3   6         93.01        129.92         8.68 o                         
   2  -3   6         43.72         64.35         7.72 o                         
   3  -3   6         72.04         98.97         9.28 o                         
   4  -3   6       5836.44       5820.36        62.83 o                         
   5  -3   6       6500.23       6477.44        70.59 o                         
   6  -3   6        319.81        357.07        19.00 o                         
   7  -3   6       7234.31       7226.65        87.70 o                         
   8  -3   6      15894.57      16068.46       146.96 o                         
   9  -3   6       4983.08       5088.76       116.17 o                         
  10  -3   6       1150.67       1190.46       140.44 o                         
  -9  -2   6         58.79         43.34        55.57 o                         
  -8  -2   6        551.36        527.58        38.64 o                         
  -7  -2   6       5204.55       5065.89       122.05 o                         
  -6  -2   6       2409.04       2388.68        62.02 o                         
  -5  -2   6        769.89        700.09        23.22 o                         
  -4  -2   6       2623.32       2529.81        43.94 o                         
  -3  -2   6       1051.51       1103.32        27.97 o                         
  -2  -2   6         86.08        114.87         9.54 o                         
  -1  -2   6        132.63        134.16         8.93 o                         
   0  -2   6       1484.96       1413.52        25.50 o                         
   1  -2   6       6035.75       5964.46        66.77 o                         
   2  -2   6        881.63        959.11        23.22 o                         
   3  -2   6        475.77        447.42        14.73 o                         
   4  -2   6      14221.21      14400.08       111.39 o                         
   5  -2   6       4292.02       4289.70        52.27 o                         
   6  -2   6         86.52         90.91        10.61 o                         
   7  -2   6       1307.90       1398.17        32.60 o                         
   8  -2   6       5720.12       5843.61        74.06 o                         
   9  -2   6         92.78        109.79        26.78 o                         
  10  -2   6          3.28         -2.36        23.56 o                         
  -9  -1   6       1287.60       1228.85       164.61 o                         
  -8  -1   6        364.52        293.50        36.52 o                         
  -7  -1   6          6.51         52.26        18.65 o                         
  -6  -1   6        103.90         89.86        15.75 o                         
  -5  -1   6        768.09        757.44        24.86 o                         
  -4  -1   6       2415.14       2309.04        39.14 o                         
  -3  -1   6       9301.10       8941.86        91.69 o                         
  -2  -1   6       2742.40       2644.36        37.71 o                         
  -1  -1   6       4095.92       4137.90        46.58 o                         
   0  -1   6      50310.87      51196.18       329.87 o                         
   1  -1   6      36329.86      35311.56       202.24 o                         
   2  -1   6      12030.95      12016.94        96.18 o                         
   3  -1   6      18157.13      18091.88       135.78 o                         
   4  -1   6      30619.90      30302.33       188.61 o                         
   5  -1   6       5758.99       5798.47        62.73 o                         
   6  -1   6       1322.49       1346.39        28.91 o                         
   7  -1   6       1050.77       1064.16        26.97 o                         
   8  -1   6         65.56         78.17        10.98 o                         
   9  -1   6        170.93        155.28        20.20 o                         
  10  -1   6        102.64        124.51        28.32 o                         
  11  -1   6       2292.52       2484.31       249.04 o                         
  -9   0   6        498.75        478.11       121.02 o                         
  -8   0   6        178.73        139.35        30.22 o                         
  -7   0   6       6247.89       6115.20       160.20 o                         
  -6   0   6       1824.29       1864.86        53.24 o                         
  -5   0   6         14.41         30.54         9.16 o                         
  -4   0   6       4743.45       4772.77        59.74 o                         
  -3   0   6      11899.00      11679.95       100.21 o                         
  -2   0   6        151.82        190.25         8.60 o                         
  -1   0   6         76.10         88.78         8.11 o                         
   0   0   6       6916.65       7105.83        62.78 o                         
   1   0   6       4953.22       4856.19        53.94 o                         
   2   0   6         24.47         44.16         4.03 o                         
   3   0   6        950.47        908.82        17.75 o                         
   4   0   6        342.54        344.17        11.92 o                         
   5   0   6        850.55        929.98        21.45 o                         
   6   0   6         40.87         66.55         8.64 o                         
   7   0   6       3725.64       3742.59        52.01 o                         
   8   0   6       7222.19       7416.38        85.15 o                         
   9   0   6        934.92        990.71        41.91 o                         
  10   0   6        640.75        631.19        43.34 o                         
  11   0   6       5043.29       5094.23       200.12 o                         
  -8   1   6       3490.91       3320.02       125.54 o                         
  -7   1   6      13297.75      13260.77       237.87 o                         
  -6   1   6      10297.91      10687.32       113.02 o                         
  -5   1   6       4516.03       4497.00        59.01 o                         
  -4   1   6      10475.97      10556.36        93.07 o                         
  -3   1   6      11048.87      10904.27        97.41 o                         
  -2   1   6       4353.97       4370.52        47.08 o                         
  -1   1   6       1956.18       1914.47        28.60 o                         
   0   1   6          2.40         38.55         7.12 o                         
   1   1   6          7.22         25.67         5.82 o                         
   2   1   6         32.97         74.13         6.35 o                         
   3   1   6       4716.23       4686.90        43.63 o                         
   4   1   6      20149.67      19574.46       136.04 o                         
   5   1   6       2733.89       2657.70        35.22 o                         
   6   1   6       6170.99       6128.89        65.08 o                         
   7   1   6      22167.31      22052.47       166.45 o                         
   8   1   6      16807.49      16889.45       139.55 o                         
   9   1   6       3248.45       3319.29        75.33 o                         
  10   1   6       6147.55       6159.21       140.35 o                         
  11   1   6       5947.56       6216.55       169.52 o                         
  12   1   6       1221.14       1389.86       173.92 o                         
  -8   2   6        740.14        752.14        79.31 o                         
  -7   2   6        676.24        710.35        52.67 o                         
  -6   2   6       2377.47       2408.22        56.63 o                         
  -5   2   6       1703.47       1779.12        37.20 o                         
  -4   2   6       1647.85       1679.57        43.16 o                         
  -3   2   6       1837.36       1932.69        33.08 o                         
  -2   2   6        127.68        157.63         9.21 o                         
  -1   2   6       2377.17       2387.25        32.20 o                         
   0   2   6      33793.93      33448.60       259.09 o                         
   1   2   6       3721.56       3503.40        37.31 o                         
   2   2   6        952.80        943.08        16.73 o                         
   3   2   6      10065.73       9939.55        81.65 o                         
   4   2   6      17717.66      17583.97       114.49 o                         
   5   2   6       1036.70       1062.68        20.05 o                         
   6   2   6         21.08         31.25         6.19 o                         
   7   2   6       5684.46       5583.87        61.61 o                         
   8   2   6        588.24        602.23        28.03 o                         
   9   2   6        208.88        230.78        29.21 o                         
  10   2   6        278.50        323.25        34.13 o                         
  11   2   6        192.42        147.02        30.00 o                         
  12   2   6        181.19        202.26        91.26 o                         
  -7   3   6       1469.18       1571.06        75.74 o                         
  -6   3   6          7.51         11.07        14.75 o                         
  -5   3   6        659.55        705.04        25.73 o                         
  -4   3   6       9472.53       9578.46        95.23 o                         
  -3   3   6      23961.71      23775.09       168.57 o                         
  -2   3   6       1447.28       1530.69        26.86 o                         
  -1   3   6      11559.59      11463.95        97.35 o                         
   0   3   6      64911.44      65758.66       424.90 o                         
   1   3   6      33134.57      33760.97       210.53 o                         
   2   3   6       7094.04       6931.49        61.36 o                         
   3   3   6      16919.42      16600.71       121.41 o                         
   4   3   6      14291.45      14111.55       112.91 o                         
   5   3   6       1803.34       1799.77        23.85 o                         
   6   3   6         22.80         41.44         6.59 o                         
   7   3   6        936.18        939.78        23.16 o                         
   8   3   6        319.48        316.49        19.68 o                         
   9   3   6        152.61        217.64        25.64 o                         
  10   3   6       2293.87       2255.78        79.24 o                         
  11   3   6       4168.75       3956.29       123.29 o                         
  12   3   6       1153.96       1091.35       157.25 o                         
  -7   4   6       4193.40       4387.44       121.25 o                         
  -6   4   6       1639.29       1715.87        48.24 o                         
  -5   4   6        313.85        386.35        22.67 o                         
  -4   4   6       2789.78       2782.09        49.22 o                         
  -3   4   6       3916.48       3871.04        52.41 o                         
  -2   4   6       2423.98       2454.82        35.99 o                         
  -1   4   6        617.05        603.95        17.97 o                         
   0   4   6         88.36        111.99         8.00 o                         
   1   4   6       2390.65       2395.85        38.04 o                         
   2   4   6        715.87        691.88        15.36 o                         
   3   4   6       3520.62       3503.79        41.22 o                         
   4   4   6      10079.62      10109.90        86.25 o                         
   5   4   6        207.45        229.06         9.84 o                         
   6   4   6       3816.29       3826.35        45.79 o                         
   7   4   6      19298.38      18961.08       144.77 o                         
   8   4   6       5717.40       5570.48       111.08 o                         
   9   4   6         18.72         35.95        29.83 o                         
  10   4   6       5062.84       4985.69       150.08 o                         
  11   4   6       4452.75       4335.17       139.67 o                         
  12   4   6         33.04         30.73        43.66 o                         
  -7   5   6       5930.07       5635.89       269.34 o                         
  -6   5   6       4333.00       4429.06        79.89 o                         
  -5   5   6       5992.45       6230.35        90.53 o                         
  -4   5   6       1033.25       1068.31        34.72 o                         
  -3   5   6        288.03        340.62        18.50 o                         
  -2   5   6       4097.96       4012.42        56.40 o                         
  -1   5   6        119.85        144.88         9.55 o                         
   0   5   6       9379.63       9121.19        81.03 o                         
   1   5   6         29.22         42.74         7.01 o                         
   2   5   6        618.56        687.47        16.42 o                         
   3   5   6      19591.20      19570.94       135.97 o                         
   4   5   6      23590.98      23157.73       158.45 o                         
   5   5   6       2099.01       2074.29        32.17 o                         
   6   5   6      10120.15       9929.16        91.05 o                         
   7   5   6      27125.22      27000.50       193.13 o                         
   8   5   6      11087.74      11017.65       160.02 o                         
   9   5   6       1357.49       1315.70        58.31 o                         
  10   5   6       3250.98       3226.08       102.81 o                         
  11   5   6       1822.01       1858.12        84.21 o                         
  12   5   6        229.06        371.56        70.15 o                         
  -6   6   6        589.99        619.62        31.70 o                         
  -5   6   6         16.27         37.04        14.57 o                         
  -4   6   6       6643.88       6732.12        88.65 o                         
  -3   6   6       4910.83       4944.70        76.64 o                         
  -2   6   6        222.05        301.33        17.36 o                         
  -1   6   6      10150.73      10059.95       101.08 o                         
   0   6   6      21214.38      20609.37       160.65 o                         
   1   6   6       3605.57       3574.49        48.73 o                         
   2   6   6        473.10        453.81        15.39 o                         
   3   6   6       5707.33       5591.86        55.68 o                         
   4   6   6       3464.23       3307.75        37.59 o                         
   5   6   6         87.03         99.13         9.19 o                         
   6   6   6         39.77         42.02         7.09 o                         
   7   6   6          7.24         32.56        14.80 o                         
   8   6   6         52.17         37.69        17.37 o                         
   9   6   6         33.53         89.54        23.35 o                         
  10   6   6       2209.90       2098.53        84.64 o                         
  11   6   6       2718.47       2770.63       104.85 o                         
  12   6   6        214.76        170.57        75.67 o                         
  -6   7   6         16.45          9.16        21.63 o                         
  -5   7   6       1290.21       1300.89        44.02 o                         
  -4   7   6      11688.95      12094.57       155.45 o                         
  -3   7   6       7750.14       7747.41        92.05 o                         
  -2   7   6       7850.53       7939.18        94.49 o                         
  -1   7   6      16527.11      16615.98       147.32 o                         
   0   7   6      12375.62      12322.92       121.40 o                         
   1   7   6      12371.49      12091.98       101.63 o                         
   2   7   6       9996.71      10000.54        95.19 o                         
   3   7   6       1033.54       1063.20        22.79 o                         
   4   7   6         38.12         69.60         7.26 o                         
   5   7   6       5407.48       5415.55        72.23 o                         
   6   7   6        255.45        287.37        13.80 o                         
   7   7   6       6848.18       6827.62       120.96 o                         
   8   7   6        983.57        984.35        44.83 o                         
   9   7   6        124.10        119.30        21.64 o                         
  10   7   6       6897.35       6818.99       173.74 o                         
  11   7   6       7047.48       6874.04       181.68 o                         
  12   7   6        437.18        341.08       102.07 o                         
  -5   8   6       1727.42       1789.22        57.48 o                         
  -4   8   6        765.74        741.11        32.85 o                         
  -3   8   6        657.76        702.66        28.60 o                         
  -2   8   6       1421.72       1434.04        38.17 o                         
  -1   8   6         56.62         65.78        11.31 o                         
   0   8   6       1160.58       1155.27        34.05 o                         
   1   8   6          7.84         20.56         9.89 o                         
   2   8   6        195.01        224.71        13.00 o                         
   3   8   6      12195.21      12190.06       109.00 o                         
   4   8   6      12199.24      12282.80       113.83 o                         
   5   8   6       1559.55       1580.61        35.01 o                         
   6   8   6       5428.52       5543.11        67.39 o                         
   7   8   6      13696.17      14217.68       195.52 o                         
   8   8   6       2508.84       2433.84        72.00 o                         
   9   8   6         84.71        124.35        25.42 o                         
  10   8   6       1996.82       1917.51        89.12 o                         
  11   8   6        904.36        756.05       116.88 o                         
  -4   9   6          5.72         36.34        16.36 o                         
  -3   9   6        609.10        579.23        27.03 o                         
  -2   9   6        404.56        418.19        23.49 o                         
  -1   9   6       3579.73       3535.70        61.28 o                         
   0   9   6       2304.97       2357.50        48.61 o                         
   1   9   6        136.75        143.61        13.60 o                         
   2   9   6       5004.80       4989.59        65.17 o                         
   3   9   6      13956.38      14059.20       128.56 o                         
   4   9   6       6008.91       6087.30        72.88 o                         
   5   9   6       7301.65       7462.69        94.37 o                         
   6   9   6      11162.41      11385.11       140.39 o                         
   7   9   6       5804.23       5937.59       150.05 o                         
   8   9   6       2985.91       3247.42       146.30 o                         
   9   9   6       2945.93       3091.87       164.78 o                         
  10   9   6          9.31         44.91        29.06 o                         
  11   9   6        146.65        136.75        40.19 o                         
  -4  10   6       8254.78       8101.61       420.36 o                         
  -3  10   6       1340.98       1267.96        42.14 o                         
  -2  10   6       2172.38       2170.00        59.64 o                         
  -1  10   6      10026.25       9914.60       126.25 o                         
   0  10   6       4546.69       4460.49        77.22 o                         
   1  10   6        721.16        762.28        28.50 o                         
   2  10   6       1921.48       1965.06        47.56 o                         
   3  10   6       2341.39       2360.99        49.39 o                         
   4  10   6         21.96         42.40        11.37 o                         
   5  10   6        630.35        639.55        26.73 o                         
   6  10   6         63.99         39.76        12.93 o                         
   7  10   6       1869.12       2094.41       123.06 o                         
   8  10   6        537.79        545.00        50.80 o                         
   9  10   6        102.49        130.23        31.74 o                         
  10  10   6       6447.90       6193.97       283.22 o                         
  11  10   6       3693.46       3547.77       262.21 o                         
  -3  11   6       5282.49       4734.90       329.99 o                         
  -2  11   6       4410.26       4094.10       129.81 o                         
  -1  11   6       3933.43       3759.90        73.93 o                         
   0  11   6       3008.76       2905.63        62.89 o                         
   1  11   6       3465.73       3428.26        66.75 o                         
   2  11   6        551.80        526.36        27.88 o                         
   3  11   6        863.64        893.45        36.41 o                         
   4  11   6        123.11        100.65        16.30 o                         
   5  11   6        281.01        239.75        18.08 o                         
   6  11   6       2330.76       2399.34       101.82 o                         
   7  11   6       2839.44       2759.57       121.04 o                         
   8  11   6         80.15        120.45        36.32 o                         
   9  11   6       1475.74       1447.86       121.03 o                         
  10  11   6       5305.12       4964.51       247.17 o                         
  -2  12   6         82.27         26.21        45.45 o                         
  -1  12   6       2662.32       2561.28       111.95 o                         
   0  12   6       1272.87       1240.84        45.19 o                         
   1  12   6        274.56        237.98        22.85 o                         
   2  12   6       6416.50       6285.89       103.31 o                         
   3  12   6      13448.58      13164.21       161.32 o                         
   4  12   6       2865.73       2772.24        64.43 o                         
   5  12   6       3207.32       3210.72        70.66 o                         
   6  12   6       9064.95       9414.62       375.08 o                         
   7  12   6       2946.97       3123.92       204.10 o                         
   8  12   6        130.63         49.21        61.15 o                         
   9  12   6       1288.56       1185.63       189.30 o                         
   0  13   6       1391.90       1358.52       158.46 o                         
   1  13   6        621.37        621.90        80.78 o                         
   2  13   6       5708.62       5737.60       118.67 o                         
   3  13   6       8038.93       7866.44       128.53 o                         
   4  13   6       2704.96       2714.80        70.04 o                         
   5  13   6       4075.18       4079.55       171.87 o                         
   6  13   6       2023.67       2044.40       122.03 o                         
   7  13   6       1188.10       1110.54       182.83 o                         
   8  13   6        721.11        827.79       170.73 o                         
   4  14   6       1048.39        990.30        54.49 o                         
  -3 -11   7       1581.62       1542.34       184.44 o                         
  -2 -11   7        375.07        333.14        28.28 o                         
  -1 -11   7        194.58        163.85        24.19 o                         
   1 -11   7        609.01        692.58       131.63 o                         
  -4 -10   7        130.22         97.10        83.08 o                         
  -3 -10   7       1650.67       1647.80        55.40 o                         
  -2 -10   7       7546.43       7631.58       116.23 o                         
  -1 -10   7       2446.01       2434.94        63.29 o                         
   0 -10   7       2320.84       2271.67        64.04 o                         
   1 -10   7       8919.42       8930.31       143.80 o                         
   2 -10   7       7277.33       7298.48       130.48 o                         
   3 -10   7        263.16        219.25        59.09 o                         
  -6  -9   7       1118.36       1060.87       163.55 o                         
  -5  -9   7       1215.78       1162.75       122.41 o                         
  -4  -9   7         30.31         62.75        42.26 o                         
  -3  -9   7       2140.73       2173.48        60.76 o                         
  -2  -9   7       6619.78       6773.26       104.34 o                         
  -1  -9   7       3164.20       3234.67        70.20 o                         
   0  -9   7       2100.15       2058.01        58.18 o                         
   1  -9   7       7273.45       7211.97       116.19 o                         
   2  -9   7       6738.75       6556.94       113.26 o                         
   3  -9   7       1206.19       1178.68        51.82 o                         
   4  -9   7        379.05        385.65        29.81 o                         
   5  -9   7        207.67        238.05        58.83 o                         
  -6  -8   7       4519.37       4635.35       238.32 o                         
  -5  -8   7       1332.32       1428.30        74.82 o                         
  -4  -8   7       1249.63       1276.92        69.03 o                         
  -3  -8   7       1748.41       1831.70        49.16 o                         
  -2  -8   7        107.92        137.16        16.70 o                         
  -1  -8   7         16.49         33.85        14.98 o                         
   0  -8   7         69.72         71.11        17.01 o                         
   1  -8   7        652.28        683.76        32.05 o                         
   2  -8   7       2270.09       2284.09        61.01 o                         
   3  -8   7        319.80        321.12        26.24 o                         
   4  -8   7       3580.82       3502.60        84.90 o                         
   5  -8   7       7420.55       7106.58       115.33 o                         
   6  -8   7       3496.13       3240.24       193.84 o                         
  -7  -7   7       3794.14       3920.20       174.53 o                         
  -6  -7   7       3555.71       3865.53       157.19 o                         
  -5  -7   7        698.20        766.78        49.92 o                         
  -4  -7   7        228.50        203.52        19.59 o                         
  -3  -7   7        304.63        338.72        23.17 o                         
  -2  -7   7        406.89        481.55        26.54 o                         
  -1  -7   7         62.23         70.19        12.52 o                         
   0  -7   7        169.48        149.01        17.16 o                         
   1  -7   7       3502.85       3491.17        67.66 o                         
   2  -7   7       1938.01       1934.88        47.63 o                         
   3  -7   7         43.81         26.20        14.62 o                         
   4  -7   7       3587.99       3601.55        76.28 o                         
   5  -7   7       6790.43       6646.26       106.66 o                         
   6  -7   7        967.12        930.45        39.68 o                         
   7  -7   7        593.41        539.30        38.72 o                         
  -7  -6   7        528.83        498.10        55.40 o                         
  -6  -6   7        877.05        909.24        61.51 o                         
  -5  -6   7        295.54        363.36        35.99 o                         
  -4  -6   7       1948.26       1982.60        47.45 o                         
  -3  -6   7      15842.53      16074.54       186.90 o                         
  -2  -6   7      11796.86      11979.58       125.93 o                         
  -1  -6   7       4576.39       4652.12        65.50 o                         
   0  -6   7      11383.91      11566.79       126.65 o                         
   1  -6   7      20385.71      20249.35       199.52 o                         
   2  -6   7       3462.34       3483.22        62.89 o                         
   3  -6   7        114.30        127.86        15.32 o                         
   4  -6   7       1675.61       1725.62        46.88 o                         
   5  -6   7        389.07        421.30        23.61 o                         
   6  -6   7        495.74        507.95        26.39 o                         
   7  -6   7        416.32        445.44        27.39 o                         
   8  -6   7        903.36        928.35        46.09 o                         
  -8  -5   7        155.66        101.08        76.85 o                         
  -7  -5   7       1376.35       1361.38        64.84 o                         
  -6  -5   7       4389.04       4413.86       125.46 o                         
  -5  -5   7        133.40        130.92        26.93 o                         
  -4  -5   7        314.29        368.78        20.71 o                         
  -3  -5   7      11217.68      11432.45       124.90 o                         
  -2  -5   7       6752.95       6940.42        86.20 o                         
  -1  -5   7       1117.31       1118.80        29.54 o                         
   0  -5   7       4340.48       4333.27        62.12 o                         
   1  -5   7       8002.91       8106.13        89.92 o                         
   2  -5   7        582.56        598.99        23.16 o                         
   3  -5   7       1210.57       1252.88        36.12 o                         
   4  -5   7         89.92        111.08        13.34 o                         
   5  -5   7        658.75        697.89        26.16 o                         
   6  -5   7        161.61        153.62        14.86 o                         
   7  -5   7        426.32        417.51        22.06 o                         
   8  -5   7       4654.43       4628.19        83.76 o                         
   9  -5   7       1221.37       1319.16       169.69 o                         
  -8  -4   7       1370.47       1088.87        89.91 o                         
  -7  -4   7       4545.62       4300.84       109.30 o                         
  -6  -4   7       5046.84       4952.41       165.98 o                         
  -5  -4   7       1009.19       1018.00        54.13 o                         
  -4  -4   7        101.82        122.97        17.96 o                         
  -3  -4   7        315.70        332.07        17.94 o                         
  -2  -4   7         48.27         62.53         9.78 o                         
  -1  -4   7         85.40         94.89         9.60 o                         
   0  -4   7       2986.52       2897.62        45.31 o                         
   1  -4   7       7384.05       7293.72        76.57 o                         
   2  -4   7       3443.01       3404.28        49.95 o                         
   3  -4   7       6124.88       6124.81        76.82 o                         
   4  -4   7      22104.26      22026.40       184.36 o                         
   5  -4   7      15285.87      15352.46       136.94 o                         
   6  -4   7       3848.68       3847.59        63.34 o                         
   7  -4   7       6258.01       6226.14        83.25 o                         
   8  -4   7       9217.27       9229.85       113.25 o                         
   9  -4   7       1268.76       1196.14        74.64 o                         
  -8  -3   7       1657.88       1509.20        84.80 o                         
  -7  -3   7        229.38        263.00        29.46 o                         
  -6  -3   7        576.78        604.66        36.01 o                         
  -5  -3   7       1383.46       1335.47        36.02 o                         
  -4  -3   7          3.60         11.53        10.38 o                         
  -3  -3   7       7131.44       7252.01       111.51 o                         
  -2  -3   7        292.50        310.60        14.57 o                         
  -1  -3   7        761.94        752.69        20.96 o                         
   0  -3   7       8443.76       8117.26        86.66 o                         
   1  -3   7      13437.80      13232.50       122.69 o                         
   2  -3   7        676.33        670.48        19.59 o                         
   3  -3   7        783.30        809.32        21.60 o                         
   4  -3   7      15066.22      15079.53       123.87 o                         
   5  -3   7       3996.26       3980.86        53.34 o                         
   6  -3   7        209.26        227.32        14.42 o                         
   7  -3   7       3110.76       3116.22        54.05 o                         
   8  -3   7       1352.57       1409.44        38.51 o                         
   9  -3   7         47.97         99.40        23.38 o                         
  10  -3   7         53.75         27.46        36.73 o                         
  -8  -2   7        311.08        293.62        43.43 o                         
  -7  -2   7       3936.10       3692.04       135.22 o                         
  -6  -2   7       8812.64       8641.39       169.81 o                         
  -5  -2   7        612.54        578.17        22.58 o                         
  -4  -2   7       6248.77       6190.26        77.63 o                         
  -3  -2   7      38289.89      39223.18       438.03 o                         
  -2  -2   7      15380.25      15743.75       208.68 o                         
  -1  -2   7       2658.36       2689.47        45.04 o                         
   0  -2   7      13845.16      13349.31       105.08 o                         
   1  -2   7      22312.15      21895.93       163.98 o                         
   2  -2   7        653.06        684.97        22.17 o                         
   3  -2   7         33.32         41.75         9.02 o                         
   4  -2   7         10.27         44.25         8.66 o                         
   5  -2   7         25.50         69.94         9.59 o                         
   6  -2   7       1273.57       1250.19        30.56 o                         
   7  -2   7       2773.80       2824.07        48.68 o                         
   8  -2   7       4952.95       5019.00        69.78 o                         
   9  -2   7       1789.64       1810.33        70.09 o                         
  10  -2   7       1997.89       2122.36        96.97 o                         
  -8  -1   7         49.08         23.17        36.46 o                         
  -7  -1   7       2114.80       2106.12        67.95 o                         
  -6  -1   7       3847.33       3755.68        88.21 o                         
  -5  -1   7       1349.81       1273.90        34.26 o                         
  -4  -1   7       1946.73       1899.05        37.47 o                         
  -3  -1   7       5353.70       5196.07        66.98 o                         
  -2  -1   7       6870.11       6752.33        74.49 o                         
  -1  -1   7       3859.07       3914.40        46.52 o                         
   0  -1   7          7.88         40.70         7.86 o                         
   1  -1   7        416.40        414.85        11.42 o                         
   2  -1   7       2274.81       2327.66        32.86 o                         
   3  -1   7        617.49        637.04        19.09 o                         
   4  -1   7      12699.21      12748.92       112.27 o                         
   5  -1   7       1189.32       1194.18        28.16 o                         
   6  -1   7        349.99        350.10        16.08 o                         
   7  -1   7       4606.32       4715.94        61.92 o                         
   8  -1   7       6458.01       6527.37        78.19 o                         
   9  -1   7         36.41         23.45        18.63 o                         
  10  -1   7        150.49        139.29        25.89 o                         
  -8   0   7       3513.43       3362.98       166.60 o                         
  -7   0   7       1830.87       1842.53        95.91 o                         
  -6   0   7        895.94        873.74        41.40 o                         
  -5   0   7       2252.63       2281.83        42.88 o                         
  -4   0   7        331.72        328.03        17.31 o                         
  -3   0   7       3845.82       3636.46        52.90 o                         
  -2   0   7          7.38         23.78         7.42 o                         
  -1   0   7         24.85         36.51         6.47 o                         
   0   0   7      17336.78      18314.61       139.62 o                         
   1   0   7      26548.07      26879.56       311.80 o                         
   2   0   7       4509.42       4515.85        49.58 o                         
   3   0   7      19428.72      18973.65       137.39 o                         
   4   0   7      49298.02      48763.47       313.29 o                         
   5   0   7      21116.52      20792.60       149.13 o                         
   6   0   7       2945.94       3091.37        47.79 o                         
   7   0   7       9865.80      10047.41       102.22 o                         
   8   0   7       5920.13       6069.24        77.32 o                         
   9   0   7         85.45         59.95        17.29 o                         
  10   0   7        223.53        171.03        28.13 o                         
  11   0   7          0.17         13.35        38.11 o                         
  -8   1   7        251.77        426.23        82.43 o                         
  -7   1   7        627.11        702.38        52.85 o                         
  -6   1   7        418.07        451.38        46.13 o                         
  -5   1   7        212.11        247.11        16.39 o                         
  -4   1   7       2284.32       2291.47        41.33 o                         
  -3   1   7       8156.48       8116.59        90.47 o                         
  -2   1   7        104.11        115.17         8.43 o                         
  -1   1   7         84.29         91.39         7.05 o                         
   0   1   7       9183.42       9301.02        80.56 o                         
   1   1   7       7338.91       7339.10        84.72 o                         
   2   1   7         57.50         84.10         8.07 o                         
   3   1   7       3708.36       3788.18        45.52 o                         
   4   1   7       3846.40       3881.07        45.35 o                         
   5   1   7       3541.80       3430.82        44.15 o                         
   6   1   7        606.08        644.03        19.63 o                         
   7   1   7          1.36          6.69         8.02 o                         
   8   1   7        190.16        200.24        13.70 o                         
   9   1   7         85.75        123.95        25.13 o                         
  10   1   7        897.92        924.47        53.75 o                         
  11   1   7       4568.17       4613.27       147.63 o                         
  -7   2   7       8880.02       8729.88       193.73 o                         
  -6   2   7       4936.27       5046.26        84.29 o                         
  -5   2   7       6007.00       6003.00        84.29 o                         
  -4   2   7      18760.77      18820.56       163.24 o                         
  -3   2   7      17823.79      17916.12       140.91 o                         
  -2   2   7      11239.82      10909.13        93.01 o                         
  -1   2   7       7509.22       7371.96        74.63 o                         
   0   2   7       3576.61       3488.47        44.88 o                         
   1   2   7       1060.34       1011.72        20.88 o                         
   2   2   7       3344.03       3433.69        39.01 o                         
   3   2   7        464.36        504.07        18.20 o                         
   4   2   7       5831.63       5963.82        64.00 o                         
   5   2   7        702.54        716.52        19.95 o                         
   6   2   7         52.33         65.73         7.76 o                         
   7   2   7      13906.30      14159.81       133.92 o                         
   8   2   7      16414.58      16773.79       144.21 o                         
   9   2   7        877.55        980.42        49.77 o                         
  10   2   7       3974.36       4041.21       109.57 o                         
  11   2   7      13691.81      13788.50       235.88 o                         
  -7   3   7       2645.16       2765.13       104.70 o                         
  -6   3   7       1745.81       1810.90        53.01 o                         
  -5   3   7       1727.31       1736.19        43.92 o                         
  -4   3   7       2841.27       2948.02        54.48 o                         
  -3   3   7        466.61        502.78        19.22 o                         
  -2   3   7       1566.73       1563.21        28.62 o                         
  -1   3   7        772.35        760.51        18.39 o                         
   0   3   7       2819.31       2782.14        39.31 o                         
   1   3   7       5956.26       6023.35        55.92 o                         
   2   3   7          6.39         19.92         4.65 o                         
   3   3   7       5708.75       5598.13        58.83 o                         
   4   3   7      17972.50      17677.15       143.24 o                         
   5   3   7       2439.39       2355.55        34.79 o                         
   6   3   7         98.33        117.13         8.40 o                         
   7   3   7       6048.14       5883.87        75.23 o                         
   8   3   7       2642.92       2556.63        73.59 o                         
   9   3   7         88.26         97.66        19.48 o                         
  10   3   7         68.16         66.34        22.04 o                         
  11   3   7       1097.16       1103.90        65.22 o                         
  -7   4   7        215.05         85.42        55.44 o                         
  -6   4   7       1278.99       1339.66        44.07 o                         
  -5   4   7        381.86        433.64        27.14 o                         
  -4   4   7       1870.58       1937.84        45.17 o                         
  -3   4   7       1004.60       1026.72        28.50 o                         
  -2   4   7        106.70         97.42         8.94 o                         
  -1   4   7       9887.14       9898.99        87.77 o                         
   0   4   7      24634.23      24539.32       229.14 o                         
   1   4   7      14797.80      14734.92       129.71 o                         
   2   4   7      12904.98      12946.82       110.01 o                         
   3   4   7      34244.50      34003.95       219.92 o                         
   4   4   7      21026.74      20587.38       141.22 o                         
   5   4   7       9081.07       8998.89        79.56 o                         
   6   4   7       6931.97       6886.04        76.06 o                         
   7   4   7       3170.25       3061.33        46.34 o                         
   8   4   7        105.84         77.34        14.97 o                         
   9   4   7        422.83        403.80        32.70 o                         
  10   4   7        215.86        247.66        34.45 o                         
  11   4   7       3079.43       3131.32       108.37 o                         
  12   4   7        370.87        260.70        82.19 o                         
  -6   5   7         38.74         52.07        15.03 o                         
  -5   5   7        519.56        584.83        29.95 o                         
  -4   5   7       9601.08       9634.95       127.21 o                         
  -3   5   7       3398.26       3573.74        60.12 o                         
  -2   5   7        193.69        227.26        13.69 o                         
  -1   5   7       1902.06       1914.92        32.34 o                         
   0   5   7       8878.90       8615.78        85.26 o                         
   1   5   7        141.40        168.46        10.52 o                         
   2   5   7       1228.06       1229.74        26.52 o                         
   3   5   7       1776.07       1714.78        27.32 o                         
   4   5   7         22.17         51.18        10.93 o                         
   5   5   7         33.87         37.51         9.56 o                         
   6   5   7         26.55         31.99         8.07 o                         
   7   5   7       6790.67       6712.84        74.00 o                         
   8   5   7       3130.47       3156.85        94.00 o                         
   9   5   7         11.06         87.72        22.50 o                         
  10   5   7       3410.82       3444.48       107.02 o                         
  11   5   7       5815.54       5732.39       149.02 o                         
  12   5   7        306.75        458.89       106.60 o                         
  -6   6   7       5180.94       5406.62       117.67 o                         
  -5   6   7       4461.84       4659.61        82.89 o                         
  -4   6   7       9781.85      10066.61       126.04 o                         
  -3   6   7       8995.98       9001.82       120.15 o                         
  -2   6   7       6022.61       5968.83        76.74 o                         
  -1   6   7       1433.36       1460.18        35.66 o                         
   0   6   7        111.32        141.92        10.82 o                         
   1   6   7        986.90        970.86        25.14 o                         
   2   6   7        328.37        303.88        13.53 o                         
   3   6   7       6949.07       6879.31        69.22 o                         
   4   6   7       5997.49       6098.81        67.32 o                         
   5   6   7        376.99        375.94        16.26 o                         
   6   6   7       4326.00       4347.77        57.04 o                         
   7   6   7      23516.19      23651.32       185.84 o                         
   8   6   7       7034.17       6998.49       137.69 o                         
   9   6   7       4063.51       4065.85       114.75 o                         
  10   6   7       7849.31       7753.59       172.48 o                         
  11   6   7       6958.00       6808.73       184.20 o                         
  -6   7   7       2415.22       2489.16        87.13 o                         
  -5   7   7        697.52        694.32        33.87 o                         
  -4   7   7        413.68        445.19        26.09 o                         
  -3   7   7          4.24         28.56        13.71 o                         
  -2   7   7        441.63        479.53        23.05 o                         
  -1   7   7       4411.50       4457.96        73.11 o                         
   0   7   7      12703.46      12523.44       124.98 o                         
   1   7   7        488.98        514.49        19.43 o                         
   2   7   7        515.16        537.92        18.18 o                         
   3   7   7      15947.28      15848.61       135.56 o                         
   4   7   7       4230.44       4178.52        53.98 o                         
   5   7   7         39.48         51.47         8.85 o                         
   6   7   7       2656.88       2704.58        43.73 o                         
   7   7   7       2669.00       2755.75        73.89 o                         
   8   7   7         80.59        104.46        22.12 o                         
   9   7   7        324.64        331.79        30.30 o                         
  10   7   7         61.17        110.00        26.57 o                         
  11   7   7        137.93         88.85        37.37 o                         
  12   7   7          2.51        -49.36        75.15 o                         
  -5   8   7         34.81         45.76        20.14 o                         
  -4   8   7       5876.69       5989.40       101.27 o                         
  -3   8   7       1824.63       1894.28        51.77 o                         
  -2   8   7        725.32        762.98        29.57 o                         
  -1   8   7      12775.01      12831.36       141.19 o                         
   0   8   7      24350.89      24097.71       213.79 o                         
   1   8   7       7863.52       7770.86        93.39 o                         
   2   8   7      11247.81      11172.76       102.61 o                         
   3   8   7      13201.60      13176.10       126.97 o                         
   4   8   7       8535.52       8551.66        97.33 o                         
   5   8   7       2113.58       2199.19        41.35 o                         
   6   8   7        594.11        630.47        21.60 o                         
   7   8   7         67.97        109.16        25.34 o                         
   8   8   7         75.30         80.54        22.06 o                         
   9   8   7          8.62         15.86        19.37 o                         
  10   8   7       2156.12       2043.08        84.58 o                         
  11   8   7       2057.93       2042.62       141.12 o                         
  -4   9   7       3423.98       3277.56       146.57 o                         
  -3   9   7       2491.90       2469.84        62.36 o                         
  -2   9   7       1186.31       1182.56        40.30 o                         
  -1   9   7        450.14        469.22        23.01 o                         
   0   9   7        550.94        567.93        25.20 o                         
   1   9   7       2771.20       2831.05        57.75 o                         
   2   9   7        223.88        228.27        16.94 o                         
   3   9   7       4359.60       4384.08        68.34 o                         
   4   9   7        179.64        208.25        15.31 o                         
   5   9   7        290.41        347.63        19.13 o                         
   6   9   7       7508.72       7776.63       114.34 o                         
   7   9   7      14389.41      14758.38       414.94 o                         
   8   9   7        253.84        209.91        30.90 o                         
   9   9   7       1641.59       1720.16       130.97 o                         
  10   9   7       6831.44       6905.52       223.36 o                         
  11   9   7       2054.34       2185.47       155.08 o                         
  -3  10   7       1987.11       1965.97       117.36 o                         
  -2  10   7       4473.92       4446.03        88.44 o                         
  -1  10   7        341.54        351.80        23.48 o                         
   0  10   7       1414.44       1453.43        42.85 o                         
   1  10   7       1965.73       2029.48        50.75 o                         
   2  10   7         36.95         28.94        12.27 o                         
   3  10   7      11649.58      11447.60       124.93 o                         
   4  10   7       4610.53       4642.91        74.63 o                         
   5  10   7        417.09        432.65        22.59 o                         
   6  10   7       9313.85       9688.91       111.33 o                         
   7  10   7      15276.86      15980.73       649.00 o                         
   8  10   7       4411.69       4630.12       199.85 o                         
   9  10   7       2208.63       2320.31       118.42 o                         
  10  10   7       4554.40       4754.00       200.40 o                         
  -2  11   7        841.55        803.41        75.75 o                         
  -1  11   7       5606.18       5425.45        91.50 o                         
   0  11   7       8085.72       8067.73       117.40 o                         
   1  11   7       1448.09       1482.11        44.62 o                         
   2  11   7       2518.33       2515.76        58.42 o                         
   3  11   7       2426.43       2336.12        59.30 o                         
   4  11   7       1820.51       1800.59        50.09 o                         
   5  11   7        461.58        461.99        25.12 o                         
   6  11   7        137.17        137.34        33.22 o                         
   7  11   7          3.57         68.76        29.48 o                         
   8  11   7        786.70        754.23        62.32 o                         
   9  11   7          0.87         30.66        34.64 o                         
  -1  12   7       6196.54       5819.30       183.20 o                         
   0  12   7       4996.32       4895.37       229.85 o                         
   1  12   7       8738.35       8517.08       123.39 o                         
   2  12   7       4303.51       4120.04        90.39 o                         
   3  12   7        465.76        469.54        28.77 o                         
   4  12   7       2046.66       1990.57        55.82 o                         
   5  12   7       1701.63       1687.84        49.60 o                         
   6  12   7        752.42        723.04        61.67 o                         
   7  12   7       2116.39       2291.51       148.08 o                         
   8  12   7        205.89        208.46        48.10 o                         
   1  13   7        724.58        666.76       113.14 o                         
   2  13   7        508.56        444.92        39.80 o                         
   3  13   7       5839.50       5826.96       110.34 o                         
   4  13   7       1433.74       1433.12        52.23 o                         
   5  13   7        536.47        523.53        31.61 o                         
   6  13   7       8043.18       8704.78       316.58 o                         
   7  13   7       5582.25       6599.33       476.43 o                         
   4  14   7       2831.88       2713.21        86.89 o                         
  -2 -10   8       6598.01       6705.54       146.49 o                         
  -1 -10   8       1183.09       1161.01        53.86 o                         
   0 -10   8        695.02        684.22        40.20 o                         
   1 -10   8        213.08        293.50        70.26 o                         
   2 -10   8          2.43         -7.91        73.34 o                         
  -5  -9   8        179.23        312.11       104.48 o                         
  -4  -9   8          4.69          6.18        57.53 o                         
  -3  -9   8        102.99        107.45        19.86 o                         
  -2  -9   8        223.17        195.32        23.71 o                         
  -1  -9   8        534.60        507.34        31.63 o                         
   0  -9   8       1101.00       1072.79        44.83 o                         
   1  -9   8       5873.10       5758.62       105.54 o                         
   2  -9   8       5067.43       4954.74        99.82 o                         
   3  -9   8       2065.98       1948.37        65.59 o                         
   4  -9   8       3385.32       2979.46       191.60 o                         
  -6  -8   8        492.17        459.11        79.29 o                         
  -5  -8   8          2.47         35.64        37.16 o                         
  -4  -8   8        149.38        168.10        34.54 o                         
  -3  -8   8       3244.32       3225.48        71.91 o                         
  -2  -8   8       3937.31       4055.25        85.03 o                         
  -1  -8   8        130.64        112.28        17.06 o                         
   0  -8   8       1939.94       1962.05        56.44 o                         
   1  -8   8      13052.76      13260.51       241.35 o                         
   2  -8   8       3874.49       3944.50        84.68 o                         
   3  -8   8       1847.00       1773.05        57.30 o                         
   4  -8   8       5912.96       5795.18       120.15 o                         
   5  -8   8       5222.96       4882.97       166.24 o                         
   6  -8   8        647.43        347.61       103.54 o                         
  -6  -7   8       9865.10       9615.84       288.50 o                         
  -5  -7   8       3475.29       3724.76       112.42 o                         
  -4  -7   8        496.07        545.18        42.41 o                         
  -3  -7   8       4871.19       4823.43        86.40 o                         
  -2  -7   8       7616.12       7796.74       113.68 o                         
  -1  -7   8         55.95         85.47        16.70 o                         
   0  -7   8         25.96          9.48        15.26 o                         
   1  -7   8        786.12        801.70        35.79 o                         
   2  -7   8        128.18        117.05        17.12 o                         
   3  -7   8       1250.37       1314.09        48.70 o                         
   4  -7   8        935.37        897.99        39.78 o                         
   5  -7   8       1336.63       1350.59        50.30 o                         
   6  -7   8       1494.12       1517.16        54.88 o                         
   7  -7   8       2122.34       1821.42       223.61 o                         
  -7  -6   8       1756.22       1533.02       106.54 o                         
  -6  -6   8       5811.15       5858.89       167.76 o                         
  -5  -6   8       4755.01       4939.32       143.77 o                         
  -4  -6   8       4353.03       4442.55        75.90 o                         
  -3  -6   8       2137.85       2188.07        52.32 o                         
  -2  -6   8       2285.46       2285.62        50.82 o                         
  -1  -6   8       2634.49       2739.23        60.24 o                         
   0  -6   8         10.74         27.65        13.12 o                         
   1  -6   8       2362.05       2429.66        52.73 o                         
   2  -6   8         27.29         37.38        11.69 o                         
   3  -6   8          8.04         -2.37        14.25 o                         
   4  -6   8       3338.99       3376.34        68.79 o                         
   5  -6   8       5529.08       5562.82        86.24 o                         
   6  -6   8        291.45        284.51        21.95 o                         
   7  -6   8       1441.87       1404.82        49.51 o                         
   8  -6   8       5785.56       5688.77       405.03 o                         
  -7  -5   8        398.49        393.15        45.12 o                         
  -6  -5   8        147.43        123.94        28.85 o                         
  -5  -5   8         12.59         -2.69        28.12 o                         
  -4  -5   8          7.22         15.58        13.68 o                         
  -3  -5   8       4539.00       4703.60        75.94 o                         
  -2  -5   8       6615.95       6738.29        92.96 o                         
  -1  -5   8       1692.37       1685.70        41.60 o                         
   0  -5   8       6150.90       6048.00        97.11 o                         
   1  -5   8      22639.46      22628.11       286.30 o                         
   2  -5   8       7281.65       7418.10       116.74 o                         
   3  -5   8       1455.64       1493.43        39.37 o                         
   4  -5   8       7489.70       7588.13       103.08 o                         
   5  -5   8       5840.91       5836.70        83.33 o                         
   6  -5   8         26.92         34.73        14.27 o                         
   7  -5   8         35.45         56.22        14.13 o                         
   8  -5   8        251.99        264.87        25.50 o                         
  -7  -4   8        305.78        245.73        34.53 o                         
  -6  -4   8       1764.92       1661.30        65.48 o                         
  -5  -4   8         13.97        -30.29        30.29 o                         
  -4  -4   8        281.20        285.48        27.15 o                         
  -3  -4   8       5674.56       5908.68        80.35 o                         
  -2  -4   8       5770.10       5773.47        78.81 o                         
  -1  -4   8        861.95        925.38        28.45 o                         
   0  -4   8       9429.72       9359.84       114.31 o                         
   1  -4   8      13168.21      12949.23       151.04 o                         
   2  -4   8       7691.25       7673.70        88.88 o                         
   3  -4   8       1951.58       1985.17        42.63 o                         
   4  -4   8       2940.06       2963.34        54.11 o                         
   5  -4   8       1227.10       1243.98        34.67 o                         
   6  -4   8        205.96        216.33        16.91 o                         
   7  -4   8        277.04        287.44        18.77 o                         
   8  -4   8       1386.27       1364.59        44.60 o                         
   9  -4   8        384.89        422.78        73.14 o                         
  -8  -3   8       1551.51       1532.83       131.06 o                         
  -7  -3   8       6446.94       6054.26       143.36 o                         
  -6  -3   8       6959.50       6706.95       133.26 o                         
  -5  -3   8       2420.04       2414.21        79.99 o                         
  -4  -3   8       3348.89       3359.79        60.16 o                         
  -3  -3   8       3940.90       4108.64        72.33 o                         
  -2  -3   8       1326.11       1365.16        33.48 o                         
  -1  -3   8        186.35        201.00        13.82 o                         
   0  -3   8          6.43          4.08         9.44 o                         
   1  -3   8       1092.61       1053.77        26.36 o                         
   2  -3   8        162.51        193.02        14.56 o                         
   3  -3   8        355.52        377.23        19.05 o                         
   4  -3   8       9055.95       9196.56        96.60 o                         
   5  -3   8      12373.91      12493.98       116.44 o                         
   6  -3   8        790.01        794.68        26.39 o                         
   7  -3   8       7905.83       7960.67        94.44 o                         
   8  -3   8      19010.85      19068.35       189.74 o                         
   9  -3   8       4062.29       4204.35       123.64 o                         
  10  -3   8        276.29        269.60        77.95 o                         
  -7  -2   8       4756.23       4454.47       145.98 o                         
  -6  -2   8       2791.91       2686.50        85.85 o                         
  -5  -2   8       1983.02       1889.89        42.82 o                         
  -4  -2   8       1799.81       1777.09        39.89 o                         
  -3  -2   8         57.58         85.41        12.55 o                         
  -2  -2   8         12.59         48.49        11.41 o                         
  -1  -2   8        712.98        722.09        24.64 o                         
   0  -2   8        676.93        704.26        20.55 o                         
   1  -2   8       6698.44       6342.88        67.87 o                         
   2  -2   8        273.09        249.37        12.06 o                         
   3  -2   8         46.94         80.32        11.58 o                         
   4  -2   8       8184.25       8227.98        91.95 o                         
   5  -2   8       6952.18       6998.79        77.40 o                         
   6  -2   8        334.34        352.04        18.40 o                         
   7  -2   8       1681.62       1703.94        38.39 o                         
   8  -2   8       7263.90       7342.57        93.08 o                         
   9  -2   8       2424.00       2425.16        90.50 o                         
  10  -2   8        290.96        349.92        66.18 o                         
  -7  -1   8        225.48        170.65        24.73 o                         
  -6  -1   8         38.83         46.97        18.82 o                         
  -5  -1   8          5.23         13.19        10.81 o                         
  -4  -1   8       5424.60       5228.97        71.65 o                         
  -3  -1   8      12519.68      12291.78       117.11 o                         
  -2  -1   8       9962.51      10134.59       108.42 o                         
  -1  -1   8       7936.09       8079.82        94.99 o                         
   0  -1   8      30714.43      31071.03       214.91 o                         
   1  -1   8      19406.32      19119.26       145.86 o                         
   2  -1   8       5631.98       5472.52        55.03 o                         
   3  -1   8       4007.39       3990.73        52.39 o                         
   4  -1   8       5399.27       5361.99        64.09 o                         
   5  -1   8        113.00        128.35        12.06 o                         
   6  -1   8         39.68         40.72        10.48 o                         
   7  -1   8        195.05        216.24        15.04 o                         
   8  -1   8       2229.89       2276.87        50.11 o                         
   9  -1   8        360.87        355.92        33.57 o                         
  10  -1   8        452.88        457.62        48.75 o                         
  11  -1   8       5066.20       4578.07       303.35 o                         
  -8   0   8          6.89        -24.02        86.96 o                         
  -7   0   8       3698.26       3331.34       125.70 o                         
  -6   0   8       1189.68       1291.76        52.17 o                         
  -5   0   8        337.79        350.32        18.59 o                         
  -4   0   8       3521.99       3479.60        58.65 o                         
  -3   0   8      11840.39      11389.37       109.65 o                         
  -2   0   8       1420.62       1428.03        33.57 o                         
  -1   0   8       2886.32       3023.09        45.67 o                         
   0   0   8      13597.71      14012.88       124.66 o                         
   1   0   8       6759.65       6823.29        64.90 o                         
   2   0   8       3514.47       3535.23        47.60 o                         
   3   0   8       2078.95       2033.42        33.80 o                         
   4   0   8         52.74         95.54         8.72 o                         
   5   0   8        340.85        365.53        17.81 o                         
   6   0   8        205.83        212.71        13.87 o                         
   7   0   8       3726.48       3843.73        59.60 o                         
   8   0   8       5793.85       5916.08        79.47 o                         
   9   0   8        293.01        319.86        31.04 o                         
  10   0   8         86.18         76.70        24.21 o                         
  11   0   8       4178.38       4238.38       369.05 o                         
  -7   1   8       6736.85       6861.79       210.86 o                         
  -6   1   8       5341.94       5312.87       126.85 o                         
  -5   1   8       1315.92       1265.62        35.22 o                         
  -4   1   8        626.07        631.52        22.95 o                         
  -3   1   8       1467.53       1452.99        34.30 o                         
  -2   1   8        923.24        851.86        24.92 o                         
  -1   1   8         19.25         34.47         8.57 o                         
   0   1   8       3833.08       3812.33        47.20 o                         
   1   1   8       4257.19       4391.45        65.64 o                         
   2   1   8        231.50        241.55        12.25 o                         
   3   1   8       7471.63       7313.03        90.57 o                         
   4   1   8      34326.88      34176.80       234.92 o                         
   5   1   8       9697.65       9664.39        99.92 o                         
   6   1   8       4172.97       4169.10        58.45 o                         
   7   1   8      17180.23      17020.53       149.28 o                         
   8   1   8      15803.11      15911.77       145.86 o                         
   9   1   8       1927.65       1915.26        77.62 o                         
  10   1   8       1112.92       1143.45        91.84 o                         
  11   1   8       1180.62       1188.49       181.83 o                         
  -7   2   8        514.48        449.51        83.43 o                         
  -6   2   8       1291.79       1228.18        86.37 o                         
  -5   2   8       2484.74       2469.52        54.29 o                         
  -4   2   8       1067.80       1079.91        31.22 o                         
  -3   2   8       3917.72       3865.20        58.31 o                         
  -2   2   8         86.99         93.29        10.52 o                         
  -1   2   8         63.75         72.36         8.99 o                         
   0   2   8      16404.10      15829.52       142.69 o                         
   1   2   8       2420.61       2404.97        35.36 o                         
   2   2   8        148.79        176.35        10.35 o                         
   3   2   8       3115.39       3026.01        51.08 o                         
   4   2   8      11725.67      11909.31       109.00 o                         
   5   2   8       1614.93       1700.37        33.69 o                         
   6   2   8       1863.81       1897.61        35.55 o                         
   7   2   8       2753.62       2872.94        47.30 o                         
   8   2   8       1229.48       1273.33        33.76 o                         
   9   2   8        452.44        468.46        35.88 o                         
  10   2   8         41.86         54.35        32.05 o                         
  11   2   8        676.02        701.43        54.39 o                         
  -7   3   8       2750.04       2587.18       238.39 o                         
  -6   3   8        976.75        997.60        61.00 o                         
  -5   3   8        260.57        289.11        21.46 o                         
  -4   3   8      10958.87      11003.87       124.38 o                         
  -3   3   8      23186.79      23394.12       193.87 o                         
  -2   3   8       6600.03       6742.41        78.09 o                         
  -1   3   8      11103.82      10921.67       108.15 o                         
   0   3   8      26206.10      26098.47       196.75 o                         
   1   3   8      14627.63      14664.59       117.45 o                         
   2   3   8       2943.96       2852.40        36.69 o                         
   3   3   8       1926.12       1927.59        34.30 o                         
   4   3   8        628.38        579.58        21.16 o                         
   5   3   8          9.01         11.60         8.43 o                         
   6   3   8         81.00         61.25         8.99 o                         
   7   3   8       4080.99       4033.60        65.59 o                         
   8   3   8       2877.80       2831.05        55.13 o                         
   9   3   8        839.10        771.32        43.55 o                         
  10   3   8       3295.36       3266.52       105.76 o                         
  11   3   8       8794.52       8611.95       211.97 o                         
  -6   4   8       1159.89       1198.02        52.16 o                         
  -5   4   8        767.72        752.84        34.29 o                         
  -4   4   8       2259.75       2306.51        51.99 o                         
  -3   4   8       4211.75       4160.48        67.50 o                         
  -2   4   8       5659.42       5717.02        71.59 o                         
  -1   4   8       2374.25       2360.95        39.72 o                         
   0   4   8        100.68        118.37         9.98 o                         
   1   4   8       2205.71       2196.99        34.24 o                         
   2   4   8       3086.90       3235.64        40.63 o                         
   3   4   8       3951.20       3960.45        49.95 o                         
   4   4   8       7494.92       7298.92        70.10 o                         
   5   4   8        993.51        976.75        21.82 o                         
   6   4   8        622.10        705.91        25.34 o                         
   7   4   8      10567.03      10564.69       110.37 o                         
   8   4   8       3021.08       2865.51        78.29 o                         
   9   4   8        206.95        248.69        26.32 o                         
  10   4   8       1799.83       1857.11        87.67 o                         
  11   4   8       3417.20       3415.46       126.92 o                         
  -6   5   8       2173.03       2249.60        73.24 o                         
  -5   5   8       3362.17       3475.01        78.87 o                         
  -4   5   8        191.62        235.39        20.24 o                         
  -3   5   8        417.92        426.76        24.01 o                         
  -2   5   8       1567.27       1549.01        39.51 o                         
  -1   5   8         33.63         44.58         8.46 o                         
   0   5   8      18377.40      18281.01       151.38 o                         
   1   5   8       5579.46       5602.00        64.29 o                         
   2   5   8       1058.28       1152.47        33.30 o                         
   3   5   8      23139.31      23001.72       169.84 o                         
   4   5   8      45635.70      45218.50       320.91 o                         
   5   5   8       7980.46       7850.25        83.66 o                         
   6   5   8       6240.62       6236.53        78.26 o                         
   7   5   8      16218.69      16150.30       142.71 o                         
   8   5   8       5967.26       5955.47       135.88 o                         
   9   5   8        188.12        163.68        30.28 o                         
  10   5   8        306.89        261.80        34.64 o                         
  11   5   8          5.03         37.61        27.23 o                         
  12   5   8         51.11         93.94        72.66 o                         
  -6   6   8         29.03         79.97        24.85 o                         
  -5   6   8         42.95         60.52        21.35 o                         
  -4   6   8       2377.57       2375.55        62.78 o                         
  -3   6   8       3732.42       3757.84        72.02 o                         
  -2   6   8         42.02         66.96        14.20 o                         
  -1   6   8       1651.19       1720.19        40.20 o                         
   0   6   8       5334.61       5195.82        71.01 o                         
   1   6   8       2948.46       2896.41        44.64 o                         
   2   6   8        860.72        814.74        22.54 o                         
   3   6   8       1688.36       1702.62        30.83 o                         
   4   6   8       3051.69       3048.97        46.61 o                         
   5   6   8       3167.63       3174.18        55.55 o                         
   6   6   8       1076.18       1050.47        30.99 o                         
   7   6   8         70.10        124.65        12.45 o                         
   8   6   8        145.49        101.22        20.70 o                         
   9   6   8         95.75        110.53        25.68 o                         
  10   6   8       1770.67       1893.61        81.70 o                         
  11   6   8       4001.60       4058.31       138.08 o                         
  12   6   8        381.74        485.12       107.22 o                         
  -5   7   8       5884.21       6185.57       122.24 o                         
  -4   7   8       9523.52       9559.70       143.68 o                         
  -3   7   8       8509.40       8697.25       143.38 o                         
  -2   7   8       9030.43       9145.93       118.81 o                         
  -1   7   8       7643.97       7595.88       112.12 o                         
   0   7   8       2739.20       2750.26        51.54 o                         
   1   7   8       4262.74       4336.42        62.24 o                         
   2   7   8       2962.79       2954.46        44.46 o                         
   3   7   8         85.72        134.61        11.43 o                         
   4   7   8       1630.58       1587.44        32.88 o                         
   5   7   8       1020.06       1080.28        28.68 o                         
   6   7   8       1194.27       1202.35        32.17 o                         
   7   7   8      11821.80      11910.90       116.02 o                         
   8   7   8       3592.98       3645.86        98.55 o                         
   9   7   8        317.61        317.84        37.62 o                         
  10   7   8      10410.78      10170.15       221.26 o                         
  11   7   8       8811.72       9000.07       196.78 o                         
  12   7   8       1070.57        728.08       113.32 o                         
  -4   8   8        842.30        834.05        43.37 o                         
  -3   8   8       1101.83       1098.36        40.75 o                         
  -2   8   8       2505.43       2540.22        66.49 o                         
  -1   8   8         70.49        115.90        15.73 o                         
   0   8   8       2961.34       3022.85        59.68 o                         
   1   8   8          0.44         33.52        12.94 o                         
   2   8   8         97.16        131.31        13.62 o                         
   3   8   8      10643.66      10549.45       110.00 o                         
   4   8   8       7395.78       7360.76        82.43 o                         
   5   8   8         18.91         60.70        10.16 o                         
   6   8   8       1548.92       1558.16        35.25 o                         
   7   8   8       6179.18       6362.83       158.40 o                         
   8   8   8        755.04        777.16        46.96 o                         
   9   8   8         30.66         15.31        20.86 o                         
  10   8   8       1012.17        966.44        60.02 o                         
  11   8   8        743.54        747.34        75.21 o                         
  -4   9   8        287.23        336.16        63.21 o                         
  -3   9   8         26.64         39.60        17.37 o                         
  -2   9   8          6.84         -0.72        14.47 o                         
  -1   9   8       4840.45       4964.16        82.90 o                         
   0   9   8       8275.26       8222.64       112.50 o                         
   1   9   8       5209.85       5184.38        87.45 o                         
   2   9   8       7891.05       7863.80        96.97 o                         
   3   9   8      19102.51      19100.18       171.62 o                         
   4   9   8      12743.36      12842.77       128.33 o                         
   5   9   8       8895.10       8933.75       111.18 o                         
   6   9   8       7507.28       7747.72       102.57 o                         
   7   9   8       1613.65       1689.97        92.15 o                         
   8   9   8       1277.43       1337.88        62.02 o                         
   9   9   8       1118.83       1186.02        86.69 o                         
  10   9   8        865.13        857.66        59.77 o                         
  11   9   8       1392.89       1452.69       208.43 o                         
  -3  10   8        545.78        476.11        97.59 o                         
  -2  10   8        357.63        436.92        30.90 o                         
  -1  10   8       3392.49       3330.80        74.29 o                         
   0  10   8       1233.45       1270.16        40.82 o                         
   1  10   8        685.43        713.52        31.42 o                         
   2  10   8       2039.58       2078.94        53.31 o                         
   3  10   8        752.64        747.01        34.26 o                         
   4  10   8          9.54         50.32        14.91 o                         
   5  10   8       1576.98       1632.54        42.89 o                         
   6  10   8        151.40        233.15        17.46 o                         
   7  10   8       2486.91       2582.63       100.70 o                         
   8  10   8        487.94        515.55        51.93 o                         
   9  10   8         59.43         39.39        28.76 o                         
  10  10   8       4427.52       4533.92       191.48 o                         
  -2  11   8       2632.40       2356.77       149.35 o                         
  -1  11   8       1044.64       1028.56        71.68 o                         
   0  11   8        784.02        786.21        34.32 o                         
   1  11   8       1355.01       1395.53        46.35 o                         
   2  11   8         41.90         58.48        15.24 o                         
   3  11   8       2080.90       2119.95        54.60 o                         
   4  11   8        127.78        145.39        17.88 o                         
   5  11   8         53.52         57.79        14.69 o                         
   6  11   8       5921.08       6117.74       125.41 o                         
   7  11   8       6572.19       6749.49       269.00 o                         
   8  11   8       1760.24       1766.96        93.03 o                         
   9  11   8       4594.86       4634.79       268.46 o                         
   0  12   8       1736.08       1663.15        83.81 o                         
   1  12   8         11.10         27.68        16.67 o                         
   2  12   8       3864.07       3815.81        86.83 o                         
   3  12   8       9391.72       9282.05       135.03 o                         
   4  12   8        698.52        737.25        35.42 o                         
   5  12   8        768.69        765.73        35.39 o                         
   6  12   8       3193.45       3108.58       136.25 o                         
   7  12   8        841.26        939.07        72.19 o                         
   8  12   8        218.80        224.89        65.52 o                         
   2  13   8       5740.71       5846.32       392.40 o                         
   3  13   8       7103.53       7140.55       135.78 o                         
   4  13   8       3493.02       3334.81        91.80 o                         
   5  13   8       3621.89       3419.35        89.66 o                         
  -2 -10   9       5069.27       4930.76       135.72 o                         
   1 -10   9       2567.93       2004.20       225.95 o                         
  -2  -9   9       8416.79       8370.68       162.65 o                         
  -1  -9   9       4804.68       4863.23       112.02 o                         
   0  -9   9       2695.80       2631.30        71.86 o                         
   1  -9   9       4722.89       4695.27       113.38 o                         
   2  -9   9       2848.94       2488.82       166.55 o                         
   3  -9   9        114.40         36.60        40.53 o                         
  -5  -8   9        635.51        674.30       131.13 o                         
  -4  -8   9         49.87         18.48        52.54 o                         
  -3  -8   9        372.28        336.37        26.02 o                         
  -2  -8   9         61.64         38.37        19.81 o                         
  -1  -8   9          1.03         11.36        18.30 o                         
   0  -8   9         45.33         28.64        18.20 o                         
   1  -8   9       1361.70       1383.52        50.68 o                         
   2  -8   9       1998.50       1972.33        64.61 o                         
   3  -8   9         88.95         68.98        20.55 o                         
   4  -8   9       3283.97       3021.98       190.83 o                         
   5  -8   9       7512.91       7347.55       606.77 o                         
  -6  -7   9        710.85        699.93       126.89 o                         
  -5  -7   9        311.24        167.49        59.83 o                         
  -4  -7   9         67.21         16.37        31.63 o                         
  -3  -7   9         16.91        -15.86        15.86 o                         
  -2  -7   9       1547.06       1524.27        49.22 o                         
  -1  -7   9         91.67         68.88        18.30 o                         
   0  -7   9        380.56        338.28        31.22 o                         
   1  -7   9       5916.11       5978.19       190.58 o                         
   2  -7   9       7991.86       8000.32       147.32 o                         
   3  -7   9       1433.89       1403.41        47.69 o                         
   4  -7   9       4916.01       4967.02       101.79 o                         
   5  -7   9      12182.65      11977.55       157.10 o                         
   6  -7   9       4262.93       4060.46       178.78 o                         
  -6  -6   9       1446.74       1381.32       105.70 o                         
  -5  -6   9       1185.94       1148.08        85.25 o                         
  -4  -6   9       1232.42       1244.47        62.92 o                         
  -3  -6   9       7638.18       7731.99       112.56 o                         
  -2  -6   9       5663.87       5715.60        95.26 o                         
  -1  -6   9       1055.99       1058.08        40.02 o                         
   0  -6   9       1722.85       1758.92        59.10 o                         
   1  -6   9       2786.81       2811.02        63.73 o                         
   2  -6   9        165.93        160.80        17.98 o                         
   3  -6   9          6.60          2.45        12.99 o                         
   4  -6   9         38.92         29.48        14.86 o                         
   5  -6   9        214.54        237.71        22.10 o                         
   6  -6   9         15.21         16.30        15.31 o                         
   7  -6   9        125.15        133.14        21.07 o                         
  -6  -5   9       6274.06       6047.53       159.33 o                         
  -5  -5   9       1972.66       1954.71        85.61 o                         
  -4  -5   9       2930.26       2850.39        68.75 o                         
  -3  -5   9      12236.50      12563.72       141.42 o                         
  -2  -5   9       6754.73       6988.60        94.92 o                         
  -1  -5   9       2837.85       2761.41        59.16 o                         
   0  -5   9       3148.13       3124.30        63.10 o                         
   1  -5   9       1786.88       1833.23        46.65 o                         
   2  -5   9         48.90         72.11        15.63 o                         
   3  -5   9        285.18        278.13        19.71 o                         
   4  -5   9       1071.57       1030.21        37.48 o                         
   5  -5   9       2590.93       2699.73        59.30 o                         
   6  -5   9        430.47        421.47        25.82 o                         
   7  -5   9        379.42        389.88        24.83 o                         
   8  -5   9       5368.68       5406.42       112.54 o                         
  -6  -4   9       1508.66       1536.34        65.92 o                         
  -5  -4   9        523.38        478.99        42.07 o                         
  -4  -4   9         20.52         36.07        13.66 o                         
  -3  -4   9          3.44         23.03        13.71 o                         
  -2  -4   9        209.13        201.16        16.01 o                         
  -1  -4   9         13.40         26.08        12.59 o                         
   0  -4   9       3480.91       3405.99        60.78 o                         
   1  -4   9      12664.44      12394.00       221.38 o                         
   2  -4   9       4727.40       4740.54        77.17 o                         
   3  -4   9       2533.31       2618.25        55.02 o                         
   4  -4   9      13792.00      13951.34       155.35 o                         
   5  -4   9      10270.17      10267.67       120.16 o                         
   6  -4   9        957.06       1002.36        36.01 o                         
   7  -4   9        700.30        754.24        33.58 o                         
   8  -4   9       1981.71       1991.24        53.18 o                         
   9  -4   9        491.88        450.77        89.12 o                         
  -7  -3   9          9.78          0.96        43.49 o                         
  -6  -3   9         63.97         57.20        33.09 o                         
  -5  -3   9        525.43        518.77        41.14 o                         
  -4  -3   9         40.11         41.12        16.86 o                         
  -3  -3   9       5689.81       5736.74        85.46 o                         
  -2  -3   9       1080.62       1117.48        33.39 o                         
  -1  -3   9         28.76         31.64        12.23 o                         
   0  -3   9       4393.35       4322.66        63.51 o                         
   1  -3   9      13704.63      13317.63       137.70 o                         
   2  -3   9       4580.58       4520.84        63.75 o                         
   3  -3   9       4507.25       4527.93        72.59 o                         
   4  -3   9      12689.25      12842.18       139.63 o                         
   5  -3   9       8250.89       8255.22        96.90 o                         
   6  -3   9       3057.75       3034.80        56.72 o                         
   7  -3   9       1539.96       1565.39        44.24 o                         
   8  -3   9        173.77        194.34        19.60 o                         
   9  -3   9         30.91         -1.55        27.80 o                         
  -7  -2   9       4103.66       4086.85       170.00 o                         
  -6  -2   9       8115.22       7908.66       152.76 o                         
  -5  -2   9       1835.42       1756.01        57.64 o                         
  -4  -2   9       2876.51       2821.99        55.06 o                         
  -3  -2   9      13203.73      13332.35       133.44 o                         
  -2  -2   9       4497.56       4644.94        72.83 o                         
  -1  -2   9        433.82        496.47        22.07 o                         
   0  -2   9       1387.62       1409.13        35.28 o                         
   1  -2   9       1573.41       1499.77        30.89 o                         
   2  -2   9         59.13         72.39        11.07 o                         
   3  -2   9         96.27         83.55        11.50 o                         
   4  -2   9       1656.62       1624.45        39.88 o                         
   5  -2   9       1091.38       1120.24        33.33 o                         
   6  -2   9       1108.83       1140.96        37.78 o                         
   7  -2   9       2860.36       2776.96        60.76 o                         
   8  -2   9       6736.40       6728.00       102.36 o                         
   9  -2   9       3109.31       3120.85        97.75 o                         
  10  -2   9       1712.75       1600.26       169.75 o                         
  -7  -1   9       3149.15       2951.31       139.83 o                         
  -6  -1   9       4963.36       5028.13       111.27 o                         
  -5  -1   9       6128.29       5823.07        88.80 o                         
  -4  -1   9       4747.43       4702.66        70.72 o                         
  -3  -1   9       3978.40       3926.94        60.77 o                         
  -2  -1   9       6048.61       6120.34        82.42 o                         
  -1  -1   9       4062.75       4097.92        68.83 o                         
   0  -1   9        441.45        485.50        19.85 o                         
   1  -1   9        487.05        561.30        17.98 o                         
   2  -1   9        902.91        893.51        23.33 o                         
   3  -1   9        381.29        400.76        18.50 o                         
   4  -1   9       9444.29       9333.50       105.01 o                         
   5  -1   9       2129.94       2111.48        43.36 o                         
   6  -1   9         34.47         41.22        12.81 o                         
   7  -1   9       5509.72       5577.65        82.76 o                         
   8  -1   9       9948.58      10121.35       121.66 o                         
   9  -1   9        905.45        896.86        56.37 o                         
  10  -1   9       1031.51       1117.32        81.10 o                         
  -7   0   9         86.98         42.98       140.25 o                         
  -6   0   9         34.24         36.92        24.83 o                         
  -5   0   9        790.99        743.47        27.34 o                         
  -4   0   9         41.19         39.76        13.42 o                         
  -3   0   9       6964.93       6789.93        80.84 o                         
  -2   0   9       1002.28       1033.60        30.23 o                         
  -1   0   9        205.09        248.68        13.64 o                         
   0   0   9      16446.54      17010.35       162.24 o                         
   1   0   9      31139.03      31883.04       237.73 o                         
   2   0   9       3437.06       3365.02        46.55 o                         
   3   0   9       6392.37       6509.84        72.57 o                         
   4   0   9      25711.21      25368.94       194.85 o                         
   5   0   9       7026.57       6745.70        90.45 o                         
   6   0   9         39.80         61.02        11.95 o                         
   7   0   9        801.49        805.35        28.88 o                         
   8   0   9        904.00        910.15        35.76 o                         
   9   0   9         95.06        100.08        28.99 o                         
  10   0   9        392.42        365.46        39.79 o                         
  11   0   9        360.14        250.40        55.13 o                         
  -7   1   9        661.40        707.83       119.03 o                         
  -6   1   9        488.53        491.43        55.13 o                         
  -5   1   9         41.65         31.86        12.83 o                         
  -4   1   9        628.57        579.77        24.37 o                         
  -3   1   9       5094.54       5040.63        70.46 o                         
  -2   1   9       2334.87       2174.09        42.57 o                         
  -1   1   9       1518.20       1484.21        31.98 o                         
   0   1   9       6309.85       6425.08        72.15 o                         
   1   1   9      14990.57      15377.24       142.54 o                         
   2   1   9       5893.08       5592.37        74.36 o                         
   3   1   9       4291.12       4119.79        60.68 o                         
   4   1   9       3588.79       3741.18        58.28 o                         
   5   1   9       4327.32       4300.49        65.55 o                         
   6   1   9        995.62       1034.69        30.63 o                         
   7   1   9         95.98        110.19        13.20 o                         
   8   1   9       1188.03       1200.47        37.47 o                         
   9   1   9          2.92         18.89        23.25 o                         
  10   1   9        301.00        310.08        39.32 o                         
  11   1   9       4227.71       4354.11       223.29 o                         
  -7   2   9       5831.11       5511.00       360.04 o                         
  -6   2   9       4896.59       4839.39       222.91 o                         
  -5   2   9       4433.16       4378.66        77.32 o                         
  -4   2   9       5996.50       5912.77       109.62 o                         
  -3   2   9       4405.76       4395.74        66.05 o                         
  -2   2   9       2185.39       2084.84        46.17 o                         
  -1   2   9       1649.59       1590.37        34.55 o                         
   0   2   9         10.47         18.85        10.39 o                         
   1   2   9        293.52        283.12        15.62 o                         
   2   2   9        635.84        675.75        22.23 o                         
   3   2   9       1269.59       1340.74        27.64 o                         
   4   2   9      13076.27      13566.11       149.11 o                         
   5   2   9       3419.69       3431.10        58.46 o                         
   6   2   9       1386.68       1474.35        34.46 o                         
   7   2   9      20461.40      20938.68       185.19 o                         
   8   2   9      16502.85      16956.88       166.70 o                         
   9   2   9       1553.20       1636.11        72.81 o                         
  10   2   9       3807.98       3969.15       120.99 o                         
  11   2   9       7150.66       7180.73       293.66 o                         
  -6   3   9       2858.08       2945.80       136.73 o                         
  -5   3   9       2987.29       2931.98        67.31 o                         
  -4   3   9       1931.34       1962.71        49.40 o                         
  -3   3   9         51.89         78.38        13.60 o                         
  -2   3   9       2278.07       2213.87        41.74 o                         
  -1   3   9        341.61        358.90        15.91 o                         
   0   3   9       3048.94       3058.47        46.64 o                         
   1   3   9       2852.95       2897.07        43.20 o                         
   2   3   9        691.35        696.14        19.76 o                         
   3   3   9       2111.84       2003.17        31.54 o                         
   4   3   9      13027.26      13014.69       124.31 o                         
   5   3   9       1098.78       1069.12        30.35 o                         
   6   3   9         71.85         88.34        13.50 o                         
   7   3   9       7661.92       7625.11       105.46 o                         
   8   3   9       7288.65       7218.62       103.81 o                         
   9   3   9       1257.52       1230.83        57.62 o                         
  10   3   9        970.23        998.41        60.77 o                         
  11   3   9       1287.66       1254.05        87.04 o                         
  -6   4   9        135.66         64.56        59.19 o                         
  -5   4   9         18.05         16.64        15.59 o                         
  -4   4   9       3575.54       3452.18        67.77 o                         
  -3   4   9       7993.54       7873.99       103.13 o                         
  -2   4   9       2779.18       2766.50        52.06 o                         
  -1   4   9       8286.04       8260.33       109.99 o                         
   0   4   9      26386.50      26411.39       229.20 o                         
   1   4   9      16513.25      16698.23       141.75 o                         
   2   4   9       4639.55       4714.23        56.33 o                         
   3   4   9      11371.10      11141.74       108.54 o                         
   4   4   9       4786.94       4759.28        58.12 o                         
   5   4   9       2710.22       2746.19        47.13 o                         
   6   4   9        728.14        843.33        30.28 o                         
   7   4   9        505.00        527.38        22.44 o                         
   8   4   9        722.24        679.94        37.39 o                         
   9   4   9        217.64        246.21        39.12 o                         
  10   4   9       1290.71       1339.08        75.45 o                         
  11   4   9       5954.75       5986.40       174.43 o                         
  -6   5   9         63.85         84.03        63.37 o                         
  -5   5   9         65.91         77.18        19.55 o                         
  -4   5   9       4113.51       4303.45        83.20 o                         
  -3   5   9       3409.43       3381.60        68.61 o                         
  -2   5   9       1205.11       1134.84        35.56 o                         
  -1   5   9       4610.09       4661.27        67.74 o                         
   0   5   9       7606.42       7685.31        84.58 o                         
   1   5   9       4042.05       4124.74        56.98 o                         
   2   5   9       6416.90       6491.28        73.25 o                         
   3   5   9       1325.26       1289.26        28.12 o                         
   4   5   9        160.43        209.84        14.36 o                         
   5   5   9         85.35        105.24        11.13 o                         
   6   5   9        154.89        201.53        14.87 o                         
   7   5   9       5267.78       5383.21        75.05 o                         
   8   5   9       3966.71       3865.67       108.90 o                         
   9   5   9         26.76         12.42        28.66 o                         
  10   5   9        931.25        843.04        60.63 o                         
  11   5   9       4707.05       4856.97       154.52 o                         
  -5   6   9       1276.00       1293.03        53.74 o                         
  -4   6   9       2280.06       2408.98        65.95 o                         
  -3   6   9       1774.81       1870.91        52.42 o                         
  -2   6   9       2079.53       2129.32        50.49 o                         
  -1   6   9          9.11          4.59        12.21 o                         
   0   6   9       1076.39       1063.63        31.26 o                         
   1   6   9         48.75         55.28         9.58 o                         
   2   6   9          9.02         16.91         7.58 o                         
   3   6   9      11248.08      11248.80       104.98 o                         
   4   6   9      11609.13      11819.72       133.07 o                         
   5   6   9       2967.93       2986.30        56.37 o                         
   6   6   9       9862.71       9763.88       115.20 o                         
   7   6   9      20913.60      20794.35       208.83 o                         
   8   6   9       8503.76       8469.31       158.55 o                         
   9   6   9       4517.45       4517.31       125.21 o                         
  10   6   9       3440.04       3443.09       124.26 o                         
  11   6   9       1728.69       1843.25       123.69 o                         
  -5   7   9        912.79        846.92       130.03 o                         
  -4   7   9       1879.45       1974.15        61.80 o                         
  -3   7   9        179.93        192.07        21.22 o                         
  -2   7   9       1032.49       1074.25        38.02 o                         
  -1   7   9       2586.69       2642.35        57.44 o                         
   0   7   9       7606.11       7652.43        94.06 o                         
   1   7   9         61.47         63.17        11.00 o                         
   2   7   9         41.92         68.09        10.11 o                         
   3   7   9       7566.07       7483.07        81.96 o                         
   4   7   9       3449.59       3452.43        52.64 o                         
   5   7   9        718.17        716.83        24.76 o                         
   6   7   9       1938.15       2006.72        42.07 o                         
   7   7   9       2761.62       2783.07        49.48 o                         
   8   7   9        903.30        948.22        51.10 o                         
   9   7   9       1288.30       1277.33        61.20 o                         
  10   7   9         89.73        131.37        36.65 o                         
  11   7   9        524.20        491.93        67.43 o                         
  -4   8   9       8142.44       8042.65       296.56 o                         
  -3   8   9       7748.87       7816.45       117.57 o                         
  -2   8   9       3484.10       3539.59        88.88 o                         
  -1   8   9      10594.93      10664.74       139.19 o                         
   0   8   9      18440.50      18647.83       180.66 o                         
   1   8   9       7065.72       7149.82        94.01 o                         
   2   8   9       5499.39       5415.41        78.44 o                         
   3   8   9       1875.33       1839.81        38.89 o                         
   4   8   9        796.82        840.23        28.27 o                         
   5   8   9        809.99        857.60        27.96 o                         
   6   8   9          0.59          5.54         9.61 o                         
   7   8   9       2993.08       3071.36        58.76 o                         
   8   8   9        619.28        606.72        39.20 o                         
   9   8   9         63.50         33.01        20.14 o                         
  10   8   9       4035.68       4024.29       114.92 o                         
  11   8   9       6083.03       6276.62       268.49 o                         
  -3   9   9       2532.61       2276.26       130.14 o                         
  -2   9   9       4039.23       4209.74        82.18 o                         
  -1   9   9        469.43        507.82        31.90 o                         
   0   9   9        467.84        492.47        28.04 o                         
   1   9   9       3489.70       3582.32        69.97 o                         
   2   9   9        717.45        726.37        29.40 o                         
   3   9   9       2358.12       2371.66        50.27 o                         
   4   9   9        539.39        535.29        23.41 o                         
   5   9   9         46.51         60.01        11.41 o                         
   6   9   9       2365.32       2388.36        47.92 o                         
   7   9   9       6876.14       7246.91       153.55 o                         
   8   9   9        574.56        574.58        40.59 o                         
   9   9   9        358.12        376.57        36.73 o                         
  10   9   9       2501.70       2590.03       101.81 o                         
  -2  10   9       1580.32       1487.84       181.55 o                         
  -1  10   9        949.19       1011.66        43.59 o                         
   0  10   9       3560.61       3528.05        73.53 o                         
   1  10   9         36.60         45.79        15.45 o                         
   2  10   9       1582.14       1638.58        49.17 o                         
   3  10   9      17350.36      17342.56       194.34 o                         
   4  10   9       8991.68       8951.74       124.92 o                         
   5  10   9       3671.03       3751.17        68.18 o                         
   6  10   9      10270.40      10404.34       128.36 o                         
   7  10   9      10459.77      10898.11       282.99 o                         
   8  10   9       2622.26       2605.02        99.59 o                         
   9  10   9       1720.34       1774.95        83.98 o                         
  10  10   9       1108.61       1286.80       130.50 o                         
  -1  11   9       2001.57       1741.11       214.27 o                         
   0  11   9       3257.53       3120.56       154.95 o                         
   1  11   9        833.48        769.27        35.55 o                         
   2  11   9        970.06        979.96        39.83 o                         
   3  11   9        901.06        919.46        37.33 o                         
   4  11   9       2765.08       2657.04        61.24 o                         
   5  11   9       1576.76       1619.47        48.01 o                         
   6  11   9        294.36        357.28        23.11 o                         
   7  11   9          4.23         68.98        32.99 o                         
   8  11   9        791.65        872.75        69.61 o                         
   9  11   9         33.67         83.81        50.69 o                         
   0  12   9       2478.61       2151.25       153.62 o                         
   1  12   9       4758.92       4716.71       201.08 o                         
   2  12   9       2523.78       2572.01        72.19 o                         
   3  12   9        235.09        234.29        27.10 o                         
   4  12   9         41.17         46.92        16.73 o                         
   5  12   9       1261.58       1236.90        44.73 o                         
   6  12   9       1475.83       1513.33        96.15 o                         
   7  12   9       5172.80       6188.52       258.99 o                         
   8  12   9         69.86         45.13        42.55 o                         
   3  13   9       3934.53       4044.26       342.34 o                         
   4  13   9       1298.61       1202.89        52.80 o                         
   5  13   9        298.79        365.41        30.65 o                         
  -2  -9  10        591.93        510.33        45.18 o                         
   0  -9  10        576.12        395.23        94.63 o                         
   2  -9  10       2418.01       2058.11       223.95 o                         
  -4  -8  10        165.52        231.84        89.16 o                         
  -3  -8  10       3618.50       3595.42       213.18 o                         
  -2  -8  10       6706.68       6463.84       128.04 o                         
  -1  -8  10       3417.53       3258.89        79.12 o                         
   0  -8  10       3602.01       3464.27        86.95 o                         
   1  -8  10      10547.65      10705.09       311.54 o                         
   2  -8  10       6022.09       6257.15       162.94 o                         
   3  -8  10       2331.63       2141.90       244.74 o                         
   4  -8  10       1908.25       1737.07       136.23 o                         
  -4  -7  10         56.72          5.27        45.07 o                         
  -3  -7  10       1021.38        952.87        41.07 o                         
  -2  -7  10       1663.91       1637.97        53.27 o                         
  -1  -7  10        121.71         94.45        18.10 o                         
   0  -7  10        160.59        188.02        26.31 o                         
   1  -7  10        261.88        313.75        29.25 o                         
   2  -7  10        134.06        122.99        22.52 o                         
   3  -7  10        159.63        180.64        22.15 o                         
   4  -7  10        444.89        517.56        32.30 o                         
   5  -7  10       1332.26       1279.10        96.06 o                         
  -4  -6  10       1774.88       1651.35       109.93 o                         
  -3  -6  10         67.31         56.96        16.42 o                         
  -2  -6  10        141.57        153.46        19.05 o                         
  -1  -6  10        141.27         84.22        17.65 o                         
   0  -6  10        376.63        357.19        26.33 o                         
   1  -6  10       3342.84       3254.50        91.51 o                         
   2  -6  10        866.18        832.23        40.94 o                         
   3  -6  10        218.36        237.74        22.73 o                         
   4  -6  10       6180.92       6281.55       108.64 o                         
   5  -6  10       8636.43       8764.01       135.49 o                         
   6  -6  10       1640.25       1625.77        55.91 o                         
   7  -6  10       3283.39       3165.43       213.66 o                         
  -5  -5  10          3.35        -18.25        26.03 o                         
  -4  -5  10          4.59          9.97        23.20 o                         
  -3  -5  10       4572.55       4588.24        88.80 o                         
  -2  -5  10       6185.61       6332.05        96.62 o                         
  -1  -5  10        392.57        393.18        24.45 o                         
   0  -5  10       1681.94       1625.65        47.70 o                         
   1  -5  10      12397.38      12454.19       195.23 o                         
   2  -5  10       2054.83       2009.90        54.32 o                         
   3  -5  10        136.58        142.00        16.68 o                         
   4  -5  10       1100.94       1093.11        43.13 o                         
   5  -5  10       2291.54       2314.22        57.19 o                         
   6  -5  10        182.09        188.15        19.25 o                         
   7  -5  10        446.15        458.38        29.94 o                         
   8  -5  10         65.19        135.32        74.80 o                         
  -6  -4  10       1750.12       1595.01       128.54 o                         
  -5  -4  10        922.94        839.68        52.23 o                         
  -4  -4  10       1068.72       1028.57        39.26 o                         
  -3  -4  10       6834.13       6988.42       113.05 o                         
  -2  -4  10      14359.65      14541.89       155.53 o                         
  -1  -4  10       5670.46       5681.84        88.41 o                         
   0  -4  10       6802.52       6675.39        93.09 o                         
   1  -4  10      10482.44      10329.80       121.63 o                         
   2  -4  10       6940.69       6916.21       103.46 o                         
   3  -4  10       1116.29       1157.09        40.55 o                         
   4  -4  10        161.41        149.34        18.19 o                         
   5  -4  10          0.38         10.30        14.53 o                         
   6  -4  10         57.21         65.73        16.18 o                         
   7  -4  10        546.21        573.14        31.82 o                         
   8  -4  10       3856.91       3858.42        86.90 o                         
  -6  -3  10       2267.60       2403.10       136.81 o                         
  -5  -3  10        527.93        576.76        42.90 o                         
  -4  -3  10        718.22        686.38        31.98 o                         
  -3  -3  10        189.06        228.07        18.11 o                         
  -2  -3  10        168.87        190.02        17.87 o                         
  -1  -3  10        472.05        463.98        21.62 o                         
   0  -3  10         61.31         64.63        14.30 o                         
   1  -3  10       2350.44       2250.35        54.26 o                         
   2  -3  10         88.22        104.68        14.57 o                         
   3  -3  10        173.88        172.75        15.43 o                         
   4  -3  10       9579.25       9794.01       121.08 o                         
   5  -3  10       8545.86       8621.37       118.80 o                         
   6  -3  10        520.05        614.87        30.08 o                         
   7  -3  10       3046.97       3106.00        69.84 o                         
   8  -3  10       7919.44       8076.16       121.64 o                         
   9  -3  10       1011.41        941.26        47.70 o                         
  -6  -2  10       1021.49       1058.81        78.17 o                         
  -5  -2  10       1269.27       1159.33        54.83 o                         
  -4  -2  10        505.76        545.40        26.87 o                         
  -3  -2  10        380.38        387.33        22.56 o                         
  -2  -2  10        385.02        438.83        23.26 o                         
  -1  -2  10        269.04        278.55        18.39 o                         
   0  -2  10       1602.49       1599.32        38.26 o                         
   1  -2  10      12557.35      12525.01       134.65 o                         
   2  -2  10       1587.08       1557.34        41.14 o                         
   3  -2  10       1231.24       1161.35        32.08 o                         
   4  -2  10      15351.98      15310.84       154.51 o                         
   5  -2  10      13810.03      13843.73       140.77 o                         
   6  -2  10       2395.17       2439.48        58.30 o                         
   7  -2  10       3471.72       3450.83        68.55 o                         
   8  -2  10       6182.18       6116.08        96.82 o                         
   9  -2  10       1928.07       1993.91        88.47 o                         
  10  -2  10        151.19        250.30        71.85 o                         
  -6  -1  10       1110.18       1063.33       117.94 o                         
  -5  -1  10        126.97        152.05        23.07 o                         
  -4  -1  10       2858.02       2754.18        55.06 o                         
  -3  -1  10      11300.26      11488.24       125.28 o                         
  -2  -1  10       6560.00       6715.15        91.04 o                         
  -1  -1  10       1264.22       1333.42        37.03 o                         
   0  -1  10       7057.92       7331.23        92.12 o                         
   1  -1  10       4650.14       4866.65        69.58 o                         
   2  -1  10       1186.57       1196.30        33.37 o                         
   3  -1  10        140.16        166.08        13.56 o                         
   4  -1  10         44.07         42.60        11.22 o                         
   5  -1  10         42.94         23.40        11.97 o                         
   6  -1  10        252.58        235.88        18.59 o                         
   7  -1  10        906.80        945.10        34.16 o                         
   8  -1  10       3703.83       3774.13        71.22 o                         
   9  -1  10        330.29        325.55        38.37 o                         
  10  -1  10        434.09        408.12        61.13 o                         
  -6   0  10       3421.35       3244.09       149.38 o                         
  -5   0  10        758.24        740.29        43.83 o                         
  -4   0  10       4806.46       4659.11        75.67 o                         
  -3   0  10      10655.03      10679.20       115.62 o                         
  -2   0  10       7081.75       7113.05        90.31 o                         
  -1   0  10       6290.84       6239.06        81.10 o                         
   0   0  10       6758.13       7034.07        91.70 o                         
   1   0  10       1956.90       2053.75        42.97 o                         
   2   0  10       2173.52       2143.51        41.07 o                         
   3   0  10       1416.00       1483.42        34.18 o                         
   4   0  10       1905.65       1933.47        43.55 o                         
   5   0  10       1990.51       1967.61        45.99 o                         
   6   0  10        219.88        216.69        17.32 o                         
   7   0  10       1365.45       1379.08        39.97 o                         
   8   0  10       7403.92       7270.97       105.51 o                         
   9   0  10       1519.27       1589.70        75.88 o                         
  10   0  10        275.90        388.36        50.40 o                         
  -6   1  10       1440.22       1277.39       204.44 o                         
  -5   1  10       1010.22        921.48        35.88 o                         
  -4   1  10        123.63         98.26        13.11 o                         
  -3   1  10          1.70         -9.24        12.86 o                         
  -2   1  10        204.26        197.07        15.08 o                         
  -1   1  10          1.53         22.32        11.27 o                         
   0   1  10       6183.26       6223.83        77.54 o                         
   1   1  10       7383.73       7752.30        84.83 o                         
   2   1  10       1702.03       1752.44        38.79 o                         
   3   1  10       8874.45       8584.50       112.18 o                         
   4   1  10      17784.91      17588.39       158.69 o                         
   5   1  10       7899.29       8102.37        99.25 o                         
   6   1  10       2827.52       2907.06        56.57 o                         
   7   1  10       3888.78       3963.49        68.47 o                         
   8   1  10       3353.23       3481.05        67.41 o                         
   9   1  10        384.84        410.10        39.86 o                         
  10   1  10         13.91         14.64        37.87 o                         
  11   1  10         64.14         76.69        71.17 o                         
  -5   2  10       1626.51       1594.52        49.91 o                         
  -4   2  10        865.30        801.46        33.11 o                         
  -3   2  10       2851.62       2854.44        58.25 o                         
  -2   2  10         36.19         24.68        11.83 o                         
  -1   2  10         41.59         32.39        11.50 o                         
   0   2  10      11166.70      10946.55       112.50 o                         
   1   2  10       6018.04       6139.62        78.19 o                         
   2   2  10       2165.52       2225.28        41.22 o                         
   3   2  10       9634.96       9538.03       105.70 o                         
   4   2  10      17112.46      16745.43       235.83 o                         
   5   2  10       6622.63       6643.93        89.99 o                         
   6   2  10       5314.32       5570.75        79.30 o                         
   7   2  10       3368.33       3526.90        62.30 o                         
   8   2  10        143.52        211.88        17.22 o                         
   9   2  10        444.28        523.85        41.02 o                         
  10   2  10         29.53         56.43        24.95 o                         
  -5   3  10        536.65        511.39        34.67 o                         
  -4   3  10       6988.33       6986.54       107.42 o                         
  -3   3  10      11811.41      11638.91       141.16 o                         
  -2   3  10       3069.33       3075.28        65.12 o                         
  -1   3  10       2125.47       2003.60        44.76 o                         
   0   3  10       3695.51       3639.45        67.24 o                         
   1   3  10       1699.41       1640.72        40.66 o                         
   2   3  10        369.73        337.05        17.50 o                         
   3   3  10         43.74         52.12        10.15 o                         
   4   3  10        852.49        890.67        27.68 o                         
   5   3  10        180.00        201.28        18.88 o                         
   6   3  10         54.07         64.95        14.08 o                         
   7   3  10       4091.88       4159.70        77.01 o                         
   8   3  10       6671.38       6682.12       103.13 o                         
   9   3  10       1780.77       1688.34        69.51 o                         
  10   3  10       2119.73       2276.97       107.36 o                         
  11   3  10       8004.39       8308.07       480.13 o                         
  -5   4  10       4295.40       4199.17       105.49 o                         
  -4   4  10       2683.93       2722.40        66.01 o                         
  -3   4  10       5084.29       4917.00        86.76 o                         
  -2   4  10       6837.03       6646.64        94.20 o                         
  -1   4  10       1954.93       1935.30        44.53 o                         
   0   4  10         82.88        109.53        13.12 o                         
   1   4  10        149.26        172.67        14.61 o                         
   2   4  10       1223.07       1260.03        36.92 o                         
   3   4  10       1343.44       1333.25        33.23 o                         
   4   4  10       6166.08       6010.08        75.04 o                         
   5   4  10        161.27        133.21        12.86 o                         
   6   4  10        274.07        305.00        19.59 o                         
   7   4  10       7143.22       6975.38        96.25 o                         
   8   4  10       4288.72       4192.53        71.54 o                         
   9   4  10        496.06        502.78        48.92 o                         
  10   4  10       3042.41       3100.43       172.49 o                         
  11   4  10       2647.80       2782.35       262.12 o                         
  -5   5  10       1845.59       1782.88        86.29 o                         
  -4   5  10        410.86        454.86        30.90 o                         
  -3   5  10       1008.11       1105.67        43.49 o                         
  -2   5  10        158.22        146.57        17.38 o                         
  -1   5  10        764.93        737.00        31.03 o                         
   0   5  10      18954.07      19318.80       188.66 o                         
   1   5  10       7884.62       8045.50        97.22 o                         
   2   5  10       4416.68       4482.73        69.07 o                         
   3   5  10      16870.45      17058.86       153.08 o                         
   4   5  10      21674.88      21775.35       180.95 o                         
   5   5  10       3338.40       3356.06        59.64 o                         
   6   5  10       1780.42       1788.80        42.85 o                         
   7   5  10       3845.97       3820.18        67.50 o                         
   8   5  10        447.56        415.35        42.90 o                         
   9   5  10         16.23         40.23        26.50 o                         
  10   5  10         31.88          8.12        26.55 o                         
  11   5  10        272.27        473.83        84.98 o                         
  -4   6  10       1190.58       1208.54        61.22 o                         
  -3   6  10       2284.61       2261.03        64.19 o                         
  -2   6  10        329.74        341.27        23.99 o                         
  -1   6  10       1180.17       1223.57        40.62 o                         
   0   6  10       5910.71       5962.36        86.73 o                         
   1   6  10       6393.43       6444.50        87.80 o                         
   2   6  10       3344.75       3358.98        55.68 o                         
   3   6  10       4348.37       4382.63        67.46 o                         
   4   6  10       5012.40       5133.46        72.74 o                         
   5   6  10       5391.06       5527.13        84.19 o                         
   6   6  10       1918.15       1877.97        44.74 o                         
   7   6  10        488.22        519.04        23.88 o                         
   8   6  10          3.76          0.66        24.08 o                         
   9   6  10        401.32        390.44        39.92 o                         
  10   6  10       2121.95       2168.37       100.18 o                         
  11   6  10       3884.50       3957.96       227.03 o                         
  -4   7  10       4733.72       4161.61       289.83 o                         
  -3   7  10       3371.23       3606.06        87.98 o                         
  -2   7  10       3227.74       3185.91        71.78 o                         
  -1   7  10       1851.35       1903.97        54.50 o                         
   0   7  10         37.03         63.03        13.48 o                         
   1   7  10        511.46        493.24        26.42 o                         
   2   7  10       1524.98       1485.48        36.87 o                         
   3   7  10       2437.53       2499.99        45.92 o                         
   4   7  10       6329.19       6337.36        83.35 o                         
   5   7  10         17.82         44.92        11.98 o                         
   6   7  10       2264.75       2279.25        47.47 o                         
   7   7  10      17785.73      17856.94       165.21 o                         
   8   7  10       7232.37       7234.49       155.30 o                         
   9   7  10        882.20        948.82        59.20 o                         
  10   7  10       6731.47       6503.67       165.17 o                         
  11   7  10       7191.56       7378.17       315.11 o                         
  -3   8  10       1065.72        977.83        99.07 o                         
  -2   8  10       1613.02       1688.22        61.61 o                         
  -1   8  10        139.91        213.67        24.17 o                         
   0   8  10       2579.18       2584.11        68.83 o                         
   1   8  10        113.87        153.25        20.14 o                         
   2   8  10         31.93         46.09        12.68 o                         
   3   8  10       3518.56       3621.90        61.66 o                         
   4   8  10       5458.05       5436.14        78.17 o                         
   5   8  10         76.93         85.25        12.42 o                         
   6   8  10       1095.44       1147.51        33.51 o                         
   7   8  10       5747.16       5712.59        77.80 o                         
   8   8  10       2645.52       2723.83        83.19 o                         
   9   8  10       1633.95       1530.39        69.30 o                         
  10   8  10       1196.74       1258.59        65.34 o                         
  11   8  10        950.27        806.54       145.05 o                         
  -1   9  10       7235.72       7619.41       140.44 o                         
   0   9  10       9820.71       9965.35       150.29 o                         
   1   9  10       6561.48       6651.52       109.08 o                         
   2   9  10       7480.82       7556.70       102.45 o                         
   3   9  10       8094.28       8141.61       111.36 o                         
   4   9  10       4827.47       4887.96        79.86 o                         
   5   9  10       4339.32       4362.31        75.28 o                         
   6   9  10        916.10        949.28        31.43 o                         
   7   9  10        188.11        258.01        30.42 o                         
   8   9  10        319.46        338.09        32.66 o                         
   9   9  10        113.76         96.43        28.08 o                         
  10   9  10       2164.98       2329.81       180.29 o                         
  -1  10  10       3208.46       2961.78       244.72 o                         
   0  10  10       2231.45       2346.35        74.68 o                         
   1  10  10       3354.69       3329.04        81.86 o                         
   2  10  10       3970.17       4042.96        80.98 o                         
   3  10  10        184.44        210.96        21.58 o                         
   4  10  10          7.32         44.30        20.32 o                         
   5  10  10       2311.22       2320.07        55.11 o                         
   6  10  10        171.31        217.95        17.62 o                         
   7  10  10       4641.12       4701.06       171.38 o                         
   8  10  10        175.25        285.10        34.69 o                         
   9  10  10         94.57         75.50        36.01 o                         
   0  11  10        171.77        188.65        73.54 o                         
   1  11  10        629.57        627.08        54.15 o                         
   2  11  10        110.81        147.54        19.81 o                         
   3  11  10       4410.77       4478.89        92.92 o                         
   4  11  10       2709.07       2642.31        68.64 o                         
   5  11  10       1455.06       1469.33        52.20 o                         
   6  11  10       7095.15       7009.39       115.78 o                         
   7  11  10      10378.36      10939.83       386.11 o                         
   8  11  10       5764.45       5817.25       259.29 o                         
   9  11  10       4075.36       4292.66       376.47 o                         
   1  12  10         44.12        111.66        80.22 o                         
   2  12  10        914.78        984.22       118.08 o                         
   3  12  10       3361.28       3323.53        82.34 o                         
   4  12  10        784.06        787.64        39.36 o                         
   5  12  10        959.39        980.72        42.24 o                         
   6  12  10       2123.97       2572.16       155.41 o                         
   7  12  10        653.47        750.67        89.33 o                         
   8  12  10       1128.01       1213.81       129.76 o                         
   5  13  10       1240.38       1127.49        54.83 o                         
  -2  -8  11         35.14         26.08        63.94 o                         
  -1  -8  11        269.89        160.50        83.95 o                         
   0  -8  11         74.33        -13.29        41.67 o                         
   1  -8  11       1489.49       1417.93       169.49 o                         
  -3  -7  11        246.35        193.46        58.35 o                         
  -2  -7  11       3814.39       3662.06        98.93 o                         
  -1  -7  11        754.14        778.75        42.98 o                         
   0  -7  11       1422.75       1394.00        52.35 o                         
   1  -7  11       9520.46       9647.11       254.74 o                         
   2  -7  11       9426.97       9631.63       263.36 o                         
   3  -7  11       2936.89       2681.93       142.17 o                         
   4  -7  11       4328.42       4118.09       245.19 o                         
   5  -7  11       6883.40       6453.99       381.30 o                         
  -3  -6  11       2171.95       2151.13        66.64 o                         
  -2  -6  11       1935.47       2057.56        59.86 o                         
  -1  -6  11        375.88        349.30        26.48 o                         
   0  -6  11        164.36        134.81        19.97 o                         
   1  -6  11        725.30        741.14        37.82 o                         
   2  -6  11        613.02        605.58        36.44 o                         
   3  -6  11        426.67        422.63        33.76 o                         
   4  -6  11         22.64         36.11        24.56 o                         
   5  -6  11         47.40        113.56        50.14 o                         
   6  -6  11         65.23          1.20        44.10 o                         
  -4  -5  11       2828.11       2736.35       145.24 o                         
  -3  -5  11       5188.37       5109.93       102.12 o                         
  -2  -5  11       2257.21       2329.62        58.66 o                         
  -1  -5  11       1104.32       1144.34        41.41 o                         
   0  -5  11        816.12        780.04        34.96 o                         
   1  -5  11        191.62        180.31        19.50 o                         
   2  -5  11        573.70        587.29        30.68 o                         
   3  -5  11         16.11         -5.58        15.85 o                         
   4  -5  11       1870.75       1871.59        60.32 o                         
   5  -5  11       6228.39       6104.35       112.47 o                         
   6  -5  11       2555.10       2487.73        74.48 o                         
   7  -5  11       1147.27       1021.26        68.61 o                         
  -5  -4  11       1118.31       1036.46       141.38 o                         
  -4  -4  11        249.70        213.90        32.79 o                         
  -3  -4  11         58.75         97.91        19.00 o                         
  -2  -4  11        298.95        396.42        25.01 o                         
  -1  -4  11         31.43         42.25        16.64 o                         
   0  -4  11       2229.34       2229.78        56.20 o                         
   1  -4  11       4651.42       4510.27        82.02 o                         
   2  -4  11       2490.31       2487.68        62.02 o                         
   3  -4  11        836.23        833.47        37.88 o                         
   4  -4  11       2081.12       2112.33        57.75 o                         
   5  -4  11       2672.13       2699.16        70.43 o                         
   6  -4  11        241.82        216.64        23.29 o                         
   7  -4  11        252.43        242.58        24.75 o                         
   8  -4  11        339.37        350.84        48.35 o                         
  -5  -3  11          8.42         14.25        28.33 o                         
  -4  -3  11        172.95        182.63        27.62 o                         
  -3  -3  11       6425.02       6517.13        99.82 o                         
  -2  -3  11       3621.93       3699.82        79.00 o                         
  -1  -3  11       1738.50       1796.94        47.98 o                         
   0  -3  11       9605.26       9650.49       117.20 o                         
   1  -3  11      15901.46      16084.41       175.81 o                         
   2  -3  11       6304.16       5966.03        96.81 o                         
   3  -3  11       6023.53       5755.03        95.72 o                         
   4  -3  11       7302.39       7390.67       114.33 o                         
   5  -3  11       1854.88       1886.40        48.16 o                         
   6  -3  11        528.22        529.17        28.29 o                         
   7  -3  11        104.76        104.03        18.07 o                         
   8  -3  11        514.34        531.39        30.56 o                         
   9  -3  11        674.81        644.88        47.88 o                         
  -5  -2  11        464.61        415.04        40.42 o                         
  -4  -2  11        520.50        525.75        27.15 o                         
  -3  -2  11       3436.98       3544.26        68.05 o                         
  -2  -2  11       1739.09       1868.49        47.69 o                         
  -1  -2  11        148.31        119.37        15.08 o                         
   0  -2  11        401.10        525.54        26.34 o                         
   1  -2  11        818.03        842.27        32.29 o                         
   2  -2  11         41.79         48.14        14.11 o                         
   3  -2  11         12.68         24.90        13.95 o                         
   4  -2  11        770.06        750.08        34.08 o                         
   5  -2  11       2040.82       1998.22        48.26 o                         
   6  -2  11        739.64        705.02        33.27 o                         
   7  -2  11       1385.68       1383.46        44.90 o                         
   8  -2  11       6503.84       6422.98       102.91 o                         
   9  -2  11       2866.46       2732.87        78.64 o                         
  -5  -1  11       4713.94       4369.25       163.33 o                         
  -4  -1  11       1501.91       1481.74        43.56 o                         
  -3  -1  11        860.22        945.89        33.77 o                         
  -2  -1  11       1072.94       1130.60        33.83 o                         
  -1  -1  11       1000.93       1079.76        34.83 o                         
   0  -1  11        892.12        915.69        31.83 o                         
   1  -1  11       1854.86       1917.87        46.82 o                         
   2  -1  11         18.43         39.39        12.88 o                         
   3  -1  11        597.58        577.66        26.52 o                         
   4  -1  11       9477.52       9244.73       118.85 o                         
   5  -1  11       6668.81       6583.04        90.85 o                         
   6  -1  11       1901.73       1844.05        51.27 o                         
   7  -1  11       8968.32       8891.10       117.90 o                         
   8  -1  11       9492.57       9217.73       128.96 o                         
   9  -1  11       3876.23       3875.52       125.07 o                         
  -5   0  11        557.20        563.88        56.52 o                         
  -4   0  11        110.91         92.28        16.15 o                         
  -3   0  11       6057.73       5982.97        85.49 o                         
  -2   0  11       1591.16       1725.52        43.60 o                         
  -1   0  11        528.55        510.26        23.45 o                         
   0   0  11       8012.21       8058.04        98.73 o                         
   1   0  11      13193.77      13561.13       143.98 o                         
   2   0  11        852.48        940.46        32.37 o                         
   3   0  11        430.97        419.60        21.37 o                         
   4   0  11       5381.86       5447.78        79.37 o                         
   5   0  11        731.99        786.34        34.37 o                         
   6   0  11        280.57        283.71        20.71 o                         
   7   0  11         30.34         30.56        13.48 o                         
   8   0  11         85.53         95.10        17.35 o                         
   9   0  11         68.09         17.43        23.60 o                         
  10   0  11         64.70         70.82        49.02 o                         
  -5   1  11        156.45        171.54        59.22 o                         
  -4   1  11       1349.17       1287.76        44.19 o                         
  -3   1  11       9133.85       9233.10       140.90 o                         
  -2   1  11       7740.23       7481.65        98.69 o                         
  -1   1  11       5264.07       5235.89        74.26 o                         
   0   1  11      11088.65      11451.56       123.40 o                         
   1   1  11      13215.20      13356.00       130.53 o                         
   2   1  11       7732.86       7887.17       102.88 o                         
   3   1  11       3124.66       3054.14        77.49 o                         
   4   1  11        321.77        331.52        19.46 o                         
   5   1  11       1066.92       1154.53        40.00 o                         
   6   1  11        589.58        665.94        28.62 o                         
   7   1  11       2425.84       2475.17        55.31 o                         
   8   1  11       3357.15       3343.86        66.68 o                         
   9   1  11         58.55        104.03        29.41 o                         
  10   1  11        831.77        925.02        75.36 o                         
  -5   2  11       1078.20       1008.47        84.40 o                         
  -4   2  11        812.23        747.79        35.11 o                         
  -3   2  11        522.76        490.48        30.17 o                         
  -2   2  11        855.88        823.40        32.36 o                         
  -1   2  11       1304.85       1310.21        39.56 o                         
   0   2  11        343.18        340.91        21.61 o                         
   1   2  11        534.79        576.70        24.83 o                         
   2   2  11        720.00        777.25        29.85 o                         
   3   2  11        735.16        768.48        26.06 o                         
   4   2  11      14935.62      14563.16       178.25 o                         
   5   2  11       5177.51       5285.21        94.69 o                         
   6   2  11        185.95        214.06        17.65 o                         
   7   2  11      10496.33      10864.56       125.67 o                         
   8   2  11      11438.04      11551.93       133.07 o                         
   9   2  11        556.45        505.05        40.66 o                         
  10   2  11        169.72        139.58        27.67 o                         
  -4   3  11        626.04        573.90        32.05 o                         
  -3   3  11        533.72        541.33        29.52 o                         
  -2   3  11        208.31        166.39        19.70 o                         
  -1   3  11        368.19        370.90        22.28 o                         
   0   3  11       3597.36       3674.45        64.87 o                         
   1   3  11       5997.65       6100.78        89.68 o                         
   2   3  11         39.32         44.57        13.67 o                         
   3   3  11       2205.83       2172.15        53.00 o                         
   4   3  11      14522.16      14458.58       159.74 o                         
   5   3  11       6947.40       6880.42       104.43 o                         
   6   3  11       3548.08       3454.86        70.90 o                         
   7   3  11       5755.36       5787.57        91.65 o                         
   8   3  11       7975.21       8076.11       114.17 o                         
   9   3  11       3532.85       3608.73       105.64 o                         
  10   3  11        432.40        527.05        47.75 o                         
  -5   4  11         97.57         95.90        24.64 o                         
  -4   4  11       3496.90       3369.89        84.97 o                         
  -3   4  11       7130.33       6876.85       109.60 o                         
  -2   4  11       3726.33       3503.98        72.61 o                         
  -1   4  11       4397.15       4238.21        71.63 o                         
   0   4  11       6975.46       6964.67        98.19 o                         
   1   4  11       5471.92       5454.32        84.97 o                         
   2   4  11       2433.58       2396.93        54.52 o                         
   3   4  11        829.68        908.73        48.02 o                         
   4   4  11         97.26         96.54        13.90 o                         
   5   4  11        901.80        838.08        29.82 o                         
   6   4  11        158.66        157.81        16.50 o                         
   7   4  11       2171.27       2141.57        54.72 o                         
   8   4  11       1590.17       1548.78        46.46 o                         
   9   4  11         16.58         35.71        30.96 o                         
  10   4  11       1191.03       1332.99        80.24 o                         
  -4   5  11       4597.95       4468.71       112.43 o                         
  -3   5  11       5225.02       5159.96       100.59 o                         
  -2   5  11       4977.72       4817.09        92.65 o                         
  -1   5  11       9352.79       9304.98       120.46 o                         
   0   5  11       4241.00       4311.71        79.83 o                         
   1   5  11       2630.08       2636.66        57.95 o                         
   2   5  11       7138.93       7110.76       100.33 o                         
   3   5  11        268.85        327.31        20.18 o                         
   4   5  11       2274.26       2285.56        51.35 o                         
   5   5  11         83.59         82.36        13.72 o                         
   6   5  11        483.18        450.21        24.35 o                         
   7   5  11       5610.72       5579.31        87.89 o                         
   8   5  11       4323.94       4258.64       115.60 o                         
   9   5  11         69.64         81.92        28.62 o                         
  10   5  11       1037.60       1004.36        71.75 o                         
  -4   6  11        278.66        192.10        66.91 o                         
  -3   6  11         48.59         87.61        20.56 o                         
  -2   6  11       1130.78       1105.66        44.53 o                         
  -1   6  11         77.83         71.79        16.39 o                         
   0   6  11       2888.66       2887.34        69.08 o                         
   1   6  11       1654.60       1736.50        49.05 o                         
   2   6  11        547.70        565.43        25.36 o                         
   3   6  11       7204.02       7161.88        98.96 o                         
   4   6  11      14145.71      14530.87       154.07 o                         
   5   6  11       5258.55       5186.61        85.29 o                         
   6   6  11       3735.42       3808.62        71.44 o                         
   7   6  11       6289.61       6283.41        94.67 o                         
   8   6  11       4751.75       4643.32       128.19 o                         
   9   6  11        813.30        787.14        54.12 o                         
  10   6  11        199.44        131.56        31.54 o                         
  -3   7  11        555.01        459.99        95.95 o                         
  -2   7  11        277.55        290.30        28.50 o                         
  -1   7  11        741.01        832.23        38.36 o                         
   0   7  11       5188.94       5264.62        97.69 o                         
   1   7  11       1673.53       1746.83        50.45 o                         
   2   7  11       1828.47       1886.78        49.05 o                         
   3   7  11       8655.15       8597.13       101.10 o                         
   4   7  11       6172.29       6324.96        83.76 o                         
   5   7  11       5718.62       5798.50        84.37 o                         
   6   7  11       5817.26       5695.05        95.41 o                         
   7   7  11       1680.91       1642.15        48.52 o                         
   8   7  11        566.39        554.82        67.94 o                         
   9   7  11       1450.93       1334.97        71.46 o                         
  10   7  11         39.93         56.03        29.87 o                         
  -1   8  11       3444.64       3412.27        82.52 o                         
   0   8  11       3274.09       3406.64        83.02 o                         
   1   8  11       2284.17       2291.85        61.84 o                         
   2   8  11       1039.71       1026.83        37.35 o                         
   3   8  11          7.90         22.55        14.83 o                         
   4   8  11          0.74         12.76        12.56 o                         
   5   8  11         98.31        123.89        17.30 o                         
   6   8  11         60.06         63.32        11.90 o                         
   7   8  11       3465.20       3559.96        64.03 o                         
   8   8  11       2090.22       2038.53        85.69 o                         
   9   8  11        721.89        652.17        51.70 o                         
  10   8  11       4655.26       4395.99       237.38 o                         
  11   8  11       6802.58       6449.81       411.81 o                         
  -1   9  11        697.19        803.34        95.97 o                         
   0   9  11         56.92         98.24        20.44 o                         
   1   9  11       1542.78       1578.54        56.28 o                         
   2   9  11        648.84        697.56        32.73 o                         
   3   9  11       2560.18       2497.26        62.07 o                         
   4   9  11       1179.77       1252.01        40.10 o                         
   5   9  11        196.15        191.26        16.96 o                         
   6   9  11       1843.49       1867.09        45.94 o                         
   7   9  11       4701.17       4958.52       149.10 o                         
   8   9  11        729.31        673.40        47.73 o                         
   9   9  11        672.13        724.62        50.79 o                         
  10   9  11       3142.78       3203.96       333.49 o                         
   0  10  11       6196.15       5748.74       345.94 o                         
   1  10  11       1818.39       2011.88        68.75 o                         
   2  10  11       3174.79       3342.22        80.43 o                         
   3  10  11      14249.43      14040.97       177.82 o                         
   4  10  11       8615.95       8655.44       124.21 o                         
   5  10  11       2561.42       2534.64        59.96 o                         
   6  10  11       3938.83       3944.74       118.27 o                         
   7  10  11       3278.10       3413.02       107.25 o                         
   8  10  11        409.30        436.73        46.46 o                         
   9  10  11        344.63        295.63        64.62 o                         
   1  11  11       2144.62       2063.11       237.08 o                         
   2  11  11       2372.22       2358.10       169.39 o                         
   3  11  11       2521.16       2627.91        74.92 o                         
   4  11  11       4079.50       4091.24        88.98 o                         
   5  11  11       3828.50       3820.11        83.80 o                         
   6  11  11        646.72        682.30        35.04 o                         
   7  11  11         12.95         62.65        36.90 o                         
   8  11  11        456.25        423.07        53.43 o                         
   2  12  11        280.66        283.37        98.88 o                         
   4  12  11        139.18        148.32        58.92 o                         
   5  12  11        163.07        150.77        22.13 o                         
   6  12  11       3378.98       3515.76       633.38 o                         
   7  12  11       6021.64       6826.78       342.11 o                         
   1  -7  12        495.84        528.27       112.70 o                         
  -2  -6  12        198.32        169.15        27.29 o                         
  -1  -6  12         17.64         23.87        22.06 o                         
   0  -6  12       1071.76       1081.49        50.17 o                         
   1  -6  12       4938.07       4807.04        98.83 o                         
   2  -6  12       3299.83       3275.85        84.36 o                         
   3  -6  12       1522.24       1457.03       105.89 o                         
   4  -6  12       7168.20       6763.23       374.41 o                         
  -3  -5  12       1732.00       1663.07        73.85 o                         
  -2  -5  12       3480.39       3409.02        86.80 o                         
  -1  -5  12         48.74         46.84        18.27 o                         
   0  -5  12        184.66        200.25        21.63 o                         
   1  -5  12       4764.74       4771.50        91.01 o                         
   2  -5  12       1468.75       1439.93        48.95 o                         
   3  -5  12         31.10         35.22        17.79 o                         
   4  -5  12       1172.79       1224.40        53.92 o                         
   5  -5  12       1648.91       1651.85        77.34 o                         
   6  -5  12        303.92        381.96        80.77 o                         
  -3  -4  12       6402.47       6137.73       126.20 o                         
  -2  -4  12       8179.51       8383.64       127.70 o                         
  -1  -4  12       4013.45       4081.01        79.13 o                         
   0  -4  12       1836.37       1816.10        52.93 o                         
   1  -4  12        942.04        977.79        39.73 o                         
   2  -4  12       1166.11       1210.23        46.01 o                         
   3  -4  12         85.74         67.29        18.54 o                         
   4  -4  12        884.44        850.89        40.58 o                         
   5  -4  12       1060.31       1002.00        45.66 o                         
   6  -4  12         28.00         23.87        21.06 o                         
   7  -4  12       1295.46       1156.62        83.35 o                         
  -4  -3  12       1187.60       1258.01       113.03 o                         
  -3  -3  12        302.13        397.38        30.37 o                         
  -2  -3  12        317.93        353.14        26.21 o                         
  -1  -3  12       1298.57       1287.05        43.85 o                         
   0  -3  12         25.02         66.97        17.82 o                         
   1  -3  12       2895.16       2972.24        65.96 o                         
   2  -3  12        502.18        547.76        31.22 o                         
   3  -3  12         77.56         48.77        17.35 o                         
   4  -3  12       6040.25       6032.99       106.82 o                         
   5  -3  12       6219.59       5942.25       102.68 o                         
   6  -3  12         76.94         65.13        19.72 o                         
   7  -3  12        115.16        104.66        20.67 o                         
   8  -3  12       3290.21       3184.87       108.94 o                         
  -4  -2  12        311.39        260.11        36.71 o                         
  -3  -2  12       1177.43       1136.91        41.01 o                         
  -2  -2  12       1962.05       2078.62        54.92 o                         
  -1  -2  12         74.47         64.77        14.45 o                         
   0  -2  12       2761.51       2752.81        65.53 o                         
   1  -2  12      14344.11      14568.85       166.22 o                         
   2  -2  12       8536.01       8656.87       123.85 o                         
   3  -2  12       4210.83       4069.05        79.82 o                         
   4  -2  12       9575.33       9554.06       130.08 o                         
   5  -2  12      12765.43      12645.61       156.12 o                         
   6  -2  12       4593.69       4458.72        93.95 o                         
   7  -2  12        683.10        690.49        35.79 o                         
   8  -2  12       1115.17       1119.46        53.52 o                         
   9  -2  12        337.50        257.22        30.56 o                         
  -4  -1  12        848.92        797.78        37.07 o                         
  -3  -1  12       2685.03       2707.45        59.39 o                         
  -2  -1  12       2199.43       2286.67        51.93 o                         
  -1  -1  12        519.51        513.19        26.06 o                         
   0  -1  12        529.69        628.33        31.43 o                         
   1  -1  12        688.39        773.91        33.96 o                         
   2  -1  12       1637.84       1684.45        46.33 o                         
   3  -1  12        893.25        877.10        34.56 o                         
   4  -1  12          3.45         53.71        14.79 o                         
   5  -1  12         34.23         47.71        15.17 o                         
   6  -1  12       1103.09       1059.36        41.56 o                         
   7  -1  12        234.02        224.98        22.98 o                         
   8  -1  12       3501.76       3461.62        81.38 o                         
   9  -1  12        394.51        382.63        60.13 o                         
  -5   0  12       2844.71       2853.61       299.13 o                         
  -4   0  12       7117.85       6958.16       131.33 o                         
  -3   0  12       4723.32       4787.81        88.19 o                         
  -2   0  12       3034.08       3063.58        61.98 o                         
  -1   0  12       4676.69       4644.33        74.01 o                         
   0   0  12        930.58        994.19        31.63 o                         
   1   0  12        288.46        334.93        22.48 o                         
   2   0  12         60.01         44.06        14.92 o                         
   3   0  12         74.35         61.42        13.61 o                         
   4   0  12       5102.13       5048.30        79.38 o                         
   5   0  12       4234.88       4140.35        77.90 o                         
   6   0  12        356.72        404.11        26.76 o                         
   7   0  12       2052.68       2012.38        56.49 o                         
   8   0  12      11298.39      11391.94       148.95 o                         
   9   0  12       4099.88       4297.31       143.05 o                         
  10   0  12       1115.38        922.26       147.48 o                         
  -4   1  12        332.65        337.04        25.83 o                         
  -3   1  12          7.97         59.30        17.43 o                         
  -2   1  12          1.55         22.86        14.19 o                         
  -1   1  12          5.72         32.86        14.24 o                         
   0   1  12       2591.29       2569.33        57.36 o                         
   1   1  12       6214.40       6365.56        98.23 o                         
   2   1  12       1402.54       1489.94        48.71 o                         
   3   1  12       1728.26       1783.37        54.66 o                         
   4   1  12       6456.47       6413.90        99.94 o                         
   5   1  12       3603.80       3659.13        74.97 o                         
   6   1  12        462.19        491.29        28.78 o                         
   7   1  12        583.78        646.89        31.18 o                         
   8   1  12        923.50       1022.77        39.93 o                         
   9   1  12        207.38        200.34        33.89 o                         
  10   1  12        157.76         33.61        46.10 o                         
  -4   2  12        684.45        698.60        37.25 o                         
  -3   2  12       3455.90       3383.77        72.18 o                         
  -2   2  12        823.79        853.54        36.29 o                         
  -1   2  12       1523.58       1493.49        44.08 o                         
   0   2  12      10743.15      10882.07       129.95 o                         
   1   2  12      11142.41      11447.25       142.04 o                         
   2   2  12       8350.22       8316.68       109.55 o                         
   3   2  12       9635.19       9468.69       119.87 o                         
   4   2  12       8700.12       8525.96       121.41 o                         
   5   2  12       4002.42       4136.57        91.01 o                         
   6   2  12       2614.04       2782.50        70.53 o                         
   7   2  12        544.26        585.34        35.81 o                         
   8   2  12        400.03        437.02        29.26 o                         
   9   2  12          7.28          0.56        24.02 o                         
  10   2  12          6.20        -64.42        64.42 o                         
  -4   3  12       1718.53       1561.48        60.99 o                         
  -3   3  12       3069.68       3092.64        72.02 o                         
  -2   3  12       1609.11       1558.86        51.27 o                         
  -1   3  12        438.14        451.22        27.61 o                         
   0   3  12        589.92        669.91        35.21 o                         
   1   3  12        536.11        552.10        26.99 o                         
   2   3  12        221.24        235.84        17.65 o                         
   3   3  12         43.09         54.67        14.78 o                         
   4   3  12       1224.53       1275.68        42.60 o                         
   5   3  12        349.73        378.03        25.40 o                         
   6   3  12        148.81        199.87        19.62 o                         
   7   3  12       3513.57       3572.98        76.54 o                         
   8   3  12       6542.38       6609.39       104.63 o                         
   9   3  12        988.53       1116.68        92.91 o                         
  -4   4  12       1810.52       1824.60       186.20 o                         
  -3   4  12       1472.80       1390.92        48.89 o                         
  -2   4  12       2961.16       2694.84        68.06 o                         
  -1   4  12        735.78        753.89        35.30 o                         
   0   4  12        848.01        833.10        36.72 o                         
   1   4  12         84.42         92.13        14.45 o                         
   2   4  12        461.31        478.90        27.42 o                         
   3   4  12       2802.40       2786.70        60.56 o                         
   4   4  12       7781.82       7531.96       104.67 o                         
   5   4  12       1736.42       1658.12        50.43 o                         
   6   4  12       2597.05       2554.96        63.25 o                         
   7   4  12      11104.85      10694.39       143.65 o                         
   8   4  12       7989.42       7618.98       116.91 o                         
   9   4  12       2602.97       2683.49       113.12 o                         
  -3   5  12       1922.21       1851.47        77.32 o                         
  -2   5  12         48.22         52.80        21.68 o                         
  -1   5  12        689.06        710.48        37.34 o                         
   0   5  12      12763.27      12920.11       157.72 o                         
   1   5  12       6264.05       6201.96       109.96 o                         
   2   5  12        372.73        344.81        23.24 o                         
   3   5  12       4009.27       4003.13        74.45 o                         
   4   5  12       6474.23       6411.53        95.76 o                         
   5   5  12        232.22        266.50        21.21 o                         
   6   5  12         98.55         59.93        15.35 o                         
   7   5  12        705.94        657.43        31.94 o                         
   8   5  12          3.87          8.30        14.32 o                         
   9   5  12        155.04        211.76        36.19 o                         
  10   5  12         16.87         34.71        48.03 o                         
  -3   6  12       5205.84       5553.84       430.39 o                         
  -2   6  12       3047.30       3060.44        84.36 o                         
  -1   6  12       3156.26       3258.34        76.27 o                         
   0   6  12       7788.11       7921.08       119.38 o                         
   1   6  12      10892.02      11046.05       149.68 o                         
   2   6  12       6339.82       6431.30        93.02 o                         
   3   6  12       2348.76       2382.54        59.02 o                         
   4   6  12       1483.09       1509.58        49.40 o                         
   5   6  12       3416.72       3537.63        75.95 o                         
   6   6  12        132.28        135.64        17.33 o                         
   7   6  12       1784.55       1826.95        50.47 o                         
   8   6  12        614.76        622.46        66.94 o                         
   9   6  12          4.33        -26.39        26.39 o                         
  10   6  12       1914.59       1766.22       154.06 o                         
  -1   7  12        671.77        710.01        38.35 o                         
   0   7  12        227.24        240.37        23.58 o                         
   1   7  12        177.03        205.43        30.97 o                         
   2   7  12       1369.43       1481.48        45.89 o                         
   3   7  12       3120.59       3237.11        65.45 o                         
   4   7  12       7376.09       7502.79       116.11 o                         
   5   7  12        303.00        335.07        26.87 o                         
   6   7  12       2074.69       2019.07        59.60 o                         
   7   7  12      13675.07      13586.30       168.22 o                         
   8   7  12       4808.36       4810.79       135.76 o                         
   9   7  12        449.31        487.70        46.36 o                         
  10   7  12       2934.27       3079.94       202.76 o                         
  -1   8  12          0.72         39.58        40.25 o                         
   0   8  12       3168.46       3384.59        86.65 o                         
   1   8  12        195.96        145.93        21.50 o                         
   2   8  12         26.16         32.64        16.30 o                         
   3   8  12       3361.04       3515.25        73.21 o                         
   4   8  12       6192.12       6339.13       106.61 o                         
   5   8  12       2669.24       2664.45        61.95 o                         
   6   8  12       3035.24       3077.19        65.25 o                         
   7   8  12       6822.23       6710.91        99.32 o                         
   8   8  12       5961.83       5819.55       153.68 o                         
   9   8  12       3593.20       3778.58       134.41 o                         
  10   8  12        457.17        451.07        68.28 o                         
   0   9  12       5698.14       5844.43       258.46 o                         
   1   9  12       3992.20       4079.06        95.40 o                         
   2   9  12       2172.07       2220.71        63.15 o                         
   3   9  12       1158.06       1159.50        44.39 o                         
   4   9  12        460.97        498.79        28.64 o                         
   5   9  12       1596.94       1608.81        51.65 o                         
   6   9  12         53.43         62.19        14.90 o                         
   7   9  12       1605.19       1667.63        48.08 o                         
   8   9  12         44.80         30.74        23.37 o                         
   9   9  12        305.24        224.58        68.47 o                         
   2  10  12       4359.65       4636.20       201.17 o                         
   3  10  12         20.49         48.40        18.17 o                         
   4  10  12        126.61        146.65        22.80 o                         
   5  10  12        779.54        791.13        36.52 o                         
   6  10  12         35.87         32.60        17.37 o                         
   7  10  12       3682.30       3777.00       136.92 o                         
   8  10  12       1090.21       1201.73       124.23 o                         
   9  10  12         41.04          4.56        43.88 o                         
   2  11  12        402.93        579.68       127.00 o                         
   3  11  12       3811.03       3842.90       183.35 o                         
   4  11  12       4874.24       4853.03       107.54 o                         
   5  11  12       3060.65       3132.96        82.53 o                         
   6  11  12       4271.27       4293.30       103.43 o                         
   7  11  12       5401.86       5847.69       416.07 o                         
   8  11  12       2791.21       2925.97       288.21 o                         
   5  12  12       4051.01       4206.97       348.60 o                         
   6  12  12       2984.32       2878.11       286.73 o                         
   2  -6  13       1305.78       1362.69       163.78 o                         
  -1  -5  13         44.50         17.50        62.17 o                         
   0  -5  13         81.20         21.78        67.79 o                         
   1  -5  13        955.98       1077.06       130.04 o                         
   2  -5  13       1640.64       1619.44       110.65 o                         
   3  -5  13        403.07        371.49        54.29 o                         
   4  -5  13       1936.48       1842.99       181.68 o                         
   5  -5  13       7349.79       6944.99       371.39 o                         
  -2  -4  13        625.26        602.48        38.73 o                         
  -1  -4  13        154.22        167.44        27.62 o                         
   0  -4  13        680.21        682.30        34.29 o                         
   1  -4  13       2454.32       2565.73        65.85 o                         
   2  -4  13        948.11        956.16        40.85 o
[truncated: 31,512 more chars]
