# Supplementary material for: Crystal structures of ten phosphane chalcogenide complexes of gold(III) chloride and bromide
Source: Acta Crystallogr E Crystallogr Commun. 2024 Mar 12;80(Pt 4):355–69. doi: 10.1107/S2056989024002032 (PMC10993601; doi:10.1107/S2056989024002032)
Supplement: Supplementary file 13 [file e-80-00355-13bsup13.hkl]

data_13b                                                                        
_shelx_title ' Amsel in P-1'                                                    
_shelx_refln_list_code          4                                               
_shelx_F_calc_maximum      367.58                                               
_exptl_crystal_F_000       616.00                                               
_reflns_d_resolution_high  0.6907                                               
                                                                                
loop_                                                                           
 _space_group_symop_operation_xyz                                               
 'x, y, z'                                                                      
 '-x, -y, -z'                                                                   
                                                                                
_cell_length_a     8.3928                                                       
_cell_length_b    10.1417                                                       
_cell_length_c    10.7567                                                       
_cell_angle_alpha  94.419                                                       
_cell_angle_beta  105.612                                                       
_cell_angle_gamma 110.113                                                       
                                                                                
_shelx_F_squared_multiplier     1.000                                           
                                                                                
loop_                                                                           
 _refln_index_h                                                                 
 _refln_index_k                                                                 
 _refln_index_l                                                                 
 _refln_F_squared_calc                                                          
 _refln_F_squared_meas                                                          
 _refln_F_squared_sigma                                                         
 _refln_observed_status                                                         
   1   0   0      13580.83      13931.68       176.14 o                         
   2   0   0        972.77        968.47        17.23 o                         
   3   0   0       6642.63       6885.69        67.23 o                         
   4   0   0        457.27        398.13        20.09 o                         
   5   0   0        266.03        284.11        22.32 o                         
   6   0   0       2634.98       2668.27        77.34 o                         
   7   0   0      14615.49      14614.07       183.51 o                         
   8   0   0       7856.06       7632.75       143.91 o                         
   9   0   0         85.11         68.39        20.29 o                         
  10   0   0       2409.12       2449.17       138.39 o                         
 -11   1   0       5888.02       6114.27       592.49 o                         
 -10   1   0       4427.91       4462.39       185.10 o                         
  -9   1   0         53.23          2.49        18.05 o                         
  -8   1   0       5720.24       5658.32       120.93 o                         
  -7   1   0        184.82        155.73        17.97 o                         
  -6   1   0        886.37        955.17        41.48 o                         
  -5   1   0        140.08        137.43        15.82 o                         
  -4   1   0       2717.42       2792.59        54.42 o                         
  -3   1   0      70765.66      72501.93       515.71 o                         
  -2   1   0       5998.56       6148.66        41.22 o                         
  -1   1   0      18751.91      19462.28       249.57 o                         
   0   1   0      41357.48      39965.57       354.95 o                         
   1   1   0        705.16        729.13        13.66 o                         
   2   1   0       5382.41       5747.12        52.02 o                         
   3   1   0       7086.40       7061.56        70.83 o                         
   4   1   0      12721.66      12520.83       163.20 o                         
   5   1   0       6017.15       6122.95       100.04 o                         
   6   1   0        136.51        113.94        17.30 o                         
   7   1   0      17476.55      17349.04       227.09 o                         
   8   1   0       1301.82       1241.80        67.52 o                         
   9   1   0        284.89        309.87        37.88 o                         
  10   1   0       1722.74       1616.96       159.44 o                         
 -11   2   0       7666.23       7548.88       448.71 o                         
 -10   2   0        325.73        312.60        46.64 o                         
  -9   2   0        123.48        123.14        24.42 o                         
  -8   2   0        745.47        728.13        45.20 o                         
  -7   2   0        690.78        686.47        41.49 o                         
  -6   2   0       1068.49       1090.92        47.14 o                         
  -5   2   0        164.64        134.58        15.32 o                         
  -4   2   0      38639.56      38292.89       195.15 o                         
  -3   2   0      70909.19      72409.51       440.08 o                         
  -2   2   0         21.04         34.24         6.55 o                         
  -1   2   0        103.60        114.16         5.26 o                         
   0   2   0       2307.59       2391.85        23.79 o                         
   1   2   0        436.49        450.02        12.92 o                         
   2   2   0       4056.45       4051.00        54.18 o                         
   3   2   0       1175.45       1203.95        33.48 o                         
   4   2   0      44038.02      44098.18       219.81 o                         
   5   2   0        626.71        614.52        29.25 o                         
   6   2   0        473.55        443.38        32.13 o                         
   7   2   0       7023.37       7067.36       156.41 o                         
   8   2   0        123.67        160.98        29.04 o                         
   9   2   0        374.27        383.93        53.56 o                         
 -11   3   0       1839.20       1901.21       140.24 o                         
 -10   3   0        751.93        732.51        63.27 o                         
  -9   3   0         93.26         84.13        19.66 o                         
  -8   3   0         67.25         77.47        17.50 o                         
  -7   3   0      18716.26      18786.95       212.75 o                         
  -6   3   0      14363.98      13676.89       275.18 o                         
  -5   3   0         39.75         27.36         8.46 o                         
  -4   3   0      23935.84      23831.41       201.15 o                         
  -3   3   0       1997.58       1819.39        37.76 o                         
  -2   3   0       2782.89       2897.89        33.37 o                         
  -1   3   0         76.93         95.71         6.17 o                         
   0   3   0       1599.91       1703.39        25.21 o                         
   1   3   0      28702.26      29128.78       203.14 o                         
   2   3   0       4708.89       4856.80        73.88 o                         
   3   3   0       7344.04       7497.49        99.35 o                         
   4   3   0      16052.42      16409.23       167.87 o                         
   5   3   0        126.73        121.39        16.01 o                         
   6   3   0        178.57        167.39        18.81 o                         
   7   3   0       7832.15       7935.72       164.84 o                         
   8   3   0       1089.22       1151.10        88.11 o                         
   9   3   0       3471.79       3670.40       434.96 o                         
 -11   4   0        451.18        411.99        62.52 o                         
 -10   4   0       2669.81       2712.07       121.14 o                         
  -9   4   0        531.01        526.38        46.98 o                         
  -8   4   0         48.88         44.94        22.07 o                         
  -7   4   0      33086.55      33749.19       289.42 o                         
  -6   4   0       5558.33       5648.22        97.82 o                         
  -5   4   0        953.75        904.88        36.90 o                         
  -4   4   0       3965.00       4126.86        69.35 o                         
  -3   4   0         28.86         27.01         6.77 o                         
  -2   4   0       2371.65       2341.83        42.49 o                         
  -1   4   0      26427.69      26690.86       316.23 o                         
   0   4   0       5435.64       5317.67        65.84 o                         
   1   4   0      21616.47      21550.10       300.04 o                         
   2   4   0         46.17         36.28        10.19 o                         
   3   4   0       2509.54       2476.19        60.82 o                         
   4   4   0       6063.22       6146.48       107.25 o                         
   5   4   0          3.98          3.38        10.27 o                         
   6   4   0       5690.00       5936.88       138.04 o                         
   7   4   0       4812.01       4900.32       155.31 o                         
   8   4   0       2709.60       2725.50       189.70 o                         
 -11   5   0          2.70         45.86        25.38 o                         
 -10   5   0      11010.09      11037.47       258.39 o                         
  -9   5   0       1756.69       1693.90        84.88 o                         
  -8   5   0        525.17        533.13        41.29 o                         
  -7   5   0      12071.12      12217.36       168.31 o                         
  -6   5   0         31.25         35.24        12.04 o                         
  -5   5   0        228.84        222.80        19.79 o                         
  -4   5   0      16315.98      16453.92       216.97 o                         
  -3   5   0       5052.48       5074.28        92.85 o                         
  -2   5   0      14004.69      14290.01       126.92 o                         
  -1   5   0        178.20        188.20        12.79 o                         
   0   5   0      23759.79      23563.61       296.81 o                         
   1   5   0        768.12        694.07        25.00 o                         
   2   5   0        266.59        251.97        18.57 o                         
   3   5   0       6294.29       6366.92       104.16 o                         
   4   5   0       4525.12       4560.06       101.48 o                         
   5   5   0       6236.79       6299.52       131.28 o                         
   6   5   0       6712.45       6799.80       160.52 o                         
   7   5   0         73.17        128.50        32.02 o                         
   8   5   0        326.82        341.48       104.49 o                         
 -11   6   0       1686.91       1732.81       126.84 o                         
 -10   6   0       8424.94       8289.44       208.67 o                         
  -9   6   0        590.05        617.55        48.42 o                         
  -8   6   0         23.74         36.60        16.10 o                         
  -7   6   0       4131.28       4313.32       103.36 o                         
  -6   6   0       2360.86       2312.73        72.31 o                         
  -5   6   0       7979.11       7909.05       113.75 o                         
  -4   6   0       7008.48       6800.28       129.80 o                         
  -3   6   0      20851.47      22437.75       686.03 o                         
  -2   6   0        272.73        289.55        20.74 o                         
  -1   6   0        363.71        424.88        21.19 o                         
   0   6   0      13919.42      13965.60       156.59 o                         
   1   6   0       1525.92       1456.23        38.15 o                         
   2   6   0       2195.91       2217.64        60.85 o                         
   3   6   0      27187.96      26641.13       234.86 o                         
   4   6   0         62.97         54.69        14.41 o                         
   5   6   0       1371.93       1381.34        71.02 o                         
   6   6   0         68.22        102.58        21.80 o                         
   7   6   0        401.04        401.13        64.53 o                         
 -11   7   0       2197.92       2277.98       244.17 o                         
 -10   7   0       1555.40       1526.21        84.71 o                         
  -9   7   0         61.45         57.99        19.62 o                         
  -8   7   0       4032.30       4170.40       120.37 o                         
  -7   7   0       4623.75       4691.35       112.91 o                         
  -6   7   0       7668.30       7706.79       139.17 o                         
  -5   7   0       2755.79       2767.77        77.63 o                         
  -4   7   0        903.85        907.84        40.90 o                         
  -3   7   0      11311.74      11036.41       371.97 o                         
  -2   7   0         21.49         21.62        13.61 o                         
  -1   7   0        315.64        330.33        21.09 o                         
   0   7   0      28383.79      28354.65       532.01 o                         
   1   7   0          4.58          5.45         9.49 o                         
   2   7   0       8725.91       8211.09       221.09 o                         
   3   7   0       6795.42       6630.16       138.32 o                         
   4   7   0        634.31        574.91        43.52 o                         
   5   7   0        228.31        246.36        34.99 o                         
   6   7   0          5.45          9.14        34.04 o                         
   7   7   0       4525.59       4058.22       525.29 o                         
 -11   8   0       1641.13       1597.80       239.24 o                         
 -10   8   0        331.89        395.25        62.62 o                         
  -9   8   0       1780.16       1833.07        88.15 o                         
  -8   8   0       6327.71       6582.06       156.34 o                         
  -7   8   0          5.69         37.71        16.16 o                         
  -6   8   0       1702.29       1679.69        63.62 o                         
  -5   8   0        354.56        224.21        33.95 o                         
  -4   8   0       1106.59       1205.65        58.90 o                         
  -3   8   0      11365.25      10468.98       579.53 o                         
  -2   8   0         70.43         74.21        23.45 o                         
  -1   8   0      11952.67      11189.51       413.69 o                         
   0   8   0      20337.67      19912.89       495.38 o                         
   1   8   0        669.19        687.03        41.68 o                         
   2   8   0        133.30        135.80        24.80 o                         
   3   8   0        174.56        156.26        21.76 o                         
   4   8   0       2028.49       1984.49        82.06 o                         
   5   8   0        970.68        994.85        79.44 o                         
   6   8   0        358.33        329.41        69.55 o                         
 -11   9   0       4170.32       3815.43       427.25 o                         
 -10   9   0          6.26         68.43        39.25 o                         
  -9   9   0        644.08        623.00        74.21 o                         
  -8   9   0        202.38        200.31        30.84 o                         
  -7   9   0       2256.94       2295.36        85.55 o                         
  -6   9   0        864.49        614.72        49.62 o                         
  -5   9   0         11.97         28.57        19.00 o                         
  -4   9   0       9378.10       9596.66       266.82 o                         
  -3   9   0      14699.40      13500.78       634.82 o                         
  -2   9   0       1230.59       1167.70        88.66 o                         
  -1   9   0       5609.81       5417.13       241.12 o                         
   0   9   0       1540.32       1566.16        66.04 o                         
   1   9   0         47.82         48.05        15.64 o                         
   2   9   0        634.93        665.48        50.30 o                         
   3   9   0        920.35        902.91        54.48 o                         
   4   9   0      14104.41      14257.00       263.44 o                         
   5   9   0       1111.76       1170.11       101.01 o                         
 -10  10   0        717.30        725.94       103.54 o                         
  -9  10   0         96.89         86.47        45.34 o                         
  -8  10   0         58.00         71.34        35.66 o                         
  -7  10   0       5821.43       5401.41       293.92 o                         
  -6  10   0       3957.25       3838.29       247.85 o                         
  -5  10   0        711.63        711.32        49.72 o                         
  -4  10   0      17198.44      16185.17       914.23 o                         
  -3  10   0       1940.00       1995.61        87.46 o                         
  -2  10   0         12.84         -9.73        23.31 o                         
  -1  10   0         62.84         55.38        27.22 o                         
   0  10   0         54.66         78.32        21.74 o                         
   1  10   0       4118.61       4160.08       131.00 o                         
   2  10   0       1081.56       1078.19        64.69 o                         
   3  10   0       3387.12       3447.29       119.66 o                         
   4  10   0       6550.29       6566.50       214.28 o                         
 -10  11   0       1951.78       2235.15       369.45 o                         
  -9  11   0        240.46        288.26        53.27 o                         
  -8  11   0        370.71        342.17        50.27 o                         
  -7  11   0      14868.60      14020.17       730.40 o                         
  -6  11   0       1391.03       1282.40       122.47 o                         
  -5  11   0       1095.27        989.65       137.50 o                         
  -4  11   0       4088.87       3701.79       277.20 o                         
  -3  11   0        269.81        297.87        41.09 o                         
  -2  11   0        284.11        289.44        52.01 o                         
  -1  11   0         15.50         13.08        30.03 o                         
   0  11   0       7386.82       7783.96       180.99 o                         
   1  11   0      10020.51      10193.52       324.84 o                         
   2  11   0          3.23         17.60        23.10 o                         
   3  11   0       2175.28       2170.96       131.99 o                         
  -9  12   0        685.02        476.36       121.86 o                         
  -8  12   0       2033.45       1842.10       128.02 o                         
  -7  12   0       6977.64       6552.87       324.83 o                         
  -6  12   0         15.80         25.58        37.39 o                         
  -5  12   0        475.39        378.66        52.86 o                         
  -4  12   0         26.97         44.69        44.64 o                         
  -3  12   0       2904.62       2873.43       174.09 o                         
  -2  12   0       4012.57       3886.06       200.33 o                         
  -1  12   0          4.09        -33.69        35.51 o                         
   0  12   0       8468.89       9020.92       226.64 o                         
   1  12   0       1101.83       1123.21        93.03 o                         
   2  12   0         30.27         62.35        28.95 o                         
  -8  13   0        787.87        788.67       136.66 o                         
  -7  13   0       1235.94       1291.29       119.37 o                         
  -6  13   0         11.45         78.00        53.57 o                         
  -5  13   0        101.60         84.76        42.02 o                         
  -4  13   0         72.78         72.88        42.05 o                         
  -3  13   0      11541.87      10663.23       606.28 o                         
  -2  13   0       1991.23       1746.47       230.52 o                         
  -1  13   0        391.04        374.10       171.20 o                         
   0  13   0       2182.29       1955.01       381.58 o                         
  -5  14   0       1414.58       1401.58       329.94 o                         
  -4  14   0       1172.79        800.02       178.58 o                         
  -3  14   0       4561.33       3104.05       493.82 o                         
  -2  14   0         28.51       -188.09       188.09 o                         
   3 -14   1        420.47        198.07        84.18 o                         
   4 -14   1       2975.27       2102.42       398.06 o                         
  -1 -13   1        556.79        730.09       241.47 o                         
   0 -13   1        871.43       1023.93       283.41 o                         
   1 -13   1        612.54        483.94        80.35 o                         
   2 -13   1       2781.53       2880.35       187.49 o                         
   3 -13   1        197.59         69.79        59.39 o                         
   4 -13   1       4684.92       4585.96       254.15 o                         
   5 -13   1         75.06        111.08        54.59 o                         
   6 -13   1        157.79        123.68        43.71 o                         
   7 -13   1       2407.48       2425.60       206.28 o                         
   8 -13   1          3.98         96.79        44.46 o                         
  -2 -12   1          8.06         43.27        34.90 o                         
  -1 -12   1       4054.10       4425.54       157.60 o                         
   0 -12   1          4.17         60.99        41.89 o                         
   1 -12   1       4785.52       4871.61       243.89 o                         
   2 -12   1        745.91        630.21        63.73 o                         
   3 -12   1        576.31        420.50        49.84 o                         
   4 -12   1        536.25        340.75        92.54 o                         
   5 -12   1        191.40        175.47        43.85 o                         
   6 -12   1       4460.24       4688.29       200.97 o                         
   7 -12   1       7765.77       7913.78       246.99 o                         
   8 -12   1         60.94         65.52        57.41 o                         
   9 -12   1        548.56        424.73        91.67 o                         
  -3 -11   1        585.46        600.35        57.91 o                         
  -2 -11   1       1503.36       1581.53        99.33 o                         
  -1 -11   1       3488.32       3708.70       136.64 o                         
   0 -11   1       3178.30       3426.23       121.66 o                         
   1 -11   1        833.12        918.31        69.08 o                         
   2 -11   1          1.16         -5.48        26.57 o                         
   3 -11   1       3080.64       2429.42       206.48 o                         
   4 -11   1       4670.68       5021.87       166.56 o                         
   5 -11   1        210.76        184.71        33.84 o                         
   6 -11   1       8414.87       8856.85       288.06 o                         
   7 -11   1       2210.18       2171.07       113.73 o                         
   8 -11   1        331.26        374.00        57.81 o                         
   9 -11   1          8.06          8.63        31.60 o                         
  10 -11   1         75.55         -6.29        61.86 o                         
  -4 -10   1       5695.40       5691.76       191.93 o                         
  -3 -10   1       2363.43       2504.03       102.35 o                         
  -2 -10   1       2713.71       2761.92       104.31 o                         
  -1 -10   1        102.99        115.52        21.96 o                         
   0 -10   1       1633.56       1731.91        82.89 o                         
   1 -10   1         31.52         51.14        28.53 o                         
   2 -10   1        606.34        498.86        48.46 o                         
   3 -10   1      26084.40      23650.70      1223.09 o                         
   4 -10   1       4986.82       5110.57       260.91 o                         
   5 -10   1        978.18       1053.89        60.88 o                         
   6 -10   1       1769.39       1639.89        71.00 o                         
   7 -10   1         25.98         -1.86        21.77 o                         
   8 -10   1        318.68        312.53        36.42 o                         
   9 -10   1         81.87        152.40        45.24 o                         
  10 -10   1       1939.33       2073.29       186.76 o                         
  -5  -9   1       3417.13       3513.31       180.62 o                         
  -4  -9   1        313.18        339.98        41.42 o                         
  -3  -9   1       3187.95       3080.55       111.84 o                         
  -2  -9   1        432.91        463.61        36.81 o                         
  -1  -9   1        297.30        340.08        35.11 o                         
   0  -9   1      13923.35      14642.33       229.17 o                         
   1  -9   1       2717.09       2498.94       143.37 o                         
   2  -9   1       4233.47       3808.24       152.60 o                         
   3  -9   1      22703.03      22639.60       611.64 o                         
   4  -9   1        190.21        208.46        32.76 o                         
   5  -9   1        522.69        379.88        30.24 o                         
   6  -9   1        273.55        168.09        22.20 o                         
   7  -9   1       2259.91       2278.11        96.06 o                         
   8  -9   1       2966.30       3108.12       109.17 o                         
   9  -9   1         40.17         60.65        26.27 o                         
  10  -9   1       7441.40       7648.92       312.50 o                         
  -6  -8   1       2745.63       2637.99       170.12 o                         
  -5  -8   1        409.40        449.55        50.79 o                         
  -4  -8   1        500.39        543.17        42.27 o                         
  -3  -8   1       1223.52       1231.89        65.47 o                         
  -2  -8   1         17.18         29.15        13.81 o                         
  -1  -8   1       6713.14       7031.51       138.88 o                         
   0  -8   1      42507.59      45082.12       664.07 o                         
   1  -8   1        203.32        139.83        28.49 o                         
   2  -8   1        313.57        228.52        35.44 o                         
   3  -8   1        634.28        688.67        48.65 o                         
   4  -8   1       1416.89       1421.75        59.52 o                         
   5  -8   1         17.16          2.62        17.72 o                         
   6  -8   1        176.58        147.37        20.38 o                         
   7  -8   1      17443.77      17776.88       574.87 o                         
   8  -8   1       2753.64       2846.14       105.83 o                         
   9  -8   1        427.58        468.44        46.48 o                         
  10  -8   1       3952.18       3850.41       135.62 o                         
  11  -8   1        288.78        203.78       113.94 o                         
  -7  -7   1        563.56        681.30       149.96 o                         
  -6  -7   1         85.04         76.33        36.70 o                         
  -5  -7   1        113.03         98.19        20.19 o                         
  -4  -7   1       3626.40       3617.87       101.01 o                         
  -3  -7   1      12929.92      12554.07       278.46 o                         
  -2  -7   1          2.14         23.07        14.98 o                         
  -1  -7   1      18316.00      18471.78       383.75 o                         
   0  -7   1       8955.10       9118.85       130.86 o                         
   1  -7   1         63.66         66.51        18.02 o                         
   2  -7   1       1745.92       1682.39        71.84 o                         
   3  -7   1        255.88        225.91        26.92 o                         
   4  -7   1      13945.61      12911.93       391.31 o                         
   5  -7   1       1935.03       1917.08        64.69 o                         
   6  -7   1       3880.06       3864.15        97.80 o                         
   7  -7   1      21400.05      21134.49       449.84 o                         
   8  -7   1        556.64        553.71        45.81 o                         
   9  -7   1        441.93        412.85        42.96 o                         
  10  -7   1       1497.79       1461.36        82.76 o                         
  11  -7   1        432.78        420.40        62.14 o                         
  -8  -6   1        105.11         23.35        72.79 o                         
  -7  -6   1       1765.79       1845.24       108.57 o                         
  -6  -6   1        525.63        519.96        43.83 o                         
  -5  -6   1          2.06          2.17        15.00 o                         
  -4  -6   1      30344.48      29857.03       257.62 o                         
  -3  -6   1      18979.90      18500.15       213.02 o                         
  -2  -6   1         21.58         27.39         8.84 o                         
  -1  -6   1        766.28        800.02        32.66 o                         
   0  -6   1        274.28        281.11        17.37 o                         
   1  -6   1       2136.69       2012.28        60.18 o                         
   2  -6   1       2469.82       2512.13        78.07 o                         
   3  -6   1       4049.76       3920.32       184.58 o                         
   4  -6   1      42154.01      41936.93       254.72 o                         
   5  -6   1         81.89         50.57        15.65 o                         
   6  -6   1       1879.05       1912.78        67.54 o                         
   7  -6   1       6279.43       6105.68       126.17 o                         
   8  -6   1          1.15          8.51        15.81 o                         
   9  -6   1        125.29        102.58        21.66 o                         
  10  -6   1       2225.04       2183.20       103.63 o                         
  11  -6   1       2310.67       2194.59       133.33 o                         
  -8  -5   1        114.53        105.14        51.24 o                         
  -7  -5   1      10882.29      11034.37       235.39 o                         
  -6  -5   1       5060.98       5139.42       137.62 o                         
  -5  -5   1        684.74        699.99        41.13 o                         
  -4  -5   1      19540.12      19120.61       208.46 o                         
  -3  -5   1         74.02         86.16        13.68 o                         
  -2  -5   1       1126.02       1171.16        40.28 o                         
  -1  -5   1       1390.94       1388.16        40.34 o                         
   0  -5   1       1774.88       1683.14        39.29 o                         
   1  -5   1      24695.45      23586.32       435.68 o                         
   2  -5   1       1775.71       1678.14        44.00 o                         
   3  -5   1      26022.85      25966.20       216.60 o                         
   4  -5   1      14100.22      13967.11       183.64 o                         
   5  -5   1        504.34        462.12        29.07 o                         
   6  -5   1         80.18         68.59        14.97 o                         
   7  -5   1       4479.10       4487.32       115.03 o                         
   8  -5   1       3511.03       3651.28       111.85 o                         
   9  -5   1       3468.93       3419.16       125.08 o                         
  10  -5   1        269.81        302.13        43.42 o                         
  11  -5   1       2690.64       2596.16       161.04 o                         
  -9  -4   1        406.27        374.02       140.64 o                         
  -8  -4   1       1218.91       1264.07       100.19 o                         
  -7  -4   1      23554.58      23764.31       293.40 o                         
  -6  -4   1       1662.80       1673.27        72.58 o                         
  -5  -4   1        346.88        341.30        27.13 o                         
  -4  -4   1       1993.94       1937.00        62.83 o                         
  -3  -4   1       1670.18       1651.36        56.18 o                         
  -2  -4   1       1689.77       1613.63        44.68 o                         
  -1  -4   1      10915.92      10870.25       172.38 o                         
   0  -4   1      36471.31      36580.75       514.42 o                         
   1  -4   1      19329.71      20032.77       344.72 o                         
   2  -4   1         40.52         32.87         5.90 o                         
   3  -4   1      11400.80      11524.89       125.54 o                         
   4  -4   1       3449.36       3480.35        68.50 o                         
   5  -4   1        137.89        136.33        16.82 o                         
   6  -4   1      11351.51      11429.16       155.48 o                         
   7  -4   1        352.57        343.91        34.54 o                         
   8  -4   1       9412.72       9668.33       189.05 o                         
   9  -4   1        404.56        393.38        51.98 o                         
  10  -4   1        295.36        344.23        53.24 o                         
  11  -4   1       2957.87       2821.05       376.57 o                         
  -9  -3   1        331.79        324.67        57.20 o                         
  -8  -3   1       2531.39       2635.80       116.49 o                         
  -7  -3   1       4338.96       4504.97       115.37 o                         
  -6  -3   1        259.83        270.51        26.18 o                         
  -5  -3   1        194.31        166.88        17.52 o                         
  -4  -3   1       4485.34       4537.97        73.48 o                         
  -3  -3   1      18753.62      18596.00       169.43 o                         
  -2  -3   1      12283.31      12245.86       127.95 o                         
  -1  -3   1        347.20        365.17        15.33 o                         
   0  -3   1      59144.32      58842.91       377.66 o                         
   1  -3   1        208.64        193.44        11.77 o                         
   2  -3   1       2213.76       2240.94        35.15 o                         
   3  -3   1      19830.60      20341.08       142.97 o                         
   4  -3   1       1032.32       1119.80        40.02 o                         
   5  -3   1      14254.42      14044.10       188.32 o                         
   6  -3   1      12940.51      12715.47       200.70 o                         
   7  -3   1       1823.24       1914.03        72.74 o                         
   8  -3   1        609.01        634.94        45.65 o                         
   9  -3   1        359.73        389.47        43.12 o                         
  10  -3   1       2530.42       2527.25       128.55 o                         
  11  -3   1       4914.50       4659.88       486.03 o                         
 -10  -2   1       3890.65       3741.81       414.59 o                         
  -9  -2   1         67.34         80.59        29.83 o                         
  -8  -2   1        202.63        192.50        29.63 o                         
  -7  -2   1        557.65        561.72        39.54 o                         
  -6  -2   1       3390.10       3414.75        81.98 o                         
  -5  -2   1       8140.35       8173.65       106.88 o                         
  -4  -2   1        234.65        259.24        16.46 o                         
  -3  -2   1      38402.54      38868.38       230.57 o                         
  -2  -2   1        270.87        298.29        12.73 o                         
  -1  -2   1         71.41         78.23         6.18 o                         
   0  -2   1      34274.74      36355.77       263.97 o                         
   1  -2   1        966.67        994.69        17.72 o                         
   2  -2   1       3898.96       3854.71        40.68 o                         
   3  -2   1      45474.03      44935.41       287.58 o                         
   4  -2   1       8202.81       8254.77        93.55 o                         
   5  -2   1       2305.87       2184.46        49.33 o                         
   6  -2   1        133.06        145.15        18.60 o                         
   7  -2   1       3874.27       3794.69        99.99 o                         
   8  -2   1       1229.56       1301.91        70.79 o                         
   9  -2   1         16.06         27.50        22.86 o                         
  10  -2   1       7122.98       7278.02       220.92 o                         
  11  -2   1       1196.81       1392.51       264.92 o                         
 -10  -1   1        136.86        122.49        62.44 o                         
  -9  -1   1          3.88         28.87        20.46 o                         
  -8  -1   1       3471.59       3554.89       116.62 o                         
  -7  -1   1         27.51         38.29        13.57 o                         
  -6  -1   1      12766.13      13009.84       154.31 o                         
  -5  -1   1       2561.04       2630.04        62.16 o                         
  -4  -1   1       8165.16       8227.10        88.45 o                         
  -3  -1   1      13256.34      13142.89        91.44 o                         
  -2  -1   1       2096.39       2324.88        31.87 o                         
  -1  -1   1       2106.25       2102.28        23.20 o                         
   0  -1   1      29755.16      27237.84       257.87 o                         
   1  -1   1      10833.84      11266.61        69.77 o                         
   2  -1   1      19402.28      19607.16        90.33 o                         
   3  -1   1       8433.52       8323.02        77.29 o                         
   4  -1   1       4496.85       4638.82        73.76 o                         
   5  -1   1       5919.00       5915.15        93.41 o                         
   6  -1   1        390.94        373.39        25.80 o                         
   7  -1   1      16401.91      16504.23       202.20 o                         
   8  -1   1       2289.17       2227.32        87.68 o                         
   9  -1   1        983.19       1090.73        79.46 o                         
  10  -1   1       5871.59       6017.92       202.41 o                         
 -10   0   1         92.94         75.93        32.05 o                         
  -9   0   1       2353.63       2362.82        95.21 o                         
  -8   0   1       7013.14       7083.34       151.77 o                         
  -7   0   1       5399.83       5350.57       119.94 o                         
  -6   0   1       2304.06       2377.49        66.16 o                         
  -5   0   1        528.08        577.24        29.02 o                         
  -4   0   1       7982.71       8217.07        88.31 o                         
  -3   0   1      15806.41      15998.03        92.39 o                         
  -2   0   1        360.58        354.47        10.15 o                         
  -1   0   1      35428.52      36267.22       282.91 o                         
   1   0   1       9054.71       9431.72        43.59 o                         
   2   0   1       4302.07       4668.98        43.61 o                         
   3   0   1        368.34        425.03        19.15 o                         
   4   0   1      11703.57      11723.11       120.89 o                         
   5   0   1        679.75        671.22        31.30 o                         
   6   0   1       2976.42       3009.55        73.86 o                         
   7   0   1      29881.36      29622.05       269.82 o                         
   8   0   1          2.76         29.62        16.83 o                         
   9   0   1        310.73        288.98        37.40 o                         
  10   0   1       1672.18       1652.69       213.01 o                         
 -11   1   1       3903.99       3626.85       437.74 o                         
 -10   1   1       2052.73       1954.76       113.52 o                         
  -9   1   1       2199.20       2180.90        88.45 o                         
  -8   1   1        246.58        230.20        27.95 o                         
  -7   1   1      10768.10      10571.34       156.21 o                         
  -6   1   1        487.83        498.92        28.10 o                         
  -5   1   1         81.98         95.43        12.46 o                         
  -4   1   1      34020.41      34125.15       256.50 o                         
  -3   1   1       6618.05       6618.23        63.31 o                         
  -2   1   1      16705.42      17132.21       123.14 o                         
  -1   1   1      34661.03      34918.25       329.99 o                         
   0   1   1        571.98        611.52         9.97 o                         
   1   1   1        710.62        711.13        13.72 o                         
   2   1   1       2447.83       2541.12        37.20 o                         
   3   1   1       9043.67       9002.40        84.81 o                         
   4   1   1      47534.19      47456.58       235.65 o                         
   5   1   1        227.44        201.00        20.58 o                         
   6   1   1       5727.92       5763.37       103.89 o                         
   7   1   1       7132.79       7146.93       153.55 o                         
   8   1   1        369.67        350.00        36.93 o                         
   9   1   1         49.94         59.17        22.36 o                         
 -11   2   1       1433.75       1494.59       123.18 o                         
 -10   2   1       3486.54       3460.68       134.73 o                         
  -9   2   1        350.06        340.39        35.20 o                         
  -8   2   1         79.22         51.15        14.40 o                         
  -7   2   1      14939.21      14835.92       193.14 o                         
  -6   2   1       3516.64       3589.32        82.05 o                         
  -5   2   1       2541.16       2517.30        59.48 o                         
  -4   2   1      66404.66      68176.78       495.59 o                         
  -3   2   1        870.94        991.97        21.64 o                         
  -2   2   1       1832.63       2058.56        28.54 o                         
  -1   2   1         88.24         86.89         4.33 o                         
   0   2   1       4465.59       4532.54        32.86 o                         
   1   2   1      13917.54      14271.74       121.21 o                         
   2   2   1        453.62        490.28        17.45 o                         
   3   2   1      43511.63      44118.19       225.22 o                         
   4   2   1      23884.46      24070.79       167.79 o                         
   5   2   1        898.01        888.84        41.13 o                         
   6   2   1        528.44        567.45        36.93 o                         
   7   2   1       1343.07       1362.73        75.35 o                         
   8   2   1        684.63        701.22        59.62 o                         
   9   2   1        177.50        123.13        29.07 o                         
 -11   3   1        220.64        170.12        38.41 o                         
 -10   3   1       3549.77       3520.51       127.06 o                         
  -9   3   1        149.55        151.22        21.58 o                         
  -8   3   1        863.07        851.80        53.16 o                         
  -7   3   1      31022.78      31013.88       277.69 o                         
  -6   3   1         20.79         20.66        14.97 o                         
  -5   3   1       3009.98       2966.85        61.85 o                         
  -4   3   1      10367.79      10490.30       130.17 o                         
  -3   3   1       1529.84       1581.44        28.29 o                         
  -2   3   1        622.37        672.14        15.25 o                         
  -1   3   1        263.64        286.93         9.48 o                         
   0   3   1     103536.69     104877.81       487.92 o                         
   1   3   1      33484.69      34891.11       294.71 o                         
   2   3   1       1020.43       1114.55        34.34 o                         
   3   3   1      16706.57      17187.68       152.76 o                         
   4   3   1        617.87        612.59        27.47 o                         
   5   3   1          9.12          7.16        10.30 o                         
   6   3   1        647.84        662.48        43.85 o                         
   7   3   1        472.95        492.72        50.22 o                         
   8   3   1       8279.82       8450.00       277.39 o                         
   9   3   1        224.47        176.75       121.36 o                         
 -11   4   1       1735.62       1683.63       116.32 o                         
 -10   4   1       6364.08       6415.70       168.36 o                         
  -9   4   1         41.06         17.21        15.27 o                         
  -8   4   1       9435.42       9304.33       161.95 o                         
  -7   4   1      12739.54      12767.29       174.73 o                         
  -6   4   1       1403.27       1380.81        47.25 o                         
  -5   4   1       2077.89       2143.76        55.50 o                         
  -4   4   1          3.37          7.43         9.18 o                         
  -3   4   1      22220.49      22523.38       240.14 o                         
  -2   4   1       5839.40       5876.75        63.58 o                         
  -1   4   1       3113.68       3175.80        38.06 o                         
   0   4   1      76060.60      76063.99       440.88 o                         
   1   4   1        827.05        844.55        29.11 o                         
   2   4   1         49.32         59.71        10.48 o                         
   3   4   1       4317.40       4359.98        81.65 o                         
   4   4   1         37.41         32.02        12.47 o                         
   5   4   1       1219.02       1284.94        55.12 o                         
   6   4   1       1297.68       1299.97        66.48 o                         
   7   4   1       7330.06       7424.47       233.89 o                         
   8   4   1       5988.17       5984.78       218.35 o                         
 -11   5   1       7107.52       6930.47       233.55 o                         
 -10   5   1       5825.82       5749.49       170.28 o                         
  -9   5   1        567.22        593.62        43.84 o                         
  -8   5   1       2311.70       2352.47        82.19 o                         
  -7   5   1        498.68        449.28        29.21 o                         
  -6   5   1        116.94        157.65        16.94 o                         
  -5   5   1        236.41        222.42        17.56 o                         
  -4   5   1       7245.25       7242.82        87.34 o                         
  -3   5   1      81257.66      77923.52      1083.41 o                         
  -2   5   1       3110.88       3158.06        56.53 o                         
  -1   5   1       1242.97       1201.90        30.29 o                         
   0   5   1      10070.99       9600.33       144.46 o                         
   1   5   1         45.71         49.55         8.69 o                         
   2   5   1        238.59        245.14        19.16 o                         
   3   5   1       5587.87       5606.73        96.61 o                         
   4   5   1       9613.38       9882.75       149.33 o                         
   5   5   1       5514.59       5669.81       127.67 o                         
   6   5   1          4.88         10.31        22.21 o                         
   7   5   1       3683.44       3756.49       165.71 o                         
 -11   6   1       6523.68       6292.96       221.38 o                         
 -10   6   1        210.74        219.24        32.54 o                         
  -9   6   1         29.85         26.44        20.50 o                         
  -8   6   1         52.70         46.70        14.71 o                         
  -7   6   1       2301.16       2281.17        68.42 o                         
  -6   6   1      11863.24      12037.54       144.15 o                         
  -5   6   1       1684.86       1691.62        47.18 o                         
  -4   6   1      13593.21      13064.36       152.85 o                         
  -3   6   1      16429.24      15514.02       666.95 o                         
  -2   6   1        168.33        165.92        11.37 o                         
  -1   6   1        250.69        283.41        15.60 o                         
   0   6   1       5895.78       5708.74        85.12 o                         
   1   6   1       1547.12       1549.38        57.14 o                         
   2   6   1       2980.73       3026.66        71.57 o                         
   3   6   1          5.45          8.92        14.86 o                         
   4   6   1      16064.34      16179.37       241.26 o                         
   5   6   1        473.53        504.87        50.60 o                         
   6   6   1         49.33         53.04        24.47 o                         
   7   6   1       2148.06       2021.37       194.06 o                         
 -11   7   1       1507.02       1479.09       196.17 o                         
 -10   7   1         92.62         56.64        21.20 o                         
  -9   7   1        114.06        118.04        27.39 o                         
  -8   7   1        277.64        301.06        30.66 o                         
  -7   7   1      17601.78      17907.35       217.04 o                         
  -6   7   1      17800.01      18041.05       266.60 o                         
  -5   7   1         40.62         25.75        13.74 o                         
  -4   7   1       4254.46       4747.60       234.55 o                         
  -3   7   1       1847.85       1860.17        54.63 o                         
  -2   7   1         34.72         43.07         9.97 o                         
  -1   7   1       6232.96       6174.86        92.49 o                         
   0   7   1       1042.98       1088.52        39.40 o                         
   1   7   1      21327.71      20663.90       451.58 o                         
   2   7   1       1413.73       1404.62        61.27 o                         
   3   7   1        821.26        817.03        46.96 o                         
   4   7   1       3294.83       3296.88       103.93 o                         
   5   7   1          4.52         44.49        24.85 o                         
   6   7   1        596.39        497.72        70.36 o                         
 -11   8   1        181.15        232.75       114.31 o                         
 -10   8   1       4782.42       4784.54       213.28 o                         
  -9   8   1       4024.22       4069.87       187.36 o                         
  -8   8   1        157.49        149.02        29.96 o                         
  -7   8   1      14694.53      15417.71       204.56 o                         
  -6   8   1       1058.84        996.23        48.82 o                         
  -5   8   1         21.73         28.95        15.74 o                         
  -4   8   1       6676.40       6103.51       288.37 o                         
  -3   8   1       1388.23       1333.18        45.32 o                         
  -2   8   1       5711.74       5546.82       119.26 o                         
  -1   8   1       5503.22       5404.57       110.10 o                         
   0   8   1       5390.28       5564.64       158.95 o                         
   1   8   1       5406.92       5410.50       128.39 o                         
   2   8   1          0.00          7.85        14.89 o                         
   3   8   1        321.37        293.81        32.23 o                         
   4   8   1       4062.94       3993.25       140.83 o                         
   5   8   1        464.45        383.45        54.26 o                         
   6   8   1       4540.53       4214.15       349.43 o                         
 -10   9   1       9780.79      10091.43       314.94 o                         
  -9   9   1       1892.17       1799.09       118.73 o                         
  -8   9   1         29.51         -0.04        33.62 o                         
  -7   9   1       4164.67       4156.66       149.00 o                         
  -6   9   1         33.46         61.25        19.41 o                         
  -5   9   1        429.92        445.22        34.79 o                         
  -4   9   1      12872.96      12482.21       265.87 o                         
  -3   9   1       2608.50       2554.55        94.18 o                         
  -2   9   1       6364.20       6120.57       212.72 o                         
  -1   9   1         21.72         27.19        13.96 o                         
   0   9   1       2811.90       2769.38       132.69 o                         
   1   9   1        783.08        710.64        47.93 o                         
   2   9   1          6.16         24.10        16.64 o                         
   3   9   1       8460.12       8413.04       176.41 o                         
   4   9   1       4425.31       4357.72       147.97 o                         
   5   9   1       1417.61       1410.27       139.99 o                         
 -10  10   1       3155.73       3304.88       220.77 o                         
  -9  10   1         42.83         61.17        42.86 o                         
  -8  10   1        489.15        484.08        57.08 o                         
  -7  10   1       6102.30       6086.57       188.40 o                         
  -6  10   1        443.54        442.89        46.22 o                         
  -5  10   1       3725.97       3606.71       133.56 o                         
  -4  10   1        731.04        671.81        47.89 o                         
  -3  10   1       6584.94       6747.54       288.27 o                         
  -2  10   1          9.95         50.18        24.02 o                         
  -1  10   1         39.36         10.31        22.80 o                         
   0  10   1       4706.80       4458.11       171.83 o                         
   1  10   1       1592.56       1498.26        82.38 o                         
   2  10   1       3698.90       3681.39       127.08 o                         
   3  10   1       9234.90       9137.73       195.45 o                         
   4  10   1         64.44         70.70        34.92 o                         
 -10  11   1        770.95        830.39       148.78 o                         
  -9  11   1        261.98        213.37        48.01 o                         
  -8  11   1       2793.79       2578.32       174.06 o                         
  -7  11   1       3016.00       2759.45       174.48 o                         
  -6  11   1       2330.39       2196.45       124.26 o                         
  -5  11   1        135.77         99.25        30.79 o                         
  -4  11   1        156.75        171.44        37.58 o                         
  -3  11   1       2222.12       2175.77       131.35 o                         
  -2  11   1         69.96         18.83        39.46 o                         
  -1  11   1       1637.85       1575.74        77.34 o                         
   0  11   1      18510.46      18239.98       648.96 o                         
   1  11   1        584.94        626.63        57.28 o                         
   2  11   1        595.08        610.20        56.57 o                         
   3  11   1        365.73        270.09        43.34 o                         
  -9  12   1        430.84        364.13       117.44 o                         
  -8  12   1       1440.09       1279.90       126.67 o                         
  -7  12   1        159.30        178.19        43.83 o                         
  -6  12   1       1277.12       1330.73       103.58 o                         
  -5  12   1         12.73         78.28        36.23 o                         
  -4  12   1        346.05        337.24        45.68 o                         
  -3  12   1       7289.28       7380.55       318.87 o                         
  -2  12   1         41.97         -1.41        47.39 o                         
  -1  12   1       5078.14       5234.69       218.97 o                         
   0  12   1       3846.12       4111.20       181.60 o                         
   1  12   1         60.87         31.39        57.78 o                         
   2  12   1        264.76        505.79       236.56 o                         
  -9  13   1        194.42        169.88       120.47 o                         
  -8  13   1         28.24        -36.01        78.10 o                         
  -7  13   1        589.62        651.21        84.22 o                         
  -6  13   1        762.21        737.47        80.19 o                         
  -5  13   1         87.87        120.82        43.05 o                         
  -4  13   1       7076.03       7657.12       317.43 o                         
  -3  13   1       7649.69       7258.54       463.51 o                         
  -2  13   1         46.77         33.90        64.50 o                         
  -1  13   1        110.59        480.39       137.85 o                         
   0  13   1         85.13         17.33        65.79 o                         
  -5  14   1        345.41        393.93       126.27 o                         
  -4  14   1       4919.30       4663.28       587.89 o                         
  -3  14   1        730.52        564.99       194.66 o                         
   2 -14   2        314.71        472.38       181.04 o                         
   3 -14   2       2712.48       2854.28       471.37 o                         
   4 -14   2       6368.15       4930.57       654.72 o                         
  -1 -13   2         27.68         91.82        73.98 o                         
   0 -13   2       1703.61       1698.39       169.16 o                         
   1 -13   2       3795.68       3602.66       193.71 o                         
   2 -13   2          0.36        -16.79        50.92 o                         
   3 -13   2       8529.84       7928.85       447.87 o                         
   4 -13   2       2011.10       1794.76       146.08 o                         
   5 -13   2         92.14         12.78        44.00 o                         
   6 -13   2        140.09        142.51        59.13 o                         
   7 -13   2         31.84         79.71        50.92 o                         
   8 -13   2       2135.52       2463.59       417.34 o                         
  -2 -12   2       1003.33        999.99        87.76 o                         
  -1 -12   2         36.58         83.48        32.70 o                         
   0 -12   2      11823.98      11962.22       395.88 o                         
   1 -12   2       1998.70       1877.29       117.98 o                         
   2 -12   2        801.48        445.00       118.30 o                         
   3 -12   2       3876.21       3414.70       266.53 o                         
   4 -12   2        242.86        231.16        46.09 o                         
   5 -12   2         53.72        107.91        29.87 o                         
   6 -12   2       2052.58       2218.72       141.87 o                         
   7 -12   2        882.46       1001.40        85.30 o                         
   8 -12   2       2855.42       2885.53       198.17 o                         
   9 -12   2         45.19         27.08       103.57 o                         
  -3 -11   2       6122.49       6494.41       227.25 o                         
  -2 -11   2       2417.80       2550.59       116.13 o                         
  -1 -11   2       2219.96       2385.53       111.06 o                         
   0 -11   2       9858.95      10338.38       239.34 o                         
   1 -11   2         53.89         52.62        26.87 o                         
   2 -11   2        336.40        128.45        41.45 o                         
   3 -11   2       1474.27       1387.03       119.14 o                         
   4 -11   2        833.47        872.75        66.12 o                         
   5 -11   2       4279.95       4688.33       147.24 o                         
   6 -11   2       1689.56       1915.57        93.03 o                         
   7 -11   2       3120.03       2922.67       107.67 o                         
   8 -11   2        202.03        212.49        50.85 o                         
   9 -11   2         91.22         88.64        41.47 o                         
  -5 -10   2       2174.25       2224.96       255.51 o                         
  -4 -10   2       1168.91       1183.91        84.96 o                         
  -3 -10   2       7504.22       7782.50       202.80 o                         
  -2 -10   2         12.52         51.16        19.23 o                         
  -1 -10   2       1125.96       1276.63        72.93 o                         
   0 -10   2       2752.06       2939.67       113.39 o                         
   1 -10   2         13.35        -13.68        21.64 o                         
   2 -10   2       2577.37       2103.80       154.56 o                         
   3 -10   2       4724.17       4871.95       229.58 o                         
   4 -10   2       7216.33       8042.45       301.64 o                         
   5 -10   2        929.17        998.41        63.43 o                         
   6 -10   2         90.51         31.39        23.64 o                         
   7 -10   2       3354.92       3303.69       110.32 o                         
   8 -10   2         71.76         78.98        33.38 o                         
   9 -10   2        537.12        546.72        50.40 o                         
  10 -10   2       5874.92       6465.93       455.70 o                         
  -6  -9   2       3428.84       1664.96       342.60 o                         
  -5  -9   2        173.78        151.56        32.81 o                         
  -4  -9   2       5658.52       5722.76       159.88 o                         
  -3  -9   2       2046.63       2073.92        92.62 o                         
  -2  -9   2         71.02         77.81        19.53 o                         
  -1  -9   2       1119.45       1236.62        61.17 o                         
   0  -9   2       3887.00       4090.08       119.59 o                         
   1  -9   2       4338.68       3804.84       109.79 o                         
   2  -9   2       7734.17       7105.40       323.66 o                         
   3  -9   2         57.11         83.48        31.26 o                         
   4  -9   2       4362.38       4816.09       134.91 o                         
   5  -9   2        916.82        718.07        65.79 o                         
   6  -9   2       1445.56       1415.01        66.61 o                         
   7  -9   2      12881.84      13252.85       378.08 o                         
   8  -9   2        475.82        596.99        51.39 o                         
   9  -9   2       1318.65       1258.44        79.21 o                         
  10  -9   2       3469.22       3475.10       148.59 o                         
  -6  -8   2        789.83        969.97        83.72 o                         
  -5  -8   2          9.89         15.76        21.44 o                         
  -4  -8   2       2765.36       2861.01       100.46 o                         
  -3  -8   2       1909.09       1881.35        74.54 o                         
  -2  -8   2        168.86        180.26        24.42 o                         
  -1  -8   2      16135.03      17227.37       249.47 o                         
   0  -8   2        166.99        201.27        27.35 o                         
   1  -8   2       7933.55       6626.43       277.87 o                         
   2  -8   2        114.06        104.94        26.91 o                         
   3  -8   2       1151.03       1320.67        68.08 o                         
   4  -8   2       5085.40       4663.14       206.62 o                         
   5  -8   2         69.52         29.20        16.79 o                         
   6  -8   2       6115.01       6318.23       142.90 o                         
   7  -8   2      15566.30      15510.58       527.32 o                         
   8  -8   2        569.67        564.10        49.47 o                         
   9  -8   2        562.70        527.66        49.77 o                         
  10  -8   2        831.14        792.08        64.56 o                         
  -7  -7   2       4095.01       4231.27       215.61 o                         
  -6  -7   2         62.39         63.96        24.19 o                         
  -5  -7   2          8.53         33.86        18.12 o                         
  -4  -7   2      12229.62      12006.45       205.75 o                         
  -3  -7   2         89.74         88.56        19.06 o                         
  -2  -7   2       6842.84       6962.94       129.10 o                         
  -1  -7   2       7656.03       8105.35       138.08 o                         
   0  -7   2       1532.34       1522.44        64.55 o                         
   1  -7   2        417.35        286.19        28.61 o                         
   2  -7   2       1594.42       1570.20        97.75 o                         
   3  -7   2      16036.49      15687.14       265.37 o                         
   4  -7   2      21230.43      20654.39       341.25 o                         
   5  -7   2         74.74         81.07        18.42 o                         
   6  -7   2       7625.72       7521.61       143.82 o                         
   7  -7   2       2806.90       2732.24       108.84 o                         
   8  -7   2        330.81        310.54        39.00 o                         
   9  -7   2         51.27         32.48        21.89 o                         
  10  -7   2         23.50          3.20        22.29 o                         
  11  -7   2       4706.07       4804.51       495.38 o                         
  -8  -6   2        451.10        476.09       118.90 o                         
  -7  -6   2       4914.31       5146.22       168.59 o                         
  -6  -6   2        255.49        228.61        31.65 o                         
  -5  -6   2       3247.90       3189.22        95.79 o                         
  -4  -6   2      13209.57      13167.84       186.50 o                         
  -3  -6   2       4874.52       4760.76       104.46 o                         
  -2  -6   2         34.00         36.68        10.66 o                         
  -1  -6   2        362.94        397.52        28.44 o                         
   0  -6   2      10338.59      10069.29       291.09 o                         
   1  -6   2       3312.10       3044.19       127.18 o                         
   2  -6   2        128.49        103.14        17.73 o                         
   3  -6   2      46117.07      45528.46       748.98 o                         
   4  -6   2       7154.37       7151.05       163.84 o                         
   5  -6   2        902.85        876.26        44.16 o                         
   6  -6   2       1295.19       1210.34        55.88 o                         
   7  -6   2         12.74         13.84        29.81 o                         
   8  -6   2        833.44        772.83        52.97 o                         
   9  -6   2         31.63         38.19        24.21 o                         
  10  -6   2       3590.43       3378.29       135.04 o                         
  -8  -5   2       2611.47       2692.41       123.08 o                         
  -7  -5   2       8112.52       8537.12       205.95 o                         
  -6  -5   2       3093.17       3108.88        95.42 o                         
  -5  -5   2       5440.69       5468.04       107.35 o                         
  -4  -5   2       1033.81       1040.33        42.31 o                         
  -3  -5   2       2187.45       2139.79        46.57 o                         
  -2  -5   2       2551.75       2490.98        58.47 o                         
  -1  -5   2       2203.65       2370.33        64.69 o                         
   0  -5   2      72343.50      70414.55       700.83 o                         
   1  -5   2       8112.85       8137.43       361.41 o                         
   2  -5   2       3419.08       3321.18       111.40 o                         
   3  -5   2      18709.29      18535.64       261.41 o                         
   4  -5   2         56.30         61.23        14.39 o                         
   5  -5   2        459.58        406.35        27.71 o                         
   6  -5   2        356.38        351.88        25.52 o                         
   7  -5   2       5653.69       5581.41       133.69 o                         
   8  -5   2       7432.11       7209.50       173.11 o                         
   9  -5   2          3.42         11.57        18.16 o                         
  10  -5   2       4456.43       4407.60       156.77 o                         
  -9  -4   2         17.37         77.62        71.23 o                         
  -8  -4   2       7946.01       8054.15       200.85 o                         
  -7  -4   2       1701.50       1730.62        87.83 o                         
  -6  -4   2       1289.23       1341.73        61.63 o                         
  -5  -4   2        942.95        965.91        40.78 o                         
  -4  -4   2        926.98        985.93        43.60 o                         
  -3  -4   2      16577.64      16588.20       130.66 o                         
  -2  -4   2       2498.41       2550.43        54.37 o                         
  -1  -4   2      12464.41      12853.29       143.00 o                         
   0  -4   2      77031.97      74699.88      1203.09 o                         
   1  -4   2          1.62          5.44         8.08 o                         
   2  -4   2        225.07        273.34        17.02 o                         
   3  -4   2       3582.00       3433.89        71.93 o                         
   4  -4   2       2489.94       2475.44        61.98 o                         
   5  -4   2        301.62        274.63        22.11 o                         
   6  -4   2         11.13         37.01        20.94 o                         
   7  -4   2      23930.71      24129.90       272.35 o                         
   8  -4   2       4378.57       4612.68       143.14 o                         
   9  -4   2         17.11         19.17        20.94 o                         
  10  -4   2       1084.17       1119.30        95.71 o                         
  -9  -3   2        929.41        988.90        83.11 o                         
  -8  -3   2       2343.69       2407.85       105.40 o                         
  -7  -3   2        147.21        151.21        23.51 o                         
  -6  -3   2         55.71         44.64        10.86 o                         
  -5  -3   2          9.68          3.83         9.13 o                         
  -4  -3   2      16101.67      16589.01       146.54 o                         
  -3  -3   2      68107.73      68199.57       369.17 o                         
  -2  -3   2        336.48        333.22        18.17 o                         
  -1  -3   2       9315.17       9080.84        99.52 o                         
   0  -3   2       6850.32       6283.89       242.36 o                         
   1  -3   2        723.22        774.75        27.27 o                         
   2  -3   2        620.56        661.19        26.20 o                         
   3  -3   2        675.03        637.24        26.44 o                         
   4  -3   2      38887.36      38657.29       276.61 o                         
   5  -3   2       3437.60       3447.88        78.51 o                         
   6  -3   2       1508.46       1482.19        53.91 o                         
   7  -3   2      13305.54      13694.50       207.51 o                         
   8  -3   2         33.68         54.32        16.94 o                         
   9  -3   2         18.14         20.69        22.22 o                         
  10  -3   2       3089.50       3340.27       167.39 o                         
 -10  -2   2        106.43        108.79        48.09 o                         
  -9  -2   2        103.43        104.12        29.93 o                         
  -8  -2   2         11.49        -18.17        18.17 o                         
  -7  -2   2       5583.34       5730.10       122.82 o                         
  -6  -2   2       8230.19       8369.27       135.62 o                         
  -5  -2   2        530.52        549.34        26.51 o                         
  -4  -2   2      40375.74      40207.51       248.42 o                         
  -3  -2   2      14646.66      14862.35       115.55 o                         
  -2  -2   2         10.09         16.05         4.22 o                         
  -1  -2   2        198.82        197.15        11.73 o                         
   0  -2   2       3488.05       4478.33        69.00 o                         
   1  -2   2      10714.17      10479.54        78.23 o                         
   2  -2   2       5201.94       5111.69        64.46 o                         
   3  -2   2       5330.60       5251.52        83.39 o                         
   4  -2   2      49624.55      49464.66       365.67 o                         
   5  -2   2       1501.14       1552.24        52.60 o                         
   6  -2   2        234.27        241.46        24.61 o                         
   7  -2   2       5920.99       5936.34       125.99 o                         
   8  -2   2        477.34        490.87        44.53 o                         
   9  -2   2       2218.53       2262.51       111.23 o                         
  10  -2   2       3820.90       3818.67       184.65 o                         
 -10  -1   2       1006.43       1066.71        85.59 o                         
  -9  -1   2         36.83         91.68        28.42 o                         
  -8  -1   2         37.42         32.51        16.47 o                         
  -7  -1   2      34591.62      34777.91       291.30 o                         
  -6  -1   2      14138.01      13757.27       169.61 o                         
  -5  -1   2         45.19         48.46         7.45 o                         
  -4  -1   2      11544.12      11316.21        99.39 o                         
  -3  -1   2         10.24         23.76         5.14 o                         
  -2  -1   2       1808.08       1980.85        26.36 o                         
  -1  -1   2      19166.03      19259.48       218.73 o                         
   0  -1   2        989.74       1141.95        22.01 o                         
   1  -1   2      57416.04      57781.48       252.04 o                         
   2  -1   2       1722.92       1797.98        33.00 o                         
   3  -1   2       9548.59       9534.02        89.13 o                         
   4  -1   2       9748.96       9805.90        94.25 o                         
   5  -1   2         49.46         53.34         8.78 o                         
   6  -1   2       2644.26       2707.15        74.04 o                         
   7  -1   2      10365.15      10310.34       171.44 o                         
   8  -1   2       3263.33       3141.31       121.19 o                         
   9  -1   2       1730.52       1775.76       107.16 o                         
  10  -1   2         70.96         -1.40        43.39 o                         
 -10   0   2       7207.74       7265.51       224.89 o                         
  -9   0   2       2140.31       2306.21        98.68 o                         
  -8   0   2        696.96        697.11        49.26 o                         
  -7   0   2      23242.76      23563.84       233.21 o                         
  -6   0   2         11.99         22.04        11.39 o                         
  -5   0   2       1250.52       1335.02        44.24 o                         
  -4   0   2       6758.25       6862.95        86.54 o                         
  -3   0   2        405.37        399.89        17.00 o                         
  -2   0   2       7112.43       7141.53        57.75 o                         
  -1   0   2       3677.63       3904.38        50.79 o                         
   0   0   2      62830.75      63525.49       262.75 o                         
   1   0   2      12535.45      12714.86        85.06 o                         
   2   0   2       2181.55       2274.48        35.24 o                         
   3   0   2       2955.58       3025.84        51.17 o                         
   4   0   2       5846.88       5853.68        79.61 o                         
   5   0   2       3714.85       3572.99        67.49 o                         
   6   0   2      12552.63      12386.77       157.25 o                         
   7   0   2        732.57        737.15        49.32 o                         
   8   0   2       3334.12       3249.24       123.19 o                         
   9   0   2         22.54         28.36        28.37 o                         
  10   0   2        180.83        135.48        55.42 o                         
 -11   1   2       1470.83       1568.00       160.70 o                         
 -10   1   2      13884.80      14104.54       260.94 o                         
  -9   1   2        733.30        718.37        53.91 o                         
  -8   1   2        477.33        496.50        40.50 o                         
  -7   1   2       3218.02       3267.69        93.84 o                         
  -6   1   2       1443.84       1470.35        57.55 o                         
  -5   1   2        735.55        646.39        22.32 o                         
  -4   1   2      16394.09      16020.22       255.05 o                         
  -3   1   2      39414.52      39686.27       240.60 o                         
  -2   1   2      17539.58      17752.66       145.29 o                         
  -1   1   2        328.82        349.80         9.79 o                         
   0   1   2      24977.48      25721.90       201.45 o                         
   1   1   2        283.27        331.56        10.90 o                         
   2   1   2        877.18        938.93        23.23 o                         
   3   1   2      36875.95      37328.94       205.56 o                         
   4   1   2       1112.76       1163.07        37.35 o                         
   5   1   2       7474.79       7350.09       112.26 o                         
   6   1   2       2046.11       2037.77        64.44 o                         
   7   1   2        819.98        819.42        56.48 o                         
   8   1   2       1236.69       1199.38        76.56 o                         
   9   1   2          0.38         11.39        26.09 o                         
 -11   2   2       3293.96       3358.28       154.12 o                         
 -10   2   2       2993.56       2947.27       115.64 o                         
  -9   2   2        191.18        175.30        25.84 o                         
  -8   2   2       1102.66       1072.36        58.25 o                         
  -7   2   2       5981.01       5822.66       177.49 o                         
  -6   2   2       5307.50       5218.31        99.36 o                         
  -5   2   2       8658.13       8480.99        93.88 o                         
  -4   2   2       1261.58       1287.10        37.88 o                         
  -3   2   2      49613.97      50641.48       232.53 o                         
  -2   2   2       4082.57       4547.96        59.45 o                         
  -1   2   2          8.96         67.78         9.58 o                         
   0   2   2      29402.88      29984.45       240.40 o                         
   1   2   2        283.30        312.46        12.96 o                         
   2   2   2      13300.63      13187.18       120.26 o                         
   3   2   2      28239.97      27541.70       176.64 o                         
   4   2   2       1325.68       1354.22        46.02 o                         
   5   2   2        588.53        567.34        33.14 o                         
   6   2   2         75.69         84.46        17.59 o                         
   7   2   2       2463.63       2412.71        99.26 o                         
   8   2   2       2876.12       2797.94       132.53 o                         
   9   2   2         72.16         46.04        59.34 o                         
 -11   3   2       2082.19       2106.27       104.84 o                         
 -10   3   2        322.95        264.75        34.80 o                         
  -9   3   2        351.07        333.09        38.02 o                         
  -8   3   2       7028.08       6850.08       143.97 o                         
  -7   3   2        417.72        394.08        30.94 o                         
  -6   3   2      15199.98      14989.24       150.67 o                         
  -5   3   2        698.87        691.64        26.57 o                         
  -4   3   2       2392.22       2337.73        39.58 o                         
  -3   3   2       9930.65       9977.08       160.32 o                         
  -2   3   2         82.20         85.88         7.24 o                         
  -1   3   2       5943.73       5758.41        47.74 o                         
   0   3   2      59323.99      59036.80       420.92 o                         
   1   3   2       3213.70       3335.02        42.81 o                         
   2   3   2       1664.37       1700.96        34.17 o                         
   3   3   2        656.48        628.31        27.09 o                         
   4   3   2       3550.82       3561.37        71.93 o                         
   5   3   2         36.33         41.95        12.70 o                         
   6   3   2         11.98          6.20        17.28 o                         
   7   3   2      12360.67      12573.56       265.75 o                         
   8   3   2       1041.77       1025.33        81.43 o                         
 -11   4   2       4547.20       4413.49       151.12 o                         
 -10   4   2        152.16        128.09        23.05 o                         
  -9   4   2       1875.18       1736.71        81.27 o                         
  -8   4   2       4089.55       4041.21       104.77 o                         
  -7   4   2       5149.51       5080.48       100.83 o                         
  -6   4   2       1803.00       1763.92        53.29 o                         
  -5   4   2        421.53        455.30        23.51 o                         
  -4   4   2       3566.84       3479.93        45.62 o                         
  -3   4   2      21779.41      22738.41       405.31 o                         
  -2   4   2       2753.19       2896.92        47.13 o                         
  -1   4   2      43367.43      43346.83       289.18 o                         
   0   4   2      14285.60      14598.06       104.55 o                         
   1   4   2       1884.28       1894.89        37.15 o                         
   2   4   2       4273.93       4226.17        65.94 o                         
   3   4   2         58.31         58.79        10.65 o                         
   4   4   2      15438.29      15520.25       175.80 o                         
   5   4   2       1864.39       1909.31        69.80 o                         
   6   4   2       3444.86       3518.37       127.08 o                         
   7   4   2      13112.57      13288.74       287.78 o                         
   8   4   2          1.91          6.01        38.10 o                         
 -11   5   2       4446.86       4453.13       159.80 o                         
 -10   5   2       1286.22       1304.61        75.86 o                         
  -9   5   2        299.55        296.56        32.09 o                         
  -8   5   2         10.25         47.10        19.18 o                         
  -7   5   2       6619.00       6526.20       112.52 o                         
  -6   5   2       1718.00       1714.13        48.30 o                         
  -5   5   2         23.00         19.14         7.81 o                         
  -4   5   2      45401.16      46550.02       262.16 o                         
  -3   5   2      22870.30      23748.39       232.67 o                         
  -2   5   2       1100.59       1098.42        28.26 o                         
  -1   5   2        865.70        905.34        30.12 o                         
   0   5   2        107.27        110.15        12.69 o                         
   1   5   2       3541.89       3634.36        70.92 o                         
   2   5   2       1031.09       1065.35        36.86 o                         
   3   5   2       4748.09       4899.77        94.41 o                         
   4   5   2      29504.69      30363.30       329.57 o                         
   5   5   2         70.78         64.03        21.15 o                         
   6   5   2       2075.11       2201.31       113.14 o                         
   7   5   2       3300.24       3369.01       150.74 o                         
 -11   6   2        492.99        326.99        92.33 o                         
 -10   6   2       4069.12       4209.85       140.49 o                         
  -9   6   2          5.55         -1.51        15.60 o                         
  -8   6   2          6.38         -1.52        11.81 o                         
  -7   6   2      16470.44      17041.17       170.69 o                         
  -6   6   2       3664.54       3776.58        73.62 o                         
  -5   6   2       4091.16       4189.77        72.92 o                         
  -4   6   2      33063.99      35236.24      1055.53 o                         
  -3   6   2        165.61        161.35        11.30 o                         
  -2   6   2        599.97        597.54        21.35 o                         
  -1   6   2        331.84        347.22        21.96 o                         
   0   6   2       5687.04       5748.16        95.15 o                         
   1   6   2      19690.22      19413.21       345.31 o                         
   2   6   2        175.49        165.22        19.73 o                         
   3   6   2      14943.08      15245.94       195.24 o                         
   4   6   2       6507.42       6657.64       155.90 o                         
   5   6   2         52.86         53.67        20.01 o                         
   6   6   2         26.48         28.04        22.77 o                         
   7   6   2        483.40        468.33       103.97 o                         
 -11   7   2        145.17         43.55        33.85 o                         
 -10   7   2       4566.73       4759.75       200.77 o                         
  -9   7   2         62.36         40.18        22.49 o                         
  -8   7   2       3666.38       3839.38       102.04 o                         
  -7   7   2      30453.90      31450.19       244.66 o                         
  -6   7   2        337.01        393.79        26.41 o                         
  -5   7   2        184.73        173.06        16.45 o                         
  -4   7   2        116.42         99.36        14.92 o                         
  -3   7   2       2640.05       2645.15        65.02 o                         
  -2   7   2        467.62        422.46        19.56 o                         
  -1   7   2        244.07        213.71        19.32 o                         
   0   7   2      27983.23      27706.67       264.67 o                         
   1   7   2       8780.52       8798.55       141.20 o                         
   2   7   2        970.50        953.95        48.63 o                         
   3   7   2       2461.20       2615.42        92.55 o                         
   4   7   2       1089.98       1108.53        70.97 o                         
   5   7   2         20.82         16.78        21.60 o                         
   6   7   2       1020.71        954.53        99.28 o                         
 -10   8   2       8176.91       8543.95       280.21 o                         
  -9   8   2          7.28         48.27        27.34 o                         
  -8   8   2       4188.06       4316.99       149.45 o                         
  -7   8   2       6199.76       6544.50       180.27 o                         
  -6   8   2        280.61        259.91        24.67 o                         
  -5   8   2       1693.58       1561.10        66.82 o                         
  -4   8   2        337.21        357.63        25.74 o                         
  -3   8   2      21181.65      21715.62       185.64 o                         
  -2   8   2       7017.22       7318.64       101.18 o                         
  -1   8   2       1080.83        983.16        39.27 o                         
   0   8   2      17844.32      17933.67       438.51 o                         
   1   8   2        281.79        281.12        26.18 o                         
   2   8   2        210.00        212.53        26.75 o                         
   3   8   2       1217.37       1267.41        69.39 o                         
   4   8   2         35.26         42.59        21.37 o                         
   5   8   2       3897.72       3888.23       168.55 o                         
 -10   9   2       5076.22       5198.35       259.39 o                         
  -9   9   2          2.78         40.04        26.05 o                         
  -8   9   2         27.72         30.38        21.92 o                         
  -7   9   2          4.89        -17.50        17.50 o                         
  -6   9   2       2797.24       2838.35       110.41 o                         
  -5   9   2       1435.96       1472.45        79.30 o                         
  -4   9   2        900.90        924.17        49.29 o                         
  -3   9   2      23726.72      23304.68       258.20 o                         
  -2   9   2        218.96        199.27        22.25 o                         
  -1   9   2        354.62        285.11        24.20 o                         
   0   9   2       3313.98       3271.79       103.70 o                         
   1   9   2        257.35        246.76        26.73 o                         
   2   9   2        170.59        179.11        28.18 o                         
   3   9   2       2121.13       2027.58        95.84 o                         
   4   9   2       4836.45       4495.52       171.08 o                         
   5   9   2       2728.35       2391.61       348.50 o                         
 -10  10   2        734.22        747.62       124.71 o                         
  -9  10   2        158.15        143.47        35.15 o                         
  -8  10   2         68.54         38.73        23.77 o                         
  -7  10   2       1411.08       1471.47        93.99 o                         
  -6  10   2      12470.56      12336.74       260.53 o                         
  -5  10   2       1422.39       1474.86        94.99 o                         
  -4  10   2       3176.89       3122.79       181.11 o                         
  -3  10   2       6066.57       5516.21       411.49 o                         
  -2  10   2          6.27          9.50        17.09 o                         
  -1  10   2        153.60        144.96        23.53 o                         
   0  10   2       3257.96       3156.28       124.85 o                         
   1  10   2       3259.42       3246.19       120.24 o                         
   2  10   2       4404.37       4154.41       181.92 o                         
   3  10   2         57.02         53.83        31.77 o                         
 -10  11   2        347.52        466.97       164.83 o                         
  -9  11   2       1492.09       1545.95       124.79 o                         
  -8  11   2       1147.02       1182.17        90.36 o                         
  -7  11   2       5041.95       4720.79       224.27 o                         
  -6  11   2       4752.02       4521.73       177.26 o                         
  -5  11   2         72.03         92.80        26.62 o                         
  -4  11   2       2028.13       1941.25       106.44 o                         
  -3  11   2       2591.61       2361.27       129.46 o                         
  -2  11   2         61.94         81.07        39.63 o                         
  -1  11   2       2924.68       2891.24       133.76 o                         
   0  11   2        101.99        112.09        47.27 o                         
   1  11   2       6496.11       6494.87       237.04 o                         
   2  11   2        275.10        251.67        56.74 o                         
  -8  12   2         14.07        -12.95        33.64 o                         
  -7  12   2       3467.69       3304.61       220.41 o                         
  -6  12   2        632.48        676.68        74.04 o                         
  -5  12   2          2.99         45.53        32.56 o                         
  -4  12   2       3607.33       3780.28       162.70 o                         
  -3  12   2        345.30        402.71        58.77 o                         
  -2  12   2       5077.26       5086.00       254.71 o                         
  -1  12   2       2585.48       2635.41       146.44 o                         
   0  12   2        270.56        272.54        54.60 o                         
   1  12   2        645.37        590.10       143.38 o                         
  -8  13   2        300.60        232.87        81.74 o                         
  -7  13   2       2959.67       2905.83       204.65 o                         
  -6  13   2        308.30        346.49        51.47 o                         
  -5  13   2        812.70        800.88       111.40 o                         
  -4  13   2       3232.64       3396.65       202.62 o                         
  -3  13   2        576.14        544.78        62.89 o                         
  -2  13   2        812.86        512.90       189.29 o                         
  -1  13   2          0.40        127.16       104.39 o                         
  -6  14   2        272.99        427.86       195.46 o                         
  -5  14   2       1367.93       1439.13       219.72 o                         
   1 -14   3        367.83        113.63        45.34 o                         
   2 -14   3        866.48        854.53       238.77 o                         
  -1 -13   3       1233.80       1435.61       311.46 o                         
   0 -13   3       9034.33       8192.40       827.98 o                         
   1 -13   3        472.29        311.47        85.02 o                         
   2 -13   3       1557.26       1583.33       111.84 o                         
   3 -13   3       1688.37       1833.21       120.35 o                         
   4 -13   3        268.40        157.39        53.16 o                         
   5 -13   3         62.85         -5.07        49.91 o                         
   6 -13   3          0.96         94.41        96.96 o                         
   7 -13   3       3105.18       2705.33       437.83 o                         
  -3 -12   3       1591.49       1211.34       212.32 o                         
  -2 -12   3        117.28        136.99        43.49 o                         
  -1 -12   3       4955.04       4566.75       206.45 o                         
   0 -12   3       7057.29       6392.53       356.79 o                         
   1 -12   3         82.93         43.06        41.83 o                         
   2 -12   3         22.62        -41.54        41.54 o                         
   3 -12   3        141.12        139.70        46.93 o                         
   4 -12   3        855.67        744.17        84.04 o                         
   5 -12   3        102.81         74.76        33.10 o                         
   6 -12   3       1005.65       1101.55        82.55 o                         
   7 -12   3      12661.21      13394.42       262.31 o                         
   8 -12   3       1795.21       1933.25       199.20 o                         
  -4 -11   3       5969.64       5938.05       283.93 o                         
  -3 -11   3       8028.05       8175.20       332.78 o                         
  -2 -11   3         48.41         47.19        28.06 o                         
  -1 -11   3       2968.82       2981.59       125.34 o                         
   0 -11   3         83.48         29.01        42.21 o                         
   1 -11   3         68.28         52.87        38.09 o                         
   2 -11   3          6.57        -12.73        33.47 o                         
   3 -11   3        341.08        308.05        66.77 o                         
   4 -11   3      12882.62      13757.30       378.22 o                         
   5 -11   3       1327.47       1452.06        88.29 o                         
   6 -11   3       1988.74       2176.59        93.60 o                         
   7 -11   3       5911.41       5354.07       265.83 o                         
   8 -11   3         39.65        -28.26        39.80 o                         
   9 -11   3          8.16        -11.03       167.55 o                         
  -5 -10   3         81.91         56.89        72.10 o                         
  -4 -10   3      11725.17      11993.47       327.28 o                         
  -3 -10   3       1003.34       1098.94        73.96 o                         
  -2 -10   3         45.57         28.65        26.11 o                         
  -1 -10   3        328.19        293.47        35.41 o                         
   0 -10   3         16.41         -5.46        39.98 o                         
   1 -10   3       1931.50       1763.76        95.53 o                         
   2 -10   3        595.41        482.64        58.99 o                         
   3 -10   3      10459.51      10995.29       487.64 o                         
   4 -10   3      14754.83      16338.66       330.42 o                         
   5 -10   3        174.54        143.84        20.92 o                         
   6 -10   3        216.24        132.78        47.95 o                         
   7 -10   3       1323.61       1354.35        72.92 o                         
   8 -10   3        681.13        688.87        60.28 o                         
   9 -10   3       1132.82       1213.05        80.22 o                         
  10 -10   3        405.27        551.51        75.10 o                         
  -6  -9   3       2261.88       2222.32       268.68 o                         
  -5  -9   3        678.27        748.41        75.40 o                         
  -4  -9   3       2423.90       2454.56       121.31 o                         
  -3  -9   3        542.38        649.10        52.73 o                         
  -2  -9   3         45.10         65.48        24.36 o                         
  -1  -9   3        885.85        941.74        57.38 o                         
   0  -9   3      10909.44      10571.51       572.87 o                         
   1  -9   3      13960.38      13210.76       549.06 o                         
   2  -9   3        104.10         90.65        25.41 o                         
   3  -9   3      11172.29      12029.14       461.79 o                         
   4  -9   3       1835.74       1861.85        77.52 o                         
   5  -9   3          4.13        -10.68        21.93 o                         
   6  -9   3       1140.50       1212.92        65.00 o                         
   7  -9   3        373.74        465.48        42.33 o                         
   8  -9   3       3705.86       3959.53       132.85 o                         
   9  -9   3        730.41        814.11        65.92 o                         
  10  -9   3        405.26        490.65        70.16 o                         
  -7  -8   3       5583.40       5140.36       520.60 o                         
  -6  -8   3        252.53        225.42        54.90 o                         
  -5  -8   3          6.94         44.80        25.42 o                         
  -4  -8   3        664.16        659.58        56.78 o                         
  -3  -8   3       2631.77       2694.11        95.03 o                         
  -2  -8   3       4192.18       4478.82       126.40 o                         
  -1  -8   3          4.23         43.73        19.06 o                         
   0  -8   3      31865.31      31068.72      1245.20 o                         
   1  -8   3       2328.73       2099.28       105.79 o                         
   2  -8   3        177.12        140.85        21.52 o                         
   3  -8   3       2330.01       2499.42        87.92 o                         
   4  -8   3         83.33         73.79        32.88 o                         
   5  -8   3       3655.78       3705.88       104.63 o                         
   6  -8   3       8732.58       8932.86       196.75 o                         
   7  -8   3        500.81        570.46        48.17 o                         
   8  -8   3       2448.67       2475.64       104.95 o                         
   9  -8   3          8.80         24.78        17.17 o                         
  10  -8   3       1019.80        975.77        94.47 o                         
  -7  -7   3        295.87        317.49        66.01 o                         
  -6  -7   3        445.24        409.86        52.79 o                         
  -5  -7   3        558.10        607.41        60.56 o                         
  -4  -7   3        759.25        843.47        53.60 o                         
  -3  -7   3      18604.58      19219.35       239.31 o                         
  -2  -7   3       3029.89       3295.47        89.16 o                         
  -1  -7   3       2000.23       2215.25        83.14 o                         
   0  -7   3      13021.32      12175.52       679.46 o                         
   1  -7   3         21.22         26.09        16.72 o                         
   2  -7   3         36.98         56.09        17.80 o                         
   3  -7   3      18249.20      16681.98       896.39 o                         
   4  -7   3        647.08        614.84        37.09 o                         
   5  -7   3       4638.36       4693.06       109.69 o                         
   6  -7   3        689.80        716.68        45.39 o                         
   7  -7   3       4266.13       4029.17       157.72 o                         
   8  -7   3        728.86        700.31        53.83 o                         
   9  -7   3         53.17         50.62        19.10 o                         
  10  -7   3       3096.30       2811.29       143.73 o                         
  -8  -6   3        288.96        386.63       115.12 o                         
  -7  -6   3         90.36        104.27        32.20 o                         
  -6  -6   3       2539.06       2643.20       111.27 o                         
  -5  -6   3       3366.87       3384.70       112.07 o                         
  -4  -6   3       3977.81       3845.07       104.71 o                         
  -3  -6   3      17510.96      17443.97       197.92 o                         
  -2  -6   3          9.18         22.92        11.41 o                         
  -1  -6   3        531.17        589.85        38.41 o                         
   0  -6   3       7877.17       7093.57       326.71 o                         
   1  -6   3        470.17        387.84        44.48 o                         
   2  -6   3      12340.10      11749.56       376.49 o                         
   3  -6   3      13279.50      12676.87       330.48 o                         
   4  -6   3       7799.82       7696.08       211.83 o                         
   5  -6   3        227.61        216.50        23.52 o                         
   6  -6   3        105.56         93.55        18.03 o                         
   7  -6   3       6897.83       6553.54       177.57 o                         
   8  -6   3       1193.48       1123.87        66.48 o                         
   9  -6   3        704.51        642.73        53.78 o                         
  10  -6   3       7114.05       6738.25       327.76 o                         
  -9  -5   3        227.17        180.65        85.47 o                         
  -8  -5   3       3257.74       3434.99       149.84 o                         
  -7  -5   3        913.21        983.16        70.15 o                         
  -6  -5   3       6553.41       6779.93       155.48 o                         
  -5  -5   3        146.77        136.80        18.64 o                         
  -4  -5   3       4837.58       4933.08       109.11 o                         
  -3  -5   3       2287.94       2315.74        60.32 o                         
  -2  -5   3         56.32         88.40        13.75 o                         
  -1  -5   3      13041.33      13191.80       239.24 o                         
   0  -5   3      26216.72      19269.98       643.12 o                         
   1  -5   3       9773.12      11438.94       326.98 o                         
   2  -5   3       3159.24       3057.07       100.84 o                         
   3  -5   3         37.96         58.39        15.97 o                         
   4  -5   3       6905.81       6819.57       147.99 o                         
   5  -5   3         42.48         23.88        12.25 o                         
   6  -5   3        696.41        655.45        40.40 o                         
   7  -5   3      21583.38      21497.62       557.65 o                         
   8  -5   3         75.52         69.16        19.41 o                         
   9  -5   3       1656.78       1737.43        99.83 o                         
  10  -5   3       4172.99       4207.88       187.07 o                         
  -9  -4   3       1818.48       1947.74       196.23 o                         
  -8  -4   3        953.27       1034.46        72.69 o                         
  -7  -4   3      11931.58      11845.31       227.36 o                         
  -6  -4   3       1414.47       1368.78        60.93 o                         
  -5  -4   3          4.96          6.42         9.65 o                         
  -4  -4   3       6911.22       6882.88        99.52 o                         
  -3  -4   3       5876.37       5879.02        93.72 o                         
  -2  -4   3       4166.68       4293.23        77.74 o                         
  -1  -4   3      36880.16      36638.08       449.92 o                         
   0  -4   3        320.66        378.92        28.79 o                         
   1  -4   3       2975.12       2451.09       125.16 o                         
   2  -4   3       5395.02       5463.96       128.47 o                         
   3  -4   3       2211.85       2004.52        47.72 o                         
   4  -4   3      20399.38      20038.03       214.91 o                         
   5  -4   3        730.79        756.50        41.03 o                         
   6  -4   3       7506.17       7405.56       133.62 o                         
   7  -4   3      17338.95      17408.04       266.46 o                         
   8  -4   3        160.74        168.99        32.77 o                         
   9  -4   3         18.62          6.80        19.85 o                         
  10  -4   3        639.26        648.57        72.88 o                         
 -10  -3   3       3774.46       5100.18       846.66 o                         
  -9  -3   3        869.92        923.58        73.22 o                         
  -8  -3   3         12.27         -6.92        20.76 o                         
  -7  -3   3       7198.31       7320.44       171.51 o                         
  -6  -3   3        105.14        120.01        16.81 o                         
  -5  -3   3        562.43        556.86        27.62 o                         
  -4  -3   3      41755.54      42098.98       347.06 o                         
  -3  -3   3        861.88        912.18        28.25 o                         
  -2  -3   3       5067.26       5213.77        77.03 o                         
  -1  -3   3        747.49        703.95        26.25 o                         
   0  -3   3       5508.94       7402.13       134.65 o                         
   1  -3   3        839.37        805.95        31.75 o                         
   2  -3   3        189.58        220.64        18.13 o                         
   3  -3   3      24299.27      24098.01       172.46 o                         
   4  -3   3      34502.88      34109.96       229.15 o                         
   5  -3   3       1991.14       2023.12        77.41 o                         
   6  -3   3       4606.03       4669.76       114.05 o                         
   7  -3   3       3071.37       3148.25       110.88 o                         
   8  -3   3         86.14         73.17        22.56 o                         
   9  -3   3         91.51         99.19        34.15 o                         
  10  -3   3        337.25        343.11       100.37 o                         
 -10  -2   3       4322.40       4292.00       411.24 o                         
  -9  -2   3         46.45         65.55        29.49 o                         
  -8  -2   3        434.78        481.83        45.84 o                         
  -7  -2   3      14022.01      14249.29       195.85 o                         
  -6  -2   3         10.84         21.41         9.92 o                         
  -5  -2   3       8446.74       8185.56        94.72 o                         
  -4  -2   3      26058.15      26344.66       184.35 o                         
  -3  -2   3       3599.61       3734.43        50.37 o                         
  -2  -2   3       5169.43       5439.48        58.97 o                         
  -1  -2   3       5218.50       5254.25       185.03 o                         
   0  -2   3      33855.55      32471.08       716.44 o                         
   1  -2   3      19513.22      19117.53       106.44 o                         
   2  -2   3        745.33        837.23        25.99 o                         
   3  -2   3      48984.34      49105.09       235.07 o                         
   4  -2   3       3832.68       3833.94        77.99 o                         
   5  -2   3        243.97        257.14        20.63 o                         
   6  -2   3         38.67         56.92        14.11 o                         
   7  -2   3        145.74        133.33        23.66 o                         
   8  -2   3       5552.16       5562.75       184.45 o                         
   9  -2   3        398.69        479.16        58.33 o                         
  10  -2   3       1490.63       1618.52       213.11 o                         
 -10  -1   3       2692.10       2752.12       134.60 o                         
  -9  -1   3          0.82        -12.88        19.43 o                         
  -8  -1   3       5613.29       5637.35       142.30 o                         
  -7  -1   3      21456.40      22067.60       237.34 o                         
  -6  -1   3       1008.08       1027.90        37.93 o                         
  -5  -1   3         37.70         38.82        10.10 o                         
  -4  -1   3         27.75         37.23         7.56 o                         
  -3  -1   3      10709.67      10491.33        75.96 o                         
  -2  -1   3        465.11        449.09        15.29 o                         
  -1  -1   3         11.11         20.68         5.09 o                         
   0  -1   3     135116.92     132886.94       736.85 o                         
   1  -1   3      10982.09      11140.24        74.67 o                         
   2  -1   3       7004.09       7311.14        72.42 o                         
   3  -1   3      13070.44      12929.03       139.89 o                         
   4  -1   3        201.75        200.86        14.89 o                         
   5  -1   3        449.08        467.89        28.57 o                         
   6  -1   3        669.60        710.96        43.37 o                         
   7  -1   3       7428.03       7409.68       162.04 o                         
   8  -1   3      10889.42      10860.57       222.32 o                         
   9  -1   3          1.35         28.12        24.59 o                         
 -10   0   3       4592.36       4857.59       164.20 o                         
  -9   0   3        331.45        307.90        41.04 o                         
  -8   0   3       8695.53       8768.45       159.28 o                         
  -7   0   3       4236.10       4220.65       100.98 o                         
  -6   0   3        239.56        280.72        18.68 o                         
  -5   0   3       2579.68       2683.76        48.99 o                         
  -4   0   3       2372.46       2265.43        67.60 o                         
  -3   0   3      66003.33      65895.17       443.69 o                         
  -2   0   3       9682.93       9962.71       107.93 o                         
  -1   0   3       8368.60       8622.40        65.68 o                         
   0   0   3      67730.17      68557.94       344.91 o                         
   1   0   3         91.68         95.45         7.54 o                         
   2   0   3       4950.19       5239.10        58.54 o                         
   3   0   3       1501.22       1452.82        34.33 o                         
   4   0   3       6225.40       6304.27        91.72 o                         
   5   0   3       7057.52       7210.49       110.08 o                         
   6   0   3        424.77        450.93        34.52 o                         
   7   0   3      10760.72      10572.77       193.05 o                         
   8   0   3       1175.25       1170.85        79.53 o                         
   9   0   3          3.64         52.09        26.06 o                         
 -11   1   3       9184.25       9176.61       340.51 o                         
 -10   1   3       2211.18       2249.77       102.95 o                         
  -9   1   3         22.20         28.51        19.40 o                         
  -8   1   3         34.75         61.18        19.72 o                         
  -7   1   3        999.81       1088.67        49.41 o                         
  -6   1   3       3532.49       3460.65        76.86 o                         
  -5   1   3       1842.76       1878.19        53.59 o                         
  -4   1   3      11242.69      10893.70       101.01 o                         
  -3   1   3      63236.62      63517.42       353.27 o                         
  -2   1   3         60.08         59.43         4.59 o                         
  -1   1   3       1905.27       1942.25        25.09 o                         
   0   1   3       9064.97       9096.97        77.84 o                         
   1   1   3         36.95         51.79         6.08 o                         
   2   1   3         59.15         83.25        11.10 o                         
   3   1   3       3410.86       3481.98        56.38 o                         
   4   1   3      35300.02      34667.55       212.98 o                         
   5   1   3       5554.64       5518.21        96.59 o                         
   6   1   3         20.11         54.80        17.83 o                         
   7   1   3       4146.17       4174.48       118.23 o                         
   8   1   3         22.98         12.51        22.91 o                         
   9   1   3        376.84        505.93       128.06 o                         
 -11   2   3       4619.59       4639.14       156.57 o                         
 -10   2   3         32.76         41.12        23.62 o                         
  -9   2   3        467.52        479.03        43.05 o                         
  -8   2   3         15.48         38.37        14.83 o                         
  -7   2   3      15251.07      14926.45       216.28 o                         
  -6   2   3      23639.59      22058.58       355.41 o                         
  -5   2   3        120.34        125.44        11.11 o                         
  -4   2   3      24998.65      24548.70       118.36 o                         
  -3   2   3      10947.05      11602.33       101.94 o                         
  -2   2   3        511.02        552.72        19.17 o                         
  -1   2   3         33.21         45.22         4.00 o                         
   0   2   3       3155.56       3227.92        39.81 o                         
   1   2   3      23880.27      23862.19       251.40 o                         
   2   2   3       9067.16       9047.07        98.58 o                         
   3   2   3       1719.85       1746.70        54.02 o                         
   4   2   3      18295.17      17609.08       177.73 o                         
   5   2   3        127.92        146.36        18.46 o                         
   6   2   3        132.24        114.91        22.09 o                         
   7   2   3       8835.62       8678.29       202.43 o                         
   8   2   3          3.75         16.20        23.77 o                         
   9   2   3       1810.31       1811.39       309.89 o                         
 -11   3   3        138.11        101.86        20.47 o                         
 -10   3   3       4272.87       4328.71       130.12 o                         
  -9   3   3       1923.94       1894.37        79.64 o                         
  -8   3   3        502.05        477.00        38.80 o                         
  -7   3   3      29255.65      28009.11       271.55 o                         
  -6   3   3       6185.21       6262.31       119.59 o                         
  -5   3   3         25.69         35.03         7.28 o                         
  -4   3   3       7323.33       7370.67        63.92 o                         
  -3   3   3        970.52       1005.61        30.28 o                         
  -2   3   3        321.44        321.80        17.81 o                         
  -1   3   3       9717.58       9896.85        88.86 o                         
   0   3   3       3565.03       3427.26        39.42 o                         
   1   3   3      38293.45      38245.39       256.56 o                         
   2   3   3       1068.46       1076.12        32.60 o                         
   3   3   3        716.40        743.07        32.66 o                         
   4   3   3       3146.16       3209.28        72.65 o                         
   5   3   3        311.19        342.11        29.53 o                         
   6   3   3       3188.66       3245.68       115.86 o                         
   7   3   3       6823.75       6943.31       195.74 o                         
   8   3   3       1987.53       1959.28       163.66 o                         
 -11   4   3         21.18         -5.27        20.27 o                         
 -10   4   3      13639.98      13579.65       229.30 o                         
  -9   4   3       3539.07       3529.17       106.99 o                         
  -8   4   3        294.49        322.79        30.56 o                         
  -7   4   3      14487.35      14669.77       173.17 o                         
  -6   4   3          7.08         12.35         9.47 o                         
  -5   4   3        214.84        242.55        16.98 o                         
  -4   4   3      15203.88      14695.62       177.16 o                         
  -3   4   3       2053.39       2048.75        48.80 o                         
  -2   4   3      20240.16      18785.30       348.85 o                         
  -1   4   3       3213.69       3209.87        39.62 o                         
   0   4   3      13521.64      13460.61       131.27 o                         
   1   4   3        545.30        553.88        25.03 o                         
   2   4   3       1482.39       1498.27        41.52 o                         
   3   4   3       6777.41       6698.43        95.86 o                         
   4   4   3       8854.45       8886.67       141.48 o                         
   5   4   3       1860.43       1933.15        91.99 o                         
   6   4   3       3876.43       4060.45       134.72 o                         
   7   4   3         23.43         22.47        19.85 o                         
   8   4   3       1618.32       1662.73       206.41 o                         
 -11   5   3        471.86        478.28        63.31 o                         
 -10   5   3       9777.20       9847.41       203.05 o                         
  -9   5   3          4.54         33.68        26.82 o                         
  -8   5   3        255.35        244.45        24.02 o                         
  -7   5   3       7925.59       8229.27       116.11 o                         
  -6   5   3        212.89        219.83        17.42 o                         
  -5   5   3       2225.71       2173.56        39.66 o                         
  -4   5   3       4738.87       4558.60        67.39 o                         
  -3   5   3      28668.82      27625.06       248.86 o                         
  -2   5   3       3164.16       3197.92        47.09 o                         
  -1   5   3         49.50         50.17         8.29 o                         
   0   5   3       6934.59       6906.53        92.78 o                         
   1   5   3        500.67        543.43        24.80 o                         
   2   5   3       1566.06       1556.18        44.78 o                         
   3   5   3      19275.57      19701.42       209.00 o                         
   4   5   3       1216.31       1236.34        66.84 o                         
   5   5   3       1914.05       2001.01        97.23 o                         
   6   5   3        152.58        149.59        29.35 o                         
   7   5   3        117.49         78.85        37.69 o                         
 -11   6   3       1524.29       1517.09       119.63 o                         
 -10   6   3       1799.80       1810.56       123.87 o                         
  -9   6   3        104.46        120.90        24.98 o                         
  -8   6   3       1416.78       1450.12        56.33 o                         
  -7   6   3       7762.01       7873.53       116.83 o                         
  -6   6   3       8675.71       8614.52       108.60 o                         
  -5   6   3       7119.28       7204.86        81.26 o                         
  -4   6   3        242.97        254.24        13.15 o                         
  -3   6   3       7185.39       6980.51        64.43 o                         
  -2   6   3       1224.78       1159.35        31.86 o                         
  -1   6   3        643.02        621.27        29.76 o                         
   0   6   3      32433.23      33164.15       327.90 o                         
   1   6   3       2569.44       2602.71        65.73 o                         
   2   6   3       4282.84       4437.44        94.67 o                         
   3   6   3       6551.36       6642.21       142.31 o                         
   4   6   3        831.74        856.94        58.21 o                         
   5   6   3        132.65        111.05        24.22 o                         
   6   6   3         67.14         13.13        21.09 o                         
 -11   7   3       2656.46       2884.49       194.07 o                         
 -10   7   3       2444.80       2374.63       161.95 o                         
  -9   7   3        225.82        286.35        47.69 o                         
  -8   7   3       4794.23       4961.48       147.66 o                         
  -7   7   3         50.65         26.69        16.97 o                         
  -6   7   3       5863.01       6111.74       104.53 o                         
  -5   7   3        116.02        130.43        16.71 o                         
  -4   7   3        144.82        170.53        15.76 o                         
  -3   7   3       9562.27       9447.84        84.47 o                         
  -2   7   3        118.74        110.36        14.01 o                         
  -1   7   3       9386.34       9500.60       128.46 o                         
   0   7   3      27957.28      28602.74       307.80 o                         
   1   7   3        178.07        201.42        21.93 o                         
   2   7   3         29.11         32.06        13.10 o                         
   3   7   3        256.86        243.57        29.48 o                         
   4   7   3       1338.22       1340.91        80.77 o                         
   5   7   3        716.22        678.18        61.66 o                         
   6   7   3        108.89         22.53        41.25 o                         
 -11   8   3       3665.68       3799.90       450.81 o                         
 -10   8   3        237.06        326.33        58.25 o                         
  -9   8   3       2041.28       2007.33       127.56 o                         
  -8   8   3       1476.12       1530.68        87.50 o                         
  -7   8   3        774.94        804.64        63.10 o                         
  -6   8   3        342.25        342.95        39.61 o                         
  -5   8   3        222.04        210.87        30.95 o                         
  -4   8   3       7752.86       7592.84       106.48 o                         
  -3   8   3      28211.29      28165.18       197.80 o                         
  -2   8   3         23.82         27.63        16.50 o                         
  -1   8   3       4709.95       4799.69        98.79 o                         
   0   8   3       1612.96       1718.92        69.44 o                         
   1   8   3       1174.84       1174.29        58.53 o                         
   2   8   3          3.10          8.20        16.04 o                         
   3   8   3          3.76         16.83        20.60 o                         
   4   8   3       8597.48       8486.95       228.44 o                         
   5   8   3        974.77        944.44       129.77 o                         
 -10   9   3       1145.35       1259.03       126.34 o                         
  -9   9   3        127.56        204.57        50.10 o                         
  -8   9   3         48.97         39.66        30.13 o                         
  -7   9   3       3871.90       4138.79       145.94 o                         
  -6   9   3       4015.13       4221.37       143.62 o                         
  -5   9   3        870.01        894.62        61.86 o                         
  -4   9   3      24184.67      24048.32       345.90 o                         
  -3   9   3       5924.40       5810.13       154.67 o                         
  -2   9   3        269.19        219.92        22.60 o                         
  -1   9   3        191.49        196.74        22.93 o                         
   0   9   3         14.81         39.34        19.34 o                         
   1   9   3       3355.90       3232.66       114.50 o                         
   2   9   3        658.88        616.04        48.23 o                         
   3   9   3       3187.76       3179.63       129.80 o                         
   4   9   3       9637.14       9246.54       309.23 o                         
 -10  10   3       1989.30       2308.03       296.84 o                         
  -9  10   3          9.19        -30.25        30.25 o                         
  -8  10   3        725.30        705.53        64.16 o                         
  -7  10   3      18668.57      19187.47       338.54 o                         
  -6  10   3       5709.64       5754.06       206.53 o                         
  -5  10   3        417.59        413.58        49.22 o                         
  -4  10   3       2296.98       2171.14       108.38 o                         
  -3  10   3         76.63         40.61        31.78 o                         
  -2  10   3         21.76         -2.08        21.34 o                         
  -1  10   3        251.80        257.52        38.35 o                         
   0  10   3       2024.73       2081.40       127.03 o                         
   1  10   3       8144.67       7639.17       295.15 o                         
   2  10   3         26.38         14.20        22.65 o                         
   3  10   3       2835.32       2630.56       187.25 o                         
 -10  11   3       4001.72       4199.94       460.26 o                         
  -9  11   3        464.02        552.29        93.22 o                         
  -8  11   3       2285.72       2381.96       139.70 o                         
  -7  11   3      12044.77      12111.10       351.28 o                         
  -6  11   3         57.37         61.11        24.86 o                         
  -5  11   3        326.88        353.69        53.14 o                         
  -4  11   3         24.18         45.13        31.17 o                         
  -3  11   3       1237.17       1154.68        97.17 o                         
  -2  11   3       2596.45       2383.41       164.77 o                         
  -1  11   3          4.66         62.62        46.86 o                         
   0  11   3      10373.01      10065.96       504.44 o                         
   1  11   3       2818.46       2542.76       158.13 o                         
   2  11   3          6.06        -17.71       146.90 o                         
  -8  12   3        140.80        100.68        42.34 o                         
  -7  12   3        462.32        364.17        88.83 o                         
  -6  12   3        325.27        328.46        53.81 o                         
  -5  12   3        108.07         84.10        31.38 o                         
  -4  12   3        320.35        384.86        52.44 o                         
  -3  12   3       7371.09       6975.45       530.16 o                         
  -2  12   3       2540.06       2491.43       161.15 o                         
  -1  12   3        491.00        504.51        70.98 o                         
   0  12   3       2671.05       2779.18       218.99 o                         
  -8  13   3          6.71        -29.81        74.08 o                         
  -7  13   3         81.06         88.05        86.13 o                         
  -6  13   3       2004.15       2295.66       140.08 o                         
  -5  13   3       1823.86       1979.99       142.79 o                         
  -4  13   3        625.05        516.97       147.96 o                         
  -3  13   3       7872.58       7137.99       633.19 o                         
  -2  13   3        236.32        147.12        88.41 o                         
  -1  13   3         14.86         68.31       165.31 o                         
  -6  14   3       4569.82       5855.24       676.08 o                         
   2 -14   4       3116.89       3350.65       285.08 o                         
   3 -14   4        319.15        352.72       108.98 o                         
   0 -13   4        604.10        552.29       111.76 o                         
   1 -13   4       3300.33       3483.66       201.93 o                         
   2 -13   4        957.22       1049.26        94.65 o                         
   3 -13   4        941.99       1077.26        94.39 o                         
   4 -13   4       1818.73       1890.92       149.43 o                         
   5 -13   4          3.67         -6.49        55.00 o                         
   6 -13   4       1199.85       1363.25       147.23 o                         
   7 -13   4       4514.91       3355.10       525.41 o                         
  -2 -12   4       1887.17       1631.82       129.43 o                         
  -1 -12   4       6060.77       5011.91       413.34 o                         
   0 -12   4        564.86        408.71        67.44 o                         
   1 -12   4        838.93        920.93       112.45 o                         
   2 -12   4        570.99        584.89        64.72 o                         
   3 -12   4       2825.02       3152.27       154.28 o                         
   4 -12   4       3924.42       3768.27       306.05 o                         
   5 -12   4         16.36          2.50        29.31 o                         
   6 -12   4       5375.31       5438.98       223.80 o                         
   7 -12   4       2565.21       2710.54       128.87 o                         
   8 -12   4        405.54        201.29        72.15 o                         
  -4 -11   4       5567.70       4903.88       679.90 o                         
  -3 -11   4        354.26        322.51        41.66 o                         
  -2 -11   4       2100.80       1993.88       107.81 o                         
  -1 -11   4          6.86        -43.19        43.19 o                         
   0 -11   4       3535.52       3023.65       226.46 o                         
   1 -11   4        198.05        185.81        46.88 o                         
   2 -11   4         45.28        130.69        57.72 o                         
   3 -11   4      10827.69      10615.12       686.09 o                         
   4 -11   4       4222.34       4154.49       273.50 o                         
   5 -11   4       1826.77       1984.99       105.32 o                         
   6 -11   4       2819.12       2916.43       117.40 o                         
   7 -11   4         76.47         52.85        40.64 o                         
   8 -11   4         91.03         22.41        31.80 o                         
   9 -11   4         30.65         -6.19        41.43 o                         
  -5 -10   4       3893.65       4044.67       307.25 o                         
  -4 -10   4       2045.52       2216.54       119.46 o                         
  -3 -10   4       1993.30       2049.11       101.23 o                         
  -2 -10   4        605.58        651.22        56.71 o                         
  -1 -10   4       1147.80       1034.37        75.82 o                         
   0 -10   4       8884.79       7962.29       519.05 o                         
   1 -10   4       2560.56       2619.61       114.49 o                         
   2 -10   4       1220.15       1211.71       114.79 o                         
   3 -10   4      16609.54      16715.33      1044.92 o                         
   4 -10   4        389.16        421.89        45.43 o                         
   5 -10   4         28.11         15.54        19.53 o                         
   6 -10   4         30.09        -37.34        37.34 o                         
   7 -10   4        568.47        566.64        46.19 o                         
   8 -10   4       1831.22       1973.76       101.95 o                         
   9 -10   4         18.44         63.71        34.54 o                         
  -6  -9   4       1202.25       1051.67       312.90 o                         
  -5  -9   4        183.74        137.16        42.44 o                         
  -4  -9   4        577.34        533.49        58.56 o                         
  -3  -9   4       2113.15       2166.01        97.52 o                         
  -2  -9   4         29.30         45.41        29.00 o                         
  -1  -9   4       1037.44        946.68        59.92 o                         
   0  -9   4      26705.20      24304.79      1448.49 o                         
   1  -9   4        791.88        837.03        57.04 o                         
   2  -9   4       1398.46       1367.07       161.93 o                         
   3  -9   4       2949.08       2972.85       190.04 o                         
   4  -9   4         83.78         57.92        22.94 o                         
   5  -9   4        580.91        304.89        47.02 o                         
   6  -9   4          5.70         15.47        25.16 o                         
   7  -9   4      11400.55      12270.52       220.99 o                         
   8  -9   4       6263.51       6560.87       175.96 o                         
   9  -9   4          4.72         21.38        29.96 o                         
  -6  -8   4        102.43        166.98        46.95 o                         
  -5  -8   4        535.27        603.97        71.53 o                         
  -4  -8   4       2947.53       3064.75       119.93 o                         
  -3  -8   4      13152.11      13468.73       251.44 o                         
  -2  -8   4        689.93        705.45        57.32 o                         
  -1  -8   4       8654.81       8388.33       345.55 o                         
   0  -8   4      11892.00      10368.91       652.50 o                         
   1  -8   4        514.66        561.50        38.06 o                         
   2  -8   4        590.19        477.60        60.92 o                         
   3  -8   4        176.17        149.09        19.52 o                         
   4  -8   4       7319.91       6517.21       308.75 o                         
   5  -8   4       2802.89       2706.92        95.33 o                         
   6  -8   4        363.05        380.23        45.24 o                         
   7  -8   4      13426.52      13756.08       253.30 o                         
   8  -8   4        275.68        241.21        35.39 o                         
   9  -8   4         37.23         66.18        28.22 o                         
  10  -8   4       1726.41       1759.60       312.39 o                         
  -7  -7   4       1712.43       1763.13       131.43 o                         
  -6  -7   4       1068.83       1066.56        88.45 o                         
  -5  -7   4        236.99        248.86        55.59 o                         
  -4  -7   4      15614.43      16218.62       269.12 o                         
  -3  -7   4      18340.66      18954.40       309.80 o                         
  -2  -7   4        442.46        462.08        36.38 o                         
  -1  -7   4       4360.04       3865.95       143.20 o                         
   0  -7   4       1305.98       1091.10        77.13 o                         
   1  -7   4        130.77        120.00        17.22 o                         
   2  -7   4         37.88         39.59        15.02 o                         
   3  -7   4       1998.60       1671.78        97.85 o                         
   4  -7   4      38619.66      39884.37       494.99 o                         
   5  -7   4       2478.45       2426.32        95.50 o                         
   6  -7   4        894.62        887.32        46.84 o                         
   7  -7   4       4681.79       4434.42       166.24 o                         
   8  -7   4         72.64         46.12        26.90 o                         
   9  -7   4        149.02        123.72        32.59 o                         
  10  -7   4       2279.28       1000.38       266.14 o                         
  -8  -6   4          0.56         63.56        48.51 o                         
  -7  -6   4      11056.43      11168.82       287.88 o                         
  -6  -6   4       9473.44       9375.54       227.56 o                         
  -5  -6   4         40.85         41.64        18.86 o                         
  -4  -6   4      17722.01      18172.49       219.43 o                         
  -3  -6   4        740.80        755.05        45.36 o                         
  -2  -6   4         14.99         35.66        15.78 o                         
  -1  -6   4        259.70        229.33        20.87 o                         
   0  -6   4       1506.03       1372.69        83.05 o                         
   1  -6   4      21637.51      24820.36       821.42 o                         
   2  -6   4       3944.68       3197.93       201.20 o                         
   3  -6   4       9822.40       9598.81       275.16 o                         
   4  -6   4      12948.97      13451.20       202.05 o                         
   5  -6   4        316.96        324.09        29.04 o                         
   6  -6   4        196.98        214.60        24.15 o                         
   7  -6   4       4055.59       4010.57       116.34 o                         
   8  -6   4        912.17        939.00        61.58 o                         
   9  -6   4       1537.60       1494.35        91.31 o                         
  10  -6   4        164.25        388.53       190.03 o                         
  -9  -5   4        791.48        731.91       195.40 o                         
  -8  -5   4         71.78         49.35        43.23 o                         
  -7  -5   4      18492.55      18696.77       323.71 o                         
  -6  -5   4        672.33        647.05        52.36 o                         
  -5  -5   4        385.54        414.62        45.66 o                         
  -4  -5   4       4486.91       4539.31        91.19 o                         
  -3  -5   4         68.27         84.53        16.25 o                         
  -2  -5   4         47.66         47.99        19.92 o                         
  -1  -5   4       2633.07       1989.55        71.30 o                         
   0  -5   4      22222.01      26500.50       454.37 o                         
   1  -5   4      23417.07      23000.85       723.57 o                         
   2  -5   4         59.50         30.29        14.14 o                         
   3  -5   4       4863.22       4937.71       115.33 o                         
   4  -5   4       1606.03       1658.03        61.05 o                         
   5  -5   4        762.14        744.57        37.70 o                         
   6  -5   4       5617.96       5450.35       121.31 o                         
   7  -5   4       2483.55       2465.11        90.92 o                         
   8  -5   4       5243.76       5239.18       149.22 o                         
   9  -5   4        423.60        519.18        61.35 o                         
  10  -5   4        234.91        239.26       121.81 o                         
  -9  -4   4       1078.97       1142.73        96.56 o                         
  -8  -4   4       1774.61       1812.03       100.29 o                         
  -7  -4   4       5873.24       6211.83       160.23 o                         
  -6  -4   4        327.53        318.45        31.96 o                         
  -5  -4   4        914.91        863.19        42.72 o                         
  -4  -4   4       3130.60       2911.77        85.64 o                         
  -3  -4   4      12077.87      12491.81       147.76 o                         
  -2  -4   4      14150.22      14483.21       217.82 o                         
  -1  -4   4        373.51        174.40        18.21 o                         
   1  -4   4        630.86        427.08        26.87 o                         
   2  -4   4          5.76         20.06        10.79 o                         
   3  -4   4      11073.33      11274.96       146.17 o                         
   4  -4   4       3407.16       3433.03        73.78 o                         
   5  -4   4       4230.17       4203.11        93.58 o                         
   6  -4   4       6540.13       6400.58       134.20 o                         
   7  -4   4       1264.14       1274.80        61.98 o                         
   8  -4   4       3466.03       3537.72       125.25 o                         
   9  -4   4         18.19         44.99        23.36 o                         
 -10  -3   4       4182.02       4209.54       291.92 o                         
  -9  -3   4        200.02        188.12        30.21 o                         
  -8  -3   4        504.63        528.59        52.98 o                         
  -7  -3   4       1785.25       1870.73        84.62 o                         
  -6  -3   4        675.75        721.71        37.94 o                         
  -5  -3   4       2276.89       2304.23        56.75 o                         
  -4  -3   4        907.50       1039.06        39.40 o                         
  -3  -3   4      38488.30      37508.62       284.98 o                         
  -2  -3   4       2474.61       2588.04        53.98 o                         
  -1  -3   4        780.13        740.29        52.31 o                         
   0  -3   4      10195.60      11082.21       312.70 o                         
   1  -3   4          6.71          3.70         9.30 o                         
   2  -3   4       2593.04       2521.24        53.77 o                         
   3  -3   4      35552.70      35282.98       200.54 o                         
   4  -3   4        212.31        246.49        19.17 o                         
   5  -3   4       2347.87       2410.93        72.64 o                         
   6  -3   4        304.08        322.10        30.27 o                         
   7  -3   4       1825.01       1865.19        86.70 o                         
   8  -3   4        887.45        926.03        73.06 o                         
   9  -3   4         48.58        113.03        29.22 o                         
 -10  -2   4        427.64        361.74        58.58 o                         
  -9  -2   4          7.56        -19.63        19.63 o                         
  -8  -2   4       1412.02       1459.74        83.27 o                         
  -7  -2   4       1452.02       1429.78        64.98 o                         
  -6  -2   4      11645.61      11938.77       137.46 o                         
  -5  -2   4       5674.95       5788.30        90.52 o                         
  -4  -2   4       2486.04       2444.87        52.10 o                         
  -3  -2   4      13083.46      13103.44       106.71 o                         
  -2  -2   4       1627.02       1668.71        47.57 o                         
  -1  -2   4       1789.44       1788.88        96.45 o                         
   0  -2   4      52754.09      51939.61       776.60 o                         
   1  -2   4        129.52        130.74        12.16 o                         
   2  -2   4       7616.16       7357.46        90.85 o                         
   3  -2   4       6527.93       6384.20        78.88 o                         
   4  -2   4       8362.50       8212.06        98.11 o                         
   5  -2   4        115.43        112.94        17.98 o                         
   6  -2   4          3.34         -2.27        15.77 o                         
   7  -2   4       5903.44       5972.94       164.00 o                         
   8  -2   4       1472.36       1578.28        94.82 o                         
   9  -2   4        973.44        909.44        79.85 o                         
 -10  -1   4        161.74        118.56        37.88 o                         
  -9  -1   4        666.88        724.78        60.59 o                         
  -8  -1   4       5654.79       5775.13       140.29 o                         
  -7  -1   4       4905.24       4925.39       118.96 o                         
  -6  -1   4      11516.42      11486.48       133.10 o                         
  -5  -1   4         43.50         42.24         8.01 o                         
  -4  -1   4       2297.31       2324.74        46.36 o                         
  -3  -1   4       8498.21       8165.40       103.27 o                         
  -2  -1   4       1494.90       1676.18        42.62 o                         
  -1  -1   4      33261.38      34581.97       961.79 o                         
   0  -1   4      27757.56      27649.48       352.27 o                         
   1  -1   4       7829.35       7809.65        64.55 o                         
   2  -1   4        642.29        644.99        22.17 o                         
   3  -1   4          2.90         14.52         9.03 o                         
   4  -1   4       7168.59       7032.98       121.12 o                         
   5  -1   4         79.98         77.45        16.04 o                         
   6  -1   4       1722.60       1751.03        77.99 o                         
   7  -1   4      23761.34      23688.24       309.36 o                         
   8  -1   4        655.51        697.83        61.17 o                         
   9  -1   4        337.64        344.54        76.85 o                         
 -11   0   4       4450.22       4250.24       257.26 o                         
 -10   0   4        790.22        820.23        74.04 o                         
  -9   0   4       4177.10       4276.30       143.60 o                         
  -8   0   4       1307.13       1396.83        71.62 o                         
  -7   0   4       8904.68       9006.04       150.49 o                         
  -6   0   4        141.18        155.79        13.81 o                         
  -5   0   4        875.39        925.55        35.37 o                         
  -4   0   4      31091.16      30758.79       231.27 o                         
  -3   0   4      29254.58      30122.96       212.51 o                         
  -2   0   4       6263.53       6355.13        77.43 o                         
  -1   0   4      16273.92      16684.62        78.69 o                         
   0   0   4          9.62         21.61         5.30 o                         
   1   0   4       7064.86       7492.50        72.40 o                         
   2   0   4        173.99        148.76         9.53 o                         
   3   0   4       2176.33       2253.46        56.70 o                         
   4   0   4      30129.36      29702.76       247.19 o                         
   5   0   4         59.31         62.61        13.80 o                         
   6   0   4       6100.40       6099.90       146.56 o                         
   7   0   4      10644.53      10595.98       207.69 o                         
   8   0   4         83.57         87.09        23.08 o                         
   9   0   4         47.41         54.39        33.55 o                         
 -11   1   4       1522.54       1544.35       109.06 o                         
 -10   1   4       7082.98       7266.42       184.96 o                         
  -9   1   4        128.33        127.86        20.98 o                         
  -8   1   4         28.00         36.82        18.67 o                         
  -7   1   4       8753.11       8846.36       147.74 o                         
  -6   1   4       1581.53       1541.03        45.82 o                         
  -5   1   4       2508.49       2491.74        63.31 o                         
  -4   1   4      65587.58      64060.29       495.98 o                         
  -3   1   4       1509.93       1506.60        29.06 o                         
  -2   1   4        275.52        286.79        10.76 o                         
  -1   1   4        906.01        954.79        20.16 o                         
   0   1   4       1946.86       1862.79        29.16 o                         
   1   1   4       7618.30       7232.81        77.54 o                         
   2   1   4         41.28         51.95         7.77 o                         
   3   1   4      25187.34      24650.17       314.77 o                         
   4   1   4      26166.35      25775.51       292.10 o                         
   5   1   4        543.70        544.20        38.50 o                         
   6   1   4        139.49        126.20        19.59 o                         
   7   1   4        501.32        443.51        43.45 o                         
   8   1   4       1243.39       1124.13        83.72 o                         
 -11   2   4          2.10          9.07        17.83 o                         
 -10   2   4       2809.49       2836.92       113.32 o                         
  -9   2   4        555.16        521.14        45.18 o                         
  -8   2   4       1040.99       1016.83        62.35 o                         
  -7   2   4      36443.98      36473.52       338.08 o                         
  -6   2   4       2796.30       2849.85        67.32 o                         
  -5   2   4       1143.41       1071.74        29.74 o                         
  -4   2   4       6743.23       6493.18       126.63 o                         
  -3   2   4       3594.38       3596.35        73.90 o                         
  -2   2   4        577.48        658.11        14.99 o                         
  -1   2   4        347.25        320.17        11.28 o                         
   0   2   4      37481.11      37784.48       306.83 o                         
   1   2   4      27086.71      26320.84       145.81 o                         
   2   2   4       2232.68       2240.57        45.14 o                         
   3   2   4      19378.29      19265.96       183.16 o                         
   4   2   4       4001.31       3952.61        81.75 o                         
   5   2   4         61.22         81.15        18.21 o                         
   6   2   4         23.98         49.92        18.17 o                         
   7   2   4        226.23        251.61        38.52 o                         
   8   2   4       6955.24       7119.44       311.05 o                         
 -11   3   4        760.03        756.42        57.03 o                         
 -10   3   4       5230.26       5114.13       140.78 o                         
  -9   3   4         39.18         26.03        20.64 o                         
  -8   3   4       6887.21       6651.31       143.54 o                         
  -7   3   4      24024.30      23486.13       217.60 o                         
  -6   3   4       1134.43       1150.58        36.29 o                         
  -5   3   4       2153.19       2127.92        43.94 o                         
  -4   3   4        164.01        159.14        12.13 o                         
  -3   3   4      13937.74      14395.01       310.36 o                         
  -2   3   4       5647.25       5747.62        89.93 o                         
  -1   3   4        438.83        434.25        15.37 o                         
   0   3   4      68102.20      65991.43       547.59 o                         
   1   3   4       4002.79       4160.10        61.87 o                         
   2   3   4         56.71         57.36         9.27 o                         
   3   3   4        715.23        764.68        35.14 o                         
   4   3   4          7.12         13.01        15.14 o                         
   5   3   4       2360.54       2409.15        89.91 o                         
   6   3   4       3035.90       2985.98       115.28 o                         
   7   3   4       1461.52       1538.00        95.27 o                         
   8   3   4       3945.85       4110.65       467.71 o                         
 -12   4   4         42.79        101.88        49.24 o                         
 -11   4   4       6411.70       6448.44       226.61 o                         
 -10   4   4      11879.79      11924.71       213.46 o                         
  -9   4   4         12.10         25.65        13.61 o                         
  -8   4   4       1329.94       1232.39        59.32 o                         
  -7   4   4        424.65        382.90        26.66 o                         
  -6   4   4       1374.65       1403.34        40.74 o                         
  -5   4   4        125.37        143.97        10.39 o                         
  -4   4   4         27.92         42.03        11.37 o                         
  -3   4   4      52403.51      51629.69       397.02 o                         
  -2   4   4       3256.28       3161.33        38.25 o                         
  -1   4   4       4585.68       4499.84        50.90 o                         
   0   4   4      19938.22      19259.95       192.18 o                         
   1   4   4       1099.51       1082.40        31.20 o                         
   2   4   4       1801.14       1761.29        50.41 o                         
   3   4   4       4359.91       4358.64       101.38 o                         
   4   4   4       4352.45       4319.25       125.27 o                         
   5   4   4       7578.55       7541.66       177.56 o                         
   6   4   4        221.94        210.40        28.26 o                         
   7   4   4       2755.52       2833.25       146.41 o                         
 -12   5   4         20.03         77.13        99.76 o                         
 -11   5   4       8705.83       8683.93       265.47 o                         
 -10   5   4       2572.84       2543.34       133.53 o                         
  -9   5   4         10.72         20.24        22.61 o                         
  -8   5   4        257.55        244.13        23.89 o                         
  -7   5   4       1631.20       1629.82        50.13 o                         
  -6   5   4      11381.44      11282.45       187.75 o                         
  -5   5   4       2688.57       2693.11        47.55 o                         
  -4   5   4      10753.32      10871.63       156.45 o                         
  -3   5   4      37436.18      38035.35       408.98 o                         
  -2   5   4          4.12          4.67         5.12 o                         
  -1   5   4        896.84        830.78        22.43 o                         
   0   5   4       1694.76       1661.14        44.98 o                         
   1   5   4       2693.02       2750.08        60.26 o                         
   2   5   4       5830.11       5787.01       121.05 o                         
   3   5   4       1774.50       1816.15        82.33 o                         
   4   5   4      11076.22      11105.27       194.91 o                         
   5   5   4        359.05        345.98        38.66 o                         
   6   5   4        151.87        112.90        22.40 o                         
 -11   6   4       1022.66        954.70        97.44 o                         
 -10   6   4        725.10        688.16        74.11 o                         
  -9   6   4        340.20        300.52        42.24 o                         
  -8   6   4       1143.93       1181.57        63.55 o                         
  -7   6   4       6724.67       6503.50       132.55 o                         
  -6   6   4      16982.09      17937.86       258.74 o                         
  -5   6   4        170.45        159.32        19.53 o                         
  -4   6   4       8776.53       8843.69       152.60 o                         
  -3   6   4       3724.99       3095.36       142.37 o                         
  -2   6   4         17.82         17.76         7.15 o                         
  -1   6   4       1370.06       1405.38        43.76 o                         
   0   6   4       2979.80       3103.00        70.28 o                         
   1   6   4      19150.03      19381.74       203.27 o                         
   2   6   4       3590.89       3654.54       107.95 o                         
   3   6   4        501.79        475.42        45.85 o                         
   4   6   4       3194.11       3219.19       117.99 o                         
   5   6   4         35.31         35.68        17.98 o                         
   6   6   4        283.42        298.11        43.07 o                         
 -11   7   4        220.71        247.97        62.44 o                         
 -10   7   4       4110.83       4067.71       215.56 o                         
  -9   7   4       3462.08       3537.22       188.23 o                         
  -8   7   4        182.81        158.55        26.94 o                         
  -7   7   4      19150.25      19334.23       264.28 o                         
  -6   7   4       5143.91       5420.26       120.54 o                         
  -5   7   4         12.60         20.75        14.46 o                         
  -4   7   4       2442.18       2579.56        81.13 o                         
  -3   7   4        743.44        786.01        28.96 o                         
  -2   7   4       6620.64       6591.79        97.36 o                         
  -1   7   4      10003.48      10198.33       139.15 o                         
   0   7   4       1078.83       1183.36        52.91 o                         
   1   7   4       6362.25       6651.28       134.70 o                         
   2   7   4        881.15        944.98        55.68 o                         
   3   7   4        989.82       1065.35        70.04 o                         
   4   7   4       4666.69       4697.80       158.44 o                         
   5   7   4          0.37         -8.02        26.43 o                         
 -11   8   4        363.12        339.17        91.83 o                         
 -10   8   4       7629.72       7695.78       270.64 o                         
  -9   8   4       1518.94       1576.52       117.22 o                         
  -8   8   4        190.19        173.85        38.45 o                         
  -7   8   4       6093.96       6422.62       172.68 o                         
  -6   8   4         93.44        117.78        24.64 o                         
  -5   8   4         21.36         -7.31        19.41 o                         
  -4   8   4       7887.60       7917.26       147.82 o                         
  -3   8   4        906.28        990.70        54.81 o                         
  -2   8   4       9839.62      10169.76       135.26 o                         
  -1   8   4        430.95        462.28        32.75 o                         
   0   8   4       1760.49       1796.01        74.60 o                         
   1   8   4        210.01        249.32        29.61 o                         
   2   8   4         50.30         44.31        14.68 o                         
   3   8   4       3547.24       3523.73       142.54 o                         
   4   8   4       5055.02       5018.92       183.08 o                         
 -10   9   4       4715.55       4924.92       251.28 o                         
  -9   9   4          8.39        -19.84        44.16 o                         
  -8   9   4         58.27         88.46        26.44 o                         
  -7   9   4       4922.33       5227.06       165.96 o                         
  -6   9   4        312.64        346.00        42.67 o                         
  -5   9   4       4848.38       5016.33       179.73 o                         
  -4   9   4       5080.30       5110.08       154.86 o                         
  -3   9   4       2900.11       2886.30       103.83 o                         
  -2   9   4         80.11         69.06        21.77 o                         
  -1   9   4        596.55        617.16        64.10 o                         
   0   9   4       5253.39       5346.62       193.53 o                         
   1   9   4       4499.55       4532.06       132.15 o                         
   2   9   4        576.13        578.01        51.97 o                         
   3   9   4       6832.40       6567.50       222.73 o                         
   4   9   4        104.29        116.20        46.37 o                         
 -10  10   4       2176.85       2211.39       331.31 o                         
  -9  10   4         12.67         51.44        34.72 o                         
  -8  10   4       1116.51       1162.74        90.35 o                         
  -7  10   4       3606.01       3758.06       166.20 o                         
  -6  10   4       2798.90       2780.58       144.14 o                         
  -5  10   4       1067.08       1103.28        81.77 o                         
  -4  10   4          3.63         27.27        23.41 o                         
  -3  10   4       2143.14       2185.16        97.86 o                         
  -2  10   4         17.64         31.83        31.40 o                         
  -1  10   4        360.66        400.82        57.25 o                         
   0  10   4      13794.82      14010.85       468.02 o                         
   1  10   4       1375.63       1415.95       105.72 o                         
   2  10   4       1603.27       1639.57       139.87 o                         
  -9  11   4        980.57       1181.27       148.84 o                         
  -8  11   4       3763.58       3759.73       224.01 o                         
  -7  11   4        636.04        622.78        84.23 o                         
  -6  11   4        571.19        540.95        65.14 o                         
  -5  11   4        498.22        547.81        62.13 o                         
  -4  11   4        958.26        888.73        71.31 o                         
  -3  11   4      10409.96       9877.83       572.36 o                         
  -2  11   4       1411.29       1291.38        95.51 o                         
  -1  11   4       2753.72       2877.99       164.03 o                         
   0  11   4       5347.37       5413.96       245.49 o                         
   1  11   4        257.44        218.44       136.29 o                         
  -8  12   4         85.52        112.30        71.06 o                         
  -7  12   4        579.82        532.14        79.28 o                         
  -6  12   4       1309.89       1324.68       113.36 o                         
  -5  12   4         60.63         72.01        30.77 o                         
  -4  12   4       4986.29       4801.21       274.25 o                         
  -3  12   4       8619.15       7406.40       663.33 o                         
  -2  12   4        142.75         95.63        33.23 o                         
  -1  12   4        707.42        691.63       141.26 o                         
  -7  13   4       4579.29       4971.11       370.57 o                         
  -6  13   4       5437.01       5589.95       392.96 o                         
  -5  13   4         31.78         40.53        50.58 o                         
  -4  13   4       4118.53       3845.50       385.31 o                         
  -3  13   4        797.85        316.73       138.28 o                         
  -2  13   4        138.65        230.44       178.08 o                         
   4 -14   5       1890.28       1873.69       187.84 o                         
   0 -13   5       9039.96      10111.44       373.52 o                         
   1 -13   5       4224.96       5335.13       298.17 o                         
   2 -13   5         18.95         44.37        32.79 o                         
   3 -13   5       1663.86       1800.90       111.98 o                         
   4 -13   5         38.61         19.22        65.57 o                         
   5 -13   5        204.09        147.78        60.98 o                         
   6 -13   5       1322.20       1622.79       181.94 o                         
  -2 -12   5       2760.65       2722.27       294.26 o                         
  -1 -12   5        481.41        410.68        62.81 o                         
   0 -12   5       7017.70       7716.04       251.60 o                         
   1 -12   5         16.59        114.66        43.71 o                         
   2 -12   5         29.32         50.37        30.90 o                         
   3 -12   5       1891.52       1939.55       115.00 o                         
   4 -12   5          3.92        -17.80        53.06 o                         
   5 -12   5       1195.18        969.42       135.91 o                         
   6 -12   5        908.60        718.81       102.10 o                         
   7 -12   5       1984.82       1926.22       129.09 o                         
  -4 -11   5        759.97        471.71       181.41 o                         
  -3 -11   5      10016.65       8703.01       385.22 o                         
  -2 -11   5        479.84        227.07        72.96 o                         
  -1 -11   5        271.22        111.15        57.36 o                         
   0 -11   5       1594.48       1626.38       110.01 o                         
   1 -11   5         56.20         56.43        33.05 o                         
   2 -11   5       1520.16       1663.41       100.86 o                         
   3 -11   5       5196.65       5437.50       262.43 o                         
   4 -11   5       2289.71       2158.75       209.64 o                         
   5 -11   5       1329.39       1248.00        86.01 o                         
   6 -11   5          1.35        -29.16        29.16 o                         
   7 -11   5       2689.87       2236.02       188.53 o                         
   8 -11   5        261.60        102.86        55.22 o                         
  -5 -10   5        996.30       1116.29       201.71 o                         
  -4 -10   5       3392.87       3235.52       179.89 o                         
  -3 -10   5       2299.47       2059.00       110.86 o                         
  -2 -10   5        120.75         35.96        39.26 o                         
  -1 -10   5       1343.08       1009.95       100.56 o                         
   0 -10   5       6066.56       6394.23       184.28 o                         
   1 -10   5       1242.51       1433.34        84.16 o                         
   2 -10   5       4775.27       5001.61       176.01 o                         
   3 -10   5        131.65        106.07        47.03 o                         
   4 -10   5       6361.21       6598.11       328.18 o                         
   5 -10   5          3.10        -29.14        29.14 o                         
   6 -10   5        428.29        264.34        40.76 o                         
   7 -10   5       5654.63       5826.00       176.42 o                         
   8 -10   5         74.90        122.67        33.22 o                         
  -6  -9   5       2885.22       1159.04       296.17 o                         
  -5  -9   5          4.74         50.09        51.72 o                         
  -4  -9   5       1402.47       1388.69        84.74 o                         
  -3  -9   5        878.46        650.04        64.17 o                         
  -2  -9   5        326.22        223.20        41.52 o                         
  -1  -9   5      12690.80      10781.20       750.69 o                         
   0  -9   5       2242.05       2455.09       110.70 o                         
   1  -9   5       5328.48       5875.89       162.87 o                         
   2  -9   5         34.20         46.52        23.38 o                         
   3  -9   5       1126.90       1007.44        79.52 o                         
   4  -9   5       4752.03       4361.52       185.05 o                         
   5  -9   5         19.42        -24.31        24.31 o                         
   6  -9   5       2990.93       3042.80       109.81 o                         
   7  -9   5      11609.39      12354.86       232.22 o                         
   8  -9   5         16.63         86.19        30.02 o                         
   9  -9   5        347.44        285.86       107.71 o                         
  -6  -8   5          5.90         13.40        35.64 o                         
  -5  -8   5        102.68        155.38        45.57 o                         
  -4  -8   5       9030.43       8957.59       285.52 o                         
  -3  -8   5       2010.66       1903.21       107.80 o                         
  -2  -8   5       3515.25       2967.52       192.70 o                         
  -1  -8   5       4841.65       3898.96       294.91 o                         
   0  -8   5       2296.66       2537.31        91.63 o                         
   1  -8   5        850.41       1032.44        57.75 o                         
   2  -8   5        330.29        315.24        35.08 o                         
   3  -8   5       3824.45       3426.26       107.84 o                         
   4  -8   5       9477.56       8693.58       321.11 o                         
   5  -8   5        714.88        727.80        46.38 o                         
   6  -8   5       7356.80       7356.05       281.48 o                         
   7  -8   5       4941.41       5114.34       155.88 o                         
   8  -8   5        106.74        194.86        40.98 o                         
   9  -8   5        115.33        123.55        42.55 o                         
  -7  -7   5       2305.49       2463.60       147.33 o                         
  -6  -7   5          6.79         -2.18        29.63 o                         
  -5  -7   5       2400.86       2627.10       121.13 o                         
  -4  -7   5      16897.83      16604.31       632.05 o                         
  -3  -7   5       1091.07       1060.69        65.44 o                         
  -2  -7   5         60.50         18.21        22.14 o                         
  -1  -7   5       1443.04       1104.49       107.49 o                         
   0  -7   5       5771.23       6257.38       123.39 o                         
   1  -7   5       1612.09       1852.29        64.32 o                         
   2  -7   5        124.09         71.31        21.99 o                         
   3  -7   5      26061.75      21921.60       747.57 o                         
   4  -7   5      11043.02      10809.58       449.21 o                         
   5  -7   5        168.24        167.90        25.23 o                         
   6  -7   5        223.73        278.28        33.28 o                         
   7  -7   5          6.22         20.93        34.66 o                         
   8  -7   5       1230.96       1153.53        76.00 o                         
   9  -7   5        133.17        216.95        45.08 o                         
  -8  -6   5       1587.53       1625.90       219.17 o                         
  -7  -6   5      10255.01      10558.66       262.39 o                         
  -6  -6   5        136.18         96.84        31.53 o                         
  -5  -6   5       2737.05       2722.65       123.32 o                         
  -4  -6   5        531.03        450.95        53.65 o                         
  -3  -6   5       5561.94       5655.71       186.21 o                         
  -2  -6   5        469.14        323.76        38.89 o                         
  -1  -6   5         23.79         -3.73        24.32 o                         
   0  -6   5      26278.55      30408.68       301.01 o                         
   1  -6   5       7221.39       7353.84       208.03 o                         
   2  -6   5       3429.05       2325.02        93.43 o                         
   3  -6   5      19884.45      19607.87       468.82 o                         
   4  -6   5        767.60        801.88        48.49 o                         
   5  -6   5        367.78        353.67        30.98 o                         
   6  -6   5         32.36         33.29        20.34 o                         
   7  -6   5       2411.08       2437.55        96.19 o                         
   8  -6   5       7037.15       7144.03       182.25 o                         
   9  -6   5        173.01        144.54        49.14 o                         
  -8  -5   5       7543.06       7766.74       225.29 o                         
  -7  -5   5       6608.25       6621.79       196.64 o                         
  -6  -5   5       1250.94       1276.12        86.51 o                         
  -5  -5   5        685.91        728.14        58.58 o                         
  -4  -5   5        769.26        820.93        42.59 o                         
  -3  -5   5       8861.84       9267.54       174.94 o                         
  -2  -5   5       1385.86        999.20        69.86 o                         
  -1  -5   5       5106.77       4275.89       131.15 o                         
   0  -5   5      66548.44      81985.55       617.08 o                         
   1  -5   5        916.24        646.84        47.30 o                         
   2  -5   5         65.85         39.36        22.81 o                         
   3  -5   5       1197.83       1164.70        53.19 o                         
   4  -5   5       1397.49       1466.46        59.23 o                         
   5  -5   5        999.65        958.27        49.20 o                         
   6  -5   5        459.43        436.40        49.91 o                         
   7  -5   5       9507.18       9502.05       206.80 o                         
   8  -5   5       3254.41       3407.90       131.04 o                         
   9  -5   5        114.25        101.60        33.64 o                         
  -9  -4   5         99.82        133.29        36.78 o                         
  -8  -4   5       1467.50       1531.91        96.69 o                         
  -7  -4   5        365.57        341.40        38.18 o                         
  -6  -4   5        982.87       1029.08        64.95 o                         
  -5  -4   5         15.70         28.69        13.63 o                         
  -4  -4   5       3238.54       3374.57        87.33 o                         
  -3  -4   5      47069.62      48883.62       295.21 o                         
  -2  -4   5        832.78        635.99        38.21 o                         
  -1  -4   5      12038.43      11924.86       603.49 o                         
   0  -4   5      15337.14      17659.74       355.68 o                         
   1  -4   5        125.59         91.78        14.02 o                         
   2  -4   5       1851.74       1816.98        60.88 o                         
   3  -4   5        478.88        494.84        27.07 o                         
   4  -4   5      25825.64      25336.87       212.58 o                         
   5  -4   5       7916.99       7859.54       135.23 o                         
   6  -4   5        232.99        240.07        29.21 o                         
   7  -4   5       8717.51       9108.84       193.29 o                         
   8  -4   5        129.02        145.97        31.45 o                         
   9  -4   5         64.43         86.77        29.69 o                         
 -10  -3   5         62.00         74.63        55.46 o                         
  -9  -3   5         23.28         24.65        40.18 o                         
  -8  -3   5         10.89         14.51        19.11 o                         
  -7  -3   5       4271.31       4273.94       137.54 o                         
  -6  -3   5       7162.97       7286.09       193.59 o                         
  -5  -3   5        726.50        823.63        41.73 o                         
  -4  -3   5      28873.33      28943.58       238.12 o                         
  -3  -3   5      27190.55      27752.99       260.19 o                         
  -2  -3   5       1265.16       1123.74        72.45 o                         
  -1  -3   5        176.63        184.43        35.58 o                         
   0  -3   5        363.23        297.95        22.01 o                         
   1  -3   5       8591.77       8727.73       308.49 o                         
   2  -3   5       5964.88       5917.34       100.99 o                         
   3  -3   5        178.17        183.35        16.39 o                         
   4  -3   5      28786.19      28267.23       255.96 o                         
   5  -3   5         31.08         49.99        14.77 o                         
   6  -3   5        493.18        529.06        40.49 o                         
   7  -3   5       6502.57       6825.92       186.54 o                         
   8  -3   5         12.45        -10.09        25.94 o                         
   9  -3   5        647.84        699.72        99.95 o                         
 -10  -2   5       1933.57       2105.25       129.02 o                         
  -9  -2   5         57.51         59.42        30.45 o                         
  -8  -2   5        220.34        194.52        32.72 o                         
  -7  -2   5      18461.56      18570.82       251.16 o                         
  -6  -2   5      12425.47      12902.34       185.20 o                         
  -5  -2   5        595.42        563.47        27.85 o                         
  -4  -2   5      17843.02      17615.59       183.10 o                         
  -3  -2   5       1580.44       1558.44        38.39 o                         
  -2  -2   5       1971.47       1906.38        69.48 o                         
  -1  -2   5        285.37        294.58        21.42 o                         
   0  -2   5        328.45        341.49        20.65 o                         
   1  -2   5      44064.46      44788.59       712.69 o                         
   2  -2   5       4464.67       4392.64        78.01 o                         
   3  -2   5       4174.16       4216.86        78.64 o                         
   4  -2   5       7541.75       7724.79       114.10 o                         
   5  -2   5        149.54        152.72        18.06 o                         
   6  -2   5        546.49        553.64        44.90 o                         
   7  -2   5       7263.41       7436.13       188.99 o                         
   8  -2   5       2000.97       2007.94       113.91 o                         
   9  -2   5       2140.73       1848.65       220.90 o                         
 -11  -1   5          5.67         32.24       207.32 o                         
 -10  -1   5       6970.78       7090.37       204.27 o                         
  -9  -1   5       2124.10       2154.87       105.62 o                         
  -8  -1   5         70.83         67.67        21.43 o                         
  -7  -1   5      23600.07      24364.74       279.33 o                         
  -6  -1   5        544.42        587.40        37.11 o                         
  -5  -1   5        685.39        661.42        35.30 o                         
  -4  -1   5       1244.29       1202.97        33.24 o                         
  -3  -1   5       1618.22       1666.89        38.10 o                         
  -2  -1   5       7725.51       7135.57       137.30 o                         
  -1  -1   5      13331.34      13695.88       240.90 o                         
   0  -1   5      14927.32      14502.86       343.80 o                         
   1  -1   5       8528.13       8354.88        78.81 o                         
   2  -1   5       1424.30       1510.82        41.51 o                         
   3  -1   5       2953.68       2902.23        62.38 o                         
   4  -1   5       7255.96       7263.79       116.89 o                         
   5  -1   5        445.03        451.33        36.37 o                         
   6  -1   5       5050.77       5029.89       138.30 o                         
   7  -1   5        831.09        890.55        63.60 o                         
   8  -1   5       4077.13       4027.07       159.91 o                         
   9  -1   5         70.10         38.92       102.92 o                         
 -11   0   5        145.38        118.93        34.95 o                         
 -10   0   5       9953.78      10043.32       254.48 o                         
  -9   0   5        169.84        156.58        25.40 o                         
  -8   0   5       1302.19       1289.21        70.03 o                         
  -7   0   5       7657.88       8015.17       158.85 o                         
  -6   0   5        149.99        142.23        18.48 o                         
  -5   0   5        642.77        588.55        24.65 o                         
  -4   0   5       8770.57       8621.92        98.92 o                         
  -3   0   5      15085.67      14358.90       272.11 o                         
  -2   0   5      17619.80      16859.56       192.03 o                         
  -1   0   5        493.02        513.90        18.15 o                         
   0   0   5      15668.02      15569.10       123.41 o                         
   1   0   5         30.88         35.37        11.84 o                         
   2   0   5         79.78         94.41        10.54 o                         
   3   0   5      14436.58      13762.94       182.97 o                         
   4   0   5       4457.10       4272.06       103.64 o                         
   5   0   5       5973.39       5927.43       140.92 o                         
   6   0   5       3212.19       3282.17       113.07 o                         
   7   0   5         48.71         61.13        20.38 o                         
   8   0   5        934.70        846.75        68.03 o                         
 -11   1   5       2310.19       2269.97       142.00 o                         
 -10   1   5       6140.43       6163.42       180.13 o                         
  -9   1   5          3.61          5.35        18.08 o                         
  -8   1   5         72.98        115.29        21.52 o                         
  -7   1   5       4579.68       4603.91       104.66 o                         
  -6   1   5       5845.54       6083.65       116.60 o                         
  -5   1   5      12216.77      12104.26       121.45 o                         
  -4   1   5       3274.78       3509.38        62.86 o                         
  -3   1   5      29651.77      28852.97       543.57 o                         
  -2   1   5        611.34        604.68        18.51 o                         
  -1   1   5       1621.94       1658.92        30.43 o                         
   0   1   5      22402.05      22070.10       168.51 o                         
   1   1   5       2804.26       2737.03        53.08 o                         
   2   1   5       3812.93       3829.94        65.53 o                         
   3   1   5      21151.53      21012.92       164.60 o                         
   4   1   5       1119.46       1182.21        58.99 o                         
   5   1   5        916.27        877.88        55.41 o                         
   6   1   5         23.88          8.68        17.92 o                         
   7   1   5        293.56        271.27        34.63 o                         
   8   1   5       1478.97       1482.13       163.77 o                         
 -11   2   5       2948.40       2906.26       128.33 o                         
 -10   2   5       2034.36       2088.70        96.61 o                         
  -9   2   5         82.24         84.60        19.74 o                         
  -8   2   5       3846.75       3882.61       121.38 o                         
  -7   2   5       1640.64       1706.17        69.13 o                         
  -6   2   5      16986.87      16316.81       248.54 o                         
  -5   2   5       2609.19       2539.86        53.74 o                         
  -4   2   5        811.89        831.99        25.47 o                         
  -3   2   5      10582.04      11024.69        87.48 o                         
  -2   2   5       1195.45       1221.41        24.98 o                         
  -1   2   5       3022.59       2950.45        39.10 o                         
   0   2   5      48740.67      47236.09       428.84 o                         
   1   2   5         46.40         48.98         9.27 o                         
   2   2   5       3774.95       3786.15        57.49 o                         
   3   2   5       2029.01       2078.87        54.89 o                         
   4   2   5       2030.78       2062.99        73.46 o                         
   5   2   5        112.34        113.55        18.40 o                         
   6   2   5         95.45         86.30        22.40 o                         
   7   2   5       9054.61       9224.11       234.53 o                         
   8   2   5       3468.16       3417.23       315.16 o                         
 -11   3   5       3069.09       2887.21       140.00 o                         
 -10   3   5        340.08        267.01        31.63 o                         
  -9   3   5       3714.46       3617.01       115.25 o                         
  -8   3   5       7443.57       7580.68       152.64 o                         
  -7   3   5       1087.40       1015.42        51.23 o                         
  -6   3   5       2875.70       2817.46        61.05 o                         
  -5   3   5       2615.46       2487.68        39.89 o                         
  -4   3   5       6394.07       5596.26       241.54 o                         
  -3   3   5      28666.42      28309.90       212.49 o                         
  -2   3   5          3.33          6.38         4.46 o                         
  -1   3   5      18138.52      18463.28       165.38 o                         
   0   3   5      13328.97      13208.22       125.36 o                         
   1   3   5       8642.16       8475.96       110.68 o                         
   2   3   5        120.96        105.55        16.77 o                         
   3   3   5         18.01         16.42        11.84 o                         
   4   3   5       6370.43       6393.01       143.27 o                         
   5   3   5        981.14        978.72        65.00 o                         
   6   3   5       2312.16       2361.57       107.21 o                         
   7   3   5      12303.39      12351.92       304.91 o                         
 -11   4   5       4346.49       4374.04       185.92 o                         
 -10   4   5       1461.45       1428.24        94.53 o                         
  -9   4   5       1632.86       1639.33       101.12 o                         
  -8   4   5         71.26         69.75        18.70 o                         
  -7   4   5       4203.28       4296.89       100.17 o                         
  -6   4   5       1027.44       1064.80        37.03 o                         
  -5   4   5        739.32        703.90        18.12 o                         
  -4   4   5      29908.88      29483.08       310.55 o                         
  -3   4   5      25182.27      24911.02       242.28 o                         
  -2   4   5       2327.44       2189.60        29.67 o                         
  -1   4   5       2326.68       2299.01        37.48 o                         
   0   4   5        226.49        212.77        13.33 o                         
   1   4   5       1254.90       1212.28        36.79 o                         
   2   4   5        298.15        275.61        23.35 o                         
   3   4   5       3233.52       3131.75       102.65 o                         
   4   4   5      27256.39      27191.60       338.23 o                         
   5   4   5        631.03        656.16        54.19 o                         
   6   4   5        974.34       1013.85        72.61 o                         
 -11   5   5       1554.85       1634.86       114.66 o                         
 -10   5   5       2276.08       2257.34       126.93 o                         
  -9   5   5        499.36        408.36        49.90 o                         
  -8   5   5        533.44        533.09        50.00 o                         
  -7   5   5      18244.33      18142.79       267.03 o                         
  -6   5   5      10570.16      10092.58       158.70 o                         
  -5   5   5        282.88        283.97        23.46 o                         
  -4   5   5      20338.10      19892.26       227.46 o                         
  -3   5   5        225.71        221.34        17.39 o                         
  -2   5   5        339.32        359.83        15.10 o                         
  -1   5   5         69.47         66.66         7.11 o                         
   0   5   5       1140.61       1146.48        37.00 o                         
   1   5   5      11721.21      11721.74       151.31 o                         
   2   5   5        422.45        386.61        31.41 o                         
   3   5   5       9327.87       9233.76       173.30 o                         
   4   5   5       9909.76      10124.21       208.17 o                         
   5   5   5        119.99        104.22        24.06 o                         
   6   5   5         27.26         30.95        33.18 o                         
 -11   6   5          3.25         -6.04        31.29 o                         
 -10   6   5       3201.00       3281.03       168.95 o                         
  -9   6   5         36.92         28.26        27.43 o                         
  -8   6   5       1872.05       1780.91        98.91 o                         
  -7   6   5      29681.11      29887.80       383.73 o                         
  -6   6   5        759.74        770.31        44.13 o                         
  -5   6   5        143.00        151.63        20.89 o                         
  -4   6   5        991.60        970.01        46.75 o                         
  -3   6   5        531.41        583.77        33.45 o                         
  -2   6   5         53.39         58.23         9.53 o                         
  -1   6   5         14.46         18.35        10.74 o                         
   0   6   5      18925.84      18977.52       192.73 o                         
   1   6   5      14426.20      14807.45       192.05 o                         
   2   6   5         56.31         80.43        19.18 o                         
   3   6   5       1182.28       1231.83        69.01 o                         
   4   6   5        382.74        323.39        37.14 o                         
   5   6   5        173.02        163.04        38.10 o                         
 -11   7   5       1996.59       1949.55       183.21 o                         
 -10   7   5      13377.99      13294.52       387.79 o                         
  -9   7   5       1025.94        972.01        99.37 o                         
  -8   7   5       1723.56       1617.08       105.59 o                         
  -7   7   5       6467.58       6445.60       165.78 o                         
  -6   7   5        688.77        670.57        43.04 o                         
  -5   7   5        740.79        762.66        48.73 o                         
  -4   7   5         42.72         42.64        13.60 o                         
  -3   7   5      10918.64      10892.12       153.92 o                         
  -2   7   5       6694.70       6783.42       134.97 o                         
  -1   7   5        377.82        378.14        27.85 o                         
   0   7   5      19564.75      19840.60       243.51 o                         
   1   7   5       2411.96       2436.14        88.33 o                         
   2   7   5        106.19         84.48        18.36 o                         
   3   7   5        591.49        611.15        51.50 o                         
   4   7   5         25.67         20.64        23.05 o                         
   5   7   5       2792.62       2702.67       164.85 o                         
 -11   8   5       5265.58       5157.45       525.55 o                         
 -10   8   5       8449.41       8505.19       318.18 o                         
  -9   8   5        100.91         82.44        28.11 o                         
  -8   8   5         97.67        143.81        34.21 o                         
  -7   8   5        224.93        221.85        35.74 o                         
  -6   8   5       1917.94       1998.63        93.80 o                         
  -5   8   5        812.32        820.09        56.63 o                         
  -4   8   5        506.86        478.24        40.21 o                         
  -3   8   5      29886.75      29475.61       287.92 o                         
  -2   8   5       2296.76       2343.47        85.43 o                         
  -1   8   5         83.08         61.37        20.89 o                         
   0   8   5       1526.79       1484.09        83.89 o                         
   1   8   5         86.39         69.92        19.40 o                         
   2   8   5        921.06        963.86        64.56 o                         
   3   8   5       3914.90       3888.12       154.93 o                         
   4   8   5       1045.85       1002.38       106.81 o                         
 -10   9   5        584.19        656.32        88.94 o                         
  -9   9   5         39.62         18.53        42.17 o                         
  -8   9   5        111.53        120.31        37.69 o                         
  -7   9   5         48.30         93.14        33.30 o                         
  -6   9   5       9713.44       9901.97       250.78 o                         
  -5   9   5       1073.21       1012.09        82.26 o                         
  -4   9   5       3929.46       3956.09       133.65 o                         
  -3   9   5       9787.08       9914.06       199.86 o                         
  -2   9   5         43.07         49.89        25.13 o                         
  -1   9   5         26.82         29.14        25.29 o                         
   0   9   5       2983.78       2918.34       143.18 o                         
   1   9   5       1632.92       1550.08       105.99 o                         
   2   9   5       3724.09       3829.13       187.17 o                         
   3   9   5        163.49        210.31       115.91 o                         
 -10  10   5        151.20        150.78       107.58 o                         
  -9  10   5        925.29        996.20       175.23 o                         
  -8  10   5        833.77        941.23       108.70 o                         
  -7  10   5       5585.63       5935.53       227.13 o                         
  -6  10   5      10911.28      11008.17       304.54 o                         
  -5  10   5         23.54          5.10        25.60 o                         
  -4  10   5        504.11        488.97        48.94 o                         
  -3  10   5        667.47        616.12        63.81 o                         
  -2  10   5        979.57        889.60        98.70 o                         
  -1  10   5       4408.15       4579.00       190.33 o                         
   0  10   5       1447.96       1463.11       107.28 o                         
   1  10   5       4269.65       4175.62       183.83 o                         
   2  10   5        150.07         46.29        56.29 o                         
  -9  11   5       2415.57       2424.74       359.71 o                         
  -8  11   5          3.15        -32.87        32.87 o                         
  -7  11   5       4229.47       4283.30       206.73 o                         
  -6  11   5        752.75        787.21        87.46 o                         
  -5  11   5          3.87         20.11        42.38 o                         
  -4  11   5       2039.10       2023.25       127.53 o                         
  -3  11   5       1316.74       1294.15       114.44 o                         
  -2  11   5       3246.28       3223.57       154.72 o                         
  -1  11   5       2307.39       2333.94       152.48 o                         
   0  11   5        139.96        118.20        61.20 o                         
  -8  12   5          9.18         16.72        81.58 o                         
  -7  12   5       1117.25       1059.43       105.38 o                         
  -6  12   5         79.10         64.82        28.83 o                         
  -5  12   5       1026.52        983.29       105.79 o                         
  -4  12   5       5796.91       5784.92       260.61 o                         
  -3  12   5          9.34         54.95        38.82 o                         
  -2  12   5        831.05        429.39       323.13 o                         
  -1  12   5         53.59        454.38       204.83 o                         
  -7  13   5       3234.56       3232.94       293.70 o                         
  -6  13   5          0.47         53.17        49.80 o                         
  -5  13   5       1624.54       1023.84       272.12 o                         
  -4  13   5        448.69        236.00       183.14 o                         
  -3  13   5        535.29        250.83       140.48 o                         
   1 -13   6          3.96        145.13        80.98 o                         
   2 -13   6         61.80         42.40        28.15 o                         
   3 -13   6          5.77         61.52        46.21 o                         
   4 -13   6       1055.54       1292.63       154.02 o                         
   5 -13   6        460.74        453.03        95.15 o                         
  -2 -12   6        143.15        309.22       111.10 o                         
  -1 -12   6       5061.12       5883.41       248.91 o                         
   0 -12   6       1191.86       1340.94       106.96 o                         
   1 -12   6         35.57         49.51        25.07 o                         
   2 -12   6        198.61        266.86        41.27 o                         
   3 -12   6        261.32        214.13        37.05 o                         
   4 -12   6       8814.61       9538.64       262.37 o                         
   5 -12   6       1842.38       1776.69       152.96 o                         
   6 -12   6        980.32        875.36       133.17 o                         
   7 -12   6       4168.95       3211.10       476.17 o                         
  -4 -11   6       8793.15       6403.61       691.90 o                         
  -3 -11   6       2612.12       1331.11       150.37 o                         
  -2 -11   6        107.53         74.02        48.38 o                         
  -1 -11   6         26.20         39.24        25.67 o                         
   0 -11   6        258.47        325.17        42.76 o                         
   1 -11   6       1644.11       1921.88       110.59 o                         
   2 -11   6        803.52        861.72        73.27 o                         
   3 -11   6       2905.81       3153.35       142.44 o                         
   4 -11   6       9223.54       9249.29       461.66 o                         
   5 -11   6          4.08        -30.59        40.31 o                         
   6 -11   6        508.04        322.25        42.50 o                         
   7 -11   6       1436.78       1032.82       179.88 o                         
  -4 -10   6       4146.78       3682.35       177.05 o                         
  -3 -10   6         26.20        -36.05        36.05 o                         
  -2 -10   6        220.72         88.12        37.82 o                         
  -1 -10   6         26.46         74.17        32.65 o                         
   0 -10   6       4412.53       4988.14       161.17 o                         
   1 -10   6      12135.15      13431.61       255.01 o                         
   2 -10   6        243.70        278.60        41.80 o                         
   3 -10   6       5573.15       5959.78       204.18 o                         
   4 -10   6       1374.25       1304.41       106.47 o                         
   5 -10   6        145.90         64.39        36.69 o                         
   6 -10   6        535.93        265.55        61.52 o                         
   7 -10   6        909.58        919.83        70.06 o                         
   8 -10   6       1811.00       1742.13       368.12 o                         
  -6  -9   6          1.41        -41.61       251.55 o                         
  -5  -9   6         16.30         43.30        50.70 o                         
  -4  -9   6        206.91        100.21        43.61 o                         
  -3  -9   6       1908.48       1569.64        92.59 o                         
  -2  -9   6       2858.55       2293.46       159.48 o                         
  -1  -9   6        769.87        881.15        60.27 o                         
   0  -9   6      15309.56      16885.54       281.96 o                         
   1  -9   6       2681.01       2791.90       113.99 o                         
   2  -9   6        372.60        498.31        55.58 o                         
   3  -9   6       2674.10       2695.80       118.04 o                         
   4  -9   6       1098.44        865.10        66.65 o                         
   5  -9   6        348.52        271.88        38.47 o                         
   6  -9   6       2914.48       2945.82       117.12 o                         
   7  -9   6        237.46        331.13        46.51 o                         
   8  -9   6       3814.35       4218.01       186.43 o                         
  -6  -8   6         99.75        131.63        59.68 o                         
  -5  -8   6         22.61         46.40        42.79 o                         
  -4  -8   6        420.50        290.55        64.16 o                         
  -3  -8   6      12691.37      10873.11       376.63 o                         
  -2  -8   6       7107.07       5705.46       396.54 o                         
  -1  -8   6         61.61        119.38        34.76 o                         
   0  -8   6       8700.45       9642.17       191.97 o                         
   1  -8   6         11.13         54.04        17.86 o                         
   2  -8   6         80.44         81.89        22.15 o                         
   3  -8   6      10025.88       8285.09       441.78 o                         
   4  -8   6        105.82        116.42        33.80 o                         
   5  -8   6       4802.98       4940.74       141.96 o                         
   6  -8   6       2002.75       2178.54        91.30 o                         
   7  -8   6       1387.64       1389.20       102.47 o                         
   8  -8   6        572.93        559.00        67.71 o                         
   9  -8   6        172.53         92.69       132.95 o                         
  -7  -7   6        165.04        159.03       116.20 o                         
  -6  -7   6       2626.49       2560.93       183.64 o                         
  -5  -7   6       4223.87       4255.81       190.23 o                         
  -4  -7   6        178.98        151.06        37.53 o                         
  -3  -7   6      13427.23      12009.19       368.79 o                         
  -2  -7   6        107.04         33.75        24.91 o                         
  -1  -7   6        715.01        797.55        53.48 o                         
   0  -7   6       9830.33      11072.28       170.51 o                         
   1  -7   6        284.84        300.87        35.69 o                         
   2  -7   6       2836.65       2654.53        89.81 o                         
   3  -7   6       7908.05       6264.41       152.00 o                         
   4  -7   6       6952.32       6850.19       299.90 o                         
   5  -7   6       1002.15       1026.71        58.82 o                         
   6  -7   6         32.72         68.94        26.54 o                         
   7  -7   6       2733.05       2834.60       130.12 o                         
   8  -7   6        642.47        670.80        60.88 o                         
   9  -7   6        692.51        743.60       317.88 o                         
  -8  -6   6       1150.34       1107.09       286.41 o                         
  -7  -6   6        714.25        743.44        73.20 o                         
  -6  -6   6       9150.30       9207.16       309.44 o                         
  -5  -6   6       1033.78       1012.57        89.98 o                         
  -4  -6   6       2305.45       2449.94        89.19 o                         
  -3  -6   6       2663.79       2348.92       110.38 o                         
  -2  -6   6        697.81        405.78        41.17 o                         
  -1  -6   6       4509.72       4924.63       133.25 o                         
   0  -6   6      17711.05      21004.79       255.25 o                         
   1  -6   6       4472.94       4315.64       122.48 o                         
   2  -6   6       5415.85       4067.36       132.98 o                         
   3  -6   6        349.02        249.45        38.78 o                         
   4  -6   6       4701.36       4695.25       174.85 o                         
   5  -6   6        320.15        327.74        34.83 o                         
   6  -6   6        699.00        712.22        55.70 o                         
   7  -6   6      12956.49      12925.15       280.83 o                         
   8  -6   6        923.75        987.62        74.31 o                         
   9  -6   6        945.52        460.31       383.62 o                         
  -8  -5   6       2425.60       2547.52       134.05 o                         
  -7  -5   6       5307.41       5264.30       181.21 o                         
  -6  -5   6       1055.25       1076.52        82.01 o                         
  -5  -5   6       1354.44       1456.43        96.42 o                         
  -4  -5   6       8016.88       8407.36       222.26 o                         
  -3  -5   6       9062.76       8759.67       241.21 o                         
  -2  -5   6        615.69        324.86        31.33 o                         
  -1  -5   6      16316.96      17420.30       412.80 o                         
   0  -5   6       1563.15       1854.10        79.62 o                         
   1  -5   6       7494.24       5535.82       400.83 o                         
   2  -5   6       1069.36        915.14        49.33 o                         
   3  -5   6        740.33        707.83        57.85 o                         
   4  -5   6       6918.15       6934.48       141.38 o                         
   5  -5   6         20.41         37.93        21.71 o                         
   6  -5   6       4607.38       4505.22       141.57 o                         
   7  -5   6      15767.98      16016.46       273.30 o                         
   8  -5   6          5.74         21.71        26.91 o                         
   9  -5   6         19.06         51.00       105.52 o                         
  -9  -4   6       1699.00       1742.62       122.60 o                         
  -8  -4   6          2.74        -13.81        25.25 o                         
  -7  -4   6       5056.11       5219.97       169.94 o                         
  -6  -4   6         56.04         78.19        27.91 o                         
  -5  -4   6        432.56        527.60        45.03 o                         
  -4  -4   6      23161.16      23859.45       378.73 o                         
  -3  -4   6       3009.93       2776.82       133.12 o                         
  -2  -4   6       3409.53       2657.75       147.94 o                         
  -1  -4   6       1051.05        998.61        86.06 o                         
   0  -4   6       1759.74       1622.82        97.92 o                         
   1  -4   6        595.11        575.84        32.52 o                         
   2  -4   6        534.65        574.93        39.20 o                         
   3  -4   6       8210.19       7995.51       146.43 o                         
   4  -4   6      27464.65      26948.83       366.66 o                         
   5  -4   6         19.26         35.64        14.08 o                         
   6  -4   6       1479.12       1488.76        77.42 o                         
   7  -4   6       1312.39       1368.68        80.64 o                         
   8  -4   6        650.60        638.86        61.28 o                         
   9  -4   6         33.14         26.36        69.17 o                         
  -9  -3   6        419.37        502.01        60.05 o                         
  -8  -3   6        676.75        697.60        62.72 o                         
  -7  -3   6      13595.83      13204.99       248.36 o                         
  -6  -3   6       1462.35       1595.45        77.75 o                         
  -5  -3   6       2534.19       2562.87        74.19 o                         
  -4  -3   6      18171.07      18208.20       366.19 o                         
  -3  -3   6       2390.38       2248.26       112.38 o                         
  -2  -3   6         28.26         -2.38        15.33 o                         
  -1  -3   6        230.93        173.77        45.95 o                         
   0  -3   6       7451.22       6565.37       379.24 o                         
   1  -3   6       7765.77       7837.85       263.72 o                         
   2  -3   6        632.12        659.28        35.82 o                         
   3  -3   6      31544.23      29958.26       277.30 o                         
   4  -3   6      11387.84      10974.93       172.37 o                         
   5  -3   6        348.62        405.52        34.01 o                         
   6  -3   6         26.26         18.99        21.96 o                         
   7  -3   6          9.63         32.81        27.39 o                         
   8  -3   6       2832.36       2926.85       135.41 o                         
   9  -3   6        377.87        354.89       165.69 o                         
 -10  -2   6       2253.05       2225.37       150.98 o                         
  -9  -2   6         10.29         41.33        23.66 o                         
  -8  -2   6       3463.58       3447.74       128.05 o                         
  -7  -2   6      25245.52      25027.60       328.05 o                         
  -6  -2   6        135.80        126.89        20.69 o                         
  -5  -2   6        209.84        228.76        21.35 o                         
  -4  -2   6        358.53        350.32        18.68 o                         
  -3  -2   6       5130.18       4792.40       197.16 o                         
  -2  -2   6         16.98         17.52        10.01 o                         
  -1  -2   6        394.73        411.62        22.33 o                         
   0  -2   6      69861.77      70116.53       507.10 o                         
   1  -2   6      21752.88      21975.11       404.66 o                         
   2  -2   6        432.13        481.41        23.98 o                         
   3  -2   6       5862.42       5625.18        97.59 o                         
   4  -2   6         17.59          4.26        14.76 o                         
   5  -2   6        334.71        340.47        29.39 o                         
   6  -2   6       1020.09       1004.24        64.78 o                         
   7  -2   6        818.56        870.85        69.93 o                         
   8  -2   6       6635.18       6634.15       202.80 o                         
 -10  -1   6       8471.53       8433.49       223.24 o                         
  -9  -1   6        135.91        139.19        26.19 o                         
  -8  -1   6       4680.47       4747.61       146.73 o                         
  -7  -1   6       4144.10       4274.18       111.68 o                         
  -6  -1   6       2722.53       2751.39        92.54 o                         
  -5  -1   6        203.81        188.05        21.94 o                         
  -4  -1   6         69.52         65.65         8.75 o                         
  -3  -1   6      30752.12      30552.79       348.58 o                         
  -2  -1   6       6737.19       6621.54       185.35 o                         
  -1  -1   6       5825.09       5554.67       215.37 o                         
   0  -1   6      56751.36      56453.12       276.11 o                         
   1  -1   6        721.84        764.75        28.31 o                         
   2  -1   6        365.41        372.46        25.24 o                         
   3  -1   6       1074.92       1117.37        49.26 o                         
   4  -1   6       2740.64       2702.42        83.36 o                         
   5  -1   6       5163.40       5180.21       137.28 o                         
   6  -1   6        689.04        783.23        56.97 o                         
   7  -1   6       6528.80       6695.83       178.99 o                         
   8  -1   6       2607.98       2493.44       211.03 o                         
 -11   0   6       8689.89       8569.35       450.48 o                         
 -10   0   6       5125.31       5241.60       170.57 o                         
  -9   0   6        257.02        261.28        33.04 o                         
  -8   0   6        147.82        149.54        24.98 o                         
  -7   0   6        181.31        176.58        25.19 o                         
  -6   0   6       1920.34       1965.17        77.73 o                         
  -5   0   6         75.57         50.95        12.83 o                         
  -4   0   6      10142.75       9961.72       146.26 o                         
  -3   0   6      73026.41      73054.67       434.05 o                         
  -2   0   6        481.30        456.32        19.28 o                         
  -1   0   6        662.73        677.38        23.53 o                         
   0   0   6       3421.22       3276.83        56.70 o                         
   1   0   6       1784.57       1790.04        46.72 o                         
   2   0   6        257.33        251.28        17.26 o                         
   3   0   6       4081.20       4284.91        96.76 o                         
   4   0   6      12845.20      12704.75       197.45 o                         
   5   0   6       3664.12       3661.14       117.03 o                         
   6   0   6        344.18        357.52        40.43 o                         
   7   0   6       5037.29       5180.27       158.25 o                         
   8   0   6        280.93        276.83       120.55 o                         
 -11   1   6       3240.04       3149.20       263.38 o                         
 -10   1   6        357.44        399.52        48.38 o                         
  -9   1   6         43.13         52.83        20.46 o                         
  -8   1   6          8.84          7.95        15.04 o                         
  -7   1   6       5130.19       5202.76       119.34 o                         
  -6   1   6      18072.02      18221.86       214.28 o                         
  -5   1   6        110.38        121.71        13.97 o                         
  -4   1   6      20778.57      20347.02       145.63 o                         
  -3   1   6      14861.35      14599.32       210.14 o                         
  -2   1   6         11.56         22.59         6.89 o                         
  -1   1   6        422.11        447.19        21.77 o                         
   0   1   6       2510.18       2470.69        45.34 o                         
   1   1   6      14205.80      13924.58       126.31 o                         
   2   1   6       7361.58       6898.04        86.15 o                         
   3   1   6         54.73         94.20        19.29 o                         
   4   1   6      14806.09      14607.19       220.85 o                         
   5   1   6         36.48         44.14        16.05 o                         
   6   1   6         90.27         80.70        21.21 o                         
   7   1   6       3928.17       3843.72       143.62 o                         
   8   1   6         13.39        121.74       113.63 o                         
 -11   2   6        256.63        256.58        67.11 o                         
 -10   2   6       2468.09       2514.85       137.20 o                         
  -9   2   6        515.75        506.04        47.03 o                         
  -8   2   6        221.94        232.26        29.03 o                         
  -7   2   6      25525.52      26459.33       261.28 o                         
  -6   2   6      13520.17      13867.82       155.91 o                         
  -5   2   6         16.06         16.78         9.44 o                         
  -4   2   6       1646.79       1626.71        41.24 o                         
  -3   2   6         99.01         94.25         8.33 o                         
  -2   2   6       1566.04       1508.00        35.74 o                         
  -1   2   6       8565.86       8372.98        85.08 o                         
   0   2   6         65.13         64.03         9.81 o                         
   1   2   6      19305.85      18976.83       172.57 o                         
   2   2   6         27.48         23.74        16.29 o                         
   3   2   6       1731.24       1749.35        69.55 o                         
   4   2   6       5254.28       5305.58       124.89 o                         
   5   2   6          0.76          3.65        18.69 o                         
   6   2   6        469.83        501.19        51.03 o                         
   7   2   6       3718.20       3568.05       175.87 o                         
 -11   3   6        271.67        208.96        45.65 o                         
 -10   3   6       7538.66       7651.91       236.13 o                         
  -9   3   6       3236.25       3386.57       148.59 o                         
  -8   3   6        180.73        210.03        27.67 o                         
  -7   3   6      16531.03      16749.08       215.72 o                         
  -6   3   6        388.70        399.35        27.48 o                         
  -5   3   6       1113.97       1015.52        28.05 o                         
  -4   3   6       4965.93       4377.11       178.78 o                         
  -3   3   6         20.44         15.70         8.24 o                         
  -2   3   6      15759.77      16405.55       218.45 o                         
  -1   3   6       5755.29       5717.05        82.23 o                         
   0   3   6       6244.90       6192.19        85.41 o                         
   1   3   6       2670.45       2694.86        76.23 o                         
   2   3   6        365.11        377.58        29.40 o                         
   3   3   6       1387.45       1368.19        62.54 o                         
   4   3   6       5380.94       5215.64       144.77 o                         
   5   3   6       1717.73       1762.83        90.64 o                         
   6   3   6       4681.46       4839.23       158.71 o                         
 -11   4   6         44.10         52.50        33.90 o                         
 -10   4   6      13314.13      13565.45       341.24 o                         
  -9   4   6        723.04        736.30        69.15 o                         
  -8   4   6         22.86          7.44        21.44 o                         
  -7   4   6       3987.24       4003.46       143.85 o                         
  -6   4   6        693.18        620.22        26.11 o                         
  -5   4   6       3834.86       3714.44        91.72 o                         
  -4   4   6      16110.67      16070.68       163.67 o                         
  -3   4   6       8502.72       8281.75       128.18 o                         
  -2   4   6       2823.61       2817.76        37.28 o                         
  -1   4   6       1455.32       1530.23        43.87 o                         
   0   4   6       8814.61       8551.31       113.76 o                         
   1   4   6       2249.92       2255.39        65.91 o                         
   2   4   6        335.17        335.46        29.24 o                         
   3   4   6      10422.15      10278.71       195.00 o                         
   4   4   6       1824.70       1959.79        92.63 o                         
   5   4   6       2513.69       2553.28       112.27 o                         
   6   4   6        522.94        495.77        54.87 o                         
 -11   5   6       1851.57       1750.23       118.21 o                         
 -10   5   6       5044.75       4996.83       188.97 o                         
  -9   5   6         56.12         57.97        19.61 o                         
  -8   5   6        252.52        221.76        35.64 o                         
  -7   5   6       8055.00       7990.63       203.85 o                         
  -6   5   6       4786.52       4689.71        98.41 o                         
  -5   5   6       8663.16       8456.27       134.17 o                         
  -4   5   6        601.92        587.39        36.24 o                         
  -3   5   6      10442.24      10364.74       141.80 o                         
  -2   5   6        177.20        186.32        15.89 o                         
  -1   5   6         25.48         23.81        11.49 o                         
   0   5   6      15105.52      14653.58       177.86 o                         
   1   5   6       2837.39       2754.83        81.69 o                         
   2   5   6       5395.05       5343.11       134.24 o                         
   3   5   6       9372.87       9418.40       194.99 o                         
   4   5   6         10.82         11.07        25.39 o                         
   5   5   6        155.76        145.90        28.52 o                         
 -11   6   6       1316.50       1272.21       125.23 o                         
 -10   6   6       1337.87       1339.53       107.83 o                         
  -9   6   6       1297.58       1353.39        92.59 o                         
  -8   6   6       7860.60       7749.33       209.60 o                         
  -7   6   6       3998.78       4058.89       129.98 o                         
  -6   6   6       4881.25       4762.94       120.96 o                         
  -5   6   6        492.16        505.61        32.71 o                         
  -4   6   6       1437.04       1369.98        54.60 o                         
  -3   6   6      10283.08      10242.50       146.42 o                         
  -2   6   6        574.96        576.44        33.08 o                         
  -1   6   6       4069.70       4088.64        85.73 o                         
   0   6   6      24250.69      23979.40       230.54 o                         
   1   6   6        253.56        264.01        29.21 o                         
   2   6   6        844.13        885.09        57.61 o                         
   3   6   6        361.16        360.09        39.91 o                         
   4   6   6        617.37        643.81        56.64 o                         
   5   6   6        433.01        429.99        66.50 o                         
 -11   7   6       2753.70       2940.21       406.18 o                         
 -10   7   6        768.06        723.33        79.58 o                         
  -9   7   6       1755.98       1812.76       121.32 o                         
  -8   7   6       1398.42       1382.97        97.70 o                         
  -7   7   6        951.64        950.79        73.47 o                         
  -6   7   6       1240.93       1264.66        65.76 o                         
  -5   7   6        775.07        776.16        49.17 o                         
  -4   7   6       2553.22       2566.72        85.22 o                         
  -3   7   6      20106.38      20056.36       251.29 o                         
  -2   7   6          0.89        -10.68        14.15 o                         
  -1   7   6       6031.64       5912.18       144.63 o                         
   0   7   6       3555.77       3588.30       134.15 o                         
   1   7   6        469.11        509.40        43.93 o                         
   2   7   6        591.12        616.83        49.30 o                         
   3   7   6        117.03        168.86        31.16 o                         
   4   7   6       7202.84       7121.72       258.96 o                         
 -10   8   6         50.07         15.93        39.90 o                         
  -9   8   6         75.04         48.17        37.01 o                         
  -8   8   6        575.18        552.56        61.21 o                         
  -7   8   6       4025.04       4116.49       159.15 o                         
  -6   8   6       4893.12       5222.94       166.08 o                         
  -5   8   6          1.16         45.16        24.27 o                         
  -4   8   6      13275.73      12898.32       214.28 o                         
  -3   8   6       7428.68       7584.52       164.23 o                         
  -2   8   6       1637.85       1685.38        86.56 o                         
  -1   8   6         32.98         47.31        30.30 o                         
   0   8   6         58.49         45.56        30.68 o                         
   1   8   6       1435.30       1501.51       102.46 o                         
   2   8   6        537.69        554.45        65.23 o                         
   3   8   6       1200.32       1216.24       241.14 o                         
 -10   9   6       1721.81       1502.56       266.01 o                         
  -9   9   6         10.29         51.74        33.46 o                         
  -8   9   6        533.48        517.11        68.86 o                         
  -7   9   6      11907.26      12144.30       361.50 o                         
  -6   9   6       6468.98       6566.61       224.28 o                         
  -5   9   6        622.94        660.26        64.09 o                         
  -4   9   6       5107.59       4979.52       151.81 o                         
  -3   9   6        328.21        336.43        45.95 o                         
  -2   9   6        244.41        268.13        36.75 o                         
  -1   9   6        423.72        419.10        54.04 o                         
   0   9   6       1415.87       1474.43       106.78 o                         
   1   9   6       9730.61       9980.25       305.10 o                         
   2   9   6        672.31        625.78       124.47 o                         
  -9  10   6       1810.56       2133.33       206.37 o                         
  -8  10   6        304.88        326.10        69.07 o                         
  -7  10   6      10270.04      10712.62       358.21 o                         
  -6  10   6        224.94        168.69        39.65 o                         
  -5  10   6         26.61         11.24        23.11 o                         
  -4  10   6         35.54         55.67        41.97 o                         
  -3  10   6        407.57        495.73        61.08 o                         
  -2  10   6       2040.51       2148.32       119.27 o                         
  -1  10   6        479.66        455.04        59.24 o                         
   0  10   6       6220.64       6292.89       227.64 o                         
   1  10   6       4159.38       4279.10       453.26 o                         
  -8  11   6        871.16        947.54       114.64 o                         
  -7  11   6       2441.10       2374.41       176.54 o                         
  -6  11   6         25.58         80.72        31.04 o                         
  -5  11   6         61.12        153.84        49.89 o                         
  -4  11   6         10.67         46.10        26.81 o                         
  -3  11   6       7089.03       6872.56       253.14 o                         
  -2  11   6       5639.82       5623.91       203.79 o                         
  -1  11   6         27.07         16.79        54.00 o                         
  -8  12   6         16.47        -22.47        76.25 o                         
  -7  12   6        128.35        162.34        76.22 o                         
  -6  12   6       1727.80       1759.96       163.67 o                         
  -5  12   6       2012.79       2046.20       191.05 o                         
  -4  12   6         50.02         44.65        39.60 o                         
  -3  12   6       8037.75       6368.67       517.44 o                         
  -2  12   6        526.29        484.42       165.65 o                         
  -2 -12   7       1705.40       1738.41       347.11 o                         
  -1 -12   7        317.64        388.55       126.37 o                         
   0 -12   7       1370.85       1485.94       115.93 o                         
   1 -12   7        119.40        140.84        35.42 o                         
   2 -12   7        282.51        382.37        52.66 o                         
   3 -12   7       5785.93       6413.67       208.75 o                         
   4 -12   7       5179.21       5986.37       219.52 o                         
   5 -12   7        223.83        231.21        82.66 o                         
   6 -12   7       1692.10        986.12       215.72 o                         
  -3 -11   7       2188.39       1896.10       223.94 o                         
  -2 -11   7         81.20        105.19        37.92 o                         
  -1 -11   7        235.78        280.16        43.75 o                         
   0 -11   7       4181.68       4677.91       160.20 o                         
   1 -11   7       1461.66       1717.84       101.53 o                         
   2 -11   7        802.32        967.75        77.43 o                         
   3 -11   7      12298.94      13863.41       299.54 o                         
   4 -11   7       1904.48       2153.96       125.35 o                         
   5 -11   7         41.52        -13.25        44.67 o                         
   6 -11   7         13.45        -37.21        45.73 o                         
   7 -11   7        420.92        609.05       229.89 o                         
  -4 -10   7        109.62        -10.44       115.36 o                         
  -3 -10   7       1641.21       1396.76       121.32 o                         
  -2 -10   7         11.97         21.52        36.19 o                         
  -1 -10   7        795.92        980.42        77.80 o                         
   0 -10   7      17898.61      19538.94       355.26 o                         
   1 -10   7       2277.74       2529.31       120.07 o                         
   2 -10   7        605.64        685.44        64.63 o                         
   3 -10   7       2043.87       2261.57       120.64 o                         
   4 -10   7        279.58        250.21        41.16 o                         
   5 -10   7         40.60        -41.21        41.21 o                         
   6 -10   7        116.05         -9.32        50.12 o                         
   7 -10   7       2820.04       2773.52       256.14 o                         
  -6  -9   7        922.23        779.52       265.92 o                         
  -5  -9   7        154.50        105.73       103.97 o                         
  -4  -9   7        879.83        629.25        84.47 o                         
  -3  -9   7       7016.77       5989.57       370.16 o                         
  -2  -9   7        201.81        162.77        33.87 o                         
  -1  -9   7       7045.54       7916.15       177.59 o                         
   0  -9   7      14821.21      16288.01       273.83 o                         
   1  -9   7          7.60         60.81        29.36 o                         
   2  -9   7        276.48        299.20        45.43 o                         
   3  -9   7         14.58         13.86        21.30 o                         
   4  -9   7       4969.77       4275.50       206.28 o                         
   5  -9   7       2086.87       1685.69        98.54 o                         
   6  -9   7         62.04         78.18        56.98 o                         
   7  -9   7       8075.18       8500.85       244.85 o                         
   8  -9   7        921.19        668.96       243.17 o                         
  -6  -8   7        628.39        717.93       103.53 o                         
  -5  -8   7          8.06        -21.29        39.82 o                         
  -4  -8   7       9109.34       8057.89       242.89 o                         
  -3  -8   7      18658.32      14613.85       847.88 o                         
  -2  -8   7          8.14         23.25        25.01 o                         
  -1  -8   7       1515.65       1738.94        84.96 o                         
   0  -8   7        223.80        250.86        35.55 o                         
   1  -8   7       1532.81       1735.90        90.18 o                         
   2  -8   7        176.93        198.44        30.52 o                         
   3  -8   7          0.56        -40.53        40.53 o                         
   4  -8   7      13501.56      11310.67       400.82 o                         
   5  -8   7        896.32        717.32        68.80 o                         
   6  -8   7       1209.53       1336.23        80.53 o                         
   7  -8   7       4811.66       5302.33       190.74 o                         
   8  -8   7         15.61        -58.44        87.36 o                         
  -7  -7   7       3678.58       1889.59       416.30 o                         
  -6  -7   7       5570.32       5720.57       223.28 o                         
  -5  -7   7         88.01         37.50        30.72 o                         
  -4  -7   7      16639.27      15392.17       359.60 o                         
  -3  -7   7       3456.65       2419.86       123.98 o                         
  -2  -7   7         48.68          4.01        28.86 o                         
  -1  -7   7         56.80         83.22        19.86 o                         
   0  -7   7        249.23        316.83        31.96 o                         
   1  -7   7      11158.23      12531.47       232.85 o                         
   2  -7   7       2632.08       2412.84        99.54 o                         
   3  -7   7       3595.30       3147.26       120.53 o                         
   4  -7   7      11673.53      10775.62       559.09 o                         
   5  -7   7          0.88         20.41        28.08 o                         
   6  -7   7         64.52         75.44        28.68 o                         
   7  -7   7       1799.91       1869.94       102.81 o                         
   8  -7   7        541.71        364.21       257.35 o                         
  -8  -6   7          2.59          3.83        48.82 o                         
  -7  -6   7      16013.47      16711.14       488.76 o                         
  -6  -6   7       3796.79       3765.86       214.27 o                         
  -5  -6   7         67.01         85.57        29.62 o                         
  -4  -6   7       1269.59       1222.52        75.00 o                         
  -3  -6   7        560.29        429.21        46.53 o                         
  -2  -6   7        526.97        477.22        44.92 o                         
  -1  -6   7       3745.70       3967.04       112.23 o                         
   0  -6   7       4030.64       4480.04       121.44 o                         
   1  -6   7      13396.30      13585.01       327.31 o                         
   2  -6   7         26.32        -11.44        21.65 o                         
   3  -6   7       4021.67       3917.95       173.10 o                         
   4  -6   7       3229.56       3078.34       169.43 o                         
   5  -6   7        109.70        120.94        26.86 o                         
   6  -6   7       1315.51       1200.36        74.50 o                         
   7  -6   7       1517.24       1603.64        94.41 o                         
   8  -6   7       3285.72       2600.31       308.33 o                         
  -9  -5   7        989.55       1007.31       248.87 o                         
  -8  -5   7       1481.23       1506.84       105.83 o                         
  -7  -5   7       9506.94       9526.15       297.72 o                         
  -6  -5   7         16.57         46.91        30.48 o                         
  -5  -5   7        954.57        897.53        66.71 o                         
  -4  -5   7       1475.68       1473.09        70.30 o                         
  -3  -5   7       3500.26       2928.23       142.77 o                         
  -2  -5   7      11161.23      10234.04       584.09 o                         
  -1  -5   7       1523.46       1839.86        78.54 o                         
   0  -5   7      18171.26      19287.23       496.84 o                         
   1  -5   7       2527.01       2056.85       195.88 o                         
   2  -5   7         42.12         63.36        20.16 o                         
   3  -5   7       4947.04       4911.30       179.92 o                         
   4  -5   7       3520.49       3317.22       153.33 o                         
   5  -5   7       3330.08       3051.43       144.70 o                         
   6  -5   7       6417.02       6291.70       170.33 o                         
   7  -5   7         24.37         18.30        25.35 o                         
   8  -5   7       2291.54       2049.39       175.13 o                         
  -9  -4   7         44.23         32.21        29.83 o                         
  -8  -4   7        246.13        243.08        39.36 o                         
  -7  -4   7        742.94        819.87        86.63 o                         
  -6  -4   7       1663.36       1694.71        91.93 o                         
  -5  -4   7       2476.03       2572.98       103.05 o                         
  -4  -4   7       5017.92       5076.69       207.05 o                         
  -3  -4   7      19498.87      18608.88       710.35 o                         
  -2  -4   7       2669.11       2716.18       114.83 o                         
  -1  -4   7        579.36        547.92        61.33 o                         
   0  -4   7      11183.33       9421.66       359.33 o                         
   1  -4   7        841.57        833.54        39.24 o                         
   2  -4   7        291.83        357.22        32.27 o                         
   3  -4   7      14026.54      13959.45       210.53 o                         
   4  -4   7        116.29        105.65        20.72 o                         
   5  -4   7       5117.23       4760.29       135.26 o                         
   6  -4   7        965.64        963.91        68.88 o                         
   7  -4   7        502.10        517.83        58.11 o                         
   8  -4   7        868.15        882.75       111.35 o                         
  -9  -3   7         67.74         56.94        26.86 o                         
  -8  -3   7        275.44        304.11        43.66 o                         
  -7  -3   7       1570.25       1740.74        99.04 o                         
  -6  -3   7       7575.40       7326.48       171.01 o                         
  -5  -3   7       6894.26       6757.79       164.57 o                         
  -4  -3   7        316.33        268.58        23.66 o                         
  -3  -3   7      12874.49      12485.25       433.85 o                         
  -2  -3   7       1683.80       1762.28        60.76 o                         
  -1  -3   7        400.21        426.06        33.41 o                         
   0  -3   7      21497.91      20193.68       997.83 o                         
   1  -3   7          0.22         21.61        12.10 o                         
   2  -3   7       9266.80       9767.46       236.21 o                         
   3  -3   7       9713.87      10078.91       254.82 o                         
   4  -3   7       1962.90       1910.53        72.82 o                         
   5  -3   7        163.16        172.28        28.91 o                         
   6  -3   7        522.39        501.25        52.60 o                         
   7  -3   7       4907.80       5074.72       175.92 o                         
   8  -3   7       2468.49       2436.81       229.51 o                         
 -10  -2   7         23.10         89.87        43.41 o                         
  -9  -2   7       1204.24       1342.35        90.38 o                         
  -8  -2   7       5890.87       5895.64       169.93 o                         
  -7  -2   7        188.57        194.85        34.91 o                         
  -6  -2   7       9106.96       8733.76       161.41 o                         
  -5  -2   7       1007.62        917.45        43.92 o                         
  -4  -2   7       6186.08       6254.44       201.99 o                         
  -3  -2   7      10169.89      10056.61       257.94 o                         
  -2  -2   7         25.03         37.97        11.56 o                         
  -1  -2   7       7625.57       8010.47       115.88 o                         
   0  -2   7      18606.69      18718.42       293.71 o                         
   1  -2   7       8594.34       8685.39       215.85 o                         
   2  -2   7        231.09        221.75        15.88 o                         
   3  -2   7          1.72          7.51        16.73 o                         
   4  -2   7       3189.63       3311.74        95.68 o                         
   5  -2   7         19.44         38.54        17.44 o                         
   6  -2   7        836.39        859.09        68.31 o                         
   7  -2   7      12119.59      12232.25       270.77 o                         
   8  -2   7        739.17        833.31       133.69 o                         
 -10  -1   7        361.89        382.37        48.91 o                         
  -9  -1   7       4121.79       4032.96       146.40 o                         
  -8  -1   7       2142.38       2138.60        99.24 o                         
  -7  -1   7       5715.61       5615.02       135.51 o                         
  -6  -1   7        677.29        636.55        42.82 o                         
  -5  -1   7       1491.31       1395.99        54.58 o                         
  -4  -1   7       8403.75       8213.78       155.25 o                         
  -3  -1   7      16690.05      17155.35       397.15 o                         
  -2  -1   7       3250.06       3375.48       102.06 o                         
  -1  -1   7      16705.43      15658.16       708.16 o                         
   0  -1   7       2570.02       2652.05        68.89 o                         
   1  -1   7       1698.76       1786.44        46.68 o                         
   2  -1   7       2366.92       2406.73        68.97 o                         
   3  -1   7       1048.98       1097.45        51.33 o                         
   4  -1   7      19627.54      19503.70       246.76 o                         
   5  -1   7       1457.40       1485.07        72.23 o                         
   6  -1   7       1626.67       1672.70        87.26 o                         
   7  -1   7       5827.41       5981.15       174.06 o                         
   8  -1   7         80.40        137.72       119.55 o                         
 -10   0   7       2089.44       2083.41       108.85 o                         
  -9   0   7         46.60         29.31        21.34 o                         
  -8   0   7        816.28        890.07        55.19 o                         
  -7   0   7      10358.15      10460.75       181.82 o                         
  -6   0   7       3742.25       3773.92       109.60 o                         
  -5   0   7         60.82         72.87        15.02 o                         
  -4   0   7      31922.64      31296.58       598.16 o                         
  -3   0   7       5168.20       5250.16        95.67 o                         
  -2   0   7       2783.25       2858.26       113.94 o                         
  -1   0   7         52.11         47.53         8.37 o                         
   0   0   7        577.18        564.14        24.35 o                         
   1   0   7       3289.21       3283.78        62.91 o                         
   2   0   7         47.13         52.94        17.44 o                         
   3   0   7      10757.94      10600.40       178.15 o                         
   4   0   7      23542.60      23223.21       268.35 o                         
   5   0   7        164.89        156.74        23.85 o                         
   6   0   7        292.50        301.62        36.37 o                         
   7   0   7        639.20        653.22        60.46 o                         
 -11   1   7        138.15        128.54       145.79 o                         
 -10   1   7       3484.44       3526.34       181.35 o                         
  -9   1   7        127.91        132.47        25.56 o                         
  -8   1   7        236.77        289.36        35.08 o                         
  -7   1   7      20447.46      21086.24       253.22 o                         
  -6   1   7       3498.90       3506.03       103.71 o                         
  -5   1   7       1797.15       1752.74        57.66 o                         
  -4   1   7      12924.16      12545.14       229.39 o                         
  -3   1   7        469.47        447.73        23.80 o                         
  -2   1   7        638.48        658.58        28.00 o                         
  -1   1   7        489.76        510.46        22.38 o                         
   0   1   7      14933.60      14659.37       126.72 o                         
   1   1   7      29034.59      28430.90       229.08 o                         
   2   1   7         53.83         46.93        11.73 o                         
   3   1   7       8943.12       8783.80       163.81 o                         
   4   1   7       2345.72       2440.39        89.03 o                         
   5   1   7        585.17        613.00        50.34 o                         
   6   1   7        302.23        320.28        40.81 o                         
   7   1   7        254.01        285.01        88.39 o                         
 -11   2   7        993.92       1101.16       135.68 o                         
 -10   2   7       7549.04       7753.20       242.06 o                         
  -9   2   7        511.68        568.55        62.47 o                         
  -8   2   7       2508.62       2465.26        91.80 o                         
  -7   2   7      23989.16      25038.36       257.32 o                         
  -6   2   7        472.23        474.30        32.08 o                         
  -5   2   7         27.61         41.41        16.58 o                         
  -4   2   7        111.27        122.82        10.75 o                         
  -3   2   7       6427.52       6495.08        78.94 o                         
  -2   2   7       2567.48       2433.75        64.28 o                         
  -1   2   7         35.54         45.47         9.53 o                         
   0   2   7      46418.42      45431.32       279.14 o                         
   1   2   7       9677.88       9585.64       142.16 o                         
   2   2   7        543.47        531.97        37.71 o                         
   3   2   7       1027.76       1017.88        56.35 o                         
   4   2   7         64.98         60.69        17.14 o                         
   5   2   7       1098.54       1034.20        68.82 o                         
   6   2   7       1397.21       1454.76        89.00 o                         
   7   2   7       1042.98       1152.04       269.34 o                         
 -11   3   7       4324.10       4288.55       253.28 o                         
 -10   3   7      12322.16      12832.83       311.78 o                         
  -9   3   7          4.90         51.58        24.91 o                         
  -8   3   7       2317.80       2386.29       120.58 o                         
  -7   3   7       2590.01       2500.64       107.35 o                         
  -6   3   7       1316.32       1394.52        50.01 o                         
  -5   3   7       1391.27       1385.17        36.74 o                         
  -4   3   7        778.49        686.47        20.78 o                         
  -3   3   7      42002.08      39603.28       421.92 o                         
  -2   3   7      10488.66      10658.32       125.82 o                         
  -1   3   7        559.90        589.06        29.07 o                         
   0   3   7       9850.48       9703.54       131.66 o                         
   1   3   7        118.24        117.82        17.67 o                         
   2   3   7         22.27         17.16        14.23 o                         
   3   3   7       3322.80       3257.04       111.02 o                         
   4   3   7        300.05        274.34        34.84 o                         
   5   3   7       4666.60       4565.59       151.53 o                         
   6   3   7        158.20        213.34        48.96 o                         
 -11   4   7       5484.42       5434.56       288.54 o                         
 -10   4   7       2576.40       2716.94       153.79 o                         
  -9   4   7        446.60        419.27        54.40 o                         
  -8   4   7         10.24        -19.87        20.62 o                         
  -7   4   7        255.01        213.50        31.92 o                         
  -6   4   7       6626.52       6818.35       150.88 o                         
  -5   4   7       1028.41       1019.88        50.93 o                         
  -4   4   7       4412.81       4420.98        91.29 o                         
  -3   4   7      34722.65      34256.59       393.46 o                         
  -2   4   7         32.16         43.94        10.06 o                         
  -1   4   7         25.37         22.59        10.25 o                         
   0   4   7       1815.96       1844.70        67.80 o                         
   1   4   7        568.12        540.28        36.90 o                         
   2   4   7       1576.45       1600.26        75.08 o                         
   3   4   7       1515.17       1525.37        79.08 o                         
   4   4   7       8462.31       8641.75       201.70 o                         
   5   4   7       1869.42       1887.07        99.67 o                         
   6   4   7         61.17        170.07       109.03 o                         
 -11   5   7       1483.64       1502.65       150.39 o                         
 -10   5   7         21.41         35.72        28.37 o                         
  -9   5   7         31.80         50.02        24.50 o                         
  -8   5   7         32.14         37.85        22.37 o                         
  -7   5   7       6822.03       6580.13       175.63 o                         
  -6   5   7      22602.20      22601.53       298.85 o                         
  -5   5   7        734.37        751.56        44.60 o                         
  -4   5   7       2693.39       2737.08        80.68 o                         
  -3   5   7       1727.48       1729.82        61.65 o                         
  -2   5   7       1203.37       1194.84        53.59 o                         
  -1   5   7        750.38        824.04        37.48 o                         
   0   5   7       4311.97       4306.17       103.06 o                         
   1   5   7       7083.40       7000.66       146.55 o                         
   2   5   7       2959.61       2993.68       106.49 o                         
   3   5   7        265.11        274.13        35.33 o                         
   4   5   7       3540.91       3702.47       136.60 o                         
   5   5   7          3.06         -4.69        24.09 o                         
 -11   6   7        386.56        507.20       187.14 o                         
 -10   6   7       1700.74       1624.77       121.84 o                         
  -9   6   7       2838.16       2867.88       137.70 o                         
  -8   6   7        521.99        546.66        56.59 o                         
  -7   6   7      11191.36      10987.31       218.86 o                         
  -6   6   7       6504.14       6514.91       132.13 o                         
  -5   6   7         29.93         29.12        12.66 o                         
  -4   6   7       1877.43       1859.86        64.53 o                         
  -3   6   7       2022.22       1996.37        66.55 o                         
  -2   6   7       2383.82       2414.97        80.09 o                         
  -1   6   7       6510.39       6439.95       155.21 o                         
   0   6   7          0.67         38.06        19.14 o                         
   1   6   7       8643.84       8773.14       175.68 o                         
   2   6   7          1.59         -6.43        16.52 o                         
   3   6   7        268.39        233.76        32.33 o                         
   4   6   7       1888.08       1853.24       122.19 o                         
 -10   7   7       8711.03       8930.42       289.97 o                         
  -9   7   7       4703.70       4794.69       200.22 o                         
  -8   7   7         79.06         66.40        44.70 o                         
  -7   7   7       3747.78       3643.81       147.34 o                         
  -6   7   7         24.34         36.49        17.78 o                         
  -5   7   7        423.79        430.39        32.18 o                         
  -4   7   7       8299.02       8180.96       155.21 o                         
  -3   7   7        237.05        214.54        24.40 o                         
  -2   7   7       6550.05       6621.56       154.53 o                         
  -1   7   7        436.67        386.88        38.63 o                         
   0   7   7       2531.68       2630.36       128.35 o                         
   1   7   7       1365.00       1361.84        95.30 o                         
   2   7   7         33.77         46.85        23.42 o                         
   3   7   7       1058.14       1147.78       110.71 o                         
   4   7   7       3932.97       4233.18       501.16 o                         
 -10   8   7       5382.19       5437.79       257.17 o                         
  -9   8   7         43.57         44.46        25.36 o                         
  -8   8   7         60.23         77.03        25.40 o                         
  -7   8   7       4730.18       4793.96       174.47 o                         
  -6   8   7          1.07        -11.05        34.18 o                         
  -5   8   7       3629.68       3695.59       129.11 o                         
  -4   8   7       5359.38       5335.21       143.02 o                         
  -3   8   7       2274.76       2350.42        97.36 o                         
  -2   8   7        910.34        930.81        64.55 o                         
  -1   8   7         30.27         19.40        18.44 o                         
   0   8   7       1718.02       1738.75       109.52 o                         
   1   8   7       1864.30       1843.62       116.23 o                         
   2   8   7        979.30       1012.70       123.06 o                         
 -10   9   7       1530.53       1504.12       260.35 o                         
  -9   9   7        373.54        416.37        88.42 o                         
  -8   9   7       2236.30       2248.61       161.43 o                         
  -7   9   7       7583.52       7441.96       286.01 o                         
  -6   9   7        889.81        932.67        78.95 o                         
  -5   9   7        783.58        720.00        67.26 o                         
  -4   9   7        119.62        141.09        35.46 o                         
  -3   9   7       3800.11       3867.75       144.37 o                         
  -2   9   7        130.72        120.17        41.17 o                         
  -1   9   7        292.89        313.18        51.46 o                         
   0   9   7       9075.63       9330.70       297.09 o                         
   1   9   7       2039.23       2090.23       311.54 o                         
   2   9   7       1336.56       1378.67       253.04 o                         
  -9  10   7        512.50        652.51       137.67 o                         
  -8  10   7       2608.80       2470.01       176.18 o                         
  -7  10   7        406.76        355.93        78.00 o                         
  -6  10   7       1729.38       1781.10       112.94 o                         
  -5  10   7         57.87         36.19        26.10 o                         
  -4  10   7         63.32         86.82        30.51 o                         
  -3  10   7       4306.05       4238.30       188.32 o                         
  -2  10   7        451.32        435.42        60.96 o                         
  -1  10   7       2755.30       2868.69       154.08 o                         
   0  10   7       7138.98       7237.14       601.97 o                         
  -9  11   7        295.17        264.16       123.45 o                         
  -8  11   7         12.88         13.99        35.17 o                         
  -7  11   7        590.87        584.74        93.31 o                         
  -6  11   7       1299.26       1400.82       138.07 o                         
  -5  11   7         34.09         20.28        30.26 o                         
  -4  11   7       2937.89       2816.12       159.83 o                         
  -3  11   7       8586.33       8778.54       315.98 o                         
  -2  11   7          6.04          6.65        72.04 o                         
  -6  12   7       3829.70       3901.62       330.27 o                         
  -5  12   7         35.52         33.84        42.74 o                         
  -1 -12   8       1239.35       1208.53       270.18 o                         
   0 -12   8       2237.75       2711.64       281.37 o                         
   1 -12   8          3.69         12.80        50.84 o                         
   2 -12   8        360.76        448.89        81.32 o                         
   3 -12   8       2246.63       2898.17       434.85 o                         
   4 -12   8       1260.49       1409.21       327.98 o                         
   5 -12   8       1670.74       1795.65       356.65 o                         
  -3 -11   8       3064.47       3567.91       366.65 o                         
  -2 -11   8        146.05        139.84        53.46 o                         
  -1 -11   8        409.55        436.85        59.05 o                         
   0 -11   8       2852.41       3190.16       132.22 o                         
   1 -11   8        466.03        624.38        63.47 o                         
   2 -11   8       3677.76       4075.12       159.29 o                         
   3 -11   8        699.86        957.56        83.79 o                         
   4 -11   8       2980.07       3437.02       160.78 o                         
   5 -11   8          8.17         -5.36        55.90 o                         
   6 -11   8        574.71        598.31       207.78 o                         
  -4 -10   8       2014.31       1742.39       202.61 o                         
  -3 -10   8       1087.22       1224.71        96.42 o                         
  -2 -10   8         12.14         24.74        26.19 o                         
  -1 -10   8       3923.76       4392.64       163.30 o                         
   0 -10   8       2110.68       2268.74       108.48 o                         
   1 -10   8       4779.71       5192.08       171.11 o                         
   2 -10   8        691.70        859.71        74.40 o                         
   3 -10   8        124.51        135.52        41.74 o                         
   4 -10   8       1632.65       1777.20       105.16 o                         
   5 -10   8         21.43         -2.92        39.68 o                         
   6 -10   8       1590.60       1567.26       208.95 o                         
  -5  -9   8        166.45         -1.04       334.55 o                         
  -4  -9   8       3790.49       3498.51       263.36 o                         
  -3  -9   8       2536.26       2637.04       132.43 o                         
  -2  -9   8       1533.34       1756.50       100.04 o                         
  -1  -9   8       5764.05       6366.87       165.58 o                         
   0  -9   8         69.96        144.33        27.90 o                         
   1  -9   8        629.65        712.32        65.53 o                         
   2  -9   8        947.13       1129.96        87.46 o                         
   3  -9   8       2442.01       2695.93       128.54 o                         
   4  -9   8       8859.99       8072.78       484.31 o                         
   5  -9   8        117.63         20.54        42.77 o                         
   6  -9   8       2255.14       2194.80       118.23 o                         
   7  -9   8       2474.47       2239.81       694.11 o                         
  -6  -8   8        307.90        520.22       243.04 o                         
  -5  -8   8        309.23        251.86        79.49 o                         
  -4  -8   8       9169.36       7860.75       524.52 o                         
  -3  -8   8        233.18        263.80        44.93 o                         
  -2  -8   8       2170.13       2505.12       107.43 o                         
  -1  -8   8         35.37         89.93        25.18 o                         
   0  -8   8       2141.49       2366.66        99.84 o                         
   1  -8   8        563.53        742.58        60.19 o                         
   2  -8   8        170.41        142.05        30.13 o                         
   3  -8   8      12206.89      10866.83       651.41 o                         
   4  -8   8      10239.25       9000.35       239.03 o                         
   5  -8   8        298.86        152.42        46.49 o                         
   6  -8   8        588.19        472.18       105.17 o                         
   7  -8   8        177.80        242.70       540.18 o                         
  -7  -7   8       7278.44       4988.56       669.09 o                         
  -6  -7   8          1.99         43.57        42.81 o                         
  -5  -7   8       3183.16       2846.52       152.74 o                         
  -4  -7   8       2967.28       2427.02       165.49 o                         
  -3  -7   8       2361.17       2222.26       112.26 o                         
  -2  -7   8        655.76        721.90        55.68 o                         
  -1  -7   8        980.87       1104.98        63.89 o                         
   0  -7   8      15860.57      16711.89       251.75 o                         
   1  -7   8      10864.42      11874.25       234.36 o                         
   2  -7   8        213.78        110.77        49.09 o                         
   3  -7   8       9672.94       8562.09       388.52 o                         
   4  -7   8        410.89        341.23        44.12 o                         
   5  -7   8        229.19        218.45        42.98 o                         
   6  -7   8        184.62        210.62        40.85 o                         
   7  -7   8        210.77        293.34        47.97 o                         
   8  -7   8       3626.38       3134.73       519.97 o                         
  -8  -6   8       3085.27       3033.80       437.00 o                         
  -7  -6   8       5354.56       5662.90       309.80 o                         
  -6  -6   8       1939.66       1963.85       181.13 o                         
  -5  -6   8         87.15         17.88        37.98 o                         
  -4  -6   8        218.33        130.60        26.88 o                         
  -3  -6   8       5204.52       4598.33       250.97 o                         
  -2  -6   8        343.02        329.36        32.84 o                         
  -1  -6   8       1632.23       1912.32        82.87 o                         
   0  -6   8      38356.54      42257.19       465.65 o                         
   1  -6   8       2102.85       2019.08        85.01 o                         
   2  -6   8        559.57        296.74        54.90 o                         
   3  -6   8        777.38        746.18        52.09 o                         
   4  -6   8        691.43        736.42        56.42 o                         
   5  -6   8        508.80        496.79        48.40 o                         
   6  -6   8        180.67        112.47        36.26 o                         
   7  -6   8       4633.66       4681.17       213.43 o                         
   8  -6   8       3578.54       2921.78       527.10 o                         
  -8  -5   8       2134.35       2184.68       150.27 o                         
  -7  -5   8         78.85        145.69        43.91 o                         
  -6  -5   8        563.84        485.46        80.40 o                         
  -5  -5   8        873.29        750.00        60.84 o                         
  -4  -5   8       3046.06       2808.45       152.94 o                         
  -3  -5   8      30843.57      26797.10      1410.53 o                         
  -2  -5   8       3064.31       2962.43       176.70 o                         
  -1  -5   8       3436.26       3656.17       108.52 o                         
   0  -5   8       8922.88       8580.44       398.13 o                         
   1  -5   8       1150.54        812.16       108.59 o                         
   2  -5   8        195.36        178.03        23.92 o                         
   3  -5   8        643.50        699.65        50.31 o                         
   4  -5   8       5741.65       5742.36       167.21 o                         
   5  -5   8       3398.52       3163.49       142.73 o                         
   6  -5   8        344.88        248.49        52.30 o                         
   7  -5   8       6777.44       6871.71       208.34 o                         
   8  -5   8        582.39        158.20       311.20 o                         
  -9  -4   8        237.03        281.93        63.01 o                         
  -8  -4   8          8.68        -11.58        37.61 o                         
  -7  -4   8       1585.17       1606.86       106.04 o                         
  -6  -4   8       4263.63       4129.05       155.04 o                         
  -5  -4   8        282.18        235.81        39.04 o                         
  -4  -4   8      13200.67      13673.42       329.01 o                         
  -3  -4   8      27235.15      29571.38       918.71 o                         
  -2  -4   8        103.11         96.63        16.95 o                         
  -1  -4   8        245.00        198.63        37.29 o                         
   0  -4   8        300.88        230.55        20.84 o                         
   1  -4   8       4030.58       3908.25       111.16 o                         
   2  -4   8       1857.80       1945.30        66.17 o                         
   3  -4   8         55.62         74.92        18.79 o                         
   4  -4   8      18995.72      19008.75       295.95 o                         
   5  -4   8       1312.62       1157.12        73.01 o                         
   6  -4   8         90.96        135.67        31.70 o                         
   7  -4   8       1808.04       1885.33       114.35 o                         
   8  -4   8         30.64       -105.03       106.00 o                         
  -9  -3   8         16.81        -16.25        34.23 o                         
  -8  -3   8          4.50          1.55        31.39 o                         
  -7  -3   8      12192.65      12082.60       331.47 o                         
  -6  -3   8      15633.64      15229.43       286.25 o                         
  -5  -3   8        102.58        107.50        33.28 o                         
  -4  -3   8       7208.20       7121.88       170.99 o                         
  -3  -3   8        865.06        806.14        86.83 o                         
  -2  -3   8        295.15        271.26        26.66 o                         
  -1  -3   8        703.80        755.25        45.88 o                         
   0  -3   8       1371.64       1315.19        69.70 o                         
   1  -3   8      11835.83      12036.59       173.93 o                         
   2  -3   8       2231.86       2350.72        80.15 o                         
   3  -3   8       2365.49       2392.62        84.34 o                         
   4  -3   8       8763.94       8994.43       310.39 o                         
   5  -3   8          3.27        -17.01        20.32 o                         
   6  -3   8         62.22         34.29        25.28 o                         
   7  -3   8       3953.87       4180.43       167.71 o                         
   8  -3   8        340.44        398.36       219.05 o                         
 -10  -2   8       3374.97       3486.82       239.43 o                         
  -9  -2   8       1612.45       1679.95       103.29 o                         
  -8  -2   8          6.10         32.64        20.80 o                         
  -7  -2   8      19416.70      19086.78       326.53 o                         
  -6  -2   8       3180.16       3038.86        98.56 o                         
  -5  -2   8        259.27        215.01        28.75 o                         
  -4  -2   8       1078.49        968.55        70.73 o                         
  -3  -2   8         25.89         37.55        14.91 o                         
  -2  -2   8       3289.60       3484.86        83.85 o                         
  -1  -2   8       5900.78       5945.76       124.59 o                         
   0  -2   8       5033.14       4791.25       117.54 o                         
   1  -2   8      17706.97      17949.96       441.64 o                         
   2  -2   8         30.07         38.23        13.35 o                         
   3  -2   8        930.67        857.54        48.24 o                         
   4  -2   8       2787.06       2808.14       112.90 o                         
   5  -2   8        817.87        825.20        62.70 o                         
   6  -2   8       4409.19       4621.98       157.41 o                         
   7  -2   8       2799.69       2989.48       142.20 o                         
 -10  -1   8      12137.78      12059.97       345.41 o                         
  -9  -1   8       1867.46       1909.12       106.20 o                         
  -8  -1   8        164.59        198.64        35.87 o                         
  -7  -1   8       3916.36       3875.05       122.67 o                         
  -6  -1   8       1303.56       1181.46        58.83 o                         
  -5  -1   8        260.12        238.81        24.81 o                         
  -4  -1   8       9605.55       9211.73       174.06 o                         
  -3  -1   8       2902.72       2790.80       121.41 o                         
  -2  -1   8      10350.79      10786.70       288.21 o                         
  -1  -1   8        243.52        191.72        26.48 o                         
   0  -1   8      11754.25      11841.46       172.83 o                         
   1  -1   8       1043.42       1016.17        37.01 o                         
   2  -1   8        469.18        423.61        32.67 o                         
   3  -1   8       4895.57       4613.44       122.39 o                         
   4  -1   8       3878.03       3936.50       117.68 o                         
   5  -1   8       3573.44       3409.88       120.58 o                         
   6  -1   8       3511.22       3563.26       132.03 o                         
   7  -1   8          9.61         26.55       103.78 o                         
 -10   0   8       7904.94       7670.96       293.94 o                         
  -9   0   8         17.93         56.88        21.04 o                         
  -8   0   8        101.45         98.21        20.40 o                         
  -7   0   8       4790.96       4674.15       132.42 o                         
  -6   0   8       1894.47       1738.71        70.63 o                         
  -5   0   8       6067.24       6010.68       118.93 o                         
  -4   0   8       2882.22       2847.77       105.84 o                         
  -3   0   8      21284.16      19752.19       603.71 o                         
  -2   0   8        799.44        856.98        41.48 o                         
  -1   0   8        468.85        542.35        26.79 o                         
   0   0   8       9398.36       9466.50       205.33 o                         
   1   0   8        818.53        812.99        38.87 o                         
   2   0   8       3553.73       3599.72        97.19 o                         
   3   0   8      16807.36      16459.09       240.54 o                         
   4   0   8        220.41        219.48        27.18 o                         
   5   0   8        956.87        947.95        59.86 o                         
   6   0   8        115.36        132.02        23.99 o                         
   7   0   8        792.03        613.48       195.59 o                         
 -11   1   8       1206.66       1292.65       304.84 o                         
 -10   1   8        888.94        788.20        82.80 o                         
  -9   1   8        913.66        903.93        78.23 o                         
  -8   1   8       3691.75       3790.39       112.01 o                         
  -7   1   8       4931.49       5042.25       125.48 o                         
  -6   1   8       9835.35       9694.95       176.50 o                         
  -5   1   8       1474.01       1438.11        56.31 o                         
  -4   1   8       1226.18       1232.21        49.49 o                         
  -3   1   8      10765.70      10714.29       170.98 o                         
  -2   1   8        437.86        463.19        25.34 o                         
  -1   1   8       1020.34       1040.13        32.28 o                         
   0   1   8      20032.55      19634.46       169.24 o                         
   1   1   8          4.44         17.14        12.92 o                         
   2   1   8       3787.52       3874.18       100.91 o                         
   3   1   8       2346.30       2388.69        85.25 o                         
   4   1   8       1143.49       1210.63        65.07 o                         
   5   1   8         21.53         11.48        17.43 o                         
   6   1   8        139.44        152.08        28.18 o                         
 -11   2   8       1759.37       1468.72       245.73 o                         
 -10   2   8       1073.71       1072.95        92.73 o                         
  -9   2   8       1854.38       1808.63       112.24 o                         
  -8   2   8       5164.16       5035.77       165.46 o                         
  -7   2   8        268.71        233.77        37.24 o                         
  -6   2   8       4631.29       4840.35       100.45 o                         
  -5   2   8       1558.99       1495.68        53.84 o                         
  -4   2   8       1375.49       1381.37        39.99 o                         
  -3   2   8      12241.71      12573.01       145.60 o                         
  -2   2   8        126.54         99.65        16.58 o                         
  -1   2   8      12720.43      12236.78       135.89 o                         
   0   2   8      20204.01      20156.93       210.23 o                         
   1   2   8        963.27        995.10        49.42 o                         
   2   2   8        373.19        333.22        29.41 o                         
   3   2   8        309.36        350.28        33.89 o                         
   4   2   8       5424.99       5580.98       159.07 o                         
   5   2   8       1858.40       1877.98        98.95 o                         
   6   2   8        179.34        254.10        50.98 o                         
 -11   3   8       5161.28       5287.19       337.54 o                         
 -10   3   8          2.92         36.99        32.44 o                         
  -9   3   8       1340.73       1329.14        94.44 o                         
  -8   3   8         38.12         30.20        34.76 o                         
  -7   3   8       4487.60       4567.85       151.49 o                         
  -6   3   8       2512.12       2534.07       109.50 o                         
  -5   3   8         52.69         53.63        18.64 o                         
  -4   3   8      11416.63      11531.18       190.80 o                         
  -3   3   8      21130.17      21940.23       192.01 o                         
  -2   3   8       1598.69       1594.56        43.92 o                         
  -1   3   8       2863.29       2847.51        68.49 o                         
   0   3   8        599.59        620.98        36.87 o                         
   1   3   8       1882.55       1992.82        70.44 o                         
   2   3   8         22.95         12.47        17.01 o                         
   3   3   8        611.07        540.13        45.35 o                         
   4   3   8      12960.93      12835.41       253.75 o                         
   5   3   8        642.34        740.70        64.22 o                         
 -11   4   8       2241.90       2265.65       225.92 o                         
 -10   4   8       2122.59       2182.91       141.27 o                         
  -9   4   8         14.67         16.78        22.81 o                         
  -8   4   8        119.57        128.77        31.57 o                         
  -7   4   8       6200.21       6288.60       176.18 o                         
  -6   4   8       6855.33       7029.10       174.14 o                         
  -5   4   8        778.48        773.02        49.08 o                         
  -4   4   8      23095.20      22773.64       244.53 o                         
  -3   4   8       5021.52       5007.15       116.28 o                         
  -2   4   8         41.40         47.27        17.11 o                         
  -1   4   8        965.02        989.61        45.08 o                         
   0   4   8        983.35       1037.33        48.52 o                         
   1   4   8      10907.47      10976.92       180.24 o                         
   2   4   8       1798.98       1768.89        83.41 o                         
   3   4   8       2844.45       2863.68       113.44 o                         
   4   4   8       8054.41       8021.33       202.33 o                         
   5   4   8         77.79         61.07        43.85 o                         
 -11   5   8         87.36         79.35       155.63 o                         
 -10   5   8       4424.51       4739.48       205.35 o                         
  -9   5   8        348.18        407.28        58.32 o                         
  -8   5   8        312.35        325.69        48.85 o                         
  -7   5   8      23290.61      23447.07       380.70 o                         
  -6   5   8       2780.82       2904.51       112.69 o                         
  -5   5   8        830.23        845.73        48.36 o                         
  -4   5   8       1195.82       1174.06        63.28 o                         
  -3   5   8        559.40        504.17        40.04 o                         
  -2   5   8        333.33        335.81        32.22 o                         
  -1   5   8         74.24         51.35        19.78 o                         
   0   5   8       8393.05       8166.44       212.14 o                         
   1   5   8      12320.92      12436.30       212.39 o                         
   2   5   8        168.92        209.46        32.77 o                         
   3   5   8       2009.15       2072.93        99.91 o                         
   4   5   8        960.00       1033.67        92.14 o                         
 -10   6   8       8206.11       8468.45       280.85 o                         
  -9   6   8        453.64        442.19        62.01 o                         
  -8   6   8       3201.58       3302.59       141.21 o                         
  -7   6   8      11854.81      11886.92       237.40 o                         
  -6   6   8         83.67        123.56        21.66 o                         
  -5   6   8       1146.01       1079.93        52.01 o                         
  -4   6   8        449.19        473.50        34.63 o                         
  -3   6   8       8031.40       7796.35       150.04 o                         
  -2   6   8       8002.92       7706.89       175.25 o                         
  -1   6   8         45.99         28.37        33.20 o                         
   0   6   8      10104.72       9994.35       278.33 o                         
   1   6   8       1456.04       1460.62        99.38 o                         
   2   6   8        191.00        176.80        36.03 o                         
   3   6   8        740.80        805.85        84.43 o                         
 -10   7   8       9852.77      10067.96       310.67 o                         
  -9   7   8         34.03         79.15        26.83 o                         
  -8   7   8        268.81        341.94        62.02 o                         
  -7   7   8        152.51        134.78        28.75 o                         
  -6   7   8       1756.70       1720.16        82.28 o                         
  -5   7   8        406.82        417.17        36.65 o                         
  -4   7   8          0.45         23.73        17.58 o                         
  -3   7   8      20149.84      19489.64       271.01 o                         
  -2   7   8       2879.34       2884.87       112.57 o                         
  -1   7   8        582.94        571.95        60.12 o                         
   0   7   8       2068.42       2013.11       130.77 o                         
   1   7   8         26.61         -0.37        32.90 o                         
   2   7   8        154.30        126.61        31.84 o                         
   3   7   8       1313.24       1265.04       265.46 o                         
 -10   8   8       1855.86       1700.08       282.94 o                         
  -9   8   8         17.12         41.99        31.28 o                         
  -8   8   8        289.97        338.65        56.61 o                         
  -7   8   8        253.06        262.86        38.63 o                         
  -6   8   8       8895.01       8960.21       249.50 o                         
  -5   8   8       3165.97       3190.65       114.67 o                         
  -4   8   8        593.41        631.96        54.26 o                         
  -3   8   8       5635.07       5499.91       160.29 o                         
  -2   8   8        231.87        260.54        35.50 o                         
  -1   8   8        156.50        138.75        33.90 o                         
   0   8   8       2384.05       2466.67       137.43 o                         
   1   8   8        193.04        269.12        58.10 o                         
  -9   9   8        540.57        556.21       113.16 o                         
  -8   9   8        813.32        769.84        95.32 o                         
  -7   9   8       1459.51       1590.65       118.33 o                         
  -6   9   8      10037.87       9973.52       291.78 o                         
  -5   9   8         22.22         -2.33        17.71 o                         
  -4   9   8       1212.64       1199.86        99.28 o                         
  -3   9   8       1759.95       1882.35       116.72 o                         
  -2   9   8         22.56         -2.90        24.49 o                         
  -1   9   8       1292.48       1358.20       114.60 o                         
   0   9   8       1325.02       1252.84       242.81 o                         
  -8  10   8        851.80        899.61       124.97 o                         
  -7  10   8       1963.95       1965.82       138.87 o                         
  -6  10   8        680.95        691.57        95.11 o                         
  -5  10   8        329.17        265.63        49.07 o                         
  -4  10   8       1524.17       1589.33       116.82 o                         
  -3  10   8       2041.98       2078.17       135.38 o                         
  -2  10   8       1826.49       1891.98       144.45 o                         
  -8  11   8        174.54         49.05        48.04 o                         
  -7  11   8       2148.79       2039.53       228.55 o                         
  -6  11   8        543.67        626.49       130.07 o                         
  -5  11   8        201.76        153.36        52.29 o                         
  -4  11   8       3803.96       3770.34       301.17 o                         
  -3  11   8        116.71        113.87       106.08 o                         
   0 -12   9         12.93         80.84        54.51 o                         
   2 -12   9        273.06        291.97       137.32 o                         
   3 -12   9        824.78        956.98       262.80 o                         
  -2 -11   9        102.21         56.04        43.15 o                         
  -1 -11   9         97.06        204.45        67.50 o                         
   0 -11   9        794.73        855.74        74.71 o                         
   1 -11   9       5361.43       5668.60       185.05 o                         
   2 -11   9        249.75        332.80        48.71 o                         
   3 -11   9       3796.86       4458.21       230.29 o                         
   4 -11   9       2921.71       3161.14       340.69 o                         
  -4 -10   9        326.03        338.08       178.18 o                         
  -3 -10   9        994.09       1162.69       160.04 o                         
  -2 -10   9       1993.41       2269.39       131.71 o                         
  -1 -10   9        663.32        839.52        73.60 o                         
   0 -10   9       7332.57       7944.44       198.89 o                         
   1 -10   9       4571.39       4741.33       164.69 o                         
   2 -10   9        132.64        269.52        45.26 o                         
   3 -10   9       1579.82       2062.32       120.35 o                         
   4 -10   9        272.26        264.48        54.05 o                         
   5 -10   9        915.31        881.04       149.09 o                         
   6 -10   9       2594.01       2618.98       328.93 o                         
  -5  -9   9        183.05        219.43        94.31 o                         
  -4  -9   9        808.87        803.63        78.53 o                         
  -3  -9   9       4431.28       4906.05       176.11 o                         
  -2  -9   9       3239.74       3744.05       142.57 o                         
  -1  -9   9        276.46        338.67        42.43 o                         
   0  -9   9       8836.08       9480.36       219.94 o                         
   1  -9   9        450.87        492.43        57.92 o                         
   2  -9   9         48.21        134.93        37.47 o                         
   3  -9   9       2709.49       3106.88       140.82 o                         
   4  -9   9        112.36         22.92        64.31 o                         
   5  -9   9       2817.81       2296.65       171.75 o                         
   6  -9   9       1696.73       1725.01       197.17 o                         
  -6  -8   9       1569.47       1735.82       381.71 o                         
  -5  -8   9       2454.16       2039.38       211.60 o                         
  -4  -8   9          1.08          4.44        55.18 o                         
  -3  -8   9      10359.07      11836.78       296.56 o                         
  -2  -8   9        221.29        305.52        40.37 o                         
  -1  -8   9        155.03        241.09        36.06 o                         
   0  -8   9       3159.33       3369.41       127.37 o                         
   1  -8   9         22.94         47.88        31.16 o                         
   2  -8   9       2793.57       3173.09       133.20 o                         
   3  -8   9       7672.88       7016.82       299.46 o                         
   4  -8   9        764.68        589.28        66.89 o                         
   5  -8   9        708.26        636.65        65.34 o                         
   6  -8   9        242.74        220.45       127.69 o                         
  -6  -7   9       4119.27       3706.67       227.00 o                         
  -5  -7   9        242.52         78.98        37.63 o                         
  -4  -7   9       2382.15       2154.59       225.36 o                         
  -3  -7   9       3947.34       4277.38       161.12 o                         
  -2  -7   9        168.08        245.28        30.15 o                         
  -1  -7   9       1130.54       1229.13        68.38 o                         
   0  -7   9       8469.49       9170.00       192.99 o                         
   1  -7   9       1254.33       1387.77        81.24 o                         
   2  -7   9       3460.26       3271.39       141.61 o                         
   3  -7   9        783.94        441.92        66.00 o                         
   4  -7   9       2686.76       2624.43       130.87 o                         
   5  -7   9         14.47         15.43        22.57 o                         
   6  -7   9        402.70        400.25        53.35 o                         
  -7  -6   9       2861.40       2800.49       222.00 o                         
  -6  -6   9       2991.66       2550.69       233.99 o                         
  -5  -6   9        263.24        163.92        47.34 o                         
  -4  -6   9       1978.86       1642.38       146.16 o                         
  -3  -6   9       4267.32       4157.35       149.31 o                         
  -2  -6   9        665.98        681.93        50.91 o                         
  -1  -6   9      11349.89      12252.82       210.63 o                         
   0  -6   9       5989.47       6561.78       159.93 o                         
   1  -6   9       2416.66       2318.83       106.60 o                         
   2  -6   9        341.10        168.94        43.21 o                         
   3  -6   9        758.25        669.88        51.09 o                         
   4  -6   9       5834.51       6293.59       183.27 o                         
   5  -6   9        516.00        492.30        59.84 o                         
   6  -6   9        751.10        603.57        98.41 o                         
   7  -6   9       7065.08       6473.04       764.35 o                         
  -8  -5   9         12.78         66.47       114.15 o                         
  -7  -5   9       5119.94       5047.55       278.35 o                         
  -6  -5   9        551.00        461.66        65.18 o                         
  -5  -5   9        110.95        102.83        28.80 o                         
  -4  -5   9      10899.70       9314.31       576.66 o                         
  -3  -5   9       4527.27       4440.32       253.49 o                         
  -2  -5   9       3444.36       3538.28       175.56 o                         
  -1  -5   9       2104.74       2123.55        81.02 o                         
   0  -5   9        182.66        147.22        35.52 o                         
   1  -5   9        915.31        603.37        72.74 o                         
   2  -5   9        551.95        484.16        42.56 o                         
   3  -5   9       3193.29       3317.14       120.94 o                         
   4  -5   9      14211.08      14130.34       390.86 o                         
   5  -5   9         73.27        112.92        32.98 o                         
   6  -5   9       1535.00       1525.69        98.97 o                         
   7  -5   9       2366.59       2209.00       393.18 o                         
  -8  -4   9        359.99        331.49        61.58 o                         
  -7  -4   9       6304.58       6321.28       252.08 o                         
  -6  -4   9       1101.51        963.72        92.78 o                         
  -5  -4   9       2361.48       2345.25       119.01 o                         
  -4  -4   9      18250.96      17989.58       782.68 o                         
  -3  -4   9          2.94         -7.31        18.71 o                         
  -2  -4   9         49.04         65.77        25.26 o                         
  -1  -4   9       1474.76       1298.83        64.47 o                         
   0  -4   9       5926.40       5396.85       180.80 o                         
   1  -4   9       9751.66       9066.39       288.65 o                         
   2  -4   9        127.66        116.88        20.34 o                         
   3  -4   9       9647.02       9638.53       223.43 o                         
   4  -4   9       6827.22       7011.14       204.98 o                         
   5  -4   9       1034.49        989.63        71.44 o                         
   6  -4   9        515.69        692.03        71.86 o                         
   7  -4   9         92.59         55.05       102.13 o                         
  -9  -3   9          0.49          1.05        31.11 o                         
  -8  -3   9       1124.77       1084.92        99.40 o                         
  -7  -3   9      17074.96      17217.05       344.31 o                         
  -6  -3   9          9.61         22.35        22.67 o                         
  -5  -3   9       1863.31       1946.30       102.75 o                         
  -4  -3   9        757.49        824.43        67.75 o                         
  -3  -3   9       3202.54       2919.21       185.61 o                         
  -2  -3   9         19.64         24.76        17.16 o                         
  -1  -3   9        270.95        279.16        22.68 o                         
   0  -3   9      28619.93      27439.92      1231.64 o                         
   1  -3   9      12818.76      13432.50       180.33 o                         
   2  -3   9       1388.70       1449.43        64.32 o                         
   3  -3   9       5905.51       6059.01       154.93 o                         
   4  -3   9        436.95        392.78        42.14 o                         
   5  -3   9        196.90        263.38        38.63 o                         
   6  -3   9         42.68         42.12        34.27 o                         
   7  -3   9        704.93        929.30       275.90 o                         
  -9  -2   9         19.04         19.30        34.35 o                         
  -8  -2   9       4597.29       4476.01       159.31 o                         
  -7  -2   9       8429.69       7862.81       318.39 o                         
  -6  -2   9        783.84        645.53        97.10 o                         
  -5  -2   9       1565.15       1518.50        84.38 o                         
  -4  -2   9        825.98        846.23        62.37 o                         
  -3  -2   9      18678.84      18556.96       764.48 o                         
  -2  -2   9       8893.79       9557.24       202.14 o                         
  -1  -2   9        279.14        228.75        19.79 o                         
   0  -2   9      24166.73      23816.12       461.14 o                         
   1  -2   9        349.45        324.45        27.72 o                         
   2  -2   9        100.96        123.15        21.15 o                         
   3  -2   9        781.34        812.79        60.67 o                         
   4  -2   9        450.01        480.45        49.93 o                         
   5  -2   9       2537.14       2538.31       120.46 o                         
   6  -2   9        353.66        438.71        56.52 o                         
  -9  -1   9        337.31        355.27        44.02 o                         
  -8  -1   9        513.62        438.33        54.46 o                         
  -7  -1   9          6.36         12.69        25.68 o                         
  -6  -1   9       1635.55       1572.95        81.72 o                         
  -5  -1   9         12.91         -8.62        16.34 o                         
  -4  -1   9       1507.30       1630.26        76.63 o                         
  -3  -1   9      38673.70      37008.27      1129.07 o                         
  -2  -1   9        762.92        833.54        44.09 o                         
  -1  -1   9       2140.54       1992.77       125.71 o                         
   0  -1   9       3945.42       4231.79        85.59 o                         
   1  -1   9        290.25        274.56        27.19 o                         
   2  -1   9         31.39         20.17        13.70 o                         
   3  -1   9       1233.53       1114.32        61.10 o                         
   4  -1   9       6689.11       6318.53       196.02 o                         
   5  -1   9       4656.65       4620.13       152.82 o                         
   6  -1   9          5.61         90.32        31.33 o                         
 -10   0   9        344.55        146.32        86.74 o                         
  -9   0   9         28.15          6.04        32.95 o                         
  -8   0   9        932.67        784.44        52.41 o                         
  -7   0   9       4014.20       3815.55       121.46 o                         
  -6   0   9      15538.98      15434.54       223.08 o                         
  -5   0   9       2084.90       2081.38        82.04 o                         
  -4   0   9       6283.61       6200.61       137.87 o                         
  -3   0   9      11766.47      10946.89       557.07 o                         
  -2   0   9        489.21        529.90        34.32 o                         
  -1   0   9        100.31         81.47        12.90 o                         
   0   0   9       2955.70       2989.76        75.38 o                         
   1   0   9       2954.88       2922.74        88.73 o                         
   2   0   9       3862.59       3681.96       103.95 o                         
   3   0   9         53.70         79.74        17.42 o                         
   4   0   9       9449.58       9369.37       186.62 o                         
   5   0   9        612.44        654.85        58.33 o                         
   6   0   9         25.23         29.66        32.06 o                         
 -10   1   9       1614.29       1487.87       131.08 o                         
  -9   1   9        765.14        657.70        57.02 o                         
  -8   1   9        500.38        483.19        66.84 o                         
  -7   1   9      10319.95      10294.34       248.00 o                         
  -6   1   9      15342.94      15015.47       223.26 o                         
  -5   1   9         36.94         31.87        13.13 o                         
  -4   1   9       2935.84       2996.71        85.72 o                         
  -3   1   9        901.78        821.09        41.96 o                         
  -2   1   9        424.85        430.80        27.72 o                         
  -1   1   9       2606.25       2610.48        72.50 o                         
   0   1   9        587.36        621.67        40.05 o                         
   1   1   9      18456.19      18355.38       227.65 o                         
   2   1   9       2087.39       2060.54        78.65 o                         
   3   1   9        169.98        153.82        23.84 o                         
   4   1   9       2059.07       2079.07        93.51 o                         
   5   1   9        199.58        184.49        31.12 o                         
 -10   2   9       6797.41       6483.49       243.20 o                         
  -9   2   9       5216.10       5247.11       181.25 o                         
  -8   2   9        217.66        270.97        40.21 o                         
  -7   2   9      10152.87      10006.08       258.40 o                         
  -6   2   9        327.50        316.42        45.22 o                         
  -5   2   9        205.26        195.35        31.49 o                         
  -4   2   9       3369.06       3504.10        88.27 o                         
  -3   2   9        997.08       1003.11        44.22 o                         
  -2   2   9       6336.84       5797.44       278.58 o                         
  -1   2   9       4016.48       4087.55        88.16 o                         
   0   2   9       3248.81       3296.48        90.13 o                         
   1   2   9       4519.00       4613.56       112.67 o                         
   2   2   9        479.81        450.90        36.07 o                         
   3   2   9        696.47        735.88        48.57 o                         
   4   2   9       4135.04       4277.82       137.24 o                         
   5   2   9        372.59        420.24        56.55 o                         
 -11   3   9          7.01         43.51        59.27 o                         
 -10   3   9      10257.16      10321.04       304.56 o                         
  -9   3   9       1297.50       1318.14       100.12 o                         
  -8   3   9        208.67        220.98        34.64 o                         
  -7   3   9       4738.80       4986.02       175.60 o                         
  -6   3   9        108.14        107.67        23.42 o                         
  -5   3   9        948.10        888.16        60.63 o                         
  -4   3   9       7517.63       7821.18       170.53 o                         
  -3   3   9       4891.03       4864.28       117.56 o                         
  -2   3   9      10209.86      10431.30       286.45 o                         
  -1   3   9          0.16          2.58        10.52 o                         
   0   3   9       2998.75       3045.24        86.64 o                         
   1   3   9        328.78        345.68        31.17 o                         
   2   3   9       1366.11       1441.75        67.61 o                         
   3   3   9       7827.70       7971.45       180.39 o                         
   4   3   9       3584.91       3689.41       131.24 o                         
   5   3   9       1424.07       1359.98       115.70 o                         
 -11   4   9        342.23        396.73        95.23 o                         
 -10   4   9       3442.68       3485.74       178.47 o                         
  -9   4   9        818.77        882.13        85.63 o                         
  -8   4   9       1201.45       1317.79        91.74 o                         
  -7   4   9       7531.41       7665.39       207.91 o                         
  -6   4   9       1128.26       1150.88        79.96 o                         
  -5   4   9       5210.76       5351.40       154.33 o                         
  -4   4   9        995.07       1016.99        63.07 o                         
  -3   4   9       8147.83       7896.02       175.93 o                         
  -2   4   9         63.62         17.10        29.69 o                         
  -1   4   9        642.35        689.49        56.98 o                         
   0   4   9       6623.95       6761.09       182.87 o                         
   1   4   9       3102.07       3192.29        96.91 o                         
   2   4   9       1910.25       1944.38        85.69 o                         
   3   4   9       5487.02       5576.77       155.41 o                         
   4   4   9          1.26         -2.70        25.09 o                         
 -10   5   9       2519.06       2582.08       154.60 o                         
  -9   5   9        290.67        348.96        54.47 o                         
  -8   5   9       2317.10       2356.61       127.64 o                         
  -7   5   9       2968.08       3185.92       142.67 o                         
  -6   5   9       5401.28       5602.11       178.74 o                         
  -5   5   9        376.69        409.36        46.35 o                         
  -4   5   9         83.59         99.85        20.82 o                         
  -3   5   9       3494.08       3500.13       150.47 o                         
  -2   5   9          9.47         -3.79        26.03 o                         
  -1   5   9       2301.26       2279.35       105.61 o                         
   0   5   9      19713.63      19425.58       318.34 o                         
   1   5   9        644.84        637.04        67.47 o                         
   2   5   9        699.93        650.67        69.95 o                         
   3   5   9         98.77         81.83        47.80 o                         
 -10   6   9       1941.13       2097.07       155.35 o                         
  -9   6   9        957.80        941.24        90.79 o                         
  -8   6   9       1385.21       1365.93       105.45 o                         
  -7   6   9         93.25        114.44        25.59 o                         
  -6   6   9       1834.50       1921.91       100.72 o                         
  -5   6   9        906.73        876.99        54.77 o                         
  -4   6   9       1413.61       1405.35        72.93 o                         
  -3   6   9      13036.50      12702.49       274.42 o                         
  -2   6   9        414.18        406.59        48.39 o                         
  -1   6   9       3615.55       3625.94       149.26 o                         
   0   6   9       4048.33       4026.20       168.73 o                         
   1   6   9        715.39        809.81        80.21 o                         
   2   6   9         37.99         31.75        25.38 o                         
 -10   7   9          0.33        -18.15        46.60 o                         
  -9   7   9        638.17        673.53        80.59 o                         
  -8   7   9         12.89         30.81        27.75 o                         
  -7   7   9       1171.89       1202.87        86.73 o                         
  -6   7   9       2588.15       2544.19       123.92 o                         
  -5   7   9        108.92         85.34        28.34 o                         
  -4   7   9       9817.75       9821.02       243.25 o                         
  -3   7   9      13705.20      13345.69       265.62 o                         
  -2   7   9         88.22         65.94        24.32 o                         
  -1   7   9         37.35         20.51        37.00 o                         
   0   7   9         12.99         12.79        26.92 o                         
   1   7   9       1975.61       2088.26       131.25 o                         
   2   7   9       1083.43       1162.80       264.13 o                         
 -10   8   9       1372.81       1508.86       276.33 o                         
  -9   8   9        222.84        170.82        71.27 o                         
  -8   8   9        322.71        376.66        70.37 o                         
  -7   8   9       8140.14       8042.99       252.65 o                         
  -6   8   9       7255.42       7375.12       260.37 o                         
  -5   8   9        275.42        263.64        36.62 o                         
  -4   8   9       4657.86       4519.80       159.98 o                         
  -3   8   9        347.55        360.98        42.39 o                         
  -2   8   9        388.41        427.75        61.57 o                         
  -1   8   9         32.06          8.23        33.47 o                         
   0   8   9        182.03        176.32        61.17 o                         
  -9   9   9        744.29        917.88       159.91 o                         
  -8   9   9        955.51       1067.63       155.98 o                         
  -7   9   9      12051.53      11772.09       369.53 o                         
  -6   9   9       1903.83       1879.71       149.20 o                         
  -5   9   9         29.33         75.79        41.89 o                         
  -4   9   9        103.34         70.94        31.38 o                         
  -3   9   9        837.37        880.52        85.16 o                         
  -2   9   9       1992.28       1951.88       136.99 o                         
  -8  10   9        474.84        391.25        99.68 o                         
  -7  10   9       1498.37       1462.33       153.19 o                         
  -6  10   9        295.83        226.60        91.79 o                         
  -5  10   9        152.19        124.64       160.82 o                         
  -4  10   9        132.19        141.39        49.71 o                         
  -3  10   9       2718.42       2847.00       260.37 o                         
  -1 -11  10        430.05        588.22       197.07 o                         
   0 -11  10       8377.03       8753.51       387.80 o                         
   1 -11  10       1872.95       2108.39       192.76 o                         
   2 -11  10        469.25        520.58       100.79 o                         
  -2 -10  10        851.64       1027.21       118.35 o                         
  -1 -10  10       1509.47       1645.48       100.10 o                         
   0 -10  10       7216.49       7729.84       218.15 o                         
   1 -10  10         40.95         91.14        25.60 o                         
   2 -10  10         99.48        209.68        47.02 o                         
   3 -10  10        218.38        151.10        70.19 o                         
   4 -10  10        908.28        934.81       281.99 o                         
   5 -10  10        812.76        503.99       204.77 o                         
  -5  -9  10         29.64          6.10        58.02 o                         
  -4  -9  10       3442.23       3284.84       317.58 o                         
  -3  -9  10      13313.23      15417.12       349.36 o                         
  -2  -9  10         85.29         76.90        29.68 o                         
  -1  -9  10       1860.49       2045.60       105.37 o                         
   0  -9  10        906.51       1006.67        77.80 o                         
   1  -9  10        399.11        438.26        51.76 o                         
   2  -9  10         17.82         11.52        32.77 o                         
   3  -9  10         33.93         45.70        35.48 o                         
   4  -9  10       8319.44       7776.58       394.09 o                         
   5  -9  10       2239.41       1924.62       447.10 o                         
  -5  -8  10        507.61        574.39       139.25 o                         
  -4  -8  10       6422.04       7065.00       267.79 o                         
  -3  -8  10       2878.94       3210.37       157.98 o                         
  -2  -8  10        541.47        688.22        57.21 o                         
  -1  -8  10        154.23        192.43        30.88 o                         
   0  -8  10        107.37        130.53        24.81 o                         
   1  -8  10       3788.65       4195.52       152.68 o                         
   2  -8  10       1724.89       2104.31       123.22 o                         
   3  -8  10       1100.46       1026.67        84.03 o                         
   4  -8  10       7999.41       6423.78       328.14 o                         
   5  -8  10         66.08         27.75        83.67 o                         
  -6  -7  10       4771.82       4002.14       375.69 o                         
  -5  -7  10        306.35        176.28        51.70 o                         
  -4  -7  10       2843.61       2981.80       169.72 o                         
  -3  -7  10          1.91         53.55        38.01 o                         
  -2  -7  10        174.35        208.65        27.54 o                         
  -1  -7  10        673.80        818.86        60.70 o                         
   0  -7  10       1697.32       1930.24        92.86 o                         
   1  -7  10      13147.71      14500.02       268.62 o                         
   2  -7  10        346.01        249.07        33.55 o                         
   3  -7  10       1613.33       1074.25       103.71 o                         
   4  -7  10       1364.02       1384.33       106.25 o                         
   5  -7  10        542.69        600.51        60.66 o                         
  -7  -6  10       5995.75       5676.60       368.27 o                         
  -6  -6  10         89.01         -9.79        43.44 o                         
  -5  -6  10         54.85        -49.05        49.05 o                         
  -4  -6  10        758.68        548.72        76.50 o                         
  -3  -6  10        673.55        725.44        66.50 o                         
  -2  -6  10       4728.46       5145.41       133.40 o                         
  -1  -6  10       1193.09       1292.38        68.80 o                         
   0  -6  10       9191.70       9979.61       193.29 o                         
   1  -6  10       3561.31       3295.86       194.05 o                         
   2  -6  10        187.52         25.49        35.85 o                         
   3  -6  10       1559.90       1520.77        85.50 o                         
   4  -6  10       2004.02       2069.35       106.56 o                         
   5  -6  10       1536.66       1487.02        95.58 o                         
   6  -6  10       3560.62       4051.70       585.02 o                         
  -7  -5  10       1379.82       1209.71       108.33 o                         
  -6  -5  10        757.90        533.97        80.49 o                         
  -5  -5  10        474.30        320.76        54.42 o                         
  -4  -5  10       2237.17       1875.77       146.02 o                         
  -3  -5  10       9596.48       8957.90       541.21 o                         
  -2  -5  10       5788.43       5780.60       168.13 o                         
  -1  -5  10         18.45         17.24        30.64 o                         
   0  -5  10       4287.65       3876.22       255.29 o                         
   1  -5  10         33.02        -43.32        43.32 o                         
   2  -5  10        993.63        956.36        65.31 o                         
   3  -5  10       9097.53       9610.50       231.27 o                         
   4  -5  10        930.96        832.40        74.32 o                         
   5  -5  10       2012.94       1826.95       110.30 o                         
   6  -5  10        172.24        320.68       213.82 o                         
  -8  -4  10        351.37        306.17        95.57 o                         
  -7  -4  10       1714.90       1587.26       114.89 o                         
  -6  -4  10       2233.46       2328.05       127.47 o                         
  -5  -4  10       3018.39       2941.82       143.11 o                         
  -4  -4  10          1.12        -29.14        29.14 o                         
  -3  -4  10      10731.87      10377.58       268.54 o                         
  -2  -4  10        175.10        144.42        34.14 o                         
  -1  -4  10        240.16        212.30        27.54 o                         
   0  -4  10       6358.94       6149.61       199.36 o                         
   1  -4  10        307.04        216.74        28.46 o                         
   2  -4  10       3250.77       3282.29       123.04 o                         
   3  -4  10       5939.30       6045.97       167.38 o                         
   4  -4  10        864.29        873.62        73.22 o                         
   5  -4  10        242.79        294.81        46.73 o                         
   6  -4  10         42.72       -101.72       179.39 o                         
  -9  -3  10        498.36        439.52        85.92 o                         
  -8  -3  10       2397.54       2198.05       245.88 o                         
  -7  -3  10         35.25         78.68        41.90 o                         
  -6  -3  10       8626.11       8830.73       234.02 o                         
  -5  -3  10        177.08        143.82        33.94 o                         
  -4  -3  10       1181.22        934.01       102.15 o                         
  -3  -3  10       3743.92       3743.51       129.00 o                         
  -2  -3  10        901.12        924.91        60.76 o                         
  -1  -3  10       5455.00       5547.38       155.08 o                         
   0  -3  10      20027.52      17828.67      1074.61 o                         
   1  -3  10        398.63        403.69        41.77 o                         
   2  -3  10        444.20        487.39        44.27 o                         
   3  -3  10         70.08         65.90        19.63 o                         
   4  -3  10       2836.54       2834.99       127.06 o                         
   5  -3  10        264.91        260.97        39.74 o                         
   6  -3  10         97.76        130.23        93.65 o                         
  -9  -2  10       2210.12       1324.49       315.82 o                         
  -8  -2  10       1400.71       1489.50       108.83 o                         
  -7  -2  10       3337.38       3124.99       163.46 o                         
  -6  -2  10       2853.18       2851.84       124.25 o                         
  -5  -2  10       1051.74       1126.16        80.14 o                         
  -4  -2  10       4316.08       4111.53       245.40 o                         
  -3  -2  10      11428.05      11902.51       218.98 o                         
  -2  -2  10        465.21        529.98        42.38 o                         
  -1  -2  10       7775.89       7687.55       175.70 o                         
   0  -2  10       2782.25       2652.67        86.92 o                         
   1  -2  10       3382.49       3535.44       109.38 o                         
   2  -2  10        265.10        169.97        42.85 o                         
   3  -2  10        130.82        141.19        28.04 o                         
   4  -2  10       6305.83       6006.97       188.96 o                         
   5  -2  10       1009.67       1029.31        80.96 o                         
   6  -2  10       1172.82       1382.16       336.04 o                         
  -9  -1  10       1323.64       1337.62       121.78 o                         
  -8  -1  10          6.42         28.72        47.63 o                         
  -7  -1  10       3753.46       3768.03       142.16 o                         
  -6  -1  10       1325.81       1299.96        79.12 o                         
  -5  -1  10        998.70       1052.18        71.49 o                         
  -4  -1  10      22081.98      21971.19       769.35 o                         
  -3  -1  10      11714.06      11526.18       204.88 o                         
  -2  -1  10       1050.41       1194.59        62.30 o                         
  -1  -1  10         35.16         13.03        20.19 o                         
   0  -1  10        766.37        765.71        51.96 o                         
   1  -1  10       3904.72       4076.20       128.52 o                         
   2  -1  10        156.22        120.99        22.35 o                         
   3  -1  10       2545.46       2465.65       100.49 o                         
   4  -1  10      13616.37      13155.89       403.28 o                         
   5  -1  10         38.30         52.62        24.32 o                         
 -10   0  10       3313.37       1556.92       349.13 o                         
  -9   0  10          8.56          2.83        32.37 o                         
  -8   0  10        481.64        427.67        75.21 o                         
  -7   0  10      13393.37      13820.55       336.12 o                         
  -6   0  10       4142.82       4032.17       128.91 o                         
  -5   0  10        947.49       1053.65        61.04 o                         
  -4   0  10       7762.27       7784.45       160.98 o                         
  -3   0  10        162.31        153.51        20.37 o                         
  -2   0  10        290.90        328.24        28.65 o                         
  -1   0  10        616.77        560.91        36.60 o                         
   0   0  10       5258.75       5397.94       126.29 o                         
   1   0  10      12425.06      12952.70       233.60 o                         
   2   0  10          2.30          5.30        16.21 o                         
   3   0  10       6939.92       6857.03       158.14 o                         
   4   0  10       4023.30       4047.84       135.89 o                         
   5   0  10        248.94        231.93        42.28 o                         
 -10   1  10       3509.36       1740.79       375.68 o                         
  -9   1  10         42.91         52.48        54.14 o                         
  -8   1  10       2419.08       2526.98       131.41 o                         
  -7   1  10      20682.85      21154.59       442.60 o                         
  -6   1  10        197.10        223.97        49.31 o                         
  -5   1  10         27.84         23.64        23.34 o                         
  -4   1  10         71.72         76.36        15.09 o                         
  -3   1  10       5437.62       5207.78       137.98 o                         
  -2   1  10       3145.62       3175.52        87.21 o                         
  -1   1  10        275.72        232.39        23.07 o                         
   0   1  10      14825.86      15432.45       215.69 o                         
   1   1  10       7521.15       7650.52       157.12 o                         
   2   1  10        865.47        912.70        54.61 o                         
   3   1  10       1477.59       1484.76        74.44 o                         
   4   1  10        103.72         74.56        27.21 o                         
   5   1  10        718.86        758.24        97.21 o                         
 -10   2  10      10744.18      10351.09       477.50 o                         
  -9   2  10         58.99         59.37        27.90 o                         
  -8   2  10       1639.44       1589.61       103.64 o                         
  -7   2  10       2715.35       2771.17       144.59 o                         
  -6   2  10       1170.11       1216.97        91.66 o                         
  -5   2  10        331.21        301.46        44.99 o                         
  -4   2  10         93.37         90.41        24.94 o                         
  -3   2  10      15869.34      16036.67       338.47 o                         
  -2   2  10       5072.09       5042.01       139.48 o                         
  -1   2  10        832.96        900.20        45.53 o                         
   0   2  10      10859.23      10994.69       180.83 o                         
   1   2  10        592.27        608.78        43.46 o                         
   2   2  10        100.95         79.91        15.35 o                         
   3   2  10        231.30        228.57        32.00 o                         
   4   2  10        270.37        314.21        41.38 o                         
 -10   3  10       5755.31       5717.56       286.44 o                         
  -9   3  10         21.27         31.84        31.60 o                         
  -8   3  10        526.85        506.54        56.80 o                         
  -7   3  10        519.80        450.91        49.46 o                         
  -6   3  10       6365.75       6280.32       219.69 o                         
  -5   3  10       2070.13       2152.70       114.40 o                         
  -4   3  10        222.31        233.43        36.86 o                         
  -3   3  10      18218.78      18197.52       392.81 o                         
  -2   3  10        350.47        343.82        40.48 o                         
  -1   3  10         98.95         69.07        18.97 o                         
   0   3  10       1339.89       1455.46        88.25 o                         
   1   3  10        194.95        129.04        25.34 o                         
   2   3  10       1074.62       1124.55        66.01 o                         
   3   3  10       2064.45       2102.19        96.95 o                         
   4   3  10       2188.01       2171.22       142.25 o                         
 -10   4  10          1.93         -3.05        40.36 o                         
  -9   4  10        301.61        341.71        56.28 o                         
  -8   4  10         98.10        126.36        31.42 o                         
  -7   4  10       1083.36       1132.28        98.82 o                         
  -6   4  10      13571.77      13604.45       285.04 o                         
  -5   4  10        287.09        213.75        44.75 o                         
  -4   4  10       3769.65       3788.85       147.98 o                         
  -3   4  10       5477.14       5592.99       174.46 o                         
  -2   4  10        140.33        116.74        47.48 o                         
  -1   4  10        128.55        150.18        28.51 o                         
   0   4  10       1684.28       1795.28       100.10 o                         
   1   4  10       4887.51       4925.38       190.46 o                         
   2   4  10       4508.45       4561.80       190.98 o                         
   3   4  10         87.95        143.03        58.92 o                         
 -10   5  10       1676.75       1692.14       140.83 o                         
  -9   5  10       3917.39       3918.46       194.19 o                         
  -8   5  10       1368.54       1400.43       101.10 o                         
  -7   5  10       5496.44       5576.58       195.60 o                         
  -6   5  10       6711.25       6910.71       229.72 o                         
  -5   5  10        144.14        159.91        36.26 o                         
  -4   5  10       1249.10       1218.67        87.16 o                         
  -3   5  10       1627.97       1613.57       107.48 o                         
  -2   5  10       1599.94       1630.62        91.07 o                         
  -1   5  10       4337.52       4199.84       151.76 o                         
   0   5  10        404.93        509.97        62.08 o                         
   1   5  10       5538.08       5616.50       210.11 o                         
   2   5  10        127.47        103.41        32.30 o                         
 -10   6  10       3735.14       3775.09       412.43 o                         
  -9   6  10       4135.86       4131.81       223.55 o                         
  -8   6  10         18.87         29.33        45.10 o                         
  -7   6  10       4841.17       5083.41       205.48 o                         
  -6   6  10        539.85        537.08        57.09 o                         
  -5   6  10        138.72        173.00        37.23 o                         
  -4   6  10       3247.03       3240.26       161.52 o                         
  -3   6  10        166.98        125.49        42.21 o                         
  -2   6  10       8005.04       7970.34       231.34 o                         
  -1   6  10       1949.10       1956.81       118.32 o                         
   0   6  10        516.10        525.25        64.60 o                         
   1   6  10        738.90        784.69        79.48 o                         
 -10   7  10       4247.95       4246.13       327.51 o                         
  -9   7  10         30.13          3.13        37.92 o                         
  -8   7  10        355.54        302.67        52.80 o                         
  -7   7  10       2823.98       2869.99       153.13 o                         
  -6   7  10         46.29         45.22        29.47 o                         
  -5   7  10       2153.79       2290.55       170.20 o                         
  -4   7  10       4107.03       4003.10       183.89 o                         
  -3   7  10        791.80        844.24        78.86 o                         
  -2   7  10        900.71        987.94        95.31 o                         
  -1   7  10        249.77        188.44        55.54 o                         
   0   7  10       1285.40       1320.12       117.65 o                         
   1   7  10       1782.80       1665.67       325.52 o                         
  -9   8  10         62.75         65.28        46.71 o                         
  -8   8  10        408.80        300.57        74.90 o                         
  -7   8  10       4159.60       4232.84       241.82 o                         
  -6   8  10        720.12        835.84       143.60 o                         
  -5   8  10       2845.91       2985.48       193.78 o                         
  -4   8  10        334.81        367.70        55.42 o                         
  -3   8  10        948.18        864.41        90.78 o                         
  -2   8  10         18.89         62.79        33.50 o                         
  -1   8  10        520.22        553.87       119.49 o                         
   0   8  10       6213.16       5578.62       551.33 o                         
  -8   9  10       2099.39       2283.35       235.63 o                         
  -6   9  10       1000.14        914.30       207.76 o                         
  -5   9  10        135.91        189.62        76.97 o                         
  -4   9  10        274.60        285.48        65.11 o                         
  -3   9  10       3329.42       3108.61       285.66 o                         
  -7  10  10          7.80        -52.21        52.67 o                         
  -4  10  10       1663.86       1582.64       276.52 o                         
  -1 -10  11       3959.13       4197.84       336.65 o                         
   0 -10  11         78.78        183.27        47.03 o                         
   1 -10  11       1294.08       1475.21       141.58 o                         
   2 -10  11        197.07        107.47        47.55 o                         
   3 -10  11        903.24       1075.42       279.45 o                         
  -4  -9  11       6863.72       7023.27       634.92 o                         
  -3  -9  11        420.97        451.67       226.70 o                         
  -2  -9  11        863.50       1070.15        83.29 o                         
  -1  -9  11        105.21        100.63        39.13 o                         
   0  -9  11       2755.52       2937.09       135.92 o                         
   1  -9  11       1456.87       1635.59       107.43 o                         
   2  -9  11         15.40         -0.56        39.77 o                         
   3  -9  11       3442.01       4007.34       263.70 o                         
   4  -9  11       5362.56       6460.29       618.31 o                         
  -5  -8  11       1981.01       2006.69       362.68 o                         
  -4  -8  11       2163.81       2541.57       167.47 o                         
  -3  -8  11       1381.20       1646.38       111.90 o                         
  -2  -8  11         29.24         66.01        32.72 o                         
  -1  -8  11        480.01        494.24        49.33 o                         
   0  -8  11       4613.67       4996.96       190.49 o                         
   1  -8  11       3593.47       3944.76       166.38 o                         
   2  -8  11        245.27        333.13        60.65 o                         
   3  -8  11       6211.78       6055.79       227.89 o                         
   4  -8  11       1503.46       1649.15       235.04 o                         
  -5  -7  11         25.44          1.25        52.18 o                         
  -4  -7  11        382.02        407.12        57.22 o                         
  -3  -7  11       4109.60       4614.91       173.44 o                         
  -2  -7  11        622.20        771.20        68.91 o                         
  -1  -7  11        178.87        213.39        32.65 o                         
   0  -7  11      14329.19      15956.73       330.03 o                         
   1  -7  11       2675.46       3026.00       151.78 o                         
   2  -7  11        592.33        495.19        47.00 o                         
   3  -7  11       1135.85        679.30       129.29 o                         
   4  -7  11         90.62         31.86        49.50 o                         
  -6  -6  11        948.69        518.86        91.85 o                         
  -5  -6  11        134.86         22.71        35.36 o                         
  -4  -6  11        630.09        550.50        63.32 o                         
  -3  -6  11      12931.54      13611.42       286.62 o                         
  -2  -6  11       1855.71       1991.57       100.33 o                         
  -1  -6  11       2070.25       2211.36        93.85 o                         
   0  -6  11       8590.32       9064.41       284.64 o                         
   1  -6  11         14.53          4.56        27.84 o                         
   2  -6  11         46.55        -42.06        42.06 o                         
   3  -6  11         18.64          2.75        25.71 o                         
   4  -6  11       3030.71       2948.27       142.95 o                         
   5  -6  11       3413.50       3682.62       371.80 o                         
  -7  -5  11       1018.41        989.90       145.91 o                         
  -6  -5  11       4010.86       3516.23       240.90 o                         
  -5  -5  11        776.86        456.63        89.12 o                         
  -4  -5  11       3651.24       3101.64       203.19 o                         
  -3  -5  11      16234.77      15726.02       667.68 o                         
  -2  -5  11         16.31         29.76        24.11 o                         
  -1  -5  11       1051.27        935.43        93.10 o                         
   0  -5  11       1187.23       1128.83       130.42 o                         
   1  -5  11       1559.41       1306.51        87.22 o                         
   2  -5  11        956.51        839.00        64.94 o                         
   3  -5  11        172.63        181.92        37.17 o                         
   4  -5  11       7967.95       8085.01       265.47 o                         
   5  -5  11       1891.89       1252.62       345.68 o                         
  -8  -4  11          8.19         10.88        42.76 o                         
  -7  -4  11       4841.38       4878.47       214.58 o                         
  -6  -4  11      11403.66      11525.79       325.56 o                         
  -5  -4  11         16.80        -26.47        33.80 o                         
  -4  -4  11       6914.56       6571.68       240.68 o                         
  -3  -4  11       3074.42       2920.75       143.38 o                         
  -2  -4  11        118.00         82.04        31.64 o                         
  -1  -4  11         30.37         18.81        23.21 o                         
   0  -4  11         64.21         37.85        22.86 o                         
   1  -4  11       9847.52       8570.27       552.08 o                         
   2  -4  11       3900.85       3894.61       162.48 o                         
   3  -4  11         80.14        131.88        38.88 o                         
   4  -4  11       3869.52       3977.73       154.17 o                         
   5  -4  11        102.05        -21.44        83.22 o                         
  -8  -3  11        250.28        183.63        62.92 o                         
  -7  -3  11       9087.07       9400.65       256.47 o                         
  -6  -3  11       2406.59       2647.22       135.79 o                         
  -5  -3  11        219.37        173.76        32.87 o                         
  -4  -3  11        975.16        905.54        75.73 o                         
  -3  -3  11         78.47         68.77        24.93 o                         
  -2  -3  11       1652.64       1706.26        83.59 o                         
  -1  -3  11       2811.58       2798.87        93.95 o                         
   0  -3  11        667.56        431.75        52.82 o                         
   1  -3  11       8967.73       9103.08       208.09 o                         
   2  -3  11         11.91         43.32        27.88 o                         
   3  -3  11       1147.08       1219.03        83.27 o                         
   4  -3  11       2687.57       2750.51       132.97 o                         
   5  -3  11        201.23        291.17       173.62 o                         
  -8  -2  11        586.59        574.85        86.10 o                         
  -7  -2  11       5234.56       5432.84       183.76 o                         
  -6  -2  11         52.83         85.31        25.62 o                         
  -5  -2  11         34.37         47.98        27.84 o                         
  -4  -2  11       1631.86       1471.83       118.33 o                         
  -3  -2  11       1800.05       1871.85        99.43 o                         
  -2  -2  11      11009.36      11881.22       222.28 o                         
  -1  -2  11       1320.49       1277.72        70.95 o                         
   0  -2  11       3123.20       2728.02       155.54 o                         
   1  -2  11        628.14        655.51        55.61 o                         
   2  -2  11       1229.50       1316.65        81.61 o                         
   3  -2  11       3072.63       3001.88       125.59 o                         
   4  -2  11       2961.74       2743.42       125.64 o                         
   5  -2  11       1065.52       1116.77       292.84 o                         
  -9  -1  11         80.01         12.03        74.66 o                         
  -8  -1  11        286.63        195.99        50.25 o                         
  -7  -1  11       2434.94       2607.49       167.89 o                         
  -6  -1  11        486.50        515.21        73.01 o                         
  -5  -1  11       3103.76       3112.59       127.90 o                         
  -4  -1  11       3700.05       3345.19       199.08 o                         
  -3  -1  11       7475.72       7685.68       175.66 o                         
  -2  -1  11        961.35       1030.76        60.48 o                         
  -1  -1  11        551.76        351.20        55.00 o                         
   0  -1  11       4195.83       4300.20       132.85 o                         
   1  -1  11       1300.59       1376.83        75.92 o                         
   2  -1  11        939.61        880.55        72.32 o                         
   3  -1  11       6403.34       5958.61       208.07 o                         
   4  -1  11        482.01        527.22        57.68 o                         
   5  -1  11       1236.01       1357.34       328.88 o                         
  -9   0  11        148.44         90.16        47.93 o                         
  -8   0  11        603.52        629.47        85.44 o                         
  -7   0  11       3372.73       3621.26       228.25 o                         
  -6   0  11       5972.02       6496.58       263.68 o                         
  -5   0  11       4600.05       4913.86       207.02 o                         
  -4   0  11          7.10         39.17        22.68 o                         
  -3   0  11       4716.56       4998.37       134.84 o                         
  -2   0  11        544.73        562.97        44.45 o                         
  -1   0  11       1376.16       1095.88        92.26 o                         
   0   0  11      13250.06      13867.94       231.73 o                         
   1   0  11       1095.71       1192.60        65.15 o                         
   2   0  11       1556.23       1643.08        77.90 o                         
   3   0  11       1251.98       1368.76        79.52 o                         
   4   0  11        646.29        619.76        68.82 o                         
 -10   1  11       1279.28       1221.26       316.92 o                         
  -9   1  11        937.68        916.81        93.18 o                         
  -8   1  11       4136.07       4404.69       204.24 o                         
  -7   1  11        177.31        218.32        48.22 o                         
  -6   1  11       4899.16       5072.18       215.48 o                         
  -5   1  11        704.93        691.42        64.61 o                         
  -4   1  11       1142.08       1208.66        88.37 o                         
  -3   1  11       7052.65       7256.17       209.15 o                         
  -2   1  11        100.48        108.36        23.70 o                         
  -1   1  11       4431.33       4099.52       123.08 o                         
   0   1  11      10770.78      11671.66       201.55 o                         
   1   1  11        898.90       1016.75        60.82 o                         
   2   1  11        359.68        366.83        39.46 o                         
   3   1  11         60.01         62.02        20.06 o                         
   4   1  11       1200.37       1181.24        99.71 o                         
  -9   2  11       2783.81       3074.11       153.76 o                         
  -8   2  11        648.24        551.94        68.77 o                         
  -7   2  11       1318.38       1179.01       106.30 o                         
  -6   2  11       1174.33       1148.09       105.64 o                         
  -5   2  11       1079.80       1057.23        82.66 o                         
  -4   2  11       8038.68       7836.27       293.43 o                         
  -3   2  11      21833.21      22448.44       374.47 o                         
  -2   2  11         27.26         38.18        29.56 o                         
  -1   2  11       2296.54       2236.39       115.33 o                         
   0   2  11        426.00        467.20        52.09 o                         
   1   2  11       2145.85       2306.15       118.97 o                         
   2   2  11         43.92         12.83        24.39 o                         
   3   2  11        278.88        253.91        37.41 o                         
 -10   3  11       1096.36       1127.45       181.12 o                         
  -9   3  11        293.77        327.39        53.67 o                         
  -8   3  11        620.70        655.66        72.50 o                         
  -7   3  11       4522.70       4563.05       224.65 o                         
  -6   3  11       5935.06       5771.36       287.47 o                         
  -5   3  11         12.52        -10.77        31.75 o                         
  -4   3  11      10058.53      10226.91       310.62 o                         
  -3   3  11       2993.12       3068.60       137.34 o                         
  -2   3  11       1523.76       1420.67       140.47 o                         
  -1   3  11         26.59         48.07        21.41 o                         
   0   3  11         52.82         39.34        28.73 o                         
   1   3  11       3313.36       3294.23       145.12 o                         
   2   3  11        453.23        436.78        60.46 o                         
   3   3  11       1963.93       1905.62       224.08 o                         
 -10   4  11       1700.22       1611.51       172.15 o                         
  -9   4  11         23.87         39.79        32.11 o                         
  -8   4  11        970.16       1088.53        93.39 o                         
  -7   4  11      15317.43      15429.26       437.73 o                         
  -6   4  11       5975.02       5746.13       391.84 o                         
  -5   4  11        302.20        297.65        51.49 o                         
  -4   4  11        940.69       1004.64        90.57 o                         
  -3   4  11        336.23        299.41        43.92 o                         
  -2   4  11        419.42        416.34        56.37 o                         
  -1   4  11         10.34          6.91        21.37 o                         
   0   4  11       2653.93       2800.97       131.17 o                         
   1   4  11       9020.58       9065.51       281.24 o                         
   2   4  11          1.26        -17.25        37.64 o                         
 -10   5  11       6868.37       6755.40       569.05 o                         
  -9   5  11       1185.74       1179.03       120.20 o                         
  -8   5  11        641.06        685.70        83.57 o                         
  -7   5  11       7212.61       7256.53       279.68 o                         
  -6   5  11        148.60        179.72        80.38 o                         
  -5   5  11         18.04         -2.50        26.54 o                         
  -4   5  11        148.14        144.60        39.04 o                         
  -3   5  11       2134.58       2101.58       128.74 o                         
  -2   5  11       3038.11       3144.01       161.86 o                         
  -1   5  11         14.54         18.13        25.28 o                         
   0   5  11       7030.12       7155.31       238.82 o                         
   1   5  11       2926.87       2983.72       174.93 o                         
  -9   6  11        220.96        239.59       111.87 o                         
  -8   6  11        159.98        108.87        37.35 o                         
  -7   6  11        231.48        251.24        66.28 o                         
  -6   6  11       1429.84       1380.22       146.24 o                         
  -5   6  11        336.30        377.78        59.60 o                         
  -4   6  11        222.40        173.98        42.72 o                         
  -3   6  11       8412.54       8582.09       268.75 o                         
  -2   6  11       4106.79       4093.50       175.10 o                         
  -1   6  11        173.82        214.21        41.50 o                         
   0   6  11       1640.98       1583.36       123.18 o                         
  -8   7  11         10.37        -43.42        43.42 o                         
  -7   7  11          2.81        -41.66        78.18 o                         
  -6   7  11       3795.90       4000.97       226.76 o                         
  -5   7  11       1718.80       1926.68       160.02 o                         
  -4   7  11        512.44        459.30        67.13 o                         
  -3   7  11       8271.79       8282.09       271.34 o                         
  -2   7  11        164.36        138.00        50.10 o                         
  -1   7  11         42.48         54.67        28.42 o                         
   0   7  11        460.05        505.46       165.04 o                         
  -8   8  11        850.47        819.91       165.26 o                         
  -7   8  11        238.14        857.49       329.52 o                         
  -6   8  11       7561.28       7751.78       434.88 o                         
  -5   8  11        334.70        235.37        62.49 o                         
  -4   8  11        817.74        839.32       103.67 o                         
  -3   8  11       1112.61       1179.17       147.61 o                         
  -2   8  11        277.45        360.26       146.35 o                         
  -1   8  11       1346.97       1151.11       267.93 o                         
  -6   9  11       2588.40       2346.45       333.72 o                         
  -5   9  11         74.94          3.75       108.91 o                         
  -2  -9  12        586.57        579.51       135.19 o                         
  -1  -9  12        177.11        260.49        73.55 o                         
   0  -9  12       2125.25       2209.14       193.31 o                         
   1  -9  12        184.39        285.03        67.11 o                         
   2  -9  12        725.49        928.31       242.17 o                         
  -4  -8  12        297.66        108.08        84.50 o                         
  -3  -8  12       1900.03       2334.74       184.53 o                         
  -2  -8  12        461.89        549.98        64.07 o                         
  -1  -8  12       1442.60       1593.09       103.07 o                         
   0  -8  12       6322.15       6815.97       228.47 o                         
   1  -8  12         46.04         94.65        34.08 o                         
   2  -8  12       2145.78       2449.43       298.41 o                         
   3  -8  12        573.09        651.01       147.74 o                         
  -4  -7  12       1927.04       2220.16       155.07 o                         
  -3  -7  12       3218.04       3825.98       159.11 o                         
  -2  -7  12         45.58         62.40        29.83 o                         
  -1  -7  12       4328.01       4768.59       175.57 o                         
   0  -7  12       3689.22       4038.57       169.99 o                         
   1  -7  12       2010.70       2347.56       152.66 o                         
   2  -7  12        112.39         63.71        46.21 o                         
   3  -7  12         97.46         10.60       109.71 o                         
  -6  -6  12        280.18         46.85        74.52 o                         
  -5  -6  12        784.61        626.25        76.29 o                         
  -4  -6  12       5971.97       6317.10       223.88 o                         
  -3  -6  12       5405.75       5692.43       179.71 o                         
  -2  -6  12       1085.22       1223.92        81.72 o                         
  -1  -6  12       1399.43       1493.21        88.35 o                         
   0  -6  12        186.86        281.79        50.15 o                         
   1  -6  12       1632.49       1638.64       181.76 o                         
   2  -6  12         90.97        -33.38        51.22 o                         
   3  -6  12        887.50        725.71        63.38 o                         
   4  -6  12       5909.76       6240.17       393.11 o                         
  -7  -5  12       3799.57       2984.27       268.95 o                         
  -6  -5  12        863.93        511.54        82.55 o                         
  -5  -5  12        671.96        402.75        67.44 o                         
  -4  -5  12       8425.10       7910.83       481.70 o                         
  -3  -5  12        113.44        111.45        28.82 o                         
  -2  -5  12        893.42        896.81        66.40 o                         
  -1  -5  12        371.07        343.33        47.74 o                         
   0  -5  12       1201.33       1049.36       130.88 o                         
   1  -5  12       2285.84       2104.60       109.83 o                         
   2  -5  12         25.45        -16.21        53.00 o                         
   3  -5  12       5399.33       5361.80       177.88 o                         
   4  -5  12       6421.91       7426.58       518.17 o                         
  -7  -4  12      11045.73       9992.86       463.03 o                         
  -6  -4  12       1031.26        873.45        84.54 o                         
  -5  -4  12        636.25        383.19        69.03 o                         
  -4  -4  12        448.83        465.88        52.38 o                         
  -3  -4  12       2518.17       2259.12       157.91 o                         
  -2  -4  12        298.77        250.05        42.52 o                         
  -1  -4  12         32.30         74.48        27.47 o                         
   0  -4  12       8342.46       8381.13       232.99 o                         
   1  -4  12       9066.80       7656.51       591.43 o                         
   2  -4  12        307.37        228.10        33.01 o                         
   3  -4  12       3159.54       3100.80       134.14 o                         
   4  -4  12        360.29        168.57       168.48 o                         
  -7  -3  12       6202.79       6434.46       293.81 o                         
  -6  -3  12        638.05        624.85        68.29 o                         
  -5  -3  12          9.13        -15.24        50.41 o                         
  -4  -3  12         41.03        -14.01        24.42 o                         
  -3  -3  12       4708.99       4778.10       165.01 o                         
  -2  -3  12       2592.16       2604.54       120.56 o                         
  -1  -3  12        250.76        227.96        48.58 o                         
   0  -3  12      16469.99      14570.35       535.56 o                         
   1  -3  12       2602.94       2327.19       110.58 o                         
   2  -3  12         45.77         47.59        31.40 o                         
   3  -3  12         85.90        127.12        28.78 o                         
   4  -3  12        206.63        317.53        65.63 o                         
  -8  -2  12        259.28        238.24        87.11 o                         
  -7  -2  12          8.22         52.41        43.92 o                         
  -6  -2  12       2248.40       2511.92       170.49 o                         
  -5  -2  12         56.75         74.93        33.77 o                         
  -4  -2  12        186.40        112.75        25.70 o                         
  -3  -2  12      18559.03      19996.62       329.65 o                         
  -2  -2  12       2818.30       3092.18       143.59 o                         
  -1  -2  12       1137.90       1187.93        80.52 o                         
   0  -2  12       3196.69       2474.71       216.13 o                         
   1  -2  12        294.03        222.31        46.08 o                         
   2  -2  12        245.57        219.83        39.62 o                         
   3  -2  12       1108.09       1175.28        83.53 o                         
   4  -2  12       1646.74       1705.72       139.37 o                         
  -9  -1  12        526.71        565.01       187.75 o                         
  -8  -1  12         13.25          0.41        34.60 o                         
  -7  -1  12        967.37        966.68       106.68 o                         
  -6  -1  12       6756.25       7608.30       286.30 o                         
  -5  -1  12        533.91        524.36        64.89 o                         
  -4  -1  12       4174.14       4250.68       176.77 o                         
  -3  -1  12      13392.52      14513.97       301.81 o                         
  -2  -1  12         13.02         74.97        29.54 o                         
  -1  -1  12         24.22        -20.77        21.10 o                         
   0  -1  12        336.97        207.28        45.41 o                         
   1  -1  12       2203.79       2314.44       112.19 o                         
   2  -1  12       3588.11       3567.27       139.61 o                         
   3  -1  12        690.03        718.69        73.92 o                         
   4  -1  12       3648.46       2813.34       464.07 o                         
  -9   0  12       1224.79       1461.10       225.04 o                         
  -8   0  12        181.89        124.23        58.25 o                         
  -7   0  12       4264.73       4474.46       223.70 o                         
  -6   0  12      11265.09      11945.95       347.98 o                         
  -5   0  12         14.71         17.10        37.16 o                         
  -4   0  12       2148.11       2203.20       142.23 o                         
  -3   0  12        845.63        879.16        95.34 o                         
  -2   0  12        850.12        810.60        97.18 o                         
  -1   0  12       1070.31        738.20       112.34 o                         
   0   0  12       1337.46       1355.73        78.41 o                         
   1   0  12       6614.70       6913.50       179.63 o                         
   2   0  12       1783.78       1847.12        98.24 o                         
   3   0  12        372.52        459.38        62.19 o                         
   4   0  12       2481.59       3130.54       517.93 o                         
  -9   1  12       2872.75       3133.16       559.65 o                         
  -8   1  12         13.72         56.74        47.53 o                         
  -7   1  12       7351.61       7752.96       304.13 o                         
  -6   1  12       1982.88       1940.86       137.19 o                         
  -5   1  12         90.41         58.96        42.85 o                         
  -4   1  12        474.93        501.97        70.85 o                         
  -3   1  12         32.17         61.86        27.68 o                         
  -2   1  12       5132.60       5289.69       200.30 o                         
  -1   1  12       4474.27       4664.44       196.69 o                         
   0   1  12         81.86         83.69        33.95 o                         
   1   1  12       2553.10       2627.74       131.65 o                         
   2   1  12        661.03        735.69        78.73 o                         
   3   1  12        751.05        792.98       304.55 o                         
  -9   2  12       1205.05       1222.33       192.36 o                         
  -8   2  12        118.67        182.48        49.27 o                         
  -7   2  12       2747.15       2842.06       183.72 o                         
  -6   2  12         17.93         14.02        32.41 o                         
  -5   2  12        890.40       1004.47        99.40 o                         
  -4   2  12       4381.58       4580.01       219.53 o                         
  -3   2  12        179.53        143.59        43.30 o                         
  -2   2  12       4545.00       4563.44       191.12 o                         
  -1   2  12          7.82        -15.12        26.62 o                         
   0   2  12       2901.33       2839.90       162.28 o                         
   1   2  12       1271.13       1340.07        94.07 o                         
   2   2  12        173.33        143.67        64.26 o                         
  -9   3  12          1.41          3.58        40.37 o                         
  -8   3  12        147.45        183.44        63.44 o                         
  -7   3  12       2833.01       2610.65       197.19 o                         
  -6   3  12       1018.59       1085.81       128.47 o                         
  -5   3  12       6097.24       6397.55       331.29 o                         
  -4   3  12       3085.15       3186.81       188.52 o                         
  -3   3  12       2549.22       2562.17       151.69 o                         
  -2   3  12        129.03        134.36        37.21 o                         
  -1   3  12        890.51        915.96        90.84 o                         
   0   3  12       3529.80       3644.60       170.79 o                         
   1   3  12       2111.01       2167.53       145.79 o                         
   2   3  12        734.41        654.55       128.70 o                         
  -9   4  12        320.88        237.23        58.51 o                         
  -8   4  12       2550.57       2646.85       226.70 o                         
  -7   4  12       4744.19       4532.29       263.74 o                         
  -6   4  12       1344.60       1404.99       142.62 o                         
  -5   4  12        289.79        271.88        61.51 o                         
  -4   4  12        210.42        218.89        81.78 o                         
  -3   4  12       3776.17       3845.66       199.93 o                         
  -2   4  12        292.80        272.68        51.02 o                         
  -1   4  12        495.49        549.15        66.54 o                         
   0   4  12       7852.73       8213.05       306.98 o                         
   1   4  12        759.80        913.20       157.22 o                         
  -9   5  12       1311.00       1352.35       190.39 o                         
  -8   5  12       2429.21       2324.81       192.21 o                         
  -7   5  12        130.70        208.41        67.19 o                         
  -6   5  12       1472.89       1398.98       155.87 o                         
  -5   5  12        491.52        496.39        77.42 o                         
  -4   5  12       1379.47       1230.54       154.65 o                         
  -3   5  12       8755.06       8717.58       292.52 o                         
  -2   5  12        710.23        804.83        88.84 o                         
  -1   5  12       2084.04       2172.31       148.94 o                         
  -9   6  12        565.33        608.56       170.64 o                         
  -7   6  12       1246.79       1404.22       174.07 o                         
  -6   6  12       2650.94       2458.67       195.61 o                         
  -5   6  12          1.13         -8.13        39.67 o                         
  -4   6  12       3551.66       3579.25       219.91 o                         
  -3   6  12       6932.74       7042.89       266.76 o                         
  -2   6  12        274.66        376.17        71.38 o                         
  -1   6  12        718.60        826.92       203.16 o                         
  -8   7  12        649.71        702.33       186.57 o                         
  -7   7  12       5124.01       4975.49       693.67 o                         
  -6   7  12       6930.00       6906.80       364.05 o                         
  -5   7  12          9.12         18.32        44.52 o                         
  -4   7  12       2855.83       2865.73       200.13 o                         
  -3   7  12        654.33        765.41       123.03 o                         
  -2   7  12        366.73        358.24       139.24 o                         
  -6   8  12        952.28       1090.72       317.07 o                         
  -5   8  12        323.61        261.42        84.52 o                         
  -4   8  12         70.06         56.28       105.19 o                         
  -3  -8  13         11.60        226.83       156.13 o                         
  -2  -8  13        567.14        625.90       109.31 o                         
  -1  -8  13        365.70        421.07       108.37 o                         
   0  -8  13         90.70         52.72       137.09 o                         
   1  -8  13       4796.27       5065.45       406.88 o                         
  -4  -7  13         83.29        211.31        74.87 o                         
  -3  -7  13        620.34        773.18        78.13 o                         
  -2  -7  13       3055.29       3367.19       163.66 o                         
  -1  -7  13       1426.77       1632.58       124.15 o                         
   0  -7  13       1898.92       2155.94       150.43 o                         
   1  -7  13       2432.31       2120.09       404.47 o                         
   2  -7  13        293.81        169.37       122.81 o                         
  -5  -6  13        554.90        557.56       102.94 o                         
  -4  -6  13       1637.02       1637.68       122.38 o                         
  -3  -6  13       2170.87       2209.47       120.11 o                         
  -2  -6  13       3859.71       4016.15       167.12 o                         
  -1  -6  13         23.07         32.99        35.90 o                         
   0  -6  13       3107.05       3335.97       198.94 o                         
   1  -6  13        603.90        455.18       119.57 o                         
   2  -6  13        250.26        178.88        77.28 o                         
   3  -6  13       2542.22       2981.55       326.44 o                         
  -6  -5  13       1654.83       1097.52       124.14 o                         
  -5  -5  13       3404.91       2944.58       170.49 o                         
  -4  -5  13        641.98        566.36        85.32 o                         
  -3  -5  13       4008.03       4263.05       171.53 o                         
  -2  -5  13         12.55         11.10        28.70 o                         
  -1  -5  13       1067.88       1273.12       117.08 o                         
   0  -5  13       4418.58       4370.21       373.23 o                         
   1  -5  13        592.16        452.19        58.39 o                         
   2  -5  13       1163.42        669.27       157.30 o                         
   3  -5  13       3273.83       3353.27       495.51 o                         
  -7  -4  13        385.81         75.29        60.31 o                         
  -6  -4  13       4440.96       3751.95       295.10 o                         
  -5  -4  13        252.23        170.16        32.30 o                         
  -4  -4  13       1070.01       1025.01        86.73 o                         
  -3  -4  13       4184.98       4200.06       168.87 o                         
  -2  -4  13         29.71         56.50        33.86 o                         
  -1  -4  13       1414.77       1516.76       122.37 o                         
   0  -4  13       6335.54       6717.95       217.49 o                         
   1  -4  13        264.55         96.32        51.85 o                         
   2  -4  13       1908.70       1489.93       114.12 o                         
   3  -4  13        320.94        127.81       142.56 o                         
  -7  -3  13        502.30        369.47        84.39 o                         
  -6  -3  13       1688.51       1700.42       133.05 o                         
  -5  -3  13       1407.89       1488.87       126.10 o                         
  -4  -3  13       3650.07       3641.35       160.89 o                         
  -3  -3  13       7145.66       7182.18       236.01 o                         
  -2  -3  13        128.45         68.05        32.20 o                         
  -1  -3  13       3912.71       3935.29       178.47 o                         
   0  -3  13       2430.94       2199.58       123.86 o                         
   1  -3  13       1600.83       1358.54       138.83 o                         
   2  -3  13          9.77        -25.53        29.03 o                         
   3  -3  13        379.89        141.84       119.84 o                         
  -7  -2  13       3151.84       3383.30       231.46 o                         
  -6  -2  13       1934.27       2100.70       148.28 o                         
  -5  -2  13        104.62        113.80        57.86 o                         
  -4  -2  13       6391.16       6656.01       313.01 o                         
  -3  -2  13       5368.57       5186.14       316.27 o                         
  -2  -2  13       1187.60       1196.32        92.01 o                         
  -1  -2  13        558.36        493.10        55.75 o                         
   0  -2  13          4.57        -18.34        31.96 o                         
   1  -2  13       1237.93       1125.68        84.61 o                         
   2  -2  13         14.32          6.14        30.49 o                         
   3  -2  13       1242.62       1248.80       123.49 o                         
  -8  -1  13        643.22        833.84       228.10 o                         
  -7  -1  13       6580.51       7396.59       329.50 o                         
  -6  -1  13       4138.62       4627.97       213.78 o                         
  -5  -1  13        339.70        361.11        77.16 o                         
  -4  -1  13       4699.77       4840.14       227.13 o                         
  -3  -1  13         69.76         48.68        40.60 o                         
  -2  -1  13        515.89        464.85        76.86 o                         
  -1  -1  13        216.31        165.14        90.29 o                         
   0  -1  13       2024.35       1557.05       158.87 o                         
   1  -1  13       6573.90       6644.85       205.12 o                         
   2  -1  13        121.43        128.71        42.92 o                         
   3  -1  13       2292.88       2297.84       162.37 o                         
  -8   0  13        408.43        594.19       140.69 o                         
  -7   0  13      10214.02      11288.26       365.77 o                         
  -6   0  13        320.52        371.60        72.51 o                         
  -5   0  13        513.97        547.00        92.55 o                         
  -4   0  13        154.58        171.26        43.57 o                         
  -3   0  13        882.54        790.38       124.96 o                         
  -2   0  13        989.94        946.12       108.67 o                         
  -1   0  13          1.83        -44.84        44.84 o                         
   0   0  13       7752.70       8159.63       312.34 o                         
   1   0  13       8003.03       8375.64       330.13 o                         
   2   0  13          8.03        225.09       119.41 o                         
  -8   1  13       1040.08       1133.62       184.25 o                         
  -7   1  13       2739.78       2594.03       206.63 o                         
  -6   1  13        727.21        684.39       103.29 o                         
  -5   1  13          7.69        -31.85        44.99 o                         
  -4   1  13          5.57        -12.73        35.02 o                         
  -3   1  13       7266.07       7603.21       371.70 o                         
  -2   1  13       5700.13       5776.66       274.40 o                         
  -1   1  13         32.08         52.44        35.86 o                         
   0   1  13       4903.30       4937.94       289.36 o                         
   1   1  13        405.12        498.67       106.81 o                         
   2   1  13        358.25        312.51       140.51 o                         
  -7   2  13          1.97         46.15        54.61 o                         
  -6   2  13       1968.46       2015.50       176.30 o                         
  -5   2  13        383.51        428.85        82.48 o                         
  -4   2  13        428.89        450.73        89.65 o                         
  -3   2  13      13786.40      14807.59       703.86 o                         
  -2   2  13       1526.98       1440.49       124.81 o                         
  -1   2  13         50.09         32.38        43.15 o                         
   0   2  13        405.80        383.57        61.18 o                         
   1   2  13        198.09        302.25        69.69 o                         
  -8   3  13          8.06         55.63       108.97 o                         
  -7   3  13        496.40        539.75       113.08 o                         
  -6   3  13       9405.77       9445.65       383.34 o                         
  -5   3  13       1318.14       1380.56       121.89 o                         
  -4   3  13       1077.09       1401.93       163.80 o                         
  -3   3  13       2555.93       2692.52       226.75 o                         
  -2   3  13        556.72        548.09        75.72 o                         
  -1   3  13        611.85        641.12        73.84 o                         
   0   3  13       1763.65       2012.38       174.46 o                         
   1   3  13       1163.21       1306.76       270.49 o                         
  -8   4  13        299.63        187.43       146.29 o                         
  -7   4  13       3287.26       2560.24       592.02 o                         
  -6   4  13       7494.42       7580.29       383.86 o                         
  -5   4  13         15.08         20.47        36.51 o                         
  -4   4  13        534.73        501.73       100.71 o                         
  -3   4  13        451.09        490.95        92.08 o                         
  -2   4  13       1102.49       1088.51       104.12 o                         
  -1   4  13       2583.60       2712.17       197.12 o                         
  -8   5  13        243.15        224.80        88.70 o                         
  -7   5  13       1960.65       1714.41       480.64 o                         
  -6   5  13        292.63        406.33       109.59 o                         
  -5   5  13        424.37        399.63        88.55 o                         
  -4   5  13       1894.74       1778.92       216.64 o                         
  -3   5  13       1172.69        987.49       129.67 o                         
  -2   5  13       2657.15       2664.22       266.36 o                         
  -7   6  13       1168.78       1321.13       257.91 o                         
  -5   6  13       1820.06       2001.18       314.29 o                         
  -4   6  13       4189.87       3968.57       314.74 o                         
  -3   6  13          6.27         81.27        72.22 o                         
  -2  -7  14       1912.13       2508.79       408.48 o                         
  -4  -6  14       1948.04       2149.01       408.26 o                         
  -3  -6  14      10829.66      11091.52       402.95 o                         
  -2  -6  14        189.63        224.73        61.81 o                         
  -1  -6  14        409.22        523.36        89.44 o                         
   1  -6  14       1311.38        479.61       179.95 o                         
  -4  -5  14       3137.07       2901.72       304.54 o                         
  -3  -5  14       2105.23       2127.86       171.68 o                         
  -2  -5  14        407.92        378.74        56.86 o                         
  -1  -5  14        203.47        194.43        65.58 o                         
   0  -5  14        419.29        323.24        93.43 o                         
   1  -5  14       2442.73       2247.54       288.00 o                         
  -5  -4  14         10.48        -56.82        56.82 o                         
  -4  -4  14        160.97         82.01        62.17 o                         
  -3  -4  14         19.73        109.89        38.91 o                         
  -2  -4  14       1294.53       1347.78       107.71 o                         
  -1  -4  14       1872.64       1800.51       154.68 o                         
   0  -4  14         11.41        -29.89        50.23 o                         
   1  -4  14       4121.14       3533.19       213.64 o                         
  -6  -3  14         19.53        -54.03        54.03 o                         
  -5  -3  14        369.04        280.63        75.81 o                         
  -4  -3  14       1416.16       1399.44       258.75 o                         
  -3  -3  14         17.81         37.30        58.92 o                         
  -2  -3  14       3827.26       3359.26       274.32 o                         
  -1  -3  14        800.58        776.82        88.39 o                         
   0  -3  14       2023.54       1976.80       127.51 o                         
   1  -3  14       1848.01       1027.29       104.78 o                         
  -7  -2  14        949.87       1146.12       270.90 o                         
  -6  -2  14        460.04        631.05       227.76 o                         
  -5  -2  14       2298.91       2432.44       237.08 o                         
  -4  -2  14       3262.97       3262.40       274.63 o                         
  -3  -2  14       2131.69       1955.20       263.37 o                         
  -2  -2  14       1966.81       1687.56       271.24 o                         
  -1  -2  14        329.80        204.38        65.90 o                         
   0  -2  14       2182.15       2257.71       221.34 o                         
   1  -2  14        830.44        657.72       213.72 o                         
  -6  -1  14       1162.46       1257.32       289.42 o                         
  -5  -1  14       2759.57       2999.70       222.34 o                         
  -4  -1  14          8.57          2.44        81.38 o                         
  -3  -1  14       4626.26       4691.36       315.69 o                         
  -2  -1  14         23.98         39.38        48.30 o                         
  -1  -1  14        451.76        381.64        72.63 o                         
   0  -1  14       3833.29       3639.52       454.42 o                         
   1  -1  14        544.70        427.95       191.78 o                         
  -7   0  14        793.57        716.58       211.66 o                         
  -6   0  14       2836.39       2953.83       396.09 o                         
  -5   0  14        114.58        160.65        66.86 o                         
  -4   0  14       1495.92       1576.94       189.42 o                         
  -3   0  14       3630.76       3915.11       378.15 o                         
  -2   0  14         20.87         23.45        55.55 o                         
  -1   0  14       2044.32       2121.81       203.22 o                         
   0   0  14       6254.40       5879.38       570.84 o                         
   1   0  14         91.12        413.15       228.70 o                         
  -7   1  14        973.10        774.77       207.73 o                         
  -6   1  14       2176.24       2200.55       329.65 o                         
  -5   1  14        246.92        280.26        86.95 o                         
  -4   1  14       1738.42       1729.71       183.33 o                         
  -3   1  14       7196.17       7668.83       395.52 o                         
  -2   1  14         23.73        -38.70        56.70 o                         
  -1   1  14       2945.85       2919.01       236.33 o                         
   0   1  14       1450.78       1457.39       218.55 o                         
  -7   2  14       2560.75       2229.68       351.19 o                         
  -6   2  14       3399.47       3431.55       406.18 o                         
  -5   2  14          3.50        -59.41       112.56 o                         
  -4   2  14       5130.02       5279.45       324.72 o                         
  -3   2  14       4602.19       4736.46       358.08 o                         
  -2   2  14        399.84        486.80       116.49 o                         
  -1   2  14         14.63          7.32        42.87 o                         
  -7   3  14       4772.29       4383.67       473.10 o                         
  -5   3  14        359.79        508.41       226.66 o                         
  -4   3  14       1886.29       1741.82       298.49 o                         
  -3   3  14         52.01         67.45        60.77 o                         
  -2   3  14        289.23        263.84       136.76 o                         
  -1   3  14         20.27         33.85        98.50 o                         
  -5   4  14        105.28         64.12       105.19 o                         
  -4   4  14        110.92        161.03        79.20 o                         
  -2   4  14       2901.20       2467.14       473.12 o                         
  -2  -4  15       2547.39       1265.33       314.05 o                         
  -2  -3  15       2473.12       2195.26       406.01 o                         
  -2  -2  15          9.64        -26.83        87.03 o                         
  -3  -1  15        615.90        686.45       194.94 o                         
  -2  -1  15        605.01        435.97       167.16 o                         
  -3   0  15        629.79        486.15       164.37 o                         
  -3   1  15          0.02        -54.60        54.60 o                         
                                                                                
