# Supplementary material for: Crystal structures of ten phosphane chalcogenide complexes of gold(III) chloride and bromide
Source: Acta Crystallogr E Crystallogr Commun. 2024 Mar 12;80(Pt 4):355–69. doi: 10.1107/S2056989024002032 (PMC10993601; doi:10.1107/S2056989024002032)
Supplement: Supplementary file 14 [file e-80-00355-15bsup14.hkl]

data_15b                                                                        
_shelx_title ' Dohle in P-1'                                                    
_shelx_refln_list_code          4                                               
_shelx_F_calc_maximum      325.04                                               
_exptl_crystal_F_000       648.00                                               
_reflns_d_resolution_high  0.6938                                               
                                                                                
loop_                                                                           
 _space_group_symop_operation_xyz                                               
 'x, y, z'                                                                      
 '-x, -y, -z'                                                                   
                                                                                
_cell_length_a     8.6000                                                       
_cell_length_b    10.2045                                                       
_cell_length_c    11.5987                                                       
_cell_angle_alpha  77.475                                                       
_cell_angle_beta   69.764                                                       
_cell_angle_gamma  72.601                                                       
                                                                                
_shelx_F_squared_multiplier     1.000                                           
                                                                                
loop_                                                                           
 _refln_index_h                                                                 
 _refln_index_k                                                                 
 _refln_index_l                                                                 
 _refln_F_squared_calc                                                          
 _refln_F_squared_meas                                                          
 _refln_F_squared_sigma                                                         
 _refln_observed_status                                                         
   1   0   0      39544.93      40129.16       350.01 o                         
   2   0   0       7521.96       7542.71        50.30 o                         
   3   0   0      52972.74      53937.75       308.75 o                         
   4   0   0      34750.98      34796.21       228.44 o                         
   5   0   0        763.09        864.10        37.18 o                         
   6   0   0         34.15         27.75        13.53 o                         
   7   0   0       1940.05       2000.92        53.76 o                         
   8   0   0         42.78         37.73        17.13 o                         
   9   0   0       1517.39       1664.75        88.37 o                         
  10   0   0        331.13        267.71        68.71 o                         
  11   0   0         75.20          2.27        78.43 o                         
 -10   1   0       3453.41       3569.64       209.99 o                         
  -9   1   0         10.35         30.03        45.31 o                         
  -8   1   0       1280.22       1226.46        62.10 o                         
  -7   1   0       7879.10       7990.81       117.74 o                         
  -6   1   0         17.34         32.02        12.53 o                         
  -5   1   0       2092.66       2095.68        38.82 o                         
  -4   1   0       6870.38       6908.99        66.96 o                         
  -3   1   0      12584.42      12510.74       122.28 o                         
  -2   1   0        451.67        483.75        11.93 o                         
  -1   1   0        895.14        919.20        14.12 o                         
   1   1   0      18958.72      19243.52       117.22 o                         
   2   1   0       2046.01       2116.42        22.61 o                         
   3   1   0       1301.14       1317.54        23.60 o                         
   4   1   0       2227.66       2247.99        40.58 o                         
   5   1   0         31.75         33.50        11.80 o                         
   6   1   0       2998.97       3071.24        61.12 o                         
   7   1   0       7153.18       7128.10       108.65 o                         
   8   1   0       1998.17       2049.44        59.53 o                         
   9   1   0       1262.10       1202.28        83.97 o                         
  10   1   0       3138.48       3237.10       122.82 o                         
  11   1   0       2694.42       2855.53       262.21 o                         
 -10   2   0       6470.37       6237.79       374.07 o                         
  -9   2   0       5046.47       4882.40       181.63 o                         
  -8   2   0      10037.41      10081.42       218.66 o                         
  -7   2   0      13047.88      13021.80       191.50 o                         
  -6   2   0       2432.75       2423.87        50.25 o                         
  -5   2   0       1846.07       1869.71        37.58 o                         
  -4   2   0       1772.89       1716.35        32.96 o                         
  -3   2   0         21.24         49.17        12.94 o                         
  -2   2   0        562.32        629.62        18.69 o                         
  -1   2   0        482.62        493.10        12.00 o                         
   0   2   0       6668.81       6635.98        54.89 o                         
   1   2   0         68.05         89.15         9.19 o                         
   2   2   0        385.23        438.35        11.45 o                         
   3   2   0      20960.65      20853.62       180.22 o                         
   4   2   0      19221.80      19346.18       180.05 o                         
   5   2   0        948.00        886.89        30.31 o                         
   6   2   0      14404.57      14411.94       155.15 o                         
   7   2   0      33582.32      33413.22       293.72 o                         
   8   2   0      10897.61      10968.31       178.66 o                         
   9   2   0       3036.34       2931.38       108.43 o                         
  10   2   0      10821.08      11066.73       262.02 o                         
  11   2   0       6548.08       6016.09       281.77 o                         
  -9   3   0        780.18        834.37        80.89 o                         
  -8   3   0        590.02        609.67        59.89 o                         
  -7   3   0        155.32        165.77        31.72 o                         
  -6   3   0         18.81         28.08        16.66 o                         
  -5   3   0        417.38        457.62        22.17 o                         
  -4   3   0      20084.44      19585.72       143.50 o                         
  -3   3   0      10833.94      10482.71       113.55 o                         
  -2   3   0       2329.69       2381.42        32.41 o                         
  -1   3   0      20231.89      20237.46       128.38 o                         
   0   3   0      51418.94      52009.58       482.45 o                         
   1   3   0        484.43        518.26        18.43 o                         
   2   3   0         52.46         67.64         7.18 o                         
   3   3   0       7223.51       7217.54        99.19 o                         
   4   3   0       5668.67       5606.57        84.86 o                         
   5   3   0       2822.02       2731.61        56.25 o                         
   6   3   0        482.99        536.19        23.53 o                         
   7   3   0       8654.55       8547.41       139.09 o                         
   8   3   0        990.49       1058.50        51.38 o                         
   9   3   0          8.86         35.63        26.17 o                         
  10   3   0       1256.05       1133.12        71.90 o                         
  11   3   0        683.97        787.08       106.20 o                         
  -9   4   0        616.99        433.01        76.86 o                         
  -8   4   0       1095.66       1018.39       101.49 o                         
  -7   4   0       3510.35       3655.54       114.39 o                         
  -6   4   0        141.10        147.23        32.79 o                         
  -5   4   0       5638.11       5580.68        84.91 o                         
  -4   4   0      39554.73      39700.92       346.99 o                         
  -3   4   0      31329.46      31166.22       324.82 o                         
  -2   4   0      12071.18      11792.52       117.73 o                         
  -1   4   0      57025.99      56661.71       660.87 o                         
   0   4   0      61816.81      61280.58       455.01 o                         
   1   4   0      17705.94      18154.42       222.41 o                         
   2   4   0      10750.79      10872.22       106.19 o                         
   3   4   0      10426.25      10387.13       111.83 o                         
   4   4   0       2002.80       2070.57        53.34 o                         
   5   4   0          0.58         -3.84        15.51 o                         
   6   4   0        205.62        145.45        21.00 o                         
   7   4   0       1401.61       1481.93        54.95 o                         
   8   4   0         44.80         57.19        27.38 o                         
   9   4   0        100.15         65.20        39.51 o                         
  10   4   0       1644.34       1574.08        94.49 o                         
  11   4   0       1508.55       1466.83       111.80 o                         
  -9   5   0        175.30         33.06        68.15 o                         
  -8   5   0       4525.89       4734.01       170.67 o                         
  -7   5   0       1968.39       2109.95       108.79 o                         
  -6   5   0        524.46        538.35        52.40 o                         
  -5   5   0       1428.74       1552.73        64.43 o                         
  -4   5   0       3829.37       3932.89        72.77 o                         
  -3   5   0        414.11        443.44        24.72 o                         
  -2   5   0       1656.96       1635.81        34.13 o                         
  -1   5   0       4013.26       3982.01        62.64 o                         
   0   5   0         32.03         45.63         8.87 o                         
   1   5   0          4.92         25.14        19.09 o                         
   2   5   0         55.86         73.46        11.01 o                         
   3   5   0       5235.05       5108.43        72.54 o                         
   4   5   0      13361.31      13632.75       208.96 o                         
   5   5   0       1311.38       1389.60        47.57 o                         
   6   5   0       5499.16       5579.53       110.16 o                         
   7   5   0      14501.11      14588.59       212.86 o                         
   8   5   0       2814.43       2760.60        95.04 o                         
   9   5   0         37.41         65.10        28.10 o                         
  10   5   0       3853.86       3918.25       150.29 o                         
  11   5   0       1703.82       1663.85       185.91 o                         
  -8   6   0       2685.41       2778.37       136.11 o                         
  -7   6   0       1960.05       1957.34       185.57 o                         
  -6   6   0        316.48        300.98        45.33 o                         
  -5   6   0        135.54        155.91        38.61 o                         
  -4   6   0          4.74         36.83        33.76 o                         
  -3   6   0        208.77        222.72        23.08 o                         
  -2   6   0          4.00          3.75        12.87 o                         
  -1   6   0        729.76        671.19        25.59 o                         
   0   6   0       3245.63       3188.53        76.89 o                         
   1   6   0         13.70         30.15         9.15 o                         
   2   6   0       5220.34       5214.81       102.62 o                         
   3   6   0      21255.67      20551.61       211.83 o                         
   4   6   0      15665.83      14807.63       260.31 o                         
   5   6   0       8510.35       8652.51       171.73 o                         
   6   6   0      26191.16      26866.04       372.53 o                         
   7   6   0      21397.86      21774.11       335.13 o                         
   8   6   0       5377.33       5586.23       140.77 o                         
   9   6   0       3510.61       3613.94       126.77 o                         
  10   6   0       3515.08       3626.71       126.57 o                         
  11   6   0        592.33        523.75        85.21 o                         
  -8   7   0       3347.05       3283.40       304.75 o                         
  -7   7   0       2149.80       2212.27       119.32 o                         
  -6   7   0        340.11        367.50        65.73 o                         
  -5   7   0      13319.78      12979.68       384.17 o                         
  -4   7   0      20083.93      19970.85       388.97 o                         
  -3   7   0       2265.04       2261.73       100.99 o                         
  -2   7   0       1326.21       1319.70        48.24 o                         
  -1   7   0      20523.85      20754.74       237.98 o                         
   0   7   0       3544.21       3518.93        87.71 o                         
   1   7   0       1164.55       1168.17        50.84 o                         
   2   7   0        565.97        615.13        27.81 o                         
   3   7   0       6130.85       6187.51        97.20 o                         
   4   7   0        236.23        276.26        23.62 o                         
   5   7   0        300.16        268.86        39.16 o                         
   6   7   0       2966.15       2815.50       102.41 o                         
   7   7   0        584.46        649.22        56.59 o                         
   8   7   0          6.85         -3.33        35.08 o                         
   9   7   0        277.42        377.37        47.20 o                         
  10   7   0         34.39         96.00        36.45 o                         
  11   7   0        701.00        809.59       152.10 o                         
  -7   8   0       3711.27       3472.27       352.53 o                         
  -6   8   0        830.47        782.17        85.83 o                         
  -5   8   0      10847.20      10159.52       480.43 o                         
  -4   8   0      25680.10      25703.08       446.32 o                         
  -3   8   0      10120.03       9420.94       421.13 o                         
  -2   8   0       6637.61       6725.79       152.68 o                         
  -1   8   0      20248.22      21031.49       250.84 o                         
   0   8   0       7675.29       8069.48       204.62 o                         
   1   8   0        455.32        477.21        39.58 o                         
   2   8   0        456.18        479.75        37.30 o                         
   3   8   0        129.16        120.77        23.72 o                         
   4   8   0        427.02        486.03        50.78 o                         
   5   8   0         25.94         85.03        33.34 o                         
   6   8   0       1395.51       1472.12        78.58 o                         
   7   8   0       1342.18       1327.28        77.55 o                         
   8   8   0         60.40         68.50        36.32 o                         
   9   8   0        328.00        302.38        44.12 o                         
  10   8   0       3453.20       3667.81       148.56 o                         
  -6   9   0        305.80        221.66        60.94 o                         
  -5   9   0        462.20        458.08        71.14 o                         
  -4   9   0        434.58        455.55        54.71 o                         
  -3   9   0        919.31        974.83       108.89 o                         
  -2   9   0          8.58         50.29        32.26 o                         
  -1   9   0        959.83       1045.57        57.32 o                         
   0   9   0       1450.47       1525.85        65.89 o                         
   1   9   0        485.28        542.59        36.40 o                         
   2   9   0       9803.95       9667.69       214.78 o                         
   3   9   0      18769.74      18574.96       252.26 o                         
   4   9   0       6004.54       5934.21       152.94 o                         
   5   9   0       3715.39       3862.72       125.11 o                         
   6   9   0      13800.98      14277.23       271.11 o                         
   7   9   0       4778.41       4764.77       152.69 o                         
   8   9   0         19.60          3.80        32.75 o                         
   9   9   0        670.93        631.90        66.91 o                         
  10   9   0       1460.37       1545.42       135.98 o                         
  -5  10   0        624.08        682.61       111.88 o                         
  -4  10   0        675.90        575.39        82.39 o                         
  -3  10   0        589.36        684.24        83.35 o                         
  -2  10   0        314.87        435.01        60.81 o                         
  -1  10   0       7756.44       8401.65       188.17 o                         
   0  10   0       1552.74       1693.34        61.89 o                         
   1  10   0         33.39         38.75        25.79 o                         
   2  10   0      10529.04      10226.35       182.31 o                         
   3  10   0      22969.00      22746.63       280.45 o                         
   4  10   0       3109.33       3109.68       114.82 o                         
   5  10   0       5628.35       5706.25       162.55 o                         
   6  10   0      17285.47      17644.08       318.94 o                         
   7  10   0       5870.13       5733.17       175.47 o                         
   8  10   0        730.39        806.63        72.66 o                         
   9  10   0        940.24       1060.31       118.47 o                         
  -4  11   0       9339.58       8774.49       389.12 o                         
  -3  11   0       1202.56       1156.52       108.08 o                         
  -2  11   0        829.93        961.69        98.58 o                         
  -1  11   0       3754.69       3923.84       156.18 o                         
   0  11   0        505.26        501.52        45.51 o                         
   1  11   0        209.22        260.15        35.30 o                         
   2  11   0         42.74          8.68        24.85 o                         
   3  11   0        705.26        676.29        54.19 o                         
   4  11   0         62.09        117.98        34.75 o                         
   5  11   0          1.62        -26.75        36.05 o                         
   6  11   0        449.28        408.62        53.01 o                         
   7  11   0         24.50         37.81        38.46 o                         
   8  11   0         46.26         -7.18        65.48 o                         
  -3  12   0       3202.60       3178.05       171.91 o                         
  -2  12   0       2686.41       2937.96       164.23 o                         
  -1  12   0        226.42        265.91        52.12 o                         
   0  12   0         59.04         67.35        32.67 o                         
   1  12   0       1087.05       1009.27        80.45 o                         
   2  12   0        841.59        867.80        76.06 o                         
   3  12   0       3467.86       3346.49       118.37 o                         
   4  12   0        183.19        127.33        31.59 o                         
   5  12   0         12.04         73.34        33.13 o                         
   6  12   0       4240.53       4258.75       174.62 o                         
   7  12   0        746.86        963.88       179.61 o                         
  -2  13   0        364.33        280.28       105.87 o                         
  -1  13   0       6472.85       6413.06       284.24 o                         
   0  13   0       3327.02       3258.13       215.44 o                         
   1  13   0       2586.46       2624.34       149.09 o                         
   2  13   0       8465.83       8324.49       657.37 o                         
   3  13   0      10977.74      11031.91       334.74 o                         
   4  13   0       2082.90       1985.51        97.60 o                         
   5  13   0       1866.64       1815.26        94.06 o                         
   6  13   0       4161.06       3978.42       185.38 o                         
   1  14   0       2017.04       1811.73       240.29 o                         
   2  14   0       5370.03       5297.00       269.69 o                         
   5  14   0       2734.55       2229.75       237.16 o                         
  -4 -14   1        405.30        299.02        99.68 o                         
  -2 -14   1        971.19        914.16       142.50 o                         
  -6 -13   1         39.49        -32.94        68.24 o                         
  -5 -13   1        168.57        186.38        53.54 o                         
  -4 -13   1        277.58        268.98        45.60 o                         
  -3 -13   1       1791.36       1866.90       107.12 o                         
  -2 -13   1       3694.45       3806.71       204.92 o                         
  -1 -13   1       1990.96       1871.55       126.46 o                         
   0 -13   1       2760.35       2914.14       165.26 o                         
   1 -13   1       6230.49       6481.11       248.19 o                         
  -7 -12   1        190.27        250.19        67.84 o                         
  -6 -12   1        962.23        913.43        70.36 o                         
  -5 -12   1        275.05        318.93        61.40 o                         
  -4 -12   1        186.78        181.45        35.27 o                         
  -3 -12   1       4814.53       4771.91       143.45 o                         
  -2 -12   1      14631.98      13805.23       358.15 o                         
  -1 -12   1       3329.98       3229.19       140.90 o                         
   0 -12   1       6073.14       6018.77       232.57 o                         
   1 -12   1      17833.93      18183.54       588.58 o                         
   2 -12   1       8572.05       8651.96       256.52 o                         
   3 -12   1        447.88        575.60       129.11 o                         
  -8 -11   1        703.29        742.13       139.78 o                         
  -7 -11   1       1654.58       1588.89        97.21 o                         
  -6 -11   1       3423.24       3405.31       136.78 o                         
  -5 -11   1        218.68        238.89        40.07 o                         
  -4 -11   1         11.97          8.66        27.95 o                         
  -3 -11   1       1063.05       1153.15        68.03 o                         
  -2 -11   1       1073.75       1046.93        59.94 o                         
  -1 -11   1         25.54         36.37        24.62 o                         
   0 -11   1        159.83        201.84        32.49 o                         
   1 -11   1       1026.61       1069.28        86.88 o                         
   2 -11   1        308.63        382.07        60.45 o                         
   3 -11   1        130.58        104.17        53.59 o                         
   4 -11   1        566.84        398.93       100.08 o                         
  -8 -10   1       1182.75       1259.13       102.33 o                         
  -7 -10   1       5427.34       5497.90       178.16 o                         
  -6 -10   1       2673.80       2617.93       114.20 o                         
  -5 -10   1         74.67         48.88        34.98 o                         
  -4 -10   1        179.87        199.99        35.02 o                         
  -3 -10   1        780.57        788.57        54.29 o                         
  -2 -10   1        146.35         95.34        26.36 o                         
  -1 -10   1         99.30        105.92        26.43 o                         
   0 -10   1         62.50        102.15        26.28 o                         
   1 -10   1       1057.37       1122.95        66.47 o                         
   2 -10   1        740.01        863.50        79.42 o                         
   3 -10   1         36.65        124.99        56.85 o                         
   4 -10   1       2926.75       2918.21       170.46 o                         
   5 -10   1       5525.03       5424.57       597.07 o                         
  -9  -9   1        236.25        180.58        40.70 o                         
  -8  -9   1         38.67         40.05        35.67 o                         
  -7  -9   1         33.88          1.41        44.94 o                         
  -6  -9   1       1584.00       1551.28        85.81 o                         
  -5  -9   1       2569.40       2501.04       103.53 o                         
  -4  -9   1       7574.83       7546.85       240.41 o                         
  -3  -9   1      14997.18      15108.32       206.94 o                         
  -2  -9   1      16288.02      16045.81       232.76 o                         
  -1  -9   1       3233.50       3269.09        88.18 o                         
   0  -9   1      10747.16      11086.42       165.75 o                         
   1  -9   1      11512.15      11920.85       169.37 o                         
   2  -9   1        783.40        827.09        50.63 o                         
   3  -9   1         56.66         37.00        30.11 o                         
   4  -9   1       3022.83       3127.49       184.35 o                         
   5  -9   1       1205.58       1289.65       170.91 o                         
   6  -9   1        474.15        586.82       164.53 o                         
 -10  -8   1        538.79        716.17        91.91 o                         
  -9  -8   1        105.60         77.37        32.78 o                         
  -8  -8   1        282.83        175.36        42.09 o                         
  -7  -8   1       2547.26       2532.50       109.23 o                         
  -6  -8   1       4423.12       4457.95       137.38 o                         
  -5  -8   1        197.06        245.42        54.58 o                         
  -4  -8   1       2993.66       3124.75       108.41 o                         
  -3  -8   1      29523.61      29461.20       338.74 o                         
  -2  -8   1      15850.38      15654.14       218.62 o                         
  -1  -8   1       3631.11       3497.07        85.89 o                         
   0  -8   1      19451.68      19534.97       227.03 o                         
   1  -8   1      22190.71      22899.67       249.81 o                         
   2  -8   1       1306.18       1336.30        79.60 o                         
   3  -8   1        291.26        362.69        61.21 o                         
   4  -8   1       1541.76       1585.69        83.49 o                         
   5  -8   1         16.80         43.96        35.78 o                         
   6  -8   1        216.76        159.62        57.86 o                         
   7  -8   1        329.92        489.06       171.02 o                         
 -10  -7   1       8125.36       8181.18       223.91 o                         
  -9  -7   1       2053.34       2161.54        97.20 o                         
  -8  -7   1         57.69         77.31        31.23 o                         
  -7  -7   1       5257.69       5174.08       151.03 o                         
  -6  -7   1       4413.38       4275.89       128.82 o                         
  -5  -7   1        326.72        311.78        38.55 o                         
  -4  -7   1        112.67        123.64        18.42 o                         
  -3  -7   1       5767.73       5801.50        97.79 o                         
  -2  -7   1         87.20         89.80        18.60 o                         
  -1  -7   1        191.35        168.07        21.26 o                         
   0  -7   1          9.38         28.17        17.78 o                         
   1  -7   1        726.04        711.98        38.40 o                         
   2  -7   1       2934.07       2843.29       123.63 o                         
   3  -7   1       3465.00       3523.55       165.23 o                         
   4  -7   1      10961.65      10462.62       214.41 o                         
   5  -7   1       9753.55       9530.15       231.61 o                         
   6  -7   1       5122.40       5011.52       266.79 o                         
   7  -7   1       5980.27       5933.75       385.86 o                         
   8  -7   1       8291.93       8414.26       466.75 o                         
 -11  -6   1       1603.41       1496.30       147.82 o                         
 -10  -6   1       4358.55       4667.48       147.75 o                         
  -9  -6   1       2301.65       2280.18        97.33 o                         
  -8  -6   1        219.99        213.47        35.80 o                         
  -7  -6   1        431.31        437.71        48.65 o                         
  -6  -6   1        288.12        348.91        42.63 o                         
  -5  -6   1         65.71         71.12        18.32 o                         
  -4  -6   1       1223.14       1222.72        39.33 o                         
  -3  -6   1        897.58        830.25        32.83 o                         
  -2  -6   1         26.75         44.76        15.46 o                         
  -1  -6   1       1624.46       1609.73        49.54 o                         
   0  -6   1       4371.98       4424.00        85.52 o                         
   1  -6   1       2812.40       2754.78        67.60 o                         
   2  -6   1        104.52        131.59        23.40 o                         
   3  -6   1       3157.65       3097.82       136.71 o                         
   4  -6   1      21579.12      21003.38       418.01 o                         
   5  -6   1       6911.88       6931.44       184.09 o                         
   6  -6   1       2822.81       2823.37       121.18 o                         
   7  -6   1      11967.20      11384.77       269.92 o                         
   8  -6   1       8039.69       8313.47       233.04 o                         
 -11  -5   1         72.65         72.63        76.02 o                         
 -10  -5   1        350.66        394.94        48.20 o                         
  -9  -5   1         44.59         78.80        28.32 o                         
  -8  -5   1        121.86        170.39        36.48 o                         
  -7  -5   1      15791.56      15631.40       241.24 o                         
  -6  -5   1      18479.49      18078.37       241.40 o                         
  -5  -5   1       2784.14       2824.69        74.55 o                         
  -4  -5   1      20972.91      20815.77       213.47 o                         
  -3  -5   1      79800.20      81419.25       717.14 o                         
  -2  -5   1       8840.14       8911.80       101.15 o                         
  -1  -5   1        813.37        753.78        41.04 o                         
   0  -5   1      30489.39      29805.40       317.26 o                         
   1  -5   1      13626.71      13168.43       157.33 o                         
   2  -5   1       3691.12       3721.36        66.52 o                         
   3  -5   1        149.37        163.86        15.51 o                         
   4  -5   1       5209.76       5066.50        92.06 o                         
   5  -5   1         12.84         18.77        22.48 o                         
   6  -5   1       1111.34       1207.63        59.49 o                         
   7  -5   1        243.11        171.21        40.25 o                         
   8  -5   1        314.50        319.96        98.53 o                         
   9  -5   1        614.81        726.69       106.52 o                         
 -11  -4   1        214.90        134.37       101.30 o                         
 -10  -4   1       1875.77       2055.75       109.22 o                         
  -9  -4   1          5.88        -16.54        26.89 o                         
  -8  -4   1        326.12        339.25        32.69 o                         
  -7  -4   1       9850.77       9667.72       144.36 o                         
  -6  -4   1      12666.73      12571.43       160.21 o                         
  -5  -4   1       1981.27       1961.01        56.78 o                         
  -4  -4   1      11340.48      11311.42       128.05 o                         
  -3  -4   1      47127.28      47408.45       364.88 o                         
  -2  -4   1      15896.38      16183.38       157.91 o                         
  -1  -4   1       2226.40       2180.12        41.30 o                         
   0  -4   1       5857.31       5537.35        72.94 o                         
   1  -4   1       6687.04       6724.42        73.97 o                         
   2  -4   1         13.18         26.89         7.61 o                         
   3  -4   1        950.42        967.10        26.27 o                         
   4  -4   1       1981.76       1954.68        40.45 o                         
   5  -4   1        318.42        323.05        32.71 o                         
   6  -4   1        613.25        639.23        42.68 o                         
   7  -4   1       2232.79       2006.55       100.45 o                         
   8  -4   1       1683.49       1712.61        95.93 o                         
   9  -4   1         14.54         57.44        40.48 o                         
  10  -4   1        365.62        317.00        99.64 o                         
 -11  -3   1       2953.54       2937.69       280.23 o                         
 -10  -3   1       4023.17       3982.24       154.92 o                         
  -9  -3   1        462.88        498.54        68.49 o                         
  -8  -3   1        776.12        832.12        44.10 o                         
  -7  -3   1       2244.88       2341.71        65.89 o                         
  -6  -3   1        296.43        302.52        26.91 o                         
  -5  -3   1       1224.23       1213.36        34.65 o                         
  -4  -3   1        400.31        387.67        21.48 o                         
  -3  -3   1        125.40        124.56        10.86 o                         
  -2  -3   1        412.69        441.56        12.80 o                         
  -1  -3   1        799.50        883.77        19.33 o                         
   0  -3   1      27804.41      28134.99       273.79 o                         
   1  -3   1      20487.11      20994.70       135.05 o                         
   2  -3   1      10098.33      10511.46       120.27 o                         
   3  -3   1      32713.02      31572.64       244.38 o                         
   4  -3   1      58443.81      55718.70       536.23 o                         
   5  -3   1      16491.80      16382.36       171.38 o                         
   6  -3   1       4657.22       4708.02        90.84 o                         
   7  -3   1      16611.28      16762.51       254.82 o                         
   8  -3   1       8149.80       7936.02       201.16 o                         
   9  -3   1          7.57        -40.22        40.22 o                         
  10  -3   1         82.74        240.16       105.47 o                         
 -10  -2   1         30.54         33.49        43.35 o                         
  -9  -2   1         10.88         29.31        30.45 o                         
  -8  -2   1          1.90         26.64        23.57 o                         
  -7  -2   1       3594.22       3558.69        82.36 o                         
  -6  -2   1       1091.87       1051.66        42.99 o                         
  -5  -2   1        111.38        118.50        17.17 o                         
  -4  -2   1       1420.45       1470.89        37.48 o                         
  -3  -2   1      11089.52      11152.45       104.57 o                         
  -2  -2   1       3702.23       3938.54        36.42 o                         
  -1  -2   1        419.76        472.39        10.10 o                         
   0  -2   1      11160.80      10922.03        80.51 o                         
   1  -2   1       6673.80       6562.47        53.08 o                         
   2  -2   1       1289.05       1368.57        23.42 o                         
   3  -2   1      12634.26      12401.59       124.34 o                         
   4  -2   1      41242.25      40674.75       345.98 o                         
   5  -2   1       6670.50       6509.70        97.65 o                         
   6  -2   1       3335.80       3347.94        65.57 o                         
   7  -2   1      12538.35      13125.23       176.14 o                         
   8  -2   1       4631.56       4796.08       146.31 o                         
   9  -2   1         16.18         44.79        34.13 o                         
  10  -2   1          3.20        104.11       126.39 o                         
 -10  -1   1       1834.85       1907.00       103.37 o                         
  -9  -1   1        820.26        849.05        55.19 o                         
  -8  -1   1       7072.39       7250.26       140.51 o                         
  -7  -1   1      34286.27      34230.20       337.97 o                         
  -6  -1   1      18852.65      18818.92       210.38 o                         
  -5  -1   1      13695.39      13709.86       147.31 o                         
  -4  -1   1      48935.46      48279.59       344.66 o                         
  -3  -1   1      46046.61      46146.01       300.49 o                         
  -2  -1   1       2081.79       2082.50        22.45 o                         
  -1  -1   1       5599.76       5696.31        37.03 o                         
   0  -1   1       9570.45       9919.14        60.78 o                         
   1  -1   1       4108.92       4015.07        40.11 o                         
   2  -1   1       2584.67       2702.06        27.05 o                         
   3  -1   1         54.55         77.04         8.96 o                         
   4  -1   1         66.01        100.80         9.13 o                         
   5  -1   1         58.49         54.17        10.31 o                         
   6  -1   1       1038.65       1047.35        30.05 o                         
   7  -1   1       2067.40       2129.27        48.87 o                         
   8  -1   1       1894.21       1940.70        92.13 o                         
   9  -1   1        401.14        376.43        46.78 o                         
  10  -1   1       3730.43       4036.59       171.49 o                         
  11  -1   1       7290.14       7579.98       418.92 o                         
 -10   0   1        931.62        834.00       105.84 o                         
  -9   0   1         68.43         82.39        33.39 o                         
  -8   0   1       3754.43       3862.82       103.11 o                         
  -7   0   1      10341.10      10597.42       155.16 o                         
  -6   0   1       3012.39       3057.47        64.41 o                         
  -5   0   1       5664.14       5648.88        75.47 o                         
  -4   0   1      16423.09      16200.70       130.00 o                         
  -3   0   1      11658.70      11864.83        94.90 o                         
  -2   0   1       1604.43       1671.78        19.45 o                         
  -1   0   1       3849.35       3898.23        28.94 o                         
   1   0   1      11398.92      11457.77        92.41 o                         
   2   0   1        844.87        871.10        13.54 o                         
   3   0   1       2792.29       2742.89        35.15 o                         
   4   0   1      16235.45      16261.62       150.96 o                         
   5   0   1        214.61        255.16        15.88 o                         
   6   0   1        713.27        722.62        27.27 o                         
   7   0   1       8444.25       8380.10       103.53 o                         
   8   0   1       2969.80       3100.14        67.98 o                         
   9   0   1        382.64        373.33        50.76 o                         
  10   0   1       1453.83       1501.47       102.69 o                         
  11   0   1       5834.57       5758.65       248.40 o                         
 -10   1   1       1064.97        916.45       114.63 o                         
  -9   1   1         25.18         18.84        37.71 o                         
  -8   1   1        508.85        571.81        47.13 o                         
  -7   1   1        505.74        543.46        34.45 o                         
  -6   1   1        738.59        772.68        29.70 o                         
  -5   1   1          6.69         32.08         9.90 o                         
  -4   1   1        239.07        265.33        13.98 o                         
  -3   1   1       5268.36       5176.32        47.90 o                         
  -2   1   1       1298.57       1375.66        18.57 o                         
  -1   1   1      27650.25      27767.30       176.50 o                         
   0   1   1      40064.51      41310.46       476.86 o                         
   1   1   1      45710.35      47180.70       366.56 o                         
   2   1   1      31134.86      31828.41       211.54 o                         
   3   1   1      71087.93      72011.12       460.21 o                         
   4   1   1      56191.15      55678.13       373.88 o                         
   5   1   1       9678.00       9643.01       114.08 o                         
   6   1   1       7103.57       7049.98        93.77 o                         
   7   1   1       9369.12       9506.81       121.29 o                         
   8   1   1        995.36       1003.96        40.88 o                         
   9   1   1        320.62        349.60        31.13 o                         
  10   1   1          3.39         40.61        26.56 o                         
  11   1   1         27.39        -55.15        63.70 o                         
 -10   2   1         87.21         -1.57        68.06 o                         
  -9   2   1         18.89         55.46        55.65 o                         
  -8   2   1       5932.01       5874.52       171.74 o                         
  -7   2   1       7252.32       7326.38       194.72 o                         
  -6   2   1         53.63         62.57        12.41 o                         
  -5   2   1        174.33        185.53        17.97 o                         
  -4   2   1      12691.87      12532.74       112.70 o                         
  -3   2   1       1223.94       1217.67        25.62 o                         
  -2   2   1       7972.00       8346.91        79.90 o                         
  -1   2   1       8050.84       8118.03        79.89 o                         
   0   2   1      34892.82      34604.12       291.35 o                         
   1   2   1       1316.96       1383.51        24.67 o                         
   2   2   1         79.02         96.72         9.83 o                         
   3   2   1      45002.63      46615.59       376.52 o                         
   4   2   1       7327.20       7237.82       145.01 o                         
   5   2   1        680.55        638.06        23.37 o                         
   6   2   1       2250.79       2254.78        46.40 o                         
   7   2   1        640.65        714.93        33.25 o                         
   8   2   1        394.50        437.17        30.62 o                         
   9   2   1         98.96        114.69        27.53 o                         
  10   2   1       1685.05       1666.12       116.14 o                         
  11   2   1       2791.57       2796.37       186.84 o                         
  -9   3   1       1140.45       1094.97       122.02 o                         
  -8   3   1      14864.56      14592.12       293.13 o                         
  -7   3   1      28496.61      28979.37       382.82 o                         
  -6   3   1       6108.72       6165.19       113.73 o                         
  -5   3   1       6680.89       6554.37        88.12 o                         
  -4   3   1      32369.96      31693.40       270.71 o                         
  -3   3   1      12481.51      12376.58       126.53 o                         
  -2   3   1         34.78         49.95        12.76 o                         
  -1   3   1       2609.88       2456.01        51.47 o                         
   0   3   1       2392.59       2384.50        37.46 o                         
   1   3   1        185.90        238.81        13.52 o                         
   2   3   1          4.67         18.58        13.26 o                         
   3   3   1       1312.07       1391.89        37.29 o                         
   4   3   1       1061.95       1018.96        31.15 o                         
   5   3   1         37.62         42.18         7.85 o                         
   6   3   1       3025.62       3060.00        54.76 o                         
   7   3   1      15322.34      15080.87       159.55 o                         
   8   3   1       6180.88       6361.66       122.02 o                         
   9   3   1       3049.66       3123.38       100.70 o                         
  10   3   1      11052.52      10962.30       222.04 o                         
  11   3   1      10296.27      10785.12       316.04 o                         
  -9   4   1        479.15        541.41        72.53 o                         
  -8   4   1       2228.06       2196.19       136.80 o                         
  -7   4   1       3787.65       3592.02       131.19 o                         
  -6   4   1       3234.42       3173.10        81.56 o                         
  -5   4   1         82.82        121.21        16.74 o                         
  -4   4   1          0.78         42.48        45.76 o                         
  -3   4   1        538.44        536.82        28.93 o                         
  -2   4   1         75.59         78.28        14.47 o                         
  -1   4   1      11227.70      10949.24       107.23 o                         
   0   4   1      18046.07      17639.37       174.16 o                         
   1   4   1       2210.41       2313.29        64.11 o                         
   2   4   1        120.29        125.08        22.01 o                         
   3   4   1      22960.30      23026.38       235.85 o                         
   4   4   1       4216.84       4123.12        79.08 o                         
   5   4   1       2306.82       2374.50        58.81 o                         
   6   4   1       1049.46       1099.51        46.71 o                         
   7   4   1       5549.27       5757.09       107.45 o                         
   8   4   1         24.71         35.64        19.51 o                         
   9   4   1         63.76         41.14        30.02 o                         
  10   4   1       3481.27       3791.10       148.67 o                         
  11   4   1       2279.58       2254.95       168.22 o                         
  -9   5   1        663.39        634.99       124.54 o                         
  -8   5   1        113.10        225.86        63.35 o                         
  -7   5   1        283.26        354.56        50.13 o                         
  -6   5   1       1368.32       1444.17        73.34 o                         
  -5   5   1         16.38         24.26        18.94 o                         
  -4   5   1      17004.76      16804.51       177.35 o                         
  -3   5   1       6598.81       6437.32        95.11 o                         
  -2   5   1       1519.57       1507.50        44.79 o                         
  -1   5   1      59510.68      58901.93       435.79 o                         
   0   5   1      83641.74      82209.98       659.49 o                         
   1   5   1      18852.82      18691.46       236.86 o                         
   2   5   1      22160.66      22350.41       313.18 o                         
   3   5   1      64553.45      64867.56       671.91 o                         
   4   5   1      13101.55      13254.57       202.38 o                         
   5   5   1        552.69        549.59        67.52 o                         
   6   5   1       1963.97       1951.97        58.40 o                         
   7   5   1       2420.57       2578.77        74.59 o                         
   8   5   1        499.75        542.33        46.15 o                         
   9   5   1        731.23        734.34        53.96 o                         
  10   5   1         73.71         54.43        38.56 o                         
  11   5   1        412.41        446.88        65.39 o                         
  -8   6   1       4327.28       4532.67       277.29 o                         
  -7   6   1       4062.92       4192.07       192.24 o                         
  -6   6   1         53.66         37.80        33.38 o                         
  -5   6   1         89.12        116.01        27.95 o                         
  -4   6   1       6749.34       6834.89       104.19 o                         
  -3   6   1        750.30        702.21        37.79 o                         
  -2   6   1        464.06        443.17        27.73 o                         
  -1   6   1       2919.51       2926.13        55.32 o                         
   0   6   1      10794.44      10463.87       122.37 o                         
   1   6   1       2259.55       2200.00        67.45 o                         
   2   6   1       1995.92       1989.28        74.13 o                         
   3   6   1       1764.61       1654.70        79.43 o                         
   4   6   1       2451.90       2399.16        45.96 o                         
   5   6   1          8.03         57.58        27.44 o                         
   6   6   1       3115.33       3101.56       100.65 o                         
   7   6   1       4816.29       4713.91       131.70 o                         
   8   6   1        602.95        761.51        58.86 o                         
   9   6   1       2161.70       2253.89        93.72 o                         
  10   6   1       6121.79       6319.02       166.49 o                         
  11   6   1       1458.30       1080.83       118.89 o                         
  -7   7   1       5286.89       5023.75       218.51 o                         
  -6   7   1       3589.30       3851.52       182.06 o                         
  -5   7   1       2695.76       2791.33       104.33 o                         
  -4   7   1        849.78        931.02        55.91 o                         
  -3   7   1        215.29        215.21        23.86 o                         
  -2   7   1       3044.81       2957.96        83.26 o                         
  -1   7   1       1157.81       1164.36        37.13 o                         
   0   7   1       1843.54       1805.96        48.55 o                         
   1   7   1       2700.39       2657.86        80.54 o                         
   2   7   1         16.07         43.08        30.80 o                         
   3   7   1      15124.89      14653.80       164.73 o                         
   4   7   1       1821.38       1857.28        54.80 o                         
   5   7   1         68.79         38.23        26.97 o                         
   6   7   1      12950.75      12506.15       229.04 o                         
   7   7   1      22872.94      23241.69       353.95 o                         
   8   7   1       3414.73       3410.78       122.80 o                         
   9   7   1       4215.49       4147.00       129.74 o                         
  10   7   1      15169.42      15519.84       299.40 o                         
  11   7   1       5353.81       5613.28       269.38 o                         
  -7   8   1         21.67        100.75        92.70 o                         
  -6   8   1        155.28         72.60        98.46 o                         
  -5   8   1        243.18        266.13        56.33 o                         
  -4   8   1       8368.56       8159.58       183.54 o                         
  -3   8   1       4158.93       4110.05       127.31 o                         
  -2   8   1       1976.24       1959.96        71.14 o                         
  -1   8   1      16500.05      17405.33       180.45 o                         
   0   8   1      17691.50      17893.35       204.79 o                         
   1   8   1        394.45        380.95        28.10 o                         
   2   8   1        374.75        466.88        50.99 o                         
   3   8   1       9499.86       9520.47       156.74 o                         
   4   8   1        296.88        284.66        37.79 o                         
   5   8   1        961.52        963.74        86.41 o                         
   6   8   1        841.83        892.36        94.46 o                         
   7   8   1       2706.84       2660.26       107.17 o                         
   8   8   1          4.60         34.83        31.48 o                         
   9   8   1        106.35        122.40        37.37 o                         
  10   8   1       1016.58       1056.88        73.56 o                         
  11   8   1        220.28        170.78        79.08 o                         
  -6   9   1          3.49         34.92        67.82 o                         
  -5   9   1       3730.55       3581.38       180.78 o                         
  -4   9   1      10630.02      10613.24       269.23 o                         
  -3   9   1       4404.35       4350.45       151.71 o                         
  -2   9   1      11548.89      11600.85       196.17 o                         
  -1   9   1      25833.28      27231.43       374.49 o                         
   0   9   1      21142.96      21462.16       272.07 o                         
   1   9   1      10652.40      10584.35       199.21 o                         
   2   9   1      13406.94      13298.41       260.76 o                         
   3   9   1       5914.66       6131.96       136.39 o                         
   4   9   1       2280.56       2382.52        74.25 o                         
   5   9   1         89.84         88.25        29.85 o                         
   6   9   1         57.64         48.16        31.98 o                         
   7   9   1        518.61        577.05        58.45 o                         
   8   9   1         23.28        -18.86        34.58 o                         
   9   9   1        293.68        324.09        49.93 o                         
  10   9   1       1601.24       1432.34       133.05 o                         
  -5  10   1        890.68        954.02       102.25 o                         
  -4  10   1        866.45        770.99        97.86 o                         
  -3  10   1         76.62         89.22        38.10 o                         
  -2  10   1       1178.13       1264.01        91.42 o                         
  -1  10   1        552.74        510.60        48.66 o                         
   0  10   1        161.26        172.87        54.97 o                         
   1  10   1        440.27        440.04        45.19 o                         
   2  10   1          4.16         21.71        28.57 o                         
   3  10   1       3433.56       3325.68       103.92 o                         
   4  10   1       1019.83       1056.67        69.18 o                         
   5  10   1        281.60        316.63        45.43 o                         
   6  10   1       8006.31       8028.68       200.20 o                         
   7  10   1       8556.87       8360.81       212.38 o                         
   8  10   1        295.06        298.29        81.41 o                         
   9  10   1       1719.18       1697.14       102.41 o                         
  -4  11   1        139.33         35.01        60.33 o                         
  -3  11   1        135.07        136.14        73.60 o                         
  -2  11   1          0.05         19.92        46.56 o                         
  -1  11   1       1404.28       1470.48        75.63 o                         
   0  11   1        316.57        272.62        33.47 o                         
   1  11   1        156.26        173.21        41.16 o                         
   2  11   1       1857.62       1992.45       106.30 o                         
   3  11   1       7406.67       7263.90       225.38 o                         
   4  11   1       2169.64       2216.97       132.80 o                         
   5  11   1       3745.25       3678.63       134.75 o                         
   6  11   1      12160.05      12294.65       265.79 o                         
   7  11   1       9063.08       9047.37       230.40 o                         
   8  11   1       2915.84       3057.06       135.13 o                         
  -3  12   1       1186.51       1062.84       156.36 o                         
  -2  12   1       5138.75       5104.62       176.48 o                         
  -1  12   1       8957.59       9523.13       378.01 o                         
   0  12   1       1898.03       1968.50       102.25 o                         
   1  12   1         18.28         28.31        31.65 o                         
   2  12   1       3542.73       3345.96       122.43 o                         
   3  12   1        642.10        618.43        58.94 o                         
   4  12   1        366.06        378.58        45.78 o                         
   5  12   1         72.42        120.24        37.24 o                         
   6  12   1       1103.32       1111.07        82.25 o                         
   7  12   1         71.11         92.41        40.35 o                         
  -1  13   1       8297.05       8397.92       349.91 o                         
   0  13   1       3005.75       3253.61       601.83 o                         
   1  13   1        897.54        945.21        76.09 o                         
   2  13   1        934.95       1056.10        90.82 o                         
   3  13   1        245.82        214.01        85.47 o                         
   4  13   1          6.35         -1.86        30.93 o                         
   5  13   1        114.24        134.46        37.55 o                         
   6  13   1        621.12        556.51        80.27 o                         
   0  14   1          8.17         36.26        67.78 o                         
   2  14   1       5192.61       4717.86       238.75 o                         
   3  14   1       5174.35       5222.38       253.83 o                         
   4  14   1        781.21        752.17       145.12 o                         
   5  14   1       4138.95       3914.80       224.19 o                         
  -5 -13   2       5579.32       5109.03       354.89 o                         
  -4 -13   2       1778.43       1559.38       380.92 o                         
  -3 -13   2       8035.23       7803.70       249.49 o                         
  -2 -13   2       6751.70       6685.46       240.91 o                         
  -1 -13   2        445.35        438.35        96.99 o                         
   0 -13   2        323.66        282.35        85.13 o                         
   1 -13   2       1317.73       1987.28       193.23 o                         
  -6 -12   2       3184.65       3249.87       195.01 o                         
  -5 -12   2        763.39        638.37        59.83 o                         
  -4 -12   2         27.76         21.88        37.54 o                         
  -3 -12   2        758.73        651.24        66.13 o                         
  -2 -12   2          8.37        -20.76        34.16 o                         
  -1 -12   2        657.51        660.50        71.44 o                         
   0 -12   2        973.19        908.90        82.51 o                         
   1 -12   2       2160.88       2297.50       130.20 o                         
   2 -12   2       2790.71       2910.20       147.61 o                         
   3 -12   2       1331.55       1605.21       173.26 o                         
  -7 -11   2          4.70         18.38        37.37 o                         
  -6 -11   2         33.23         91.65        39.08 o                         
  -5 -11   2          0.51         28.47        31.53 o                         
  -4 -11   2        118.45         83.76        30.40 o                         
  -3 -11   2       1591.69       1585.08        79.47 o                         
  -2 -11   2       1770.36       1696.56        81.35 o                         
  -1 -11   2        654.11        676.52        56.68 o                         
   0 -11   2       5373.49       5500.56       220.48 o                         
   1 -11   2      15237.67      15491.75       337.87 o                         
   2 -11   2       7914.56       8406.79       439.88 o                         
   3 -11   2       5838.72       5886.86       209.32 o                         
   4 -11   2      11603.28      11818.97       460.24 o                         
   5 -11   2       6676.80       6534.23       459.89 o                         
  -8 -10   2        282.13        192.24        57.59 o                         
  -7 -10   2       3851.58       3885.91       134.85 o                         
  -6 -10   2       9281.19       9551.32       209.30 o                         
  -5 -10   2        335.68        276.36        39.72 o                         
  -4 -10   2         39.21         32.29        32.59 o                         
  -3 -10   2       6682.14       6695.66       156.82 o                         
  -2 -10   2       1978.44       2013.76        72.82 o                         
  -1 -10   2       1093.75       1204.96        58.48 o                         
   0 -10   2        319.41        351.49        41.24 o                         
   1 -10   2       6122.01       6265.37       227.96 o                         
   2 -10   2         35.68         83.88        45.75 o                         
   3 -10   2         69.68         65.88        47.04 o                         
   4 -10   2       2045.67       2053.48       139.90 o                         
   5 -10   2        895.69        817.92       137.86 o                         
  -9  -9   2       4972.19       5241.16       369.26 o                         
  -8  -9   2       1428.38       1579.57        96.94 o                         
  -7  -9   2       7534.20       7461.11       202.12 o                         
  -6  -9   2      17810.95      17604.69       317.91 o                         
  -5  -9   2       5161.51       5152.21       155.89 o                         
  -4  -9   2       1499.12       1444.31        70.99 o                         
  -3  -9   2       6818.06       6729.01       129.51 o                         
  -2  -9   2       3229.82       3223.99        83.26 o                         
  -1  -9   2         16.86         37.55        25.42 o                         
   0  -9   2          2.87         19.31        27.13 o                         
   1  -9   2        178.23        218.15        32.79 o                         
   2  -9   2         83.02        149.46        46.37 o                         
   3  -9   2        249.05        205.36        52.50 o                         
   4  -9   2        605.50        566.23        67.77 o                         
   5  -9   2        760.75        613.65       123.42 o                         
   6  -9   2        370.22        176.19       144.48 o                         
  -9  -8   2        398.31        399.25        57.22 o                         
  -8  -8   2        960.96       1107.47        80.26 o                         
  -7  -8   2        399.46        380.64        50.40 o                         
  -6  -8   2        203.61        161.93        37.33 o                         
  -5  -8   2          9.83         42.34        28.87 o                         
  -4  -8   2         28.23         33.22        29.23 o                         
  -3  -8   2       6106.20       6088.94       116.14 o                         
  -2  -8   2       4560.70       4671.76        95.10 o                         
  -1  -8   2       3513.04       3437.45        87.58 o                         
   0  -8   2      11940.24      11911.11       165.47 o                         
   1  -8   2      20595.03      21255.82       245.85 o                         
   2  -8   2       4486.30       4464.32        99.89 o                         
   3  -8   2        879.02        795.93        56.96 o                         
   4  -8   2       7456.20       7090.97       233.17 o                         
   5  -8   2       2410.03       2230.53       119.61 o                         
   6  -8   2        558.73        665.36        82.04 o                         
   7  -8   2        123.20        463.77       106.64 o                         
 -10  -7   2         19.03         81.62       126.05 o                         
  -9  -7   2          5.24         24.36        31.73 o                         
  -8  -7   2        601.09        527.20        49.88 o                         
  -7  -7   2         12.31         43.61        30.60 o                         
  -6  -7   2        925.13        935.46        64.12 o                         
  -5  -7   2        291.05        288.05        39.50 o                         
  -4  -7   2         42.97         46.29        19.61 o                         
  -3  -7   2      15431.78      15188.21       207.06 o                         
  -2  -7   2      10942.14      10723.17       146.03 o                         
  -1  -7   2       3503.27       3649.58        84.65 o                         
   0  -7   2      24593.68      24396.59       322.77 o                         
   1  -7   2      46655.36      46441.18       397.61 o                         
   2  -7   2       8326.40       8059.48       161.82 o                         
   3  -7   2       7050.75       7333.77       155.50 o                         
   4  -7   2      17934.12      17286.64       355.10 o                         
   5  -7   2       5735.72       5752.40       153.84 o                         
   6  -7   2         50.13        109.40        40.31 o                         
   7  -7   2         52.39        -25.15        42.86 o                         
   8  -7   2        200.79        116.83       113.89 o                         
 -10  -6   2       6646.98       6471.78       229.14 o                         
  -9  -6   2       2519.46       2634.22       109.02 o                         
  -8  -6   2       2127.21       2241.79        91.65 o                         
  -7  -6   2       9355.50       9719.05       188.66 o                         
  -6  -6   2       6190.87       6237.48       157.38 o                         
  -5  -6   2         15.17         54.90        19.49 o                         
  -4  -6   2        373.59        408.51        28.51 o                         
  -3  -6   2       4554.73       4580.65        93.46 o                         
  -2  -6   2        469.90        467.09        23.82 o                         
  -1  -6   2        902.33        907.97        40.01 o                         
   0  -6   2       2010.44       2109.33        59.45 o                         
   1  -6   2       3255.65       3211.26        67.20 o                         
   2  -6   2        134.32        139.63        15.94 o                         
   3  -6   2        204.53        195.90        18.33 o                         
   4  -6   2        214.44        287.56        36.59 o                         
   5  -6   2       1207.58       1255.95        56.59 o                         
   6  -6   2       1267.45       1284.97        71.80 o                         
   7  -6   2       5745.90       5815.66       184.81 o                         
   8  -6   2       7321.33       7202.31       259.10 o                         
 -10  -5   2       8509.24       8419.01       229.79 o                         
  -9  -5   2       2291.28       2299.78        98.30 o                         
  -8  -5   2       4276.86       4566.33       129.10 o                         
  -7  -5   2      10231.91      10091.32       172.61 o                         
  -6  -5   2       6199.03       6141.88       118.64 o                         
  -5  -5   2        195.67        270.08        27.19 o                         
  -4  -5   2       2556.25       2643.28        72.91 o                         
  -3  -5   2        408.14        412.31        31.28 o                         
  -2  -5   2        247.79        270.46        19.70 o                         
  -1  -5   2         56.48         24.15        15.33 o                         
   0  -5   2        260.16        260.82        29.34 o                         
   1  -5   2       4896.80       4880.81        84.53 o                         
   2  -5   2        492.50        507.51        18.10 o                         
   3  -5   2        392.61        379.46        16.39 o                         
   4  -5   2       9784.78       9484.40       142.06 o                         
   5  -5   2       3346.02       3432.72        87.73 o                         
   6  -5   2         45.82        124.64        33.80 o                         
   7  -5   2       7850.03       7703.24       205.85 o                         
   8  -5   2      17127.36      16855.09       400.57 o                         
   9  -5   2       2938.07       2806.67       152.67 o                         
 -10  -4   2       1277.66       1336.70        81.68 o                         
  -9  -4   2        675.89        667.74        64.42 o                         
  -8  -4   2         81.31         78.17        26.45 o                         
  -7  -4   2          6.23          5.27        21.39 o                         
  -6  -4   2        623.06        636.63        36.49 o                         
  -5  -4   2       2132.46       2083.14        45.30 o                         
  -4  -4   2      12844.20      12776.37       131.70 o                         
  -3  -4   2      33716.41      33231.22       245.71 o                         
  -2  -4   2      22361.55      22146.16       166.31 o                         
  -1  -4   2      19320.47      19738.27       170.43 o                         
   0  -4   2      37415.33      37055.65       377.36 o                         
   1  -4   2      36748.52      36285.05       243.38 o                         
   2  -4   2       1342.68       1330.95        26.49 o                         
   3  -4   2       2458.17       2542.55        49.55 o                         
   4  -4   2       8597.68       8347.42       116.59 o                         
   5  -4   2        443.87        467.08        32.23 o                         
   6  -4   2       1415.84       1423.94        62.54 o                         
   7  -4   2         88.26         66.76        26.76 o                         
   8  -4   2        589.71        539.77        69.24 o                         
   9  -4   2         22.48         11.73        45.22 o                         
  10  -4   2         19.52         91.47        65.75 o                         
 -11  -3   2        589.32        545.05       128.33 o                         
 -10  -3   2        429.38        423.85        69.73 o                         
  -9  -3   2        857.77        811.84        55.12 o                         
  -8  -3   2          0.47         17.74        35.61 o                         
  -7  -3   2       3652.18       3772.49        93.92 o                         
  -6  -3   2        578.23        607.32        34.85 o                         
  -5  -3   2       1218.54       1225.01        37.90 o                         
  -4  -3   2      12062.60      11989.55       133.90 o                         
  -3  -3   2      36014.63      35506.71       294.29 o                         
  -2  -3   2       6782.77       6757.36        64.17 o                         
  -1  -3   2      14604.41      14360.65       107.47 o                         
   0  -3   2      93614.10      95608.34       859.32 o                         
   1  -3   2      25225.46      25157.50       211.68 o                         
   2  -3   2       5677.12       5814.37        54.08 o                         
   3  -3   2       9419.12       9224.40        95.54 o                         
   4  -3   2       4385.07       4478.45        75.99 o                         
   5  -3   2         21.11         10.41        19.19 o                         
   6  -3   2          6.12          3.82        17.08 o                         
   7  -3   2        727.73        821.08        58.37 o                         
   8  -3   2       1375.97       1378.98        97.86 o                         
   9  -3   2        119.75         85.55        45.83 o                         
  10  -3   2        539.22        594.96        74.70 o                         
 -10  -2   2      10525.77      10992.65       272.86 o                         
  -9  -2   2        601.98        607.04        69.06 o                         
  -8  -2   2       1897.30       1876.07        67.77 o                         
  -7  -2   2      11467.52      11443.01       174.63 o                         
  -6  -2   2       2941.46       2890.82        66.99 o                         
  -5  -2   2       1383.84       1336.18        43.39 o                         
  -4  -2   2       2956.32       2992.47        52.58 o                         
  -3  -2   2       3931.87       3881.73        57.32 o                         
  -2  -2   2        188.77        202.70        11.47 o                         
  -1  -2   2        985.00       1047.70        17.09 o                         
   0  -2   2         11.12         27.39         7.48 o                         
   1  -2   2        765.00        786.62        15.28 o                         
   2  -2   2        761.19        755.84        13.70 o                         
   3  -2   2       4797.16       5050.46        64.40 o                         
   4  -2   2      20829.21      21027.94       194.32 o                         
   5  -2   2       9814.47       9728.52       119.66 o                         
   6  -2   2       6599.44       6564.63       122.15 o                         
   7  -2   2      21070.32      21144.63       273.61 o                         
   8  -2   2      16944.79      17096.47       353.11 o                         
   9  -2   2       1433.45       1425.28       138.16 o                         
  10  -2   2       1549.62       1401.91       110.96 o                         
 -10  -1   2       5530.69       5447.27       176.47 o                         
  -9  -1   2       2882.56       2901.78       110.34 o                         
  -8  -1   2        665.45        664.84        44.07 o                         
  -7  -1   2       1859.31       1813.58        59.16 o                         
  -6  -1   2        364.12        370.06        28.70 o                         
  -5  -1   2         82.10         83.88        17.14 o                         
  -4  -1   2       2274.19       2228.22        49.99 o                         
  -3  -1   2       4708.57       4777.94        59.17 o                         
  -2  -1   2       1087.19       1170.98        21.94 o                         
  -1  -1   2       1024.61       1108.26        14.71 o                         
   0  -1   2      16270.66      16454.07       137.01 o                         
   1  -1   2       4337.85       4301.72        36.21 o                         
   2  -1   2       6448.06       6764.90        67.20 o                         
   3  -1   2      11518.19      11551.51       107.11 o                         
   4  -1   2      23647.10      23488.95       198.63 o                         
   5  -1   2       2859.59       2862.91        54.56 o                         
   6  -1   2       3690.97       3728.31        77.27 o                         
   7  -1   2      18332.84      18279.19       227.34 o                         
   8  -1   2      12303.46      12618.51       191.74 o                         
   9  -1   2       2213.17       2352.24        89.98 o                         
  10  -1   2       2633.19       2731.15       145.74 o                         
  11  -1   2       1853.24       1862.90       203.96 o                         
 -10   0   2         26.22         -2.76        63.26 o                         
  -9   0   2        857.99        876.58        76.39 o                         
  -8   0   2        414.94        428.93        47.67 o                         
  -7   0   2      12158.49      12142.39       173.84 o                         
  -6   0   2       5664.86       5621.95        93.20 o                         
  -5   0   2       2083.06       2154.78        46.02 o                         
  -4   0   2      54780.00      54514.45       369.64 o                         
  -3   0   2      64850.85      63744.23       388.64 o                         
  -2   0   2      16872.27      17225.13       131.98 o                         
  -1   0   2      22335.09      22642.99       115.89 o                         
   0   0   2      89679.22      89587.59       538.69 o                         
   1   0   2       8192.44       8274.29        65.85 o                         
   2   0   2         75.69         99.85         7.78 o                         
   3   0   2       2026.87       2034.76        31.56 o                         
   4   0   2       5351.63       5425.72        62.32 o                         
   5   0   2       1291.20       1313.14        30.23 o                         
   6   0   2        264.10        296.54        18.40 o                         
   7   0   2        743.46        836.81        39.27 o                         
   8   0   2        132.77        144.05        18.92 o                         
   9   0   2        423.41        370.35        33.76 o                         
  10   0   2        195.76        176.34        38.84 o                         
  11   0   2       1027.03        758.76       128.78 o                         
 -10   1   2       1171.94        968.24       151.36 o                         
  -9   1   2        463.80        553.33        71.06 o                         
  -8   1   2        183.32        225.92        41.21 o                         
  -7   1   2       7286.08       7250.41       131.86 o                         
  -6   1   2       2652.71       2702.30        64.80 o                         
  -5   1   2        341.96        390.73        21.24 o                         
  -4   1   2      21067.36      20788.49       177.03 o                         
  -3   1   2      28240.24      28129.65       217.81 o                         
  -2   1   2       7951.06       8219.65        91.56 o                         
  -1   1   2      10139.90      10249.64        73.45 o                         
   0   1   2      17788.53      18382.00       139.25 o                         
   1   1   2       9210.55       9213.99        69.28 o                         
   2   1   2       1358.28       1504.68        22.07 o                         
   3   1   2       1093.10       1202.64        34.79 o                         
   4   1   2       1181.67       1163.89        27.32 o                         
   5   1   2         84.03         89.34        11.00 o                         
   6   1   2       2382.98       2405.07        54.64 o                         
   7   1   2       5688.72       5818.14        89.60 o                         
   8   1   2        480.21        459.18        28.55 o                         
   9   1   2         38.28         53.54        20.57 o                         
  10   1   2       1537.71       1512.81        79.15 o                         
  11   1   2       2231.84       2091.62       167.60 o                         
  -9   2   2       1476.46       1559.28       110.64 o                         
  -8   2   2       2026.36       2005.69       108.85 o                         
  -7   2   2       1415.36       1411.05        64.56 o                         
  -6   2   2        378.01        432.44        31.78 o                         
  -5   2   2       2317.29       2290.25        55.12 o                         
  -4   2   2        173.87        208.09        18.14 o                         
  -3   2   2          0.59         26.97        12.89 o                         
  -2   2   2       6426.32       6521.70        71.46 o                         
  -1   2   2        873.95        829.09        21.78 o                         
   0   2   2      28073.73      28642.63       247.66 o                         
   1   2   2       9487.41       9638.54        89.49 o                         
   2   2   2       3330.68       3355.84        38.51 o                         
   3   2   2      71457.92      72927.75       525.77 o                         
   4   2   2      73519.36      75200.80       654.91 o                         
   5   2   2       9413.00       9205.99       117.50 o                         
   6   2   2      13460.39      13420.31       188.60 o                         
   7   2   2      42622.67      42865.07       372.91 o                         
   8   2   2       8647.94       8879.90       120.31 o                         
   9   2   2         69.39         99.48        20.82 o                         
  10   2   2       3512.64       3593.87       115.90 o                         
  11   2   2       1747.73       1733.88       105.98 o                         
  -9   3   2        281.39        434.64        86.05 o                         
  -8   3   2         11.61         26.38        55.46 o                         
  -7   3   2       2339.21       2433.96        85.34 o                         
  -6   3   2        638.88        685.85        40.74 o                         
  -5   3   2        114.48        111.66        21.97 o                         
  -4   3   2       8045.40       7846.45       100.67 o                         
  -3   3   2       5331.42       5094.34        73.39 o                         
  -2   3   2       1127.30       1062.06        28.49 o                         
  -1   3   2       1023.79       1152.02        28.36 o                         
   0   3   2      21811.62      21182.98       194.84 o                         
   1   3   2        120.23        177.85        13.57 o                         
   2   3   2       1269.52       1278.32        24.92 o                         
   3   3   2      13001.73      12675.77       126.55 o                         
   4   3   2      29334.02      29279.25       256.86 o                         
   5   3   2       3063.10       3148.99        64.25 o                         
   6   3   2       7548.79       7643.44        95.14 o                         
   7   3   2      16931.49      17061.27       172.93 o                         
   8   3   2       3914.52       4215.23        87.46 o                         
   9   3   2        306.47        351.64        35.64 o                         
  10   3   2        160.59        227.60        44.64 o                         
  11   3   2         28.02         17.94        41.54 o                         
  -8   4   2       7140.88       7299.52       210.00 o                         
  -7   4   2      14265.30      13940.97       253.50 o                         
  -6   4   2       8647.89       8468.80       159.05 o                         
  -5   4   2      17908.59      17823.69       219.34 o                         
  -4   4   2      39760.05      39382.51       356.46 o                         
  -3   4   2      24570.22      24012.13       223.88 o                         
  -2   4   2       9241.09       9067.32       121.76 o                         
  -1   4   2      13490.03      13296.24       269.85 o                         
   0   4   2      11343.93      10955.92       123.20 o                         
   1   4   2       1562.91       1549.10        45.30 o                         
   2   4   2        125.26        152.14        15.75 o                         
   3   4   2         83.19        132.18        16.29 o                         
   4   4   2        101.23         91.61        15.36 o                         
   5   4   2        386.15        391.36        21.83 o                         
   6   4   2        348.56        346.17        24.46 o                         
   7   4   2       2281.69       2440.67        61.44 o                         
   8   4   2        316.05        319.11        27.00 o                         
   9   4   2        147.24        131.98        30.34 o                         
  10   4   2       5274.23       5171.67       165.25 o                         
  11   4   2       4829.50       4830.18       168.98 o                         
  -8   5   2       2583.24       2610.55       180.36 o                         
  -7   5   2       3589.95       3589.00       141.11 o                         
  -6   5   2        822.92        943.36        68.58 o                         
  -5   5   2       6404.82       6218.37       120.18 o                         
  -4   5   2       9170.96       9212.22       125.27 o                         
  -3   5   2       4868.97       4752.14        84.86 o                         
  -2   5   2       3748.57       3814.06        74.07 o                         
  -1   5   2       1924.76       1908.25        38.84 o                         
   0   5   2       1323.20       1361.78        36.29 o                         
   1   5   2        627.71        656.91        29.31 o                         
   2   5   2        228.16        237.24        27.55 o                         
   3   5   2      16456.97      16243.89       223.95 o                         
   4   5   2       8775.87       8760.82       123.22 o                         
   5   5   2        680.99        671.24        38.44 o                         
   6   5   2       2572.51       2558.20        75.85 o                         
   7   5   2      10978.26      10947.04       165.58 o                         
   8   5   2         21.10         14.80        29.87 o                         
   9   5   2        492.43        522.10        46.73 o                         
  10   5   2       4241.73       4305.53       153.31 o                         
  11   5   2       2200.85       2080.96       113.58 o                         
  -8   6   2        319.07        300.82       120.93 o                         
  -7   6   2        241.54         95.19        68.82 o                         
  -6   6   2        556.09        540.96        49.97 o                         
  -5   6   2        137.01         81.75        25.86 o                         
  -4   6   2        962.06       1019.82        41.95 o                         
  -3   6   2          9.21         38.40        15.64 o                         
  -2   6   2         15.97         11.07        15.20 o                         
  -1   6   2       7528.13       7303.39        92.34 o                         
   0   6   2      27145.80      26702.59       242.31 o                         
   1   6   2       7447.42       7513.44       135.05 o                         
   2   6   2      19497.06      19090.07       238.49 o                         
   3   6   2      62361.04      62501.82       758.42 o                         
   4   6   2      41592.66      42666.18       424.89 o                         
   5   6   2       8096.30       8003.57       159.24 o                         
   6   6   2      16271.54      16602.98       261.75 o                         
   7   6   2      15033.77      14856.26       253.89 o                         
   8   6   2        812.67        837.93        59.36 o                         
   9   6   2         40.99         63.41        29.18 o                         
  10   6   2        129.85        151.86        47.85 o                         
  11   6   2         31.08        -11.37        46.17 o                         
  -7   7   2       2978.97       3102.60       175.94 o                         
  -6   7   2         44.42         82.26        38.80 o                         
  -5   7   2       2553.91       2784.65       102.23 o                         
  -4   7   2       7938.78       7782.33       151.76 o                         
  -3   7   2         42.08         52.20        16.93 o                         
  -2   7   2       1484.06       1482.56        60.64 o                         
  -1   7   2       6591.99       6607.27        92.20 o                         
   0   7   2       3994.74       3967.79        71.51 o                         
   1   7   2        453.34        418.38        31.93 o                         
   2   7   2       3046.40       2945.12        78.63 o                         
   3   7   2      11950.83      11332.54       210.91 o                         
   4   7   2       1568.45       1564.72        68.51 o                         
   5   7   2       2500.16       2489.65        89.30 o                         
   6   7   2       4351.12       4273.75       122.79 o                         
   7   7   2        146.58         94.02        35.58 o                         
   8   7   2         93.59        114.52        34.07 o                         
   9   7   2         22.94          2.89        32.84 o                         
  10   7   2       1613.93       1732.24        88.06 o                         
  11   7   2       1857.56       1816.79       176.87 o                         
  -7   8   2      10892.17       9861.53       578.81 o                         
  -6   8   2       3371.94       3363.91       222.32 o                         
  -5   8   2      11223.06      10798.65       257.90 o                         
  -4   8   2      17778.71      16868.69       287.85 o                         
  -3   8   2       5751.20       5685.97       103.89 o                         
  -2   8   2        829.06        830.49        38.84 o                         
  -1   8   2       3070.43       3261.42        83.35 o                         
   0   8   2       1004.76       1007.73        35.97 o                         
   1   8   2         33.90         62.67        17.25 o                         
   2   8   2        126.01         95.20        20.99 o                         
   3   8   2        357.25        362.65        27.87 o                         
   4   8   2        243.12        307.74        38.99 o                         
   5   8   2         29.20         35.75        27.67 o                         
   6   8   2       3508.64       3638.14       125.35 o                         
   7   8   2       5479.70       5420.07       152.15 o                         
   8   8   2       1456.89       1507.17        84.12 o                         
   9   8   2       2761.96       2740.56       118.10 o                         
  10   8   2       9398.97       9581.10       217.15 o                         
  11   8   2       4417.82       4075.30       286.42 o                         
  -6   9   2       1394.50       1168.33       200.75 o                         
  -5   9   2        267.34        129.00        47.36 o                         
  -4   9   2         13.25         34.19        45.46 o                         
  -3   9   2        797.79        853.16        60.84 o                         
  -2   9   2         24.49         42.92        23.46 o                         
  -1   9   2       6560.67       6712.11       174.24 o                         
   0   9   2       5778.21       5919.81       112.07 o                         
   1   9   2         60.60         55.01        21.18 o                         
   2   9   2       8026.52       8133.49       156.10 o                         
   3   9   2      16663.05      16638.94       318.12 o                         
   4   9   2        228.63        243.38        36.76 o                         
   5   9   2        152.15        190.78        48.42 o                         
   6   9   2       4976.84       4880.62       144.38 o                         
   7   9   2       1517.64       1585.93        86.15 o                         
   8   9   2        411.91        423.93        75.56 o                         
   9   9   2        493.79        483.04        58.80 o                         
  10   9   2       2022.13       2123.26       113.47 o                         
  11   9   2        730.05        700.30       131.26 o                         
  -5  10   2        717.89        459.52       132.23 o                         
  -4  10   2       4195.15       4158.38       160.17 o                         
  -3  10   2         75.00        141.14        47.14 o                         
  -2  10   2        693.47        745.71        58.45 o                         
  -1  10   2      25384.90      26584.91       398.06 o                         
   0  10   2      16767.44      17132.07       334.28 o                         
   1  10   2       5096.50       5025.11       117.69 o                         
   2  10   2      17905.96      17906.48       329.89 o                         
   3  10   2      29947.30      30184.05       477.39 o                         
   4  10   2       6442.35       6389.39       165.84 o                         
   5  10   2       2571.50       2551.56       105.91 o                         
   6  10   2       5474.64       5631.76       164.62 o                         
   7  10   2       1038.29       1130.04        92.08 o                         
   8  10   2         21.85          4.95        37.06 o                         
   9  10   2          7.30        -23.44        33.24 o                         
  10  10   2        175.06        191.55        82.86 o                         
  -4  11   2       2925.42       2756.62       186.47 o                         
  -3  11   2         52.87        -26.94        67.61 o                         
  -2  11   2         36.72         24.16        38.12 o                         
  -1  11   2       1970.22       2020.46       124.66 o                         
   0  11   2       1228.12       1364.14        67.78 o                         
   1  11   2        670.24        655.50        65.39 o                         
   2  11   2        954.19       1033.32        67.96 o                         
   3  11   2        938.47        920.58        73.69 o                         
   4  11   2        693.40        631.55        56.47 o                         
   5  11   2         89.27        137.17        51.12 o                         
   6  11   2       1327.23       1323.25       105.09 o                         
   7  11   2        917.70        860.70        73.84 o                         
   8  11   2        419.60        504.85        60.22 o                         
   9  11   2       1805.37       1677.54       194.91 o                         
  -3  12   2       1719.28       1697.02       192.15 o                         
  -2  12   2        380.42        133.91        63.93 o                         
  -1  12   2        493.42        568.41        87.17 o                         
   0  12   2          2.06         11.36        41.62 o                         
   1  12   2        984.68       1062.86        77.20 o                         
   2  12   2       1304.28       1370.11       113.38 o                         
   3  12   2       2740.93       2800.81       116.52 o                         
   4  12   2         44.79        108.62        43.29 o                         
   5  12   2        137.86         76.62        36.18 o                         
   6  12   2       7741.32       7951.94       215.91 o                         
   7  12   2       4813.52       4772.27       169.18 o                         
   0  13   2       3679.96       4017.81       407.94 o                         
   1  13   2        550.77        550.44        54.14 o                         
   2  13   2       3081.01       3083.73       181.99 o                         
   3  13   2       4587.11       4346.85       180.02 o                         
   4  13   2         20.48         78.93        33.34 o                         
   5  13   2         19.10         38.64        34.84 o                         
   6  13   2       1060.46       1135.17        85.76 o                         
   2  14   2       5913.49       5645.08       258.25 o                         
   3  14   2       3051.98       3096.58       157.80 o                         
   4  14   2       1398.97       1382.31       140.51 o                         
   5  14   2        909.37        916.26       112.70 o                         
  -3 -13   3       1273.50       1133.32       183.27 o                         
  -2 -13   3       1797.31       1548.61       177.13 o                         
  -6 -12   3       5369.05       5745.73       260.86 o                         
  -5 -12   3       4314.25       4092.74       179.99 o                         
  -4 -12   3       3000.68       3011.84       136.11 o                         
  -3 -12   3      11032.62      10814.18       262.59 o                         
  -2 -12   3      16264.29      16103.51       326.03 o                         
  -1 -12   3       3206.26       3044.11       134.94 o                         
   0 -12   3       2841.13       2793.81       221.27 o                         
   1 -12   3       7256.35       8564.19       382.97 o                         
   2 -12   3       2234.09       2130.54       176.82 o                         
   3 -12   3         80.18       -108.11       115.03 o                         
  -7 -11   3        251.43        185.55        61.94 o                         
  -6 -11   3       2656.07       2661.28       113.65 o                         
  -5 -11   3        628.95        667.52        58.85 o                         
  -4 -11   3        115.84        102.93        35.40 o                         
  -3 -11   3       2696.31       2684.90       105.10 o                         
  -2 -11   3       3677.25       3378.14       133.78 o                         
  -1 -11   3        343.51        326.87        41.44 o                         
   0 -11   3        160.04        230.94        40.49 o                         
   1 -11   3        326.00        431.49        94.47 o                         
   2 -11   3        131.31        156.48        65.43 o                         
   3 -11   3        471.02        482.10        68.07 o                         
   4 -11   3       2152.07       2155.72       281.12 o                         
  -8 -10   3         42.67        272.20       105.06 o                         
  -7 -10   3       1185.43       1270.28        81.02 o                         
  -6 -10   3        704.37        752.12        61.19 o                         
  -5 -10   3         49.71         56.57        32.09 o                         
  -4 -10   3        339.49        321.70        41.00 o                         
  -3 -10   3        101.31         87.34        30.16 o                         
  -2 -10   3        269.91        314.69        32.70 o                         
  -1 -10   3         15.53         -7.51        29.87 o                         
   0 -10   3        215.66        218.01        34.26 o                         
   1 -10   3       7873.66       8182.12       271.18 o                         
   2 -10   3       4599.23       4849.18       229.77 o                         
   3 -10   3       1608.42       1714.88       110.86 o                         
   4 -10   3      11697.91      11751.35       302.28 o                         
   5 -10   3      17132.44      16884.40       558.72 o                         
  -9  -9   3          2.63         53.47        68.61 o                         
  -8  -9   3        576.49        514.53        57.45 o                         
  -7  -9   3       1435.21       1489.97        84.39 o                         
  -6  -9   3       4298.03       4583.92       138.61 o                         
  -5  -9   3       2640.31       2728.82       102.27 o                         
  -4  -9   3       1690.00       1680.36        77.88 o                         
  -3  -9   3       4541.50       4724.98       125.91 o                         
  -2  -9   3       4711.56       4565.43       102.39 o                         
  -1  -9   3        357.50        367.50        35.69 o                         
   0  -9   3         71.95         69.59        23.04 o                         
   1  -9   3       3261.41       3298.00       115.31 o                         
   2  -9   3        381.24        348.15        53.74 o                         
   3  -9   3        105.64        145.13        50.78 o                         
   4  -9   3       1937.57       1948.73       116.28 o                         
   5  -9   3       3356.36       3061.59       169.52 o                         
   6  -9   3        530.06        400.99       211.32 o                         
   7  -9   3        279.98        409.11       140.53 o                         
  -9  -8   3        638.77        607.48       129.39 o                         
  -8  -8   3        414.12        411.68        49.48 o                         
  -7  -8   3       8559.64       8879.35       198.96 o                         
  -6  -8   3      17182.41      16919.80       278.78 o                         
  -5  -8   3       5023.69       5154.72       136.06 o                         
  -4  -8   3      10356.06      10458.76       192.96 o                         
  -3  -8   3      29246.65      29790.71       328.21 o                         
  -2  -8   3      11082.04      11004.10       206.75 o                         
  -1  -8   3       2729.02       2615.26        78.53 o                         
   0  -8   3       5608.91       5748.05       139.61 o                         
   1  -8   3       2748.54       2837.78        85.77 o                         
   2  -8   3         29.05         39.31        22.96 o                         
   3  -8   3          1.64         90.12        43.40 o                         
   4  -8   3         81.51         34.46        43.28 o                         
   5  -8   3        274.16        117.63        68.39 o                         
   6  -8   3         52.39        116.76        53.40 o                         
   7  -8   3        134.02        160.34       165.68 o                         
  -9  -7   3        437.11        489.77        61.28 o                         
  -8  -7   3        302.44        353.93        53.32 o                         
  -7  -7   3       3007.23       3046.42       119.06 o                         
  -6  -7   3       4145.15       4182.69       135.77 o                         
  -5  -7   3        284.82        309.17        38.08 o                         
  -4  -7   3        899.44        907.52        53.34 o                         
  -3  -7   3       3172.95       3132.71        79.00 o                         
  -2  -7   3         33.81         50.46        22.49 o                         
  -1  -7   3        492.84        592.66        38.63 o                         
   0  -7   3       1083.63       1230.07        45.40 o                         
   1  -7   3       6906.59       7001.21       118.21 o                         
   2  -7   3       4448.97       4373.32        92.58 o                         
   3  -7   3       3111.81       3148.88       101.59 o                         
   4  -7   3      10710.94      10840.80       209.71 o                         
   5  -7   3       7585.41       7269.54       175.44 o                         
   6  -7   3        420.65        476.94        58.84 o                         
   7  -7   3        837.66        876.69        94.89 o                         
   8  -7   3       3677.55       3359.44       321.41 o                         
 -10  -6   3       1217.74       1048.53       172.29 o                         
  -9  -6   3        463.20        441.80        56.54 o                         
  -8  -6   3         38.58         61.95        30.43 o                         
  -7  -6   3          7.03          6.79        28.13 o                         
  -6  -6   3         43.40         90.59        31.08 o                         
  -5  -6   3        994.61        985.47        47.12 o                         
  -4  -6   3         10.47          6.87        16.42 o                         
  -3  -6   3       2067.65       2116.33        61.53 o                         
  -2  -6   3        403.62        446.38        36.84 o                         
  -1  -6   3        218.38        240.44        25.08 o                         
   0  -6   3      13822.07      13868.95       178.73 o                         
   1  -6   3      24347.72      23978.65       231.33 o                         
   2  -6   3      10527.03      10336.89       168.22 o                         
   3  -6   3      13526.05      13261.19       183.40 o                         
   4  -6   3      33385.32      32698.85       466.37 o                         
   5  -6   3      19715.80      19312.06       334.40 o                         
   6  -6   3       3396.53       3309.54       113.62 o                         
   7  -6   3       5146.39       5182.43       208.60 o                         
   8  -6   3       4233.31       4069.77       192.99 o                         
 -10  -5   3       3267.37       3462.11       292.51 o                         
  -9  -5   3       1295.38       1257.96       103.64 o                         
  -8  -5   3       1017.56       1087.59        61.18 o                         
  -7  -5   3      13853.05      14096.63       216.58 o                         
  -6  -5   3      14011.44      13981.64       184.49 o                         
  -5  -5   3        472.27        498.75        32.21 o                         
  -4  -5   3       3374.60       3311.04        61.77 o                         
  -3  -5   3      19420.93      19546.99       176.27 o                         
  -2  -5   3        795.91        786.73        28.05 o                         
  -1  -5   3       1515.96       1468.10        36.61 o                         
   0  -5   3       3250.97       3112.84        70.12 o                         
   1  -5   3       4425.26       4412.16        63.44 o                         
   2  -5   3       1110.06       1076.42        26.33 o                         
   3  -5   3        125.34        127.37        12.46 o                         
   4  -5   3       4574.35       4526.53       115.32 o                         
   5  -5   3        273.04        249.28        34.55 o                         
   6  -5   3         49.31        123.30        31.82 o                         
   7  -5   3         76.61         60.71        35.41 o                         
   8  -5   3        493.77        473.27        71.21 o                         
   9  -5   3       1475.00       1431.61       115.53 o                         
 -10  -4   3       3910.27       3862.97       319.85 o                         
  -9  -4   3       2541.22       2531.07       105.77 o                         
  -8  -4   3       1660.61       1612.60        79.07 o                         
  -7  -4   3      19206.71      19049.97       234.95 o                         
  -6  -4   3      19806.64      19487.31       225.61 o                         
  -5  -4   3       8050.23       7887.39       120.98 o                         
  -4  -4   3      11209.44      11240.56       138.77 o                         
  -3  -4   3      18197.86      17939.57       151.77 o                         
  -2  -4   3       5672.65       5620.84        70.33 o                         
  -1  -4   3        479.06        526.89        18.69 o                         
   0  -4   3        420.94        407.11        18.15 o                         
   1  -4   3        633.46        639.46        20.76 o                         
   2  -4   3         19.19         30.74         7.46 o                         
   3  -4   3        963.07       1002.25        25.91 o                         
   4  -4   3       1476.76       1487.23        48.03 o                         
   5  -4   3        290.30        354.97        27.18 o                         
   6  -4   3        323.31        320.51        57.37 o                         
   7  -4   3       3698.57       3743.46       128.90 o                         
   8  -4   3       5305.80       5368.88       201.90 o                         
   9  -4   3       1152.32       1059.08        94.68 o                         
  10  -4   3       3100.56       3286.86       270.78 o                         
 -10  -3   3        814.15        697.12       105.10 o                         
  -9  -3   3        375.82        400.45        43.51 o                         
  -8  -3   3       1037.23       1037.98        72.11 o                         
  -7  -3   3        647.67        739.07        46.89 o                         
  -6  -3   3        286.13        296.53        27.93 o                         
  -5  -3   3       1874.12       1847.85        55.14 o                         
  -4  -3   3        167.85        209.81        17.50 o                         
  -3  -3   3       4935.71       4900.78        77.49 o                         
  -2  -3   3       2995.58       3012.45        46.96 o                         
  -1  -3   3       2309.20       2297.99        37.52 o                         
   0  -3   3      47285.92      47091.11       373.57 o                         
   1  -3   3      41725.36      41133.25       364.16 o                         
   2  -3   3       3346.30       3440.84        42.49 o                         
   3  -3   3      11743.55      11333.64       163.03 o                         
   4  -3   3      35335.84      34932.20       374.62 o                         
   5  -3   3       1599.78       1686.01        55.57 o                         
   6  -3   3       1606.83       1529.93        56.43 o                         
   7  -3   3       5794.58       5781.29       154.05 o                         
   8  -3   3       2335.98       2192.40        97.95 o                         
   9  -3   3        757.48        771.49        81.94 o                         
  10  -3   3          4.38         20.25        40.83 o                         
 -10  -2   3         92.03        143.97        61.61 o                         
  -9  -2   3         14.11          6.46        32.12 o                         
  -8  -2   3        494.70        438.57        37.81 o                         
  -7  -2   3       1146.07       1150.55        52.94 o                         
  -6  -2   3        263.84        247.33        26.22 o                         
  -5  -2   3       2177.33       2144.95        59.50 o                         
  -4  -2   3        617.07        605.95        28.30 o                         
  -3  -2   3      19798.91      19672.70       169.71 o                         
  -2  -2   3       1954.09       1977.91        35.83 o                         
  -1  -2   3       2055.25       2212.68        34.61 o                         
   0  -2   3      51025.98      50657.95       330.43 o                         
   1  -2   3      66306.05      66534.19       516.66 o                         
   2  -2   3      10067.84      10079.99       119.86 o                         
   3  -2   3      22872.03      22470.29       232.26 o                         
   4  -2   3      49507.43      49481.23       476.07 o                         
   5  -2   3       9921.49       9709.10       118.66 o                         
   6  -2   3        216.00        262.91        29.93 o                         
   7  -2   3       1684.19       1710.23        84.51 o                         
   8  -2   3        597.06        594.78        44.32 o                         
   9  -2   3        575.00        519.15        64.25 o                         
  10  -2   3        688.48        659.00        76.78 o                         
 -10  -1   3       4272.68       4339.05       181.78 o                         
  -9  -1   3       2999.75       3072.24       128.95 o                         
  -8  -1   3       5462.47       5473.53       136.28 o                         
  -7  -1   3      16601.36      16926.66       207.07 o                         
  -6  -1   3       6685.48       6611.63       105.63 o                         
  -5  -1   3       1028.10       1007.89        39.87 o                         
  -4  -1   3       3554.98       3462.58        66.20 o                         
  -3  -1   3       8548.79       8581.30       102.52 o                         
  -2  -1   3         95.77        106.15        10.20 o                         
  -1  -1   3        239.05        270.18         9.44 o                         
   0  -1   3       6317.04       6296.83        47.18 o                         
   1  -1   3       2350.76       2354.95        35.46 o                         
   2  -1   3         83.77        105.22         8.06 o                         
   3  -1   3          0.89         23.04         7.22 o                         
   4  -1   3        726.20        751.45        22.53 o                         
   5  -1   3        292.38        297.31        18.81 o                         
   6  -1   3       1092.64       1087.67        32.70 o                         
   7  -1   3      11047.77      11101.09       147.62 o                         
   8  -1   3       7949.69       8054.21       147.05 o                         
   9  -1   3       1475.75       1487.32        80.29 o                         
  10  -1   3       6596.17       6694.98       230.76 o                         
  11  -1   3       8683.26       8405.82       329.16 o                         
 -10   0   3       3936.30       3853.43       211.08 o                         
  -9   0   3       1784.68       1764.60       100.30 o                         
  -8   0   3       7287.51       7187.49       172.55 o                         
  -7   0   3      11420.89      11426.95       175.14 o                         
  -6   0   3       4342.02       4286.18        89.85 o                         
  -5   0   3       4341.64       4246.75        68.41 o                         
  -4   0   3       3816.97       3703.82        58.56 o                         
  -3   0   3        452.42        517.72        19.24 o                         
  -2   0   3         12.90         39.04         8.98 o                         
  -1   0   3        927.71        954.73        16.17 o                         
   0   0   3      10146.11      10377.78        66.55 o                         
   1   0   3        385.40        397.17        19.40 o                         
   2   0   3       5141.11       5359.17        57.92 o                         
   3   0   3       1481.76       1541.34        29.44 o                         
   4   0   3      10693.55      10576.70        97.80 o                         
   5   0   3        140.26        169.31        11.44 o                         
   6   0   3         84.62         78.01        11.69 o                         
   7   0   3      22009.27      21793.99       217.80 o                         
   8   0   3      11489.14      11721.50       168.67 o                         
   9   0   3       1120.34       1149.85        55.20 o                         
  10   0   3       5343.14       5779.90       156.66 o                         
  11   0   3      12901.60      12788.42       403.12 o                         
 -10   1   3       1054.33        931.25       150.07 o                         
  -9   1   3        520.55        413.10        74.37 o                         
  -8   1   3        382.83        341.08        39.39 o                         
  -7   1   3          4.19          3.34        30.02 o                         
  -6   1   3         29.85         26.31        18.23 o                         
  -5   1   3        871.80        838.64        34.04 o                         
  -4   1   3      10656.67      10435.91       106.45 o                         
  -3   1   3      35133.47      34636.10       281.55 o                         
  -2   1   3       9964.48       9795.70       121.90 o                         
  -1   1   3      28592.35      28615.41       215.73 o                         
   0   1   3     105649.72     107674.98       585.51 o                         
   1   1   3      47014.62      47347.90       362.92 o                         
   2   1   3       1039.42       1107.25        18.66 o                         
   3   1   3      24884.49      25242.08       170.70 o                         
   4   1   3      24798.02      25426.70       227.88 o                         
   5   1   3        265.86        296.97        18.87 o                         
   6   1   3        821.74        815.11        31.53 o                         
   7   1   3        641.45        683.14        32.00 o                         
   8   1   3        202.98        178.26        22.99 o                         
   9   1   3        240.07        312.85        30.77 o                         
  10   1   3        127.85        156.51        35.05 o                         
  11   1   3         34.12         27.54        70.80 o                         
  -9   2   3        396.23        345.04        59.30 o                         
  -8   2   3        367.63        368.72        42.64 o                         
  -7   2   3       3838.74       3752.99       109.05 o                         
  -6   2   3        778.72        796.52        49.63 o                         
  -5   2   3        787.86        858.33        36.48 o                         
  -4   2   3      13300.92      13420.19       150.41 o                         
  -3   2   3      14517.49      14227.82       135.43 o                         
  -2   2   3       1024.21        978.26        26.19 o                         
  -1   2   3      31944.49      31881.33       413.46 o                         
   0   2   3      75213.36      77210.93       661.97 o                         
   1   2   3      26848.39      27044.29       204.69 o                         
   2   2   3      17169.04      17474.42       126.27 o                         
   3   2   3      20912.51      21435.88       168.46 o                         
   4   2   3       4242.95       4310.72        65.69 o                         
   5   2   3       1289.73       1338.29        39.32 o                         
   6   2   3        184.40        220.38        20.57 o                         
   7   2   3       1424.69       1351.81        46.51 o                         
   8   2   3       1692.29       1708.25        56.40 o                         
   9   2   3         34.66         42.91        19.08 o                         
  10   2   3       1133.27       1149.76        58.00 o                         
  11   2   3       4097.92       4119.17       159.88 o                         
  12   2   3        188.52        279.11       103.74 o                         
  -9   3   3       1037.69       1103.66       167.99 o                         
  -8   3   3       5086.41       5215.13       158.11 o                         
  -7   3   3      11092.29      11240.29       202.24 o                         
  -6   3   3       1277.72       1333.05        63.55 o                         
  -5   3   3         44.26         89.56        22.66 o                         
  -4   3   3       3488.66       3393.93        78.29 o                         
  -3   3   3       1943.13       2052.95        56.03 o                         
  -2   3   3        521.70        570.44        28.55 o                         
  -1   3   3         86.68         75.39         8.22 o                         
   0   3   3          0.45         26.78        12.91 o                         
   1   3   3          6.35         26.21         9.71 o                         
   2   3   3         40.96         57.34        10.80 o                         
   3   3   3       4432.90       4502.07        60.47 o                         
   4   3   3      10681.19      10371.64       107.07 o                         
   5   3   3       4613.76       4541.38        71.68 o                         
   6   3   3      10038.90      10313.54       146.33 o                         
   7   3   3      31515.35      31641.16       317.96 o                         
   8   3   3      12071.06      12118.12       176.73 o                         
   9   3   3       3833.74       3814.23        98.44 o                         
  10   3   3       6103.76       6012.05       152.47 o                         
  11   3   3       6793.89       6564.48       235.37 o                         
  12   3   3        422.28        432.14        86.97 o                         
  -8   4   3       1883.15       1859.29       108.67 o                         
  -7   4   3        980.03       1078.79        71.26 o                         
  -6   4   3       1889.84       1815.44        75.69 o                         
  -5   4   3          5.87         17.20        21.41 o                         
  -4   4   3       3347.26       3500.40        83.20 o                         
  -3   4   3       1891.86       1824.59        56.50 o                         
  -2   4   3       2515.99       2689.45        50.57 o                         
  -1   4   3       7024.38       7178.20       103.63 o                         
   0   4   3      12928.23      12759.20       184.45 o                         
   1   4   3       1779.55       1863.02        45.18 o                         
   2   4   3        388.79        453.90        23.23 o                         
   3   4   3      15556.31      15519.01       158.52 o                         
   4   4   3       6214.77       6224.18        83.46 o                         
   5   4   3        202.48        230.97        13.80 o                         
   6   4   3       5997.23       6068.16       103.80 o                         
   7   4   3      17099.59      17426.83       194.55 o                         
   8   4   3       6018.88       6253.46       108.51 o                         
   9   4   3       2360.70       2401.30        78.84 o                         
  10   4   3       6416.92       6712.58       164.52 o                         
  11   4   3       2867.89       2866.82       142.64 o                         
  12   4   3        239.65        278.96       105.04 o                         
  -8   5   3        630.87        839.43       100.71 o                         
  -7   5   3       3871.74       3870.03       133.66 o                         
  -6   5   3         34.95         75.22        33.12 o                         
  -5   5   3       2828.16       2787.60        91.05 o                         
  -4   5   3      39367.38      38527.19       584.64 o                         
  -3   5   3      26899.69      26797.79       255.35 o                         
  -2   5   3       6750.31       6616.89       115.71 o                         
  -1   5   3      42040.03      41496.96       317.78 o                         
   0   5   3      61943.48      61545.95       641.99 o                         
   1   5   3       5765.39       5875.19       109.80 o                         
   2   5   3       1089.35       1087.46        38.23 o                         
   3   5   3      14001.46      13742.24       180.21 o                         
   4   5   3       1217.35       1291.14        44.31 o                         
   5   5   3        757.46        732.61        37.64 o                         
   6   5   3         16.99         24.34         7.99 o                         
   7   5   3         14.99         14.21        17.99 o                         
   8   5   3        572.41        545.15        39.27 o                         
   9   5   3         65.32        115.49        27.91 o                         
  10   5   3        297.42        353.81        55.32 o                         
  11   5   3       1743.11       1854.33       111.43 o                         
  -7   6   3       3169.76       3187.14       124.18 o                         
  -6   6   3         18.86         31.44        32.05 o                         
  -5   6   3        460.54        478.77        42.38 o                         
  -4   6   3       9895.22       9403.47       154.48 o                         
  -3   6   3       7917.70       8019.62       127.38 o                         
  -2   6   3       3922.43       3871.81        74.93 o                         
  -1   6   3       9373.99       9257.85       107.11 o                         
   0   6   3      11652.15      11657.15       147.17 o                         
   1   6   3       7456.58       7550.89       117.95 o                         
   2   6   3       1755.40       1791.96        65.40 o                         
   3   6   3         15.13         22.70        14.00 o                         
   4   6   3         71.52         73.61        18.44 o                         
   5   6   3        215.80        206.09        18.73 o                         
   6   6   3       2266.31       2261.02        77.54 o                         
   7   6   3       5179.32       5366.24       123.18 o                         
   8   6   3        369.37        343.66        42.37 o                         
   9   6   3         71.64         99.76        35.92 o                         
  10   6   3       2019.30       2048.95        91.03 o                         
  11   6   3       1734.28       1699.43       108.51 o                         
  -7   7   3        664.81        608.38       172.20 o                         
  -6   7   3       1694.16       1655.32        88.79 o                         
  -5   7   3        227.84        201.58        39.15 o                         
  -4   7   3         25.52         25.31        24.70 o                         
  -3   7   3        192.48        199.46        23.16 o                         
  -2   7   3       2524.21       2508.87        63.16 o                         
  -1   7   3       2028.96       1996.42        47.26 o                         
   0   7   3       4475.45       4380.40        83.88 o                         
   1   7   3         23.11         38.23        20.90 o                         
   2   7   3       2883.22       2796.84        75.61 o                         
   3   7   3      35342.59      35606.23       404.97 o                         
   4   7   3      18134.08      17902.75       269.36 o                         
   5   7   3       3243.56       3442.55       105.19 o                         
   6   7   3      27543.18      27357.58       377.93 o                         
   7   7   3      29432.23      29616.54       411.28 o                         
   8   7   3       3172.46       3125.69       114.34 o                         
   9   7   3       1993.54       1992.01        97.14 o                         
  10   7   3       7639.87       7768.71       186.85 o                         
  11   7   3        570.39        504.35        70.27 o                         
  -6   8   3          3.49         34.62        38.48 o                         
  -5   8   3        616.93        538.56        62.87 o                         
  -4   8   3       7610.18       7424.48       199.29 o                         
  -3   8   3        928.86        959.84        44.07 o                         
  -2   8   3        175.45        220.77        23.16 o                         
  -1   8   3       3988.73       3964.07        82.49 o                         
   0   8   3       4255.22       4335.55        93.72 o                         
   1   8   3        877.11        863.97        42.78 o                         
   2   8   3         40.21         84.22        20.46 o                         
   3   8   3      10101.44      10088.54       166.33 o                         
   4   8   3       4132.28       4096.19       117.67 o                         
   5   8   3        609.95        620.98        54.99 o                         
   6   8   3       6135.33       6127.67       155.44 o                         
   7   8   3       9490.29       9851.62       211.12 o                         
   8   8   3       1794.06       1929.87        94.50 o                         
   9   8   3        557.24        659.32        62.51 o                         
  10   8   3        732.73        733.68        62.75 o                         
  -6   9   3       2862.07       3014.76       327.71 o                         
  -5   9   3      10438.14      10165.42       266.25 o                         
  -4   9   3      17524.46      17139.02       346.47 o                         
  -3   9   3       9673.70       9291.13       322.07 o                         
  -2   9   3       8480.08       8817.15       152.58 o                         
  -1   9   3      13039.82      13017.28       239.98 o                         
   0   9   3       7293.92       7323.97       119.59 o                         
   1   9   3       1216.88       1306.11        52.57 o                         
   2   9   3       1165.53       1060.24        54.00 o                         
   3   9   3         12.89         23.23        28.77 o                         
   4   9   3         76.92        109.43        34.41 o                         
   5   9   3         81.82        155.18        35.35 o                         
   6   9   3        484.08        480.31        49.21 o                         
   7   9   3       2179.03       2318.51       102.34 o                         
   8   9   3        184.99        176.52        43.41 o                         
   9   9   3        144.18        234.83        47.25 o                         
  10   9   3       5082.66       5260.97       176.92 o                         
  11   9   3       1703.96       1560.78       180.42 o                         
  -5  10   3       2702.48       2622.23       301.79 o                         
  -4  10   3       3296.21       3103.30       142.52 o                         
  -3  10   3       1317.39       1242.86        90.46 o                         
  -2  10   3       3638.44       3684.59       124.50 o                         
  -1  10   3        340.00        469.54        50.81 o                         
   0  10   3        114.40        116.74        28.74 o                         
   1  10   3         56.42        103.45        23.95 o                         
   2  10   3        379.60        397.56        54.98 o                         
   3  10   3       7601.96       7388.05       219.28 o                         
   4  10   3       2209.01       2157.47        95.18 o                         
   5  10   3         14.89         26.12        30.80 o                         
   6  10   3       5325.46       5239.29       157.45 o                         
   7  10   3       4569.35       4593.10       151.21 o                         
   8  10   3         40.72         57.96        33.72 o                         
   9  10   3         37.18         52.18        37.10 o                         
  10  10   3       3042.93       3274.62       265.79 o                         
  -4  11   3         69.04         61.83        76.84 o                         
  -3  11   3        128.74         69.22        47.43 o                         
  -2  11   3         16.54         49.21        37.99 o                         
  -1  11   3       2772.16       2950.06       123.05 o                         
   0  11   3       3713.93       3881.83       126.35 o                         
   1  11   3       1470.03       1513.27        96.14 o                         
   2  11   3      10476.27      10228.84       243.54 o                         
   3  11   3      25246.86      24992.02       434.05 o                         
   4  11   3       9755.99       9935.44       223.39 o                         
   5  11   3       7943.87       7860.09       200.17 o                         
   6  11   3      14899.90      14524.17       290.96 o                         
   7  11   3       7217.95       7233.99       202.76 o                         
   8  11   3       1127.68       1181.95        87.61 o                         
   9  11   3        740.76        726.85        70.29 o                         
  -3  12   3         60.10        132.58        68.97 o                         
  -2  12   3        550.64        685.44       105.37 o                         
  -1  12   3       3048.14       3311.84       171.31 o                         
   0  12   3        109.13        193.44        53.85 o                         
   1  12   3         50.38         64.35        34.28 o                         
   2  12   3       2310.02       2255.27       121.55 o                         
   3  12   3       1125.48       1148.93        85.03 o                         
   4  12   3        779.53        719.05        65.11 o                         
   5  12   3       2016.20       1975.25       103.79 o                         
   6  12   3       1194.73       1254.17        87.14 o                         
   7  12   3        191.74        265.46        52.40 o                         
   8  12   3        862.84        913.28        85.15 o                         
   0  13   3        329.72        366.61       164.59 o                         
   1  13   3         84.93        135.69        78.22 o                         
   2  13   3          2.53         35.73        42.88 o                         
   3  13   3        496.65        502.95        67.04 o                         
   4  13   3         18.41          6.13        36.06 o                         
   5  13   3          5.07        137.59        48.77 o                         
   6  13   3       2334.17       2278.83       118.68 o                         
   7  13   3       1409.72       1427.16       190.10 o                         
   2  14   3       6104.84       5864.89       261.70 o                         
   3  14   3       4928.85       4860.35       256.00 o                         
   4  14   3        153.17        341.85        85.68 o                         
   5  14   3       1085.13       1038.30       129.01 o                         
   6  14   3       2847.19       2563.40       251.19 o                         
  -2 -13   4        991.72        869.15       140.14 o                         
  -4 -12   4          2.18        -60.08        61.36 o                         
  -3 -12   4         34.47         20.14       112.12 o                         
  -2 -12   4        663.56        741.75        85.82 o                         
  -1 -12   4        648.75        724.84        94.68 o                         
   0 -12   4        154.51        149.74        55.35 o                         
   1 -12   4        987.76        977.82       205.17 o                         
  -7 -11   4          7.85        -32.15        71.71 o                         
  -6 -11   4        316.57        252.92       177.62 o                         
  -5 -11   4        492.29        448.31        52.55 o                         
  -4 -11   4        934.64        871.36        64.51 o                         
  -3 -11   4       7040.79       6937.56       201.91 o                         
  -2 -11   4       9464.18       9242.86       232.47 o                         
  -1 -11   4       6625.56       6747.02       158.04 o                         
   0 -11   4       8796.13       8668.87       270.36 o                         
   1 -11   4      16306.89      16212.85       534.69 o                         
   2 -11   4       7980.26       8132.91       281.08 o                         
   3 -11   4       1401.12       1320.00       117.10 o                         
   4 -11   4       2576.59       2568.34       320.20 o                         
  -7 -10   4        257.11        228.49        54.84 o                         
  -6 -10   4       2370.73       2453.83       107.59 o                         
  -5 -10   4         25.59         67.05        31.38 o                         
  -4 -10   4        169.83        248.95        39.70 o                         
  -3 -10   4       4269.93       4122.67       126.83 o                         
  -2 -10   4       4701.99       4620.43       141.45 o                         
  -1 -10   4        143.57        138.10        31.96 o                         
   0 -10   4       2760.49       2946.07       140.53 o                         
   1 -10   4       7564.58       7981.19       284.52 o                         
   2 -10   4       1542.16       1560.39       116.75 o                         
   3 -10   4        152.84        124.97        54.48 o                         
   4 -10   4        886.92        967.30       104.85 o                         
   5 -10   4         35.89        135.57       115.63 o                         
  -8  -9   4       1650.43       1579.32       142.99 o                         
  -7  -9   4       2980.02       2885.25       116.96 o                         
  -6  -9   4       4751.09       4871.62       146.90 o                         
  -5  -9   4       1177.89       1270.39        73.60 o                         
  -4  -9   4         21.82        -28.54        30.64 o                         
  -3  -9   4        502.52        564.05        48.12 o                         
  -2  -9   4        637.07        671.82        42.28 o                         
  -1  -9   4          7.56         46.49        25.08 o                         
   0  -9   4         82.40         40.11        34.82 o                         
   1  -9   4         15.78         31.50        32.36 o                         
   2  -9   4         99.26         81.50        43.79 o                         
   3  -9   4       1168.07       1143.00        88.28 o                         
   4  -9   4       3415.17       3371.07       151.73 o                         
   5  -9   4       6222.80       6125.44       286.40 o                         
   6  -9   4       2501.59       2708.94       317.36 o                         
  -8  -8   4        831.44        898.93        72.50 o                         
  -7  -8   4         33.95         99.94        35.35 o                         
  -6  -8   4        166.52        209.92        39.84 o                         
  -5  -8   4        249.11        230.85        36.44 o                         
  -4  -8   4        301.22        290.72        37.20 o                         
  -3  -8   4       7109.99       7173.76       135.63 o                         
  -2  -8   4       4569.68       4635.44       100.75 o                         
  -1  -8   4         37.49         50.30        20.72 o                         
   0  -8   4       2833.96       2703.16        81.44 o                         
   1  -8   4       8999.18       9168.58       173.18 o                         
   2  -8   4         87.21        100.04        27.95 o                         
   3  -8   4       1136.96       1187.65        83.17 o                         
   4  -8   4       4617.26       4555.23       168.96 o                         
   5  -8   4       1970.40       2044.91       131.98 o                         
   6  -8   4        286.14        317.73        57.05 o                         
   7  -8   4        924.04       1012.52       239.54 o                         
  -9  -7   4          0.64        -27.15       121.63 o                         
  -8  -7   4        445.58        456.53        50.98 o                         
  -7  -7   4        884.50        816.61        61.76 o                         
  -6  -7   4       6333.52       6518.22       159.57 o                         
  -5  -7   4       2415.88       2572.23        94.13 o                         
  -4  -7   4       4845.11       4940.28       125.70 o                         
  -3  -7   4      32883.75      32821.74       350.00 o                         
  -2  -7   4      30897.55      30394.46       309.81 o                         
  -1  -7   4       5742.78       5788.72       129.39 o                         
   0  -7   4      15692.56      15413.46       210.71 o                         
   1  -7   4      32913.36      32644.94       363.42 o                         
   2  -7   4       3957.02       3896.55       103.08 o                         
   3  -7   4         31.51         80.26        36.58 o                         
   4  -7   4       3670.28       3707.65       143.15 o                         
   5  -7   4       1166.97       1146.91       130.88 o                         
   6  -7   4        694.36        730.15        70.79 o                         
   7  -7   4        468.35        420.13        72.22 o                         
   8  -7   4         12.50         81.10        91.87 o                         
  -9  -6   4        695.96        654.43        99.34 o                         
  -8  -6   4          4.75         25.55        47.82 o                         
  -7  -6   4       1049.67       1078.29        62.06 o                         
  -6  -6   4       3001.95       2959.25        84.43 o                         
  -5  -6   4         28.66         69.36        21.58 o                         
  -4  -6   4         64.65         65.76        15.76 o                         
  -3  -6   4       5984.80       6020.19        95.40 o                         
  -2  -6   4       4173.72       4020.68        69.73 o                         
  -1  -6   4       1120.10       1174.39        30.60 o                         
   0  -6   4       1490.48       1501.49        46.61 o                         
   1  -6   4        600.40        597.81        25.35 o                         
   2  -6   4        226.26        247.80        22.29 o                         
   3  -6   4        742.90        717.48        37.50 o                         
   4  -6   4       5043.36       5026.85       126.62 o                         
   5  -6   4       3137.16       2846.24       121.56 o                         
   6  -6   4        262.92        204.96        43.90 o                         
   7  -6   4       4489.83       4394.44       160.89 o                         
   8  -6   4       4167.30       4348.72       198.35 o                         
   9  -6   4        353.61        155.88        72.48 o                         
  -9  -5   4       1486.96       1327.01        93.88 o                         
  -8  -5   4       1791.28       1708.32        87.21 o                         
  -7  -5   4       1677.89       1700.56        66.28 o                         
  -6  -5   4        902.61        917.93        40.39 o                         
  -5  -5   4        363.49        338.48        25.15 o                         
  -4  -5   4       1027.62        989.39        40.53 o                         
  -3  -5   4        381.69        359.01        23.52 o                         
  -2  -5   4          2.11         26.61        13.79 o                         
  -1  -5   4       1407.95       1313.47        31.05 o                         
   0  -5   4       2187.36       2228.99        58.57 o                         
   1  -5   4      11161.71      10921.94       126.63 o                         
   2  -5   4        745.21        768.67        23.95 o                         
   3  -5   4       2124.52       2182.99        60.10 o                         
   4  -5   4      36043.52      35526.95       485.03 o                         
   5  -5   4      20480.46      20295.29       396.94 o                         
   6  -5   4       4226.44       4394.22       147.45 o                         
   7  -5   4      14001.56      14324.97       316.05 o                         
   8  -5   4      20346.97      19852.05       611.63 o                         
   9  -5   4       2137.66       2251.63       144.31 o                         
  -9  -4   4         14.64         -6.84        35.97 o                         
  -8  -4   4        100.07         76.90        40.89 o                         
  -7  -4   4       2072.62       2071.83        70.22 o                         
  -6  -4   4       6571.65       6665.89       113.82 o                         
  -5  -4   4       2389.83       2420.04        62.14 o                         
  -4  -4   4       5450.27       5644.66       100.93 o                         
  -3  -4   4      22201.38      22204.35       211.14 o                         
  -2  -4   4       4879.50       4758.59        68.41 o                         
  -1  -4   4        591.13        640.39        21.79 o                         
   0  -4   4       6080.25       5994.01        82.67 o                         
   1  -4   4       8096.07       8161.81        99.84 o                         
   2  -4   4       1014.84       1016.51        35.85 o                         
   3  -4   4         87.43         71.80        14.98 o                         
   4  -4   4       5342.73       5127.59       109.50 o                         
   5  -4   4       2433.40       2585.77       101.59 o                         
   6  -4   4         65.50         78.90        32.45 o                         
   7  -4   4        477.92        486.30        51.52 o                         
   8  -4   4       2414.78       2246.45       107.22 o                         
   9  -4   4        442.25        391.27        64.34 o                         
  10  -4   4         27.37        -42.83        42.83 o                         
  -9  -3   4         76.43        132.15        51.36 o                         
  -8  -3   4        317.88        310.59        33.37 o                         
  -7  -3   4      12525.42      12351.92       181.92 o                         
  -6  -3   4      11560.46      11453.87       164.56 o                         
  -5  -3   4       3850.67       3862.74        83.41 o                         
  -4  -3   4      25543.20      25362.86       237.21 o                         
  -3  -3   4      51296.89      51156.57       397.01 o                         
  -2  -3   4      18519.71      18494.98       193.55 o                         
  -1  -3   4      11059.00      10825.63        98.02 o                         
   0  -3   4      20722.64      20590.58       173.98 o                         
   1  -3   4       7184.30       7048.19        88.91 o                         
   2  -3   4        305.87        331.24        15.36 o                         
   3  -3   4        181.51        202.57        13.65 o                         
   4  -3   4         96.84         89.61        15.69 o                         
   5  -3   4        535.95        545.96        31.25 o                         
   6  -3   4        238.76        245.60        27.67 o                         
   7  -3   4        704.69        796.88        60.85 o                         
   8  -3   4       3028.14       3030.94       158.47 o                         
   9  -3   4        204.63        229.72        52.73 o                         
  10  -3   4        132.70        246.62        68.41 o                         
 -10  -2   4       3575.44       3204.35       291.93 o                         
  -9  -2   4         28.83         16.22        36.56 o                         
  -8  -2   4         23.06         10.87        25.68 o                         
  -7  -2   4       3549.90       3494.13        87.52 o                         
  -6  -2   4       3266.45       3265.20        86.08 o                         
  -5  -2   4         45.94         78.37        18.83 o                         
  -4  -2   4       3061.71       3133.35        61.19 o                         
  -3  -2   4       2400.28       2348.11        48.19 o                         
  -2  -2   4        443.46        482.27        20.59 o                         
  -1  -2   4         95.78        114.29        13.44 o                         
   0  -2   4       3564.44       3780.20        47.20 o                         
   1  -2   4       7962.49       8053.98        90.43 o                         
   2  -2   4       4492.76       4523.89        79.75 o                         
   3  -2   4       9810.30       9832.87       119.87 o                         
   4  -2   4      31253.61      30534.52       320.82 o                         
   5  -2   4       9682.27       9904.94       148.72 o                         
   6  -2   4       2299.69       2349.78        95.06 o                         
   7  -2   4       5171.39       5358.04       118.58 o                         
   8  -2   4       5943.77       6096.80       162.41 o                         
   9  -2   4          5.11         67.47        80.80 o                         
  10  -2   4         58.52         -1.71        37.26 o                         
  11  -2   4       1045.60       1171.73       206.87 o                         
 -10  -1   4       1083.74        882.29       162.24 o                         
  -9  -1   4        994.42       1049.32       117.50 o                         
  -8  -1   4        158.85        125.83        41.09 o                         
  -7  -1   4        181.07        247.63        39.14 o                         
  -6  -1   4         47.27         52.69        27.74 o                         
  -5  -1   4       1911.14       1842.43        48.37 o                         
  -4  -1   4        659.99        732.96        30.41 o                         
  -3  -1   4       1553.50       1480.28        38.62 o                         
  -2  -1   4       2487.34       2599.68        51.32 o                         
  -1  -1   4         10.58         26.47         7.65 o                         
   0  -1   4      21294.28      20813.67       145.96 o                         
   1  -1   4      17084.05      17130.36       153.60 o                         
   2  -1   4       6234.11       6459.98        58.94 o                         
   3  -1   4      36796.43      36506.30       243.83 o                         
   4  -1   4      60850.94      60464.33       402.47 o                         
   5  -1   4      19296.43      19292.45       178.46 o                         
   6  -1   4      11155.97      11122.57       133.23 o                         
   7  -1   4      20657.85      20884.15       251.79 o                         
   8  -1   4       8620.49       8803.37       154.76 o                         
   9  -1   4        341.55        331.56        42.41 o                         
  10  -1   4        667.36        689.72       169.07 o                         
  11  -1   4          5.73         95.61        94.36 o                         
 -10   0   4       1642.43       1828.64       211.27 o                         
  -9   0   4         58.46        101.95        41.91 o                         
  -8   0   4       2663.29       2716.40       109.38 o                         
  -7   0   4      19135.71      19089.97       275.50 o                         
  -6   0   4       8713.16       8656.24       147.41 o                         
  -5   0   4        992.20        946.35        36.88 o                         
  -4   0   4      22470.25      21920.16       174.70 o                         
  -3   0   4      25132.13      24474.51       238.21 o                         
  -2   0   4        199.84        231.28        15.84 o                         
  -1   0   4         34.50         60.47         7.54 o                         
   0   0   4      13361.23      13515.96        97.23 o                         
   1   0   4        124.29        215.06        12.78 o                         
   2   0   4       4592.71       4648.07        44.97 o                         
   3   0   4       1589.34       1593.87        27.36 o                         
   4   0   4       3866.96       3778.30        55.02 o                         
   5   0   4          7.50         10.14         6.15 o                         
   6   0   4        300.32        289.96        15.95 o                         
   7   0   4        169.33        190.85        20.05 o                         
   8   0   4        597.40        578.54        36.81 o                         
   9   0   4        489.88        530.07        38.16 o                         
  10   0   4        835.50        965.32        92.51 o                         
  11   0   4       4002.61       4038.17       217.75 o                         
  -9   1   4        121.49        114.08        41.72 o                         
  -8   1   4       3237.05       3093.78       109.44 o                         
  -7   1   4      16686.86      16422.95       255.71 o                         
  -6   1   4      14946.20      14870.10       203.93 o                         
  -5   1   4       6855.07       7112.79       110.21 o                         
  -4   1   4      20515.79      20334.73       204.22 o                         
  -3   1   4      23858.66      23392.62       220.81 o                         
  -2   1   4       9985.53       9856.94       111.36 o                         
  -1   1   4       1128.73       1071.22        29.15 o                         
   0   1   4       3001.32       3054.67        45.10 o                         
   1   1   4       2396.23       2459.36        54.55 o                         
   2   1   4        905.80       1060.37        23.52 o                         
   3   1   4        688.78        641.62        23.01 o                         
   4   1   4       4701.83       4792.46        64.04 o                         
   5   1   4         60.37         63.14        13.41 o                         
   6   1   4        303.65        315.78        21.10 o                         
   7   1   4       4739.68       4943.80       104.88 o                         
   8   1   4       3938.32       4097.56        90.92 o                         
   9   1   4         81.45        127.47        24.44 o                         
  10   1   4       4461.92       4361.29       130.16 o                         
  11   1   4       8132.05       7952.95       276.34 o                         
  -9   2   4        755.52        716.08       137.50 o                         
  -8   2   4        328.84        294.45        79.82 o                         
  -7   2   4        362.20        446.45        44.61 o                         
  -6   2   4       1124.53       1180.64        63.15 o                         
  -5   2   4       2748.83       2862.29        77.97 o                         
  -4   2   4        273.38        268.91        22.20 o                         
  -3   2   4       1050.55       1036.38        44.71 o                         
  -2   2   4        105.31        120.25        18.43 o                         
  -1   2   4       5392.32       5187.33        68.01 o                         
   0   2   4      51764.32      52058.39       400.78 o                         
   1   2   4      27139.09      26949.58       347.73 o                         
   2   2   4       5328.83       5342.03        68.93 o                         
   3   2   4      51704.66      52767.75       433.52 o                         
   4   2   4      42227.72      41923.75       458.47 o                         
   5   2   4        524.23        589.27        27.44 o                         
   6   2   4       1823.93       1858.82        51.07 o                         
   7   2   4      13174.73      12999.17       168.06 o                         
   8   2   4        693.17        706.61        45.64 o                         
   9   2   4       1537.18       1574.06        81.05 o                         
  10   2   4        826.66        910.10        55.20 o                         
  11   2   4        551.95        596.33        65.55 o                         
  12   2   4         72.70         -2.05        80.17 o                         
  -9   3   4        221.75        112.55        88.76 o                         
  -8   3   4         66.19         92.45        38.15 o                         
  -7   3   4       1607.46       1642.91        78.37 o                         
  -6   3   4         35.65         35.59        31.19 o                         
  -5   3   4        894.66        812.04        52.01 o                         
  -4   3   4       3649.63       3569.89        99.16 o                         
  -3   3   4       3783.41       3625.22        69.67 o                         
  -2   3   4        271.40        255.44        23.89 o                         
  -1   3   4       2319.04       2318.84        51.97 o                         
   0   3   4      42064.25      41516.69       390.50 o                         
   1   3   4      18214.67      18400.34       267.75 o                         
   2   3   4       7164.86       7182.09       115.37 o                         
   3   3   4      47643.73      47780.21       372.03 o                         
   4   3   4      53230.76      53284.00       550.47 o                         
   5   3   4       7700.98       7703.85       118.16 o                         
   6   3   4       4253.96       4298.92        96.20 o                         
   7   3   4       6929.50       7090.40       116.03 o                         
   8   3   4        639.68        691.87        44.42 o                         
   9   3   4         48.54         70.52        26.64 o                         
  10   3   4        564.65        622.13        51.99 o                         
  11   3   4        331.41        332.19        43.13 o                         
  12   3   4         95.17        -18.42        82.24 o                         
  -8   4   4       9006.48       8797.30       220.42 o                         
  -7   4   4      12901.88      12661.15       256.46 o                         
  -6   4   4       4872.89       4954.42       131.48 o                         
  -5   4   4       2897.79       2840.86        93.79 o                         
  -4   4   4      12246.34      11811.77       193.89 o                         
  -3   4   4       4515.05       4255.99        84.98 o                         
  -2   4   4         24.80         42.29        11.83 o                         
  -1   4   4       1104.40       1145.43        31.37 o                         
   0   4   4       2208.00       2224.93        51.22 o                         
   1   4   4         85.84         92.30        19.69 o                         
   2   4   4        151.58        141.06        21.29 o                         
   3   4   4        212.65        225.55        17.22 o                         
   4   4   4       1642.65       1761.76        49.17 o                         
   5   4   4        871.10        903.96        32.17 o                         
   6   4   4       1626.45       1615.33        52.72 o                         
   7   4   4      12312.31      12447.71       177.45 o                         
   8   4   4       3148.70       3087.25        91.78 o                         
   9   4   4        677.88        759.08        67.66 o                         
  10   4   4      12282.58      12296.86       231.08 o                         
  11   4   4       9220.17       9228.16       288.98 o                         
  12   4   4        726.37        784.31       134.18 o                         
  -8   5   4       4885.87       5069.70       242.94 o                         
  -7   5   4       7312.80       7130.84       191.30 o                         
  -6   5   4       3707.47       3532.17       113.58 o                         
  -5   5   4       6061.38       5917.39       141.40 o                         
  -4   5   4       2966.76       3006.05        94.97 o                         
  -3   5   4        989.92       1044.97        44.76 o                         
  -2   5   4       1386.62       1359.03        38.17 o                         
  -1   5   4         23.88         38.11        14.97 o                         
   0   5   4       5050.80       4921.01       118.99 o                         
   1   5   4         84.83        109.15        19.81 o                         
   2   5   4       2259.79       2173.33        57.48 o                         
   3   5   4       6756.49       6562.27        97.86 o                         
   4   5   4       5630.73       5463.12        91.40 o                         
   5   5   4       2124.47       2129.82        47.76 o                         
   6   5   4        621.58        630.02        26.61 o                         
   7   5   4      17828.01      18238.44       277.60 o                         
   8   5   4       3553.16       3642.40       101.37 o                         
   9   5   4        252.82        269.19        33.13 o                         
  10   5   4       9772.05       9966.31       208.72 o                         
  11   5   4       8316.43       8676.19       231.89 o                         
  12   5   4       1363.20       1189.04       117.39 o                         
  -7   6   4        102.21        118.19        38.63 o                         
  -6   6   4        135.42        110.88        37.75 o                         
  -5   6   4         31.19         31.39        28.26 o                         
  -4   6   4       6031.41       5935.10       139.68 o                         
  -3   6   4       7124.98       7132.74       127.25 o                         
  -2   6   4       3518.25       3728.49       103.06 o                         
  -1   6   4      22221.38      22385.68       243.00 o                         
   0   6   4      53078.20      52266.63       549.50 o                         
   1   6   4      14306.84      13830.04       209.05 o                         
   2   6   4      11763.00      11685.82       182.22 o                         
   3   6   4      32153.16      30859.27       505.40 o                         
   4   6   4      12804.70      12616.82       207.33 o                         
   5   6   4        135.93        138.44        23.73 o                         
   6   6   4        268.37        289.40        36.29 o                         
   7   6   4       1208.94       1283.41        67.63 o                         
   8   6   4          2.39        -21.94        24.69 o                         
   9   6   4        148.96        167.62        30.88 o                         
  10   6   4        153.00        140.95        34.18 o                         
  11   6   4        162.00        222.02        75.11 o                         
  -7   7   4        573.79        801.08       144.29 o                         
  -6   7   4        684.18        766.61        85.74 o                         
  -5   7   4        337.17        291.45        44.28 o                         
  -4   7   4       5756.29       5649.89       140.13 o                         
  -3   7   4        685.98        648.89        41.54 o                         
  -2   7   4        978.55       1009.99        40.17 o                         
  -1   7   4      16888.04      17072.12       201.60 o                         
   0   7   4      16850.37      16889.16       195.37 o                         
   1   7   4       9521.97       9266.09       145.16 o                         
   2   7   4      13430.64      13315.53       207.35 o                         
   3   7   4      12586.06      12724.31       224.28 o                         
   4   7   4       3608.26       3561.00       124.63 o                         
   5   7   4       4072.14       3824.27       112.03 o                         
   6   7   4        230.72        219.79        32.20 o                         
   7   7   4       1452.57       1554.99        69.07 o                         
   8   7   4        156.89        180.22        36.26 o                         
   9   7   4         16.12         63.58        33.50 o                         
  10   7   4       4157.94       4157.95       132.79 o                         
  11   7   4       2314.94       2303.29       120.98 o                         
  -6   8   4        466.53        415.46        84.87 o                         
  -5   8   4       1782.96       1752.91       109.28 o                         
  -4   8   4       3012.83       3033.05       114.01 o                         
  -3   8   4        278.42        266.40        38.10 o                         
  -2   8   4         33.91         62.66        27.82 o                         
  -1   8   4        207.35        216.17        25.44 o                         
   0   8   4         62.55         39.85        27.49 o                         
   1   8   4        300.92        305.19        28.13 o                         
   2   8   4        278.57        300.09        26.95 o                         
   3   8   4       4484.23       4495.31       106.94 o                         
   4   8   4       2618.44       2518.39        92.36 o                         
   5   8   4        542.80        482.74        46.46 o                         
   6   8   4       9217.38       9306.21       196.60 o                         
   7   8   4      19997.55      20348.19       328.27 o                         
   8   8   4       6196.36       6284.22       170.30 o                         
   9   8   4       3356.52       3291.59       127.29 o                         
  10   8   4       9955.39      10145.79       242.01 o                         
  11   8   4       5699.37       5907.00       267.41 o                         
  -5   9   4          4.12         59.98        54.65 o                         
  -4   9   4       1666.46       1725.56       107.53 o                         
  -3   9   4         19.07         -4.87        36.25 o                         
  -2   9   4          2.69         18.40        39.67 o                         
  -1   9   4       5715.36       6067.37       198.32 o                         
   0   9   4       3984.09       3940.37        88.57 o                         
   1   9   4        702.97        684.96        39.13 o                         
   2   9   4        420.99        430.65        37.59 o                         
   3   9   4       6119.64       6094.66       132.67 o                         
   4   9   4        204.53        267.33        42.23 o                         
   5   9   4        164.62        137.49        34.04 o                         
   6   9   4       4148.78       4255.16       134.51 o                         
   7   9   4       6574.64       6551.82       175.16 o                         
   8   9   4       1034.19       1040.76        73.50 o                         
   9   9   4       3983.26       4023.09       146.92 o                         
  10   9   4       4586.12       4813.20       167.33 o                         
  11   9   4       1612.44       1600.10       179.91 o                         
  -5  10   4       2306.00       2226.31       214.57 o                         
  -4  10   4      12858.89      12848.41       309.81 o                         
  -3  10   4       5803.76       5727.73       193.21 o                         
  -2  10   4       5827.49       5723.79       173.77 o                         
  -1  10   4      27674.72      28111.76       392.03 o                         
   0  10   4      18977.34      19618.48       405.77 o                         
   1  10   4       4282.94       4221.26       141.79 o                         
   2  10   4       6653.93       6564.40       147.62 o                         
   3  10   4       8829.16       8696.46       214.43 o                         
   4  10   4        466.93        345.90        48.31 o                         
   5  10   4         20.70         17.67        30.72 o                         
   6  10   4        110.50        138.19        37.28 o                         
   7  10   4         49.91         71.17        35.73 o                         
   8  10   4        326.80        325.32        52.80 o                         
   9  10   4         59.27         33.12        36.19 o                         
  10  10   4        492.44        560.46       119.53 o                         
  -4  11   4       1909.47       1659.73       191.14 o                         
  -3  11   4       1902.96       1959.31       117.40 o                         
  -2  11   4       2002.50       2021.50       115.34 o                         
  -1  11   4       3757.18       3631.32       123.76 o                         
   0  11   4       5452.49       5704.75       173.66 o                         
   1  11   4       4191.50       4354.89       139.61 o                         
   2  11   4       1148.17        991.17        94.96 o                         
   3  11   4         43.42         55.44        38.67 o                         
   4  11   4        210.86        169.29        41.19 o                         
   5  11   4         17.53         67.71        35.64 o                         
   6  11   4       2479.26       2646.71       116.79 o                         
   7  11   4       2470.06       2624.20       120.10 o                         
   8  11   4         21.84        107.21        39.23 o                         
   9  11   4        647.74        749.47        84.49 o                         
  -3  12   4        693.55        747.57       104.63 o                         
  -2  12   4        351.38        212.96        85.50 o                         
  -1  12   4       1374.89       1509.91       168.73 o                         
   0  12   4        560.20        542.32        76.04 o                         
   1  12   4        742.74        832.65       128.30 o                         
   2  12   4       2681.99       2844.11       137.85 o                         
   3  12   4      10366.81      10511.67       275.48 o                         
   4  12   4       1430.90       1447.00        96.75 o                         
   5  12   4       2432.97       2423.09       114.81 o                         
   6  12   4      16737.03      16477.90       327.91 o                         
   7  12   4      10710.18      10765.64       261.12 o                         
   8  12   4       1498.53       1500.50        99.73 o                         
  -1  13   4       3771.65       4514.66       401.25 o                         
   0  13   4       1141.63       1090.58       208.90 o                         
   1  13   4         94.94        131.08        47.88 o                         
   2  13   4        430.18        465.79        78.68 o                         
   3  13   4       3546.19       3323.86       187.29 o                         
   4  13   4        188.36        245.74        58.57 o                         
   5  13   4        229.25        212.37        49.00 o                         
   6  13   4       3316.53       3491.89       145.60 o                         
   7  13   4       2000.41       2190.55       227.92 o                         
   1  14   4       2253.06       2337.80       210.98 o                         
   2  14   4       1124.83       1276.60       311.49 o                         
   3  14   4         35.75         53.66        38.76 o                         
   4  14   4        169.88         58.22        79.85 o                         
   6  14   4        761.33        727.57       139.59 o                         
  -3 -12   5       3802.63       3704.83       219.43 o                         
  -2 -12   5       6817.89       6945.03       339.48 o                         
  -1 -12   5        133.69         80.01       158.01 o                         
   1 -12   5       1510.91       1435.19       175.44 o                         
  -6 -11   5       4634.65       4593.41       326.75 o                         
  -4 -11   5       1244.87       1377.81       137.98 o                         
  -3 -11   5       1833.11       2006.04       134.28 o                         
  -2 -11   5       1909.35       1989.43       132.11 o                         
  -1 -11   5        788.76        818.05        79.23 o                         
   0 -11   5         67.41         94.56        40.44 o                         
   1 -11   5        301.90        244.35        59.41 o                         
   2 -11   5        212.71        234.14        70.60 o                         
   3 -11   5         20.35         39.23       104.34 o                         
  -6 -10   5         31.73         92.37       130.34 o                         
  -5 -10   5         60.72         95.70        45.75 o                         
  -4 -10   5        389.96        518.88        70.31 o                         
  -3 -10   5        536.71        674.17        80.66 o                         
  -2 -10   5       4579.56       4435.49       168.88 o                         
  -1 -10   5       1054.91        987.02        67.36 o                         
   0 -10   5       2844.50       2833.14       115.59 o                         
   1 -10   5      17914.27      17971.05       447.29 o                         
   2 -10   5      10536.03      10528.57       317.90 o                         
   3 -10   5       2520.08       2518.33       155.65 o                         
   4 -10   5       9423.92       9676.57       320.52 o                         
   5 -10   5      10401.94       9623.89       609.22 o                         
  -8  -9   5        131.16        176.81        89.71 o                         
  -7  -9   5        236.10        174.02        51.27 o                         
  -6  -9   5       2069.00       2135.23       100.27 o                         
  -5  -9   5        259.28        287.41        43.24 o                         
  -4  -9   5        264.43        278.77        38.90 o                         
  -3  -9   5       1047.88       1130.61        64.59 o                         
  -2  -9   5       1777.48       1795.75        97.65 o                         
  -1  -9   5         13.25         58.52        26.94 o                         
   0  -9   5        775.82        831.16        62.90 o                         
   1  -9   5       7396.35       7350.09       319.31 o                         
   2  -9   5       5328.26       5405.48       184.95 o                         
   3  -9   5       1545.57       1408.67       114.97 o                         
   4  -9   5       3666.56       3587.78       186.91 o                         
   5  -9   5       4655.86       4527.21       215.34 o                         
   6  -9   5        769.22        892.66       201.98 o                         
  -8  -8   5       2118.55       2267.46       168.13 o                         
  -7  -8   5       7729.44       7902.37       197.22 o                         
  -6  -8   5      12511.49      12625.55       246.56 o                         
  -5  -8   5       2869.40       3066.86       110.53 o                         
  -4  -8   5       2540.78       2619.42        97.68 o                         
  -3  -8   5       7443.23       7512.55       176.51 o                         
  -2  -8   5       1907.18       1969.67        67.07 o                         
  -1  -8   5         34.55         64.77        20.74 o                         
   0  -8   5        224.51        182.03        38.89 o                         
   1  -8   5        243.74        248.69        34.15 o                         
   2  -8   5        259.76        312.91        36.92 o                         
   3  -8   5        100.46         88.80        43.13 o                         
   4  -8   5        438.14        374.53        56.91 o                         
   5  -8   5       1216.27       1146.22       110.94 o                         
   6  -8   5        570.95        411.48        68.44 o                         
   7  -8   5        897.64        838.62       198.32 o                         
  -8  -7   5        343.36        344.09        91.64 o                         
  -7  -7   5       3525.02       3597.32       133.48 o                         
  -6  -7   5       3287.50       3564.76       110.94 o                         
  -5  -7   5        871.06        995.63        58.27 o                         
  -4  -7   5        328.03        365.33        36.23 o                         
  -3  -7   5          0.37         10.92        19.77 o                         
  -2  -7   5        538.15        555.21        36.04 o                         
  -1  -7   5        507.89        561.46        35.60 o                         
   0  -7   5       1212.55       1276.27        55.85 o                         
   1  -7   5       4137.32       4199.69       123.18 o                         
   2  -7   5       1014.01       1172.83        59.06 o                         
   3  -7   5         18.64         -9.93        36.08 o                         
   4  -7   5       1434.44       1441.92        91.68 o                         
   5  -7   5       2459.73       2463.88       141.91 o                         
   6  -7   5          5.08         89.15        40.70 o                         
   7  -7   5         41.12         60.48        89.54 o                         
   8  -7   5       3629.71       3120.75       351.13 o                         
  -9  -6   5        382.21        306.50        75.30 o                         
  -8  -6   5        454.02        430.45        57.68 o                         
  -7  -6   5         34.30         16.41        32.18 o                         
  -6  -6   5        218.59        241.59        31.44 o                         
  -5  -6   5         44.48         61.35        21.89 o                         
  -4  -6   5       1010.43       1006.34        43.60 o                         
  -3  -6   5      11567.99      11559.74       152.59 o                         
  -2  -6   5      11551.27      11317.85       147.32 o                         
  -1  -6   5       8059.03       7949.60       103.27 o                         
   0  -6   5      29952.60      30452.65       270.03 o                         
   1  -6   5      40665.07      39912.24       410.52 o                         
   2  -6   5      12837.69      12954.49       198.96 o                         
   3  -6   5       8567.39       8546.39       204.22 o                         
   4  -6   5      14708.49      14492.58       316.74 o                         
   5  -6   5       4273.19       4342.25       152.40 o                         
   6  -6   5          8.56         -8.28        37.70 o                         
   7  -6   5        450.89        525.98        68.05 o                         
   8  -6   5        121.29         67.25        44.27 o                         
  -9  -5   5        375.09        528.88        92.32 o                         
  -8  -5   5         10.97         56.47        38.86 o                         
  -7  -5   5       3279.96       3182.56       104.81 o                         
  -6  -5   5       2633.03       2726.19        77.33 o                         
  -5  -5   5       1193.38       1194.56        44.09 o                         
  -4  -5   5        188.45        177.40        22.39 o                         
  -3  -5   5       9511.20       9362.60       119.47 o                         
  -2  -5   5        736.42        784.65        32.30 o                         
  -1  -5   5         23.47         24.86        10.12 o                         
   0  -5   5       9101.27       8930.64       105.42 o                         
   1  -5   5      13686.26      13785.45       153.74 o                         
   2  -5   5        720.37        741.09        42.61 o                         
   3  -5   5       2567.84       2571.07       101.32 o                         
   4  -5   5       3373.73       3297.29       120.03 o                         
   5  -5   5         81.53        151.40        53.72 o                         
   6  -5   5        594.06        723.28        66.29 o                         
   7  -5   5        279.61        334.33        51.12 o                         
   8  -5   5       3056.95       3128.08       134.42 o                         
   9  -5   5       1602.16       1458.50       117.58 o                         
  -9  -4   5       5202.81       4791.20       204.35 o                         
  -8  -4   5       2194.81       2030.61       111.60 o                         
  -7  -4   5       9672.46       9580.73       180.68 o                         
  -6  -4   5       9894.85       9959.98       175.77 o                         
  -5  -4   5        980.71       1009.40        45.20 o                         
  -4  -4   5        248.46        263.85        23.34 o                         
  -3  -4   5       3203.28       3143.73        67.87 o                         
  -2  -4   5        966.48        930.93        37.91 o                         
  -1  -4   5        276.75        282.58        16.78 o                         
   0  -4   5         66.55         58.64        12.95 o                         
   1  -4   5         21.78         28.42        11.94 o                         
   2  -4   5         54.54         61.67        19.20 o                         
   3  -4   5        749.29        707.83        37.29 o                         
   4  -4   5       7143.89       7362.42       170.48 o                         
   5  -4   5       5243.88       5135.95       181.24 o                         
   6  -4   5       2367.92       2416.11       103.99 o                         
   7  -4   5      12064.97      11885.42       253.86 o                         
   8  -4   5      17588.17      17560.07       331.95 o                         
   9  -4   5       4814.55       4791.36       212.00 o                         
  10  -4   5       4594.94       4644.62       206.45 o                         
  -9  -3   5       1859.07       1811.24       128.52 o                         
  -8  -3   5       1346.59       1376.79        73.04 o                         
  -7  -3   5         28.72         63.02        30.52 o                         
  -6  -3   5          1.13         32.55        21.73 o                         
  -5  -3   5        362.57        348.54        29.82 o                         
  -4  -3   5       2470.45       2446.80        64.25 o                         
  -3  -3   5      15253.04      14973.10       205.37 o                         
  -2  -3   5       3529.09       3501.36        64.43 o                         
  -1  -3   5        859.78        881.93        25.08 o                         
   0  -3   5      21672.90      21566.39       196.18 o                         
   1  -3   5      14441.56      14265.07       144.57 o                         
   2  -3   5       1454.86       1412.30        57.55 o                         
   3  -3   5         41.85         64.24         7.98 o                         
   4  -3   5       9280.99       9200.99       137.83 o                         
   5  -3   5        201.23        224.44        37.01 o                         
   6  -3   5       1992.54       1872.69       101.62 o                         
   7  -3   5       4077.73       4017.32       134.94 o                         
   8  -3   5       4450.08       4510.92       146.86 o                         
   9  -3   5        229.12        285.09        56.37 o                         
  10  -3   5        317.00        404.67        67.94 o                         
  -9  -2   5        420.66        304.07        79.73 o                         
  -8  -2   5        558.73        629.85        89.67 o                         
  -7  -2   5       1156.36       1149.57        64.27 o                         
  -6  -2   5       2939.79       2951.87        71.80 o                         
  -5  -2   5        218.10        236.39        24.71 o                         
  -4  -2   5       8188.53       8211.49       109.43 o                         
  -3  -2   5      47992.24      46752.00       374.65 o                         
  -2  -2   5      23702.10      23450.42       188.85 o                         
  -1  -2   5      13973.90      13846.50       165.57 o                         
   0  -2   5      60884.08      60223.45       382.71 o                         
   1  -2   5      59269.82      58768.11       458.71 o                         
   2  -2   5       5510.12       5338.92        66.82 o                         
   3  -2   5       7817.88       7753.50        80.50 o                         
   4  -2   5      10876.02      10873.09       149.95 o                         
   5  -2   5       1003.78        977.89        37.15 o                         
   6  -2   5        778.58        832.02        44.46 o                         
   7  -2   5        322.94        352.69        56.58 o                         
   8  -2   5        175.47        142.95        33.28 o                         
   9  -2   5         70.09         66.77        30.83 o                         
  10  -2   5        966.13        969.77        91.98 o                         
  11  -2   5       1132.01        981.42       190.77 o                         
  -9  -1   5        467.66        392.53        71.17 o                         
  -8  -1   5        237.94        267.46        46.63 o                         
  -7  -1   5       4016.61       4118.66       116.83 o                         
  -6  -1   5        642.96        669.70        52.58 o                         
  -5  -1   5        234.57        278.06        24.72 o                         
  -4  -1   5       1205.46       1264.51        42.99 o                         
  -3  -1   5       5333.75       5221.87        86.58 o                         
  -2  -1   5       2254.13       2157.18        49.70 o                         
  -1  -1   5       2131.38       2143.58        35.86 o                         
   0  -1   5       4786.27       4813.33        60.87 o                         
   1  -1   5       1369.80       1439.86        42.01 o                         
   2  -1   5       3186.49       3215.88        44.27 o                         
   3  -1   5       1171.71       1263.69        29.79 o                         
   4  -1   5       7028.40       7171.17        89.69 o                         
   5  -1   5       1260.82       1238.00        25.11 o                         
   6  -1   5        661.99        673.43        35.33 o                         
   7  -1   5      13048.12      13062.21       184.30 o                         
   8  -1   5       9088.87       9416.32       202.12 o                         
   9  -1   5         48.92         37.84        27.61 o                         
  10  -1   5       1145.14       1081.48        90.59 o                         
  11  -1   5       5037.04       5189.27       272.29 o                         
  -9   0   5       2299.09       2369.77       141.42 o                         
  -8   0   5       2546.44       2678.02       114.27 o                         
  -7   0   5       3220.75       3148.81       106.50 o                         
  -6   0   5       1316.05       1278.56        59.22 o                         
  -5   0   5        966.76        994.76        49.03 o                         
  -4   0   5        115.28        113.28        22.10 o                         
  -3   0   5        814.77        804.99        29.45 o                         
  -2   0   5        282.75        281.49        16.25 o                         
  -1   0   5       2290.41       2270.68        37.28 o                         
   0   0   5       8362.04       8542.68        77.29 o                         
   1   0   5       7264.67       7237.41        84.22 o                         
   2   0   5       4602.47       4682.54        67.29 o                         
   3   0   5       6953.42       6901.51        67.33 o                         
   4   0   5      46653.96      45725.19       403.91 o                         
   5   0   5      12277.03      12224.73       127.38 o                         
   6   0   5       3792.54       3824.26        63.60 o                         
   7   0   5      37121.45      36886.82       432.04 o                         
   8   0   5      24056.90      24095.46       268.80 o                         
   9   0   5       3482.92       3687.27       132.50 o                         
  10   0   5       1983.38       2079.97       124.04 o                         
  11   0   5       6430.09       6703.89       445.59 o                         
  -9   1   5        430.28        328.11        61.55 o                         
  -8   1   5         36.46         29.61        33.04 o                         
  -7   1   5       2264.21       2268.75        92.34 o                         
  -6   1   5       3061.54       3067.90       100.54 o                         
  -5   1   5       1228.97       1249.78        61.78 o                         
  -4   1   5      12767.19      12693.42       151.63 o                         
  -3   1   5      29374.16      27605.32       334.29 o                         
  -2   1   5       3219.55       3227.77        60.52 o                         
  -1   1   5       2990.57       3000.15        57.34 o                         
   0   1   5      19687.55      19287.58       172.29 o                         
   1   1   5      10289.80      10530.53       115.79 o                         
   2   1   5        561.70        570.98        18.74 o                         
   3   1   5        363.82        366.77        13.53 o                         
   4   1   5       4864.43       4881.88        72.98 o                         
   5   1   5        663.31        643.20        23.12 o                         
   6   1   5        119.21        119.60        12.20 o                         
   7   1   5        954.94       1031.66        33.31 o                         
   8   1   5       2444.72       2551.29        77.28 o                         
   9   1   5        461.71        449.76        37.81 o                         
  10   1   5         17.57         29.25        52.54 o                         
  11   1   5         70.97        -23.65        52.67 o                         
  -9   2   5        156.34        131.30        86.13 o                         
  -8   2   5        591.46        531.81        52.07 o                         
  -7   2   5       6173.40       5991.00       160.19 o                         
  -6   2   5       1853.12       1809.41        79.80 o                         
  -5   2   5       4297.98       4166.66        99.74 o                         
  -4   2   5      27813.42      26884.22       419.75 o                         
  -3   2   5      30835.39      30489.22       404.02 o                         
  -2   2   5      17296.72      17123.73       272.43 o                         
  -1   2   5      28112.68      28353.79       236.18 o                         
   0   2   5      31045.94      30184.44       242.41 o                         
   1   2   5       5138.27       4992.92        98.17 o                         
   2   2   5       8631.98       8786.89       140.21 o                         
   3   2   5       1057.98       1001.43        30.77 o                         
   4   2   5        274.16        312.53        25.68 o                         
   5   2   5         92.85        117.26        20.93 o                         
   6   2   5        469.79        462.97        27.39 o                         
   7   2   5       4195.33       4071.26        83.95 o                         
   8   2   5       2070.37       2035.37        73.39 o                         
   9   2   5        269.72        251.96        37.38 o                         
  10   2   5       1343.51       1282.83        72.71 o                         
  11   2   5       6593.78       6562.54       200.89 o                         
  -8   3   5       1079.13       1066.72        92.15 o                         
  -7   3   5       3425.27       3280.02       119.90 o                         
  -6   3   5        225.88        206.36        35.00 o                         
  -5   3   5        374.27        437.24        51.32 o                         
  -4   3   5       2118.21       2041.41        76.88 o                         
  -3   3   5       1057.47       1069.79        55.10 o                         
  -2   3   5        847.97        877.68        48.57 o                         
  -1   3   5        616.47        643.98        32.22 o                         
   0   3   5       2819.24       2971.63       109.19 o                         
   1   3   5       1448.27       1461.95        51.49 o                         
   2   3   5        883.85        865.18        40.37 o                         
   3   3   5      19819.63      19531.36       199.22 o                         
   4   3   5      29651.46      29838.54       309.12 o                         
   5   3   5       9404.46       9507.24       139.05 o                         
   6   3   5       3262.87       3298.92        77.50 o                         
   7   3   5      19592.33      19537.76       226.78 o                         
   8   3   5       5350.22       5540.02       107.14 o                         
   9   3   5         28.09         82.14        33.76 o                         
  10   3   5        212.59        197.18        52.43 o                         
  11   3   5       3009.69       3042.40       136.88 o                         
  -8   4   5         67.49        141.47        87.18 o                         
  -7   4   5         75.57        141.90        40.18 o                         
  -6   4   5        723.34        775.04        81.80 o                         
  -5   4   5        268.30        200.71        45.45 o                         
  -4   4   5       1559.29       1481.25        68.71 o                         
  -3   4   5        430.35        388.08        37.99 o                         
  -2   4   5       3818.95       3731.04        89.76 o                         
  -1   4   5        566.05        562.69        26.28 o                         
   0   4   5      13303.71      13087.21       147.54 o                         
   1   4   5       3068.02       3057.82        77.93 o                         
   2   4   5       1193.27       1171.11        58.21 o                         
   3   4   5      35617.74      34669.50       450.26 o                         
   4   4   5      39223.93      38806.89       434.42 o                         
   5   4   5       9974.81       9796.00       160.94 o                         
   6   4   5      20237.45      19958.14       292.92 o                         
   7   4   5      26207.79      26016.86       302.31 o                         
   8   4   5       7744.02       7722.47       150.56 o                         
   9   4   5       2328.38       2407.85        85.09 o                         
  10   4   5       1890.04       1936.96        87.53 o                         
  11   4   5         38.57         33.45        32.45 o                         
  12   4   5        104.32         70.66        65.25 o                         
  -8   5   5       2174.46       2220.85       230.76 o                         
  -7   5   5      10456.25      10258.02       290.94 o                         
  -6   5   5       2561.05       2460.49       100.13 o                         
  -5   5   5       4086.96       4017.29       125.74 o                         
  -4   5   5      23554.21      23718.10       338.62 o                         
  -3   5   5      12015.23      12076.99       215.59 o                         
  -2   5   5        561.88        476.80        40.10 o                         
  -1   5   5       4012.09       3949.32        65.87 o                         
   0   5   5       7815.72       7432.51       149.05 o                         
   1   5   5        158.03        202.97        25.12 o                         
   2   5   5        273.31        270.40        27.80 o                         
   3   5   5       1578.06       1412.24        49.66 o                         
   4   5   5       1032.04       1088.52        41.90 o                         
   5   5   5         33.06         73.63        17.08 o                         
   6   5   5        769.92        697.72        47.30 o                         
   7   5   5         44.32         71.43        22.35 o                         
   8   5   5        215.46        234.23        32.98 o                         
   9   5   5         43.62        112.15        28.68 o                         
  10   5   5        908.56        962.03        65.03 o                         
  11   5   5       3843.81       4064.82       134.95 o                         
  12   5   5        890.53        916.39        84.61 o                         
  -7   6   5       6257.20       6193.05       272.80 o                         
  -6   6   5       5001.58       4643.67       154.01 o                         
  -5   6   5       6462.86       6277.43       267.90 o                         
  -4   6   5      13736.52      13788.41       248.43 o                         
  -3   6   5      14029.72      13825.87       225.39 o                         
  -2   6   5       5824.58       5939.64       134.30 o                         
  -1   6   5       4517.93       4568.76       117.56 o                         
   0   6   5       2453.61       2353.82        90.95 o                         
   1   6   5        941.69        980.78        61.32 o                         
   2   6   5         26.60         43.14        20.88 o                         
   3   6   5       2819.97       2825.65        73.47 o                         
   4   6   5       1374.63       1343.49        39.57 o                         
   5   6   5         79.67         93.78        23.70 o                         
   6   6   5        842.22        737.98        50.52 o                         
   7   6   5       6644.87       6810.20       157.00 o                         
   8   6   5         42.97         23.82        32.17 o                         
   9   6   5        139.42        155.37        30.14 o                         
  10   6   5       5136.06       5060.13       146.71 o                         
  11   6   5       4739.11       4878.53       186.14 o                         
  12   6   5        609.13        485.62       123.30 o                         
  -7   7   5        165.72        186.08        97.58 o                         
  -6   7   5       1875.57       1798.87        98.82 o                         
  -5   7   5        797.59        737.83        63.51 o                         
  -4   7   5        198.02        174.22        33.33 o                         
  -3   7   5        107.70         83.91        44.61 o                         
  -2   7   5       1617.00       1699.72        88.46 o                         
  -1   7   5       7081.35       7199.59       128.41 o                         
   0   7   5      18800.50      19013.74       338.88 o                         
   1   7   5       2359.95       2436.15        84.14 o                         
   2   7   5       8190.66       7876.16       155.92 o                         
   3   7   5      47577.66      46104.94       569.10 o                         
   4   7   5      20201.31      19949.45       266.81 o                         
   5   7   5        677.68        639.98        62.21 o                         
   6   7   5      12093.04      11888.85       220.71 o                         
   7   7   5      12857.67      13084.32       240.34 o                         
   8   7   5         37.40         85.48        31.63 o                         
   9   7   5        170.63        120.03        40.40 o                         
  10   7   5       1635.20       1530.44        74.07 o                         
  11   7   5         17.84         61.16        50.96 o                         
  -6   8   5         95.19        215.86        89.77 o                         
  -5   8   5         29.02         20.87        32.70 o                         
  -4   8   5       3241.43       3264.92       150.37 o                         
  -3   8   5        487.11        488.59        41.06 o                         
  -2   8   5       1381.25       1349.85        59.14 o                         
  -1   8   5       2035.52       2118.05       110.46 o                         
   0   8   5      14855.18      15103.35       303.10 o                         
   1   8   5       1351.73       1378.11        59.31 o                         
   2   8   5       4262.19       4190.72       113.87 o                         
   3   8   5      29534.48      29214.19       433.71 o                         
   4   8   5      19398.27      18591.49       300.52 o                         
   5   8   5       4927.82       4922.33       159.74 o                         
   6   8   5       8761.27       8844.09       192.46 o                         
   7   8   5       5682.45       5843.27       157.73 o                         
   8   8   5       1268.44       1344.18        79.90 o                         
   9   8   5         38.16         80.53        39.35 o                         
  10   8   5         64.73        124.13        39.57 o                         
  11   8   5        200.50        216.41        60.80 o                         
  -5   9   5       5256.89       5215.19       273.67 o                         
  -4   9   5       6824.35       7020.79       221.28 o                         
  -3   9   5       2845.37       2766.29       130.66 o                         
  -2   9   5        977.73       1035.49        54.38 o                         
  -1   9   5       1042.95       1096.94        59.00 o                         
   0   9   5        233.63        230.91        32.15 o                         
   1   9   5        343.00        320.02        38.04 o                         
   2   9   5         13.16         31.78        20.21 o                         
   3   9   5        882.89        947.13        54.45 o                         
   4   9   5         26.68         28.17        34.02 o                         
   5   9   5        521.22        501.23        48.62 o                         
   6   9   5       1631.94       1715.05        86.91 o                         
   7   9   5       4601.01       4398.43       142.05 o                         
   8   9   5         39.13         23.87        34.73 o                         
   9   9   5       1751.87       1847.93       101.57 o                         
  10   9   5       9500.35       9582.43       240.89 o                         
  11   9   5       4228.65       4125.03       286.96 o                         
  -4  10   5       2428.99       2493.05       148.79 o                         
  -3  10   5       1143.47       1132.78        89.55 o                         
  -2  10   5       1508.16       1599.87        89.36 o                         
  -1  10   5        250.33        315.81        47.95 o                         
   0  10   5       1473.61       1437.77       105.56 o                         
   1  10   5        287.89        243.77        42.14 o                         
   2  10   5         79.10         98.77        25.69 o                         
   3  10   5       7272.40       7120.03       192.58 o                         
   4  10   5        573.53        606.37        64.41 o                         
   5  10   5       1361.80       1327.39        78.96 o                         
   6  10   5       4378.19       4371.08       143.21 o                         
   7  10   5       5300.11       5347.98       167.60 o                         
   8  10   5         68.26         11.58        37.33 o                         
   9  10   5        485.59        513.51        90.02 o                         
  10  10   5       6613.38       6514.72       274.68 o                         
  -3  11   5        124.58         83.32        64.57 o                         
  -2  11   5        833.37        808.05        79.28 o                         
  -1  11   5      12424.44      12841.57       379.25 o                         
   0  11   5      13514.55      13980.42       331.84 o                         
   1  11   5       4159.75       4264.50       161.84 o                         
   2  11   5      12439.76      12315.44       356.26 o                         
   3  11   5      18505.30      18871.00       362.06 o                         
   4  11   5       5820.32       5821.76       186.82 o                         
   5  11   5       1173.85       1278.88       104.72 o                         
   6  11   5       2101.83       2189.94       119.23 o                         
   7  11   5        922.40        965.25        76.31 o                         
   8  11   5         65.24         24.04        45.76 o                         
   9  11   5         29.96         41.52        38.29 o                         
  -2  12   5        572.93        554.25        75.54 o                         
  -1  12   5       4817.32       4803.49       179.73 o                         
   0  12   5       3084.53       2907.26       287.72 o                         
   1  12   5       2918.06       3136.92       186.64 o                         
   2  12   5       6275.84       6218.89       254.76 o                         
   3  12   5       3503.12       3413.05       186.96 o                         
   4  12   5       2667.90       2715.90       226.16 o                         
   5  12   5       3527.90       3400.42       136.18 o                         
   6  12   5        183.42        107.34        39.88 o                         
   7  12   5        431.50        495.15        61.90 o                         
   8  12   5        193.53        222.21        49.01 o                         
  -1  13   5         15.68       -112.33       112.33 o                         
   0  13   5          6.39        230.41       136.29 o                         
   1  13   5        313.41        364.47        93.33 o                         
   2  13   5         30.46         77.03        97.28 o                         
   3  13   5        891.39        940.01       107.42 o                         
   4  13   5        301.48        279.65        68.74 o                         
   5  13   5        202.58        230.50        45.33 o                         
   6  13   5       5000.48       4928.13       174.60 o                         
   7  13   5       4950.05       4020.27       306.33 o                         
   1  14   5          3.08        -38.08        52.87 o                         
   2  14   5       2168.52       2034.78       138.99 o                         
   3  14   5       1650.98       1611.38       140.85 o                         
   4  14   5         75.01        139.28       104.94 o                         
   6  14   5       2238.52       1945.77       212.50 o                         
  -2 -12   6         82.44          9.72        56.04 o                         
  -1 -12   6         57.96        -45.49       101.04 o                         
  -3 -11   6       7261.40       7388.63       316.17 o                         
  -2 -11   6       7821.47       7646.44       266.57 o                         
  -1 -11   6       2667.54       2491.82       133.52 o                         
   0 -11   6       1858.63       1902.91       116.87 o                         
   1 -11   6       4394.07       4053.59       247.34 o                         
   2 -11   6        765.43        686.54       129.30 o                         
  -6 -10   6       3674.38       2949.55       259.82 o                         
  -5 -10   6       1255.41        853.62       166.10 o                         
  -4 -10   6       1401.32       1260.23       155.95 o                         
  -3 -10   6       7815.64       7815.96       320.85 o                         
  -2 -10   6       8841.65       8513.18       246.23 o                         
  -1 -10   6       1020.09        988.13        71.63 o                         
   0 -10   6       2826.14       2791.65       115.73 o                         
   1 -10   6       3906.79       3782.43       161.91 o                         
   2 -10   6        333.61        447.66        74.49 o                         
   3 -10   6         17.33        -15.70        68.61 o                         
   4 -10   6        129.46        145.63       135.14 o                         
  -6  -9   6       2016.48       2020.71       161.13 o                         
  -5  -9   6        263.62        328.24        52.08 o                         
  -4  -9   6         78.83         71.86        36.22 o                         
  -3  -9   6        297.88        372.23        64.02 o                         
  -2  -9   6        348.45        277.67        62.74 o                         
  -1  -9   6         30.39         60.20        29.01 o                         
   0  -9   6        664.93        617.26        55.30 o                         
   1  -9   6       3297.58       3093.16       117.34 o                         
   2  -9   6       2919.34       3142.65       143.91 o                         
   3  -9   6       4191.87       3916.66       191.11 o                         
   4  -9   6       9157.83       8990.93       303.17 o                         
   5  -9   6      11125.09      10382.69       337.85 o                         
   6  -9   6       2690.53       2556.98       304.51 o                         
  -7  -8   6        286.73        515.06       136.42 o                         
  -6  -8   6        792.70        767.46        71.60 o                         
  -5  -8   6         41.05         43.03        30.08 o                         
  -4  -8   6         98.91         54.28        26.92 o                         
  -3  -8   6       2461.45       2464.66       107.69 o                         
  -2  -8   6        937.45        917.49        58.25 o                         
  -1  -8   6       1219.07       1324.04        74.86 o                         
   0  -8   6         98.16         83.81        33.76 o                         
   1  -8   6       7299.84       7193.22       204.09 o                         
   2  -8   6        697.39        666.38        67.82 o                         
   3  -8   6         62.04         92.79        44.97 o                         
   4  -8   6       9264.04       9034.61       426.24 o                         
   5  -8   6      10418.60      10008.00       319.25 o                         
   6  -8   6       1854.99       1793.54       137.24 o                         
  -8  -7   6        327.18        427.90       114.62 o                         
  -7  -7   6       3767.29       3764.00       134.80 o                         
  -6  -7   6      15927.57      15686.50       257.59 o                         
  -5  -7   6       7065.72       7167.57       157.41 o                         
  -4  -7   6       3944.36       3911.80       108.63 o                         
  -3  -7   6      16644.90      16927.92       217.40 o                         
  -2  -7   6      13711.80      13805.47       178.22 o                         
  -1  -7   6        142.94        233.43        25.62 o                         
   0  -7   6       1579.46       1613.36        65.68 o                         
   1  -7   6       3586.68       3720.73       111.81 o                         
   2  -7   6        310.29        258.18        54.80 o                         
   3  -7   6        482.75        477.80        71.21 o                         
   4  -7   6         40.60        134.18        54.46 o                         
   5  -7   6         91.25        132.37        69.46 o                         
   6  -7   6         12.97        105.83        65.31 o                         
   7  -7   6        450.75        302.03        83.16 o                         
  -8  -6   6        190.98        150.93        79.89 o                         
  -7  -6   6       2400.99       2414.13       158.09 o                         
  -6  -6   6       5364.28       5468.37       137.84 o                         
  -5  -6   6       3353.64       3477.58        87.34 o                         
  -4  -6   6       3603.21       3465.57        82.30 o                         
  -3  -6   6       6324.00       6382.40       108.30 o                         
  -2  -6   6       4346.30       4315.73        80.24 o                         
  -1  -6   6       1861.81       1891.22        49.41 o                         
   0  -6   6         38.25         43.46        15.22 o                         
   1  -6   6        859.16        981.58        53.33 o                         
   2  -6   6         27.20         47.26        29.78 o                         
   3  -6   6        340.77        381.20        47.98 o                         
   4  -6   6       3973.04       4048.84       139.38 o                         
   5  -6   6       2561.29       2506.65       122.08 o                         
   6  -6   6        538.27        535.05        72.99 o                         
   7  -6   6        718.23        793.87       130.79 o                         
   8  -6   6       2979.70       3340.06       221.84 o                         
  -9  -5   6        282.45        287.80       115.18 o                         
  -8  -5   6        243.03        281.36        70.09 o                         
  -7  -5   6        517.31        565.77        55.28 o                         
  -6  -5   6         98.07        109.65        27.34 o                         
  -5  -5   6        629.49        653.43        42.58 o                         
  -4  -5   6       1169.33       1098.87        49.93 o                         
  -3  -5   6       1999.66       1991.15        54.56 o                         
  -2  -5   6       1972.03       2089.47        54.04 o                         
  -1  -5   6         50.07         74.69        19.91 o                         
   0  -5   6       9808.54       9992.73       118.68 o                         
   1  -5   6      34346.25      35572.80       380.66 o                         
   2  -5   6      10347.82      10736.52       194.57 o                         
   3  -5   6       7656.54       7820.95       180.06 o                         
   4  -5   6      37613.50      37359.67       508.17 o                         
   5  -5   6      22929.96      22567.91       570.02 o                         
   6  -5   6       2153.37       2134.07       105.01 o                         
   7  -5   6       2636.07       2638.40       120.19 o                         
   8  -5   6       6920.57       6956.97       370.66 o                         
   9  -5   6        235.61         25.75        93.09 o                         
  -8  -4   6         60.29         89.63        39.20 o                         
  -7  -4   6       2096.87       1878.19        90.62 o                         
  -6  -4   6       4415.35       4383.26       117.55 o                         
  -5  -4   6         12.59         49.68        24.88 o                         
  -4  -4   6         20.17         34.30        28.58 o                         
  -3  -4   6       2925.08       2908.38        62.95 o                         
  -2  -4   6       1300.18       1229.83        65.15 o                         
  -1  -4   6       1366.16       1304.31        43.18 o                         
   0  -4   6       1281.72       1326.95        34.53 o                         
   1  -4   6      10083.37      10394.77       118.79 o                         
   2  -4   6       4598.86       4701.53        92.49 o                         
   3  -4   6       1316.78       1449.71        67.96 o                         
   4  -4   6      10574.78      10878.00       213.54 o                         
   5  -4   6       8895.71       8988.39       199.46 o                         
   6  -4   6       2207.66       2289.75       102.14 o                         
   7  -4   6        556.51        643.45        60.74 o                         
   8  -4   6        637.18        604.27        62.18 o                         
   9  -4   6         64.51         55.18        45.94 o                         
  -8  -3   6       3685.93       3706.53       137.33 o                         
  -7  -3   6      14270.49      13888.48       239.04 o                         
  -6  -3   6      12949.13      13236.63       214.78 o                         
  -5  -3   6       6916.71       6998.78       142.14 o                         
  -4  -3   6      12710.91      12771.11       170.21 o                         
  -3  -3   6      13134.01      13133.33       162.14 o                         
  -2  -3   6       2411.70       2323.43        47.30 o                         
  -1  -3   6       2165.88       2206.22        48.58 o                         
   0  -3   6        897.15        898.55        24.50 o                         
   1  -3   6        319.84        343.52        13.40 o                         
   2  -3   6         84.06        103.63        12.56 o                         
   3  -3   6         41.40         47.50        13.20 o                         
   4  -3   6       1602.04       1647.74        71.71 o                         
   5  -3   6       1363.70       1293.36        68.70 o                         
   6  -3   6        157.42        200.94        35.96 o                         
   7  -3   6       3660.29       3625.60       127.98 o                         
   8  -3   6       8971.79       9134.20       219.99 o                         
   9  -3   6       2711.94       2574.64       118.92 o                         
  10  -3   6       1503.45       1502.65       114.82 o                         
  -8  -2   6       1242.92       1202.54        90.53 o                         
  -7  -2   6       5053.71       5001.75       136.34 o                         
  -6  -2   6       3272.84       3217.86       102.14 o                         
  -5  -2   6       1588.56       1592.10        54.09 o                         
  -4  -2   6       2094.80       2143.70        66.31 o                         
  -3  -2   6        180.65        205.34        23.59 o                         
  -2  -2   6         99.24        109.54        16.55 o                         
  -1  -2   6        143.91        156.67        13.06 o                         
   0  -2   6       4073.28       3961.58        55.11 o                         
   1  -2   6       8340.64       8138.62       134.73 o                         
   2  -2   6       1621.83       1589.58        45.64 o                         
   3  -2   6        599.55        584.16        19.20 o                         
   4  -2   6      11963.78      11790.26       140.50 o                         
   5  -2   6       1926.34       2000.21        80.02 o                         
   6  -2   6        682.46        600.13        48.89 o                         
   7  -2   6       1036.45       1113.19        68.30 o                         
   8  -2   6       5439.74       5561.39       160.72 o                         
   9  -2   6         24.54         30.59        33.28 o                         
  10  -2   6        222.36        336.60        58.77 o                         
  11  -2   6       3511.03       3971.34       316.42 o                         
  -9  -1   6        496.73        498.61       116.91 o                         
  -8  -1   6        137.95        138.85        47.15 o                         
  -7  -1   6        198.17        230.21        41.43 o                         
  -6  -1   6         26.00         56.41        25.36 o                         
  -5  -1   6       1419.96       1465.42        56.77 o                         
  -4  -1   6       1719.44       1704.78        54.07 o                         
  -3  -1   6       9923.03       9705.57       123.43 o                         
  -2  -1   6       3639.44       3557.51        65.61 o                         
  -1  -1   6       6425.92       6283.04        71.67 o                         
   0  -1   6      60839.42      60647.41       477.19 o                         
   1  -1   6      47536.47      47252.52       393.87 o                         
   2  -1   6      16991.43      16401.61       245.09 o                         
   3  -1   6      26424.05      26127.40       195.42 o                         
   4  -1   6      41492.44      40521.26       434.00 o                         
   5  -1   6       7288.19       7294.92        87.39 o                         
   6  -1   6       1419.01       1489.70        49.62 o                         
   7  -1   6       2621.53       2679.36        90.29 o                         
   8  -1   6        773.37        735.16        53.74 o                         
   9  -1   6        167.72        173.43        35.64 o                         
  10  -1   6         30.81         42.94        28.77 o                         
  11  -1   6        342.18        758.98       170.82 o                         
  -9   0   6        121.10        -67.41        72.60 o                         
  -8   0   6        712.32        661.37        64.66 o                         
  -7   0   6       6731.46       6539.42       162.07 o                         
  -6   0   6       1685.35       1786.25        72.28 o                         
  -5   0   6        226.04        156.89        28.25 o                         
  -4   0   6       1603.42       1559.24        57.24 o                         
  -3   0   6       6914.89       6689.85       109.85 o                         
  -2   0   6         46.95         69.13        14.02 o                         
  -1   0   6         27.59         53.63        12.00 o                         
   0   0   6       9065.33       8917.19        93.17 o                         
   1   0   6       9379.52       9232.08       110.63 o                         
   2   0   6        981.68        982.22        30.05 o                         
   3   0   6       5568.44       5471.47        54.81 o                         
   4   0   6       5494.70       5439.26        77.46 o                         
   5   0   6         57.02         72.16        15.21 o                         
   6   0   6        111.68        108.63        20.80 o                         
   7   0   6       1088.59       1061.00        48.68 o                         
   8   0   6       3519.61       3551.38       109.67 o                         
   9   0   6        857.73        946.40        68.76 o                         
  10   0   6        923.40        881.09        71.25 o                         
  11   0   6       4549.40       4585.22       368.99 o                         
  -8   1   6       5132.84       5034.77       217.75 o                         
  -7   1   6      11512.69      11230.90       221.70 o                         
  -6   1   6       8687.21       8802.83       182.56 o                         
  -5   1   6       2163.36       2108.05        74.73 o                         
  -4   1   6       3843.13       3608.80        91.46 o                         
  -3   1   6       3652.09       3593.44        76.23 o                         
  -2   1   6        789.80        807.68        35.78 o                         
  -1   1   6        250.71        246.06        15.12 o                         
   0   1   6         78.49         83.61        16.74 o                         
   1   1   6         92.27        135.67        15.77 o                         
   2   1   6         72.03         58.12        11.74 o                         
   3   1   6       1375.01       1354.01        30.08 o                         
   4   1   6       9696.45       9578.12       111.03 o                         
   5   1   6        291.82        254.04        14.78 o                         
   6   1   6       3492.27       3363.37        54.70 o                         
   7   1   6      18888.26      18993.59       206.03 o                         
   8   1   6      15791.77      15961.28       219.11 o                         
   9   1   6       4113.24       4059.97       121.54 o                         
  10   1   6      10581.88      10319.14       249.23 o                         
  11   1   6      11913.30      11943.66       324.02 o                         
  -8   2   6        789.45        767.97        75.22 o                         
  -7   2   6        141.64        112.26        36.09 o                         
  -6   2   6       1068.66       1036.82        64.18 o                         
  -5   2   6        872.58        957.43        58.65 o                         
  -4   2   6       4784.74       4730.42       120.33 o                         
  -3   2   6       7613.60       7627.64       140.15 o                         
  -2   2   6        566.87        562.21        24.78 o                         
  -1   2   6       5896.56       5968.51       125.17 o                         
   0   2   6      42584.75      42390.20       358.01 o                         
   1   2   6       5731.59       5349.67        80.55 o                         
   2   2   6       1668.45       1672.70        46.53 o                         
   3   2   6       7611.46       7673.72       105.27 o                         
   4   2   6      13940.09      14100.98       172.53 o                         
   5   2   6       3185.26       3170.67        58.72 o                         
   6   2   6        356.24        345.42        22.40 o                         
   7   2   6       7392.95       7238.79       118.58 o                         
   8   2   6       1391.54       1465.72        63.41 o                         
   9   2   6        106.44        109.34        26.80 o                         
  10   2   6       2133.46       2028.33       105.12 o                         
  11   2   6       1478.26       1567.69       161.59 o                         
  -8   3   6        180.30        234.14       100.98 o                         
  -7   3   6       1815.03       1801.80        90.63 o                         
  -6   3   6        236.22        267.51        42.73 o                         
  -5   3   6        396.34        409.53        45.45 o                         
  -4   3   6       9532.99       9495.41       190.98 o                         
  -3   3   6      30993.73      30406.64       358.67 o                         
  -2   3   6       5090.91       5221.70       143.81 o                         
  -1   3   6      16014.18      15839.38       323.74 o                         
   0   3   6      77290.32      76824.17       596.06 o                         
   1   3   6      44056.81      43621.52       480.82 o                         
   2   3   6       9085.29       8918.89       150.82 o                         
   3   3   6      20515.28      20658.37       215.76 o                         
   4   3   6      18076.48      17904.99       213.09 o                         
   5   3   6       1143.68       1161.09        45.44 o                         
   6   3   6        122.16        122.33        20.27 o                         
   7   3   6        148.34        140.17        31.92 o                         
   8   3   6         21.62         66.26        18.72 o                         
   9   3   6        252.73        291.92        40.38 o                         
  10   3   6       1006.63       1099.57        72.80 o                         
  11   3   6       1035.10       1011.36        70.13 o                         
  -7   4   6       2436.36       2532.18       142.73 o                         
  -6   4   6        712.59        717.73        60.54 o                         
  -5   4   6         21.66         -3.79        31.56 o                         
  -4   4   6        909.96        902.79        58.85 o                         
  -3   4   6       1801.56       1776.18        74.65 o                         
  -2   4   6       2125.60       2148.40        78.64 o                         
  -1   4   6       1568.20       1564.82        51.06 o                         
   0   4   6        880.16        940.73        40.48 o                         
   1   4   6       4848.07       4637.36       130.70 o                         
   2   4   6       2384.61       2290.29        72.02 o                         
   3   4   6        524.74        519.04        46.39 o                         
   4   4   6       5264.36       5215.01        91.14 o                         
   5   4   6        349.06        415.58        31.42 o                         
   6   4   6       3495.88       3501.67        85.31 o                         
   7   4   6      17491.81      17415.30       255.60 o                         
   8   4   6       6363.21       6258.93       118.83 o                         
   9   4   6        133.41        164.75        37.20 o                         
  10   4   6       6489.34       6493.97       184.64 o                         
  11   4   6       5420.35       5566.79       156.64 o                         
  12   4   6         30.90         12.44       107.08 o                         
  -7   5   6       2862.17       2757.05       338.92 o                         
  -6   5   6       1139.19       1207.43        74.22 o                         
  -5   5   6       1704.41       1663.34        82.63 o                         
  -4   5   6         13.60         59.10        33.18 o                         
  -3   5   6        444.66        438.07        43.82 o                         
  -2   5   6       1222.56       1250.26        63.56 o                         
  -1   5   6         13.53         53.76        10.91 o                         
   0   5   6       7612.82       7390.05       119.65 o                         
   1   5   6         86.98        102.78        22.32 o                         
   2   5   6       2505.79       2596.08        78.64 o                         
   3   5   6      11316.90      11080.95       182.35 o                         
   4   5   6      17382.72      16875.94       196.86 o                         
   5   5   6       1079.83       1137.44        56.48 o                         
   6   5   6       8960.95       9158.36       160.55 o                         
   7   5   6      33703.74      33425.79       373.78 o                         
   8   5   6      15756.32      15790.74       263.06 o                         
   9   5   6       2933.75       2775.12        94.56 o                         
  10   5   6       8815.66       8880.32       220.76 o                         
  11   5   6       7162.62       7284.13       183.66 o                         
  12   5   6        967.02        915.19        84.08 o                         
  -7   6   6        769.82        722.63       150.25 o                         
  -6   6   6         34.97         56.83        42.51 o                         
  -5   6   6       1156.53       1130.59        72.01 o                         
  -4   6   6      13500.50      13811.56       242.52 o                         
  -3   6   6      11793.78      11668.63       211.66 o                         
  -2   6   6       1844.80       1842.26        79.36 o                         
  -1   6   6      11458.04      11569.40       196.12 o                         
   0   6   6      22115.93      21456.47       386.05 o                         
   1   6   6       2938.13       2976.23        88.70 o                         
   2   6   6         27.74         -0.36        22.67 o                         
   3   6   6       3457.94       3278.54        84.00 o                         
   4   6   6       2025.98       1962.59        64.63 o                         
   5   6   6        202.24        211.71        34.45 o                         
   6   6   6         67.22         47.79        26.52 o                         
   7   6   6        797.08        800.21        54.43 o                         
   8   6   6        622.52        646.58        52.20 o                         
   9   6   6        481.99        464.98        46.30 o                         
  10   6   6          2.26         32.01        30.36 o                         
  11   6   6         37.80         70.64        34.58 o                         
  12   6   6         26.37         10.36        62.58 o                         
  -6   7   6        202.37        215.90        67.55 o                         
  -5   7   6       1890.33       1909.91       101.89 o                         
  -4   7   6      14143.55      13999.01       279.94 o                         
  -3   7   6      11266.28      11382.73       214.21 o                         
  -2   7   6      10547.68      10524.53       197.27 o                         
  -1   7   6      20858.81      21394.03       379.57 o                         
   0   7   6      14798.84      15082.30       253.44 o                         
   1   7   6      10106.48       9593.77       220.95 o                         
   2   7   6       7818.72       7830.36       140.79 o                         
   3   7   6       1435.24       1409.53        57.26 o                         
   4   7   6         63.12         87.30        23.53 o                         
   5   7   6       2028.04       1918.46        82.00 o                         
   6   7   6        155.73        203.62        36.76 o                         
   7   7   6       4104.25       3852.41       121.95 o                         
   8   7   6        781.64        927.32        64.15 o                         
   9   7   6        333.19        388.48        48.53 o                         
  10   7   6       3176.92       3165.79       104.65 o                         
  11   7   6       3735.57       3759.68       167.23 o                         
  -5   8   6        654.26        612.12        62.35 o                         
  -4   8   6        399.41        293.23        41.65 o                         
  -3   8   6        338.46        295.89        45.20 o                         
  -2   8   6        951.14        923.99        60.14 o                         
  -1   8   6        226.97        205.56        34.45 o                         
   0   8   6        280.42        396.19        38.95 o                         
   1   8   6         34.42         -9.15        27.07 o                         
   2   8   6        132.08        104.08        32.32 o                         
   3   8   6       9433.41       9558.07       212.04 o                         
   4   8   6      12554.01      12028.42       245.46 o                         
   5   8   6       3226.06       3336.01       113.42 o                         
   6   8   6       6985.27       7020.04       170.57 o                         
   7   8   6      16363.46      16305.23       287.18 o                         
   8   8   6       3410.54       3443.57       124.12 o                         
   9   8   6        174.21        135.14        33.39 o                         
  10   8   6       2991.22       3120.38       114.71 o                         
  11   8   6       1379.66       1417.54       111.26 o                         
  -5   9   6        115.44         85.23        71.69 o                         
  -4   9   6       1117.13       1260.50        98.92 o                         
  -3   9   6         66.27         77.99        38.51 o                         
  -2   9   6        393.06        379.88        38.02 o                         
  -1   9   6       3017.50       3025.30       113.12 o                         
   0   9   6       2030.27       2115.62        90.26 o                         
   1   9   6         91.75        100.79        39.68 o                         
   2   9   6       2540.91       2582.21        82.46 o                         
   3   9   6      14030.23      14147.75       246.42 o                         
   4   9   6       5535.69       5678.08       380.43 o                         
   5   9   6       5707.57       5746.15       185.07 o                         
   6   9   6      15879.56      15786.23       335.43 o                         
   7   9   6      13120.68      13361.22       367.96 o                         
   8   9   6       4422.56       4520.93       149.33 o                         
   9   9   6       5023.20       4862.54       160.94 o                         
  10   9   6       1669.57       1683.55        98.93 o                         
  11   9   6        150.39        168.57        74.76 o                         
  -4  10   6      13242.26      13016.36       582.24 o                         
  -3  10   6       3919.63       3926.84       167.54 o                         
  -2  10   6       1723.77       1701.78        97.05 o                         
  -1  10   6       7932.71       8058.05       185.09 o                         
   0  10   6       4031.23       4327.64       134.73 o                         
   1  10   6         28.92         48.39        25.17 o                         
   2  10   6        161.98        223.93        30.81 o                         
   3  10   6       1957.96       1941.24        99.83 o                         
   4  10   6         42.09         33.69        33.93 o                         
   5  10   6         69.50        102.67        35.79 o                         
   6  10   6        181.63        185.63        40.65 o                         
   7  10   6         42.74         56.41        38.05 o                         
   8  10   6         68.53         36.43        34.03 o                         
   9  10   6        139.27        114.25        37.62 o                         
  10  10   6       1544.34       1628.72       158.77 o                         
  11  10   6       1401.11       1379.06       175.36 o                         
  -3  11   6       5370.95       5591.15       366.80 o                         
  -2  11   6       4239.10       4519.55       178.52 o                         
  -1  11   6       2948.42       2986.58       107.97 o                         
   0  11   6       1745.12       1595.25        85.29 o                         
   1  11   6       1323.09       1494.44        86.79 o                         
   2  11   6         90.49        147.23       101.68 o                         
   3  11   6       1711.50       1808.97        99.47 o                         
   4  11   6         62.63        118.54        48.59 o                         
   5  11   6         22.77         24.26        34.27 o                         
   6  11   6       1783.90       1799.13        97.33 o                         
   7  11   6       1985.12       2056.84       106.67 o                         
   8  11   6         66.76        151.27        43.92 o                         
   9  11   6        344.58        408.82        61.48 o                         
  -2  12   6        112.31        175.30        78.33 o                         
  -1  12   6       2431.39       2179.25       137.35 o                         
   0  12   6       2353.56       2509.72       128.45 o                         
   1  12   6        482.46        608.06       133.60 o                         
   2  12   6       6332.43       6364.44       261.58 o                         
   3  12   6      17212.32      17182.88       461.87 o                         
   4  12   6       4576.99       4355.29       167.24 o                         
   5  12   6       3054.29       3215.19       133.07 o                         
   6  12   6      11607.71      11256.80       265.14 o                         
   7  12   6       5689.57       5878.88       189.76 o                         
   8  12   6         34.34         43.67        42.30 o                         
   0  13   6       1331.49       1444.18       233.08 o                         
   1  13   6        125.20         54.10        60.14 o                         
   2  13   6       3491.91       3891.13       217.21 o                         
   3  13   6       9401.38       9932.51       347.39 o                         
   4  13   6       3632.35       3689.56       207.18 o                         
   5  13   6       3852.46       3821.76       163.48 o                         
   6  13   6       4399.44       4302.54       163.91 o                         
   7  13   6       3280.82       2994.02       261.82 o                         
   6  14   6       1316.74       1273.50       171.44 o                         
  -2 -11   7         25.24         -9.61        75.12 o                         
  -1 -11   7        114.80         61.31        52.21 o                         
   0 -11   7          4.64         14.43        81.56 o                         
   1 -11   7        268.74        229.80        87.42 o                         
  -4 -10   7        202.14        338.27       129.30 o                         
  -3 -10   7       3256.29       3179.00       172.27 o                         
  -2 -10   7       8799.05       8596.68       315.25 o                         
  -1 -10   7       2380.07       2428.79       132.00 o                         
   0 -10   7       2932.36       2787.34       119.39 o                         
   1 -10   7       9044.39       9455.76       264.86 o                         
   2 -10   7       4842.03       4628.27       278.31 o                         
   3 -10   7         46.09          7.68        67.30 o                         
  -6  -9   7        741.59        699.67       131.52 o                         
  -5  -9   7        687.13        675.10        95.83 o                         
  -4  -9   7         16.60        110.38        58.84 o                         
  -3  -9   7       3052.88       3288.02       169.73 o                         
  -2  -9   7       9139.83       9393.47       258.25 o                         
  -1  -9   7       5024.40       5196.61       158.35 o                         
   0  -9   7       4446.29       4448.81       150.19 o                         
   1  -9   7      12129.01      12590.00       621.52 o                         
   2  -9   7       9104.27       8782.60       290.46 o                         
   3  -9   7       1560.80       1705.61       167.98 o                         
   4  -9   7       1118.17       1041.12       107.50 o                         
   5  -9   7       1057.55       1426.69       243.95 o                         
  -7  -8   7       1823.97       1499.29       210.51 o                         
  -6  -8   7       1493.34       1317.62       134.02 o                         
  -5  -8   7        252.66        315.11        62.63 o                         
  -4  -8   7        430.97        434.70        56.50 o                         
  -3  -8   7        684.05        749.89        79.37 o                         
  -2  -8   7         78.19         33.21        44.42 o                         
  -1  -8   7        480.32        489.98        49.59 o                         
   0  -8   7        143.03        153.84        37.22 o                         
   1  -8   7          0.66         48.99        42.43 o                         
   2  -8   7        166.61        171.57        58.23 o                         
   3  -8   7         84.10        -24.20        79.34 o                         
   4  -8   7       2095.27       2156.94       145.51 o                         
   5  -8   7       4683.33       4462.14       221.16 o                         
   6  -8   7       2218.61       1882.85       265.91 o                         
   7  -8   7       1955.94        993.49       201.02 o                         
  -7  -7   7       1773.76       1718.23       207.60 o                         
  -6  -7   7        680.98        801.62        76.25 o                         
  -5  -7   7          8.69        -11.87        39.32 o                         
  -4  -7   7         20.85         18.95        32.09 o                         
  -3  -7   7         39.62         34.85        26.37 o                         
  -2  -7   7        849.92        799.29        46.80 o                         
  -1  -7   7          0.16        -28.13        28.13 o                         
   0  -7   7         24.90         42.61        38.46 o                         
   1  -7   7       1685.88       1789.27       102.14 o                         
   2  -7   7        334.81        339.87        56.13 o                         
   3  -7   7        217.37        247.11        58.15 o                         
   4  -7   7       3009.38       2864.87       157.21 o                         
   5  -7   7       6108.72       6152.38       241.65 o                         
   6  -7   7        985.79        929.14        99.66 o                         
   7  -7   7       2091.38       2071.94       200.04 o                         
  -7  -6   7       1063.56       1046.18        85.60 o                         
  -6  -6   7       2423.98       2481.17       107.36 o                         
  -5  -6   7       1425.17       1368.77        68.65 o                         
  -4  -6   7       4549.18       4499.47       105.31 o                         
  -3  -6   7      21328.95      21307.04       236.85 o                         
  -2  -6   7      14626.81      14568.22       220.77 o                         
  -1  -6   7       5344.12       5491.61       235.83 o                         
   0  -6   7      11459.37      11390.72       228.82 o                         
   1  -6   7      16417.10      16461.90       262.14 o                         
   2  -6   7       1345.22       1388.27        91.22 o                         
   3  -6   7         23.27         44.47        64.16 o                         
   4  -6   7       1627.74       1718.65       154.26 o                         
   5  -6   7        538.69        522.44        73.55 o                         
   6  -6   7        284.71        239.66        75.90 o                         
   7  -6   7         11.24         11.92        48.35 o                         
   8  -6   7         26.67        -65.67        98.33 o                         
  -8  -5   7        281.29        231.64        83.55 o                         
  -7  -5   7        770.84        792.74        65.78 o                         
  -6  -5   7       3724.10       3496.72       112.41 o                         
  -5  -5   7        345.84        305.74        42.82 o                         
  -4  -5   7       1233.82       1282.49        66.24 o                         
  -3  -5   7      15138.92      15161.41       176.50 o                         
  -2  -5   7      10066.19      10173.38       165.93 o                         
  -1  -5   7       3476.37       3560.77        88.49 o                         
   0  -5   7       8075.46       8131.37       113.92 o                         
   1  -5   7      10880.10      11129.62       239.95 o                         
   2  -5   7       1008.42       1014.41        54.70 o                         
   3  -5   7       1401.76       1483.15       103.20 o                         
   4  -5   7         18.60         45.48        58.34 o                         
   5  -5   7        284.49        154.78        57.06 o                         
   6  -5   7        114.10        165.89        75.84 o                         
   7  -5   7        355.17        294.05        61.53 o                         
   8  -5   7       2859.50       2836.16       163.26 o                         
  -8  -4   7        322.38        206.83       104.45 o                         
  -7  -4   7       1230.47       1110.65        76.57 o                         
  -6  -4   7       1427.53       1450.27        79.44 o                         
  -5  -4   7        180.36        148.28        29.29 o                         
  -4  -4   7         23.00        -12.78        22.30 o                         
  -3  -4   7        244.76        239.02        30.12 o                         
  -2  -4   7        452.10        416.42        29.13 o                         
  -1  -4   7        178.82        211.34        21.93 o                         
   0  -4   7        847.46        797.78        32.39 o                         
   1  -4   7       3738.17       3737.77        68.24 o                         
   2  -4   7       1573.77       1551.89        50.48 o                         
   3  -4   7       5521.45       5696.75       106.06 o                         
   4  -4   7      21134.49      21173.24       324.20 o                         
   5  -4   7      14890.34      14654.34       266.61 o                         
   6  -4   7       5194.84       4861.26       205.79 o                         
   7  -4   7       9623.55       9607.62       484.85 o                         
   8  -4   7      12686.47      12625.88       340.71 o                         
   9  -4   7       2204.90       2129.42       137.17 o                         
  -8  -3   7        354.82        396.23       130.55 o                         
  -7  -3   7        534.55        501.29        49.00 o                         
  -6  -3   7        300.75        260.48        38.19 o                         
  -5  -3   7        110.62        108.47        29.37 o                         
  -4  -3   7        512.61        513.34        39.89 o                         
  -3  -3   7       8567.55       8770.24       153.41 o                         
  -2  -3   7         88.08        107.10        20.65 o                         
  -1  -3   7       2073.92       2054.46        55.65 o                         
   0  -3   7       4866.74       4691.57        75.14 o                         
   1  -3   7       7247.75       7190.89       117.90 o                         
   2  -3   7       2208.11       2182.06        56.89 o                         
   3  -3   7        868.67        913.56        31.65 o                         
   4  -3   7      18734.74      18102.87       277.86 o                         
   5  -3   7       6292.46       6361.43       159.04 o                         
   6  -3   7       1516.06       1654.81       105.35 o                         
   7  -3   7       9784.01       9726.76       220.14 o                         
   8  -3   7       7028.98       6949.97       232.94 o                         
   9  -3   7       1312.42       1305.17       105.52 o                         
  10  -3   7        376.78        312.60        92.05 o                         
  -8  -2   7         13.95        -48.80        56.22 o                         
  -7  -2   7       7127.71       6792.84       184.58 o                         
  -6  -2   7      15487.17      15304.18       278.23 o                         
  -5  -2   7       3107.99       2958.72        89.57 o                         
  -4  -2   7      10112.02       9952.37       147.30 o                         
  -3  -2   7      41323.66      40822.71       436.85 o                         
  -2  -2   7      14802.90      14522.54       159.61 o                         
  -1  -2   7       1756.03       1726.83        41.52 o                         
   0  -2   7       9778.02       9700.55       155.69 o                         
   1  -2   7      15523.63      15683.95       283.61 o                         
   2  -2   7         23.13         34.03        10.57 o                         
   3  -2   7        109.59         98.55        17.93 o                         
   4  -2   7        264.24        300.75        27.43 o                         
   5  -2   7        376.55        380.29        38.71 o                         
   6  -2   7        613.49        628.71        49.98 o                         
   7  -2   7        274.44        239.67        38.40 o                         
   8  -2   7        443.15        395.83        47.86 o                         
   9  -2   7        177.63        154.40        39.53 o                         
  10  -2   7        731.30        639.13        76.56 o                         
  -8  -1   7         55.52         89.39        46.90 o                         
  -7  -1   7       1793.89       1871.72        98.45 o                         
  -6  -1   7       4296.57       4126.44       112.48 o                         
  -5  -1   7       3149.55       3066.13        91.30 o                         
  -4  -1   7       4105.75       3766.92        95.89 o                         
  -3  -1   7       6692.28       6433.67       109.32 o                         
  -2  -1   7       9082.09       8768.86       124.10 o                         
  -1  -1   7       4446.16       4445.25        71.86 o                         
   0  -1   7         14.05         47.93        10.03 o                         
   1  -1   7        698.90        740.11        34.56 o                         
   2  -1   7       1145.26       1162.58        66.10 o                         
   3  -1   7       1573.66       1588.04        39.74 o                         
   4  -1   7      11820.39      11483.93       182.61 o                         
   5  -1   7        822.84        856.15        31.52 o                         
   6  -1   7        314.69        356.01        44.49 o                         
   7  -1   7       4004.94       3856.71       110.71 o                         
   8  -1   7       4041.84       4290.82       145.20 o                         
   9  -1   7        185.69        215.55        47.86 o                         
  10  -1   7         98.94         40.37        44.85 o                         
  -8   0   7       1079.64        992.60        97.17 o                         
  -7   0   7        168.14        139.82        36.78 o                         
  -6   0   7         71.96         34.64        30.94 o                         
  -5   0   7       1812.37       1816.81        71.85 o                         
  -4   0   7        390.65        424.81        39.11 o                         
  -3   0   7       2614.46       2510.76        64.60 o                         
  -2   0   7        140.92        113.16        18.91 o                         
  -1   0   7        128.19        133.94        15.77 o                         
   0   0   7      14940.70      14833.99       142.28 o                         
   1   0   7      25193.81      24766.86       262.41 o                         
   2   0   7       5878.94       6059.21        91.67 o                         
   3   0   7      25374.92      24776.03       207.92 o                         
   4   0   7      60052.76      59365.03       362.79 o                         
   5   0   7      26709.99      26595.87       276.44 o                         
   6   0   7       5050.57       5081.59        85.33 o                         
   7   0   7      16576.04      16458.87       250.33 o                         
   8   0   7       9928.64       9829.65       193.28 o                         
   9   0   7        124.09        138.69        54.13 o                         
  10   0   7         19.63         28.62        33.05 o                         
  11   0   7        735.64        667.20        93.69 o                         
  -8   1   7        336.74        225.75        71.17 o                         
  -7   1   7       3871.04       3999.35       133.28 o                         
  -6   1   7       2574.72       2490.59        99.46 o                         
  -5   1   7          9.27         57.38        25.85 o                         
  -4   1   7       2206.17       2279.28        76.53 o                         
  -3   1   7       6067.94       5945.18       118.92 o                         
  -2   1   7        135.69        167.49        21.04 o                         
  -1   1   7        413.03        442.35        20.90 o                         
   0   1   7       5355.74       5419.81        84.79 o                         
   1   1   7       5553.37       5404.76        75.23 o                         
   2   1   7         26.12         52.21         9.60 o                         
   3   1   7       6174.16       6322.05        73.59 o                         
   4   1   7      11218.45      11053.88       114.67 o                         
   5   1   7       8477.89       8273.09       150.94 o                         
   6   1   7       3227.58       3231.99        68.24 o                         
   7   1   7       3179.60       3164.81        69.78 o                         
   8   1   7       1298.96       1303.70        56.90 o                         
   9   1   7        646.61        659.79        66.00 o                         
  10   1   7        189.85        201.69        44.01 o                         
  11   1   7       1642.84       1803.54       124.54 o                         
  -8   2   7       3151.77       2516.21       281.30 o                         
  -7   2   7      13339.98      12611.50       248.76 o                         
  -6   2   7       9029.04       8511.20       190.30 o                         
  -5   2   7       8540.46       8288.05       335.08 o                         
  -4   2   7      18208.22      17744.86       317.71 o                         
  -3   2   7      13509.44      13208.71       244.06 o                         
  -2   2   7       6945.76       6590.54       149.49 o                         
  -1   2   7       2905.65       2955.06        69.81 o                         
   0   2   7       1067.55       1105.74        38.50 o                         
   1   2   7         21.73         25.53        13.60 o                         
   2   2   7       1221.77       1289.75        45.54 o                         
   3   2   7        320.75        316.21        20.69 o                         
   4   2   7       2191.43       2267.81        55.38 o                         
   5   2   7         25.77         29.19        12.85 o                         
   6   2   7        450.73        441.02        28.08 o                         
   7   2   7       5970.18       5986.42       102.50 o                         
   8   2   7       7750.08       7906.27       144.37 o                         
   9   2   7        118.57        162.74        31.88 o                         
  10   2   7       3203.80       3331.52       136.56 o                         
  11   2   7      13243.53      13364.34       301.65 o                         
  -7   3   7       2708.65       2718.76       127.01 o                         
  -6   3   7       2407.66       2401.61       102.61 o                         
  -5   3   7       2441.02       2356.86        95.72 o                         
  -4   3   7       2715.17       2741.90       107.92 o                         
  -3   3   7        293.42        389.95        42.20 o                         
  -2   3   7        282.54        290.09        36.17 o                         
  -1   3   7         45.70         48.80        14.72 o                         
   0   3   7       4966.61       4986.07        81.19 o                         
   1   3   7      10245.87      10197.19       136.09 o                         
   2   3   7        664.31        633.96        41.77 o                         
   3   3   7       7449.62       7169.33       111.35 o                         
   4   3   7      17461.94      17392.36       214.48 o                         
   5   3   7       1760.87       1677.46        57.07 o                         
   6   3   7        352.74        379.92        31.03 o                         
   7   3   7       5125.78       5194.42       102.62 o                         
   8   3   7       1654.15       1673.81        73.87 o                         
   9   3   7         44.12         53.94        24.30 o                         
  10   3   7        238.28        298.61        40.65 o                         
  11   3   7       3372.56       3424.72       145.27 o                         
  12   3   7        796.82        710.93        99.56 o                         
  -7   4   7         67.53         72.47        45.58 o                         
  -6   4   7        700.38        737.53        62.74 o                         
  -5   4   7        434.80        419.84        47.72 o                         
  -4   4   7       1752.34       1713.72        80.85 o                         
  -3   4   7       1057.55       1065.18        63.63 o                         
  -2   4   7         39.88         72.90        30.87 o                         
  -1   4   7      10666.31      10774.10       176.23 o                         
   0   4   7      31219.56      30715.77       364.04 o                         
   1   4   7      19080.97      18208.16       258.80 o                         
   2   4   7      16989.05      16390.64       242.36 o                         
   3   4   7      46889.09      46439.09       793.81 o                         
   4   4   7      32422.99      31568.19       313.03 o                         
   5   4   7      10147.76       9886.21       156.31 o                         
   6   4   7       8705.85       8504.46       145.82 o                         
   7   4   7       7409.94       7197.80       135.93 o                         
   8   4   7        496.71        516.85        38.91 o                         
   9   4   7         88.94        131.40        36.60 o                         
  10   4   7          3.93         12.49        33.85 o                         
  11   4   7        778.45        748.41        82.75 o                         
  12   4   7         98.45         74.58        43.20 o                         
  -6   5   7        533.43        609.12        70.04 o                         
  -5   5   7        142.54        129.55        35.38 o                         
  -4   5   7       6343.85       6336.98       159.19 o                         
  -3   5   7       2333.86       2381.54       108.81 o                         
  -2   5   7        888.17        924.08        59.02 o                         
  -1   5   7        267.90        350.17        39.00 o                         
   0   5   7       8774.64       8584.63       141.52 o                         
   1   5   7        255.97        299.66        31.97 o                         
   2   5   7       1447.02       1530.63        79.59 o                         
   3   5   7       5648.56       5305.22       156.29 o                         
   4   5   7       2783.59       2696.69        76.02 o                         
   5   5   7        750.90        803.15        57.16 o                         
   6   5   7        910.42        998.46        54.76 o                         
   7   5   7       1569.30       1600.94        62.63 o                         
   8   5   7       1149.49       1162.94        65.47 o                         
   9   5   7         22.83         40.44        23.97 o                         
  10   5   7       2823.67       2781.62       120.62 o                         
  11   5   7       4897.85       4885.09       168.81 o                         
  12   5   7        425.28        233.81        61.13 o                         
  -6   6   7       5932.95       6004.76       237.28 o                         
  -5   6   7       3480.77       3568.44       126.48 o                         
  -4   6   7       4363.36       4567.20       137.63 o                         
  -3   6   7       3717.58       3801.03       120.97 o                         
  -2   6   7       1894.19       1977.56        83.47 o                         
  -1   6   7        102.86         79.07        31.39 o                         
   0   6   7        208.64        249.89        37.30 o                         
   1   6   7        253.35        219.68        43.51 o                         
   2   6   7        281.59        285.82        34.56 o                         
   3   6   7       4111.26       3993.11       108.60 o                         
   4   6   7       2697.08       2638.57        72.34 o                         
   5   6   7         40.12         57.55        27.62 o                         
   6   6   7       1501.89       1504.80        71.58 o                         
   7   6   7      17362.97      17500.18       282.88 o                         
   8   6   7       4892.22       4886.41       138.24 o                         
   9   6   7       3239.08       3460.31       119.75 o                         
  10   6   7      10780.53      10643.70       248.99 o                         
  11   6   7      11709.10      11939.91       247.23 o                         
  12   6   7       2007.26       1918.24       206.56 o                         
  -6   7   7       1523.25       1766.96       223.50 o                         
  -5   7   7        388.88        481.89        55.67 o                         
  -4   7   7       1380.58       1337.83        79.60 o                         
  -3   7   7       1304.64       1388.14        78.05 o                         
  -2   7   7         68.80         88.76        37.87 o                         
  -1   7   7       7864.13       8095.45       170.38 o                         
   0   7   7      20830.18      21185.68       401.77 o                         
   1   7   7       2123.65       2106.23       104.82 o                         
   2   7   7        638.71        700.80        48.98 o                         
   3   7   7      15714.45      15549.64       224.26 o                         
   4   7   7       4282.79       4111.48       101.62 o                         
   5   7   7        893.11        797.65        58.13 o                         
   6   7   7       1130.77       1023.64        63.06 o                         
   7   7   7       3372.37       3175.22       110.84 o                         
   8   7   7         24.40         13.33        52.67 o                         
   9   7   7         38.37         20.54        31.53 o                         
  10   7   7       1226.56       1254.83        72.66 o                         
  11   7   7        618.78        671.37        63.54 o                         
  -5   8   7         13.47         67.01        61.01 o                         
  -4   8   7       6340.60       6368.14       172.86 o                         
  -3   8   7       3586.45       3718.84       150.71 o                         
  -2   8   7       1359.87       1492.86        77.60 o                         
  -1   8   7      13365.05      13927.43       257.82 o                         
   0   8   7      31872.44      31729.52       470.99 o                         
   1   8   7      11806.53      11629.73       229.07 o                         
   2   8   7      12348.80      12412.12       252.60 o                         
   3   8   7      17830.00      17372.66       248.61 o                         
   4   8   7      12094.86      11610.21       361.41 o                         
   5   8   7       1367.74       1340.81        73.51 o                         
   6   8   7        486.09        493.63        50.81 o                         
   7   8   7         33.58         55.77        36.27 o                         
   8   8   7         26.98         43.87        36.37 o                         
   9   8   7        125.60        109.26        35.07 o                         
  10   8   7        916.31        906.56        64.28 o                         
  11   8   7        690.64        714.37        84.70 o                         
  -4   9   7       1038.76       1211.36       128.82 o                         
  -3   9   7       1172.37       1310.66        79.36 o                         
  -2   9   7        679.98        708.28        51.68 o                         
  -1   9   7        362.77        414.90        40.09 o                         
   0   9   7        383.86        427.22        43.67 o                         
   1   9   7       3227.10       3395.59       110.58 o                         
   2   9   7       1279.57       1260.12        72.14 o                         
   3   9   7       1710.78       1762.45        83.62 o                         
   4   9   7         23.97        112.61       110.93 o                         
   5   9   7        881.55        868.56        92.81 o                         
   6   9   7       4309.12       4301.99       140.18 o                         
   7   9   7      13295.09      13145.67       305.61 o                         
   8   9   7        502.34        525.56        57.11 o                         
   9   9   7       1549.02       1491.28        80.45 o                         
  10   9   7       8380.95       8569.52       226.49 o                         
  -3  10   7          8.36        108.61        56.82 o                         
  -2  10   7       1390.88       1424.22        77.87 o                         
  -1  10   7        567.03        650.74        60.73 o                         
   0  10   7       2854.23       2862.46       102.04 o                         
   1  10   7        910.61        895.33        73.85 o                         
   2  10   7        368.30        338.03        44.79 o                         
   3  10   7       6237.63       6399.41       170.23 o                         
   4  10   7       3598.95       3505.17       177.09 o                         
   5  10   7         28.40         -0.11        44.07 o                         
   6  10   7       6166.83       6159.68       176.08 o                         
   7  10   7      15932.28      15995.62       308.85 o                         
   8  10   7       5116.34       4964.70       164.99 o                         
   9  10   7       2568.45       2557.73       120.86 o                         
  10  10   7       9281.33       9301.99       282.34 o                         
  11  10   7       4830.75       4661.07       314.32 o                         
  -2  11   7       2851.64       3140.94       169.94 o                         
  -1  11   7       7823.57       8030.53       219.21 o                         
   0  11   7      10016.82       9912.61       223.56 o                         
   1  11   7       1718.74       1758.84       162.69 o                         
   2  11   7       2096.62       2166.25       121.19 o                         
   3  11   7       2108.76       2007.82       108.35 o                         
   4  11   7        596.44        655.59        92.38 o                         
   5  11   7         15.96        121.29        41.89 o                         
   6  11   7        100.07         45.35        35.71 o                         
   7  11   7         39.22         33.12        35.57 o                         
   8  11   7        454.98        498.26        60.59 o                         
   9  11   7        164.79        131.09        46.21 o                         
   0  12   7       5634.98       5960.24       180.04 o                         
   1  12   7       7037.02       7326.62       224.13 o                         
   2  12   7       4466.07       4587.86       197.58 o                         
   3  12   7        765.02        722.92        97.22 o                         
   4  12   7        828.44        875.59        77.94 o                         
   5  12   7        830.58        896.91        75.63 o                         
   6  12   7        375.73        405.82        55.84 o                         
   7  12   7       2132.14       2075.68       113.81 o                         
   8  12   7         13.59        -27.81        38.31 o                         
   0  13   7         13.98        -70.39        70.39 o                         
   1  13   7        537.72        625.43       139.70 o                         
   2  13   7         96.13        151.53        86.15 o                         
   3  13   7       4110.52       4294.02       227.01 o                         
   4  13   7       2141.58       2118.83       159.81 o                         
   5  13   7        533.40        629.04       104.48 o                         
   6  13   7       7596.29       7412.33       260.16 o                         
   7  13   7       6817.25       7013.72       403.73 o                         
  -1 -10   8        405.80        231.95       120.06 o                         
   0 -10   8        358.07        270.89        63.14 o                         
   1 -10   8         79.83        124.15        95.51 o                         
   2 -10   8         12.80        -82.01        86.07 o                         
  -5  -9   8        508.72        514.52       143.81 o                         
  -4  -9   8        225.36        -49.48        91.10 o                         
  -3  -9   8         12.63        -23.01        67.20 o                         
  -2  -9   8        217.96        234.13        96.94 o                         
  -1  -9   8        547.75        564.11        88.96 o                         
   0  -9   8       1583.15       1761.54       113.12 o                         
   1  -9   8       6789.48       6626.50       218.68 o                         
   2  -9   8       4973.63       5065.37       219.60 o                         
   3  -9   8       1972.90       1912.49       139.85 o                         
  -6  -8   8        515.64        446.58       119.82 o                         
  -5  -8   8        125.08        146.26        48.15 o                         
  -4  -8   8        531.00        499.60        74.09 o                         
  -3  -8   8       2205.28       2372.85       143.39 o                         
  -2  -8   8       2341.34       2433.12       158.13 o                         
  -1  -8   8         70.03        134.32        45.67 o                         
   0  -8   8       3406.25       3280.78       145.38 o                         
   1  -8   8      15559.81      15581.00       339.51 o                         
   2  -8   8       5732.92       5321.42       257.01 o                         
   3  -8   8       4869.05       4724.83       295.43 o                         
   4  -8   8      11072.87      11137.39       342.18 o                         
   5  -8   8       8371.76       8152.24       297.19 o                         
  -6  -7   8       8693.96       8295.10       448.97 o                         
  -5  -7   8       1618.57       1731.21       106.94 o                         
  -4  -7   8         42.11         42.06        35.76 o                         
  -3  -7   8       2073.76       1880.52        99.34 o                         
  -2  -7   8       3380.53       3569.19       124.10 o                         
  -1  -7   8        425.72        413.35        48.25 o                         
   0  -7   8         17.36          0.21        27.33 o                         
   1  -7   8       1732.28       1944.91       145.62 o                         
   2  -7   8        698.73        788.47        85.82 o                         
   3  -7   8        186.47        219.00        59.96 o                         
   4  -7   8         61.36         13.20        51.73 o                         
   5  -7   8          5.54         62.04        51.83 o                         
   6  -7   8        229.21        269.98        64.79 o                         
   7  -7   8        669.36        545.84       156.18 o                         
  -6  -6   8       4984.22       4910.09       209.07 o                         
  -5  -6   8       4139.40       4032.95       153.85 o                         
  -4  -6   8       2611.37       2572.77       102.61 o                         
  -3  -6   8        502.25        476.60        54.78 o                         
  -2  -6   8        569.74        650.78        52.84 o                         
  -1  -6   8        982.38       1008.07        63.45 o                         
   0  -6   8        162.44        167.07        38.70 o                         
   1  -6   8       2001.12       2241.10        90.73 o                         
   2  -6   8        154.85        124.79        48.11 o                         
   3  -6   8        128.88        173.20        51.55 o                         
   4  -6   8       1622.81       1653.53       122.11 o                         
   5  -6   8       2146.42       2082.63       138.33 o                         
   6  -6   8         16.52         23.84        54.40 o                         
   7  -6   8       1482.77       1154.89       153.52 o                         
   8  -6   8       6350.48       5078.76       415.77 o                         
  -7  -5   8        409.10        362.10       110.78 o                         
  -6  -5   8        159.60        113.90        44.60 o                         
  -5  -5   8         41.15         46.45        30.96 o                         
  -4  -5   8         20.64         52.46        30.97 o                         
  -3  -5   8       6571.87       6639.19       167.54 o                         
  -2  -5   8       8762.67       8676.50       165.48 o                         
  -1  -5   8       3026.42       3069.25        82.86 o                         
   0  -5   8       9337.52       9510.29       150.55 o                         
   1  -5   8      24965.36      25539.06       412.31 o                         
   2  -5   8       6936.30       7000.81       167.48 o                         
   3  -5   8       1280.37       1332.22       101.79 o                         
   4  -5   8       7846.86       8173.25       254.57 o                         
   5  -5   8       4610.76       4529.04       191.46 o                         
   6  -5   8        254.37        247.41        61.23 o                         
   7  -5   8         11.27        -57.15        57.15 o                         
   8  -5   8       1165.21       1157.06       133.58 o                         
   9  -5   8          7.62         61.28        81.65 o                         
  -7  -4   8        217.90         75.62       130.63 o                         
  -6  -4   8       1125.48       1162.80        77.42 o                         
  -5  -4   8        142.87        219.35        42.07 o                         
  -4  -4   8        102.33        104.24        32.56 o                         
  -3  -4   8       5210.00       5203.57       139.75 o                         
  -2  -4   8       6952.75       6768.23       131.81 o                         
  -1  -4   8       2248.12       2241.29        73.35 o                         
   0  -4   8      15237.23      15869.12       321.50 o                         
   1  -4   8      20597.18      21178.67       274.84 o                         
   2  -4   8      11802.72      12278.25       230.73 o                         
   3  -4   8       4308.53       4362.13       170.26 o                         
   4  -4   8       7065.77       7097.89       225.29 o                         
   5  -4   8       3067.67       3098.42       151.44 o                         
   6  -4   8        339.38        308.76        58.92 o                         
   7  -4   8         38.28        -17.89        75.73 o                         
   8  -4   8        214.64        185.37        58.84 o                         
   9  -4   8         80.60         71.89        57.65 o                         
  -7  -3   8       4419.23       4447.93       154.29 o                         
  -6  -3   8       3210.51       3230.09       125.24 o                         
  -5  -3   8        754.61        768.03        60.24 o                         
  -4  -3   8        817.46        833.67        47.67 o                         
  -3  -3   8       1158.10       1213.93        57.67 o                         
  -2  -3   8        394.50        424.29        29.77 o                         
  -1  -3   8        228.26        248.87        23.98 o                         
   0  -3   8        145.26        146.69        27.14 o                         
   1  -3   8         14.14         25.46        28.52 o                         
   2  -3   8        359.35        386.09        40.17 o                         
   3  -3   8         89.46         91.09        22.93 o                         
   4  -3   8       3970.63       4131.87       162.56 o                         
   5  -3   8       6356.64       6296.74       301.14 o                         
   6  -3   8        327.49        326.79        57.60 o                         
   7  -3   8       8565.47       8438.12       471.37 o                         
   8  -3   8      17957.14      17783.29       429.97 o                         
   9  -3   8       3630.37       3658.70       266.93 o                         
  10  -3   8        964.39        883.78       275.36 o                         
  -8  -2   8       1707.11       1543.60       200.43 o                         
  -7  -2   8       2762.81       2691.27       135.34 o                         
  -6  -2   8        813.96        920.61        81.46 o                         
  -5  -2   8        303.20        317.31        45.40 o                         
  -4  -2   8        108.93         87.71        26.99 o                         
  -3  -2   8        708.29        676.04        43.72 o                         
  -2  -2   8        839.17        804.44        40.12 o                         
  -1  -2   8        223.36        252.10        23.95 o                         
   0  -2   8        680.87        705.91        44.79 o                         
   1  -2   8       4282.22       4254.73        79.37 o                         
   2  -2   8         72.57         75.76        14.17 o                         
   3  -2   8        544.40        590.21        37.25 o                         
   4  -2   8       5609.40       5687.85       136.06 o                         
   5  -2   8       4166.30       4291.83       161.56 o                         
   6  -2   8         99.15         53.63        50.65 o                         
   7  -2   8       3465.85       3531.59       157.42 o                         
   8  -2   8      13372.56      13174.63       415.19 o                         
   9  -2   8       4923.00       4808.03       197.60 o                         
  10  -2   8       1863.56       1782.09       125.73 o                         
  -8  -1   8         70.29         87.82        82.10 o                         
  -7  -1   8        589.74        541.31        58.78 o                         
  -6  -1   8        481.96        606.29        53.49 o                         
  -5  -1   8        404.62        462.25        42.40 o                         
  -4  -1   8       9519.76       9361.76       162.85 o                         
  -3  -1   8      19572.28      19192.89       360.94 o                         
  -2  -1   8      15537.74      15472.52       183.43 o                         
  -1  -1   8      11735.73      11596.80       144.72 o                         
   0  -1   8      34708.47      34485.07       282.93 o                         
   1  -1   8      19099.21      19280.62       213.33 o                         
   2  -1   8       3534.01       3547.01        92.87 o                         
   3  -1   8       2467.07       2392.56        60.26 o                         
   4  -1   8       4858.84       4734.65        81.61 o                         
   5  -1   8         35.37         62.70        20.48 o                         
   6  -1   8         16.85          5.83        33.26 o                         
   7  -1   8          2.95         15.80        35.71 o                         
   8  -1   8        239.72        244.35        49.56 o                         
   9  -1   8          2.36         48.52        38.16 o                         
  10  -1   8          2.37         -2.46        53.93 o                         
  11  -1   8        984.34       1133.36       170.03 o                         
  -7   0   8       2461.74       2221.01       101.51 o                         
  -6   0   8        916.51        906.98        62.63 o                         
  -5   0   8        209.10        167.91        31.79 o                         
  -4   0   8       3431.36       3338.81        94.81 o                         
  -3   0   8      14970.77      14317.34       300.31 o                         
  -2   0   8       3481.68       3532.16        78.13 o                         
  -1   0   8       6096.42       6051.14        93.06 o                         
   0   0   8      20239.23      20424.31       211.72 o                         
   1   0   8      11544.44      11744.88       155.49 o                         
   2   0   8       4773.59       4784.97        83.17 o                         
   3   0   8       2856.90       2838.05        68.16 o                         
   4   0   8         59.23         80.70        16.98 o                         
   5   0   8        210.59        199.23        21.46 o                         
   6   0   8         20.55         46.42        20.78 o                         
   7   0   8       3179.31       3040.01       114.00 o                         
   8   0   8       3630.98       3658.46       144.47 o                         
   9   0   8        102.56        106.03        38.20 o                         
  10   0   8         55.92         58.91        48.72 o                         
  11   0   8       3319.12       3309.51       271.76 o                         
  -7   1   8       2153.54       2095.75       106.63 o                         
  -6   1   8       1717.23       1686.53        85.52 o                         
  -5   1   8        181.51        131.90        32.42 o                         
  -4   1   8         19.08        -24.41        24.41 o                         
  -3   1   8        330.02        370.68        36.31 o                         
  -2   1   8        974.94       1000.88        54.79 o                         
  -1   1   8        389.46        400.29        24.55 o                         
   0   1   8       1670.12       1635.15        39.73 o                         
   1   1   8       1331.51       1361.86        35.12 o                         
   2   1   8         29.61         48.55        11.10 o                         
   3   1   8       4796.02       4556.34        61.17 o                         
   4   1   8      29970.05      29694.41       233.54 o                         
   5   1   8       8712.87       9047.86       134.33 o                         
   6   1   8       5542.72       5644.13        96.49 o                         
   7   1   8      23107.66      23278.19       345.70 o                         
   8   1   8      21273.02      21279.38       308.59 o                         
   9   1   8       2863.79       2826.10       104.54 o                         
  10   1   8       2647.08       2726.35       109.05 o                         
  11   1   8       4095.12       4227.20       195.82 o                         
  -7   2   8        142.71         75.14        53.52 o                         
  -6   2   8         54.24         50.71        34.25 o                         
  -5   2   8        267.68        254.57        40.36 o                         
  -4   2   8       3609.55       3487.33       111.48 o                         
  -3   2   8       8008.97       7907.57       172.55 o                         
  -2   2   8         25.19         55.46        28.07 o                         
  -1   2   8        180.49        183.38        24.59 o                         
   0   2   8      11960.57      11859.34       208.36 o                         
   1   2   8        761.26        712.44        35.05 o                         
   2   2   8       1639.45       1617.98        47.82 o                         
   3   2   8       1551.89       1543.48        47.63 o                         
   4   2   8      11871.22      11511.52       149.28 o                         
   5   2   8       1628.90       1696.39        54.52 o                         
   6   2   8       2661.79       2703.14        65.64 o                         
   7   2   8       8971.57       9127.76       134.33 o                         
   8   2   8       6650.36       6807.30       134.34 o                         
   9   2   8       2160.24       2257.50        92.11 o                         
  10   2   8       1620.08       1432.57        92.01 o                         
  11   2   8        548.67        511.62        63.38 o                         
  12   2   8         32.44         49.88        69.39 o                         
  -7   3   8       5104.73       4803.08       266.24 o                         
  -6   3   8       3855.74       3797.12       132.59 o                         
  -5   3   8       2325.95       2234.87        97.12 o                         
  -4   3   8      15294.29      15301.64       291.89 o                         
  -3   3   8      30813.74      31654.46       414.06 o                         
  -2   3   8       9250.80       9234.41       175.15 o                         
  -1   3   8      10534.90      10802.21       197.49 o                         
   0   3   8      22650.21      22541.01       422.87 o                         
   1   3   8      11563.15      11191.42       151.52 o                         
   2   3   8        552.97        588.31        32.90 o                         
   3   3   8        636.50        655.98        32.27 o                         
   4   3   8        707.11        708.21        38.49 o                         
   5   3   8         68.08         67.22        22.03 o                         
   6   3   8        120.25         85.02        21.04 o                         
   7   3   8        858.04        819.83        42.08 o                         
   8   3   8        277.80        318.29        29.93 o                         
   9   3   8         51.38         27.84        24.31 o                         
  10   3   8        909.48        808.46        70.77 o                         
  11   3   8       3763.07       4044.46       158.87 o                         
  12   3   8       1532.23       1468.66       206.49 o                         
  -7   4   8       1481.01       1116.34       197.11 o                         
  -6   4   8       1384.14       1368.19        82.99 o                         
  -5   4   8       1399.41       1429.91        97.65 o                         
  -4   4   8       2840.01       2822.42       107.11 o                         
  -3   4   8       5031.91       5160.66       176.33 o                         
  -2   4   8       8141.51       8091.70       167.59 o                         
  -1   4   8       3938.54       4050.51       115.61 o                         
   0   4   8         66.87         84.21        31.65 o                         
   1   4   8       1619.27       1608.40        50.51 o                         
   2   4   8       1865.02       1864.49        83.26 o                         
   3   4   8       4461.53       4514.08       124.90 o                         
   4   4   8       9229.74       9071.74       137.71 o                         
   5   4   8        475.29        452.49        39.63 o                         
   6   4   8        846.02        871.49        46.27 o                         
   7   4   8       9976.80      10058.02       169.92 o                         
   8   4   8       2241.02       2198.29        71.85 o                         
   9   4   8        738.43        806.61        90.26 o                         
  10   4   8       1424.46       1298.19        81.23 o                         
  11   4   8       3575.79       3525.78       148.71 o                         
  12   4   8         48.15        -45.90        82.77 o                         
  -6   5   8        258.35        250.11        55.32 o                         
  -5   5   8       1904.35       1720.54        90.02 o                         
  -4   5   8        272.01        286.58        43.58 o                         
  -3   5   8        893.27        872.57        61.55 o                         
  -2   5   8       1302.68       1173.84        66.58 o                         
  -1   5   8        238.20        216.64        36.41 o                         
   0   5   8      13191.95      13136.52       190.50 o                         
   1   5   8       6085.50       5991.85       150.81 o                         
   2   5   8        897.35       1015.01        70.91 o                         
   3   5   8      22883.80      22304.88       432.00 o                         
   4   5   8      52844.61      50501.72       645.72 o                         
   5   5   8      11581.84      11755.22       206.93 o                         
   6   5   8       8894.51       8844.99       157.23 o                         
   7   5   8      25932.15      25192.58       371.08 o                         
   8   5   8      10115.17       9988.75       176.84 o                         
   9   5   8        245.32        310.20        35.92 o                         
  10   5   8       1265.27       1281.59        83.44 o                         
  11   5   8        958.74        950.33        77.09 o                         
  12   5   8         19.36         46.07        77.78 o                         
  -5   6   8        525.44        527.15        57.40 o                         
  -4   6   8       3296.21       3359.96       123.10 o                         
  -3   6   8       4036.95       4039.79       128.72 o                         
  -2   6   8          9.27         30.72        33.89 o                         
  -1   6   8        579.06        563.85        49.15 o                         
   0   6   8       2633.87       2683.52        79.10 o                         
   1   6   8       1048.74       1041.21        57.88 o                         
   2   6   8        159.93        201.52        34.02 o                         
   3   6   8       2271.85       2173.37        83.82 o                         
   4   6   8       4781.62       4600.06       101.10 o                         
   5   6   8       4142.05       4020.06       117.09 o                         
   6   6   8       3558.51       3400.34       113.45 o                         
   7   6   8       2033.35       2076.09        87.38 o                         
   8   6   8       2156.27       2191.53        92.66 o                         
   9   6   8        865.80        890.95        63.26 o                         
  10   6   8        126.45        177.98        42.04 o                         
  11   6   8       1122.76       1091.51        83.30 o                         
  -5   7   8       8051.84       8068.22       246.40 o                         
  -4   7   8      11863.31      12250.74       247.86 o                         
  -3   7   8       8505.07       8680.18       197.07 o                         
  -2   7   8       6329.65       6734.83       166.04 o                         
  -1   7   8       4982.58       5058.26       137.54 o                         
   0   7   8       1061.95       1024.31        62.50 o                         
   1   7   8        916.48        849.01        54.92 o                         
   2   7   8        539.01        486.61        62.96 o                         
   3   7   8         90.79        128.03        31.72 o                         
   4   7   8       1580.01       1487.67        64.30 o                         
   5   7   8        883.03        867.23        50.45 o                         
   6   7   8        157.92        139.58        33.62 o                         
   7   7   8       5313.12       4969.62       143.23 o                         
   8   7   8       1236.63       1243.75        73.70 o                         
   9   7   8         63.68         40.53        30.43 o                         
  10   7   8       6635.22       6408.15       166.64 o                         
  11   7   8       7229.35       7251.77       235.67 o                         
  12   7   8        821.86        970.92       157.33 o                         
  -5   8   8       2095.86       2089.11       248.09 o                         
  -4   8   8        863.50        756.08        65.62 o                         
  -3   8   8        675.44        755.44        65.12 o                         
  -2   8   8       1518.30       1683.64        86.13 o                         
  -1   8   8          2.69          5.58        33.87 o                         
   0   8   8       4160.81       4275.24       126.27 o                         
   1   8   8        781.47        934.72        77.91 o                         
   2   8   8        683.49        621.78        53.85 o                         
   3   8   8      12965.21      12691.17       209.90 o                         
   4   8   8       9903.30       9558.17       197.35 o                         
   5   8   8         64.90         61.42        32.66 o                         
   6   8   8       1174.66       1256.11        74.74 o                         
   7   8   8       6031.30       5787.12       161.19 o                         
   8   8   8        271.68        294.38        63.38 o                         
   9   8   8        301.14        303.73        48.23 o                         
  10   8   8       1214.69       1243.23        82.84 o                         
  11   8   8       1429.62       1363.21       293.12 o                         
  -4   9   8        446.66        433.39       116.51 o                         
  -3   9   8         79.14        132.30        40.73 o                         
  -2   9   8         25.14         57.00        35.33 o                         
  -1   9   8       4547.97       4589.76       124.34 o                         
   0   9   8       9117.17       9282.13       204.59 o                         
   1   9   8       5679.95       5752.49       143.92 o                         
   2   9   8       9123.04       9089.36       208.06 o                         
   3   9   8      25589.30      25148.41       498.81 o                         
   4   9   8      16238.56      15895.18       281.19 o                         
   5   9   8       9241.29       8606.17       371.04 o                         
   6   9   8      11387.45      11129.68       239.87 o                         
   7   9   8       5114.10       4867.62       154.39 o                         
   8   9   8       1162.87       1137.87        95.89 o                         
   9   9   8        913.21        887.59        73.26 o                         
  10   9   8         54.21         20.41        32.78 o                         
  -2  10   8         54.58         60.41        32.28 o                         
  -1  10   8       1703.92       1784.78        80.50 o                         
   0  10   8        880.53        930.82        66.93 o                         
   1  10   8         67.73         12.88        30.21 o                         
   2  10   8       1057.97       1176.56        70.52 o                         
   3  10   8       2586.32       2642.30       224.31 o                         
   4  10   8        318.23        270.80       105.49 o                         
   5  10   8       1748.44       1748.25       114.51 o                         
   6  10   8        248.25        265.37        58.84 o                         
   7  10   8        174.48        223.93        57.33 o                         
   8  10   8        112.77        212.04        53.72 o                         
   9  10   8          4.56        -38.61        38.61 o                         
  10  10   8       2559.25       2653.54       175.02 o                         
  11  10   8       2394.78       2249.61       220.05 o                         
  -2  11   8        985.33        819.41       151.40 o                         
  -1  11   8         20.88         15.76        31.66 o                         
   0  11   8         53.12         44.49        30.50 o                         
   1  11   8        294.80        314.99        56.21 o                         
   2  11   8        218.42        313.14        59.08 o                         
   3  11   8       2595.52       2704.54       138.71 o                         
   4  11   8         38.60         26.92        39.25 o                         
   5  11   8         88.29         71.96        37.99 o                         
   6  11   8       3136.59       3114.31       131.90 o                         
   7  11   8       4534.03       4376.68       159.51 o                         
   8  11   8        412.63        493.20        59.05 o                         
   9  11   8       2634.54       2663.96       129.93 o                         
   0  12   8       5562.82       5702.65       561.24 o                         
   1  12   8        297.65        381.45        61.80 o                         
   2  12   8       3528.82       3307.42       153.81 o                         
   3  12   8      11845.83      12122.38       390.90 o                         
   4  12   8       1072.28       1150.67       118.68 o                         
   5  12   8         99.10         99.00        53.05 o                         
   6  12   8       2468.65       2446.00       121.57 o                         
   7  12   8       1247.66       1223.23        94.72 o                         
   8  12   8         28.71        100.45        60.81 o                         
   1  13   8       4557.75       4611.40       309.39 o                         
   2  13   8       6180.41       5608.66       343.70 o                         
   3  13   8       9638.34       9371.18       457.54 o                         
   4  13   8       4051.48       4180.14       255.37 o                         
   5  13   8       2820.38       2725.13       336.08 o                         
   6  13   8        789.85        664.86       122.65 o                         
   7  13   8        247.16        313.48        97.95 o                         
   1 -10   9       1610.05       1593.87       151.34 o                         
  -2  -9   9       9630.26      10652.49       428.14 o                         
  -1  -9   9       4903.64       4715.82       229.56 o                         
   0  -9   9       2634.76       2636.45       138.54 o                         
   1  -9   9       4135.96       4545.63       184.60 o                         
   2  -9   9       1968.20       1688.83       197.74 o                         
   3  -9   9         25.88        -19.73        68.93 o                         
  -5  -8   9        608.88        596.07       138.67 o                         
  -4  -8   9        334.32        230.93        69.68 o                         
  -3  -8   9        982.91        975.32        97.11 o                         
  -2  -8   9        448.98        444.46        62.99 o                         
  -1  -8   9        379.34        436.92        71.11 o                         
   0  -8   9         45.00         -2.20        47.41 o                         
   1  -8   9        656.31        596.08        73.56 o                         
   2  -8   9       1022.31       1023.67       101.84 o                         
   3  -8   9         52.55        129.53        54.65 o                         
   4  -8   9       3873.78       3916.78       201.62 o                         
  -5  -7   9         19.42        -49.93        59.82 o                         
  -4  -7   9        114.98         21.46        68.40 o                         
  -3  -7   9         10.20         62.05        45.87 o                         
  -2  -7   9        638.78        609.20        68.08 o                         
  -1  -7   9        123.63        132.64        34.43 o                         
   0  -7   9         62.18        106.23        63.83 o                         
   1  -7   9       5383.21       5459.97       189.14 o                         
   2  -7   9       6548.86       6436.84       238.81 o                         
   3  -7   9       1597.66       1510.04       130.20 o                         
   4  -7   9       8079.49       8320.39       287.98 o                         
   5  -7   9      16758.96      16040.63       425.57 o                         
   6  -7   9       5741.32       6264.67       481.26 o                         
  -6  -6   9       3420.50       3730.61       303.54 o                         
  -5  -6   9       2408.25       2258.25       140.93 o                         
  -4  -6   9       1508.56       1481.73        82.12 o                         
  -3  -6   9       6237.27       6049.03       181.70 o                         
  -2  -6   9       3162.07       3200.69       139.79 o                         
  -1  -6   9        108.70        116.14        34.55 o                         
   0  -6   9        432.75        418.67        47.27 o                         
   1  -6   9       1330.83       1366.84        93.24 o                         
   2  -6   9         51.62         44.94        43.92 o                         
   3  -6   9         66.56         42.46        43.61 o                         
   4  -6   9        665.69        601.08        82.64 o                         
   5  -6   9        369.44        355.92        69.90 o                         
   6  -6   9       1059.81       1182.87       112.65 o                         
   7  -6   9        244.98        197.56       120.40 o                         
  -6  -5   9       8387.67       8445.88       279.68 o                         
  -5  -5   9       3620.55       3593.44       145.92 o                         
  -4  -5   9       4713.42       4398.14       138.70 o                         
  -3  -5   9      11847.22      12079.22       238.83 o                         
  -2  -5   9       5088.79       5065.07       116.83 o                         
  -1  -5   9       1986.20       1988.80        69.97 o                         
   0  -5   9       1712.31       1810.28        85.76 o                         
   1  -5   9        793.08        869.76        59.87 o                         
   2  -5   9         10.60         31.31        42.85 o                         
   3  -5   9        166.02        151.49        51.30 o                         
   4  -5   9        609.27        534.51        72.79 o                         
   5  -5   9        846.36        785.09        89.47 o                         
   6  -5   9          2.22        -39.31        55.65 o                         
   7  -5   9         25.56         30.92        93.34 o                         
   8  -5   9       2764.62       2447.42       287.61 o                         
  -7  -4   9        347.48        209.70       104.38 o                         
  -6  -4   9       1160.78       1078.82       102.52 o                         
  -5  -4   9       1057.41        928.58        98.87 o                         
  -4  -4   9        372.74        331.26        45.01 o                         
  -3  -4   9         34.95         31.82        45.81 o                         
  -2  -4   9         50.07          7.40        24.33 o                         
  -1  -4   9          3.96         14.82        23.83 o                         
   0  -4   9       4209.24       4198.67       118.51 o                         
   1  -4   9      14101.22      14239.39       273.94 o                         
   2  -4   9       5325.99       5459.30       151.16 o                         
   3  -4   9       3772.44       3761.96       162.75 o                         
   4  -4   9      15489.33      15569.57       361.85 o                         
   5  -4   9       9563.08       9457.57       279.46 o                         
   6  -4   9        591.44        606.63        80.60 o                         
   7  -4   9        907.25        787.47        89.07 o                         
   8  -4   9       2811.58       2736.40       165.75 o                         
   9  -4   9        403.32        399.65       121.77 o                         
  -7  -3   9        428.74        440.87       117.84 o                         
  -6  -3   9        431.68        529.48        60.60 o                         
  -5  -3   9        572.03        618.79        60.94 o                         
  -4  -3   9        277.83        290.12        43.48 o                         
  -3  -3   9       3614.09       3574.90       108.49 o                         
  -2  -3   9        281.73        287.52        30.09 o                         
  -1  -3   9        113.21        132.03        24.88 o                         
   0  -3   9       4718.87       4873.55       122.32 o                         
   1  -3   9      15850.83      16372.09       234.99 o                         
   2  -3   9       6990.24       6925.34       144.40 o                         
   3  -3   9       8743.04       8872.28       191.56 o                         
   4  -3   9      22319.00      22383.85       633.06 o                         
   5  -3   9      15252.46      15335.12       354.68 o                         
   6  -3   9       5331.46       5211.88       202.64 o                         
   7  -3   9       3898.54       3715.43       173.90 o                         
   8  -3   9       2019.14       1938.82       133.88 o                         
   9  -3   9        134.31         41.43        44.46 o                         
  -7  -2   9       6193.97       5747.15       380.32 o                         
  -6  -2   9       9790.78       9806.12       233.90 o                         
  -5  -2   9       1913.95       1795.47        95.23 o                         
  -4  -2   9       1513.67       1441.81        72.36 o                         
  -3  -2   9       7256.37       7480.47       175.12 o                         
  -2  -2   9       1389.86       1469.21        59.07 o                         
  -1  -2   9         58.18         79.12        18.49 o                         
   0  -2   9        370.94        362.30        35.11 o                         
   1  -2   9       1495.59       1436.31        60.50 o                         
   2  -2   9         19.18         -2.17        30.11 o                         
   3  -2   9         88.89        122.45        24.32 o                         
   4  -2   9          1.51         33.50        24.07 o                         
   5  -2   9         77.63         90.04        49.89 o                         
   6  -2   9         14.92          9.57        45.42 o                         
   7  -2   9        435.34        473.18        69.21 o                         
   8  -2   9       2387.43       2176.39       133.49 o                         
   9  -2   9       1435.38       1312.86       110.07 o                         
  10  -2   9       1475.81       1594.01       197.18 o                         
  -7  -1   9       4090.45       3960.41       318.60 o                         
  -6  -1   9       5531.32       5726.70       175.71 o                         
  -5  -1   9       6836.91       6618.69       146.75 o                         
  -4  -1   9       3797.67       3672.66       118.77 o                         
  -3  -1   9       1396.30       1441.49        60.88 o                         
  -2  -1   9       2774.19       2668.09        80.93 o                         
  -1  -1   9       1138.27       1156.86        44.65 o                         
   0  -1   9       1808.97       1834.81        67.94 o                         
   1  -1   9       1248.25       1339.46        50.31 o                         
   2  -1   9        704.58        695.35        37.57 o                         
   3  -1   9        264.22        279.02        31.63 o                         
   4  -1   9       5744.94       5742.00       182.52 o                         
   5  -1   9        352.52        352.17        33.94 o                         
   6  -1   9        483.86        427.75        46.68 o                         
   7  -1   9       4103.46       4027.31       160.03 o                         
   8  -1   9       7985.00       7896.90       247.21 o                         
   9  -1   9        485.98        529.39       110.08 o                         
  10  -1   9       1731.56       1720.65       123.93 o                         
  -7   0   9         38.90         77.54        73.70 o                         
  -6   0   9         18.57         24.24        33.20 o                         
  -5   0   9        890.30        901.76        54.56 o                         
  -4   0   9         46.61         40.01        28.24 o                         
  -3   0   9       8120.69       8040.91       148.99 o                         
  -2   0   9       2586.97       2564.46        68.55 o                         
  -1   0   9       1126.71       1192.98        43.31 o                         
   0   0   9      21574.51      22135.71       273.60 o                         
   1   0   9      38313.49      38725.92       366.05 o                         
   2   0   9       5078.81       5067.81        93.55 o                         
   3   0   9       7914.54       7992.60       137.15 o                         
   4   0   9      28525.13      28528.73       368.95 o                         
   5   0   9       5893.08       5740.94       170.95 o                         
   6   0   9        203.53        186.55        37.86 o                         
   7   0   9       1281.32       1319.80        97.75 o                         
   8   0   9       1941.46       1844.60        97.53 o                         
   9   0   9        146.45        199.79        46.66 o                         
  10   0   9        138.83        159.15        43.01 o                         
  11   0   9        217.32        222.75        87.20 o                         
  -7   1   9        852.41       1061.24       161.06 o                         
  -6   1   9        537.16        616.22        56.66 o                         
  -5   1   9        139.95        130.67        36.13 o                         
  -4   1   9        168.68        142.40        29.60 o                         
  -3   1   9       3430.37       3452.00       105.26 o                         
  -2   1   9       2155.36       2163.70        78.56 o                         
  -1   1   9       2286.79       2199.15        65.80 o                         
   0   1   9       9608.08       9915.34       138.78 o                         
   1   1   9      21650.52      21821.88       193.44 o                         
   2   1   9       9794.16       9353.89       121.92 o                         
   3   1   9       9303.29       8843.78       107.52 o                         
   4   1   9      10040.69      10104.31       126.68 o                         
   5   1   9       7729.23       7710.83       116.56 o                         
   6   1   9       1486.23       1521.28        54.47 o                         
   7   1   9         97.95         99.53        28.07 o                         
   8   1   9        129.08        205.74        40.44 o                         
   9   1   9         11.84         -2.46        37.96 o                         
  10   1   9        327.70        219.89        44.26 o                         
  11   1   9       2581.70       2852.40       261.54 o                         
  -7   2   9       5430.77       5336.54       369.10 o                         
  -6   2   9       3540.03       3319.87       132.36 o                         
  -5   2   9       2132.15       2010.07        92.35 o                         
  -4   2   9       2523.27       2277.66       120.78 o                         
  -3   2   9       1146.19       1171.71        78.43 o                         
  -2   2   9        379.82        386.24        39.90 o                         
  -1   2   9        380.34        358.83        30.57 o                         
   0   2   9         45.89         61.90        20.23 o                         
   1   2   9         80.10         64.45        25.40 o                         
   2   2   9       1700.44       1781.87        52.55 o                         
   3   2   9         29.11         53.58        15.33 o                         
   4   2   9       5335.37       5296.74        83.09 o                         
   5   2   9        891.25        888.87        35.53 o                         
   6   2   9        386.89        438.23        32.08 o                         
   7   2   9      16641.94      16460.26       199.56 o                         
   8   2   9      14044.64      14398.77       241.78 o                         
   9   2   9       1557.16       1666.09        81.53 o                         
  10   2   9       5582.79       5556.74       216.25 o                         
  11   2   9      10749.73      10905.05       395.43 o                         
  -6   3   9       1629.15       1780.71       113.26 o                         
  -5   3   9       1072.77       1016.45        70.49 o                         
  -4   3   9        155.84        202.31        42.25 o                         
  -3   3   9        772.24        800.02        56.97 o                         
  -2   3   9        101.17        114.17        32.53 o                         
  -1   3   9         34.28         25.79        26.84 o                         
   0   3   9       4570.80       4465.51       100.37 o                         
   1   3   9       3032.57       3026.04        96.76 o                         
   2   3   9       1199.92       1161.90        46.77 o                         
   3   3   9        763.15        732.70        36.07 o                         
   4   3   9       8432.84       8617.69       127.18 o                         
   5   3   9        107.19         87.17        18.37 o                         
   6   3   9        215.54        198.20        31.95 o                         
   7   3   9       8782.07       8694.84       136.58 o                         
   8   3   9       9647.70       9828.05       169.40 o                         
   9   3   9       1713.25       1758.64        82.78 o                         
  10   3   9       3321.55       3382.60       139.36 o                         
  11   3   9       6911.74       7224.47       326.30 o                         
  -6   4   9          3.14        -41.31        56.74 o                         
  -5   4   9         32.46        -23.28        39.08 o                         
  -4   4   9       5805.87       5929.56       160.43 o                         
  -3   4   9      13034.56      12954.03       290.84 o                         
  -2   4   9       6330.30       6190.29       173.93 o                         
  -1   4   9      13128.51      13112.21       220.08 o                         
   0   4   9      33792.45      33601.72       494.04 o                         
   1   4   9      19245.79      19163.78       225.99 o                         
   2   4   9       4080.14       4249.19        91.22 o                         
   3   4   9      11162.95      11105.23       178.12 o                         
   4   4   9       4816.04       4711.89        99.30 o                         
   5   4   9        894.13        959.33        48.05 o                         
   6   4   9        141.05        164.74        35.89 o                         
   7   4   9         62.97         59.27        22.51 o                         
   8   4   9        157.20        151.26        25.05 o                         
   9   4   9        207.59        253.17        38.11 o                         
  10   4   9        199.12        209.01        55.41 o                         
  11   4   9       1324.00       1331.78        94.02 o                         
  -5   5   9         21.83         16.96        39.23 o                         
  -4   5   9       3526.80       3790.16       131.41 o                         
  -3   5   9       3859.63       3903.98       127.20 o                         
  -2   5   9       1761.70       1785.97        83.18 o                         
  -1   5   9       5685.68       5971.45       145.68 o                         
   0   5   9      13150.52      13424.39       197.77 o                         
   1   5   9       6428.79       6230.81       159.88 o                         
   2   5   9       7666.65       7538.51       198.14 o                         
   3   5   9       3083.26       3001.43       113.41 o                         
   4   5   9        138.28        170.62        28.59 o                         
   5   5   9         18.70         26.55        25.43 o                         
   6   5   9         29.75         39.82        23.12 o                         
   7   5   9       3777.65       3770.93       103.34 o                         
   8   5   9       3292.74       3312.81       107.96 o                         
   9   5   9          2.98        -11.59        31.98 o                         
  10   5   9        777.95        764.24        66.20 o                         
  11   5   9       3794.27       3841.96       179.02 o                         
  12   5   9        439.76        497.27       133.27 o                         
  -5   6   9        135.90        175.29        58.99 o                         
  -4   6   9        178.43        214.83        52.03 o                         
  -3   6   9        388.11        415.85        48.84 o                         
  -2   6   9       1041.53        972.70        65.33 o                         
  -1   6   9          8.96         -1.96        34.98 o                         
   0   6   9        706.63        705.48        62.03 o                         
   1   6   9         78.51        113.16        25.99 o                         
   2   6   9        261.45        356.84        42.88 o                         
   3   6   9       7582.99       7619.54       222.26 o                         
   4   6   9       8483.49       8342.28       184.30 o                         
   5   6   9       1776.85       1707.79        69.13 o                         
   6   6   9       9137.64       8991.37       349.28 o                         
   7   6   9      25336.05      24697.26       365.02 o                         
   8   6   9      10605.05      10281.17       214.69 o                         
   9   6   9       5307.27       5097.23       149.40 o                         
  10   6   9       6996.54       6796.48       195.81 o                         
  11   6   9       5004.25       4791.86       242.57 o                         
  -5   7   9         53.67         79.34        95.36 o                         
  -4   7   9       5392.78       5364.69       163.47 o                         
  -3   7   9       2856.10       2850.31       114.96 o                         
  -2   7   9        124.28         81.68        34.82 o                         
  -1   7   9       2729.18       2861.42       108.08 o                         
   0   7   9       8596.49       8797.33       185.60 o                         
   1   7   9         36.24        119.07        36.92 o                         
   2   7   9        788.60        759.86        59.35 o                         
   3   7   9       4507.01       4523.94       131.43 o                         
   4   7   9       3001.31       2856.87        91.85 o                         
   5   7   9         57.42         43.98        23.12 o                         
   6   7   9       1633.41       1609.91        80.91 o                         
   7   7   9       6765.02       6414.67       217.23 o                         
   8   7   9       2726.35       2584.55       105.54 o                         
   9   7   9       2074.77       2023.97       105.59 o                         
  10   7   9       2464.23       2673.45       125.14 o                         
  11   7   9        532.12        535.31       132.64 o                         
  -4   8   9      10730.80      11696.90       440.30 o                         
  -3   8   9      12296.24      12690.70       256.85 o                         
  -2   8   9       6116.39       6311.70       170.62 o                         
  -1   8   9      10390.17      10565.90       218.07 o                         
   0   8   9      19477.46      20051.11       336.25 o                         
   1   8   9       5969.77       6004.78       163.98 o                         
   2   8   9       3215.87       3119.69       113.40 o                         
   3   8   9       1252.39       1225.22        64.30 o                         
   4   8   9        429.66        417.62        41.35 o                         
   5   8   9         34.70         30.48        38.08 o                         
   6   8   9         14.85         41.04        31.13 o                         
   7   8   9       1170.69       1066.36        80.19 o                         
   8   8   9        145.07        126.36        37.15 o                         
   9   8   9         16.16         33.55        33.90 o                         
  10   8   9       1202.60       1156.27        87.86 o                         
  11   8   9       2365.21       2578.79       203.20 o                         
  -3   9   9       2492.29       2352.98       187.98 o                         
  -2   9   9       4672.98       4869.03       153.52 o                         
  -1   9   9       1119.90       1198.68        76.50 o                         
   0   9   9        422.62        439.69        50.59 o                         
   1   9   9       2769.54       2804.19       126.10 o                         
   2   9   9        620.81        550.15        59.63 o                         
   3   9   9       2355.96       2396.96       105.39 o                         
   4   9   9       1104.96       1149.66        73.95 o                         
   5   9   9          3.71         34.72        32.93 o                         
   6   9   9       2496.41       2266.82       104.81 o                         
   7   9   9       7860.69       7785.82       201.65 o                         
   8   9   9        507.39        501.83        82.56 o                         
   9   9   9         81.10         46.66        32.81 o                         
  10   9   9       2559.46       2528.66       120.90 o                         
  -2  10   9       1012.56        995.08        96.22 o                         
  -1  10   9        338.47        334.03        42.98 o                         
   0  10   9       3424.72       3567.55       114.01 o                         
   1  10   9         33.34         -8.00        33.41 o                         
   2  10   9        561.75        546.78        58.49 o                         
   3  10   9      15478.45      15519.53       352.06 o                         
   4  10   9      11783.69      11334.56       353.78 o                         
   5  10   9       3412.60       3122.09       210.66 o                         
   6  10   9      11763.14      11182.79       324.27 o                         
   7  10   9      16577.38      15816.28       389.50 o                         
   8  10   9       4124.19       3933.14       149.78 o                         
   9  10   9       1758.43       1554.29        96.67 o                         
  10  10   9       3264.47       2913.41       416.46 o                         
  -1  11   9       1312.87       1224.75       136.42 o                         
   0  11   9       2197.14       2289.02       101.61 o                         
   1  11   9        227.85        317.35        76.36 o                         
   2  11   9        343.87        396.71        63.99 o                         
   3  11   9        513.80        353.82        62.14 o                         
   4  11   9       1913.27       1997.71       151.00 o                         
   5  11   9       1273.59       1126.52       102.69 o                         
   6  11   9       1243.26       1165.51       133.19 o                         
   7  11   9        766.48        709.32       117.56 o                         
   8  11   9       1835.36       1899.48       108.36 o                         
   9  11   9        783.32        800.58       136.74 o                         
   0  12   9        984.85       1034.40       122.45 o                         
   1  12   9       1389.30       1230.22       123.73 o                         
   2  12   9       1332.17       1435.76       104.64 o                         
   3  12   9        245.17        318.76        69.81 o                         
   4  12   9        194.74        154.65        62.34 o                         
   5  12   9        642.26        647.04        65.78 o                         
   6  12   9        380.03        541.95        63.48 o                         
   7  12   9       3295.68       3267.87       149.77 o                         
   8  12   9          5.68         48.80        75.98 o                         
   6  13   9       2817.06       2626.40       231.28 o                         
   7  13   9       2509.04       2368.67       230.34 o                         
   1  -9  10       2379.37       2091.57       220.97 o                         
  -3  -8  10       4973.52       4543.14       242.36 o                         
  -2  -8  10       8098.58       7554.64       307.79 o                         
  -1  -8  10       4827.10       4920.56       324.53 o                         
   0  -8  10       5355.58       5612.07       201.61 o                         
   1  -8  10      12341.26      12536.47       312.87 o                         
   2  -8  10       6365.33       6568.96       391.77 o                         
   3  -8  10       2160.31       1815.16       210.27 o                         
  -4  -7  10          9.50         95.05        60.97 o                         
  -3  -7  10        880.38        796.44        93.03 o                         
  -2  -7  10       2252.06       2194.41       121.50 o                         
  -1  -7  10        688.61        615.08        59.78 o                         
   0  -7  10       1318.70       1257.09       119.57 o                         
   1  -7  10       1626.67       1896.51       116.82 o                         
   2  -7  10       1002.70       1108.39       105.58 o                         
   3  -7  10         28.29        -35.62        55.18 o                         
   4  -7  10         16.14        100.17        60.17 o                         
  -5  -6  10        805.56        785.82       141.45 o                         
  -4  -6  10        364.12        276.64        57.33 o                         
  -3  -6  10         95.03         61.04        46.97 o                         
  -2  -6  10         36.51         22.06        31.93 o                         
  -1  -6  10        308.08        310.26        44.28 o                         
   0  -6  10         33.54         18.45        42.10 o                         
   1  -6  10       1084.08       1054.51       115.90 o                         
   2  -6  10         29.42         46.35        50.25 o                         
   3  -6  10          9.89        -51.09        51.09 o                         
   4  -6  10       5033.72       4931.83       217.30 o                         
   5  -6  10       7212.91       7109.50       267.75 o                         
   6  -6  10       1795.86       1788.53       299.34 o                         
  -5  -5  10        560.60        697.39       208.90 o                         
  -4  -5  10        452.77        313.74        51.12 o                         
  -3  -5  10       7283.63       7401.22       279.80 o                         
  -2  -5  10       7101.77       7053.57       179.41 o                         
  -1  -5  10        268.02        246.43        39.97 o                         
   0  -5  10       1233.56       1337.10        77.18 o                         
   1  -5  10       8945.57       9090.95       245.82 o                         
   2  -5  10        329.82        285.56        60.67 o                         
   3  -5  10        758.04        777.62        86.31 o                         
   4  -5  10       1159.38       1151.13       131.00 o                         
   5  -5  10       2309.16       2289.95       146.56 o                         
   6  -5  10        151.92        109.76        61.13 o                         
   7  -5  10         19.91          4.94        46.53 o                         
  -6  -4  10       2407.84       2409.44       268.29 o                         
  -5  -4  10       1968.77       1954.96       102.26 o                         
  -4  -4  10       2837.91       2724.33       115.81 o                         
  -3  -4  10      10192.29      10106.94       198.63 o                         
  -2  -4  10      18560.02      18648.75       239.27 o                         
  -1  -4  10       7324.61       7183.66       134.87 o                         
   0  -4  10       8164.11       8290.50       223.14 o                         
   1  -4  10      10705.91      10697.46       209.21 o                         
   2  -4  10       5491.90       5621.31       205.34 o                         
   3  -4  10        457.43        539.40        75.36 o                         
   4  -4  10        192.65        111.08        47.09 o                         
   5  -4  10         70.87         70.86        77.91 o                         
   6  -4  10         74.59        157.32        57.04 o                         
   7  -4  10        326.51        366.34        82.26 o                         
   8  -4  10       1514.50       1506.51       265.28 o                         
  -6  -3  10        779.88        660.09        87.69 o                         
  -5  -3  10        305.81        306.59        48.81 o                         
  -4  -3  10        785.86        805.00        68.03 o                         
  -3  -3  10        527.42        473.45        52.08 o                         
  -2  -3  10        724.23        769.47        59.65 o                         
  -1  -3  10       1850.31       1816.03        68.24 o                         
   0  -3  10        152.75        199.88        28.25 o                         
   1  -3  10        823.85        882.89        52.50 o                         
   2  -3  10         31.22         36.24        26.52 o                         
   3  -3  10        155.27        241.49        38.17 o                         
   4  -3  10       9430.92       9809.73       276.28 o                         
   5  -3  10       7335.74       7636.28       246.96 o                         
   6  -3  10        556.48        753.47        86.33 o                         
   7  -3  10       4052.43       3795.27       185.53 o                         
   8  -3  10       8030.85       8049.07       280.60 o                         
   9  -3  10        695.83        856.75       178.42 o                         
  -6  -2  10          3.65         76.89       165.57 o                         
  -5  -2  10        114.31        124.79        40.35 o                         
  -4  -2  10         53.28         15.54        35.07 o                         
  -3  -2  10        594.03        622.38        58.30 o                         
  -2  -2  10        130.59        111.58        29.61 o                         
  -1  -2  10        979.39        979.92        49.47 o                         
   0  -2  10        540.41        554.55        41.54 o                         
   1  -2  10       8277.38       8214.62       155.11 o                         
   2  -2  10        634.52        607.48        46.03 o                         
   3  -2  10       1172.67       1170.34        71.08 o                         
   4  -2  10      18801.35      19014.44       393.23 o                         
   5  -2  10      16894.28      16668.41       372.25 o                         
   6  -2  10       4026.17       3981.14       173.57 o                         
   7  -2  10       8338.82       7888.57       257.95 o                         
   8  -2  10      13957.25      13480.50       546.63 o                         
   9  -2  10       4027.99       4024.02       193.49 o                         
  -6  -1  10       4046.50       4465.41       338.99 o                         
  -5  -1  10       1277.25       1261.14        91.48 o                         
  -4  -1  10       5119.94       5133.98       141.45 o                         
  -3  -1  10      12220.44      12197.73       218.07 o                         
  -2  -1  10       5451.82       5655.17       121.54 o                         
  -1  -1  10        343.71        430.70        39.13 o                         
   0  -1  10       4047.50       4192.80        90.62 o                         
   1  -1  10       1904.89       2025.80        73.54 o                         
   2  -1  10        129.65        151.10        37.27 o                         
   3  -1  10         14.48         -1.39        29.64 o                         
   4  -1  10        399.84        409.27        51.40 o                         
   5  -1  10        760.19        657.03        68.91 o                         
   6  -1  10        963.29       1042.41       109.41 o                         
   7  -1  10         11.58         33.61        44.39 o                         
   8  -1  10        120.17        175.98        52.82 o                         
   9  -1  10        257.99        179.69        52.56 o                         
  10  -1  10          5.70        -16.71        47.09 o                         
  -6   0  10       5407.46       5189.30       785.97 o                         
  -5   0  10       2583.23       2450.04       114.69 o                         
  -4   0  10       6978.65       6677.04       164.46 o                         
  -3   0  10      12911.26      13005.55       228.20 o                         
  -2   0  10       7240.17       7020.38       170.47 o                         
  -1   0  10       5425.37       5567.52       125.74 o                         
   0   0  10       4870.09       5082.42       101.15 o                         
   1   0  10       1044.70       1105.75        49.04 o                         
   2   0  10        644.15        596.24        37.15 o                         
   3   0  10        437.12        457.68        40.60 o                         
   4   0  10       1470.92       1527.01        75.50 o                         
   5   0  10       1204.17       1203.66        59.40 o                         
   6   0  10        488.95        566.17        66.09 o                         
   7   0  10        434.82        409.23        64.62 o                         
   8   0  10       3807.45       3634.09       140.75 o                         
   9   0  10        288.36        285.17        90.01 o                         
  10   0  10         49.76         48.19        37.30 o                         
  -6   1  10        757.41        872.25       163.65 o                         
  -5   1  10       1206.84       1214.87        84.58 o                         
  -4   1  10        299.97        382.42        43.46 o                         
  -3   1  10         30.49         51.57        27.47 o                         
  -2   1  10        549.69        529.26        43.79 o                         
  -1   1  10         43.49         62.25        20.07 o                         
   0   1  10       6144.21       6036.98       130.48 o                         
   1   1  10       7636.27       7799.30       153.64 o                         
   2   1  10       2632.28       2641.88        74.03 o                         
   3   1  10      11543.92      11269.36       237.48 o                         
   4   1  10      21332.15      20773.51       290.13 o                         
   5   1  10       8537.10       8551.28       164.01 o                         
   6   1  10       3042.65       3153.10        98.33 o                         
   7   1  10       5305.87       5417.15       160.19 o                         
   8   1  10       4270.83       4221.65       148.11 o                         
   9   1  10        135.26        193.57        43.40 o                         
  10   1  10         14.62         -9.67        57.39 o                         
  -6   2  10        116.12        135.43        71.73 o                         
  -5   2  10        916.65        914.92        66.90 o                         
  -4   2  10        779.40        775.47        60.28 o                         
  -3   2  10       2190.78       2153.42       135.91 o                         
  -2   2  10        187.29        178.93        32.75 o                         
  -1   2  10        408.49        378.60        37.97 o                         
   0   2  10       9062.35       9028.04       150.58 o                         
   1   2  10       6123.47       6155.38       107.46 o                         
   2   2  10       2380.97       2480.69        67.28 o                         
   3   2  10      13055.16      12831.90       189.34 o                         
   4   2  10      28100.73      28110.36       308.16 o                         
   5   2  10      11625.04      11602.53       162.64 o                         
   6   2  10       8101.69       7990.98       158.37 o                         
   7   2  10       9653.09       9728.18       245.74 o                         
   8   2  10       2545.38       2689.12       115.45 o                         
   9   2  10        949.13        918.10        73.89 o                         
  10   2  10        274.46        376.08        69.93 o                         
  -6   3  10       6165.37       5713.52       373.06 o                         
  -5   3  10       1595.86       1636.90        88.74 o                         
  -4   3  10       5324.75       5337.17       154.96 o                         
  -3   3  10       8978.41       8992.93       191.63 o                         
  -2   3  10       1167.42       1235.14        68.22 o                         
  -1   3  10        340.82        338.73        37.50 o                         
   0   3  10       1211.91       1326.11        54.40 o                         
   1   3  10        701.65        651.28        40.31 o                         
   2   3  10         35.19         33.92        18.54 o                         
   3   3  10          8.00          5.93        16.11 o                         
   4   3  10          3.52         21.43        16.05 o                         
   5   3  10        160.37        167.92        22.57 o                         
   6   3  10        302.53        322.94        30.14 o                         
   7   3  10        591.13        594.39        48.61 o                         
   8   3  10       1772.99       1930.09        97.72 o                         
   9   3  10        468.17        425.15        59.62 o                         
  10   3  10       1331.59       1340.36       108.68 o                         
  11   3  10       6693.73       6759.43       439.48 o                         
  -5   4  10       5900.48       5765.00       237.24 o                         
  -4   4  10       2674.21       2617.24       109.49 o                         
  -3   4  10       3025.20       3096.30       113.20 o                         
  -2   4  10       3866.33       3878.97       120.88 o                         
  -1   4  10        546.03        585.16        49.32 o                         
   0   4  10       1141.51       1200.58        75.79 o                         
   1   4  10        167.51        166.88        28.16 o                         
   2   4  10        209.99        234.11        26.55 o                         
   3   4  10       1473.88       1502.35        64.10 o                         
   4   4  10       5373.12       5304.76       100.88 o                         
   5   4  10         26.78          7.19        17.54 o                         
   6   4  10         14.10         19.48        21.83 o                         
   7   4  10       5024.89       5130.09       105.72 o                         
   8   4  10       2585.97       2602.30        76.44 o                         
   9   4  10         25.49         39.97        32.80 o                         
  10   4  10       3118.45       3257.43       165.09 o                         
  11   4  10       5243.25       5343.15       275.85 o                         
  -5   5  10       1706.81       1538.78       196.73 o                         
  -4   5  10        226.42        199.17        42.25 o                         
  -3   5  10       1559.87       1690.88        87.18 o                         
  -2   5  10         23.01         27.71        32.44 o                         
  -1   5  10       1156.56       1179.27        68.77 o                         
   0   5  10      22528.06      22873.44       429.91 o                         
   1   5  10      12796.59      12591.11       228.75 o                         
   2   5  10       6159.23       6261.91       119.63 o                         
   3   5  10      20392.69      20782.18       308.29 o                         
   4   5  10      27290.58      26862.45       430.80 o                         
   5   5  10       3335.71       3164.40       118.07 o                         
   6   5  10       1080.27       1147.30        58.76 o                         
   7   5  10       5428.30       5471.78       155.44 o                         
   8   5  10        769.44        829.36        49.50 o                         
   9   5  10        210.08        204.72        44.01 o                         
  10   5  10          3.65          6.02        35.66 o                         
  11   5  10        145.68        254.67       118.14 o                         
  -4   6  10        499.51        481.61        70.46 o                         
  -3   6  10       1533.51       1668.18        88.89 o                         
  -2   6  10        141.47        114.70        41.69 o                         
  -1   6  10       1046.11       1083.44        92.14 o                         
   0   6  10       6191.60       6378.96       156.03 o                         
   1   6  10       8208.53       8015.67       183.42 o                         
   2   6  10       4947.52       5010.90       151.56 o                         
   3   6  10       8239.10       8147.53       552.18 o                         
   4   6  10       9850.12       9795.88       208.91 o                         
   5   6  10       7686.88       7513.62       175.34 o                         
   6   6  10       3588.62       3506.73       142.10 o                         
   7   6  10         39.58         67.52        33.86 o                         
   8   6  10        238.86        314.05        42.77 o                         
   9   6  10        424.06        381.76        41.99 o                         
  10   6  10       1441.67       1546.15        93.30 o                         
  11   6  10       2557.25       2651.36       257.17 o                         
  -4   7  10       2913.13       3057.73       214.44 o                         
  -3   7  10       1005.75       1120.03        91.91 o                         
  -2   7  10        684.54        740.96        61.89 o                         
  -1   7  10        646.25        683.43        58.12 o                         
   0   7  10        232.38        271.55        47.96 o                         
   1   7  10         59.32         78.04        36.66 o                         
   2   7  10       1482.08       1423.15        75.09 o                         
   3   7  10        426.52        500.63        49.97 o                         
   4   7  10       3327.10       3225.40       116.03 o                         
   5   7  10        278.40        265.29        30.99 o                         
   6   7  10        506.31        573.61        57.61 o                         
   7   7  10      12067.39      11862.07       241.34 o                         
   8   7  10       5775.04       5655.49       161.56 o                         
   9   7  10        540.39        510.53        52.90 o                         
  10   7  10       7251.28       7021.85       205.31 o                         
  11   7  10      10091.54       9530.56       341.36 o                         
  -3   8  10         18.08        -38.42        79.05 o                         
  -2   8  10         52.91         56.51        35.83 o                         
  -1   8  10        133.41        142.32        37.34 o                         
   0   8  10       4192.18       4316.43       141.63 o                         
   1   8  10        837.73        916.08        65.57 o                         
   2   8  10          5.40         19.35        43.15 o                         
   3   8  10       2737.82       2876.67       111.34 o                         
   4   8  10       3820.42       3755.43       114.45 o                         
   5   8  10        141.42        133.64        31.26 o                         
   6   8  10        199.44        139.93        35.99 o                         
   7   8  10       5356.18       5025.70       155.33 o                         
   8   8  10       2160.82       2090.24       121.85 o                         
   9   8  10       1085.44       1085.54        76.79 o                         
  10   8  10       3046.81       3024.75       128.29 o                         
  11   8  10       3984.95       3856.81       512.84 o                         
  -2   9  10       1689.89       1679.41       112.84 o                         
  -1   9  10      10921.39      11067.62       236.35 o                         
   0   9  10      14208.73      14765.17       302.95 o                         
   1   9  10       7951.60       8148.64       198.99 o                         
   2   9  10       7636.63       7622.90       203.97 o                         
   3   9  10       9978.75      10118.67       201.80 o                         
   4   9  10       4644.68       4591.03       147.82 o                         
   5   9  10       2163.85       2215.19       105.51 o                         
   6   9  10        682.94        704.25        62.89 o                         
   7   9  10         20.86        146.40        42.21 o                         
   8   9  10        110.10         79.11        35.75 o                         
   9   9  10         46.00         42.66        37.39 o                         
  10   9  10        644.22        612.94        74.77 o                         
  -2  10  10        646.89        351.25       102.24 o                         
  -1  10  10       3329.73       3270.88       132.27 o                         
   0  10  10       3489.04       3777.99       121.12 o                         
   1  10  10       3697.19       3705.53       117.92 o                         
   2  10  10       4538.40       4741.23       163.80 o                         
   3  10  10       1484.67       1521.63        97.08 o                         
   4  10  10         78.78         99.43        46.59 o                         
   5  10  10       1703.11       1638.66        95.96 o                         
   6  10  10         18.23         20.05        38.05 o                         
   7  10  10       3327.70       3410.49       137.86 o                         
   8  10  10        460.50        424.01        55.09 o                         
   9  10  10         59.73         70.44        39.15 o                         
  10  10  10       2687.80       2408.47       211.30 o                         
   0  11  10        321.24        356.11        65.61 o                         
   1  11  10        466.52        416.86        58.62 o                         
   2  11  10          0.26        -29.01        36.59 o                         
   3  11  10       2933.65       3161.78       162.19 o                         
   4  11  10       1414.70       1624.50       118.05 o                         
   5  11  10        575.89        533.78        77.13 o                         
   6  11  10       5616.37       5904.66       363.72 o                         
   7  11  10      10650.65      10273.30       461.42 o                         
   8  11  10       5316.42       4780.42       202.81 o                         
   9  11  10       4547.39       4529.43       383.06 o                         
   3  12  10       2982.04       3246.99       208.87 o                         
   4  12  10        338.35        338.44        80.89 o                         
   5  12  10         31.91         41.11        50.11 o                         
   6  12  10       1767.71       1662.96       149.27 o                         
   7  12  10       1588.84       1344.97       167.89 o                         
  -1  -8  11        165.59        237.08       123.11 o                         
   0  -8  11          5.21         25.57        57.30 o                         
   1  -8  11       2005.59       1844.67       211.36 o                         
  -3  -7  11        132.87        152.26       100.18 o                         
  -2  -7  11       3324.52       3203.11       487.81 o                         
  -1  -7  11        776.57       1069.22       130.32 o                         
   0  -7  11       2379.04       2483.62       132.14 o                         
   1  -7  11      12353.87      12646.23       411.86 o                         
   2  -7  11      10544.82      11128.59       340.48 o                         
   3  -7  11       3763.27       3808.43       358.43 o                         
  -3  -6  11        850.35        743.44       131.94 o                         
  -2  -6  11        677.61        748.51        90.42 o                         
  -1  -6  11        138.07        139.76        44.68 o                         
   0  -6  11        289.92        282.40        55.03 o                         
   1  -6  11       1746.17       1937.14       138.67 o                         
   2  -6  11       2350.72       2558.20       153.85 o                         
   3  -6  11       1853.03       1789.36       133.18 o                         
   4  -6  11       1182.11       1153.09       112.78 o                         
   5  -6  11        847.27        879.18       194.65 o                         
  -4  -5  11       1334.15       1355.29       128.69 o                         
  -3  -5  11       1990.81       2077.27       115.07 o                         
  -2  -5  11        471.82        431.22        54.54 o                         
  -1  -5  11        266.79        267.59        42.17 o                         
   0  -5  11        300.19        242.59        53.03 o                         
   1  -5  11        115.61        209.17        56.28 o                         
   2  -5  11        107.64        115.56        50.75 o                         
   3  -5  11        195.56        205.82        61.78 o                         
   4  -5  11        540.87        561.73       100.21 o                         
   5  -5  11       2732.99       2841.28       212.99 o                         
   6  -5  11        645.35        578.13        88.38 o                         
  -5  -4  11        891.64        784.54       105.92 o                         
  -4  -4  11         56.82         71.07        38.37 o                         
  -3  -4  11        582.57        484.01        53.61 o                         
  -2  -4  11       1188.47       1227.24        63.44 o                         
  -1  -4  11        532.54        524.35        43.35 o                         
   0  -4  11       3382.30       3420.27       100.43 o                         
   1  -4  11       4901.89       5236.25       164.45 o                         
   2  -4  11       1756.07       1631.85       138.73 o                         
   3  -4  11        301.01        220.23        88.70 o                         
   4  -4  11       1223.39       1150.55       121.72 o                         
   5  -4  11       1678.50       1761.18       127.69 o                         
   6  -4  11         13.09        -49.77        49.77 o                         
   7  -4  11        228.82         90.51        74.51 o                         
  -5  -3  11          9.15         27.22        44.60 o                         
  -4  -3  11        203.75        230.52        44.64 o                         
  -3  -3  11       7168.77       6871.71       186.35 o                         
  -2  -3  11       5095.75       5357.18       165.44 o                         
  -1  -3  11       3514.71       3583.22       102.61 o                         
   0  -3  11      13758.88      13855.60       222.84 o                         
   1  -3  11      20680.63      20797.78       287.04 o                         
   2  -3  11       8076.71       8219.66       203.51 o                         
   3  -3  11       6952.20       7413.76       239.96 o                         
   4  -3  11       9261.61       9610.25       281.81 o                         
   5  -3  11       2283.38       2586.58       146.90 o                         
   6  -3  11        353.84        348.78        61.66 o                         
   7  -3  11        203.66        236.74        59.90 o                         
   8  -3  11         20.22         52.79        71.04 o                         
  -5  -2  11         46.74         69.46        49.67 o                         
  -4  -2  11         46.46         59.65        36.48 o                         
  -3  -2  11       1843.62       1987.64        99.92 o                         
  -2  -2  11       1415.52       1522.17        85.54 o                         
  -1  -2  11        404.75        400.72        52.00 o                         
   0  -2  11       1360.02       1581.58        67.40 o                         
   1  -2  11       3101.53       3177.79       105.08 o                         
   2  -2  11        907.62        835.09        55.77 o                         
   3  -2  11        374.69        355.31        45.75 o                         
   4  -2  11          2.44         85.30        46.82 o                         
   5  -2  11        428.94        450.08        68.92 o                         
   6  -2  11        286.37        215.87        57.20 o                         
   7  -2  11       1130.52       1292.57       110.78 o                         
   8  -2  11       5257.12       5198.28       222.40 o                         
   9  -2  11       2150.39       1994.92       225.46 o                         
  -5  -1  11       1902.14       1770.34       243.42 o                         
  -4  -1  11        153.63        147.43        38.59 o                         
  -3  -1  11          1.39        -33.17        33.17 o                         
  -2  -1  11        131.74         80.81        40.61 o                         
  -1  -1  11        511.02        445.07        45.61 o                         
   0  -1  11        509.12        541.75        44.46 o                         
   1  -1  11        797.28        825.41        50.92 o                         
   2  -1  11        547.85        558.72        46.09 o                         
   3  -1  11         20.66         48.28        36.41 o                         
   4  -1  11       6589.33       6608.59       174.38 o                         
   5  -1  11       4408.97       4316.01       176.58 o                         
   6  -1  11       1337.79       1236.89       101.06 o                         
   7  -1  11      11079.75      11148.85       313.68 o                         
   8  -1  11      13463.15      12960.53       425.67 o                         
   9  -1  11       5648.68       5654.23       231.42 o                         
  -5   0  11         14.09        205.80        98.71 o                         
  -4   0  11       1036.00        947.25        74.96 o                         
  -3   0  11      10257.11      10425.07       228.71 o                         
  -2   0  11       4045.60       4299.47       136.25 o                         
  -1   0  11       1239.95       1265.34        62.90 o                         
   0   0  11       8046.83       7970.41       155.82 o                         
   1   0  11      11132.71      11410.77       193.81 o                         
   2   0  11        118.69        122.54        26.09 o                         
   3   0  11         32.68         29.46        24.36 o                         
   4   0  11       4126.86       3997.06       145.44 o                         
   5   0  11        313.74        398.51        56.34 o                         
   6   0  11        610.54        641.76        58.37 o                         
   7   0  11        446.47        500.08        70.09 o                         
   8   0  11       1856.90       1857.56       104.66 o                         
   9   0  11        224.18        328.70        52.05 o                         
  10   0  11        251.18        364.55       106.91 o                         
  -5   1  11        547.17        518.58       125.78 o                         
  -4   1  11       2583.35       2587.63       119.46 o                         
  -3   1  11      12104.45      12316.06       256.11 o                         
  -2   1  11      11527.29      11608.05       239.07 o                         
  -1   1  11       8582.36       8519.28       193.54 o                         
   0   1  11      14318.40      14449.87       223.51 o                         
   1   1  11      15222.96      15366.11       223.99 o                         
   2   1  11       6781.81       6940.95       128.72 o                         
   3   1  11       2661.55       2528.40        82.14 o                         
   4   1  11        396.94        438.10        48.55 o                         
   5   1  11        912.24        853.64        52.37 o                         
   6   1  11        232.45        255.29        34.12 o                         
   7   1  11       1884.89       1911.58        97.25 o                         
   8   1  11       1408.65       1321.73        87.65 o                         
   9   1  11         66.65         56.94        48.72 o                         
  10   1  11        327.49        273.45        63.21 o                         
  -5   2  11        357.00        306.24       118.62 o                         
  -4   2  11        461.52        457.34        63.45 o                         
  -3   2  11        334.42        319.26        49.79 o                         
  -2   2  11       1140.99       1129.91        76.09 o                         
  -1   2  11       2430.53       2605.55       107.44 o                         
   0   2  11         20.66         45.76        24.46 o                         
   1   2  11         42.58         38.50        28.43 o                         
   2   2  11       1499.16       1539.27        59.73 o                         
   3   2  11        305.70        331.22        33.14 o                         
   4   2  11      12541.30      12697.77       185.96 o                         
   5   2  11       4889.66       4973.83       124.52 o                         
   6   2  11        330.98        338.45        44.27 o                         
   7   2  11      11773.53      12070.72       253.47 o                         
   8   2  11      12662.41      12598.12       271.23 o                         
   9   2  11        488.26        566.82        63.52 o                         
  10   2  11        287.49        314.90        65.37 o                         
  -4   3  11          8.90         26.88        41.00 o                         
  -3   3  11       1540.59       1520.91        93.12 o                         
  -2   3  11         17.60         38.59        40.09 o                         
  -1   3  11        572.60        554.89        57.49 o                         
   0   3  11       1806.40       1942.70        92.54 o                         
   1   3  11       3498.48       3452.15       107.23 o                         
   2   3  11        192.62        151.85        37.83 o                         
   3   3  11       1276.57       1168.48        55.98 o                         
   4   3  11      14530.40      14729.81       215.29 o                         
   5   3  11       7392.80       7567.08       139.67 o                         
   6   3  11       4584.14       4622.35       129.24 o                         
   7   3  11      11379.60      11464.77       270.36 o                         
   8   3  11      15411.99      15543.80       302.70 o                         
   9   3  11       5719.90       5953.34       184.24 o                         
  10   3  11       1928.07       2266.79       142.19 o                         
  -4   4  11       6959.71       7144.53       185.56 o                         
  -3   4  11       9984.89      10329.45       217.69 o                         
  -2   4  11       4520.63       4533.61       134.58 o                         
  -1   4  11       4156.68       4074.38       122.44 o                         
   0   4  11       5154.29       5228.12       134.22 o                         
   1   4  11       2723.86       2680.97       107.69 o                         
   2   4  11        414.03        474.79        40.01 o                         
   3   4  11        253.48        275.61        29.80 o                         
   4   4  11        115.33        104.06        31.45 o                         
   5   4  11        679.28        680.80        47.73 o                         
   6   4  11        281.17        400.29        47.70 o                         
   7   4  11        157.86        166.93        35.04 o                         
   8   4  11          5.99         16.17        30.12 o                         
   9   4  11        612.54        708.30        65.02 o                         
  10   4  11         28.49         98.57        57.67 o                         
  -4   5  11       6491.90       6420.54       389.11 o                         
  -3   5  11       7318.78       7646.73       190.14 o                         
  -2   5  11       5802.27       6052.32       161.88 o                         
  -1   5  11       8364.13       8799.02       191.01 o                         
   0   5  11       4733.50       5241.76       157.75 o                         
   1   5  11       1496.18       1533.06        78.87 o                         
   2   5  11       3765.38       3638.86       107.17 o                         
   3   5  11         41.29         85.59        23.43 o                         
   4   5  11       2301.74       2294.26        80.52 o                         
   5   5  11          3.48         11.55        24.92 o                         
   6   5  11        405.87        427.26        47.55 o                         
   7   5  11       3493.67       3695.37       112.73 o                         
   8   5  11       2462.28       2605.30        88.26 o                         
   9   5  11        108.72        112.89        57.43 o                         
  10   5  11        382.97        304.70       125.07 o                         
  -4   6  11        123.60        157.12        89.66 o                         
  -3   6  11         46.96         44.42        38.39 o                         
  -2   6  11       1495.28       1536.83        85.26 o                         
  -1   6  11          6.67         -7.17        32.13 o                         
   0   6  11       2577.07       2587.29       107.20 o                         
   1   6  11       1717.83       1724.96        86.01 o                         
   2   6  11        908.42        825.39        69.31 o                         
   3   6  11       8665.76       9029.41       210.91 o                         
   4   6  11      16401.32      16675.54       296.96 o                         
   5   6  11       6057.97       6063.45       234.19 o                         
   6   6  11       4628.23       4606.61       253.69 o                         
   7   6  11       9214.52       9305.16       234.75 o                         
   8   6  11       5428.48       5037.53       207.60 o                         
   9   6  11        373.65        363.47        49.43 o                         
  10   6  11        476.46        572.19       300.18 o                         
  -3   7  11       1138.80       1197.00       132.68 o                         
  -2   7  11        332.94        364.11        49.13 o                         
  -1   7  11        142.72        136.55        38.82 o                         
   0   7  11       3979.99       4138.03       132.96 o                         
   1   7  11       1134.79       1201.36        81.29 o                         
   2   7  11        801.49        879.48        70.38 o                         
   3   7  11      10365.65       9855.14       233.54 o                         
   4   7  11      10295.13      10261.33       298.47 o                         
   5   7  11       6432.75       6035.71       135.43 o                         
   6   7  11       8492.85       8306.94       226.34 o                         
   7   7  11       7152.00       6834.36       297.03 o                         
   8   7  11       2537.24       2476.04       107.74 o                         
   9   7  11       1871.91       1936.79       108.17 o                         
  10   7  11        832.09        835.62       126.35 o                         
  -2   8  11       2407.03       2606.56       139.03 o                         
  -1   8  11       1348.48       1457.99        86.70 o                         
   0   8  11       1749.73       1884.19        93.09 o                         
   1   8  11        673.17        668.12        59.42 o                         
   2   8  11        132.29        162.86        42.48 o                         
   3   8  11         23.25         31.79        30.92 o                         
   4   8  11         83.38         87.32        29.98 o                         
   5   8  11        204.29        231.67        41.15 o                         
   6   8  11         66.42        102.26        34.67 o                         
   7   8  11        608.69        582.53        56.82 o                         
   8   8  11        263.81        245.30        45.00 o                         
   9   8  11         31.59          6.49        40.79 o                         
  10   8  11       2541.91       2657.00       174.74 o                         
  11   8  11       4587.87       4396.03       318.10 o                         
  -1   9  11        224.93        282.85        52.96 o                         
   0   9  11        263.49        239.13        43.46 o                         
   1   9  11        180.10        148.57        40.60 o                         
   2   9  11        113.43        121.89        38.43 o                         
   3   9  11       3554.77       3546.36       147.19 o                         
   4   9  11       1991.88       1848.09        96.19 o                         
   5   9  11        355.55        323.04        48.55 o                         
   6   9  11        876.98        866.96        71.68 o                         
   7   9  11       4194.74       4234.58       151.25 o                         
   8   9  11        148.17         64.31        37.74 o                         
   9   9  11         16.91        -34.79        40.18 o                         
  10   9  11       3027.43       3026.01       164.25 o                         
  -1  10  11       1429.30       1625.70       236.01 o                         
   0  10  11       7938.67       8185.78       215.35 o                         
   1  10  11       3534.40       3844.11       123.53 o                         
   2  10  11       3636.10       3774.48       121.11 o                         
   3  10  11      17013.67      16377.88       388.10 o                         
   4  10  11      12560.92      12968.25       335.52 o                         
   5  10  11       2472.19       2446.24       140.84 o                         
   6  10  11       3934.23       3740.48       203.35 o                         
   7  10  11       5300.88       5122.75       173.07 o                         
   8  10  11        363.25        360.27        60.15 o                         
   9  10  11         25.35        105.33        46.31 o                         
  10  10  11        332.36        224.68       105.12 o                         
   0  11  11       2683.56       2933.42       272.56 o                         
   1  11  11       1721.77       1562.06       255.44 o                         
   2  11  11       2605.69       2675.95       181.28 o                         
   3  11  11       3624.88       3748.31       179.28 o                         
   4  11  11       5456.65       5653.94       219.22 o                         
   5  11  11       4717.90       4672.76       260.68 o                         
   6  11  11       1912.84       1843.64       129.11 o                         
   7  11  11        350.03        408.37        58.83 o                         
   8  11  11        953.81       1077.29       194.33 o                         
   4  12  11        146.81        119.15        91.81 o                         
   5  12  11        507.96        403.97       145.13 o                         
   6  12  11       1108.31       1030.99       200.40 o                         
   7  12  11       4368.38       4097.58       388.63 o                         
   0  -7  12        754.09        685.57       220.56 o                         
   1  -7  12        627.33        768.05       114.82 o                         
  -2  -6  12         10.43        -12.39        41.29 o                         
  -1  -6  12        117.31         38.65        43.14 o                         
   0  -6  12        487.29        596.84        75.62 o                         
   1  -6  12       3802.22       3974.44       197.97 o                         
   2  -6  12       2596.50       2587.49       157.35 o                         
   3  -6  12       1817.81       1900.57       170.88 o                         
  -3  -5  12       1199.36       1155.78       178.78 o                         
  -2  -5  12       1715.77       1837.61       120.18 o                         
  -1  -5  12        147.15        105.93        35.16 o                         
   0  -5  12         17.29          5.39        35.36 o                         
   1  -5  12       3674.72       3691.74       178.90 o                         
   2  -5  12       1042.60        975.65        97.51 o                         
   3  -5  12        104.60        106.28        69.44 o                         
   4  -5  12       3112.63       3014.70       170.85 o                         
   5  -5  12       4477.96       4402.70       401.74 o                         
  -3  -4  12       5607.47       5638.43       218.57 o                         
  -2  -4  12       5654.11       5769.63       190.40 o                         
  -1  -4  12       1797.84       1797.66        91.20 o                         
   0  -4  12        605.48        549.38        59.44 o                         
   1  -4  12        256.47        269.03        45.04 o                         
   2  -4  12        637.40        614.71        77.40 o                         
   3  -4  12         40.74         -7.20        48.75 o                         
   4  -4  12        301.30        259.78        61.53 o                         
   5  -4  12         31.73          6.89        70.48 o                         
   6  -4  12        291.42        278.90        68.61 o                         
  -4  -3  12       1966.55       1820.57       160.27 o                         
  -3  -3  12        466.71        625.92        60.25 o                         
  -2  -3  12        283.72        304.52        47.92 o                         
  -1  -3  12        976.37        906.01        59.40 o                         
   0  -3  12         51.81         64.63        29.66 o                         
   1  -3  12       3680.79       3866.79       127.57 o                         
   2  -3  12        727.64        676.06        64.18 o                         
   3  -3  12         15.41        115.46        50.69 o                         
   4  -3  12       6042.50       5794.87       222.72 o                         
   5  -3  12       4304.93       4316.95       197.62 o                         
   6  -3  12         90.29        115.63        51.00 o                         
   7  -3  12         32.53         18.81        49.83 o                         
  -4  -2  12        649.91        643.28        95.13 o                         
  -3  -2  12        673.46        658.59        63.99 o                         
  -2  -2  12       1329.25       1426.88        95.15 o                         
  -1  -2  12         62.68        104.77        35.33 o                         
   0  -2  12       3404.30       3393.74       107.41 o                         
   1  -2  12      16796.23      17156.22       259.55 o                         
   2  -2  12      10394.84      10463.40       351.27 o                         
   3  -2  12       6333.01       6398.94       181.02 o                         
   4  -2  12      14147.76      13632.97       398.31 o                         
   5  -2  12      16488.41      16656.68       397.26 o                         
   6  -2  12       4842.70       4939.86       208.83 o                         
   7  -2  12       1265.42       1366.56       155.93 o                         
   8  -2  12       2888.29       2700.10       185.87 o                         
  -4  -1  12        428.54        447.29       125.73 o                         
  -3  -1  12        946.85        805.12        77.47 o                         
  -2  -1  12        696.84        630.37        65.84 o                         
  -1  -1  12         44.47         18.41        36.68 o                         
   0  -1  12        321.33        336.81        38.69 o                         
   1  -1  12       1011.07       1120.46        63.32 o                         
   2  -1  12       2702.24       2787.53       100.12 o                         
   3  -1  12       2425.51       2383.00       107.30 o                         
   4  -1  12       1344.48       1448.22       105.29 o                         
   5  -1  12       1883.61       1831.24       121.29 o                         
   6  -1  12       2883.94       2784.21       152.11 o                         
   7  -1  12         93.12         66.46        53.88 o                         
   8  -1  12        807.66        765.44        91.98 o                         
   9  -1  12          5.11         79.73        94.75 o                         
  -4   0  12       4728.83       4469.70       261.97 o                         
  -3   0  12       2305.55       2496.31       131.50 o                         
  -2   0  12        749.05        838.10        79.34 o                         
  -1   0  12       1512.55       1627.79        98.71 o                         
   0   0  12        103.38        126.89        33.10 o                         
   1   0  12        502.10        492.72        51.11 o                         
   2   0  12         31.60         30.61        25.55 o                         
   3   0  12        228.21        167.70        36.12 o                         
   4   0  12       2230.32       2246.07       104.00 o                         
   5   0  12       1308.19       1434.43       139.78 o                         
   6   0  12         29.29         33.97        46.73 o                         
   7   0  12        948.14       1052.83        99.08 o                         
   8   0  12       8778.13       8975.20       286.83 o                         
   9   0  12       2751.35       2621.31       156.08 o                         
  -3   1  12        211.97        276.29        53.62 o                         
  -2   1  12        230.69        185.55        41.41 o                         
  -1   1  12        579.40        579.53        55.20 o                         
   0   1  12       4892.53       4982.32       144.61 o                         
   1   1  12       8344.83       8295.39       198.81 o                         
   2   1  12       1678.25       1747.87        72.49 o                         
   3   1  12       1627.95       1521.55        68.28 o                         
   4   1  12       5924.92       5756.35       165.37 o                         
   5   1  12       2062.30       1903.14        96.33 o                         
   6   1  12          7.66        -42.26        42.26 o                         
   7   1  12        535.81        454.67        66.19 o                         
   8   1  12       1486.68       1584.35        97.19 o                         
   9   1  12        148.91        108.44        39.99 o                         
  10   1  12        337.79        377.91        76.99 o                         
  -4   2  12        429.52        356.35       115.95 o                         
  -3   2  12       3575.19       3653.21       143.75 o                         
  -2   2  12       1603.00       1708.62        94.00 o                         
  -1   2  12       2260.09       2375.75       105.71 o                         
   0   2  12      14984.05      15548.32       279.81 o                         
   1   2  12      16052.23      16603.50       267.29 o                         
   2   2  12      10523.26      10232.96       199.03 o                         
   3   2  12      12458.41      12355.68       202.26 o                         
   4   2  12      13187.45      13232.13       261.23 o                         
   5   2  12       4930.73       5044.21       165.18 o                         
   6   2  12       1852.75       1688.83        90.69 o                         
   7   2  12       1122.30       1196.80       107.53 o                         
   8   2  12          8.63         16.85        57.25 o                         
   9   2  12          2.68         13.25        39.34 o                         
  10   2  12          3.06        -11.97        64.48 o                         
  -4   3  12        394.61        313.18       107.32 o                         
  -3   3  12       1363.55       1310.57        89.80 o                         
  -2   3  12        682.65        716.96        66.37 o                         
  -1   3  12        237.82        130.96        39.36 o                         
   0   3  12        980.40        990.46        70.31 o                         
   1   3  12       1686.00       1719.16        78.99 o                         
   2   3  12        880.34        823.98        56.06 o                         
   3   3  12        775.68        770.65        53.42 o                         
   4   3  12          3.10         65.86        26.19 o                         
   5   3  12         20.01         37.84        32.58 o                         
   6   3  12          0.12         16.42        27.07 o                         
   7   3  12       2337.02       2339.80       101.66 o                         
   8   3  12       4611.18       4807.02       161.91 o                         
   9   3  12        663.82        659.30        66.34 o                         
  10   3  12       1973.96       1789.60       212.16 o                         
  -3   4  12         38.00         16.60        44.93 o                         
  -2   4  12        689.97        590.19        61.89 o                         
  -1   4  12         71.93        110.02        51.69 o                         
   0   4  12       1489.26       1533.40        88.26 o                         
   1   4  12         94.74        117.54        39.80 o                         
   2   4  12       1231.40       1211.16        67.62 o                         
   3   4  12       1203.05       1152.84        73.18 o                         
   4   4  12       5193.96       5185.06       155.99 o                         
   5   4  12        405.32        410.72        47.79 o                         
   6   4  12       1158.94       1151.67        69.59 o                         
   7   4  12      11950.45      12282.13       227.30 o                         
   8   4  12       9681.72       9863.99       236.07 o                         
   9   4  12       2802.36       2953.63       129.73 o                         
  10   4  12       6609.88       6907.96       304.54 o                         
  -3   5  12       5091.64       5043.86       396.96 o                         
  -2   5  12       1370.42       1491.57        95.30 o                         
  -1   5  12       1447.08       1561.81        96.19 o                         
   0   5  12      15075.65      15420.75       350.87 o                         
   1   5  12       7706.06       7967.11       219.07 o                         
   2   5  12        125.93        185.76        46.53 o                         
   3   5  12       2337.00       2422.03       141.51 o                         
   4   5  12       5595.34       5819.36       142.96 o                         
   5   5  12         42.25         49.75        29.68 o                         
   6   5  12        177.63        173.16        36.62 o                         
   7   5  12       1368.52       1392.81        72.91 o                         
   8   5  12        361.34        394.26        43.48 o                         
   9   5  12        306.73        358.43        78.94 o                         
  10   5  12        241.46        321.67        82.76 o                         
  -2   6  12       5100.63       5192.93       193.47 o                         
  -1   6  12       5732.91       6039.47       187.67 o                         
   0   6  12       9990.29      10431.49       257.69 o                         
   1   6  12      12512.95      12391.95       288.27 o                         
   2   6  12       6908.87       6585.02       198.91 o                         
   3   6  12       2640.38       2748.85       169.34 o                         
   4   6  12       1688.15       1771.41       112.18 o                         
   5   6  12       2501.58       2469.47        93.61 o                         
   6   6  12         32.78         37.08        35.83 o                         
   7   6  12       1442.37       1447.56        85.36 o                         
   8   6  12        263.12        277.11        48.59 o                         
   9   6  12         34.71         59.94        56.40 o                         
  10   6  12       1144.99       1184.89       130.37 o                         
  -2   7  12       1278.95       1361.13       181.88 o                         
  -1   7  12       1019.79       1084.41        76.11 o                         
   0   7  12          2.38         61.02        38.07 o                         
   1   7  12        341.94        247.97        41.21 o                         
   2   7  12       2152.30       2236.97       103.28 o                         
   3   7  12       1200.61       1249.44        70.75 o                         
   4   7  12       6094.85       6344.07       175.25 o                         
   5   7  12        279.96        261.89        54.68 o                         
   6   7  12       1632.13       1517.50       101.07 o                         
   7   7  12      14550.90      15054.15       339.29 o                         
   8   7  12       6109.14       5967.50       203.28 o                         
   9   7  12        383.29        463.78        63.62 o                         
  10   7  12       3506.33       3637.31       311.21 o                         
  -2   8  12        126.98        124.50        91.45 o                         
  -1   8  12         17.45         -9.32        46.96 o                         
   0   8  12       2746.56       2970.02       140.70 o                         
   1   8  12         94.02        119.59        39.45 o                         
   2   8  12        143.75        149.17        40.81 o                         
   3   8  12       1897.93       2016.95       117.94 o                         
   4   8  12       4920.05       5061.09       159.18 o                         
   5   8  12       1884.87       1882.26        88.12 o                         
   6   8  12       2720.60       2602.71       139.84 o                         
   7   8  12      10081.55       9717.24       315.39 o                         
   8   8  12       8793.79       8534.17       253.71 o                         
   9   8  12       4914.68       4768.90       187.26 o                         
  10   8  12       2350.24       2047.61       215.70 o                         
  -1   9  12       4626.42       4409.25       351.84 o                         
   0   9  12       5306.70       5620.46       233.38 o                         
   1   9  12       2519.14       2650.16       114.21 o                         
   2   9  12        848.62        916.49        75.49 o                         
   3   9  12        665.31        689.88        70.26 o                         
   4   9  12        136.99        148.47        59.92 o                         
   5   9  12        413.18        400.40        48.55 o                         
   6   9  12        125.01        124.76        36.93 o                         
   7   9  12        403.33        328.83        51.14 o                         
   8   9  12         14.33        -37.28        37.28 o                         
   9   9  12        870.23        846.78       174.14 o                         
  10   9  12        214.17        255.93        67.05 o                         
   0  10  12       2397.81       2353.13       268.30 o                         
   1  10  12       2720.03       2915.73       197.39 o                         
   2  10  12       2843.78       2965.87       129.25 o                         
   3  10  12          1.09        -41.54        41.54 o                         
   4  10  12        447.48        398.98        66.09 o                         
   5  10  12        112.27         52.48        35.83 o                         
   6  10  12         46.79         27.95        56.91 o                         
   7  10  12       2762.66       2755.67       129.14 o                         
   8  10  12        839.42        773.43        73.03 o                         
   1  11  12         24.66        154.02       116.46 o                         
   2  11  12        457.73        444.16        89.68 o                         
   3  11  12       4143.45       4422.68       364.46 o                         
   4  11  12       4939.17       5346.88       274.94 o                         
   5  11  12       3025.40       3234.75       327.17 o                         
   6  11  12       5233.18       4901.39       248.43 o                         
   7  11  12       7550.84       6627.45       297.22 o                         
   8  11  12       2685.39       2519.64       280.22 o                         
   5  12  12       2803.24       2593.44       309.98 o                         
   0  -6  13       2764.60       2509.44       251.18 o                         
   1  -6  13       2595.59       2858.75       297.44 o                         
   2  -6  13       2762.08       3245.33       329.54 o                         
  -2  -5  13         25.46        100.69        73.73 o                         
  -1  -5  13        231.81        130.42        65.64 o                         
   0  -5  13        469.91        332.72        71.69 o                         
   1  -5  13        159.49        175.23        80.91 o                         
   2  -5  13        371.89        454.36        72.43 o                         
   3  -5  13         20.71         -3.16        74.62 o                         
   4  -5  13       1297.62       1149.60       202.94 o                         
  -2  -4  13       1027.92       1150.53       124.04 o                         
  -1  -4  13         59.55         14.24        39.87 o                         
   0  -4  13        201.79        123.46        45.35 o                         
   1  -4  13       1142.01       1036.19       117.20 o                         
   2  -4  13        110.99        144.70        66.10 o                         
   3  -4  13         16.07        -25.67        44.66 o                         
   4  -4  13        851.48        761.91        90.39 o                         
   5  -4  13       2847.66       2515.23       299.44 o                         
  -3  -3  13       8399.03       8027.40       490.08 o                         
  -2  -3  13       7620.02       7679.62       224.79 o                         
  -1  -3  13       4035.02       3708.37       148.35 o                         
   0  -3  13       4920.04       4856.62       166.17 o                         
   1  -3  13       7229.73       7180.93       230.72 o                         
   2  -3  13       1727.38       1748.13       122.87 o                         
   3  -3  13        312.38        394.46        70.33 o                         
   4  -3  13        364.14        278.03        62.35 o                         
   5  -3  13         21.15         -6.23        45.25 o                         
   6  -3  13         49.02        100.93       108.59 o                         
  -3  -2  13       2970.07       3199.79       321.15 o                         
  -2  -2  13       4017.40       3878.56       159.75 o                         
  -1  -2  13       2330.75       2103.52       114.52 o                         
   0  -2  13       2174.18       2198.12        90.27 o
[truncated: 30,295 more chars]
